# Supplementary material for: Structural basis for higher-order DNA binding by a bacterial transcriptional regulator
Source: PLoS Genet. 2025 Jun 27;21(6):e1011749. doi: 10.1371/journal.pgen.1011749 (PMC12204516; doi:10.1371/journal.pgen.1011749)
Supplement: S1 Appendix — (ZIP) [file pgen.1011749.s012.zip]

Archive with 67 entries (53 files):
- Raw data files/
- Raw data files/Figure 1/
- Raw data files/Figure 1/Figure 1C.xlsx
- Raw data files/Figure 1/Figure 1D.xlsx
- Raw data files/Figure 2/
- Raw data files/Figure 2/Figure 2B.xlsx
- Raw data files/Figure 2/Figure 2D.xlsx
- Raw data files/Figure 3/
- Raw data files/Figure 3/Figure3A_SEC_MALS_Xre_RES_chromatogram.csv
- Raw data files/Figure 3/Figure3A_SEC_MALS_Xre_RES_peakformeanandSEM.csv
- Raw data files/Figure 3/Figure3C_FigureS3B_Superdex200inc_XreRES.csv
- Raw data files/Figure 3/Figure3C_Superdex200inc_XreRES_DNAS4.csv
- Raw data files/Figure 3/Figure3C_Superdex200inc__DNAS4.csv
- Raw data files/Figure 3/Figure3D_ITC_plotting_values.xlsx
- Raw data files/Figure 4/
- Raw data files/Figure 4/Figure 4E.xlsx
- Raw data files/Figure 5/
- Raw data files/Figure 5/Figure 5A.xlsx
- Raw data files/Figure 5/Figure5B_SEC_MALS_Xre_chromatogram.csv
- Raw data files/Figure 5/Figure5B_SEC_MALS_Xre_profile.csv
- Raw data files/Figure 5/Figure5C_221117_Xre_RES_10nM.csv
- Raw data files/Figure 5/Figure5C_221117_Xre_RES_10nM_4.csv
- Raw data files/Figure 5/Figure5C_221117_Xre_RES_2nM.csv
- Raw data files/Figure 5/Figure5C_221117_Xre_RES_5nM_2.csv
- Raw data files/Figure 5/Figure5C_MP_Xre2_RES2_10nM_120sec.csv
- Raw data files/Figure 5/Figure5C_MP_Xre4_RES2_10nM_60sec.csv
- Raw data files/Figure 5/Figure5C_MP_Xre4_RES2_2nM_120sec.csv
- Raw data files/Figure 5/Figure5D_MP_Xre2_RES2_10nM_60sec.csv
- Raw data files/Figure 5/Figure5D_MP_Xre2_RES2_10nM_60sec2.csv
- Raw data files/Figure 5/Figure5D_MP_Xre2_RES2_5nM_60sec.csv
- Raw data files/Figure 5/Figure5E_Superdex200inc32_300sSEC_dsDNA4_1p5nmole.csv
- Raw data files/Figure 5/Figure5E_Superdex200inc32_300sSEC_Xre2RES2_1p5nmole.csv
- Raw data files/Figure 5/Figure5E_Superdex200inc32_300sSEC_Xre2RES2_1p5nmole_dsDNA4_15nmole.csv
- Raw data files/Figure S1/
- Raw data files/Figure S1/Figure S1.xlsx
- Raw data files/Figure S2/
- Raw data files/Figure S2/Figure S2.xlsx
- Raw data files/Figure S3/
- Raw data files/Figure S3/FigureS3A_Superdex200_DNAS1.csv
- Raw data files/Figure S3/FigureS3A_Superdex200_XreRES.csv
- Raw data files/Figure S3/FigureS3A_Superdex200_XreRES_DNAS1.csv
- Raw data files/Figure S3/FigureS3B_Superdex200inc_DNAS2.csv
- Raw data files/Figure S3/FigureS3B_Superdex200inc_XreRES_DNAS2.csv
- Raw data files/Figure S3/FigureS3C_Superdex200inc_DNAS3.csv
- Raw data files/Figure S3/FigureS3C_Superdex200inc_XreRES.csv
- Raw data files/Figure S3/FigureS3C_Superdex200inc_XreRES_DNAS3.csv
- Raw data files/Figure S3/FigureS3D_SEC_MALS_Xre_RES_B4_1_1_chromatogram.csv
- Raw data files/Figure S3/FigureS3D_SEC_MALS_Xre_RES_B4_1_1_peakformeanandSEM.csv
- Raw data files/Figure S3/FigureS3D_SEC_MALS_Xre_RES_B4_2_1_1_chromatogram.csv
- Raw data files/Figure S3/FigureS3D_SEC_MALS_Xre_RES_B4_2_1_1__peakformeanandSEM.csv
- Raw data files/Figure S3/FigureS3D_SEC_MALS_Xre_RES_B4_2_1_2__chromatogram.csv
- Raw data files/Figure S3/FigureS3D_SEC_MALS_Xre_RES_B4_2_1_2__peakformeanandSEM.csv
- Raw data files/Figure S3/FigureS3E_Superdex200inc32_300_SEC_Xre4RES2_1p5nmole_dsDNA4_15nmole.csv
- Raw data files/Figure S3/FigureS3E_Superdex200inc32_300_SEC_Xre4RES2_1p5nmole_dsDNA4_1p5nmole.csv
- Raw data files/Figure S4/
- Raw data files/Figure S4/Figure S4D.xlsx
- Raw data files/Figure S5/
- Raw data files/Figure S5/Figure S5A.xlsx
- Raw data files/Figure S5/Figure S5B.xlsx
- Raw data files/Figure S6/
- Raw data files/Figure S6/Figure S6B.tif
- Raw data files/Figure S6/FigureS6A_Xre2RES2_purification.csv
- Raw data files/Figure S6/FigureS6A_Xre4RES2_purification.csv
- Raw data files/Figure S7/
- Raw data files/Figure S7/FigureS7_AF3webserver_prediction_model_0.cif
- Raw data files/Table 2/
- Raw data files/Table 2/Table2_constantsfrom_ITC.xlsx
