# Supplementary material for: Structural basis for higher-order DNA binding by a bacterial transcriptional regulator
Source: PLoS Genet. 2025 Jun 27;21(6):e1011749. doi: 10.1371/journal.pgen.1011749 (PMC12204516; doi:10.1371/journal.pgen.1011749)
Supplement: S1 Appendix — (ZIP) [file pgen.1011749.s012.zip › Raw data files/Figure 1/Figure 1C.xlsx]

## Sheet: Sheet1
	Figure 1C
	Time (min)	OD600					RFU (x 103)
		PXR / xre-res					PXR / -					PXR / xre-res
		Replicate 1	Replicate 2	Replicate 3	Mean	SEM	Replicate 1	Replicate 2	Replicate 3	Mean	SEM	Replicate 1	Replicate 3	Replicate 2	Mean	SEM
	0	0.0123333	0.0123333	0.0216667	0.0154444	0.00311111	15.8943	-156.678	10.738			19.6117	46.8837	10.5253
	5	0.012	0.012	0.021	0.015	0.003	15.4913	66.483	13.4563			30.4493	27.5373	7.87667
	10	0.0123333	0.0123333	0.0203333	0.015	0.00266667	17.154	96.8017	11.54			33.426	27.5973	10.75
	15	0.0116667	0.0116667	0.0216667	0.015	0.00333333	18.7577	16.7497	10.503			25.782	1.962	10.5447
	20	0.0116667	0.0116667	0.022	0.0151111	0.00344444	17.0433	1.85533	11.272			29.046	-6.352	10.094
	25	0.0126667	0.0126667	0.0243333	0.0165556	0.00388889	14.0827	-14.3537	10.661			24.8117	-9.70333	7.55867
	30	0.0126667	0.0126667	0.0253333	0.0168889	0.00422222	13.776	-50.4633	10.906			19.174	-24.726	6.14467
	35	0.013	0.013	0.0286667	0.0182222	0.00522222	15.1033	1141.15	9.719			16.1143	-26.9557	2.903
	40	0.014	0.014	0.0276667	0.0185556	0.00455556	13.3657	660.04	10.6937			16.423	-34.9717	-0.23133
	45	0.015	0.015	0.029	0.0196667	0.00466667	12.4903	60.5323	9.1			13.3043	-83.65	-1.94233
	50	0.0153333	0.0153333	0.029	0.0198889	0.00455556	14.0637	54.3577	9.64933			14.1393	533.628	-4.14533
	55	0.0156667	0.0156667	0.0236667	0.0183333	0.00266667	10.3867	47.3653	13.991	23.9143	11.7716	11.8303	-744.332	-7.131
	60	0.016	0.016	0.0306667	0.0208889	0.00488889	9.49667	39.386	9.96267	19.6151	9.88636	12.382	-0.69433	-4.69967
	65	0.017	0.017	0.0343333	0.0227778	0.00577778	10.3587	32.5067	7.52233	16.7959	7.89795	13.3347	-88.022	-3.59067
	70	0.0163333	0.0163333	0.0346667	0.0224444	0.00611111	11.5513	31.1163	8.94967	17.2058	6.99571	15.1027	-89.1577	-3.60267
	75	0.0183333	0.0183333	0.0363333	0.0243333	0.006	10.1747	26.6463	8.51133	15.1108	5.78773	10.1423	167.742	-3.00167	56.8494	55.5046
	80	0.019	0.019	0.0366667	0.0248889	0.00588889	9.01933	23.3433	8.09033	13.4843	4.93679	9.92067	67.6323	-3.23267	23.1126	22.3845
	85	0.02	0.02	0.0396667	0.0265556	0.00655556	8.995	20.8733	6.976	12.2814	4.3353	9.89667	51.9873	-3.24167	18.342	17.0458
	90	0.021	0.021	0.04	0.0273333	0.00633333	8.61867	18.5457	6.99233	11.3856	3.61071	10.1847	40.7887	-3.00967	14.3263	13.4417
	95	0.0223333	0.0223333	0.0406667	0.0284444	0.00611111	7.357	18.6617	7.42033	11.1463	3.75771	7.63333	33.1503	-2.69533	11.9567	10.8524
	100	0.025	0.025	0.0423333	0.0307778	0.00577778	8.231	17.0567	6.84533	10.711	3.19795	8.65333	30.5677	-2.185	11.5871	9.80697
	105	0.0253333	0.0253333	0.0453333	0.032	0.00666667	8.68633	15.4727	6.03333	10.0641	2.81063	9.69967	25.666	-1.33733	9.49067	8.24096
	110	0.027	0.027	0.0476667	0.0338889	0.00688889	6.428	14.973	6.37333	9.25811	2.85749	8.22867	24.435	-0.60033	9.55489	7.60341
	115	0.029	0.029	0.0513333	0.0364444	0.00744444	7.04567	13.4023	6.09467	8.84755	2.29387	7.82767	21.3243	-0.733	8.65533	6.5753
	120	0.032	0.032	0.0536667	0.0392222	0.00722222	6.63833	12.627	5.68233	8.31589	2.17315	7.78333	18.3247	-0.08667	7.70789	5.49903
	125	0.0343333	0.0343333	0.055	0.0412222	0.00688889	7.451	13.186	5.39367	8.67689	2.33147	7.70133	18.6897	0.393333	8.215	5.44573
	130	0.037	0.037	0.0556667	0.0432222	0.00622222	7.22367	12.715	5.38967	8.44278	2.20074	6.73667	17.2183	-0.239	7.34589	5.16766
	135	0.039	0.039	0.0593333	0.0457778	0.00677778	6.944	12.653	5.78667	8.46122	2.12235	6.07467	17.3233	0.355667	7.87244	4.99269
	140	0.0423333	0.0423333	0.062	0.0488889	0.00655556	6.58233	12.6187	5.86367	8.35489	2.14196	5.38567	16.2223	1.43333	7.77767	4.39648
	145	0.0426667	0.0426667	0.0643333	0.0498889	0.00722222	7.289	11.3993	5.932	8.20678	1.64364	4.861	15.1987	1.39433	7.29478	4.10894
	150	0.0443333	0.0443333	0.067	0.0518889	0.00755556	6.94167	11.806	5.208	7.98522	1.97485	5.76733	14.7347	1.59567	7.33611	3.88245
	155	0.0466667	0.0466667	0.0696667	0.0543333	0.00766667	6.477	10.9877	5.42833	7.631	1.70542	5.23567	14.8287	1.75867	7.27367	3.90843
	160	0.049	0.049	0.0723333	0.0567778	0.00777778	6.899	11.2747	6.027	8.06689	1.62352	6.178	13.0557	2.05833	6.60833	3.31337
	165	0.0516667	0.0516667	0.0756667	0.0596667	0.008	6.97833	10.189	5.554	7.57378	1.37073	6.203	13.2037	2.333	6.90478	3.25474
	170	0.055	0.055	0.0793333	0.0631111	0.00811111	6.71833	9.69667	5.19067	7.20189	1.32305	5.84133	11.2233	2.158	5.951	2.71946
	175	0.058	0.058	0.0836667	0.0665556	0.00855556	6.28633	9.621	5.79433	7.23389	1.20198	5.55967	11.8253	2.574	6.41489	2.78355
	180	0.061	0.061	0.0873333	0.0697778	0.00877778	7.08533	9.197	5.716	7.33278	1.01247	5.66967	11.0603	2.36433	6.29889	2.54414
	185	0.0653333	0.0653333	0.092	0.0742222	0.00888889	6.174	8.55933	5.52033	6.75122	0.923538	5.46	9.91167	2.95167	5.88133	2.08319
	190	0.069	0.069	0.0963333	0.0781111	0.00911111	5.46733	8.86667	5.70967	6.68122	1.09496	5.77133	11.0353	2.92533	6.50122	2.38968
	195	0.073	0.073	0.101667	0.0825556	0.00955556	6.26233	8.02767	5.22367	6.50456	0.818455	4.927	10.388	2.712	6.12756	2.25578
	200	0.0773333	0.0773333	0.106667	0.0871111	0.00977778	5.54967	8.086	5.48667	6.37411	0.856138	4.96533	9.66067	3.095	6.06789	1.92052
	205	0.0813333	0.0813333	0.112667	0.0917778	0.0104444	5.89333	7.70033	5.15267	6.24878	0.756617	4.85767	9.895	2.797	5.83722	2.11124
	210	0.0856667	0.0856667	0.117667	0.0963333	0.0106667	5.969	8.114	4.472	6.185	1.05689	5.489	9.79933	2.916	5.94244	2.02997
	215	0.0906667	0.0906667	0.124	0.101778	0.0111111	6.27767	7.788	5.123	6.39622	0.7716	5.03667	9.60567	3.02567	6.09333	1.91245
	220	0.0956667	0.0956667	0.130333	0.107222	0.0115556	6.38667	7.72833	4.982	6.36567	0.792868	5.144	9.636	3.05267	6.01567	1.92866
	225	0.100333	0.100333	0.137333	0.112667	0.0123333	6.035	7.27367	5.408	6.23889	0.548135	4.954	9.408	3.469	5.97356	1.77637
	230	0.105333	0.105333	0.143333	0.118	0.0126667	6.345	7.18833	5.44433	6.32589	0.50354	4.71967	9.35633	3.43433	6.02322	1.74956
	235	0.110333	0.110333	0.149333	0.123333	0.013	6.215	7.13667	5.344	6.23189	0.517567	5.22767	9.09233	3.51467	5.93133	1.65259
	240	0.115	0.115	0.156	0.128667	0.0136667	6.23267	7.14467	5.291	6.22278	0.53513	4.865	9.48533	3.64167	6.06211	1.75986
	245	0.121333	0.121333	0.162	0.134889	0.0135556	6.259	7.37567	5.33033	6.32167	0.591268	5.02267	9.49033	3.90533	6.23078	1.67854
	250	0.127	0.127	0.169667	0.141222	0.0142222	6.60767	7.331	5.11633	6.35167	0.652007	5.09967	9.52333	3.84367	6.11989	1.73375
	255	0.131333	0.131333	0.175333	0.146	0.0146667	6.71633	7.153	5.22133	6.36356	0.584857	5.36533	9.21667	3.92133	6.06644	1.60912
	260	0.137	0.137	0.182667	0.152222	0.0152222	6.812	7.05433	5.40567	6.424	0.51395	5.59767	9.50167	4.03533	6.13378	1.70086
	265	0.142	0.142	0.188667	0.157556	0.0155556	7.04967	7.17933	5.336	6.52167	0.594014	5.53333	9.51267	3.85567	6.16067	1.71489
	270	0.147333	0.147333	0.195333	0.163333	0.016	7.37333	7.26333	5.104	6.58022	0.738794	5.85067	9.03033	3.99867	6.04133	1.52764
	275	0.152667	0.152667	0.201667	0.169	0.0163333	7.37967	7.24567	5.25567	6.627	0.686757	5.38433	9.47233	4.21	6.29867	1.61307
	280	0.157333	0.157333	0.209333	0.174667	0.0173333	7.68833	7.333	5.33033	6.78389	0.733981	6.10567	9.31333	4.36533	6.29378	1.529
	285	0.161	0.161	0.216333	0.179444	0.0184444	7.85467	7.341	5.26967	6.82178	0.790095	6.39033	9.16667	4.443	6.27267	1.46377
	290	0.165667	0.165667	0.224	0.185111	0.0194444	8.119	7.618	5.53567	7.09089	0.790946	6.60533	9.26833	4.69367	6.48244	1.41157
	295	0.17	0.17	0.229667	0.189889	0.0198889	8.051	7.60333	5.718	7.12411	0.714834	6.51733	9.33533	5.09233	6.65878	1.34475
	300	0.173667	0.173667	0.237667	0.195	0.0213333	8.64467	7.973	5.881	7.49956	0.832181	6.68267	9.788	5.27967	6.89267	1.45081
	305	0.177333	0.177333	0.244	0.199556	0.0222222	8.38833	7.87433	6.127	7.46322	0.684389	6.71433	9.37767	5.321	6.79567	1.29535
	310	0.181667	0.181667	0.251333	0.204889	0.0232222	8.55833	8.22133	6.29133	7.69033	0.706232	6.83533	9.672	5.44133	6.95022	1.36357
	315	0.184333	0.184333	0.257667	0.208778	0.0244444	8.888	8.24667	6.29867	7.81111	0.778555	7.032	9.54733	5.581	6.96711	1.2913
	320	0.188333	0.188333	0.265333	0.214	0.0256667	9.11233	8.12367	6.479	7.905	0.768	7.60067	9.875	5.56233	7.12511	1.37921
	325	0.191	0.191	0.270333	0.217444	0.0264444	9.012	8.42167	6.546	7.99322	0.743407	7.60267	10.049	5.79	7.27567	1.38784
	330	0.195	0.195	0.277	0.222333	0.0273333	9.77233	8.574	6.531	8.29244	0.946223	8.00133	10.3633	5.80933	7.36155	1.50118
	335	0.198333	0.198333	0.284333	0.227	0.0286667	9.64067	8.97267	6.811	8.47478	0.853947	7.986	10.606	5.78833	7.37589	1.61513
	340	0.199333	0.199333	0.290667	0.229778	0.0304444	9.70733	8.912	6.81733	8.47889	0.861919	8.08767	10.356	5.96033	7.33967	1.51
	345	0.202667	0.202667	0.296333	0.233889	0.0312222	9.849	9.25133	7.077	8.72578	0.842249	8.129	10.858	6.12433	7.742	1.55838
	350	0.205	0.205	0.301667	0.237222	0.0322222	9.77033	9.07367	7.28967	8.71122	0.738681	8.17167	10.957	6.13033	7.64822	1.65626
	355	0.208667	0.208667	0.307	0.241444	0.0327778	9.993	9.40033	7.30333	8.89889	0.815917	8.17867	11.1517	6.107	7.70811	1.72319
	360	0.211	0.211	0.313333	0.245111	0.0341111	10.168	9.32367	7.34833	8.94667	0.835509	8.49767	11.0867	6.36633	7.75156	1.6755
	365	0.213	0.213	0.317667	0.247889	0.0348889	10.2983	9.60867	7.84867	9.25189	0.72931	8.72033	11.4297	6.49033	7.93489	1.75612
	370	0.214333	0.214333	0.322667	0.250444	0.0361111	10.2567	9.708	7.975	9.31322	0.687602	8.616	11.394	6.74167	8.00489	1.71276
	375	0.216667	0.216667	0.327667	0.253667	0.037	10.4923	9.83733	7.933	9.42089	0.767596	8.991	11.713	6.607	8.12489	1.80113
	380	0.219333	0.219333	0.331667	0.256778	0.0374444	10.7957	9.647	8.01867	9.48711	0.805628	8.92167	11.651	6.83067	8.25356	1.70617
	385	0.219333	0.219333	0.336	0.258222	0.0388889	10.3457	9.90733	8.10067	9.45122	0.687031	9.01433	11.9073	6.65167	8.22444	1.84796
	390	0.221	0.221	0.339667	0.260556	0.0395556	10.7743	10.0657	8.167	9.669	0.778364	9.18667	12.1717	7.06633	8.39678	1.91465
	395	0.222	0.222	0.344667	0.262889	0.0408889	10.6573	9.92967	7.93167	9.50622	0.814819	9.17667	12.0343	6.906	8.41833	1.81604
	400	0.223667	0.223667	0.349	0.265444	0.0417778	10.4367	10.239	8.27967	9.65178	0.688425	9.24067	12.4007	6.944	8.463	1.98589
	405	0.225	0.225	0.352	0.267333	0.0423333	10.678	10.2787	8.467	9.80789	0.680283	9.26167	12.301	6.85633	8.37267	1.98111
	410	0.227	0.227	0.356	0.27	0.043	10.8833	10.2167	8.43767	9.84589	0.729937	9.299	12.577	6.984	8.41978	2.11149
	415	0.228	0.228	0.359333	0.271778	0.0437778	10.7977	10.4357	8.40267	9.87867	0.745363	9.364	12.5257	6.88533	8.334	2.12888
	420	0.230333	0.230333	0.362	0.274222	0.0438889	10.9593	10.5953	8.586	10.0469	0.737963	9.30167	12.611	7.456	8.49633	2.13948
	425	0.232333	0.232333	0.364	0.276222	0.0438889	10.8763	10.38	8.53967	9.932	0.710757	9.11	12.6087	7.37233	8.46978	2.14419
	430	0.233667	0.233667	0.367667	0.278333	0.0446667	10.8313	10.6203	8.39833	9.95	0.77822	8.92933	12.7983	7.11533	8.32689	2.31259
	435	0.235667	0.235667	0.371	0.280778	0.0451111	11.0073	10.515	8.98233	10.1682	0.609739	9.283	12.7643	7.59167	8.33022	2.37571
	440	0.237333	0.237333	0.373	0.282556	0.0452222	11.066	10.745	8.60667	10.1392	0.77186	9.64167	12.9247	7.636	8.43178	2.3975
	445	0.24	0.24	0.375667	0.285222	0.0452222	10.9497	10.882	8.932	10.2546	0.661567	9.15467	13.0527	7.81233	8.62656	2.35582
	450	0.242	0.242	0.377667	0.287222	0.0452222	11.017	10.8793	9.13733	10.3446	0.604918	9.13633	13.1713	7.986	8.70578	2.39757
	455	0.244333	0.244333	0.379333	0.289333	0.045	11.0727	11.1253	9.03667	10.4116	0.687612	9.35433	13.3637	7.66533	8.67145	2.47038
	460	0.245667	0.245667	0.381667	0.291	0.0453333	10.9513	11.1393	8.99567	10.3621	0.685373	8.93267	13.1633	7.75933	8.84344	2.24748
	465	0.248667	0.248667	0.382	0.293111	0.0444444	10.9213	11.2073	9.07167	10.4001	0.669332	9.183	13.292	7.921	8.836	2.35343
	470	0.250667	0.250667	0.383667	0.295	0.0443333	11.2603	11.379	9.128	10.5891	0.731358	9.27933	13.0613	7.988	8.90355	2.18469
	475	0.253	0.253	0.384	0.296667	0.0436667	11.208	11.2343	8.957	10.4664	0.75476	8.944	13.243	7.88533	8.96356	2.22576
	480	0.255	0.255	0.386333	0.298778	0.0437778	11.3243	11.1853	9.149	10.5529	0.703089	9.16267	13.2723	8.28033	9.07711	2.22801
	485	0.256667	0.256667	0.386667	0.3	0.0433333	10.8653	11.8957	9.23533	10.6654	0.774449	8.83867	13.696	8.28233	9.26856	2.3244
	490	0.259	0.259	0.387667	0.301889	0.0428889	11.154	11.7983	9.23167	10.728	0.77094	8.50133	13.5003	8.293	9.27589	2.21057
	495	0.261	0.261	0.389333	0.303778	0.0427778	11.2677	11.867	9.138	10.7576	0.828054	8.72433	13.596	8.03933	9.23922	2.25045
	500	0.262667	0.262667	0.391	0.305444	0.0427778	11.2237	11.853	9.35633	10.811	0.74968	8.881	13.8137	8.32367	9.39156	2.30746
	505	0.265333	0.265333	0.391667	0.307444	0.0421111	11.2753	11.9697	9.43133	10.8921	0.757393	8.74967	13.7327	8.59467	9.38256	2.31782
	510	0.266	0.266	0.392333	0.308111	0.0421111	11.1373	11.9117	9.59033	10.8798	0.682374	8.743	13.8953	8.594	9.55655	2.27854
	515	0.267667	0.267667	0.393	0.309444	0.0417778	10.964	12.048	9.46233	10.8248	0.749657	8.85067	13.6177	8.545	9.48033	2.16969
	520	0.268667	0.268667	0.390667	0.309333	0.0406667	11.2007	12.2357	9.302	10.9128	0.859024	8.87367	13.8607	8.584	9.67289	2.1728
	525	0.270333	0.270333	0.393333	0.311333	0.041	11.315	12.504	9.63067	11.1499	0.833558	8.553	13.8767	8.90833	9.91467	2.05937
	530	0.272333	0.272333	0.391667	0.312111	0.0397778	11.4593	12.4303	9.49633	11.1287	0.862958	8.87433	13.8137	8.92033	9.85689	2.06781
	535	0.273333	0.273333	0.392667	0.313111	0.0397778	11.156	12.599	9.57367	11.1096	0.873647	8.711	14.2777	8.85367	10.0334	2.19074
	540	0.273667	0.273667	0.392333	0.313222	0.0395556	11.1313	12.488	9.05567	10.8917	0.998049	8.75033	14.223	8.679	10.0329	2.13831
	545	0.275667	0.275667	0.394333	0.315222	0.0395556	11.6347	12.5063	9.28933	11.1434	0.960598	8.87633	14.387	8.808	10.2204	2.11897
	550	0.277333	0.277333	0.392333	0.315667	0.0383333	11.4337	12.6803	9.378	11.164	0.962789	8.567	14.1387	9.06667	10.1466	2.06495
	555	0.278667	0.278667	0.394333	0.317222	0.0385556	11.461	12.441	9.42033	11.1074	0.88973	8.57833	14.0997	9.47	10.3853	1.93514
	560	0.279667	0.279667	0.394333	0.317889	0.0382222	11.305	12.7857	9.57167	11.2208	0.928758	8.43667	14.2213	9.64367	10.6654	1.83076
	565	0.281	0.281	0.394667	0.318889	0.0378889	11.3163	12.906	9.46033	11.2276	0.995668	8.51833	14.1717	9.69833	10.6228	1.84106
	570	0.282333	0.282333	0.394667	0.319778	0.0374444	11.487	12.861	9.60767	11.3186	0.942925	8.53033	14.214	9.703	10.6712	1.83108
	575	0.283333	0.283333	0.396667	0.321111	0.0377778	11.3077	13.0993	9.71067	11.3726	0.978761	8.766	14.2973	9.92733	10.9103	1.74247
	580	0.284667	0.284667	0.398667	0.322667	0.038	11.5377	13.3547	9.41733	11.4366	1.13774	8.46133	14.5307	9.75967	10.9063	1.85245
	585	0.284333	0.284333	0.402333	0.323667	0.0393333	11.4753	13.2997	9.41167	11.3956	1.12308	8.892	14.3043	9.63267	10.8343	1.76211
	590	0.286667	0.286667	0.403667	0.325667	0.039	11.631	13.317	9.79133	11.5798	1.01809	8.62733	14.535	9.83933	11.0313	1.7814
	595	0.287667	0.287667	0.408	0.327778	0.0401111	11.68	13.4477	9.417	11.5149	1.16648	8.606	14.3983	9.67933	10.9124	1.76762
	600	0.288	0.288	0.409333	0.328444	0.0404444	11.5437	13.3457	9.453	11.4474	1.12475	8.501	14.233	9.45667	10.8389	1.70676
	605	0.288333	0.288333	0.412	0.329556	0.0412222	11.7207	13.7383	9.69133	11.7168	1.16827	9.20367	14.7997	9.53867	11.0744	1.87215
	610	0.289667	0.289667	0.413	0.330778	0.0411111	11.4553	13.3197	9.24533	11.3401	1.17757	8.68467	14.5717	9.26967	11.0582	1.75682
	615	0.29	0.29	0.416333	0.332111	0.0421111	11.5217	13.3703	9.64067	11.5109	1.07667	9.036	14.637	9.33933	11.0034	1.81891
	620	0.291	0.291	0.417667	0.333222	0.0422222	11.623	13.577	9.26767	11.4892	1.24579	9.14067	14.7063	9.04733	10.8897	1.90871
	625	0.291	0.291	0.419333	0.333778	0.0427778	11.7903	13.5973	9.57467	11.6541	1.16324	9.119	14.8943	9.624	11.1596	1.87719
	630	0.292	0.292	0.421333	0.335111	0.0431111	12.1467	13.4213	9.614	11.7273	1.1189	9.31633	14.5423	9.482	11.2608	1.64271
	635	0.293	0.293	0.425667	0.337222	0.0442222	11.874	13.2397	9.609	11.5742	1.05875	9.11167	14.5963	9.687	11.3509	1.6229
	640	0.294	0.294	0.424333	0.337444	0.0434444	11.8777	13.7707	9.635	11.7611	1.19529	9.465	14.8173	9.495	11.2588	1.7793
	645	0.294667	0.294667	0.427	0.338778	0.0441111	11.943	13.366	9.68	11.663	1.07323	9.32467	14.7473	9.55867	11.2872	1.73005
	650	0.295333	0.295333	0.428667	0.339778	0.0444444	12.4923	13.8473	9.68133	12.007	1.22686	9.38867	14.7967	9.53267	11.2119	1.79358
	655	0.295	0.295	0.432667	0.340889	0.0458889	12.4027	13.9753	9.68533	12.0211	1.25302	9.355	15.0717	9.525	11.2679	1.9041
	660	0.296	0.296	0.436	0.342667	0.0466667	12.1413	14.244	9.61433	11.9999	1.33834	9.33	15.038	9.463	11.2718	1.8836
	665	0.297333	0.297333	0.435	0.343222	0.0458889	12.0317	14.0647	9.82533	11.9739	1.22413	9.467	15.0647	9.80767	11.466	1.80117
	670	0.297333	0.297333	0.440667	0.345111	0.0477778	12.2593	13.8893	9.27867	11.8091	1.34989	9.29933	15.2663	9.32433	11.2447	2.01151
	675	0.297667	0.297667	0.442	0.345778	0.0481111	12.3463	14.0567	9.184	11.8623	1.42728	9.29667	15.4877	9.40133	11.4667	2.01075
	680	0.298667	0.298667	0.444333	0.347222	0.0485556	12.1733	14.107	9.227	11.8358	1.41881	9.41833	15.3997	9.28233	11.2859	2.05712
	685	0.299	0.299	0.445667	0.347889	0.0488889	12.8253	13.907	9.113	11.9484	1.4517	9.48267	15.1463	9.49967	11.3044	1.92211
	690	0.299667	0.299667	0.447667	0.349	0.0493333	12.5147	14.1573	8.99667	11.8896	1.52219	9.12033	15.2487	9.43767	11.3792	1.93473
	695	0.302	0.302	0.449667	0.351222	0.0492222	12.7707	14.17	8.93733	11.9593	1.56407	9.224	15.3273	9.48467	11.386	1.97107
	700	0.303	0.303	0.453	0.353	0.05	12.5977	14.3767	8.90167	11.9587	1.61247	9.07533	15.3053	9.45067	11.2772	2.01696
	705	0.303667	0.303667	0.455667	0.354333	0.0506667	12.7123	14.3393	8.898	11.9832	1.61253	9.518	15.2947	8.954	11.1253	2.08527
	710	0.304333	0.304333	0.456	0.354889	0.0505556	12.8503	14.5013	8.66967	12.0071	1.73545	9.13	15.475	9.31633	11.2617	2.10872
	715	0.305667	0.305667	0.458333	0.356556	0.0508889	13.1383	14.8297	8.991	12.3197	1.73447	9.38	15.4343	9.419	11.1951	2.12887
	720	0.306667	0.306667	0.460333	0.357889	0.0512222	12.9337	14.7793	8.94967	12.2209	1.7202	9.532	15.267	9.39467	11.0766	2.10877
