# Supplementary material for: Structural basis for higher-order DNA binding by a bacterial transcriptional regulator
Source: PLoS Genet. 2025 Jun 27;21(6):e1011749. doi: 10.1371/journal.pgen.1011749 (PMC12204516; doi:10.1371/journal.pgen.1011749)
Supplement: S1 Appendix — (ZIP) [file pgen.1011749.s012.zip › Raw data files/Figure 1/Figure 1D.xlsx]

## Sheet: Sheet1
	Figure 1D
	Time (min)	OD600					RFU (x 103)
		PXR / xre-res					PXR / -					PXR / xre-res
		Replicate 1	Replicate 2	Replicate 3	Mean	SEM	Replicate 1	Replicate 2	Replicate 3	Mean	SEM	Replicate 1	Replicate 3	Replicate 2	Mean	SEM
	0	0.035	0.035	0.0253333	0.0317778	0.00322222	19.1197	-22.021	17.0893			-8.073	5.658	-335.026
	5	0.0346667	0.0346667	0.025	0.0314444	0.00322222	19.186	-62.8133	22.4683			-9.39533	7.81533	-1297.51
	10	0.0343333	0.0343333	0.0243333	0.031	0.00333333	20.9267	-515.215	19.7147			-7.58433	4.755	-451.387
	15	0.0333333	0.0333333	0.026	0.0308889	0.00244444	15.1023	691.865	16.5667			-9.37467	3.14333	161.731
	20	0.033	0.033	0.0256667	0.0305556	0.00244444	13.0283	149.889	13.786			-10.8187	3.38533	178.076
	25	0.0343333	0.0343333	0.0273333	0.032	0.00233333	10.099	108.955	14.3717			-10.8887	3.74933	164.08
	30	0.0343333	0.0343333	0.028	0.0322222	0.00211111	14.381	67.9497	15.1587			-6.57	2.905	84.4243
	35	0.035	0.035	0.0283333	0.0327778	0.00222222	11.1713	49.0973	11.751			-9.24833	-0.52167	82.5197
	40	0.0363333	0.0363333	0.0286667	0.0337778	0.00255556	10.583	47.2817	10.2377			-6.96533	1.424	59.1657
	45	0.037	0.037	0.029	0.0343333	0.00266667	10.3067	42.9177	12.0733			-8.008	2.991	49.8117
	50	0.0376667	0.0376667	0.0293333	0.0348889	0.00277778	7.63367	35.4223	15.8487			-10.706	3.41367	42.3287
	55	0.0373333	0.0373333	0.024	0.0328889	0.00444444	7.667	32.111	27.996	22.5913	7.55613	-9.983	5.61067	43.6853
	60	0.0383333	0.0383333	0.0306667	0.0357778	0.00255556	5.254	30.077	15.7263	17.0191	7.19488	-7.99233	3.40967	36.4263
	65	0.0396667	0.0396667	0.0343333	0.0378889	0.00177778	6.242	24.5837	13.961	14.9289	5.31685	-7.39633	3.443	26.5037
	70	0.039	0.039	0.0363333	0.0381111	0.000888889	9.07633	25.2977	13.7303	16.0348	4.82237	-5.451	4.02767	26.3913
	75	0.0413333	0.0413333	0.0373333	0.04	0.00133333	5.808	21.63	12.2203	13.2194	4.59466	-6.076	2.60667	23.6767	6.73578	8.83351
	80	0.0423333	0.0423333	0.039	0.0412222	0.00111111	4.938	17.3353	13.0847	11.786	3.63723	-7.129	3.17967	19.2957	5.11545	7.6893
	85	0.0436667	0.0436667	0.0413333	0.0428889	0.000777778	6.28033	16.4543	10.9363	11.2237	2.94049	-4.322	2.54633	16.7853	5.00322	6.21576
	90	0.0453333	0.0453333	0.0443333	0.045	0.000333333	5.2	14.6427	12.1767	10.6731	2.82763	-4.694	2.776	16.4153	4.83244	6.17988
	95	0.047	0.047	0.0466667	0.0468889	0.000111111	5.415	15.0403	9.61633	10.0239	2.78606	-3.73267	2.024	15.1223	4.47122	5.57881
	100	0.0503333	0.0503333	0.0493333	0.05	0.000333333	6.37867	13.1553	8.998	9.51067	1.97298	-2.34267	2.863	13.262	4.59411	4.58708
	105	0.0516667	0.0516667	0.052	0.0517778	0.000111111	4.14333	12.6133	8.266	8.34089	2.44536	-4.629	1.42933	10.5413	2.44722	4.40877
	110	0.0543333	0.0543333	0.054	0.0542222	0.000111111	4.83	11.8633	8.355	8.34944	2.03035	-2.84333	1.791	10.1223	3.02333	3.79324
	115	0.0566667	0.0566667	0.058	0.0571111	0.000444444	5.37467	11.402	7.06933	7.94867	1.79463	-2.68133	1.05867	9.41367	2.597	3.57524
	120	0.061	0.061	0.0603333	0.0607778	0.000222222	4.88567	11.5233	6.90167	7.77022	1.96472	-2.956	1.508	8.82033	2.45744	3.43252
	125	0.0636667	0.0636667	0.063	0.0634444	0.000222222	5.562	10.8257	7.18867	7.85878	1.55599	-2.453	1.59033	7.95367	2.36367	3.02893
	130	0.0666667	0.0666667	0.066	0.0664444	0.000222222	5.05833	9.76167	7.60233	7.47411	1.35925	-2.84267	1.23767	7.44867	1.94789	2.992
	135	0.069	0.069	0.07	0.0693333	0.000333333	5.93833	10.293	7.35867	7.86333	1.28216	-2.027	0.797333	7.529	2.09978	2.83441
	140	0.0723333	0.0723333	0.0736667	0.0727778	0.000444444	5.67733	9.676	7.25967	7.53767	1.16265	-1.91867	1.07333	7.498	2.21755	2.77791
	145	0.0743333	0.0743333	0.078	0.0755556	0.00122222	5.29133	9.67567	7.002	7.323	1.27578	-2.73267	0.686	6.46467	1.47267	2.68402
	150	0.0783333	0.0783333	0.0823333	0.0796667	0.00133333	5.678	9.47233	6.31267	7.15433	1.17339	-1.897	0.839333	6.26567	1.736	2.39863
	155	0.082	0.082	0.087	0.0836667	0.00166667	5.23367	8.71567	6.743	6.89744	1.00813	-1.92167	0.795333	5.58933	1.48767	2.1957
	160	0.0863333	0.0863333	0.092	0.0882222	0.00188889	4.711	9.46767	5.964	6.71422	1.42345	-2.51833	0.624	5.70933	1.27167	2.3971
	165	0.0906667	0.0906667	0.0976667	0.093	0.00233333	5.17767	8.75433	6.002	6.64467	1.08134	-1.96567	-0.01533	5.47767	1.16556	2.22835
	170	0.0956667	0.0956667	0.104	0.0984444	0.00277778	4.47167	8.49167	5.70133	6.22156	1.18927	-2.03767	0.251	5.101	1.10478	2.10451
	175	0.101	0.101	0.111667	0.104556	0.00355556	4.84533	8.047	6.30767	6.4	0.925394	-1.76367	0.772	4.50367	1.17067	1.82017
	180	0.105667	0.105667	0.119	0.110111	0.00444444	5.472	8.126	5.88167	6.49322	0.82491	-1.65233	0.468333	4.359	1.05833	1.76022
	185	0.113333	0.113333	0.125667	0.117444	0.00411111	4.78067	8.03467	5.783	6.19944	0.96215	-1.79867	0.614	3.65667	0.823999	1.57832
	190	0.12	0.12	0.134333	0.124778	0.00477778	5.543	7.898	5.53767	6.32622	0.78589	-1.05933	0.025333	3.596	0.854001	1.4063
	195	0.127333	0.127333	0.142667	0.132444	0.00511111	5.28267	8.02667	5.478	6.26244	0.883912	-1.45833	0.245333	3.745	0.844001	1.53161
	200	0.134667	0.134667	0.151333	0.140222	0.00555556	5.448	8.11167	5.52867	6.36278	0.874755	-1.632	0.092333	3.831	0.763778	1.61237
	205	0.143	0.143	0.160667	0.148889	0.00588889	4.81967	7.58967	5.35967	5.923	0.847788	-1.68167	0.262333	3.60967	0.73011	1.54528
	210	0.151	0.151	0.17	0.157333	0.00633333	5.112	7.38533	5.445	5.98078	0.708826	-1.7	0.012667	3.23367	0.515445	1.44624
	215	0.16	0.16	0.181	0.167	0.007	5.64867	7.41833	5.68333	6.25011	0.584197	-1.53533	0.007667	3.11567	0.529335	1.36773
	220	0.169	0.169	0.190333	0.176111	0.00711111	5.35833	7.49933	5.44467	6.10078	0.699722	-1.601	0.024667	3.26633	0.563333	1.43066
	225	0.178	0.178	0.200667	0.185556	0.00755556	5.04367	7.88867	5.33533	6.08922	0.903653	-1.997	-0.03467	3.769	0.57911	1.69256
	230	0.186667	0.186667	0.21	0.194444	0.00777778	5.279	7.47133	5.547	6.09911	0.690459	-1.99167	-0.065	3.57	0.504443	1.63057
	235	0.196667	0.196667	0.219333	0.204222	0.00755556	5.187	7.606	5.337	6.04333	0.782532	-1.86067	0.17	3.764	0.69111	1.64448
	240	0.205333	0.205333	0.229667	0.213444	0.00811111	5.05933	7.819	5.24467	6.041	0.890608	-2.45933	-0.258	3.583	0.288557	1.76555
	245	0.215667	0.215667	0.239667	0.223667	0.008	5.29667	7.97533	5.467	6.24633	0.865897	-2.34333	-0.11967	3.713	0.416667	1.76876
	250	0.225667	0.225667	0.250667	0.234	0.00833333	4.99267	7.88233	5.33167	6.06889	0.911988	-2.58133	-0.14333	3.67133	0.315558	1.81951
	255	0.235333	0.235333	0.259667	0.243444	0.00811111	5.06133	7.97767	5.459	6.166	0.913079	-2.74833	-0.12567	3.91233	0.346111	1.93718
	260	0.245333	0.245333	0.27	0.253556	0.00822222	4.86433	8.005	5.632	6.16711	0.945287	-2.626	-0.09567	3.83167	0.369999	1.87865
	265	0.256	0.256	0.280333	0.264111	0.00811111	5.11367	8.17733	5.44867	6.24656	0.97022	-2.938	-0.05967	3.93133	0.311221	1.99166
	270	0.266	0.266	0.290333	0.274111	0.00811111	5.095	8.27467	5.20533	6.19167	1.04199	-2.84033	-0.159	3.858	0.286223	1.94641
	275	0.277	0.277	0.299667	0.284556	0.00755556	5.21367	8.67633	5.36133	6.41711	1.13042	-3.121	-0.095	4.33667	0.373556	2.16555
	280	0.287667	0.287667	0.309667	0.295	0.00733333	5.20267	8.49567	5.261	6.31978	1.08807	-3.21267	-0.29667	4.136	0.208887	2.13639
	285	0.297667	0.297667	0.319	0.304778	0.00711111	5.20833	8.86567	5.513	6.529	1.17164	-3.50767	-0.262	4.16133	0.130554	2.22253
	290	0.309	0.309	0.328667	0.315556	0.00655556	5.48533	8.874	5.501	6.62011	1.12695	-3.52033	-0.208	4.16267	0.144779	2.22489
	295	0.318667	0.318667	0.337333	0.324889	0.00622222	5.54867	9.332	5.68667	6.85578	1.23875	-3.80667	-0.05433	4.446	0.195	2.3856
	300	0.330333	0.330333	0.346667	0.335778	0.00544444	5.61033	9.38567	5.784	6.92667	1.23052	-4.076	-0.33	4.349	-0.019	2.43705
	305	0.341333	0.341333	0.355667	0.346111	0.00477778	5.68833	9.64767	5.988	7.108	1.27278	-4.16833	-0.32133	4.15567	-0.111331	2.40522
	310	0.351333	0.351333	0.364667	0.355778	0.00444444	5.73733	10.1053	6.092	7.31155	1.40063	-4.37133	-0.197	4.40033	-0.055999	2.53314
	315	0.363	0.363	0.373333	0.366444	0.00344444	5.773	10.0783	6.37833	7.40989	1.34562	-4.38433	-0.19033	4.46767	-0.0356643	2.55652
	320	0.372667	0.372667	0.382333	0.375889	0.00322222	5.938	10.5013	6.50767	7.649	1.43562	-4.69167	-0.18067	4.84033	-0.010669	2.75296
	325	0.382333	0.382333	0.39	0.384889	0.00255556	5.988	10.7503	6.76433	7.83422	1.47518	-4.97067	-0.32	4.70567	-0.195001	2.79402
	330	0.392667	0.392667	0.397667	0.394333	0.00166667	5.912	10.8193	6.736	7.82244	1.51721	-5.24533	-0.45867	4.85333	-0.283556	2.91655
	335	0.401333	0.401333	0.406333	0.403	0.00166667	5.73333	11.3873	6.94533	8.022	1.71866	-5.23167	-0.51533	4.80067	-0.315444	2.89781
	340	0.409333	0.409333	0.413667	0.410778	0.00144444	5.70267	11.5803	7.16	8.14767	1.76714	-5.37433	-0.55333	4.88033	-0.349109	2.96203
	345	0.418667	0.418667	0.420333	0.419222	0.000555556	6.24367	11.8647	7.22333	8.44389	1.73361	-5.673	-0.66667	4.82967	-0.503334	3.03296
	350	0.424	0.424	0.426667	0.424889	0.000888889	5.85733	11.713	7.57933	8.38322	1.73752	-5.95333	-0.75633	4.65067	-0.686331	3.06131
	355	0.431333	0.431333	0.430667	0.431111	0.000222222	5.86567	12.3937	7.74	8.66645	1.94057	-6.28867	-0.69533	4.971	-0.671	3.25041
	360	0.436	0.436	0.433333	0.435111	0.000888889	5.80167	12.262	7.79067	8.61811	1.91028	-6.45767	-0.64133	4.88533	-0.737889	3.2748
	365	0.439667	0.439667	0.434667	0.438	0.00166667	5.88467	12.514	7.99767	8.79878	1.95519	-6.44533	-0.506	5.05733	-0.631332	3.32112
	370	0.442667	0.442667	0.435	0.440111	0.00255556	5.879	12.5927	7.85733	8.77633	1.9918	-6.639	-0.82967	5.10233	-0.788779	3.38949
	375	0.449667	0.449667	0.436667	0.445333	0.00433333	6.05467	12.5353	8.21867	8.93622	1.9049	-6.57633	-0.63533	5.12467	-0.695664	3.37792
	380	0.455667	0.455667	0.438333	0.449889	0.00577778	6.279	12.583	8.43933	9.10044	1.84959	-6.80733	-0.71967	4.78767	-0.913111	3.34858
	385	0.461333	0.461333	0.440333	0.454333	0.007	6.11433	12.5933	8.503	9.07022	1.89171	-7.27367	-1.134	4.75733	-1.21678	3.4733
	390	0.465333	0.465333	0.443667	0.458111	0.00722222	5.95233	12.7703	8.36833	9.03033	1.99583	-7.48633	-1.49033	4.95067	-1.342	3.59102
	395	0.467	0.467	0.446333	0.460111	0.00688889	6.31467	13.2233	8.631	9.38967	2.03011	-7.46467	-1.351	5.23633	-1.19311	3.66731
	400	0.470333	0.470333	0.449	0.463222	0.00711111	6.04433	13.7597	8.807	9.537	2.25694	-7.61267	-1.70267	5.311	-1.33478	3.73527
	405	0.474333	0.474333	0.451667	0.466778	0.00755556	5.96067	13.742	9.377	9.69322	2.25184	-7.89133	-1.60467	5.86867	-1.20911	3.97709
	410	0.478333	0.478333	0.454667	0.470444	0.00788889	5.69833	14.8537	9.318	9.95667	2.66214	-8.12667	-1.729	6.32567	-1.17667	4.18116
	415	0.481667	0.481667	0.457333	0.473556	0.00811111	5.591	14.9483	9.64767	10.0623	2.70917	-8.461	-2.086	6.42233	-1.37489	4.31114
	420	0.485667	0.485667	0.459667	0.477	0.00866667	5.422	16.0903	9.72667	10.413	3.09874	-8.79267	-1.91367	6.91967	-1.26222	4.54744
	425	0.489	0.489	0.462667	0.480222	0.00877778	5.42833	16.5693	9.786	10.5946	3.24144	-8.87767	-2.396	7.259	-1.33822	4.68818
	430	0.493667	0.493667	0.465	0.484111	0.00955556	5.067	16.625	9.91667	10.5362	3.35086	-9.64067	-2.41467	7.126	-1.64311	4.85547
	435	0.501333	0.501333	0.467333	0.49	0.0113333	4.63467	17.1963	10.1373	10.6561	3.63551	-10.3857	-2.38133	7.76667	-1.66679	5.2523
	440	0.510333	0.510333	0.470667	0.497111	0.0132222	4.73467	17.2487	10.114	10.6991	3.62431	-10.5787	-2.59533	7.85467	-1.77312	5.33711
	445	0.518333	0.518333	0.472333	0.503	0.0153333	5.01467	17.681	10.033	10.9096	3.68263	-11.283	-2.753	8.021	-2.005	5.58512
	450	0.525333	0.525333	0.473667	0.508111	0.0172222	4.96	17.9257	10.0307	10.9721	3.77235	-11.583	-2.89067	8.27167	-2.06733	5.74631
	455	0.531333	0.531333	0.474667	0.512444	0.0188889	4.98533	17.7383	9.81833	10.8473	3.71725	-11.858	-3.02467	8.149	-2.24456	5.78868
	460	0.537667	0.537667	0.475	0.516778	0.0208889	5.60767	17.944	10.1237	11.2251	3.60352	-12.201	-2.91	8.36333	-2.24922	5.9456
	465	0.542333	0.542333	0.474	0.519556	0.0227778	5.295	18.022	10.2167	11.1779	3.70527	-12.662	-3.059	8.49467	-2.40878	6.11605
	470	0.546667	0.546667	0.474	0.522444	0.0242222	5.66133	18.126	10.1723	11.3199	3.6437	-12.6103	-2.934	8.34633	-2.39932	6.05556
	475	0.55	0.55	0.473	0.524333	0.0256667	5.76233	18.1917	10.3257	11.4266	3.63002	-13.074	-3	8.42067	-2.55111	6.20903
	480	0.550333	0.550333	0.472	0.524222	0.0261111	5.67867	18.4907	10.3373	11.5022	3.74409	-12.926	-3.25933	8.725	-2.48678	6.26203
	485	0.553333	0.553333	0.470333	0.525667	0.0276667	5.82733	18.701	10.608	11.7121	3.75709	-13.039	-3.14533	8.613	-2.52378	6.25812
	490	0.553667	0.553667	0.468333	0.525222	0.0284444	6.03433	18.9543	10.8643	11.951	3.76905	-13.0423	-2.92867	9.29	-2.22699	6.45632
	495	0.554	0.554	0.468333	0.525444	0.0285556	6.08233	19.163	10.853	12.0328	3.82186	-12.843	-2.83033	9.298	-2.12511	6.40128
	500	0.554333	0.554333	0.466667	0.525111	0.0292222	6.03733	19.1777	10.7127	11.9759	3.84551	-13.0127	-3.15367	9.28333	-2.29435	6.45064
	505	0.554	0.554	0.465	0.524333	0.0296667	5.82033	19.531	11.2613	12.2042	3.98591	-12.6743	-3.25067	9.31067	-2.20477	6.36802
	510	0.554333	0.554333	0.463667	0.524111	0.0302222	6.18033	19.2753	11.2423	12.2327	3.81249	-12.4063	-3.285	9.54967	-2.04721	6.36829
	515	0.553667	0.553667	0.462333	0.523222	0.0304444	6.27833	20.1977	11.259	12.5783	4.07196	-12.532	-3.25833	9.80767	-1.99422	6.47981
	520	0.554	0.554	0.461	0.523	0.031	6.574	20.0117	11.4443	12.6767	3.92775	-12.252	-2.97267	9.945	-1.75989	6.43635
	525	0.553	0.553	0.460333	0.522111	0.0308889	6.959	19.9763	11.5093	12.8149	3.81406	-11.8613	-3.05533	9.57433	-1.78077	6.22066
	530	0.552333	0.552333	0.459	0.521222	0.0311111	6.83667	20.5333	11.5063	12.9588	4.02003	-11.8297	-3.01833	9.79867	-1.68312	6.27916
	535	0.552	0.552	0.458	0.520667	0.0313333	6.969	20.3767	11.593	12.9796	3.93206	-11.8943	-2.80333	10.2983	-1.46643	6.44124
	540	0.551667	0.551667	0.457667	0.520333	0.0313333	7.19667	20.7197	11.9133	13.2766	3.96281	-11.529	-2.74267	10.2113	-1.35345	6.31422
	545	0.551333	0.551333	0.457333	0.52	0.0313333	7.46633	20.408	11.4707	13.115	3.82533	-11.6903	-2.981	10.2117	-1.48654	6.36656
	550	0.550667	0.550667	0.455333	0.518889	0.0317778	7.23433	20.397	11.7017	13.111	3.86452	-11.7457	-2.997	10.4003	-1.44746	6.43978
	555	0.551333	0.551333	0.455333	0.519333	0.032	7.58633	20.6397	11.698	13.308	3.8532	-11.2853	-2.71833	10.3537	-1.21665	6.2916
	560	0.550333	0.550333	0.454667	0.518444	0.0318889	8.13133	20.8783	12.064	13.6912	3.76861	-11.0907	-2.94767	10.553	-1.16179	6.31148
	565	0.550333	0.550333	0.455	0.518556	0.0317778	7.99833	20.8297	11.845	13.5577	3.80179	-11.0713	-2.82	10.521	-1.12343	6.29062
	570	0.550667	0.550667	0.454	0.518444	0.0322222	8.09667	21.3513	11.87	13.7727	3.94278	-11.1347	-2.60567	10.545	-1.06512	6.30561
	575	0.551667	0.551667	0.454	0.519111	0.0325556	8.50633	21.113	11.7107	13.7767	3.783	-11.0943	-3.09067	10.7663	-1.13955	6.38558
	580	0.552333	0.552333	0.454667	0.519778	0.0325556	8.42867	21.3027	11.948	13.8931	3.84155	-10.888	-3.048	10.747	-1.063	6.32386
	585	0.551333	0.551333	0.455333	0.519333	0.032	8.566	20.7643	12.0053	13.7786	3.63126	-10.919	-2.39433	10.3733	-0.98	6.18711
	590	0.553333	0.553333	0.455333	0.520667	0.0326667	8.71967	21.1707	11.9293	13.9399	3.73223	-10.6853	-2.375	11.133	-0.642433	6.3577
	595	0.553667	0.553667	0.454667	0.520667	0.033	8.65967	21.2123	12.1797	14.0172	3.73831	-10.855	-2.05367	11.0813	-0.609113	6.37353
	600	0.555	0.555	0.456	0.522	0.033	8.827	21.028	11.9197	13.9249	3.66205	-10.7917	-1.85567	11.067	-0.52679	6.34495
	605	0.556333	0.556333	0.456333	0.523	0.0333333	8.885	21.4367	11.701	14.0076	3.80247	-10.8377	-1.74	11.0823	-0.498457	6.35814
	610	0.556333	0.556333	0.456667	0.523111	0.0332222	9.33333	21.3243	11.5523	14.07	3.6833	-10.2693	-1.672	11.179	-0.2541	6.23205
	615	0.557667	0.557667	0.456667	0.524	0.0336667	9.034	21.312	11.1563	13.8341	3.78881	-10.5893	-1.833	11.095	-0.442433	6.29821
	620	0.559333	0.559333	0.456667	0.525111	0.0342222	8.91533	21.2167	11.0363	13.7228	3.79664	-10.5553	-1.309	10.9253	-0.31299	6.22089
	625	0.561	0.561	0.457667	0.526556	0.0344444	8.96033	20.987	11.144	13.6971	3.69905	-10.395	-1.05633	11.6157	0.05478	6.37817
	630	0.562333	0.562333	0.456333	0.527	0.0353333	9.758	21.1447	10.5947	13.8324	3.66408	-10.2023	-1.031	11.077	-0.0521	6.16227
	635	0.563667	0.563667	0.457	0.528111	0.0355556	9.76933	21.1007	10.8167	13.8956	3.61522	-10.0917	-0.90733	11.09	0.0303233	6.13258
	640	0.565	0.565	0.458333	0.529444	0.0355556	9.464	20.882	10.3833	13.5764	3.66241	-9.97767	-1.38633	11.035	-0.109667	6.09933
	645	0.566333	0.566333	0.459333	0.530667	0.0356667	9.55567	20.675	10.2863	13.5057	3.59087	-9.774	-1.004	11.4263	0.21611	6.15034
	650	0.568667	0.568667	0.459	0.532111	0.0365556	9.30633	20.4193	9.93633	13.2207	3.60392	-10.1083	-1.05267	11.1613	0.00012	6.16254
	655	0.57	0.57	0.458333	0.532778	0.0372222	9.207	20.413	9.99633	13.2054	3.61097	-10.1107	-0.638	11.2097	0.153657	6.16738
	660	0.571667	0.571667	0.459333	0.534222	0.0374444	9.31433	20.1987	8.91767	12.8102	3.696	-9.952	-1.052	10.891	-0.0376667	6.03819
	665	0.574	0.574	0.461	0.536333	0.0376667	9.52567	19.9157	8.996	12.8124	3.5549	-9.99367	-0.741	10.931	0.0654433	6.05388
	670	0.575	0.575	0.461667	0.537222	0.0377778	9.14333	19.9333	9.146	12.7409	3.59622	-9.784	-0.70867	11.1157	0.207667	6.05059
	675	0.576333	0.576333	0.461333	0.538	0.0383333	9.511	19.7017	8.805	12.6726	3.52046	-9.85633	-0.86533	11.184	0.154113	6.09517
	680	0.579	0.579	0.462667	0.540222	0.0387778	9.17567	18.9067	8.68267	12.255	3.32888	-9.872	-0.42567	10.6553	0.11922	5.93199
	685	0.580667	0.580667	0.462667	0.541333	0.0393333	9.26733	18.8193	8.34333	12.1433	3.34864	-10.1333	-0.52433	10.5237	-0.0446533	5.96797
	690	0.582	0.582	0.463667	0.542556	0.0394444	9.45133	18.573	8.13633	12.0536	3.28175	-9.71133	-0.599	10.904	0.19789	5.96446
	695	0.585333	0.585333	0.463667	0.544778	0.0405556	9.346	18.844	8.242	12.144	3.36513	-9.885	-0.65	10.7817	0.0822233	5.97718
	700	0.587	0.587	0.465333	0.546444	0.0405556	9.07567	18.512	7.612	11.7332	3.41562	-10.0163	-0.80433	10.789	-0.0105433	6.01907
	705	0.589	0.589	0.466333	0.548111	0.0408889	9.12733	18.4793	7.47133	11.6927	3.42684	-9.96433	-0.66	10.85	0.0752233	6.01981
	710	0.591333	0.591333	0.467	0.549889	0.0414444	8.99367	18.023	7.06933	11.362	3.37651	-9.73167	-0.71367	10.5743	0.0429967	5.87403
	715	0.592333	0.592333	0.466667	0.550444	0.0418889	8.732	18.0933	6.856	11.2271	3.47556	-9.96767	-0.64	10.764	0.05211	5.99471
	720	0.594667	0.594667	0.468	0.552444	0.0422222	8.568	17.8303	6.59667	10.9983	3.46308	-9.74933	-0.59033	10.3543	0.00489	5.81105
