# Supplementary material for: Structural basis for higher-order DNA binding by a bacterial transcriptional regulator
Source: PLoS Genet. 2025 Jun 27;21(6):e1011749. doi: 10.1371/journal.pgen.1011749 (PMC12204516; doi:10.1371/journal.pgen.1011749)
Supplement: S1 Appendix — (ZIP) [file pgen.1011749.s012.zip › Raw data files/Figure 2/Figure 2B.xlsx]

## Sheet: Sheet1
	Figure 2B
	Time (min)	RFU (x 103)
		PXR / xre-res (-Ara)					PXR / xre-res (+Ara)
		Replicate 1	Replicate 2	Replicate 3	Mean	SEM	Replicate 1	Replicate 2	Replicate 3	Mean	SEM
	350	8.17167	10.957	6.13033	7.64822	1.65626	-5.95333	-0.75633	4.65067	-0.686331	3.06131
	Time (min)	RFU (x 103)
		∆S1 (-Ara)					∆S1 (+Ara)
		Replicate 1	Replicate 2	Replicate 3	Mean	SEM	Replicate 1	Replicate 2	Replicate 3	Mean	SEM
	350	11.1533	11.6656	8.44667	10.4219	0.998607	0.403333	0.861829	0.78	0.681721	0.141184
	Time (min)	RFU (x 103)
		∆S1-2 (-Ara)					∆S1-2 (+Ara)
		Replicate 1	Replicate 2	Replicate 3	Mean	SEM	Replicate 1	Replicate 2	Replicate 3	Mean	SEM
	350	16.5733	18.6359	17.6233	17.6109	0.595451	-2.76	-5.11572	3.24667	-1.54302	2.48952
	Time (min)	RFU (x 103)
		∆S1-3 (-Ara)					∆S1-3 (+Ara)
		Replicate 1	Replicate 2	Replicate 3	Mean	SEM	Replicate 1	Replicate 2	Replicate 3	Mean	SEM
	350	2.82	2.58008	0.756667	2.05225	0.651483	0.406667	-3.26197	-0.246667	-1.03399	1.12984
	Time (min)	RFU (x 103)
		∆S4 (-Ara)					∆S4 (+Ara)
		Replicate 1	Replicate 2	Replicate 3	Mean	SEM	Replicate 1	Replicate 2	Replicate 3	Mean	SEM
	350	-1.01667	-1.89604	1.77667	-0.378681	1.10717	-1.38	-4.76478	1.16333	-1.66048	1.71703
	Time (min)	RFU (x 103)
		∆S3-4 (-Ara)					∆S3-4 (+Ara)
		Replicate 1	Replicate 2	Replicate 3	Mean	SEM	Replicate 1	Replicate 2	Replicate 3	Mean	SEM
	350	-0.22	1.17295	-1.63667	-0.227907	0.811075	-3.91	-6.72951	0.816667	-3.27428	2.20146
