# Supplementary material for: Structural basis for higher-order DNA binding by a bacterial transcriptional regulator
Source: PLoS Genet. 2025 Jun 27;21(6):e1011749. doi: 10.1371/journal.pgen.1011749 (PMC12204516; doi:10.1371/journal.pgen.1011749)
Supplement: S1 Appendix — (ZIP) [file pgen.1011749.s012.zip › Raw data files/Figure 2/Figure 2D.xlsx]

## Sheet: Sheet1
	Figure 2D
	Time (min)	OD600										RFU (x 103)
		∆repeat (-Ara)					∆repeat (+Ara)					∆repeat (-Ara)					∆repeat (+Ara)
		Replicate 1	Replicate 2	Replicate 3	Mean	SEM	Replicate 1	Replicate 2	Replicate 3	Mean	SEM	Replicate 1	Replicate 2	Replicate 3	Mean	SEM	Replicate 1	Replicate 2	Replicate 3	Mean	SEM
	350	0.253	0.261	0.234	0.249333	0.00800694	0.470333	0.452333	0.415667	0.446111	0.0160847	11.4767	7.12815	11.7	10.1016	1.48813	5.5	0.889988	8.44	4.94333	2.1972
	Time (min)	OD600										RFU (x 103)
		5'-perf (-Ara)					5'-perf (+Ara)					5'-perf (-Ara)					5'-perf (+Ara)
		Replicate 1	Replicate 2	Replicate 3	Mean	SEM	Replicate 1	Replicate 2	Replicate 3	Mean	SEM	Replicate 1	Replicate 2	Replicate 3	Mean	SEM	Replicate 1	Replicate 2	Replicate 3	Mean	SEM
	350	0.211667	0.196	0.293333	0.233667	0.0301742	0.465	0.461667	0.439333	0.455333	0.00805766	4.63333	6.02847	5.3309	5.3309	0.40274	-5.35333	-9.04362	-7.19848	-7.19848	1.06529
	Time (min)	OD600										RFU (x 103)
		3'-perf (-Ara)					3'-perf (+Ara)					3'-perf (-Ara)					3'-perf (+Ara)
		Replicate 1	Replicate 2	Replicate 3	Mean	SEM	Replicate 1	Replicate 2	Replicate 3	Mean	SEM	Replicate 1	Replicate 2	Replicate 3	Mean	SEM	Replicate 1	Replicate 2	Replicate 3	Mean	SEM
	350	0.252333	0.252333	0.226	0.243556	0.00877778	0.462667	0.435333	0.444667	0.447556	0.00802158	4.82333	3.40633	9.14667	5.79211	1.72644	-2.74667	-7.10678	-0.786667	-3.5467	1.8678
