# Supplementary material for: Structural basis for higher-order DNA binding by a bacterial transcriptional regulator
Source: PLoS Genet. 2025 Jun 27;21(6):e1011749. doi: 10.1371/journal.pgen.1011749 (PMC12204516; doi:10.1371/journal.pgen.1011749)
Supplement: S1 Appendix — (ZIP) [file pgen.1011749.s012.zip › Raw data files/Figure 3/Figure3A_SEC_MALS_Xre_RES_chromatogram.csv]

time (min)	LS 1	time (min)	LS 2	time (min)	LS 3	time (min)	LS 4	time (min)	LS 5	time (min)	LS 6	time (min)	LS 7	time (min)	LS 8	time (min)	UV	time (min)	dRI	time (min)	FM	time (min)	Auto-inject Signal	time (min)	aRI
-0.0827705145737866	0.0406049028877955	-0.0827705145737866	0.0117699870157817	-0.0827705145737866	0.0261880337238401	-0.0827705145737866	0.0214262366235767	-0.0827705145737866	0.0202502353474059	-0.0827705145737866	0.0212398171073466	-0.0827705145737866	0.0312065462801101	-0.0827705145737866	0.0138447089417404	0.005	0.0535475197762468	-0.330649712302475	5.89538212521085E-6	-0.0827705145737866	1.0087513526203	-0.0877705145737866	1	-0.330649712302475	0.90724819514668
-0.0745807279108221	0.0404677532825081	-0.0745807279108221	0.0117523890250684	-0.0745807279108221	0.0261470648188832	-0.0745807279108221	0.0214081877539973	-0.0745807279108221	0.0202373532242788	-0.0745807279108221	0.0212351764464408	-0.0745807279108221	0.03118403497968	-0.0745807279108221	0.0138300758713004	0.0131897866629645	0.0535498020248153	-0.321877717360494	9.7573329288916E-7	-0.0745807279108221	1.00875208904268	40.9107461520929	1	-0.321877717360494	0.907248314660989
-0.0663909412478576	0.0404780234084071	-0.0663909412478576	0.0117533707030499	-0.0663909412478576	0.0261422597887757	-0.0663909412478576	0.0214062654635882	-0.0663909412478576	0.0202342261392342	-0.0663909412478576	0.0212303559879911	-0.0663909412478576	0.0311838783565204	-0.0663909412478576	0.0138295238394894	0.021379573325929	0.053544740249923	-0.313105722418512	-1.17619800974026E-8	-0.0663909412478576	1.00874789916898			-0.313105722418512	0.907248479567769
-0.0582011545848931	0.0404976542745909	-0.0582011545848931	0.0117570173163984	-0.0582011545848931	0.0261544430175029	-0.0582011545848931	0.0214108068456885	-0.0582011545848931	0.0202364030591452	-0.0582011545848931	0.0212332479435261	-0.0582011545848931	0.0311875043309708	-0.0582011545848931	0.0138289441850445	0.0295693599888935	0.0535408697987653	-0.304333727476531	-1.21031353213913E-8	-0.0582011545848931	1.00874333641013			-0.304333727476531	0.907248638661936
-0.0500113679219286	0.0404915422712447	-0.0500113679219286	0.0117562961825102	-0.0500113679219286	0.0261597124361506	-0.0500113679219286	0.0214085926028155	-0.0500113679219286	0.0202383636889629	-0.0500113679219286	0.021238232000125	-0.0500113679219286	0.0311876415719299	-0.0500113679219286	0.0138257399906244	0.037759146651858	0.0535433447121153	-0.295561732534549	-9.55970606417757E-9	-0.0500113679219286	1.00874288085079			-0.295561732534549	0.907248750920431
-0.0418215812589641	0.0405048659233144	-0.0418215812589641	0.0117530385704506	-0.0418215812589641	0.0261512754237901	-0.0418215812589641	0.021403123913279	-0.0418215812589641	0.0202313046068436	-0.0418215812589641	0.0212337053039564	-0.0418215812589641	0.0311950385630621	-0.0418215812589641	0.0138318852101163	0.0459489333148225	0.0535461284864153	-0.286789737592568	-7.0899683150725E-9	-0.0418215812589641	1.00874372609242			-0.286789737592568	0.907248823608499
-0.0336317945959995	0.0405411271550288	-0.0336317945959995	0.011764850069242	-0.0336317945959995	0.0261570412591953	-0.0336317945959995	0.0214086707521562	-0.0336317945959995	0.020232840446154	-0.0336317945959995	0.0212422741806605	-0.0336317945959995	0.03121086074067	-0.0336317945959995	0.01384210439764	0.054138719977787	0.0535499982447344	-0.278017742650586	-4.43062285000795E-9	-0.0336317945959995	1.00875242494427			-0.278017742650586	0.907248864722387
-0.025442007933035	0.0412281794340335	-0.025442007933035	0.0118182574591295	-0.025442007933035	0.0262428811725353	-0.025442007933035	0.0214339152678157	-0.025442007933035	0.0202417484435795	-0.025442007933035	0.021249047276928	-0.025442007933035	0.0312220417942272	-0.025442007933035	0.0138526196050569	0.0623285066407516	0.0535504007482339	-0.269245747708604	-1.80827286905432E-9	-0.025442007933035	1.00876053566269			-0.269245747708604	0.907248876488797
-0.0172522212700705	0.0410224149971602	-0.0172522212700705	0.0118621670466095	-0.0172522212700705	0.0263181112773868	-0.0172522212700705	0.0214552353427527	-0.0172522212700705	0.0202484507544171	-0.0172522212700705	0.0212444898949743	-0.0172522212700705	0.0312239659076304	-0.0172522212700705	0.0138558090227393	0.070518293303716	0.0535475250608113	-0.260473752766623	-2.33518406880582E-10	-0.0172522212700705	1.00875939316994			-0.260473752766623	0.907248857017283
-0.00906243460710603	0.0406663084269878	-0.00906243460710603	0.0117850378488534	-0.00906243460710603	0.0261821894420031	-0.00906243460710603	0.0214147882091215	-0.00906243460710603	0.020239688507614	-0.00906243460710603	0.0212408193454525	-0.00906243460710603	0.0312133916121832	-0.00906243460710603	0.0138439014067897	0.0787080799666806	0.0535437483638282	-0.251701757824641	1.15482518707592E-9	-0.00906243460710603	1.00875682030585			-0.251701757824641	0.907248660699256
-0.000872647944141519	0.04170507906361	-0.000872647944141519	0.0119022557293404	-0.000872647944141519	0.0262626361654441	-0.000872647944141519	0.0214260724982602	-0.000872647944141519	0.020259639135404	-0.000872647944141519	0.0212512618192502	-0.000872647944141519	0.0312098791403194	-0.000872647944141519	0.0138410064283599	0.0868978666296451	0.0535437444023614	-0.24292976288266	2.58302712128198E-9	-0.000872647944141519	1.00875449776452			-0.24292976288266	0.907248424700136
0.00731713871882299	0.0449430474649703	0.00731713871882299	0.0126834166398654	0.00731713871882299	0.0285718882826658	0.00731713871882299	0.0220103570576976	0.00731713871882299	0.0204135537752597	0.00731713871882299	0.0213048585825296	0.00731713871882299	0.0312682404574268	0.00731713871882299	0.0138541747672581	0.0950876532926096	0.0535475140916813	-0.234157767940678	3.76093472549665E-9	0.00731713871882299	1.00875207914291			-0.234157767940678	0.907248205246367
0.0155069253817875	0.0414632597419941	0.0155069253817875	0.0120698510582508	0.0155069253817875	0.0274325829430446	0.0155069253817875	0.0217135522719133	0.0155069253817875	0.0203187573023125	0.0155069253817875	0.0212606011660285	0.0155069253817875	0.0312193054767194	0.0155069253817875	0.0138369700015669	0.103277439955574	0.0535503989076792	-0.225385772998697	4.61464684940026E-9	0.0155069253817875	1.00875485658344			-0.225385772998697	0.90724801760792
0.023696712044752	0.0405603607121687	0.023696712044752	0.011775991467097	0.023696712044752	0.0261808974455267	0.023696712044752	0.0214304850078857	0.023696712044752	0.0202493663312837	0.023696712044752	0.0212386189219057	0.023696712044752	0.0312007870822252	0.023696712044752	0.0138304119012051	0.111467226618539	0.0535549711924263	-0.216613778056715	5.63572821667301E-9	0.023696712044752	1.00876277372674			-0.216613778056715	0.907247839159601
0.0318864987077165	0.040552758154323	0.0318864987077165	0.0117812611339912	0.0318864987077165	0.0261914904766455	0.0318864987077165	0.0214186603558541	0.0318864987077165	0.0202390259154808	0.0318864987077165	0.0212335533163469	0.0318864987077165	0.0311912107564983	0.0318864987077165	0.0138274929113279	0.119657013281503	0.0535552688770222	-0.207841783114734	6.94731951154957E-9	0.0318864987077165	1.00875668019793			-0.207841783114734	0.90724769072494
0.040076285370681	0.0405227160405751	0.040076285370681	0.0117688525464774	0.040076285370681	0.0261615068469504	0.040076285370681	0.0214063536681636	0.040076285370681	0.0202352441819455	0.040076285370681	0.0212309340007655	0.040076285370681	0.0311870036377123	0.040076285370681	0.0138245368758217	0.127846799944468	0.0535523891482027	-0.199069788172752	7.41918177165332E-9	0.040076285370681	1.00874811022199			-0.199069788172752	0.90724757518707
0.0482660720336455	0.0405281572701704	0.0482660720336455	0.0117680121431198	0.0482660720336455	0.0261563608796716	0.0482660720336455	0.0214059432437782	0.0482660720336455	0.0202373649989486	0.0482660720336455	0.0212307472535202	0.0482660720336455	0.0311890585585644	0.0482660720336455	0.0138262248991098	0.136036586607432	0.0535522888320935	-0.190297793230771	8.42270097317053E-9	0.0482660720336455	1.00875074108357			-0.190297793230771	0.907247443627037
0.05645585869661	0.0405054941738139	0.05645585869661	0.0117632213856841	0.05645585869661	0.0261541934789627	0.05645585869661	0.0214064250088821	0.05645585869661	0.0202348830599143	0.05645585869661	0.0212325488214386	0.05645585869661	0.0311858005909506	0.05645585869661	0.0138286934726125	0.144226373270397	0.0535516930649125	-0.181525798288789	9.78391390716119E-9	0.05645585869661	1.00875936926397			-0.181525798288789	0.907247328420506
0.0646456453595745	0.0404846848404563	0.0646456453595745	0.0117611284448344	0.0646456453595745	0.0261565061865663	0.0646456453595745	0.0214097845649159	0.0646456453595745	0.0202320231118935	0.0646456453595745	0.0212355243631149	0.0646456453595745	0.0311880030737132	0.0646456453595745	0.0138268270775534	0.152416159933361	0.0535524873242472	-0.172753803346807	1.1037947235904E-8	0.0646456453595745	1.00876076444703			-0.172753803346807	0.907247201575212
0.072835432022539	0.0405688846354496	0.072835432022539	0.0117878230832293	0.072835432022539	0.0261824200002739	0.072835432022539	0.021421910548162	0.072835432022539	0.0202381604118096	0.072835432022539	0.021239298461075	0.072835432022539	0.0311939668385579	0.072835432022539	0.013823408856685	0.160605946596326	0.0535489153793401	-0.163981808404826	1.21050207851828E-8	0.0728354320225391	1.00874500463484			-0.163981808404826	0.907247087380068
0.0810252186855036	0.0406489634342322	0.0810252186855036	0.0118122064425437	0.0810252186855036	0.0262082169339286	0.0810252186855036	0.0214233886084812	0.0810252186855036	0.020236992331817	0.0810252186855036	0.02123834619517	0.0810252186855036	0.0311992208920877	0.0810252186855036	0.0138237747595094	0.16879573325929	0.053547421201325	-0.155209813462844	1.17743146110795E-8	0.0810252186855036	1.00874715151913			-0.155209813462844	0.907246993763208
0.0892150053484681	0.0405810591616106	0.0892150053484681	0.011773277237961	0.0892150053484681	0.0261579169896189	0.0892150053484681	0.0214151471831224	0.0892150053484681	0.0202329787465424	0.0892150053484681	0.0212345522314908	0.0892150053484681	0.0312011951847409	0.0892150053484681	0.013827946533646	0.176985519922255	0.0535489080718386	-0.146437818520863	1.173844900679E-8	0.089215005348468	1.00875216782461			-0.146437818520863	0.907246912552916
0.0974047920114326	0.0405853911547778	0.0974047920114326	0.0117699653979497	0.0974047920114326	0.0261604113546721	0.0974047920114326	0.0214117247546322	0.0974047920114326	0.0202373688710893	0.0974047920114326	0.021237403716139	0.0974047920114326	0.0311886665855892	0.0974047920114326	0.0138319114142155	0.185175306585219	0.0535448412692354	-0.137665823578881	1.19045059335256E-8	0.0974047920114326	1.0087499307433			-0.137665823578881	0.907246853947417
0.105594578674397	0.0407725900671333	0.105594578674397	0.0118436188376393	0.105594578674397	0.0262428168950708	0.105594578674397	0.0214324596814058	0.105594578674397	0.0202515654280779	0.105594578674397	0.0212451627464018	0.105594578674397	0.0311943751840432	0.105594578674397	0.0138370311071252	0.193365093248184	0.0535505985785762	-0.1288938286369	1.22435130920322E-8	0.105594578674397	1.0087562742278			-0.1288938286369	0.907246775806406
0.113784365337362	0.0406826037646566	0.113784365337362	0.0118246468337946	0.113784365337362	0.0262283249043	0.113784365337362	0.0214395928928768	0.113784365337362	0.0202508935505472	0.113784365337362	0.0212471836486973	0.113784365337362	0.031205864886434	0.113784365337362	0.0138371140997224	0.201554879911148	0.0535533775423002	-0.120121833694918	1.27686108414004E-8	0.113784365337362	1.0087513885724			-0.120121833694918	0.907246727890831
0.121974152000326	0.0405256259181241	0.121974152000326	0.0117768605345714	0.121974152000326	0.0261768876901067	0.121974152000326	0.0214217729868677	0.121974152000326	0.0202407579261865	0.121974152000326	0.021237768525036	0.121974152000326	0.0312004955470604	0.121974152000326	0.0138332358779296	0.209744666574113	0.0535486157557249	-0.111349838752937	1.38140413130426E-8	0.121974152000326	1.0087400685632			-0.111349838752937	0.907246659907061
0.130163938663291	0.0405222580144149	0.130163938663291	0.0117620657148526	0.130163938663291	0.0261672080092542	0.130163938663291	0.021415077192468	0.130163938663291	0.0202375808691506	0.130163938663291	0.0212351967233211	0.130163938663291	0.0311946935814014	0.130163938663291	0.013831156572416	0.217934453237077	0.0535482159933212	-0.102577843810955	1.49487323067629E-8	0.130163938663291	1.00873916650454			-0.102577843810955	0.90724661481153
0.138353725326255	0.040742865447713	0.138353725326255	0.0117663116530972	0.138353725326255	0.0261740310747663	0.138353725326255	0.02141806396029	0.138353725326255	0.0202405206311016	0.138353725326255	0.0212370373851461	0.138353725326255	0.0311964623347607	0.138353725326255	0.0138304231581149	0.226124239900042	0.0535492076552881	-0.0938058488689735	1.4347442331786E-8	0.138353725326255	1.00873330871771			-0.0938058488689735	0.907246593789987
0.14654351198922	0.0407082263935585	0.14654351198922	0.0117814929986214	0.14654351198922	0.0261839303728351	0.14654351198922	0.0214327456960124	0.14654351198922	0.0202525076123548	0.14654351198922	0.021246712743853	0.14654351198922	0.031217849700107	0.14654351198922	0.0138348179288074	0.234314026563006	0.0535514931168044	-0.0850338539269919	1.3928706752188E-8	0.14654351198922	1.00872432688144			-0.0850338539269919	0.907246553813527
0.154733298652184	0.0409580411767342	0.154733298652184	0.0118173114215277	0.154733298652184	0.0262289723125486	0.154733298652184	0.0214469728409946	0.154733298652184	0.0202619549924985	0.154733298652184	0.0212614327180113	0.154733298652184	0.0312536653346556	0.154733298652184	0.0138501972252357	0.24250381322597	0.0535507002843336	-0.0762618589850104	1.4495218300693E-8	0.154733298652184	1.00872131427498			-0.0762618589850104	0.907246514764262
0.162923085315149	0.0488250121800376	0.162923085315149	0.0128758705035106	0.162923085315149	0.0271510806308716	0.162923085315149	0.0215554426604876	0.162923085315149	0.0203016980425572	0.162923085315149	0.0212989840235919	0.162923085315149	0.0313367604598205	0.162923085315149	0.0138897908857991	0.250693599888935	0.0535519896036132	-0.0674898640430288	1.49216533286489E-8	0.162923085315149	1.00872117953169			-0.0674898640430288	0.907246465899634
0.171112871978113	0.044059998602642	0.171112871978113	0.0127230140123143	0.171112871978113	0.026969222382041	0.171112871978113	0.0215358135066859	0.171112871978113	0.0203087558004444	0.171112871978113	0.0212831513963181	0.171112871978113	0.031239582225286	0.171112871978113	0.0138543787398476	0.2588833865519	0.0535522886599036	-0.0587178691010473	1.49483003710059E-8	0.171112871978113	1.0087305336187			-0.0587178691010473	0.907246432600066
0.179302658641078	0.0404823385650932	0.179302658641078	0.0117585788156503	0.179302658641078	0.0261599758045549	0.179302658641078	0.0214134493553427	0.179302658641078	0.0202415616295723	0.179302658641078	0.0212359598376188	0.179302658641078	0.0311847027899484	0.179302658641078	0.0138304824213814	0.267073173214864	0.0535508002369241	-0.0499458741590657	1.57869705625434E-8	0.179302658641078	1.00873725529195			-0.0499458741590657	0.907246378924105
0.187492445304042	0.0404594755746884	0.187492445304042	0.0117482847886834	0.187492445304042	0.0261449634181431	0.187492445304042	0.0214057107409082	0.187492445304042	0.0202286088357334	0.187492445304042	0.0212313937015762	0.187492445304042	0.0311788339310905	0.187492445304042	0.0138256503492753	0.275262959877829	0.0535502025487638	-0.0411738792170842	1.7009771329849E-8	0.187492445304042	1.00873030539448			-0.0411738792170842	0.907246342627613
0.195682231967007	0.0404692294385277	0.195682231967007	0.0117525606523156	0.195682231967007	0.026150769781189	0.195682231967007	0.0214081712367941	0.195682231967007	0.0202296392852213	0.195682231967007	0.0212356132904349	0.195682231967007	0.0311826099286482	0.195682231967007	0.0138243798742763	0.283452746540793	0.0535523843110547	-0.0324018842751026	1.70814586520916E-8	0.195682231967007	1.00872049489903			-0.0324018842751026	0.907246318882586
0.203872018629971	0.0405254176199517	0.203872018629971	0.0117622795003088	0.203872018629971	0.0261658561924935	0.203872018629971	0.0214182020423273	0.203872018629971	0.0202399443117663	0.203872018629971	0.0212403153371308	0.203872018629971	0.0311899894972657	0.203872018629971	0.0138304581518069	0.291642533203758	0.0535526858053951	-0.023629889333121	1.62410758877325E-8	0.203872018629971	1.00871280815756			-0.023629889333121	0.907246290523554
0.212061805292936	0.0404803528997347	0.212061805292936	0.0117594420394179	0.212061805292936	0.0261657918084435	0.212061805292936	0.0214075098222918	0.212061805292936	0.0202311213391864	0.212061805292936	0.0212336339543424	0.212061805292936	0.0311896491345018	0.212061805292936	0.0138372471072414	0.299832319866722	0.0535512953223917	-0.0148578943911395	1.60013824592013E-8	0.212061805292936	1.00871031473244			-0.0148578943911395	0.907246259908588
0.2202515919559	0.0404627299328375	0.2202515919559	0.011752123877244	0.2202515919559	0.0261528571398338	0.2202515919559	0.0213979845171767	0.2202515919559	0.0202250038238635	0.2202515919559	0.0212289993216973	0.2202515919559	0.0311820945755141	0.2202515919559	0.0138330051961361	0.308022106529686	0.0535529818207615	-0.00608589944915794	1.67158119055024E-8	0.2202515919559	1.00872068809505			-0.00608589944915794	0.907246226531963
0.228441378618865	0.0404990064208719	0.228441378618865	0.0117557296618293	0.228441378618865	0.0261573736585551	0.228441378618865	0.021406580166979	0.228441378618865	0.0202311860377364	0.228441378618865	0.0212321581292899	0.228441378618865	0.0311888122512089	0.228441378618865	0.0138279798348886	0.316211893192651	0.0535501046074553	0.00268609549282361	1.72712581928829E-8	0.228441378618865	1.00872305033768			0.00268609549282361	0.907246189367499
0.236631165281829	0.0405726630437666	0.236631165281829	0.0117713805336644	0.236631165281829	0.0261798861274371	0.236631165281829	0.0214282175625477	0.236631165281829	0.0202452435393743	0.236631165281829	0.0212436324192802	0.236631165281829	0.031203196698219	0.236631165281829	0.0138329159597259	0.324401679855615	0.0535501029267999	0.0114580904348052	1.81241714801641E-8	0.236631165281829	1.00871801517885			0.0114580904348052	0.907246136283899
0.244820951944794	0.0407849007810106	0.244820951944794	0.0118149953834241	0.244820951944794	0.0262545687111941	0.244820951944794	0.0214506841218225	0.244820951944794	0.0202593968288478	0.244820951944794	0.021249316953766	0.244820951944794	0.0312019624958053	0.244820951944794	0.0138324319378628	0.33259146651858	0.0535505991685066	0.0202300853767867	1.89049545701033E-8	0.244820951944794	1.00871846812176			0.0202300853767867	0.907246100931785
0.253010738607758	0.0418998767851235	0.253010738607758	0.0119555448318025	0.253010738607758	0.026340224610581	0.253010738607758	0.0214629551065046	0.253010738607758	0.0202622511984366	0.253010738607758	0.0212571696620718	0.253010738607758	0.0312038292540629	0.253010738607758	0.0138300346323732	0.340781253181544	0.0535512949733496	0.0290020803187683	1.94880632408682E-8	0.253010738607758	1.00871620654139			0.0290020803187683	0.90724606580356
0.261200525270723	0.0413229681640766	0.261200525270723	0.0118928904576371	0.261200525270723	0.026599148477243	0.261200525270723	0.021571500869667	0.261200525270723	0.0203247581427164	0.261200525270723	0.0213363231768924	0.261200525270723	0.031423119440726	0.261200525270723	0.0138661193940141	0.348971039844509	0.0535529816010526	0.0377740752607498	2.03765177764147E-8	0.261200525270723	1.00871363634546			0.0377740752607498	0.907246009040279
0.269390311933687	0.0405913985817403	0.269390311933687	0.0118173746627968	0.269390311933687	0.0262783678818938	0.269390311933687	0.0214880042208598	0.269390311933687	0.0202938622247774	0.269390311933687	0.0212886842418663	0.269390311933687	0.0312397343666707	0.269390311933687	0.0138471634313441	0.357160826507473	0.0535531826952667	0.0465460702027314	2.0521226328068E-8	0.269390311933687	1.00871504111512			0.0465460702027314	0.907245945497313
0.277580098596651	0.04053758075994	0.277580098596651	0.011787300159521	0.277580098596651	0.0261880078367608	0.277580098596651	0.0214292766640867	0.277580098596651	0.0202596542166034	0.277580098596651	0.0212572166260158	0.277580098596651	0.031198119689059	0.277580098596651	0.0138354011253775	0.365350613170438	0.0535518909720583	0.0553180651447129	2.02229779113062E-8	0.277580098596652	1.00871708855285			0.0553180651447129	0.907245889479842
0.285769885259616	0.0405129437109868	0.285769885259616	0.0117639245024876	0.285769885259616	0.0261603197249465	0.285769885259616	0.0214084111523685	0.285769885259616	0.0202445606869501	0.285769885259616	0.0212361865755374	0.285769885259616	0.0311806433059584	0.285769885259616	0.0138343867579895	0.373540399833402	0.0535480210723116	0.0640900600866945	2.00502625256642E-8	0.285769885259616	1.00872592565871			0.0640900600866945	0.90724584956747
0.29395967192258	0.0405942918238452	0.29395967192258	0.0117819696322091	0.29395967192258	0.0261985173666888	0.29395967192258	0.0214288612106422	0.29395967192258	0.020248300223731	0.29395967192258	0.0212377723798202	0.29395967192258	0.0311915644769593	0.29395967192258	0.0138347448304314	0.381730186496367	0.0535497048695372	0.072862055028676	2.06866236521597E-8	0.293959671922581	1.00873084252725			0.072862055028676	0.907245794652216
0.302149458585545	0.0409805157424877	0.302149458585545	0.0118793067611538	0.302149458585545	0.026321782664653	0.302149458585545	0.0214798892566423	0.302149458585545	0.0202837772612786	0.302149458585545	0.0212689087071715	0.302149458585545	0.0312315985860387	0.302149458585545	0.0138449008213055	0.389919973159331	0.0535501022793075	0.0816340499706576	2.13356562366995E-8	0.302149458585545	1.00873194140873			0.0816340499706576	0.907245759989051
0.31033924524851	0.0410581320815863	0.31033924524851	0.0118946060355278	0.31033924524851	0.0263454529571953	0.31033924524851	0.0214986497035608	0.31033924524851	0.0203080623110828	0.31033924524851	0.021301049709108	0.31033924524851	0.0312626188431399	0.31033924524851	0.0138587972352421	0.398109759822296	0.0535486139054504	0.0904060449126391	2.14296841009052E-8	0.31033924524851	1.00873465895189			0.0904060449126391	0.907245723220873
0.318529031911474	0.0406808954077064	0.318529031911474	0.011817816144627	0.318529031911474	0.0262191005749929	0.318529031911474	0.0214417788904339	0.318529031911474	0.0202650602960853	0.318529031911474	0.0212561837954132	0.318529031911474	0.0312098847911066	0.318529031911474	0.0138403786984103	0.40629954648526	0.0535480165690046	0.0991780398546206	2.1684873569965E-8	0.318529031911474	1.00873388779932			0.0991780398546206	0.90724569671542
0.326718818574438	0.0405320236999677	0.326718818574438	0.0117696624648761	0.326718818574438	0.0261785634229836	0.326718818574438	0.0214153732991265	0.326718818574438	0.0202454705086966	0.326718818574438	0.0212331309222812	0.326718818574438	0.0311876429341043	0.326718818574438	0.0138302495337072	0.414489333148225	0.0535454367456695	0.107950034796602	2.1593617245709E-8	0.326718818574439	1.00873170748252			0.107950034796602	0.907245688449508
0.334908605237403	0.0405918786934135	0.334908605237403	0.0117874714477726	0.334908605237403	0.0261977016408745	0.334908605237403	0.0214123136975081	0.334908605237403	0.0202429147416778	0.334908605237403	0.0212328252445454	0.334908605237403	0.0311856332636473	0.334908605237403	0.0138335353484502	0.422679119811189	0.0535500012217075	0.116722029738584	2.11262161381094E-8	0.334908605237403	1.00872852558699			0.116722029738584	0.907245679982653
0.343098391900367	0.0406926576724359	0.343098391900367	0.0118092358119475	0.343098391900367	0.0262216706927363	0.343098391900367	0.021424240897828	0.343098391900367	0.0202483058320995	0.343098391900367	0.0212383278296565	0.343098391900367	0.0311997078014534	0.343098391900367	0.0138423864052094	0.430868906474154	0.0535523838263887	0.125494024680565	2.13057225444381E-8	0.343098391900368	1.00872108410362			0.125494024680565	0.9072456555814
0.351288178563332	0.0407866095455923	0.351288178563332	0.011817849594296	0.351288178563332	0.0262479333249277	0.351288178563332	0.0214452052957119	0.351288178563332	0.0202557920149648	0.351288178563332	0.0212488923561077	0.351288178563332	0.0312121569293319	0.351288178563332	0.0138460856202508	0.439058693137118	0.0535507999392866	0.134266019622547	2.22182242980707E-8	0.351288178563332	1.00871944608212			0.134266019622547	0.907245618266116
0.359477965226296	0.0409759440277228	0.359477965226296	0.0118470711441888	0.359477965226296	0.0262932938142852	0.359477965226296	0.021461074369132	0.359477965226296	0.0202619109948766	0.359477965226296	0.0212458280814922	0.359477965226296	0.0312052466226732	0.359477965226296	0.0138365764975413	0.447248479800083	0.0535509970573862	0.143038014564528	2.34566237145226E-8	0.359477965226297	1.00872335459068			0.143038014564528	0.907245578050422
0.367667751889261	0.0406277204023889	0.367667751889261	0.0117959687460246	0.367667751889261	0.0261932813476239	0.367667751889261	0.0214179802294366	0.367667751889261	0.0202454076273448	0.367667751889261	0.0212302559139872	0.367667751889261	0.0311913109893822	0.367667751889261	0.0138297468532203	0.455438266463047	0.0535508978845193	0.15181000950651	2.4389758318479E-8	0.367667751889261	1.00871960890058			0.15181000950651	0.907245530725706
0.375857538552225	0.0406101632008927	0.375857538552225	0.0117947760402377	0.375857538552225	0.0261921043583915	0.375857538552225	0.0214109545779167	0.375857538552225	0.0202457898731484	0.375857538552225	0.0212310227302345	0.375857538552225	0.0311869499467723	0.375857538552225	0.0138300437639249	0.463628053126012	0.0535521884842562	0.160582004448492	2.45572779436704E-8	0.375857538552226	1.00871546406232			0.160582004448492	0.907245487494767
0.38404732521519	0.040708029981407	0.38404732521519	0.0118115299183152	0.38404732521519	0.0262130384805656	0.38404732521519	0.0214115090856824	0.38404732521519	0.0202429438530061	0.38404732521519	0.0212339984353307	0.38404732521519	0.0311819641978493	0.38404732521519	0.0138297757482678	0.471817839788976	0.0535485202413743	0.169353999390473	2.45246383050306E-8	0.38404732521519	1.00872072849558			0.169353999390473	0.907245448422413
0.392237111878154	0.0405422879270762	0.392237111878154	0.0117711808799652	0.392237111878154	0.0261634811309208	0.392237111878154	0.0214064239963649	0.392237111878154	0.0202335092262823	0.392237111878154	0.0212340288593349	0.392237111878154	0.0311918287549157	0.392237111878154	0.0138332537772065	0.480007626451941	0.053541268615878	0.178125994332455	2.47815875682281E-8	0.392237111878155	1.00871906321997			0.178125994332455	0.907245394802386
0.400426898541119	0.040593287859667	0.400426898541119	0.0117848249199427	0.400426898541119	0.0261713314864508	0.400426898541119	0.021413501289108	0.400426898541119	0.020238162306894	0.400426898541119	0.0212460620767316	0.400426898541119	0.0312199826922887	0.400426898541119	0.0138383098329969	0.488197413114905	0.0535430483734291	0.186897989274436	2.4894960751053E-8	0.400426898541119	1.00870961621889			0.186897989274436	0.907245339293812
0.408616685204083	0.05582275746845	0.408616685204083	0.0123879704059062	0.408616685204083	0.02635722429157	0.408616685204083	0.0214946467344292	0.408616685204083	0.0202999731102919	0.408616685204083	0.0213078729408966	0.408616685204083	0.0313741740107965	0.408616685204083	0.013903980502215	0.49638719977787	0.0535487031595257	0.195669984216418	2.53564710027953E-8	0.408616685204084	1.00871174242002			0.195669984216418	0.907245280257617
0.416806471867048	0.0640792549508408	0.416806471867048	0.0137777869819991	0.416806471867048	0.0271130607818183	0.416806471867048	0.0215592089140247	0.416806471867048	0.0203387209146938	0.416806471867048	0.0213525583391637	0.416806471867048	0.0314433047817838	0.416806471867048	0.0139372908233597	0.504576986440834	0.0535479178004733	0.204441979158399	2.62160990031887E-8	0.416806471867048	1.00870920315078			0.204441979158399	0.907245225651764
0.424996258530012	0.0421777290268662	0.424996258530012	0.0118395563480773	0.424996258530012	0.0262536596914856	0.424996258530012	0.0214596887932938	0.424996258530012	0.0202651491146103	0.424996258530012	0.0212633111787054	0.424996258530012	0.0312408535800592	0.424996258530012	0.0138491302323133	0.512766773103799	0.0535480166146342	0.213213974100381	2.7168257727308E-8	0.424996258530013	1.00871095791903			0.213213974100381	0.907245172556976
0.433186045192977	0.040957805129386	0.433186045192977	0.0118271322376058	0.433186045192977	0.0262069399555834	0.433186045192977	0.0214424247519533	0.433186045192977	0.0202554687978892	0.433186045192977	0.0212391783891089	0.433186045192977	0.0311941865808458	0.433186045192977	0.0138362106735684	0.520956559766763	0.0535540695347508	0.221985969042362	2.75819176512968E-8	0.433186045192977	1.00872070474893			0.221985969042362	0.90724513461589
0.441375831855941	0.0405275503876454	0.441375831855941	0.0117790093812599	0.441375831855941	0.0261659397045049	0.441375831855941	0.0214172391582277	0.441375831855941	0.0202338659300142	0.441375831855941	0.0212271828277206	0.441375831855941	0.0311840438419183	0.441375831855941	0.0138297753757382	0.529146346429728	0.0535522894680042	0.230757963984344	2.69261759643288E-8	0.441375831855942	1.0087232674287			0.230757963984344	0.907245105834155
0.449565618518906	0.0406122243816238	0.449565618518906	0.0117827401114622	0.449565618518906	0.0261877654345255	0.449565618518906	0.0214274206123638	0.449565618518906	0.0202410812286245	0.449565618518906	0.0212383036464327	0.449565618518906	0.0311989699798472	0.449565618518906	0.0138319897895637	0.537336133092693	0.0535472302890618	0.239529958926326	2.66482184629501E-8	0.449565618518906	1.0087195375647			0.239529958926326	0.907245073265069
0.45775540518187	0.0407742526696464	0.45775540518187	0.0118091316370796	0.45775540518187	0.0262157814855344	0.45775540518187	0.0214372770676016	0.45775540518187	0.0202495034689683	0.45775540518187	0.0212478318689903	0.45775540518187	0.0312204328661869	0.45775540518187	0.0138408434086458	0.545525919755657	0.0535469239346002	0.248301953868307	2.66554726084327E-8	0.457755405181871	1.00871999347501			0.248301953868307	0.90724505075381
0.465945191844835	0.0419857882434074	0.465945191844835	0.0120039576060644	0.465945191844835	0.0264046141535486	0.465945191844835	0.0215343312172724	0.465945191844835	0.0202911031813922	0.465945191844835	0.0212628614620087	0.465945191844835	0.031240865688624	0.465945191844835	0.0138489949375213	0.553715706418622	0.0535481157480151	0.257073948810289	2.71752964015282E-8	0.465945191844835	1.00872107087331			0.257073948810289	0.907245008544038
0.474134978507799	0.0470531740737027	0.474134978507799	0.0132010290348597	0.474134978507799	0.027056228672929	0.474134978507799	0.0215919187201373	0.474134978507799	0.0203451099422129	0.474134978507799	0.0213102190392643	0.474134978507799	0.0312984663795746	0.474134978507799	0.0138650163937776	0.561905493081586	0.0535505963020173	0.26584594375227	2.86229445363257E-8	0.4741349785078	1.00871390251098			0.26584594375227	0.907244957618421
0.482324765170764	0.0413731165119291	0.482324765170764	0.0118250225287704	0.482324765170764	0.0262299334508439	0.482324765170764	0.0214393382846002	0.482324765170764	0.0202586725780328	0.482324765170764	0.0212536878892926	0.482324765170764	0.0312202485589827	0.482324765170764	0.0138432352219655	0.570095279744551	0.0535501032133375	0.274617938694252	2.93842008284318E-8	0.482324765170764	1.00871574225159			0.274617938694252	0.907244916551752
0.490514551833728	0.0412027905763461	0.490514551833728	0.0118146068284469	0.490514551833728	0.0262168579633415	0.490514551833728	0.021429347080564	0.490514551833728	0.0202558600360307	0.490514551833728	0.0212389742971926	0.490514551833728	0.0311975509484348	0.490514551833728	0.0138328864273469	0.578285066407515	0.053551987175944	0.283389933636233	2.98596164673455E-8	0.490514551833729	1.00871342706684			0.283389933636233	0.907244879861315
0.498704338496693	0.0407847718843801	0.498704338496693	0.0118144088445239	0.498704338496693	0.0261948704656057	0.498704338496693	0.0214230350988436	0.498704338496693	0.0202528054109385	0.498704338496693	0.0212368309955955	0.498704338496693	0.0311874104446207	0.498704338496693	0.0138315852333065	0.58647485307048	0.0535543725894414	0.292161928578215	3.04203075436249E-8	0.498704338496693	1.00871283068708			0.292161928578215	0.907244834718782
0.506894125159657	0.0406548173338568	0.506894125159657	0.0117805692044776	0.506894125159657	0.0261682557383838	0.506894125159657	0.0214202035290923	0.506894125159657	0.0202467879492007	0.506894125159657	0.0212363141743039	0.506894125159657	0.031190011501505	0.506894125159657	0.0138304160330857	0.594664639733444	0.0535479187835782	0.300933923520196	3.05498786670564E-8	0.506894125159658	1.00872379355672			0.300933923520196	0.907244775310111
0.515083911822622	0.0406077262128717	0.515083911822622	0.0117700033798953	0.515083911822622	0.0261671293275873	0.515083911822622	0.0214159554077292	0.515083911822622	0.0202379252538506	0.515083911822622	0.0212298692834717	0.515083911822622	0.0311904814613151	0.515083911822622	0.0138257898748454	0.602854426396409	0.0535504964786674	0.309705918462178	3.02878815597974E-8	0.515083911822622	1.00871817337409			0.309705918462178	0.907244731498889
0.523273698485586	0.0404831430779083	0.523273698485586	0.0117549831498982	0.523273698485586	0.0261522395621988	0.523273698485586	0.0214011688173715	0.523273698485586	0.0202331926734561	0.523273698485586	0.0212309137081055	0.523273698485586	0.0311851079284921	0.523273698485586	0.0138272185933766	0.611044213059374	0.0535525852499927	0.318477913404159	3.0090644152634E-8	0.523273698485587	1.0087070114887			0.318477913404159	0.907244677868378
0.531463485148551	0.0404852992560652	0.531463485148551	0.0117552603403372	0.531463485148551	0.026154235491382	0.531463485148551	0.0214034349165775	0.531463485148551	0.0202352437617778	0.531463485148551	0.0212396825851237	0.531463485148551	0.0311903607183456	0.531463485148551	0.0138305890701112	0.619233999722338	0.0535500040673713	0.327249908346141	3.08998952896377E-8	0.531463485148551	1.00870713390905			0.327249908346141	0.907244622901536
0.539653271811516	0.0405531985970186	0.539653271811516	0.0117759160798324	0.539653271811516	0.0261692791367035	0.539653271811516	0.0214117768956465	0.539653271811516	0.0202318268247336	0.539653271811516	0.0212411008317189	0.539653271811516	0.0311962800303288	0.539653271811516	0.0138342639581966	0.627423786385303	0.0535560569874879	0.336021903288123	3.2105343515816E-8	0.539653271811516	1.00870945148929			0.336021903288123	0.907244577304505
0.54784305847448	0.0405707239146163	0.54784305847448	0.011777467522116	0.54784305847448	0.0261754835191486	0.54784305847448	0.0214083538052849	0.54784305847448	0.0202312512145814	0.54784305847448	0.0212334349630488	0.54784305847448	0.0311870687999658	0.54784305847448	0.0138302385485002	0.635613573048267	0.053553879126981	0.344793898230104	3.31902635775977E-8	0.54784305847448	1.00871234465303			0.344793898230104	0.907244515958181
0.556032845137445	0.0405778062475694	0.556032845137445	0.0117823698519297	0.556032845137445	0.0261897965208118	0.556032845137445	0.0214163958830201	0.556032845137445	0.0202398423795673	0.556032845137445	0.0212340596773141	0.556032845137445	0.031190065884996	0.556032845137445	0.0138241000784393	0.643803359711232	0.0535537791099691	0.353565893172086	3.43569807813424E-8	0.556032845137445	1.00870419034995			0.353565893172086	0.907244452084123
0.564222631800409	0.041181439143464	0.564222631800409	0.011834912993117	0.564222631800409	0.0262206288121411	0.564222631800409	0.0214302168024049	0.564222631800409	0.0202545951978586	0.564222631800409	0.0212453392122506	0.564222631800409	0.0312114943728934	0.564222631800409	0.0138334222398585	0.651993146374196	0.0535555657859902	0.362337888114067	3.4372494345578E-8	0.564222631800409	1.008705318295			0.362337888114067	0.907244404762387
0.572412418463374	0.0434383225687276	0.572412418463374	0.0118666233234004	0.572412418463374	0.026251082143992	0.572412418463374	0.0214417945862182	0.572412418463374	0.0202688168905435	0.572412418463374	0.0212656078947118	0.572412418463374	0.0312590402018414	0.572412418463374	0.0138631118043906	0.660182933037161	0.0535515934003612	0.371109883056049	3.36458601778198E-8	0.572412418463374	1.00870667098936			0.371109883056049	0.907244362667146
0.580602205126338	0.0438127402573141	0.580602205126338	0.0118984649390531	0.580602205126338	0.0262944815707761	0.580602205126338	0.0214773476051361	0.580602205126338	0.0203129998463389	0.580602205126338	0.0213022057966117	0.580602205126338	0.031271821757268	0.580602205126338	0.0138633531240975	0.668372719700125	0.0535563559266983	0.37988187799803	3.29798363832554E-8	0.580602205126339	1.00869961036022			0.37988187799803	0.907244327182234
0.588791991789303	0.0417009974875678	0.588791991789303	0.011853221980723	0.588791991789303	0.026285362842653	0.588791991789303	0.0214628178895586	0.588791991789303	0.0202742272433151	0.588791991789303	0.0212575966554624	0.588791991789303	0.0312286906328447	0.588791991789303	0.013849804064582	0.67656250636309	0.0535584474294305	0.388653872940012	3.33321977502592E-8	0.588791991789303	1.00869445684349			0.388653872940012	0.907244271937874
0.596981778452267	0.0404828465555216	0.596981778452267	0.0117646682302165	0.596981778452267	0.0261602551032738	0.596981778452267	0.0214144327811565	0.596981778452267	0.0202411528051351	0.596981778452267	0.0212358887637609	0.596981778452267	0.0312009463960908	0.596981778452267	0.0138371160907108	0.684752293026054	0.0535513076891001	0.397425867881993	3.50133926011574E-8	0.596981778452268	1.00867864342202			0.397425867881993	0.907244210591691
0.605171565115232	0.0404590001445224	0.605171565115232	0.0117568571888665	0.605171565115232	0.026148843302662	0.605171565115232	0.0214082737283012	0.605171565115232	0.0202353519803726	0.605171565115232	0.0212315906978624	0.605171565115232	0.0311835977965498	0.605171565115232	0.0138325136516898	0.692942079689019	0.0535549676142029	0.406197862823975	3.60810269194633E-8	0.605171565115232	1.00868063779086			0.406197862823975	0.907244157972141
0.613361351778196	0.040461402863665	0.613361351778196	0.0117590511227301	0.613361351778196	0.0261578561820652	0.613361351778196	0.0214100299119961	0.613361351778196	0.0202420592502624	0.613361351778196	0.0212314782989789	0.613361351778196	0.0311785777314933	0.613361351778196	0.0138327303911299	0.701131866351983	0.0535551698403412	0.414969857765957	3.61340642151252E-8	0.613361351778196	1.00868882866594			0.414969857765957	0.907244126530801
0.621551138441161	0.0404706057338468	0.621551138441161	0.0117638393191384	0.621551138441161	0.0261628201299159	0.621551138441161	0.0214136707712956	0.621551138441161	0.0202415246861134	0.621551138441161	0.0212325364707117	0.621551138441161	0.0311821690207534	0.621551138441161	0.0138303772866889	0.709321653014948	0.0535560627697827	0.423741852707938	3.5740080751487E-8	0.621551138441161	1.00868838258689			0.423741852707938	0.907244115841486
0.629740925104126	0.0404620876353346	0.629740925104126	0.0117588400595694	0.629740925104126	0.0261580929612844	0.629740925104126	0.0214128466196731	0.629740925104126	0.0202404748905618	0.629740925104126	0.021235612560954	0.629740925104126	0.0311857414565183	0.629740925104126	0.0138283365521564	0.717511439677913	0.0535610284676958	0.43251384764992	3.53827197315141E-8	0.629740925104125	1.00869243477776			0.43251384764992	0.907244094994598
0.63793071176709	0.0404880094855079	0.63793071176709	0.0117606900854849	0.63793071176709	0.0261592671359303	0.63793071176709	0.0214109536193964	0.63793071176709	0.0202470950856325	0.63793071176709	0.0212394335085605	0.63793071176709	0.031194493369131	0.63793071176709	0.0138342497962105	0.725701226340877	0.0535547842539968	0.441285842591901	3.47018958302147E-8	0.63793071176709	1.00869834669412			0.441285842591901	0.907244086903276
0.646120498430055	0.0409358930760342	0.646120498430055	0.0118269275100245	0.646120498430055	0.0263200429711784	0.646120498430055	0.0214748275638499	0.646120498430055	0.0202825154982811	0.646120498430055	0.0212784216730277	0.646120498430055	0.0312515244314404	0.646120498430055	0.0138457022115166	0.733891013003842	0.0535486194123943	0.450057837533883	3.40005174923901E-8	0.646120498430055	1.0086933898099			0.450057837533883	0.907244067418021
0.654310285093019	0.040955924091508	0.654310285093019	0.0118296991453579	0.654310285093019	0.0264240725262308	0.654310285093019	0.0215071359246157	0.654310285093019	0.020285640903985	0.654310285093019	0.0212733009554706	0.654310285093019	0.0312607822903041	0.654310285093019	0.0138436840301461	0.742080799666806	0.0535481160417161	0.458829832475864	3.4495156237468E-8	0.654310285093019	1.00869327594773			0.458829832475864	0.907244052294305
0.662500071755984	0.0406002333974137	0.662500071755984	0.0117726468311976	0.662500071755984	0.0261758975867613	0.662500071755984	0.0214197432266655	0.662500071755984	0.0202409809491685	0.662500071755984	0.0212419297572937	0.662500071755984	0.0312075249727493	0.662500071755984	0.0138306817117071	0.750270586329771	0.0535523813804343	0.467601827417846	3.56025081302745E-8	0.662500071755984	1.00869751991228			0.467601827417846	0.907244050911726
0.670689858418948	0.0411825374298385	0.670689858418948	0.0118061623454682	0.670689858418948	0.0262176532785043	0.670689858418948	0.021432331158219	0.670689858418948	0.0202614958075901	0.670689858418948	0.0212519658282951	0.670689858418948	0.0312114907970899	0.670689858418948	0.0138356251022351	0.758460372992735	0.0535565575939614	0.476373822359827	3.62295249187904E-8	0.670689858418948	1.00869727370206			0.476373822359827	0.907244049925943
0.678879645081913	0.0409228930735107	0.678879645081913	0.0118160096660382	0.678879645081913	0.0262091654479838	0.678879645081913	0.0214258452141282	0.678879645081913	0.0202597445632766	0.678879645081913	0.0212481183225341	0.678879645081913	0.0311955586166741	0.678879645081913	0.0138423196293667	0.7666501596557	0.0535602367748291	0.485145817301809	3.63511473451911E-8	0.678879645081913	1.00870591941484			0.485145817301809	0.907244045691746
0.687069431744877	0.0406453961573754	0.687069431744877	0.0117859371436893	0.687069431744877	0.026174734291643	0.687069431744877	0.0214113121057205	0.687069431744877	0.020235266759695	0.687069431744877	0.0212320468050014	0.687069431744877	0.0311876626809059	0.687069431744877	0.0138353789730044	0.774839946318664	0.0535576568416647	0.493917812243791	3.60389271730251E-8	0.687069431744877	1.00871343531213			0.493917812243791	0.907244043088529
0.695259218407842	0.0406380791362246	0.695259218407842	0.0117876074067331	0.695259218407842	0.0261895459074225	0.695259218407842	0.0214170179978632	0.695259218407842	0.0202393103544598	0.695259218407842	0.0212330211826807	0.695259218407842	0.0312003630465681	0.695259218407842	0.0138340532990095	0.783029732981629	0.0535528868793712	0.502689807185772	3.53528688865934E-8	0.695259218407842	1.00871747647696			0.502689807185772	0.907244049825912
0.703449005070807	0.040644762951052	0.703449005070807	0.0117900916822628	0.703449005070807	0.0262032005513377	0.703449005070807	0.0214242923279691	0.703449005070807	0.0202487249233585	0.703449005070807	0.0212390848566272	0.703449005070807	0.0312022125051841	0.703449005070807	0.013832199076618	0.791219519644594	0.0535521904892066	0.511461802127753	3.51519136500995E-8	0.703449005070806	1.00870300149805			0.511461802127753	0.907244031606183
0.711638791733771	0.0405305991544913	0.711638791733771	0.0117662222434679	0.711638791733771	0.0261678958177828	0.711638791733771	0.0214086078618983	0.711638791733771	0.0202359041695721	0.711638791733771	0.02123373296116	0.711638791733771	0.0311862301991154	0.711638791733771	0.0138271191487429	0.799409306307558	0.0535495092278647	0.520233797069735	3.54437433379832E-8	0.711638791733771	1.00869697526858			0.520233797069735	0.907244007366234
0.719828578396736	0.0405587732178925	0.719828578396736	0.011771702083836	0.719828578396736	0.0261667637477398	0.719828578396736	0.0214097490108368	0.719828578396736	0.0202351774402691	0.719828578396736	0.0212304273344892	0.719828578396736	0.0311855556484705	0.719828578396736	0.0138277747382825	0.807599092970523	0.0535500035197953	0.529005792011717	3.63787257818192E-8	0.719828578396735	1.00869790230984			0.529005792011717	0.907243974724875
0.7280183650597	0.0409561354556921	0.7280183650597	0.0118278167049051	0.7280183650597	0.0262193798608176	0.7280183650597	0.0214174142838921	0.7280183650597	0.0202459728386155	0.7280183650597	0.0212408940695544	0.7280183650597	0.031203123495339	0.7280183650597	0.0138381773530788	0.815788879633487	0.0535559566073943	0.537777786953698	3.7637737618718E-8	0.7280183650597	1.00868594035964			0.537777786953698	0.907243944656562
0.736208151722665	0.0407806969568177	0.736208151722665	0.0117914702092417	0.736208151722665	0.0261880624135584	0.736208151722665	0.021424535782703	0.736208151722665	0.0202529356673457	0.736208151722665	0.0212562678842245	0.736208151722665	0.0312325665113376	0.736208151722665	0.0138423464346671	0.823978666296452	0.0535554682151018	0.54654978189568	3.79517610849785E-8	0.736208151722664	1.00868916081626			0.54654978189568	0.907243922159851
0.744397938385629	0.0408088184131419	0.744397938385629	0.011790827484515	0.744397938385629	0.0261844351448521	0.744397938385629	0.0214239033364814	0.744397938385629	0.0202443964953803	0.744397938385629	0.0212440523906185	0.744397938385629	0.0312126552321942	0.744397938385629	0.0138365064145437	0.832168452959416	0.0535504101775229	0.555321776837661	3.81694780621384E-8	0.744397938385629	1.00869206341746			0.555321776837661	0.9072438909135
0.752587725048594	0.0412351831109768	0.752587725048594	0.0118422937975313	0.752587725048594	0.0262340545148934	0.752587725048594	0.0214448835092899	0.752587725048594	0.0202508498944344	0.752587725048594	0.0212490719562777	0.752587725048594	0.0312191636401714	0.752587725048594	0.01384421674806	0.840358239622381	0.0535497062351979	0.564093771779643	3.79678823577951E-8	0.752587725048593	1.00869009723388			0.564093771779643	0.907243865026202
0.760777511711558	0.0446345428768261	0.760777511711558	0.0125629528365252	0.760777511711558	0.0270538070653923	0.760777511711558	0.0216967672110151	0.760777511711558	0.0203510089529229	0.760777511711558	0.021326568985172	0.760777511711558	0.0313118091235146	0.760777511711558	0.0138756613083275	0.848548026285345	0.0535500035029683	0.572865766721624	3.739218523291E-8	0.760777511711558	1.00869295715468			0.572865766721624	0.907243828982423
0.768967298374523	0.0459967673960185	0.768967298374523	0.0132952408053928	0.768967298374523	0.0280863688679583	0.768967298374523	0.0219315993676144	0.768967298374523	0.0203949491695246	0.768967298374523	0.0213455629612863	0.768967298374523	0.0313267515321007	0.768967298374523	0.01387875955156	0.85673781294831	0.0535472258548776	0.581637761663606	3.68949735113437E-8	0.768967298374522	1.00868933432342			0.581637761663606	0.907243813360797
0.777157085037487	0.0407168239113741	0.777157085037487	0.0118206954442859	0.777157085037487	0.0263202673178151	0.777157085037487	0.0215049128683156	0.777157085037487	0.0202901673681366	0.777157085037487	0.0212851138154374	0.777157085037487	0.0312688262992052	0.777157085037487	0.0138630956967183	0.864927599611274	0.053546228897088	0.590409756605587	3.68551642577737E-8	0.777157085037487	1.00869439284544			0.590409756605587	0.90724378857616
0.785346871700452	0.0406703404033547	0.785346871700452	0.0117919064609294	0.785346871700452	0.0262434273738856	0.785346871700452	0.0214480605233194	0.785346871700452	0.0202643538947177	0.785346871700452	0.0212521772779979	0.785346871700452	0.0312223344359806	0.785346871700452	0.0138469874533008	0.873117386274239	0.0535480168498464	0.599181751547569	3.85740609973759E-8	0.785346871700451	1.00870180591331			0.599181751547569	0.907243753032115
0.793536658363417	0.0407180921550806	0.793536658363417	0.0118072766113506	0.793536658363417	0.026229708793655	0.793536658363417	0.0214384148514771	0.793536658363417	0.0202479508816191	0.793536658363417	0.0212418724630712	0.793536658363417	0.0312069055841716	0.793536658363417	0.0138331209378482	0.881307172937204	0.0535515890649972	0.607953746489551	3.9620388025199E-8	0.793536658363416	1.00870047745278			0.607953746489551	0.907243735849576
0.801726445026381	0.0405852813916715	0.801726445026381	0.0117793032566198	0.801726445026381	0.0261787711835201	0.801726445026381	0.0214199850130417	0.801726445026381	0.0202343527862004	0.801726445026381	0.021236861554021	0.801726445026381	0.0311955666416358	0.801726445026381	0.0138334937263102	0.889496959600168	0.0535502027955232	0.616725741431532	3.88840174425383E-8	0.80172644502638	1.0086967688551			0.616725741431532	0.907243728129804
0.809916231689346	0.0405219164771605	0.809916231689346	0.0117694109760303	0.809916231689346	0.0261710744640285	0.809916231689346	0.0214173517126247	0.809916231689346	0.0202330390516082	0.809916231689346	0.0212348923201719	0.809916231689346	0.0311867334912218	0.809916231689346	0.0138379498357033	0.897686746263133	0.0535469289638354	0.625497736373514	3.81623685599152E-8	0.809916231689345	1.0086927114007			0.625497736373514	0.907243735083193
0.81810601835231	0.0406854386981214	0.81810601835231	0.0118105450355755	0.81810601835231	0.0262504429199626	0.81810601835231	0.0214354979234599	0.81810601835231	0.0202465171724773	0.81810601835231	0.0212417154270127	0.81810601835231	0.0311930294467097	0.81810601835231	0.0138384222214171	0.905876532926097	0.053547618550256	0.634269731315495	3.79383500485987E-8	0.818106018352309	1.00869608515874			0.634269731315495	0.90724372880539
0.826295805015275	0.0407516857467187	0.826295805015275	0.0118370367792066	0.826295805015275	0.0262453798317975	0.826295805015275	0.0214515677381285	0.826295805015275	0.0202574670933121	0.826295805015275	0.0212543098474563	0.826295805015275	0.0312128259089463	0.826295805015275	0.0138401765446071	0.914066319589062	0.0535471223895383	0.643041726257477	3.82167116014455E-8	0.826295805015274	1.00869722285483			0.643041726257477	0.907243712108947
0.834485591678239	0.0413133661024661	0.834485591678239	0.0118551851141946	0.834485591678239	0.0262825563020319	0.834485591678239	0.0214640674757514	0.834485591678239	0.0202623822874561	0.834485591678239	0.0212652156947552	0.834485591678239	0.0312469322820915	0.834485591678239	0.0138467321020635	0.922256106252026	0.0535512897761925	0.651813721199458	3.78576321548386E-8	0.834485591678238	1.00869606775532			0.651813721199458	0.907243700707805
0.842675378341204	0.0499075725229081	0.842675378341204	0.0127260519383575	0.842675378341204	0.0282341932999308	0.842675378341204	0.0216007281298246	0.842675378341204	0.0202687583293269	0.842675378341204	0.0213220264071984	0.842675378341204	0.0314440521916444	0.842675378341204	0.0139036506066312	0.930445892914991	0.0535520895667816	0.66058571614144	3.73762802108362E-8	0.842675378341203	1.00869256923508			0.66058571614144	0.90724369687001
0.850865165004168	0.0406575579914108	0.850865165004168	0.0117748393191921	0.850865165004168	0.0262312003365173	0.850865165004168	0.0214291711010281	0.850865165004168	0.0202506458413008	0.850865165004168	0.0212460505781798	0.850865165004168	0.0312146407457278	0.850865165004168	0.0138431599058479	0.938635679577955	0.0535491146125824	0.669357711083421	3.81109744551986E-8	0.850865165004167	1.00869541791904			0.669357711083421	0.907243715152254
0.859054951667133	0.0405731553056493	0.859054951667133	0.0117663038424114	0.859054951667133	0.0261693755007377	0.859054951667133	0.021423979187828	0.859054951667133	0.0202456125335004	0.859054951667133	0.0212397617177502	0.859054951667133	0.0311994537632001	0.859054951667133	0.0138313464009309	0.94682546624092	0.0535494071766518	0.678129706025403	3.89482067174125E-8	0.859054951667132	1.00869853556609			0.678129706025403	0.907243718237523
0.867244738330098	0.0407394636044139	0.867244738330098	0.0117768661013124	0.867244738330098	0.0261708751650211	0.867244738330098	0.021420466542764	0.867244738330098	0.0202405037976782	0.867244738330098	0.0212323970549245	0.867244738330098	0.031193076875897	0.867244738330098	0.0138303531527387	0.955015252903885	0.0535484141153876	0.686901700967385	3.89548798903529E-8	0.867244738330096	1.00870255711533			0.686901700967385	0.907243714643305
0.875434524993062	0.0410244503477178	0.875434524993062	0.0118144961676028	0.875434524993062	0.0262197586047134	0.875434524993062	0.0214222120870643	0.875434524993062	0.0202448869103786	0.875434524993062	0.021236998988996	0.875434524993062	0.0311981129454795	0.875434524993062	0.01383254290666	0.963205039566849	0.0535501005319249	0.695673695909366	3.84008946957569E-8	0.875434524993061	1.00871638150059			0.695673695909366	0.907243711947898
0.883624311656027	0.0411379271138539	0.883624311656027	0.0118525899543661	0.883624311656027	0.0263805279669802	0.883624311656027	0.0214850456768336	0.883624311656027	0.0202665417205866	0.883624311656027	0.0212612926172865	0.883624311656027	0.0312535208977936	0.883624311656027	0.0138491958616447	0.971394826229814	0.0535538759137707	0.704445690851348	3.82210014960621E-8	0.883624311656025	1.00871352585881			0.704445690851348	0.907243705649484
0.891814098318991	0.0406493219992306	0.891814098318991	0.0117937892121355	0.891814098318991	0.0262144869614132	0.891814098318991	0.0214230126582799	0.891814098318991	0.020249624627745	0.891814098318991	0.0212408617503525	0.891814098318991	0.0312020739470554	0.891814098318991	0.0138432091691294	0.979584612892778	0.0535517958249172	0.713217685793329	3.73451890282264E-8	0.89181409831899	1.00871483000595			0.713217685793329	0.907243737156984
0.900003884981956	0.0405080034917028	0.900003884981956	0.0117720697790856	0.900003884981956	0.0261704051334873	0.900003884981956	0.0214172721597267	0.900003884981956	0.0202434203886948	0.900003884981956	0.0212360790091738	0.900003884981956	0.0311850785292863	0.900003884981956	0.0138306555951889	0.987774399555743	0.0535503032576323	0.721989680735311	3.74763590957197E-8	0.900003884981954	1.00871780751999			0.721989680735311	0.907243717846823
0.90819367164492	0.0406032799358176	0.90819367164492	0.011775032385057	0.90819367164492	0.0261863988103813	0.90819367164492	0.0214240605921001	0.90819367164492	0.0202434962976518	0.90819367164492	0.0212384129425306	0.90819367164492	0.0311899978927746	0.90819367164492	0.0138318708379287	0.995964186218707	0.0535454348610279	0.730761675677292	3.93313300735226E-8	0.908193671644919	1.00870454256998			0.730761675677292	0.907243682004712
0.916383458307885	0.0406164212478851	0.916383458307885	0.0117735061655747	0.916383458307885	0.0261719255842544	0.916383458307885	0.0214205120028687	0.916383458307885	0.0202424715396985	0.916383458307885	0.0212398069049653	0.916383458307885	0.0312104091944094	0.916383458307885	0.0138411131126722	1.00415397288167	0.0535437470169453	0.739533670619274	4.02933264287348E-8	0.916383458307883	1.00870598208458			0.739533670619274	0.907243654849736
0.924573244970849	0.0404887280542114	0.924573244970849	0.0117609846221412	0.924573244970849	0.0261482427199475	0.924573244970849	0.0214067356944969	0.924573244970849	0.0202393082297454	0.924573244970849	0.0212276873450964	0.924573244970849	0.031198167471258	0.924573244970849	0.0138391666952722	1.01234375954464	0.0535483111066614	0.748305665561255	4.00660553347991E-8	0.924573244970848	1.00871860355228			0.748305665561255	0.907243649260381
0.932763031633814	0.0405626732503785	0.932763031633814	0.0117649296345734	0.932763031633814	0.0261532699401338	0.932763031633814	0.0214033000040621	0.932763031633814	0.0202399528152782	0.932763031633814	0.0212322861208118	0.932763031633814	0.0312120027073344	0.932763031633814	0.0138436126201897	1.0205335462076	0.0535472217049385	0.757077660503237	3.94203326721274E-8	0.932763031633812	1.00872031909522			0.757077660503237	0.907243641933938
0.940952818296778	0.0410713977903464	0.940952818296778	0.0118001343181375	0.940952818296778	0.026180648665811	0.940952818296778	0.021407826782675	0.940952818296778	0.0202435472861067	0.940952818296778	0.0212467592625835	0.940952818296778	0.0312220089197824	0.940952818296778	0.0138422167718434	1.02872333287057	0.0535466263357467	0.765849655445219	3.99654131109359E-8	0.940952818296777	1.00871645646367			0.765849655445219	0.907243606660988
0.949142604959743	0.0418023400623354	0.949142604959743	0.0118185405373303	0.949142604959743	0.0262307713031995	0.949142604959743	0.0214255313275719	0.949142604959743	0.0202460724709388	0.949142604959743	0.021251167130166	0.949142604959743	0.031221072344074	0.949142604959743	0.0138444087345614	1.03691311953353	0.0535488104040951	0.7746216503872	4.07579918781758E-8	0.949142604959741	1.0087178174124			0.7746216503872	0.907243572871006
0.957332391622708	0.0415073421868625	0.957332391622708	0.0118158493121418	0.957332391622708	0.0263462321555909	0.957332391622708	0.0214754534833676	0.957332391622708	0.0202617693520457	0.957332391622708	0.0212673585034181	0.957332391622708	0.031230773471917	0.957332391622708	0.0138520354257385	1.04510290619649	0.0535532746864793	0.783393645329182	4.15235631281884E-8	0.957332391622706	1.00871970879025			0.783393645329182	0.907243488644981
0.965522178285672	0.04053454372619	0.965522178285672	0.0117928150123965	0.965522178285672	0.0262106010819374	0.965522178285672	0.021446957864812	0.965522178285672	0.0202659231607779	0.965522178285672	0.0212598047363804	0.965522178285672	0.031215075514542	0.965522178285672	0.0138445754964194	1.05329269285946	0.0535532821890191	0.792165640271163	4.23094647793697E-8	0.96552217828567	1.00872188590968			0.792165640271163	0.907243433710205
0.973711964948637	0.0404935048883344	0.973711964948637	0.0117703460095148	0.973711964948637	0.0261756496729002	0.973711964948637	0.0214174948034912	0.973711964948637	0.0202423760668618	0.973711964948637	0.021244278904208	0.973711964948637	0.0311999250498569	0.973711964948637	0.0138374136441743	1.06148247952242	0.0535476197190485	0.800937635213145	4.27729717320477E-8	0.973711964948635	1.00871591018817			0.800937635213145	0.907243389570667
0.981901751611601	0.0405626348257844	0.981901751611601	0.0117793585178648	0.981901751611601	0.02618950078616	0.981901751611601	0.0214272240396555	0.981901751611601	0.020246336305525	0.981901751611601	0.0212478556953601	0.981901751611601	0.0312078458097066	0.981901751611601	0.0138368679973681	1.06967226618539	0.0535463292960919	0.809709630155126	4.32186844798721E-8	0.981901751611599	1.00871486279742			0.809709630155126	0.907243350198
0.990091538274566	0.0406783495755977	0.990091538274566	0.0118043617763271	0.990091538274566	0.0262219112712537	0.990091538274566	0.0214527447516122	0.990091538274566	0.0202602990212597	0.990091538274566	0.0212586857960881	0.990091538274566	0.0312171094056521	0.990091538274566	0.0138391527459814	1.07786205284835	0.0535479162877795	0.818481625097108	4.28232756896136E-8	0.990091538274564	1.00870541854004			0.818481625097108	0.907243308860562
0.99828132493753	0.0407097237615299	0.99828132493753	0.0118363016461822	0.99828132493753	0.0262381692882037	0.99828132493753	0.0214436188798704	0.99828132493753	0.0202553937281219	0.99828132493753	0.0212578442746372	0.99828132493753	0.0312127117630376	0.99828132493753	0.0138395037952852	1.08605183951132	0.0535453387042972	0.827253620039089	4.19959098207474E-8	0.998281324937528	1.00869692020597			0.827253620039089	0.907243272640878
1.00647111160049	0.0406117330670634	1.00647111160049	0.0117795685821034	1.00647111160049	0.0261843587635996	1.00647111160049	0.0214175793855531	1.00647111160049	0.0202439834822961	1.00647111160049	0.0212450111658157	1.00647111160049	0.0312046971792136	1.00647111160049	0.0138426759012847	1.09424162617428	0.0535483115418615	0.836025614981071	4.15304503768788E-8	1.00647111160049	1.00870805482484			0.836025614981071	0.907243259378995
1.01466089826346	0.0407195627843716	1.01466089826346	0.0117879126271466	1.01466089826346	0.0261981346341855	1.01466089826346	0.0214236884209617	1.01466089826346	0.0202456533461724	1.01466089826346	0.021243708048085	1.01466089826346	0.031204047442283	1.01466089826346	0.013845578314144	1.10243141283725	0.0535529830373201	0.844797609923053	4.22021320579629E-8	1.01466089826346	1.00869358289686			0.844797609923053	0.907243228006486
1.02285068492642	0.0406857690038177	1.02285068492642	0.0118060116875496	1.02285068492642	0.0262024730025405	1.02285068492642	0.0214270819323759	1.02285068492642	0.0202453077799615	1.02285068492642	0.0212388038313559	1.02285068492642	0.0311941080722045	1.02285068492642	0.0138363208696969	1.11062119950021	0.0535493135507861	0.853569604865034	4.36060358735962E-8	1.02285068492642	1.00866719688156			0.853569604865034	0.907243200358093
1.03104047158939	0.040688048849114	1.03104047158939	0.0118163810069268	1.03104047158939	0.0262120045505416	1.03104047158939	0.0214283624560837	1.03104047158939	0.0202498810380258	1.03104047158939	0.0212371579573639	1.03104047158939	0.0311941092516045	1.03104047158939	0.0138323005730355	1.11881098616318	0.0535519887516694	0.862341599807016	4.41877267826984E-8	1.03104047158939	1.00866407317824			0.862341599807016	0.907243175487579
1.03923025825235	0.0406998096413239	1.03923025825235	0.0117956993897287	1.03923025825235	0.0261895090439613	1.03923025825235	0.0214296854155004	1.03923025825235	0.0202503260770266	1.03923025825235	0.0212406255830534	1.03923025825235	0.0311985694126999	1.03923025825235	0.0138351051755497	1.12700077282614	0.0535537783681957	0.871113594748997	4.43701603231443E-8	1.03923025825235	1.00867127166206			0.871113594748997	0.907243153860243
1.04742004491532	0.0404770288043854	1.04742004491532	0.0117614780994214	1.04742004491532	0.0261572820832349	1.04742004491532	0.0214130592195662	1.04742004491532	0.0202366109659736	1.04742004491532	0.0212341651124291	1.04742004491532	0.0311874492399524	1.04742004491532	0.0138281418659709	1.1351905594891	0.0535476262198805	0.879885589690979	4.42883580269717E-8	1.04742004491532	1.00867761074762			0.879885589690979	0.907243143816994
1.05560983157828	0.0404881282370261	1.05560983157828	0.0117609903338026	1.05560983157828	0.0261603063920651	1.05560983157828	0.0214110999221023	1.05560983157828	0.0202407057922834	1.05560983157828	0.0212375526029876	1.05560983157828	0.0311894493305228	1.05560983157828	0.0138305440282029	1.14338034615207	0.0535503006514884	0.88865758463296	4.3899650444396E-8	1.05560983157828	1.00869247529497			0.88865758463296	0.907243124315377
1.06379961824125	0.0406525997293653	1.06379961824125	0.0117799815559129	1.06379961824125	0.0262128985943347	1.06379961824125	0.0214416689561839	1.06379961824125	0.0202615008050852	1.06379961824125	0.0212577418697905	1.06379961824125	0.0312113834487483	1.06379961824125	0.0138394813618685	1.15157013281503	0.0535509959747283	0.897429579574942	4.38873954197115E-8	1.06379961824124	1.0087040500172			0.897429579574942	0.907243091986484
1.07198940490421	0.0406232474421578	1.07198940490421	0.0117773614116884	1.07198940490421	0.026188218355428	1.07198940490421	0.0214290523578578	1.07198940490421	0.0202481549848888	1.07198940490421	0.0212537396389867	1.07198940490421	0.0312139157882301	1.07198940490421	0.0138362931644745	1.159759919478	0.0535495080438745	0.906201574516923	4.35770895673986E-8	1.07198940490421	1.00870712397303			0.906201574516923	0.907243068330274
1.08017919156718	0.0408011634317816	1.08017919156718	0.01178744739481	1.08017919156718	0.0261824654876473	1.08017919156718	0.0214256671566343	1.08017919156718	0.0202459775774155	1.08017919156718	0.0212520668049958	1.08017919156718	0.0312271199551741	1.08017919156718	0.0138418157315645	1.16794970614096	0.0535512950859139	0.914973569458905	4.45337194814234E-8	1.08017919156717	1.00870062072224			0.914973569458905	0.907243028031863
1.08836897823014	0.0586266686479617	1.08836897823014	0.0125076519377204	1.08836897823014	0.0273108162714894	1.08836897823014	0.0216259353967734	1.08836897823014	0.0203545372477502	1.08836897823014	0.0213558999271172	1.08836897823014	0.0315609602547881	1.08836897823014	0.013960547334346	1.17613949280393	0.0535547680124694	0.923745564400887	4.57783338315972E-8	1.08836897823014	1.00868910515014			0.923745564400887	0.907243006419719
1.0965587648931	0.0417209323140859	1.0965587648931	0.0118930765240297	1.0965587648931	0.0265473722938691	1.0965587648931	0.0214699105145096	1.0965587648931	0.0202779160903457	1.0965587648931	0.0212775106701578	1.0965587648931	0.0312632595694294	1.0965587648931	0.0138575576755362	1.18432927946689	0.053554673165457	0.932517559342868	4.58832985544768E-8	1.0965587648931	1.00868317282149			0.932517559342868	0.907242978568577
1.10474855155607	0.0405391651017065	1.10474855155607	0.0117702948283182	1.10474855155607	0.026185602621665	1.10474855155607	0.0214250756369589	1.10474855155607	0.0202518492705394	1.10474855155607	0.0212453467067541	1.10474855155607	0.0311997926348598	1.10474855155607	0.0138324648219846	1.19251906612986	0.0535528878927709	0.94128955428485	4.61624188649976E-8	1.10474855155607	1.00868851720354			0.94128955428485	0.907242955608929
1.11293833821903	0.0405631355349507	1.11293833821903	0.0117608357237521	1.11293833821903	0.0261675782812006	1.11293833821903	0.0214150282146807	1.11293833821903	0.0202406813092103	1.11293833821903	0.0212373002750288	1.11293833821903	0.0311977836433924	1.11293833821903	0.0138306490460019	1.20070885279282	0.0535508996396831	0.950061549226831	4.58043786566268E-8	1.11293833821903	1.00869402970293			0.950061549226831	0.907242935376512
1.121128124882	0.0406837184362818	1.121128124882	0.0117619201195612	1.121128124882	0.0261651257074261	1.121128124882	0.0214118704227406	1.121128124882	0.0202364779196431	1.121128124882	0.0212367299531029	1.121128124882	0.0311935825770826	1.121128124882	0.0138300340460878	1.20889863945579	0.0535503017297969	0.958833544168813	4.51505153699175E-8	1.121128124882	1.00869930395082			0.958833544168813	0.907242919398038
1.12931791154496	0.0405768631407728	1.12931791154496	0.011774607736828	1.12931791154496	0.0261808295502408	1.12931791154496	0.0214207630369559	1.12931791154496	0.0202407556764956	1.12931791154496	0.0212443594022797	1.12931791154496	0.031189780143632	1.12931791154496	0.0138324465974249	1.21708842611875	0.0535540716758264	0.967605539110794	4.50427324317453E-8	1.12931791154496	1.0087064224607			0.967605539110794	0.907242902961829
1.13750769820793	0.0405256765646542	1.13750769820793	0.0117750787213957	1.13750769820793	0.0261796163861495	1.13750769820793	0.0214232738889788	1.13750769820793	0.0202438085340979	1.13750769820793	0.0212443389686397	1.13750769820793	0.0311868954677184	1.13750769820793	0.0138362044513073	1.22527821278171	0.0535515947601507	0.976377534052776	4.53471110888398E-8	1.13750769820793	1.00870391843149			0.976377534052776	0.907242870035623
1.14569748487089	0.0406408711839052	1.14569748487089	0.0117982572046015	1.14569748487089	0.0262042808152155	1.14569748487089	0.0214219637962518	1.14569748487089	0.0202439811785063	1.14569748487089	0.0212344053659052	1.14569748487089	0.0311880561333561	1.14569748487089	0.0138300053422872	1.23346799944468	0.0535490148858685	0.985149528994757	4.61580376421166E-8	1.14569748487089	1.0087052011938			0.985149528994757	0.90724285636015
1.15388727153386	0.0407078958703758	1.15388727153386	0.0118320783873313	1.15388727153386	0.0262335159044316	1.15388727153386	0.0214223605026552	1.15388727153386	0.0202441080925606	1.15388727153386	0.0212345114766234	1.15388727153386	0.0311887138032706	1.15388727153386	0.0138292530964116	1.24165778610764	0.0535474221493712	0.993921523936739	4.69320163978564E-8	1.15388727153385	1.00871300954912			0.993921523936739	0.907242836584909
1.16207705819682	0.0407735694285833	1.16207705819682	0.011823270520212	1.16207705819682	0.0262811493036527	1.16207705819682	0.0214510921953407	1.16207705819682	0.0202562825293209	1.16207705819682	0.0212475118676852	1.16207705819682	0.0312028240031198	1.16207705819682	0.013835535368255	1.24984757277061	0.0535483143265857	1.00269351887872	4.74548174489804E-8	1.16207705819682	1.00872294754905			1.00269351887872	0.907242810736535
1.17026684485979	0.0405341824403387	1.17026684485979	0.0117653823072664	1.17026684485979	0.0261650111289954	1.17026684485979	0.0214100375839131	1.17026684485979	0.0202367557701381	1.17026684485979	0.0212313376439845	1.17026684485979	0.0311907281874129	1.17026684485979	0.0138292926677095	1.25803735943357	0.0535482153930115	1.0114655138207	4.6802372044994E-8	1.17026684485978	1.00871999843649			1.0114655138207	0.90724281660722
1.17845663152275	0.0404971510399462	1.17845663152275	0.0117588470062276	1.17845663152275	0.0261637570959579	1.17845663152275	0.0214056062993318	1.17845663152275	0.0202403858154959	1.17845663152275	0.0212324427486507	1.17845663152275	0.0311896839922995	1.17845663152275	0.0138284974152533	1.26622714609654	0.0535471231947652	1.02023750876268	4.59519837889425E-8	1.17845663152275	1.00870343781309			1.02023750876268	0.907242807796436
1.18664641818571	0.0406045318510534	1.18664641818571	0.0117813982059052	1.18664641818571	0.0261876512435142	1.18664641818571	0.0214167278562498	1.18664641818571	0.0202512445610921	1.18664641818571	0.0212502279358558	1.18664641818571	0.0312137156673602	1.18664641818571	0.0138380943064058	1.2744169327595	0.0535469236935967	1.02900950370467	4.6001197413839E-8	1.18664641818571	1.00869723726767			1.02900950370467	0.90724279386048
1.19483620484868	0.049233102668289	1.19483620484868	0.0126569981411103	1.19483620484868	0.027075580255506	1.19483620484868	0.0217540448052898	1.19483620484868	0.0206875809314017	1.19483620484868	0.0216403522155544	1.19483620484868	0.0316504520130133	1.19483620484868	0.0139814798613655	1.28260671942247	0.0535478167473844	1.03778149864665	4.62982840769271E-8	1.19483620484868	1.0086942265618			1.03778149864665	0.907242772042779
1.20302599151164	0.0552773348898556	1.20302599151164	0.0131595542173994	1.20302599151164	0.0277580337695389	1.20302599151164	0.0219508591447168	1.20302599151164	0.0206950514275786	1.20302599151164	0.0216013531259882	1.20302599151164	0.0316475637768252	1.20302599151164	0.0139853283772071	1.29079650608543	0.0535509957368973	1.04655349358863	4.72707992501484E-8	1.20302599151164	1.00869613774563			1.04655349358863	0.907242741042537
1.21121577817461	0.0459755503833604	1.21121577817461	0.0121700335306284	1.21121577817461	0.0270623981365817	1.21121577817461	0.0216691131902189	1.21121577817461	0.0203780159527216	1.21121577817461	0.0213955258689878	1.21121577817461	0.0314742700829197	1.21121577817461	0.0139000842664452	1.2989862927484	0.0535522865105576	1.05532548853061	4.74062270696532E-8	1.21121577817461	1.0086873773134			1.05532548853061	0.90724273694687
1.21940556483757	0.0410692360231259	1.21940556483757	0.0118842875763723	1.21940556483757	0.0264019140209211	1.21940556483757	0.0215097199348829	1.21940556483757	0.0202863975169146	1.21940556483757	0.021280401290715	1.21940556483757	0.0312605271100213	1.21940556483757	0.0138536553919402	1.30717607941136	0.0535541746832229	1.06409748347259	4.639103891335E-8	1.21940556483757	1.00867577771528			1.06409748347259	0.90724275540821
1.22759535150054	0.0405938833952493	1.22759535150054	0.0117904614378694	1.22759535150054	0.0262086255100602	1.22759535150054	0.0214358136833195	1.22759535150054	0.0202546366626234	1.22759535150054	0.0212487298368926	1.22759535150054	0.031202915482799	1.22759535150054	0.0138328795274921	1.31536586607432	0.0535519908275782	1.07286947841457	4.66731287452594E-8	1.22759535150053	1.0086851713533			1.07286947841457	0.907242760934333
1.2357851381635	0.0404911152502521	1.2357851381635	0.0117595804702607	1.2357851381635	0.0261638428761624	1.2357851381635	0.0214073584403276	1.2357851381635	0.0202405255559247	1.2357851381635	0.0212340699233734	1.2357851381635	0.0311892484412743	1.2357851381635	0.0138300841475466	1.32355565273729	0.0535457398483318	1.08164147335655	4.73517237051523E-8	1.2357851381635	1.00868945329891			1.08164147335655	0.907242741277793
1.24397492482647	0.040496687574188	1.24397492482647	0.011754658489185	1.24397492482647	0.0261534749093655	1.24397492482647	0.0214034956181869	1.24397492482647	0.020233986225463	1.24397492482647	0.0212246715813427	1.24397492482647	0.0311894859442917	1.24397492482647	0.0138351552891189	1.33174543940025	0.0535452349583726	1.09041346829854	4.67983668843501E-8	1.24397492482646	1.00868505910417			1.09041346829854	0.90724273407327
1.25216471148943	0.0405693686167382	1.25216471148943	0.0117649152373903	1.25216471148943	0.0261601457987403	1.25216471148943	0.021405396350825	1.25216471148943	0.0202329208164184	1.25216471148943	0.0212285465089059	1.25216471148943	0.0311969819767822	1.25216471148943	0.0138297634264381	1.33993522606322	0.0535513834039302	1.09918546324052	4.629461536062E-8	1.25216471148943	1.00868413301704			1.09918546324052	0.907242728889269
1.2603544981524	0.0406914845769648	1.2603544981524	0.0117881184536203	1.2603544981524	0.0261987751972072	1.2603544981524	0.0214230800552634	1.2603544981524	0.0202457633716769	1.2603544981524	0.0212433758323953	1.2603544981524	0.0312087315136608	1.2603544981524	0.0138258946498338	1.34812501272618	0.0535572503066984	1.1079574581825	4.61544903130419E-8	1.26035449815239	1.00868340918917			1.1079574581825	0.907242735677849
1.26854428481536	0.0408524629095203	1.26854428481536	0.0118208911455445	1.26854428481536	0.0262411592285543	1.26854428481536	0.0214404065373883	1.26854428481536	0.0202480660501156	1.26854428481536	0.0212422167799239	1.26854428481536	0.0312060460204117	1.26854428481536	0.0138311948238026	1.35631479938915	0.0535570576082448	1.11672945312448	4.71077074666411E-8	1.26854428481536	1.00867700508273			1.11672945312448	0.907242730188087
1.27673407147832	0.0407564337899621	1.27673407147832	0.0118092029516181	1.27673407147832	0.0262251956122813	1.27673407147832	0.0214350377994815	1.27673407147832	0.0202531315596911	1.27673407147832	0.0212482709137265	1.27673407147832	0.0312078747883813	1.27673407147832	0.0138397737057101	1.36450458605211	0.0535531885454978	1.12550144806646	4.77624319947255E-8	1.27673407147832	1.00867700361298			1.12550144806646	0.907242723105479
1.28492385814129	0.0407197795429872	1.28492385814129	0.0117971433541429	1.28492385814129	0.0261941043922268	1.28492385814129	0.0214248557986737	1.28492385814129	0.0202537964801416	1.28492385814129	0.0212425593078879	1.28492385814129	0.0311946233157708	1.28492385814129	0.0138368157584488	1.37269437271508	0.0535519914335772	1.13427344300844	4.8515515776026E-8	1.28492385814129	1.00868563623582			1.13427344300844	0.907242669943567
1.29311364480425	0.04051038583934	1.29311364480425	0.0117669786585682	1.29311364480425	0.0261652965504094	1.29311364480425	0.0214080042288062	1.29311364480425	0.0202394285112851	1.29311364480425	0.0212291222169905	1.29311364480425	0.0311838187159661	1.29311364480425	0.0138280059750068	1.38088415937804	0.0535503013704693	1.14304543795043	4.90271284585362E-8	1.29311364480425	1.00869904494316			1.14304543795043	0.907242657030755
1.30130343146722	0.0404697464889248	1.30130343146722	0.0117543310530715	1.30130343146722	0.0261517588406061	1.30130343146722	0.0214030424566301	1.30130343146722	0.0202327641452253	1.30130343146722	0.0212255343524663	1.30130343146722	0.0311852788045966	1.30130343146722	0.0138340950656203	1.38907394604101	0.0535477214373049	1.15181743289241	4.80443103118659E-8	1.30130343146722	1.0087027487548			1.15181743289241	0.907242651868271
1.30949321813018	0.040689836907391	1.30949321813018	0.0117665187432158	1.30949321813018	0.0261605810538385	1.30949321813018	0.0214196325777923	1.30949321813018	0.020238298153488	1.30949321813018	0.0212342612138577	1.30949321813018	0.0311992848632392	1.30949321813018	0.0138467428603527	1.39726373270397	0.0535503007045541	1.16058942783439	4.70716549032915E-8	1.30949321813018	1.00870014431746			1.16058942783439	0.907242650547186
1.31768300479315	0.0407620505398483	1.31768300479315	0.0117694373734254	1.31768300479315	0.0261776742720299	1.31768300479315	0.0214223354389787	1.31768300479315	0.0202447870105758	1.31768300479315	0.0212426740518694	1.31768300479315	0.031212261337825	1.31768300479315	0.0138477945004323	1.40545351936693	0.05355059920864	1.16936142277637	4.77431557871572E-8	1.31768300479314	1.00870068468114			1.16936142277637	0.907242611740362
1.32587279145611	0.0405448882352377	1.32587279145611	0.0117678421824469	1.32587279145611	0.0261705425617646	1.32587279145611	0.0214160624730262	1.32587279145611	0.0202473165914955	1.32587279145611	0.0212466905525913	1.32587279145611	0.0312009425599151	1.32587279145611	0.0138424020881906	1.4136433060299	0.0535529821827077	1.17813341771835	4.8879569326604E-8	1.32587279145611	1.00869060946485			1.17813341771835	0.907242572106715
1.33406257811908	0.0405730667900101	1.33406257811908	0.0117851619592907	1.33406257811908	0.0261914223207734	1.33406257811908	0.0214390374621906	1.33406257811908	0.0202542895708156	1.33406257811908	0.021251738320643	1.33406257811908	0.0312154327842555	1.33406257811908	0.0138482183837183	1.42183309269286	0.053557256141166	1.18690541266033	4.96851702937597E-8	1.33406257811907	1.00868476766042			1.18690541266033	0.9072425376271
1.34225236478204	0.0407872193570142	1.34225236478204	0.0117789574712136	1.34225236478204	0.0261742333072188	1.34225236478204	0.0214259679816936	1.34225236478204	0.0202369331528965	1.34225236478204	0.0212404266195665	1.34225236478204	0.0312173677239835	1.34225236478204	0.0138503116338505	1.43002287935583	0.0535553709864159	1.19567740760231	4.97082660283574E-8	1.34225236478204	1.00868754707948			1.19567740760231	0.907242519550867
1.35044215144501	0.0410197619381984	1.35044215144501	0.0117942320180849	1.35044215144501	0.0261859676846128	1.35044215144501	0.02142401669116	1.35044215144501	0.0202347019763701	1.35044215144501	0.0212422721364004	1.35044215144501	0.0312070722270052	1.35044215144501	0.0138394194240792	1.43821266601879	0.0535559644000909	1.2044494025443	4.98485678679087E-8	1.350442151445	1.0086913295002			1.2044494025443	0.907242502099406
1.35863193810797	0.0405703239122017	1.35863193810797	0.0117797788127199	1.35863193810797	0.0261744594863612	1.35863193810797	0.0214238224545184	1.35863193810797	0.0202387383273859	1.35863193810797	0.021237081924648	1.35863193810797	0.0311954916338849	1.35863193810797	0.0138331892743917	1.44640245268176	0.0535579482860449	1.21322139748628	5.02143304022245E-8	1.35863193810797	1.00869664260495			1.21322139748628	0.907242486800216
1.36682172477093	0.0404934408997695	1.36682172477093	0.0117694667301917	1.36682172477093	0.0261644174123263	1.36682172477093	0.021419904660412	1.36682172477093	0.0202398856654391	1.36682172477093	0.0212318913393904	1.36682172477093	0.0311905029517014	1.36682172477093	0.013837346404551	1.45459223934472	0.0535579517304036	1.22199339242826	4.92895476402714E-8	1.36682172477093	1.00870079004868			1.22199339242826	0.907242465720259
1.3750115114339	0.0405505812231008	1.3750115114339	0.0117720039149007	1.3750115114339	0.026172476038404	1.3750115114339	0.0214163552278104	1.3750115114339	0.0202425555694595	1.3750115114339	0.0212329613257638	1.3750115114339	0.0311879013698365	1.3750115114339	0.0138446861172401	1.46278202600769	0.0535592430993449	1.23076538737024	5.03757531115035E-8	1.3750115114339	1.00870020129772			1.23076538737024	0.907242390168174
1.38320129809686	0.0405560346843017	1.38320129809686	0.0117703185349762	1.38320129809686	0.02617295558771	1.38320129809686	0.0214190785094188	1.38320129809686	0.0202410475678644	1.38320129809686	0.0212367839157346	1.38320129809686	0.0311876174466857	1.38320129809686	0.013846740629945	1.47097181267065	0.053559540942757	1.23953738231222	5.05626778447822E-8	1.38320129809686	1.00869291027109			1.23953738231222	0.907242385260484
1.39139108475983	0.040489790385057	1.39139108475983	0.0117613001217542	1.39139108475983	0.0261561342009912	1.39139108475983	0.0214119920560399	1.39139108475983	0.0202324154162488	1.39139108475983	0.0212328881318859	1.39139108475983	0.0311871262849268	1.39139108475983	0.0138465803854376	1.47916159933362	0.0535538818073999	1.2483093772542	4.9389932010004E-8	1.39139108475982	1.00868956232889			1.2483093772542	0.907242380063168
1.39958087142279	0.0404970985260772	1.39958087142279	0.0117596601697528	1.39958087142279	0.0261560431702243	1.39958087142279	0.0214107484990656	1.39958087142279	0.0202309499195603	1.39958087142279	0.0212293398405285	1.39958087142279	0.0311888632527704	1.39958087142279	0.0138455523348512	1.48735138599658	0.0535520932982426	1.25708137219619	4.97957375698922E-8	1.39958087142279	1.00868894695079			1.25708137219619	0.907242386110976
1.40777065808576	0.0405044066187812	1.40777065808576	0.0117661929188347	1.40777065808576	0.0261673549010127	1.40777065808576	0.0214157944137467	1.40777065808576	0.0202338524251897	1.40777065808576	0.02123069919259	1.40777065808576	0.0311942407864009	1.40777065808576	0.0138456001389304	1.49554117265954	0.0535534793925182	1.26585336713817	4.99068893144602E-8	1.40777065808575	1.00869369728831			1.26585336713817	0.907242374356109
1.41596044474872	0.0404674084908433	1.41596044474872	0.0117584477788968	1.41596044474872	0.0261614890658791	1.41596044474872	0.0214128356693884	1.41596044474872	0.0202372164353971	1.41596044474872	0.0212358769341193	1.41596044474872	0.0311904600779002	1.41596044474872	0.013836858514191	1.50373095932251	0.053554176154762	1.27462536208015	5.02159037844518E-8	1.41596044474872	1.00870197711731			1.27462536208015	0.907242374402356
1.42415023141169	0.0404986560716522	1.42415023141169	0.011763240920942	1.42415023141169	0.0261655882462245	1.42415023141169	0.0214170390867971	1.42415023141169	0.020235157488409	1.42415023141169	0.0212379400053285	1.42415023141169	0.0311876998447021	1.42415023141169	0.0138330843365394	1.51192074598547	0.053553382761039	1.28339735702213	5.036572426934E-8	1.42415023141168	1.00870293227277			1.28339735702213	0.907242369988281
1.43234001807465	0.0406360520380857	1.43234001807465	0.0117968825735399	1.43234001807465	0.0261832699870125	1.43234001807465	0.021412679723557	1.43234001807465	0.0202344183007743	1.43234001807465	0.0212309935605595	1.43234001807465	0.0311841991405276	1.43234001807465	0.0138299302162811	1.52011053264844	0.0535508996041468	1.29216935196411	5.01481483439192E-8	1.43234001807465	1.00870216804326			1.29216935196411	0.90724235192288
1.44052980473762	0.0405493547942834	1.44052980473762	0.0117725084172081	1.44052980473762	0.0261635299060112	1.44052980473762	0.0214107049961762	1.44052980473762	0.0202351998146231	1.44052980473762	0.021230667793143	1.44052980473762	0.0311823142403448	1.44052980473762	0.013827917626366	1.5283003193114	0.0535484139050578	1.30094134690609	5.07459180864833E-8	1.44052980473761	1.00870959880863			1.30094134690609	0.907242364298959
1.44871959140058	0.0404766049645187	1.44871959140058	0.0117577671021409	1.44871959140058	0.0261537164109585	1.44871959140058	0.0214119974111288	1.44871959140058	0.0202372629894864	1.44871959140058	0.0212301470557636	1.44871959140058	0.0311848584723409	1.44871959140058	0.0138296040472477	1.53649010597437	0.0535474216230715	1.30971334184807	5.12343297017814E-8	1.44871959140058	1.00871073233536			1.30971334184807	0.907242337050996
1.45690937806354	0.040526362912131	1.45690937806354	0.0117770035599349	1.45690937806354	0.0261750005498689	1.45690937806354	0.0214194336720939	1.45690937806354	0.020246019528821	1.45690937806354	0.0212369760817382	1.45690937806354	0.0311991204331072	1.45690937806354	0.0138314275575451	1.54467989263733	0.0535495059379073	1.31848533679006	5.22345797108927E-8	1.45690937806354	1.00870987382994			1.31848533679006	0.907242283890451
1.46509916472651	0.0406024304775718	1.46509916472651	0.0117842149316939	1.46509916472651	0.0261714564138069	1.46509916472651	0.0214220324832182	1.46509916472651	0.0202437295569226	1.46509916472651	0.0212424856872684	1.46509916472651	0.0312105719059162	1.46509916472651	0.0138406103448763	1.5528696793003	0.0535506970532639	1.32725733173204	5.29466367558445E-8	1.46509916472651	1.00870785996463			1.32725733173204	0.907242248445022
1.47328895138947	0.0406303886382786	1.47328895138947	0.0117817579057629	1.47328895138947	0.0261709111095332	1.47328895138947	0.0214193516931009	1.47328895138947	0.0202407652920318	1.47328895138947	0.0212388202047528	1.47328895138947	0.0311944418608417	1.47328895138947	0.0138372229251462	1.56105946596326	0.0535485152189756	1.33602932667402	5.28952095715857E-8	1.47328895138947	1.00871122950852			1.33602932667402	0.907242200552002
1.48147873805244	0.0408971850176601	1.48147873805244	0.011872256446026	1.48147873805244	0.0262946426131797	1.48147873805244	0.0214489509191063	1.48147873805244	0.0202560603350039	1.48147873805244	0.0212611016199954	1.48147873805244	0.0312274418878937	1.48147873805244	0.0138417336093879	1.56924925262623	0.0535497054101382	1.344801321616	5.31932262034139E-8	1.48147873805243	1.00873534575504			1.344801321616	0.907242164018788
1.4896685247154	0.0409595459502947	1.4896685247154	0.0119019825721431	1.4896685247154	0.0264548035741747	1.4896685247154	0.0215610838565414	1.4896685247154	0.0203401154563315	1.4896685247154	0.0213166398582059	1.4896685247154	0.0312895130999487	1.4896685247154	0.0138626043157826	1.57743903928919	0.053554765695335	1.35357331655798	5.3250727046104E-8	1.4896685247154	1.00873412790574			1.35357331655798	0.90724211668475
1.49785831137837	0.0406445102058906	1.49785831137837	0.0117950044017608	1.49785831137837	0.0262251431164419	1.49785831137837	0.0214432655572018	1.49785831137837	0.0202490401731585	1.49785831137837	0.0212428471615883	1.49785831137837	0.0312114871187438	1.49785831137837	0.0138466195096454	1.58562882595215	0.0535511977682181	1.36234531149996	5.35136423365027E-8	1.49785831137836	1.00871746572846			1.36234531149996	0.90724206767519
1.50604809804133	0.0416688146806203	1.50604809804133	0.0118211555219725	1.50604809804133	0.0262103265930251	1.50604809804133	0.0214292743289571	1.50604809804133	0.0202407192076417	1.50604809804133	0.0212450266646386	1.50604809804133	0.031228778416307	1.50604809804133	0.0138613995635634	1.59381861261512	0.0535520883604688	1.37111730644195	5.39900255732264E-8	1.50604809804133	1.00870148773585			1.37111730644195	0.907242024126726
1.5142378847043	0.0427645570771655	1.5142378847043	0.0118763893959047	1.5142378847043	0.0262088780130816	1.5142378847043	0.0214249677481834	1.5142378847043	0.0202436777029686	1.5142378847043	0.0212542151976415	1.5142378847043	0.0312385463959415	1.5142378847043	0.0138581319816224	1.60200839927808	0.0535551667644161	1.37988930138393	5.45007191402402E-8	1.51423788470429	1.00869560953452			1.37988930138393	0.907241972788404
1.52242767136726	0.0406360384311738	1.52242767136726	0.0117770956862591	1.52242767136726	0.0261789380305165	1.52242767136726	0.021419120673198	1.52242767136726	0.0202422391961254	1.52242767136726	0.0212415609524579	1.52242767136726	0.0311896924316347	1.52242767136726	0.0138333676874845	1.61019818594105	0.0535555671956429	1.38866129632591	5.50296275036853E-8	1.52242767136726	1.00870535325377			1.38866129632591	0.907241943473825
1.53061745803023	0.0405359838333869	1.53061745803023	0.0117842218779421	1.53061745803023	0.026188559427691	1.53061745803023	0.0214236905530928	1.53061745803023	0.0202477983285813	1.53061745803023	0.0212418440116079	1.53061745803023	0.031196675213008	1.53061745803023	0.013836830609291	1.61838797260401	0.0535573529956871	1.39743329126789	5.51041399897365E-8	1.53061745803022	1.0087019772461			1.39743329126789	0.907241908899322
1.53880724469319	0.0405236142455858	1.53880724469319	0.0117709217288678	1.53880724469319	0.0261815246913162	1.53880724469319	0.0214202242472538	1.53880724469319	0.0202407601569054	1.53880724469319	0.0212407906903887	1.53880724469319	0.0312031600007935	1.53880724469319	0.013846011755145	1.62657775926698	0.0535558663546738	1.40620528620987	5.5039553452651E-8	1.53880724469319	1.00869662653104			1.40620528620987	0.907241879412366
1.54699703135615	0.0405785072201138	1.54699703135615	0.0117683815676943	1.54699703135615	0.0261690819841518	1.54699703135615	0.0214130106160398	1.54699703135615	0.020236075130768	1.54699703135615	0.0212366602472747	1.54699703135615	0.0312071769506269	1.54699703135615	0.0138505827362952	1.63476754592994	0.053557554407852	1.41497728115185	5.48726984374884E-8	1.54699703135615	1.00869220587067			1.41497728115185	0.907241860229962
1.55518681801912	0.0410974881610951	1.55518681801912	0.0117899845946509	1.55518681801912	0.0261883311232135	1.55518681801912	0.0214209369136389	1.55518681801912	0.0202430665289993	1.55518681801912	0.0212484879432366	1.55518681801912	0.0312332980905671	1.55518681801912	0.0138607023418706	1.64295733259291	0.0535583482334411	1.42374927609383	5.47236992696271E-8	1.55518681801911	1.00869069691729			1.42374927609383	0.907241837046979
1.56337660468208	0.0414078259389172	1.56337660468208	0.0118662902890371	1.56337660468208	0.0262620443973814	1.56337660468208	0.0214512438785149	1.56337660468208	0.0202540678278039	1.56337660468208	0.0212504194286841	1.56337660468208	0.0312172575911545	1.56337660468208	0.0138464093220555	1.65114711925587	0.0535551709951439	1.43252127103582	5.54481885488778E-8	1.56337660468208	1.00869169243748			1.43252127103582	0.907241804571313
1.57156639134505	0.0411011393355731	1.57156639134505	0.0118378067416473	1.57156639134505	0.0262367447803915	1.57156639134505	0.021450373881454	1.57156639134505	0.0202538503086972	1.57156639134505	0.0212473421952197	1.57156639134505	0.0312059334830637	1.57156639134505	0.0138416790401016	1.65933690591884	0.0535537811698279	1.4412932659778	5.65644129023342E-8	1.57156639134504	1.00868856767198			1.4412932659778	0.907241764428979
1.57975617800801	0.0409644085835515	1.57975617800801	0.0118319851027528	1.57975617800801	0.0262165753475816	1.57975617800801	0.0214464075930397	1.57975617800801	0.0202504351953298	1.57975617800801	0.0212500243904631	1.57975617800801	0.0312168455857718	1.57975617800801	0.0138544212788246	1.6675266925818	0.0535548709332667	1.45006526091978	5.71905943170344E-8	1.57975617800801	1.00868386046366			1.45006526091978	0.90724172920997
1.58794596467098	0.0406920438242484	1.58794596467098	0.0118197592045303	1.58794596467098	0.0261920049945645	1.58794596467098	0.0214194324804147	1.58794596467098	0.0202413421142402	1.58794596467098	0.0212427512508339	1.58794596467098	0.0312044013761836	1.58794596467098	0.0138452902036775	1.67571647924476	0.0535549711697976	1.45883725586176	5.74917027003908E-8	1.58794596467097	1.00869678160465			1.45883725586176	0.907241695121357
1.59613575133394	0.04075140382025	1.59613575133394	0.0118101328600985	1.59613575133394	0.0262115994223077	1.59613575133394	0.0214159520866957	1.59613575133394	0.0202336320104611	1.59613575133394	0.0212410847881576	1.59613575133394	0.031202561593465	1.59613575133394	0.01384247596283	1.68390626590773	0.0535527882016612	1.46760925080374	5.75900210238827E-8	1.59613575133394	1.00871862879013			1.46760925080374	0.90724165756728
1.60432553799691	0.040499079760667	1.60432553799691	0.0117636407758624	1.60432553799691	0.026168045551342	1.60432553799691	0.0214136728827694	1.60432553799691	0.0202364078662618	1.60432553799691	0.0212397429262621	1.60432553799691	0.031193841154601	1.60432553799691	0.013832285767248	1.69209605257069	0.0535496077006723	1.47638124574572	5.80370443125107E-8	1.6043255379969	1.0087249570879			1.47638124574572	0.907241608572044
1.61251532465987	0.0405011742200775	1.61251532465987	0.0117598891055915	1.61251532465987	0.0261585900299919	1.61251532465987	0.0214101668420764	1.61251532465987	0.0202435040761304	1.61251532465987	0.0212380497523329	1.61251532465987	0.0311875355315569	1.61251532465987	0.0138266851756593	1.70028583923366	0.0535539701034118	1.48515324068771	5.83733384518762E-8	1.61251532465987	1.00872516940282			1.48515324068771	0.907241556992693
1.62070511132284	0.0405641564105139	1.62070511132284	0.0117713826483946	1.62070511132284	0.0261824558238134	1.62070511132284	0.0214200763988876	1.62070511132284	0.0202421075058398	1.62070511132284	0.0212363091737663	1.62070511132284	0.0311940420785848	1.62070511132284	0.013832296046799	1.70847562589662	0.0535636057145347	1.49392523562969	5.87833086509865E-8	1.62070511132283	1.00872127707023			1.49392523562969	0.907241493354849
1.6288948979858	0.0405123475670041	1.6288948979858	0.0117680238825334	1.6288948979858	0.0261733705323964	1.6288948979858	0.0214114236709409	1.6288948979858	0.0202317951750084	1.6288948979858	0.0212308913128929	1.6288948979858	0.031190930651094	1.6288948979858	0.0138325600063247	1.71666541255959	0.0535612307099868	1.50269723057167	5.95333926113302E-8	1.6288948979858	1.00871757279041			1.50269723057167	0.907241441263051
1.63708468464877	0.0405406538312128	1.63708468464877	0.0117736170242284	1.63708468464877	0.0261807081570468	1.63708468464877	0.0214146998679807	1.63708468464877	0.0202355666463648	1.63708468464877	0.0212436182272123	1.63708468464877	0.0312033194226248	1.63708468464877	0.0138405143862575	1.72485519922255	0.0535581547414507	1.51146922551365	6.00850965795023E-8	1.63708468464876	1.00871760832139			1.51146922551365	0.907241391544776
1.64527447131173	0.0405023476323531	1.64527447131173	0.0117630225383639	1.64527447131173	0.0261612205557363	1.64527447131173	0.0214120831232796	1.64527447131173	0.020239107980403	1.64527447131173	0.021244808571691	1.64527447131173	0.0312014384629329	1.64527447131173	0.0138392724728709	1.73304498588552	0.053562519241335	1.52024122045563	6.09014535183018E-8	1.64527447131172	1.00872774424152			1.52024122045563	0.90724133315259
1.65346425797469	0.0404797997870656	1.65346425797469	0.0117607230507324	1.65346425797469	0.0261588772585612	1.65346425797469	0.021416774097643	1.65346425797469	0.0202442407173489	1.65346425797469	0.0212413739507089	1.65346425797469	0.0311931807080566	1.65346425797469	0.0138351688415679	1.74123477254848	0.0535608360732419	1.52901321539761	6.05261228952263E-8	1.65346425797469	1.00873296000066			1.52901321539761	0.9072413024893
1.66165404463766	0.0405020251045008	1.66165404463766	0.0117631554136994	1.66165404463766	0.0261637502995406	1.66165404463766	0.0214186849388536	1.66165404463766	0.0202429628411165	1.66165404463766	0.0212407412199426	1.66165404463766	0.0311854097090328	1.66165404463766	0.0138324897653241	1.74942455921145	0.0535563668928996	1.53778521033959	6.04048248085633E-8	1.66165404463765	1.00873008125455			1.53778521033959	0.907241253454505
1.66984383130062	0.0405856197264369	1.66984383130062	0.0117681141761189	1.66984383130062	0.0261797745492931	1.66984383130062	0.0214234278797857	1.66984383130062	0.020246051665029	1.66984383130062	0.0212419611179431	1.66984383130062	0.0311846467292406	1.66984383130062	0.0138326587388832	1.75761434587441	0.0535539783288583	1.54655720528158	6.11103890797618E-8	1.66984383130062	1.00872493266235			1.54655720528158	0.907241215677688
1.67803361796359	0.040592406699264	1.67803361796359	0.0117886472280998	1.67803361796359	0.0262163894618597	1.67803361796359	0.0214486737126728	1.67803361796359	0.0202662993386917	1.67803361796359	0.0212505608025714	1.67803361796359	0.0312009797869971	1.67803361796359	0.013842750267233	1.76580413253737	0.0535526880515934	1.55532920022356	6.13836344418406E-8	1.67803361796358	1.00872018188628			1.55532920022356	0.907241167787888
1.68622340462655	0.0405105348561325	1.68622340462655	0.011768935791696	1.68622340462655	0.0261670074233902	1.68622340462655	0.0214146155212971	1.68622340462655	0.020241470431016	1.68622340462655	0.0212402278909391	1.68622340462655	0.0311990106844468	1.68622340462655	0.013838745689443	1.77399391920034	0.053550899071215	1.56410119516554	6.18400198357451E-8	1.68622340462655	1.00871643283603			1.56410119516554	0.907241130362684
1.69441319128952	0.0405719737008011	1.69441319128952	0.0117785207055447	1.69441319128952	0.0261752238758012	1.69441319128952	0.0214211268275883	1.69441319128952	0.0202416034488162	1.69441319128952	0.0212471411615912	1.69441319128952	0.0312111232894558	1.69441319128952	0.0138345895616202	1.7821837058633	0.0535524876578215	1.57287319010752	6.22486286636447E-8	1.69441319128951	1.0087139861517			1.57287319010752	0.907241089948386
1.70260297795248	0.0409251337012702	1.70260297795248	0.0118310669581556	1.70260297795248	0.0262266872063918	1.70260297795248	0.0214433509511588	1.70260297795248	0.0202521217067665	1.70260297795248	0.0212588145132051	1.70260297795248	0.0312477555010038	1.70260297795248	0.0138414738951159	1.79037349252627	0.0535587390343353	1.5816451850495	6.26336169214097E-8	1.70260297795248	1.00870203000407			1.5816451850495	0.90724105727076
1.71079276461545	0.04743560400726	1.71079276461545	0.0121408520039437	1.71079276461545	0.0266206477508318	1.71079276461545	0.0214716116742982	1.71079276461545	0.0202890597267989	1.71079276461545	0.0212959173040618	1.71079276461545	0.0313086308643926	1.71079276461545	0.0138881521777349	1.79856327918923	0.0535604348298605	1.59041717999148	6.30149288543769E-8	1.71079276461544	1.00869395876267			1.59041717999148	0.907241031543285
1.71898255127841	0.0408606194642936	1.71898255127841	0.0118708323228175	1.71898255127841	0.0262984123086667	1.71898255127841	0.0214503453889532	1.71898255127841	0.0202807612081899	1.71898255127841	0.0212724577338413	1.71898255127841	0.0312273321762838	1.71898255127841	0.0138611883630124	1.8067530658522	0.053554881048296	1.59918917493347	6.31535157339315E-8	1.71898255127841	1.00870907484406			1.59918917493347	0.907240983123547
1.72717233794138	0.0404815191896694	1.72717233794138	0.011759513827611	1.72717233794138	0.0261651924200254	1.72717233794138	0.0214139324506973	1.72717233794138	0.0202463480439375	1.72717233794138	0.021239779082159	1.72717233794138	0.0311989063688648	1.72717233794138	0.0138401531641244	1.81494285251516	0.0535499085617086	1.60796116987545	6.33488220399666E-8	1.72717233794137	1.00872046828545			1.60796116987545	0.907240946499949
1.73536212460434	0.0404968951886872	1.73536212460434	0.0117662991652658	1.73536212460434	0.0261672340629785	1.73536212460434	0.0214129202553249	1.73536212460434	0.0202413759810712	1.73536212460434	0.0212325534126228	1.73536212460434	0.0311954851059852	1.73536212460434	0.0138329892823094	1.82313263917813	0.0535500035664279	1.61673316481743	6.38788243069196E-8	1.73536212460433	1.00873088689689			1.61673316481743	0.907240905391516
1.7435519112673	0.0404958858319486	1.7435519112673	0.0117621884541627	1.7435519112673	0.0261590138218966	1.7435519112673	0.0214111794949966	1.7435519112673	0.0202328205890518	1.7435519112673	0.0212283393962765	1.7435519112673	0.0311897411075031	1.7435519112673	0.0138301428433844	1.83132242584109	0.0535542700257474	1.62550515975941	6.46667162428199E-8	1.7435519112673	1.00873397039315			1.62550515975941	0.907240851912313
1.75174169793027	0.0404644001539996	1.75174169793027	0.0117520170807476	1.75174169793027	0.0261465911702858	1.75174169793027	0.0214060211980665	1.75174169793027	0.0202284223514601	1.75174169793027	0.0212312611513855	1.75174169793027	0.0311846934107764	1.75174169793027	0.0138309723150102	1.83951221250406	0.053550403091634	1.63427715470139	6.57144936730973E-8	1.75174169793026	1.00872331773902			1.63427715470139	0.907240790672732
1.75993148459323	0.0404585268052234	1.75993148459323	0.0117504087934101	1.75993148459323	0.0261473858828517	1.75993148459323	0.021395180663459	1.75993148459323	0.0202292814125228	1.75993148459323	0.0212329471535878	1.75993148459323	0.0311756569757926	1.75993148459323	0.0138309609498769	1.84770199916702	0.0535440538318109	1.64304914964337	6.62846962183031E-8	1.75993148459323	1.00871938647367			1.64304914964337	0.907240736225252
1.7681212712562	0.0404886749968682	1.7681212712562	0.0117623832756028	1.7681212712562	0.0261578197575836	1.7681212712562	0.0213957020879256	1.7681212712562	0.0202325175238974	1.7681212712562	0.0212325017287119	1.7681212712562	0.031179200640117	1.7681212712562	0.0138310102062163	1.85589178582998	0.053549898339058	1.65182114458536	6.64844553148822E-8	1.76812127125619	1.00871855617422			1.65182114458536	0.907240680306707
1.77631105791916	0.0406706620966455	1.77631105791916	0.0117861171396565	1.77631105791916	0.0261784882290007	1.77631105791916	0.0214178953468034	1.77631105791916	0.020243985666319	1.77631105791916	0.0212474328017356	1.77631105791916	0.0312230261929764	1.77631105791916	0.0138392773316452	1.86408157249295	0.0535513941814071	1.66059313952734	6.67597618130208E-8	1.77631105791916	1.00870391277402			1.66059313952734	0.907240628296697
1.78450084458213	0.0445272664109843	1.78450084458213	0.0119960459280375	1.78450084458213	0.0265420826955762	1.78450084458213	0.0215249239675559	1.78450084458213	0.0202806348474515	1.78450084458213	0.0212870495561866	1.78450084458213	0.031283637051896	1.78450084458213	0.0138688379427859	1.87227135915591	0.0535514937089406	1.66936513446932	6.65590021232712E-8	1.78450084458212	1.008697434779			1.66936513446932	0.907240584320677
1.79269063124509	0.041424883908026	1.79269063124509	0.0120716132062547	1.79269063124509	0.0264688600249998	1.79269063124509	0.0215386423348841	1.79269063124509	0.0203248215296323	1.79269063124509	0.0212893431997896	1.79269063124509	0.0312381730678096	1.79269063124509	0.0138519895160258	1.88046114581888	0.0535575502339592	1.6781371294113	6.6501244068078E-8	1.79269063124509	1.00870260493818			1.6781371294113	0.907240539301746
1.80088041790806	0.0408986920879602	1.80088041790806	0.0118900977832517	1.80088041790806	0.0263380343102616	1.80088041790806	0.0214740692036997	1.80088041790806	0.0202733657538698	1.80088041790806	0.0212619592215923	1.80088041790806	0.0312310662627765	1.80088041790806	0.0138443407275807	1.88865093248184	0.053558944571965	1.68690912435328	6.80622555006656E-8	1.80088041790805	1.00870209504739			1.68690912435328	0.907240464232143
1.80907020457102	0.0408072095481681	1.80907020457102	0.0117899253650325	1.80907020457102	0.0262046753309358	1.80907020457102	0.0214202778920719	1.80907020457102	0.0202461703767026	1.80907020457102	0.0212419626763868	1.80907020457102	0.0312072257750562	1.80907020457102	0.0138408275101232	1.89684071914481	0.0535529908800471	1.69568111929526	6.95143386866752E-8	1.80907020457101	1.00870092542124			1.69568111929526	0.907240401418238
1.81725999123398	0.0409873946494948	1.81725999123398	0.0118049361935291	1.81725999123398	0.0262160725738613	1.81725999123398	0.0214231855484831	1.81725999123398	0.0202471832339631	1.81725999123398	0.0212433686290912	1.81725999123398	0.031206096695269	1.81725999123398	0.0138425826319826	1.90503050580777	0.0535510970984816	1.70445311423724	6.99826276038152E-8	1.81725999123398	1.00869929815951			1.70445311423724	0.907240344719687
1.82544977789695	0.041219034504628	1.82544977789695	0.0118109245392415	1.82544977789695	0.0262302940257313	1.82544977789695	0.0214334507474651	1.82544977789695	0.0202489337623781	1.82544977789695	0.0212536333637624	1.82544977789695	0.0312241571235941	1.82544977789695	0.0138471373575103	1.91322029247074	0.0535524851614044	1.71322510917923	7.0826757439308E-8	1.82544977789694	1.008701462818			1.71322510917923	0.907240272359978
1.83363956455991	0.0418176387147545	1.83363956455991	0.0118507742843362	1.83363956455991	0.026528189449482	1.83363956455991	0.0216349753689283	1.83363956455991	0.0203903587503922	1.83363956455991	0.0213740150420345	1.83363956455991	0.0314432173598941	1.83363956455991	0.0138977570588295	1.9214100791337	0.0535558626203303	1.72199710412121	7.09473602742934E-8	1.83363956455991	1.0086969012707			1.72199710412121	0.907240216938456
1.84182935122288	0.0407374407991076	1.84182935122288	0.0118463087143476	1.84182935122288	0.0263276978618301	1.84182935122288	0.0215080152041932	1.84182935122288	0.020316331556223	1.84182935122288	0.0212940300332716	1.84182935122288	0.0312533966101856	1.84182935122288	0.0138602914489292	1.92959986579667	0.053555070537052	1.73076909906319	7.02399599551299E-8	1.84182935122287	1.00868901822073			1.73076909906319	0.907240172155154
1.85001913788584	0.0405096330457344	1.85001913788584	0.0117675198325139	1.85001913788584	0.0261727017283773	1.85001913788584	0.0214223633407619	1.85001913788584	0.0202419443590419	1.85001913788584	0.0212420081911262	1.85001913788584	0.0311956661854518	1.85001913788584	0.0138424981886357	1.93778965245963	0.0535507045548225	1.73954109400517	6.97461586919025E-8	1.85001913788584	1.00869022379794			1.73954109400517	0.907240126084671
1.85820892454881	0.0405561191601258	1.85820892454881	0.0117583940329518	1.85820892454881	0.0261544517458023	1.85820892454881	0.0214131128489365	1.85820892454881	0.0202379881888537	1.85820892454881	0.0212371447688882	1.85820892454881	0.031184630085074	1.85820892454881	0.0138315783891416	1.94597943912259	0.0535523872177819	1.74831308894715	7.03751013270761E-8	1.8582089245488	1.00868197381433			1.74831308894715	0.907240061978489
1.86639871121177	0.0409213656166799	1.86639871121177	0.0118196234765227	1.86639871121177	0.0262401643344648	1.86639871121177	0.0214407771922658	1.86639871121177	0.0202668641241493	1.86639871121177	0.0212601426877282	1.86639871121177	0.0312104200180044	1.86639871121177	0.013839418800778	1.95416922578556	0.0535511978493277	1.75708508388913	7.14092860445462E-8	1.86639871121177	1.00867560494183			1.75708508388913	0.90724003040297
1.87458849787474	0.0407763534643839	1.87458849787474	0.0118207642596713	1.87458849787474	0.0262410613323659	1.87458849787474	0.0214492183896984	1.87458849787474	0.0202631054407869	1.87458849787474	0.0212756668371699	1.87458849787474	0.0312462794124497	1.87458849787474	0.0138489310689929	1.96235901244852	0.0535488135817972	1.76585707883112	7.2314961130814E-8	1.87458849787473	1.00868785719689			1.76585707883112	0.907239984199645
1.8827782845377	0.0419365739100625	1.8827782845377	0.0118490732079769	1.8827782845377	0.026294714435009	1.8827782845377	0.0214429581883385	1.8827782845377	0.020251219428511	1.8827782845377	0.0212790398032928	1.8827782845377	0.0312940377038262	1.8827782845377	0.0138624003635074	1.97054879911149	0.0535507980988162	1.7746290737731	7.29448290487217E-8	1.8827782845377	1.00869156933897			1.7746290737731	0.90723994610906
1.89096807120067	0.043575272887146	1.89096807120067	0.0119438197656308	1.89096807120067	0.0264140494125075	1.89096807120067	0.0214720045461198	1.89096807120067	0.0202527913789987	1.89096807120067	0.0212633636756856	1.89096807120067	0.0312504195465094	1.89096807120067	0.0138606133765046	1.97873858577445	0.053556255141081	1.78340106871508	7.26967915950182E-8	1.89096807120066	1.00869634152188			1.78340106871508	0.907239930203274
1.89915785786363	0.0406923709129309	1.89915785786363	0.0118035161817985	1.89915785786363	0.0261991628156142	1.89915785786363	0.0214254152897085	1.89915785786363	0.0202419599501539	1.89915785786363	0.0212439302811049	1.89915785786363	0.0311976798605071	1.89915785786363	0.013832237069995	1.98692837243742	0.0535550712467664	1.79217306365706	7.28671182078131E-8	1.89915785786362	1.00871036375028			1.79217306365706	0.907239892323096
1.9073476445266	0.0405396375339307	1.9073476445266	0.0117634077242308	1.9073476445266	0.0261572661550804	1.9073476445266	0.02140739543058	1.9073476445266	0.0202348343497963	1.9073476445266	0.0212387775239249	1.9073476445266	0.0311960865604204	1.9073476445266	0.0138296525854692	1.99511815910038	0.0535551696921094	1.80094505859904	7.27038919379939E-8	1.90734764452659	1.00870206719869			1.80094505859904	0.907239860104147
1.91553743118956	0.0409332039886888	1.91553743118956	0.0117776613042552	1.91553743118956	0.0261659446187341	1.91553743118956	0.0214106287512465	1.91553743118956	0.0202382544072658	1.91553743118956	0.0212335159676204	1.91553743118956	0.031199226254017	1.91553743118956	0.0138377070697696	2.00330794576335	0.0535573532894114	1.80971705354102	7.22889829203439E-8	1.91553743118955	1.00869493171267			1.80971705354102	0.907239818402415
1.92372721785252	0.0407822964826666	1.92372721785252	0.0117763374917133	1.92372721785252	0.0261660767695806	1.92372721785252	0.0214097726396093	1.92372721785252	0.0202377303896747	1.92372721785252	0.0212303408757373	1.92372721785252	0.031191093662802	1.92372721785252	0.0138360432217351	2.01149773242631	0.0535520914247813	1.818489048483	7.34202038463153E-8	1.92372721785252	1.00869698378241			1.818489048483	0.907239773870517
1.93191700451549	0.0404948520511382	1.93191700451549	0.0117585441260544	1.93191700451549	0.0261574656514638	1.93191700451549	0.0214104978279538	1.93191700451549	0.0202331812197737	1.93191700451549	0.0212327683382728	1.93191700451549	0.0311989086934406	1.93191700451549	0.013835830292912	2.01968751908928	0.0535493123454008	1.82726104342499	7.48565469150116E-8	1.93191700451548	1.00869938791176			1.82726104342499	0.907239720431869
1.94010679117845	0.0405619405492052	1.94010679117845	0.0117820126055154	1.94010679117845	0.0261795975745748	1.94010679117845	0.0214146029591905	1.94010679117845	0.0202378261453683	1.94010679117845	0.021239404807655	1.94010679117845	0.0312117825721791	1.94010679117845	0.0138402512835367	2.02787730575224	0.0535498045050695	1.83603303836697	7.51770233187403E-8	1.94010679117845	1.00870898447475			1.83603303836697	0.907239689113317
1.94829657784142	0.046942475726238	1.94829657784142	0.0120135615542182	1.94829657784142	0.0263580702835741	1.94829657784142	0.0214502234748004	1.94829657784142	0.0202524820482361	1.94829657784142	0.0212642416632833	1.94829657784142	0.0312634820309526	1.94829657784142	0.0138671159479316	2.0360670924152	0.0535504011270683	1.84480503330895	7.530295816351E-8	1.94829657784141	1.00870442209291			1.84480503330895	0.907239650878353
1.95648636450438	0.0477496244828789	1.95648636450438	0.0119915740076594	1.95648636450438	0.0264590547828714	1.95648636450438	0.0214780160289181	1.95648636450438	0.0202509863810111	1.95648636450438	0.0212627453971785	1.95648636450438	0.0312597818025574	1.95648636450438	0.0138665032777462	2.04425687907817	0.05355317951663	1.85357702825093	7.57168828711113E-8	1.95648636450438	1.00868933972624			1.85357702825093	0.907239604128725
1.96467615116735	0.0405298687362507	1.96467615116735	0.0117545016751576	1.96467615116735	0.0261605225933645	1.96467615116735	0.0214118728135104	1.96467615116735	0.0202335364967677	1.96467615116735	0.0212333054316725	1.96467615116735	0.0311840796805826	1.96467615116735	0.013833109684495	2.05244666574113	0.0535532821485386	1.86234902319291	7.53840485470627E-8	1.96467615116734	1.00868496444277			1.86234902319291	0.907239581261993
1.97286593783031	0.0406473117845639	1.97286593783031	0.0117651111174143	1.97286593783031	0.026177142920077	1.97286593783031	0.02142172384746	1.97286593783031	0.0202447261841792	1.97286593783031	0.0212464672361647	1.97286593783031	0.0312056224612655	1.97286593783031	0.0138372647398062	2.0606364524041	0.0535512984330101	1.87112101813489	7.47923078338037E-8	1.9728659378303	1.00868795048996			1.87112101813489	0.90723954501776
1.98105572449328	0.0407152443753153	1.98105572449328	0.0117984441096082	1.98105572449328	0.0262055962494241	1.98105572449328	0.0214346628118807	1.98105572449328	0.0202509055588142	1.98105572449328	0.0212519904177995	1.98105572449328	0.0312094573814192	1.98105572449328	0.0138389784976075	2.06882623906706	0.0535538760613095	1.87989301307688	7.56392792824805E-8	1.98105572449327	1.00868481357122			1.87989301307688	0.907239485702552
1.98924551115624	0.0405806857249791	1.98924551115624	0.0117756271462055	1.98924551115624	0.0261885338512001	1.98924551115624	0.021426890419415	1.98924551115624	0.0202413682747881	1.98924551115624	0.0212423963104455	1.98924551115624	0.0311962735163259	1.98924551115624	0.0138366522549952	2.07701602573003	0.0535552691189656	1.88866500801886	7.65457411307951E-8	1.98924551115623	1.00868685647421			1.88866500801886	0.907239454603267
1.99743529781921	0.0406496876741321	1.99743529781921	0.011793741664065	1.99743529781921	0.0261871780579044	1.99743529781921	0.0214211461249614	1.99743529781921	0.0202431531437769	1.99743529781921	0.021247256818337	1.99743529781921	0.0312048565286258	1.99743529781921	0.013844160874776	2.08520581239299	0.0535521933944835	1.89743700296084	7.72827084968584E-8	1.9974352978192	1.00868633684793			1.89743700296084	0.907239416084715
2.00562508448217	0.0407508632099348	2.00562508448217	0.0117931485634385	2.00562508448217	0.0261884138822254	2.00562508448217	0.0214157822987301	2.00562508448217	0.0202376905387585	2.00562508448217	0.0212431719935065	2.00562508448217	0.0312096196703682	2.00562508448217	0.0138461361085797	2.09339559905595	0.0535520900191177	1.90620899790282	7.82311546323039E-8	2.00562508448216	1.00868304877529			1.90620899790282	0.907239370046445
2.01381487114513	0.0408454586540559	2.01381487114513	0.0117881565912138	2.01381487114513	0.0261951836443438	2.01381487114513	0.0214132642969029	2.01381487114513	0.0202359956789653	2.01381487114513	0.0212412587162752	2.01381487114513	0.0311955238553568	2.01381487114513	0.0138359290783655	2.10158538571892	0.0535516932661813	1.9149809928448	7.77625029918636E-8	2.01381487114513	1.00868991667033			1.9149809928448	0.907239347376959
2.0220046578081	0.0407407450375711	2.0220046578081	0.011803566671002	2.0220046578081	0.0261974585075339	2.0220046578081	0.0214165002297553	2.0220046578081	0.0202438472282331	2.0220046578081	0.021251805606049	2.0220046578081	0.0312018410996684	2.0220046578081	0.0138331415597928	2.10977517238188	0.053549906006355	1.92375298778678	7.70341181193514E-8	2.02200465780809	1.00869209544537			1.92375298778678	0.907239329265272
2.03019444447106	0.0406307529799998	2.03019444447106	0.0117756984090744	2.03019444447106	0.0261671633905364	2.03019444447106	0.0214152481488087	2.03019444447106	0.0202434793421768	2.03019444447106	0.0212508357867411	2.03019444447106	0.0312190243300118	2.03019444447106	0.0138373257841204	2.11796495904485	0.0535513941910988	1.93252498272876	7.68661671070122E-8	2.03019444447106	1.00868417635547			1.93252498272876	0.907239301706308
2.03838423113403	0.0406916593654816	2.03838423113403	0.0117820110272269	2.03838423113403	0.0261693555102098	2.03838423113403	0.0214159628053145	2.03838423113403	0.0202465565453115	2.03838423113403	0.021255561083944	2.03838423113403	0.0312326539551902	2.03838423113403	0.0138399642123693	2.12615474570781	0.0535518905396211	1.94129697767075	7.70862373707997E-8	2.03838423113402	1.00868309193733			1.94129697767075	0.907239262402
2.04657401779699	0.043623104198964	2.04657401779699	0.0120053461252971	2.04657401779699	0.0263190456905187	2.04657401779699	0.0214601445946127	2.04657401779699	0.0202686401010937	2.04657401779699	0.0212775908614369	2.04657401779699	0.0312843205650782	2.04657401779699	0.0138623846130802	2.13434453237078	0.0535486148382146	1.95006897261273	7.79742400203035E-8	2.04657401779699	1.00869909171362			1.95006897261273	0.90723923415285
2.05476380445996	0.057300971602384	2.05476380445996	0.0127384937130253	2.05476380445996	0.0275342429550916	2.05476380445996	0.0216266057075665	2.05476380445996	0.0203285082487298	2.05476380445996	0.0213525310827806	2.05476380445996	0.031542156584563	2.05476380445996	0.0139577413873822	2.14253431903374	0.0535455328329024	1.95884096755471	7.93345893145965E-8	2.05476380445995	1.00868768609733			1.95884096755471	0.907239183867039
2.06295359112292	0.0677864648308501	2.06295359112292	0.0140088562765952	2.06295359112292	0.0281785026246312	2.06295359112292	0.0218079005674611	2.06295359112292	0.0204525984838153	2.06295359112292	0.0214593123298325	2.06295359112292	0.0316705940277193	2.06295359112292	0.0140294599273126	2.1507241056967	0.0535463266584915	1.96761296249669	8.07023649971483E-8	2.06295359112291	1.00867248818754			1.96761296249669	0.907239137563204
2.07114337778588	0.0476716707109209	2.07114337778588	0.0127118988240377	2.07114337778588	0.0266126724866882	2.07114337778588	0.021596762677552	2.07114337778588	0.0203661364940353	2.07114337778588	0.0213465416292085	2.07114337778588	0.0313202562193973	2.07114337778588	0.0138899103698536	2.15891389235967	0.0535452350520311	1.97638495743867	8.10641158795715E-8	2.07114337778588	1.00868027567146			1.97638495743867	0.907239101296595
2.07933316444885	0.0405735938406914	2.07933316444885	0.0117802679628303	2.07933316444885	0.0261879500675877	2.07933316444885	0.0214317713277964	2.07933316444885	0.020246449394246	2.07933316444885	0.021258763325461	2.07933316444885	0.0312213206488108	2.07933316444885	0.0138471529339161	2.16710367902263	0.0535445403194325	1.98515695238065	8.02180165595973E-8	2.07933316444884	1.00868161355751			1.98515695238065	0.907239066305818
2.08752295111181	0.040674830790539	2.08752295111181	0.0117845649420444	2.08752295111181	0.0261724375777774	2.08752295111181	0.0214184836332738	2.08752295111181	0.0202418645131272	2.08752295111181	0.0212447184295879	2.08752295111181	0.0312136918142768	2.08752295111181	0.0138404901445538	2.1752934656856	0.0535493043033288	1.99392894732264	8.01193209464542E-8	2.08752295111181	1.00869552742494			1.99392894732264	0.907239014511426
2.09571273777478	0.0409742762268393	2.09571273777478	0.011792381297771	2.09571273777478	0.0261739090802847	2.09571273777478	0.0214180313079987	2.09571273777478	0.0202411440865179	2.09571273777478	0.021236892857006	2.09571273777478	0.0311923358651677	2.09571273777478	0.0138352569210441	2.18348325234856	0.0535511957795066	2.00270094226462	8.06562760869033E-8	2.09571273777477	1.00870975765757			2.00270094226462	0.907238959460879
2.10390252443774	0.040556465084276	2.10390252443774	0.0117654643023521	2.10390252443774	0.0261599710064577	2.10390252443774	0.0214077164363956	2.10390252443774	0.0202396753892782	2.10390252443774	0.0212304243209638	2.10390252443774	0.0311824676234444	2.10390252443774	0.0138302116499885	2.19167303901153	0.053551989615927	2.0114729372066	8.09162457125976E-8	2.10390252443774	1.00870318777136			2.0114729372066	0.907238904942182
2.11209231110071	0.0405165549647999	2.11209231110071	0.0117668026037122	2.11209231110071	0.0261677015918651	2.11209231110071	0.021413582880256	2.11209231110071	0.020246598104723	2.11209231110071	0.0212332709791909	2.11209231110071	0.0311878374325796	2.11209231110071	0.0138304770913844	2.19986282567449	0.0535543739412247	2.02024493214858	8.18877372226191E-8	2.1120923111007	1.00870629370398			2.02024493214858	0.907238845904357
2.12028209776367	0.0405520511892923	2.12028209776367	0.0117703670133509	2.12028209776367	0.0261773029724631	2.12028209776367	0.0214234605883605	2.12028209776367	0.0202424160503211	2.12028209776367	0.0212381491591199	2.12028209776367	0.031186724538914	2.12028209776367	0.013833215985051	2.20805261233745	0.053554870968711	2.02901692709056	8.26048848929438E-8	2.12028209776367	1.00870355288893			2.02901692709056	0.907238809300803
2.12847188442663	0.0404878599423983	2.12847188442663	0.0117546538715409	2.12847188442663	0.0261531371676036	2.12847188442663	0.0214111677605829	2.12847188442663	0.0202346612967726	2.12847188442663	0.0212317293566158	2.12847188442663	0.0311826595683016	2.12847188442663	0.0138298696538857	2.21624239900042	0.0535479236437618	2.03778892203254	8.23958780345313E-8	2.12847188442663	1.00869663655239			2.03778892203254	0.907238795903405
2.1366616710896	0.040554924106198	2.1366616710896	0.0117637189365092	2.1366616710896	0.0261634629572054	2.1366616710896	0.0214140768831705	2.1366616710896	0.0202361990911972	2.1366616710896	0.0212400900882388	2.1366616710896	0.031189704505328	2.1366616710896	0.0138305848806973	2.22443218566338	0.0535424535934325	2.04656091697453	8.19859263362725E-8	2.13666167108959	1.00871047150823			2.04656091697453	0.907238783684443
2.14485145775256	0.0408211638760094	2.14485145775256	0.0118000853882796	2.14485145775256	0.0261988865534579	2.14485145775256	0.0214252174242032	2.14485145775256	0.0202443182884248	2.14485145775256	0.0212475502944281	2.14485145775256	0.0312054547635457	2.14485145775256	0.0138365102278812	2.23262197232635	0.0535457268987657	2.05533291191651	8.19788313375483E-8	2.14485145775256	1.00871864521721			2.05533291191651	0.907238748861108
2.15304124441553	0.0433856996609135	2.15304124441553	0.012033657118912	2.15304124441553	0.026612089892601	2.15304124441553	0.0214701445912045	2.15304124441553	0.0202704365281131	2.15304124441553	0.0212607451907798	2.15304124441553	0.0312314123178312	2.15304124441553	0.0138460231619625	2.24081175898931	0.053546922949585	2.06410490685849	8.16166527420101E-8	2.15304124441552	1.00871416288565			2.06410490685849	0.907238742533365
2.16123103107849	0.041238253814277	2.16123103107849	0.011934823788948	2.16123103107849	0.0265115386439689	2.16123103107849	0.0215342961063736	2.16123103107849	0.0203204089974033	2.16123103107849	0.021284842576912	2.16123103107849	0.0312338704555265	2.16123103107849	0.0138439841551637	2.24900154565228	0.0535507912453146	2.07287690180047	8.13537906887696E-8	2.16123103107849	1.00871781846709			2.07287690180047	0.907238728104771
2.16942081774146	0.0405675252520918	2.16942081774146	0.0117721686664767	2.16942081774146	0.0262218013866218	2.16942081774146	0.0214417924988846	2.16942081774146	0.0202663527780947	2.16942081774146	0.0212476111130554	2.16942081774146	0.0312031886220286	2.16942081774146	0.0138330900851024	2.25719133231524	0.0535502029101383	2.08164889674245	8.20446742182635E-8	2.16942081774145	1.00872374662793			2.08164889674245	0.907238710680107
2.17761060440442	0.0404938204836241	2.17761060440442	0.011756868189493	2.17761060440442	0.0261638452230643	2.17761060440442	0.0214167736723226	2.17761060440442	0.0202442901833727	2.17761060440442	0.0212360171233505	2.17761060440442	0.0311988605897123	2.17761060440442	0.0138364865473094	2.26538111897821	0.0535448387254837	2.09042089168443	8.32613117508177E-8	2.17761060440442	1.00871817372965			2.09042089168443	0.90723869013841
2.18580039106738	0.0407032124380552	2.18580039106738	0.0117919828094607	2.18580039106738	0.0261937471580623	2.18580039106738	0.0214360759303448	2.18580039106738	0.0202523298676752	2.18580039106738	0.0212537845632027	2.18580039106738	0.0312293874710996	2.18580039106738	0.0138494145306072	2.27357090564117	0.05354473807238	2.09919288662641	8.43076127648812E-8	2.18580039106738	1.00870966229166			2.09919288662641	0.907238663262319
2.19399017773035	0.0417932770200323	2.19399017773035	0.0118897501575714	2.19399017773035	0.0262896562628733	2.19399017773035	0.0214788525005162	2.19399017773035	0.0202930535431001	2.19399017773035	0.0212786352501387	2.19399017773035	0.0312854989913553	2.19399017773035	0.0138639119802378	2.28176069230413	0.0535440429659279	2.1079648815684	8.46395522525399E-8	2.19399017773035	1.00870632650765			2.1079648815684	0.907238626071435
2.20217996439331	0.0490423114449189	2.20217996439331	0.012828181634043	2.20217996439331	0.0270245615214994	2.20217996439331	0.0216131508304014	2.20217996439331	0.0203160530362693	2.20217996439331	0.0212757644329961	2.20217996439331	0.0312578782500027	2.20217996439331	0.0138638487899984	2.2899504789671	0.05354384387037	2.11673687651038	8.4697724127549E-8	2.20217996439331	1.00870922203714			2.11673687651038	0.907238584452949
2.21036975105628	0.0436189823021032	2.21036975105628	0.0121673825436247	2.21036975105628	0.0265481080460123	2.21036975105628	0.0214687168990543	2.21036975105628	0.0202697629285787	2.21036975105628	0.0212593117001095	2.21036975105628	0.0312199291779252	2.21036975105628	0.0138437770916668	2.29814026563006	0.0535458284343426	2.12550887145236	8.47127128927413E-8	2.21036975105628	1.00869516488503			2.12550887145236	0.907238545551323
2.21855953771924	0.0408327529136824	2.21855953771924	0.0117822222428289	2.21855953771924	0.0262219069899613	2.21855953771924	0.0214276313510389	2.21855953771924	0.0202490328643332	2.21855953771924	0.0212448870068826	2.21855953771924	0.0312071308250544	2.21855953771924	0.0138395211634815	2.30633005229303	0.0535490087807129	2.13428086639434	8.43645825952012E-8	2.21855953771924	1.00869245288595			2.13428086639434	0.907238505124208
2.22674932438221	0.0406039366223748	2.22674932438221	0.011793487288242	2.22674932438221	0.0262157208321476	2.22674932438221	0.0214263406570366	2.22674932438221	0.0202476959597207	2.22674932438221	0.0212387732908643	2.22674932438221	0.0311901367631776	2.22674932438221	0.0138393476278561	2.31451983895599	0.0535560524350247	2.14305286133632	8.42695998550119E-8	2.2267493243822	1.00870637342446			2.14305286133632	0.907238463389533
2.23493911104517	0.0406245636806483	2.23493911104517	0.0117999067990894	2.23493911104517	0.0262371908856629	2.23493911104517	0.0214500300767403	2.23493911104517	0.0202618782337638	2.23493911104517	0.0212470630733248	2.23493911104517	0.0311954689036315	2.23493911104517	0.0138453578441413	2.32270962561896	0.0535548728459333	2.1518248562783	8.578913585779E-8	2.23493911104517	1.00870167274317			2.1518248562783	0.9072383996062
2.24312889770814	0.0406948647356636	2.24312889770814	0.011811166747665	2.24312889770814	0.0262451889235288	2.24312889770814	0.0214609004280759	2.24312889770814	0.0202745582887694	2.24312889770814	0.0212604512810012	2.24312889770814	0.0312241288508357	2.24312889770814	0.0138507267129144	2.33089941228192	0.0535491098212066	2.16059685122029	8.72813213704276E-8	2.24312889770813	1.00869617511264			2.16059685122029	0.90723834982148
2.2513186843711	0.0411957970409533	2.2513186843711	0.0118474967199855	2.2513186843711	0.0262560896772742	2.2513186843711	0.0214438296848575	2.2513186843711	0.0202613879635855	2.2513186843711	0.0212618976371884	2.2513186843711	0.0312349251251763	2.2513186843711	0.0138482104752772	2.33908919894488	0.0535524829240011	2.16936884616227	8.77028289946414E-8	2.2513186843711	1.00869228346857			2.16936884616227	0.907238301100532
2.25950847103406	0.0425726955338559	2.25950847103406	0.0119066748114531	2.25950847103406	0.0262899029845457	2.25950847103406	0.0214394915281287	2.25950847103406	0.020255018740525	2.25950847103406	0.0212645124165929	2.25950847103406	0.0312570320314447	2.25950847103406	0.0138623030846699	2.34727898560785	0.0535521894759854	2.17814084110425	8.77202933103834E-8	2.25950847103406	1.00869053709413			2.17814084110425	0.907238261245963
2.26769825769703	0.043718443473164	2.26769825769703	0.0120453160356263	2.26769825769703	0.0263370164661989	2.26769825769703	0.021445069040932	2.26769825769703	0.0202561477475964	2.26769825769703	0.0212576265902829	2.26769825769703	0.0312542653347976	2.26769825769703	0.0138682826804339	2.35546877227081	0.0535469330150079	2.18691283604623	8.76633056122577E-8	2.26769825769703	1.00870010466745			2.18691283604623	0.907238217098683
2.27588804435999	0.0458229452253819	2.27588804435999	0.0121610857949117	2.27588804435999	0.0264234770805681	2.27588804435999	0.0214601716956906	2.27588804435999	0.0202664068459051	2.27588804435999	0.0212658366733791	2.27588804435999	0.031251699117557	2.27588804435999	0.0138644311757691	2.36365855893378	0.0535444423268243	2.19568483098821	8.71772464555194E-8	2.27588804435999	1.00870113272873			2.19568483098821	0.907238190718113
2.28407783102296	0.0407543738510075	2.28407783102296	0.0117926595525504	2.28407783102296	0.0262176425525826	2.28407783102296	0.0214196703585919	2.28407783102296	0.0202446571279447	2.28407783102296	0.0212423258271153	2.28407783102296	0.031201235072436	2.28407783102296	0.0138425500627474	2.37184834559674	0.0535461285075685	2.20445682593019	8.70368068941282E-8	2.28407783102296	1.00869328473768			2.20445682593019	0.907238140158236
2.29226761768592	0.0404733728837297	2.29226761768592	0.0117506811238854	2.29226761768592	0.0261546735799574	2.29226761768592	0.0214090313196807	2.29226761768592	0.0202319876044463	2.29226761768592	0.0212278991552236	2.29226761768592	0.0311771463265376	2.29226761768592	0.0138295976078224	2.38003813225971	0.053547914595793	2.21322882087217	8.76846801109993E-8	2.29226761768592	1.00869054735669			2.21322882087217	0.907238093010575
2.30045740434889	0.0404699140114777	2.30045740434889	0.0117499131493695	2.30045740434889	0.0261440974007362	2.30045740434889	0.0214073251746536	2.30045740434889	0.0202342915153926	2.30045740434889	0.0212335551224279	2.30045740434889	0.0311861486447296	2.30045740434889	0.0138310172726986	2.38822791892267	0.0535450378839559	2.22200081581416	8.8296455124011E-8	2.30045740434888	1.0086879932635			2.22200081581416	0.907238068548377
2.30864719101185	0.0405713959173727	2.30864719101185	0.0117672735409066	2.30864719101185	0.0261545385922272	2.30864719101185	0.021410386890573	2.30864719101185	0.0202365825338399	2.30864719101185	0.0212448747459023	2.30864719101185	0.0312112465983425	2.30864719101185	0.013838250982784	2.39641770558563	0.0535447384001351	2.23077281075614	8.91540261260192E-8	2.30864719101185	1.00869103523758			2.23077281075614	0.907238040308902
2.31683697767481	0.0424352370042535	2.31683697767481	0.0118490444865299	2.31683697767481	0.0262050471545819	2.31683697767481	0.0214223732474822	2.31683697767481	0.0202395015910783	2.31683697767481	0.0212599383039337	2.31683697767481	0.0312645043731596	2.31683697767481	0.0138574334295936	2.4046074922486	0.0535485090716831	2.23954480569812	8.94645856369603E-8	2.31683697767481	1.00869328063765			2.23954480569812	0.90723802051731
2.32502676433778	0.0504672616028119	2.32502676433778	0.0124326800623182	2.32502676433778	0.0267085990767845	2.32502676433778	0.0215083206714329	2.32502676433778	0.0202578442653721	2.32502676433778	0.0212853881682321	2.32502676433778	0.0313291425240176	2.32502676433778	0.0138849342798606	2.41279727891156	0.0535497051225892	2.2483168006401	8.87195994722319E-8	2.32502676433778	1.00869430931179			2.2483168006401	0.907238012402954
2.33321655100074	0.0440284085713098	2.33321655100074	0.0120630094586095	2.33321655100074	0.0266731631806882	2.33321655100074	0.0214877438605562	2.33321655100074	0.0202756981446025	2.33321655100074	0.0212787441812205	2.33321655100074	0.0312571940126028	2.33321655100074	0.0138594510257	2.42098706557453	0.0535488127619554	2.25708879558208	8.83180775125486E-8	2.33321655100074	1.00869038332575			2.25708879558208	0.907238003383199
2.34140633766371	0.04102920346946	2.34140633766371	0.0118039702697225	2.34140633766371	0.0262691145932208	2.34140633766371	0.0214297974168038	2.34140633766371	0.0202497547579456	2.34140633766371	0.0212453392182699	2.34140633766371	0.0312055325224887	2.34140633766371	0.0138441117524423	2.42917685223749	0.0535486128050055	2.26586079052406	8.82141992010411E-8	2.34140633766371	1.00868717725554			2.26586079052406	0.907237984527316
2.34959612432667	0.0406034920756177	2.34959612432667	0.0117793847461281	2.34959612432667	0.0262501819131602	2.34959612432667	0.0214479497952016	2.34959612432667	0.0202552237519649	2.34959612432667	0.0212484358994156	2.34959612432667	0.0312121299730314	2.34959612432667	0.0138471172462255	2.43736663890046	0.0535491094056708	2.27463278546605	8.8624187172634E-8	2.34959612432667	1.00869117952257			2.27463278546605	0.907237957871824
2.35778591098964	0.0408814814122845	2.35778591098964	0.011974874899903	2.35778591098964	0.0267005160840858	2.35778591098964	0.0217353427112984	2.35778591098964	0.0204428229782359	2.35778591098964	0.0213854280378566	2.35778591098964	0.031345740897068	2.35778591098964	0.0138876517066333	2.44555642556342	0.0535476209894231	2.28340478040803	8.96466449366858E-8	2.35778591098964	1.00870221149421			2.28340478040803	0.907237928473034
2.3659756976526	0.0407388063949012	2.3659756976526	0.011841983750292	2.3659756976526	0.0262949593341886	2.3659756976526	0.0214752043396689	2.3659756976526	0.0202820984684846	2.3659756976526	0.0212727054097645	2.3659756976526	0.0312387925107736	2.3659756976526	0.0138444278102718	2.45374621222638	0.0535489101056434	2.29217677535001	9.0715674640221E-8	2.3659756976526	1.00871489889964			2.29217677535001	0.907237889484921
2.37416548431556	0.0405853393452601	2.37416548431556	0.0117866528568379	2.37416548431556	0.0261822523366243	2.37416548431556	0.0214205169416666	2.37416548431556	0.0202460234087324	2.37416548431556	0.0212398370974048	2.37416548431556	0.0312015758047526	2.37416548431556	0.013830549940021	2.46193599888935	0.0535498033442183	2.30094877029199	9.11962606558147E-8	2.37416548431557	1.00871474600742			2.30094877029199	0.907237870135005
2.38235527097853	0.0406317963391885	2.38235527097853	0.0117796860786048	2.38235527097853	0.026174141814677	2.38235527097853	0.0214217407464193	2.38235527097853	0.020245630024411	2.38235527097853	0.0212365357220283	2.38235527097853	0.0312115684231087	2.38235527097853	0.0138360217403551	2.47012578555231	0.0535486137472648	2.30972076523397	9.04036602398476E-8	2.38235527097853	1.00870717685363			2.30972076523397	0.907237860102113
2.39054505764149	0.0457078301338568	2.39054505764149	0.012110639666273	2.39054505764149	0.0267884154879411	2.39054505764149	0.0215140102907209	2.39054505764149	0.0203102262468275	2.39054505764149	0.0212888621613201	2.39054505764149	0.0312844877404568	2.39054505764149	0.0138778994439485	2.47831557221528	0.0535488113249483	2.31849276017595	9.01050291546209E-8	2.39054505764149	1.0086997612341			2.31849276017595	0.907237828860513
2.39873484430446	0.0413722274796513	2.39873484430446	0.0119574551346884	2.39873484430446	0.0264955031390215	2.39873484430446	0.0215401917122926	2.39873484430446	0.0203279967024035	2.39873484430446	0.021301686774124	2.39873484430446	0.0312517742387267	2.39873484430446	0.0138627508721525	2.48650535887824	0.0535457356884404	2.32726475511793	9.01162298922696E-8	2.39873484430446	1.00871101452449			2.32726475511793	0.907237805708495
2.40692463096742	0.0406648615459648	2.40692463096742	0.0118206342164803	2.40692463096742	0.026284889914526	2.40692463096742	0.0214738187918017	2.40692463096742	0.0202795950941089	2.40692463096742	0.0212696625804036	2.40692463096742	0.0312224729830521	2.40692463096742	0.0138496173253632	2.49469514554121	0.053544639218166	2.33603675005992	9.08573920871286E-8	2.40692463096742	1.0087142883493			2.33603675005992	0.907237751940053
2.41511441763039	0.0414024817449805	2.41511441763039	0.0118783633517122	2.41511441763039	0.0263705059122067	2.41511441763039	0.0214383232571586	2.41511441763039	0.0202494391831582	2.41511441763039	0.0212437984526193	2.41511441763039	0.0312373990337358	2.41511441763039	0.0138574409974905	2.50288493220417	0.0535497953777021	2.3448087450019	9.21759852484706E-8	2.41511441763039	1.00869730472805			2.3448087450019	0.907237707058534
2.42330420429335	0.0419686249925111	2.42330420429335	0.0118254873885456	2.42330420429335	0.0262629403013794	2.42330420429335	0.0214334770497086	2.42330420429335	0.020247845468646	2.42330420429335	0.0212436966112027	2.42330420429335	0.0312286887101172	2.42330420429335	0.01386240239524	2.51107471886714	0.0535497056236087	2.35358073994388	9.33583588876309E-8	2.42330420429335	1.00870073247289			2.35358073994388	0.907237644868774
2.43149399095631	0.0405411841717873	2.43149399095631	0.0117628355405719	2.43149399095631	0.0261697024058022	2.43149399095631	0.0214100389200475	2.43149399095631	0.0202426173944838	2.43149399095631	0.0212359398321349	2.43149399095631	0.0311896795763269	2.43149399095631	0.0138454654538202	2.5192645055301	0.0535451365365237	2.36235273488586	9.42542755305078E-8	2.43149399095632	1.0087091411315			2.36235273488586	0.907237601867592
2.43968377761928	0.0404577016597038	2.43968377761928	0.0117507918242722	2.43968377761928	0.0261526012225665	2.43968377761928	0.0214003160448715	2.43968377761928	0.0202370741031987	2.43968377761928	0.0212285833013645	2.43968377761928	0.0311762201362426	2.43968377761928	0.013834148653915	2.52745429219306	0.053545730541667	2.37112472982784	9.39325716177617E-8	2.43968377761928	1.00870962695919			2.37112472982784	0.907237564927803
2.44787356428224	0.0404586805697959	2.44787356428224	0.0117515607589194	2.44787356428224	0.0261471161749704	2.44787356428224	0.0213995633296743	2.44787356428224	0.0202385251590627	2.44787356428224	0.0212288785143189	2.44787356428224	0.0311811391518562	2.44787356428224	0.0138299735901738	2.53564407885603	0.0535446393606201	2.37989672476982	9.34261938689032E-8	2.44787356428225	1.0087109857382			2.37989672476982	0.907237517367778
2.45606335094521	0.0404734386811066	2.45606335094521	0.0117599976716511	2.45606335094521	0.0261455024355623	2.45606335094521	0.0214019063561493	2.45606335094521	0.0202334948242249	2.45606335094521	0.0212313313260593	2.45606335094521	0.0311825643119505	2.45606335094521	0.013830871321891	2.54383386551899	0.0535428503251344	2.38866871971181	9.27508890086614E-8	2.45606335094521	1.00871158591733			2.38866871971181	0.907237491390495
2.46425313760817	0.0405836869805261	2.46425313760817	0.0117746194658971	2.46425313760817	0.0261771649463287	2.46425313760817	0.021417850937222	2.46425313760817	0.0202398774547776	2.46425313760817	0.0212356262295978	2.46425313760817	0.0311809835512957	2.46425313760817	0.0138299428404936	2.55202365218196	0.0535442395199153	2.39744071465379	9.25305123865729E-8	2.46425313760818	1.00869926877147			2.39744071465379	0.907237450499763
2.47244292427114	0.0405740343727507	2.47244292427114	0.0117818983994336	2.47244292427114	0.0261801765643236	2.47244292427114	0.0214196332399309	2.47244292427114	0.0202499529303651	2.47244292427114	0.0212353048142942	2.47244292427114	0.0311907214269559	2.47244292427114	0.0138275241149978	2.56021343884492	0.0535447377258638	2.40621270959577	9.29185271193163E-8	2.47244292427114	1.00868777925357			2.40621270959577	0.907237431183522
2.4806327109341	0.0406812391915618	2.4806327109341	0.0117823368264604	2.4806327109341	0.0261813226476866	2.4806327109341	0.0214231423708011	2.4806327109341	0.0202525319243236	2.4806327109341	0.0212392526155682	2.4806327109341	0.0312046670625458	2.4806327109341	0.0138384495487391	2.56840322550789	0.0535447379218049	2.41498470453775	9.34389861111293E-8	2.4806327109341	1.00869306483039			2.41498470453775	0.907237411143489
2.48882249759706	0.0422897238541415	2.48882249759706	0.0119670388964434	2.48882249759706	0.0264532046678267	2.48882249759706	0.0214606280911465	2.48882249759706	0.0202662136413944	2.48882249759706	0.0212598076282758	2.48882249759706	0.0312239138987011	2.48882249759706	0.0138512138213569	2.57659301217085	0.053547815202114	2.42375669947973	9.3561166479099E-8	2.48882249759707	1.00869137616132			2.42375669947973	0.907237426616156
2.49701228426003	0.0409579202524717	2.49701228426003	0.0118894655810418	2.49701228426003	0.026350901317058	2.49701228426003	0.0214769011195616	2.49701228426003	0.0202830708730256	2.49701228426003	0.0212677586791089	2.49701228426003	0.0312242218556228	2.49701228426003	0.0138440249278641	2.58478279883381	0.0535447381229712	2.43252869442171	9.37066429717672E-8	2.49701228426003	1.00869046392991			2.43252869442171	0.907237430572111
2.50520207092299	0.0407433708352552	2.50520207092299	0.0118151318460843	2.50520207092299	0.0262570232138325	2.50520207092299	0.0214668743385321	2.50520207092299	0.0202715590192631	2.50520207092299	0.0212610279344421	2.50520207092299	0.0312359657244149	2.50520207092299	0.0138445916857745	2.59297258549678	0.0535418604918499	2.4413006893637	9.36358131090405E-8	2.505202070923	1.00868210373571			2.4413006893637	0.90723743656565
2.51339185758596	0.0408175313216815	2.51339185758596	0.0118424701697833	2.51339185758596	0.0262476516440284	2.51339185758596	0.0214328138264885	2.51339185758596	0.0202534443059283	2.51339185758596	0.0212478682829514	2.51339185758596	0.0312302502862889	2.51339185758596	0.0138452470789234	2.60116237215974	0.0535506943981298	2.45007268430568	9.35493861924522E-8	2.51339185758596	1.0086710888832			2.45007268430568	0.907237426254634
2.52158164424892	0.0421902051491031	2.52158164424892	0.0120129921573455	2.52158164424892	0.026331181696953	2.52158164424892	0.0214339031729805	2.52158164424892	0.0202530616685863	2.52158164424892	0.0212412799075445	2.52158164424892	0.031215241237715	2.52158164424892	0.0138440642529351	2.60935215882271	0.0535524842094539	2.45884467924766	9.39325913120688E-8	2.52158164424893	1.00867235315843			2.45884467924766	0.907237402768247
2.52977143091189	0.0415155422663808	2.52977143091189	0.0118845561097315	2.52977143091189	0.0262399563189508	2.52977143091189	0.0214218504767269	2.52977143091189	0.0202483176759328	2.52977143091189	0.0212375684543498	2.52977143091189	0.0311988648120092	2.52977143091189	0.0138350916666341	2.61754194548567	0.0535512963235879	2.46761667418964	9.38053886933125E-8	2.52977143091189	1.00867877560827			2.46761667418964	0.907237389033225
2.53796121757485	0.0404826710833085	2.53796121757485	0.0117638048589467	2.53796121757485	0.0261627103030691	2.53796121757485	0.0214109641617171	2.53796121757485	0.0202391428863562	2.53796121757485	0.0212374719202304	2.53796121757485	0.0311928779216054	2.53796121757485	0.0138287679905028	2.62573173214864	0.053554771787798	2.47638866913162	9.39848097596298E-8	2.53796121757486	1.00868705743392			2.47638866913162	0.907237373074583
2.54615100423782	0.0405277134758318	2.54615100423782	0.0117796672846262	2.54615100423782	0.0261698009824782	2.54615100423782	0.0214085597997941	2.54615100423782	0.0202351447639581	2.54615100423782	0.0212346300240787	2.54615100423782	0.0311903166133347	2.54615100423782	0.0138328970445748	2.6339215188116	0.0535574511057447	2.4851606640736	9.44663246856731E-8	2.54615100423782	1.00867971782134			2.4851606640736	0.907237360159783
2.55434079090078	0.0406113106031625	2.55434079090078	0.0117732606321827	2.55434079090078	0.0261665199786522	2.55434079090078	0.0214098822760025	2.55434079090078	0.0202362446588452	2.55434079090078	0.0212368865328906	2.55434079090078	0.0311937311290914	2.55434079090078	0.0138351614214482	2.64211130547456	0.0535548735124423	2.49393265901558	9.51221558618663E-8	2.55434079090078	1.00867466474839			2.49393265901558	0.907237326323582
2.56253057756374	0.0428341465226604	2.56253057756374	0.011823507248367	2.56253057756374	0.0262684745112458	2.56253057756374	0.0214253397366192	2.56253057756374	0.0202492246986064	2.56253057756374	0.0212546537738834	2.56253057756374	0.0312418647081501	2.56253057756374	0.0138599709881845	2.65030109213753	0.0535525863284355	2.50270465395757	9.5394338398254E-8	2.56253057756375	1.00867228421415			2.50270465395757	0.907237308137993
2.57072036422671	0.0445875479026515	2.57072036422671	0.0119996724338381	2.57072036422671	0.02640116451269	2.57072036422671	0.02147027618303	2.57072036422671	0.0202795998923957	2.57072036422671	0.0212866219154656	2.57072036422671	0.0312695404398174	2.57072036422671	0.0138651277126892	2.65849087880049	0.0535496094824765	2.51147664889955	9.59669071410618E-8	2.57072036422671	1.00868048602831			2.51147664889955	0.907237258441546
2.57891015088967	0.040647978779636	2.57891015088967	0.011783546232995	2.57891015088967	0.0261862530302659	2.57891015088967	0.0214292372976692	2.57891015088967	0.020249160232172	2.57891015088967	0.0212466686407162	2.57891015088967	0.031202850350836	2.57891015088967	0.013833505779375	2.66668066546346	0.0535486129715345	2.52024864384153	9.63869483278823E-8	2.57891015088968	1.00870490647323			2.52024864384153	0.907237230025959
2.58709993755264	0.040510277119657	2.58709993755264	0.011757196653551	2.58709993755264	0.026159603394336	2.58709993755264	0.0214104533896882	2.58709993755264	0.020238457035099	2.58709993755264	0.0212312912577349	2.58709993755264	0.0311910170503273	2.58709993755264	0.0138289661838685	2.67487045212642	0.0535482158641367	2.52902063878351	9.69043321360014E-8	2.58709993755264	1.00871450654412			2.52902063878351	0.907237175696451
2.5952897242156	0.0404622839953144	2.5952897242156	0.011754939053881	2.5952897242156	0.026155070219662	2.5952897242156	0.021411382080208	2.5952897242156	0.0202368162767799	2.5952897242156	0.0212266729915122	2.5952897242156	0.0311818817589416	2.5952897242156	0.0138244307781355	2.68306023878939	0.0535447406531826	2.53779263372549	9.75104529977764E-8	2.59528972421561	1.00872143422429			2.53779263372549	0.907237125403189
2.60347951087857	0.0404710914987796	2.60347951087857	0.011759461074014	2.60347951087857	0.0261598254557099	2.60347951087857	0.0214141009882306	2.60347951087857	0.0202398070318733	2.60347951087857	0.0212255359900765	2.60347951087857	0.0311795411021146	2.60347951087857	0.013821305459511	2.69125002545235	0.0535470230248513	2.54656462866747	9.7615755211731E-8	2.60347951087857	1.00872483722175			2.54656462866747	0.907237072483929
2.61166929754153	0.0404742649523583	2.61166929754153	0.0117557913566118	2.61166929754153	0.0261536426803503	2.61166929754153	0.0214149470803445	2.61166929754153	0.0202402123203165	2.61166929754153	0.0212255576276233	2.61166929754153	0.0311793530835934	2.61166929754153	0.0138222537130905	2.69943981211531	0.0535497021862144	2.55533662360946	9.82403716591456E-8	2.61166929754154	1.00872090239616			2.55533662360946	0.907237017987476
2.61985908420449	0.0404827899729625	2.61985908420449	0.0117545370109319	2.61985908420449	0.0261484990919111	2.61985908420449	0.021407991341206	2.61985908420449	0.0202360592350153	2.61985908420449	0.021228334613187	2.61985908420449	0.031183847407746	2.61985908420449	0.0138265071956509	2.70762959877828	0.05355337986337	2.56410861855144	9.85074451856944E-8	2.6198590842045	1.00871346960607			2.56410861855144	0.907236977733747
2.62804887086746	0.0405968121277493	2.62804887086746	0.0117785137218408	2.62804887086746	0.0261831109352204	2.62804887086746	0.0214107333681868	2.62804887086746	0.0202359434443771	2.62804887086746	0.0212294877793179	2.62804887086746	0.0311861798367324	2.62804887086746	0.0138324209831809	2.71581938544124	0.0535517946137566	2.57288061349342	9.80084092227546E-8	2.62804887086746	1.00871068783697			2.57288061349342	0.907236947204835
2.63623865753042	0.0405697463608341	2.63623865753042	0.0117830084352966	2.63623865753042	0.0261852617562855	2.63623865753042	0.0214186011031512	2.63623865753042	0.0202425968506671	2.63623865753042	0.021233614874551	2.63623865753042	0.0311877815040942	2.63623865753042	0.0138284748679101	2.72400917210421	0.0535482185154878	2.5816526084354	9.72307981460997E-8	2.63623865753043	1.00871376700814			2.5816526084354	0.907236941937405
2.64442844419339	0.0405160064327525	2.64442844419339	0.0117737088051032	2.64442844419339	0.026172046010541	2.64442844419339	0.0214171109854141	2.64442844419339	0.0202463324732588	2.64442844419339	0.0212381728127631	2.64442844419339	0.0311902410781954	2.64442844419339	0.0138267031010194	2.73219895876717	0.0535481159005542	2.59042460337738	9.72760743678406E-8	2.64442844419339	1.00871158699392			2.59042460337738	0.907236919144547
2.65261823085635	0.0404784971634135	2.65261823085635	0.0117653472325153	2.65261823085635	0.0261605961883984	2.65261823085635	0.0214075892898998	2.65261823085635	0.0202464824686463	2.65261823085635	0.0212309596697806	2.65261823085635	0.0311853827334121	2.65261823085635	0.0138271319715025	2.74038874543014	0.0535461315762536	2.59919659831936	9.81731880930863E-8	2.65261823085636	1.00871324707627			2.59919659831936	0.90723690493284
2.66080801751932	0.0404875078522504	2.66080801751932	0.0117619234384919	2.66080801751932	0.0261561745914814	2.66080801751932	0.0214058109777182	2.66080801751932	0.0202441678819371	2.66080801751932	0.0212269301007349	2.66080801751932	0.0311824535246559	2.66080801751932	0.0138225649837552	2.7485785320931	0.0535445401505681	2.60796859326134	9.8592529521571E-8	2.66080801751932	1.00871111086163			2.60796859326134	0.907236888438211
2.66899780418228	0.0406243557985213	2.66899780418228	0.0117983441901753	2.66899780418228	0.0261961786733215	2.66899780418228	0.0214279633191648	2.66899780418228	0.0202511611692141	2.66899780418228	0.0212393603163953	2.66899780418228	0.0311986835966089	2.66899780418228	0.0138356466028957	2.75676831875606	0.0535470184685755	2.61674058820333	9.83992097033154E-8	2.66899780418229	1.00870939228134			2.61674058820333	0.907236881060099
2.67718759084524	0.0422711625350502	2.67718759084524	0.0119742201791135	2.67718759084524	0.0264689420330746	2.67718759084524	0.0215111359525799	2.67718759084524	0.0202938004623273	2.67718759084524	0.0212830526910226	2.67718759084524	0.0312835376173769	2.67718759084524	0.0138805581015576	2.76495810541903	0.0535489087286055	2.62551258314531	9.91299935188088E-8	2.67718759084525	1.00871927510643			2.62551258314531	0.907236861701049
2.68537737750821	0.0414531450480879	2.68537737750821	0.0118680796479	2.68537737750821	0.026390516338721	2.68537737750821	0.0214784409185926	2.68537737750821	0.020276464431501	2.68537737750821	0.0212723734426607	2.68537737750821	0.0312546952090999	2.68537737750821	0.0138537632105479	2.77314789208199	0.0535474208081785	2.63428457808729	1.00026630201218E-7	2.68537737750822	1.00870185382118			2.63428457808729	0.907236837032251
2.69356716417117	0.0404695328060318	2.69356716417117	0.0117596135827845	2.69356716417117	0.0261539528162722	2.69356716417117	0.0214098283751105	2.69356716417117	0.0202377408202002	2.69356716417117	0.0212321138715725	2.69356716417117	0.0311769146709753	2.69356716417117	0.0138332176628065	2.78133767874496	0.0535500988960929	2.64305657302927	1.00076898357276E-7	2.69356716417118	1.00867656455362			2.64305657302927	0.907236801356134
2.70175695083414	0.0406190483818801	2.70175695083414	0.0117738450997341	2.70175695083414	0.0261705633013946	2.70175695083414	0.0214192733417138	2.70175695083414	0.0202449775817826	2.70175695083414	0.0212435259487799	2.70175695083414	0.0311948044048782	2.70175695083414	0.0138387828819696	2.78952746540792	0.0535515921373484	2.65182856797125	9.97411742438181E-8	2.70175695083415	1.00866977229738			2.65182856797125	0.907236764620759
2.7099467374971	0.0424985852806433	2.7099467374971	0.0119279323088884	2.7099467374971	0.0263963373188187	2.7099467374971	0.0214718212327967	2.7099467374971	0.0202682537868306	2.7099467374971	0.0212674663307024	2.7099467374971	0.0312617754414075	2.7099467374971	0.0138571623437574	2.79771725207089	0.0535493079481104	2.66060056291323	9.94344134819873E-8	2.70994673749711	1.0086610709123			2.66060056291323	0.907236738052943
2.71813652416007	0.0482696140024767	2.71813652416007	0.0122743501488096	2.71813652416007	0.0267073753119845	2.71813652416007	0.0214956277030588	2.71813652416007	0.020292664005114	2.71813652416007	0.0213078678664611	2.71813652416007	0.0313403188512562	2.71813652416007	0.0138807445029758	2.80590703873385	0.0535470256995419	2.66937255785522	1.00082800495491E-7	2.71813652416007	1.00865964858382			2.66937255785522	0.907236708862011
2.72632631082303	0.0408011971230892	2.72632631082303	0.0118529868600544	2.72632631082303	0.026346535777441	2.72632631082303	0.0214771946959386	2.72632631082303	0.0203000248247626	2.72632631082303	0.0212769146228507	2.72632631082303	0.0312297266696145	2.72632631082303	0.0138453652764626	2.81409682539682	0.0535474202701339	2.6781445527972	1.00455010335661E-7	2.72632631082304	1.00867457608098			2.6781445527972	0.907236683735097
2.73451609748599	0.0405459930675602	2.73451609748599	0.0117792850929663	2.73451609748599	0.0262111871225464	2.73451609748599	0.021446230447545	2.73451609748599	0.0202692340986344	2.73451609748599	0.0212526467207637	2.73451609748599	0.0312095583713985	2.73451609748599	0.0138349848308354	2.82228661205978	0.0535495034087343	2.68691654773918	1.00709855748462E-7	2.734516097486	1.00869323091802			2.68691654773918	0.907236642167829
2.74270588414896	0.0404703657524645	2.74270588414896	0.0117529003237941	2.74270588414896	0.026159704207525	2.74270588414896	0.0214174518628601	2.74270588414896	0.0202471062581957	2.74270588414896	0.0212361378710716	2.74270588414896	0.0311910329204874	2.74270588414896	0.0138271215279458	2.83047639872274	0.0535497053506395	2.69568854268116	1.01418278793678E-7	2.74270588414897	1.00870174820036			2.69568854268116	0.907236617841585
2.75089567081192	0.0404748033120384	2.75089567081192	0.0117533152772541	2.75089567081192	0.0261508516486773	2.75089567081192	0.0214058687668545	2.75089567081192	0.0202360242391541	2.75089567081192	0.021227866200406	2.75089567081192	0.0311753298625552	2.75089567081192	0.013827661622916	2.83866618538571	0.0535491094424151	2.70446053762314	1.01742408225085E-7	2.75089567081193	1.00870738638365			2.70446053762314	0.907236594028711
2.75908545747489	0.040500655391262	2.75908545747489	0.0117638569775141	2.75908545747489	0.0261561625823724	2.75908545747489	0.0214053584231684	2.75908545747489	0.0202350751689964	2.75908545747489	0.0212292244030158	2.75908545747489	0.0311799774655425	2.75908545747489	0.0138323773928812	2.84685597204867	0.0535504985204998	2.71323253256512	1.01901696399591E-7	2.7590854574749	1.00870918437565			2.71323253256512	0.907236567131913
2.76727524413785	0.0405159146715081	2.76727524413785	0.0117605532832608	2.76727524413785	0.0261586040882172	2.76727524413785	0.0214094493266334	2.76727524413785	0.0202393322632585	2.76727524413785	0.0212379922500944	2.76727524413785	0.0312024271384601	2.76727524413785	0.0138343970511278	2.85504575871164	0.0535494080296068	2.7220045275071	1.02274408870731E-7	2.76727524413786	1.00871151321969			2.7220045275071	0.907236522384862
2.77546503080082	0.0405345459638443	2.77546503080082	0.01176187105649	2.77546503080082	0.0261739317446093	2.77546503080082	0.0214125844951597	2.77546503080082	0.0202388974194617	2.77546503080082	0.0212343743521673	2.77546503080082	0.0311929956915522	2.77546503080082	0.0138347292218369	2.8632355453746	0.0535474239269735	2.73077652244909	1.02901288934025E-7	2.77546503080083	1.00870250866198			2.73077652244909	0.907236469153056
2.78365481746378	0.0405123700357149	2.78365481746378	0.0117653354526948	2.78365481746378	0.0261779695842198	2.78365481746378	0.0214145124190193	2.78365481746378	0.0202437322989848	2.78365481746378	0.021232772552789	2.78365481746378	0.0311820937530316	2.78365481746378	0.013830056810825	2.87142533203757	0.0535461301118701	2.73954851739107	1.02951197423228E-7	2.78365481746379	1.00869501817479			2.73954851739107	0.907236440126488
2.79184460412674	0.0404914068524707	2.79184460412674	0.0117585066807653	2.79184460412674	0.0261536899588064	2.79184460412674	0.0214078381145453	2.79184460412674	0.0202389322518498	2.79184460412674	0.0212326960618503	2.79184460412674	0.0311797984736364	2.79184460412674	0.0138267937281249	2.87961511870053	0.0535473208468361	2.74832051233305	1.0288723328003E-7	2.79184460412676	1.00870136386411			2.74832051233305	0.907236399791879
2.80003439078971	0.0404888656415063	2.80003439078971	0.0117520195062804	2.80003439078971	0.0261418117611224	2.80003439078971	0.021401678233357	2.80003439078971	0.0202292018785952	2.80003439078971	0.021222856457362	2.80003439078971	0.0311779773154594	2.80003439078971	0.0138273940479548	2.88780490536349	0.0535519839161947	2.75709250727503	1.03156700414441E-7	2.80003439078972	1.00869923559686			2.75709250727503	0.907236372600915
2.80822417745267	0.0405657208699767	2.80822417745267	0.0117660126584107	2.80822417745267	0.0261576991126742	2.80822417745267	0.0214061445988621	2.80822417745267	0.0202330601272021	2.80822417745267	0.0212303419169906	2.80822417745267	0.0311983798963372	2.80822417745267	0.0138339713402055	2.89599469202646	0.053552089901244	2.76586450221701	1.0337975197961E-7	2.80822417745268	1.00870476627547			2.76586450221701	0.907236343802489
2.81641396411564	0.0408080192077274	2.81641396411564	0.011795153076832	2.81641396411564	0.0261809348499741	2.81641396411564	0.0214111226460522	2.81641396411564	0.0202462027657857	2.81641396411564	0.0212515191316444	2.81641396411564	0.0312264673625019	2.81641396411564	0.0138399455356604	2.90418447868942	0.053550301075599	2.77463649715899	1.03694448369004E-7	2.81641396411565	1.00871128883001			2.77463649715899	0.907236313485668
2.8246037507786	0.0522758287856312	2.8246037507786	0.0126755059318094	2.8246037507786	0.0275999080010383	2.8246037507786	0.0218029906038934	2.8246037507786	0.0204119984170009	2.8246037507786	0.0214050638367478	2.8246037507786	0.031476207587286	2.8246037507786	0.0139298337575685	2.91237426535239	0.0535463319476537	2.78340849210098	1.03981775137211E-7	2.82460375077861	1.00870056003925			2.78340849210098	0.907236282935335
2.83279353744157	0.0499202242843472	2.83279353744157	0.0125866148567099	2.83279353744157	0.0275461084265311	2.83279353744157	0.0216823229102057	2.83279353744157	0.0203641222985907	2.83279353744157	0.0213512345213779	2.83279353744157	0.0314072001813395	2.83279353744157	0.0139079407202067	2.92056405201535	0.0535434472671007	2.79218048704296	1.04975113526123E-7	2.83279353744158	1.00869847413217			2.79218048704296	0.907236236412855
2.84098332410453	0.0413658653325613	2.84098332410453	0.0118712547056145	2.84098332410453	0.0263723550276954	2.84098332410453	0.0215162441298714	2.84098332410453	0.0203011757799021	2.84098332410453	0.0213105902541459	2.84098332410453	0.0313180009555359	2.84098332410453	0.0138625191389871	2.92875383867832	0.0535476126003381	2.80095248198494	1.06094444910677E-7	2.84098332410454	1.00870535186499			2.80095248198494	0.90723619138604
2.8491731107675	0.0436030313535441	2.8491731107675	0.01266100218402	2.8491731107675	0.0271926416942599	2.8491731107675	0.0216793107899356	2.8491731107675	0.0203416379280446	2.8491731107675	0.0213289337676327	2.8491731107675	0.0313473398352981	2.8491731107675	0.0138797399297345	2.93694362534128	0.0535482147754977	2.80972447692692	1.06893205124304E-7	2.84917311076751	1.00870456086232			2.80972447692692	0.907236121655024
2.85736289743046	0.040615976428073	2.85736289743046	0.0117838810258711	2.85736289743046	0.0262294304760157	2.85736289743046	0.0214293059089237	2.85736289743046	0.0202521408418477	2.85736289743046	0.0212451959956921	2.85736289743046	0.0311933998534965	2.85736289743046	0.0138511902762716	2.94513341200424	0.0535418567592652	2.8184964718689	1.07578695061031E-7	2.85736289743047	1.0087011409621			2.8184964718689	0.907236055379622
2.86555268409342	0.0404995727340902	2.86555268409342	0.01175885733046	2.86555268409342	0.0261674539606737	2.86555268409342	0.0214082765190072	2.86555268409342	0.0202358942917366	2.86555268409342	0.02123537696589	2.86555268409342	0.0311827938420824	2.86555268409342	0.0138402853535786	2.95332319866721	0.0535464212564023	2.82726846681088	1.08116886135784E-7	2.86555268409344	1.00870041174877			2.82726846681088	0.907235979654146
2.87374247075639	0.0408840621459427	2.87374247075639	0.0118110944650477	2.87374247075639	0.02620459267356	2.87374247075639	0.0214228209788408	2.87374247075639	0.0202425286063067	2.87374247075639	0.0212445462801037	2.87374247075639	0.0312114583177915	2.87374247075639	0.0138369345947437	2.96151298533017	0.0535497040441122	2.83604046175286	1.08250263442693E-7	2.8737424707564	1.00870109005764			2.83604046175286	0.907235917928653
2.88193225741935	0.0421849123674144	2.88193225741935	0.0119141899689723	2.88193225741935	0.0262912286695744	2.88193225741935	0.0214301982087208	2.88193225741935	0.0202465542206807	2.88193225741935	0.0212535692391483	2.88193225741935	0.0312408470244752	2.88193225741935	0.013845527849698	2.96970277199314	0.0535504989877843	2.84481245669485	1.08321450739611E-7	2.88193225741936	1.00870755647545			2.84481245669485	0.907235848889726
2.89012204408232	0.0456078477093225	2.89012204408232	0.0120876385348937	2.89012204408232	0.0265540416518905	2.89012204408232	0.0214450704399905	2.89012204408232	0.0202538339958196	2.89012204408232	0.0212760299001867	2.89012204408232	0.0312930890741501	2.89012204408232	0.0138712797422484	2.9778925586561	0.0535486143641634	2.85358445163683	1.09090535486343E-7	2.89012204408233	1.00870026567174			2.85358445163683	0.907235770846965
2.89831183074528	0.0406369775957877	2.89831183074528	0.011785681788414	2.89831183074528	0.026218132816706	2.89831183074528	0.0214409869442989	2.89831183074528	0.0202638252858111	2.89831183074528	0.0212683222299939	2.89831183074528	0.0312247427860997	2.89831183074528	0.0138500869164912	2.98608234531907	0.053547023208449	2.86235644657881	1.09857428053016E-7	2.89831183074529	1.0086957053784			2.86235644657881	0.907235707804346
2.90650161740825	0.0405709951893668	2.90650161740825	0.0117721295736232	2.90650161740825	0.0261679842514323	2.90650161740825	0.0214137900421656	2.90650161740825	0.020243882683284	2.90650161740825	0.0212449160426678	2.90650161740825	0.0312016594307175	2.90650161740825	0.0138374478318192	2.99427213198203	0.0535521822603686	2.87112844152079	1.09743645256762E-7	2.90650161740826	1.00870711088668			2.87112844152079	0.90723566473956
2.91469140407121	0.041004124786947	2.91469140407121	0.0118086146975705	2.91469140407121	0.0261674577259883	2.91469140407121	0.02141637744638	2.91469140407121	0.0202432915375787	2.91469140407121	0.0212406353031284	2.91469140407121	0.031207874888353	2.91469140407121	0.0138429747290195	3.00246191864499	0.0535498062544378	2.87990043646277	1.09397995472185E-7	2.91469140407122	1.0086993021226			2.87990043646277	0.907235636127816
2.92288119073417	0.0431335578339901	2.92288119073417	0.0119128786190846	2.92288119073417	0.0263516150830555	2.92288119073417	0.0214920138820006	2.92288119073417	0.020270981099583	2.92288119073417	0.0212579435336593	2.92288119073417	0.0312411210027701	2.92288119073417	0.0138493009275449	3.01065170530796	0.0535436562893542	2.88867243140475	1.09143287471909E-7	2.92288119073419	1.00870425476248			2.88867243140475	0.907235620206015
2.93107097739714	0.0413529746354382	2.93107097739714	0.0118635050523156	2.93107097739714	0.0262298517420624	2.93107097739714	0.0214394098150626	2.93107097739714	0.0202554976971049	2.93107097739714	0.0212477185372113	2.93107097739714	0.0312323641645955	2.93107097739714	0.0138406423233955	3.01884149197092	0.0535419578233611	2.89744442634674	1.09613147180653E-7	2.93107097739715	1.00872636843043			2.89744442634674	0.907235592238564
2.9392607640601	0.041812695508182	2.9392607640601	0.0119402878718993	2.9392607640601	0.026288121748316	2.9392607640601	0.0214582613658568	2.9392607640601	0.0202603073650268	2.9392607640601	0.0212666144441778	2.9392607640601	0.0312622004775062	2.9392607640601	0.0138505793126654	3.02703127863389	0.0535480150142852	2.90621642128872	1.10537555892425E-7	2.93926076406012	1.00873158045402			2.90621642128872	0.907235555068148
2.94745055072307	0.0434966579238884	2.94745055072307	0.0124009459959891	2.94745055072307	0.0266759721585333	2.94745055072307	0.0215234046776983	2.94745055072307	0.0202814983423354	2.94745055072307	0.0213237370790876	2.94745055072307	0.0313272289267319	2.94745055072307	0.0138670520359052	3.03522106529685	0.053548512552487	2.9149884162307	1.11357856420728E-7	2.94745055072308	1.0087314085225			2.9149884162307	0.907235505680327
2.95564033738603	0.040641734221353	2.95564033738603	0.0118464975361495	2.95564033738603	0.0262593035603283	2.95564033738603	0.0214473516013971	2.95564033738603	0.020247384598945	2.95564033738603	0.0212535549133315	2.95564033738603	0.031221869834755	2.95564033738603	0.0138379902613223	3.04341085195982	0.053544740604415	2.92376041117268	1.11690561989848E-7	2.95564033738605	1.00872254474633			2.92376041117268	0.907235479738244
2.963830124049	0.0404935652332157	2.963830124049	0.0117608203143418	2.963830124049	0.0261594163379856	2.963830124049	0.0214071840406402	2.963830124049	0.020235967391297	2.963830124049	0.0212336937049028	2.963830124049	0.0311940587500063	2.963830124049	0.0138319695642667	3.05160063862278	0.0535451355926611	2.93253240611466	1.11839377959309E-7	2.96383012404901	1.00871154357306			2.93253240611466	0.907235448625244
2.97201991071196	0.0405267119825374	2.97201991071196	0.0117613731113171	2.97201991071196	0.0261582147287919	2.97201991071196	0.0214074647791198	2.97201991071196	0.0202372918706992	2.97201991071196	0.0212332600323698	2.97201991071196	0.031192583793264	2.97201991071196	0.0138299402449012	3.05979042528574	0.0535485093514146	2.94130440105664	1.12588869551042E-7	2.97201991071197	1.00871448928011			2.94130440105664	0.907235399293785
2.98020969737492	0.0406393452226634	2.98020969737492	0.0117821277770739	2.98020969737492	0.0262040156338828	2.98020969737492	0.0214210303433949	2.98020969737492	0.0202488767607982	2.98020969737492	0.0212414896080037	2.98020969737492	0.0312003887161182	2.98020969737492	0.0138334257707059	3.06798021194871	0.053551294089044	2.95007639599863	1.12223960457356E-7	2.98020969737494	1.00872679877885			2.95007639599863	0.907235367233302
2.98839948403789	0.0406546467294466	2.98839948403789	0.0118089380967697	2.98839948403789	0.0262485736653095	2.98839948403789	0.0214289940459541	2.98839948403789	0.0202520062055698	2.98839948403789	0.0212416512544819	2.98839948403789	0.0312059853340772	2.98839948403789	0.01383924559906	3.07616999861167	0.0535511959597524	2.95884839094061	1.12246538380551E-7	2.9883994840379	1.00873538460889			2.95884839094061	0.907235309146143
2.99658927070085	0.0407133133615104	2.99658927070085	0.0118078230411819	2.99658927070085	0.0262214799152095	2.99658927070085	0.0214232270600135	2.99658927070085	0.0202387004331502	2.99658927070085	0.0212413139861701	2.99658927070085	0.0312017502099404	2.99658927070085	0.0138360066448068	3.08435978527464	0.0535509972613898	2.96762038588259	1.13293103872482E-7	2.99658927070087	1.00872847916946			2.96762038588259	0.907235261964339
3.00477905736382	0.0407581489686332	3.00477905736382	0.0117884728877766	3.00477905736382	0.0261879889753267	3.00477905736382	0.0214180809506193	3.00477905736382	0.0202402583517646	3.00477905736382	0.0212415088240583	3.00477905736382	0.0312003053586706	3.00477905736382	0.0138336027619276	3.0925495719376	0.0535495068930888	2.97639238082457	1.1341379665204E-7	3.00477905736383	1.0087228423645			2.97639238082457	0.907235226204941
3.01296884402678	0.0410896016998643	3.01296884402678	0.0118233098270554	3.01296884402678	0.026224089932241	3.01296884402678	0.0214420944656297	3.01296884402678	0.0202599861786062	3.01296884402678	0.0212618410753729	3.01296884402678	0.0312344851326404	3.01296884402678	0.0138510770824163	3.10073935860057	0.05355069749128	2.98516437576655	1.13838649697858E-7	3.0129688440268	1.00872996768929			2.98516437576655	0.907235190451301
3.02115863068975	0.052165041298451	3.02115863068975	0.0125595680856911	3.02115863068975	0.0267371249935225	3.02115863068975	0.0215716085751786	3.02115863068975	0.0203081636233649	3.02115863068975	0.0213244260340497	3.02115863068975	0.0314364811460197	3.02115863068975	0.0139554593625024	3.10892914526353	0.0535557633944625	2.99393637070853	1.15557826239015E-7	3.02115863068976	1.00871818543923			2.99393637070853	0.907235117127039
3.02934841735271	0.0546549156313542	3.02934841735271	0.0123005952835535	3.02934841735271	0.0264297015216293	3.02934841735271	0.0214782995197352	3.02934841735271	0.0202901675519106	3.02934841735271	0.0213037458154312	3.02934841735271	0.0313597930033241	3.02934841735271	0.013947380077759	3.1171189319265	0.0535528898414155	3.00270836565051	1.15820955390719E-7	3.02934841735273	1.00870060801032			3.00270836565051	0.907235078171914
3.03753820401567	0.0405736508667231	3.03753820401567	0.0117720742727463	3.03753820401567	0.0261827904244041	3.03753820401567	0.0214263476413718	3.03753820401567	0.0202504413174891	3.03753820401567	0.0212566489390471	3.03753820401567	0.0312277253496372	3.03753820401567	0.0138491901330704	3.12530871858946	0.0535478227533633	3.0114803605925	1.14689208022965E-7	3.03753820401569	1.00870467913161			3.0114803605925	0.907235056234883
3.04572799067864	0.0408299205533205	3.04572799067864	0.0118094558141534	3.04572799067864	0.0261898525091387	3.04572799067864	0.0214222146035588	3.04572799067864	0.0202441203165446	3.04572799067864	0.0212585166220549	3.04572799067864	0.0312508486071367	3.04572799067864	0.0138523324943514	3.13349850525242	0.053547221829298	3.02025235553448	1.14645028143574E-7	3.04572799067865	1.0087132405578			3.02025235553448	0.907235010090788
3.0539177773416	0.048531361091355	3.0539177773416	0.012151412567967	3.0539177773416	0.0265073518863167	3.0539177773416	0.0214648434420243	3.0539177773416	0.0202493342308997	3.0539177773416	0.0212636768759995	3.0539177773416	0.0312576588518337	3.0539177773416	0.0138748009662799	3.14168829191539	0.0535498011827052	3.02902435047646	1.15696130048033E-7	3.05391777734162	1.00872557860732			3.02902435047646	0.907234961245159
3.06210756400457	0.0444021178629993	3.06210756400457	0.0121149513550967	3.06210756400457	0.0263910177724603	3.06210756400457	0.0214551158039863	3.06210756400457	0.0202602272178922	3.06210756400457	0.0212526860235083	3.06210756400457	0.0312201123482555	3.06210756400457	0.013850034324949	3.14987807857835	0.0535510956168855	3.03779634541844	1.16266009355374E-7	3.06210756400458	1.00872734451021			3.03779634541844	0.90723492506593
3.07029735066753	0.0409449217078631	3.07029735066753	0.0117947188490328	3.07029735066753	0.02620609381134	3.07029735066753	0.0214183736573997	3.07029735066753	0.0202507315682917	3.07029735066753	0.021241088157593	3.07029735066753	0.0312020128960663	3.07029735066753	0.0138324238493083	3.15806786524132	0.0535493080095908	3.04656834036042	1.16454093747896E-7	3.07029735066755	1.00872107015908			3.04656834036042	0.907234871618045
3.0784871373305	0.0405085591031494	3.0784871373305	0.0117547704343782	3.0784871373305	0.0261599920683308	3.0784871373305	0.0214055168818701	3.0784871373305	0.0202351820972766	3.0784871373305	0.0212371883821272	3.0784871373305	0.0311907505041495	3.0784871373305	0.0138283036607297	3.16625765190428	0.0535486134122004	3.0553403353024	1.1732883373347E-7	3.07848713733051	1.00871542422397			3.0553403353024	0.907234823226982
3.08667692399346	0.0405009614898569	3.08667692399346	0.0117548300824761	3.08667692399346	0.0261530518293511	3.08667692399346	0.0214028509949349	3.08667692399346	0.020238124115302	3.08667692399346	0.0212388226242622	3.08667692399346	0.0311829658451577	3.08667692399346	0.0138285116245331	3.17444743856725	0.0535461296264698	3.06411233024438	1.17979287245324E-7	3.08667692399348	1.00871869889392			3.06411233024438	0.90723480038368
3.09486671065642	0.0408318153323478	3.09486671065642	0.0117848601103618	3.09486671065642	0.0261916263694545	3.09486671065642	0.0214224273732693	3.09486671065642	0.0202492992504218	3.09486671065642	0.0212437333079069	3.09486671065642	0.0311918678879641	3.09486671065642	0.013834752085539	3.18263722523021	0.0535459304546977	3.07288432518637	1.18364618897385E-7	3.09486671065644	1.00872461835178			3.07288432518637	0.907234750623318
3.10305649731939	0.0408137774996739	3.10305649731939	0.0117969391500605	3.10305649731939	0.0262100316067904	3.10305649731939	0.0214331643165024	3.10305649731939	0.0202530417899532	3.10305649731939	0.0212537327838392	3.10305649731939	0.0312207790983321	3.10305649731939	0.0138390958931647	3.19082701189317	0.0535439446411928	3.08165632012835	1.18276112800425E-7	3.10305649731941	1.00873081792295			3.08165632012835	0.907234699727039
3.11124628398235	0.0407150808405111	3.11124628398235	0.0117983301556172	3.11124628398235	0.0262063173978958	3.11124628398235	0.0214302115101819	3.11124628398235	0.0202533290567824	3.11124628398235	0.0212599673714429	3.11124628398235	0.0312289586512489	3.11124628398235	0.0138424618522452	3.19901679855614	0.053545135367934	3.09042831507033	1.18022648915178E-7	3.11124628398237	1.0087442538696			3.09042831507033	0.907234653704212
3.11943607064532	0.0409443729454835	3.11943607064532	0.0118468075465104	3.11943607064532	0.0262589291380434	3.11943607064532	0.021435506179319	3.11943607064532	0.0202504899238038	3.11943607064532	0.0212520736631014	3.11943607064532	0.0312257997381424	3.11943607064532	0.0138452768677324	3.2072065852191	0.0535475168447011	3.09920031001231	1.18285636754976E-7	3.11943607064534	1.00874178468853			3.09920031001231	0.907234622835397
3.12762585730828	0.0406353004298986	3.12762585730828	0.011787211345229	3.12762585730828	0.0261932504046732	3.12762585730828	0.0214133197078673	3.12762585730828	0.0202390711009598	3.12762585730828	0.0212307506648109	3.12762585730828	0.0311983897613828	3.12762585730828	0.0138374872002525	3.21539637188207	0.0535486121631051	3.10797230495429	1.18815966901847E-7	3.1276258573083	1.00873626849613			3.10797230495429	0.907234580625961
3.13581564397125	0.0407300758004901	3.13581564397125	0.0118130551437415	3.13581564397125	0.0262474883448708	3.13581564397125	0.021436818118886	3.13581564397125	0.0202527973678258	3.13581564397125	0.0212445823784321	3.13581564397125	0.0312011783518444	3.13581564397125	0.0138349019635801	3.22358615854503	0.0535520840960355	3.11674429989627	1.19719490805197E-7	3.13581564397126	1.00873436085119			3.11674429989627	0.907234532571122
3.14400543063421	0.0406985670334191	3.14400543063421	0.011819017745395	3.14400543063421	0.0262707925952735	3.14400543063421	0.0214475445338527	3.14400543063421	0.020262464617724	3.14400543063421	0.021251170006342	3.14400543063421	0.0312044890297162	3.14400543063421	0.01383284278193	3.231775945208	0.0535518914411932	3.12551629483826	1.20148445165262E-7	3.14400543063423	1.00873568653757			3.12551629483826	0.907234502406348
3.15219521729718	0.040512304546188	3.15219521729718	0.0117652000874741	3.15219521729718	0.0261705348011952	3.15219521729718	0.0214101085931376	3.15219521729718	0.02024417430869	3.15219521729718	0.0212353508094157	3.15219521729718	0.0311911804500102	3.15219521729718	0.0138376583937747	3.23996573187096	0.0535548714796546	3.13428828978024	1.20006968850658E-7	3.15219521729719	1.00873877410144			3.13428828978024	0.907234477004169
3.16038500396014	0.0405004841753212	3.16038500396014	0.0117548684222892	3.16038500396014	0.026151136948964	3.16038500396014	0.0214065952548016	3.16038500396014	0.0202401133095745	3.16038500396014	0.0212324992155406	3.16038500396014	0.031197728100973	3.16038500396014	0.0138360153846031	3.24815551853392	0.0535568561575799	3.14306028472222	1.19745775444353E-7	3.16038500396016	1.00873184419083			3.14306028472222	0.907234464568385
3.1685747906231	0.0405429596732415	3.1685747906231	0.0117608439719541	3.1685747906231	0.0261533010323154	3.1685747906231	0.0214091125192229	3.1685747906231	0.0202377363159932	3.1685747906231	0.0212403512523735	3.1685747906231	0.0312021802477861	3.1685747906231	0.0138290799061436	3.25634530519689	0.0535524898813988	3.1518322796642	1.19495297480341E-7	3.16857479062312	1.0087320731725			3.1518322796642	0.907234443096247
3.17676457728607	0.0409501525145405	3.17676457728607	0.011828177520672	3.17676457728607	0.0262073956634269	3.17676457728607	0.0214263019526401	3.17676457728607	0.0202418522403099	3.17676457728607	0.0212489214294521	3.17676457728607	0.0312092099066322	3.17676457728607	0.0138316559976698	3.26453509185985	0.0535512973176726	3.16060427460618	1.19328939153022E-7	3.17676457728609	1.00874513372063			3.16060427460618	0.907234428834331
3.18495436394903	0.0410553620257084	3.18495436394903	0.0118912985176533	3.18495436394903	0.0262539625396282	3.18495436394903	0.0214411935840818	3.18495436394903	0.0202488043282248	3.18495436394903	0.0212465389468276	3.18495436394903	0.0312077135230738	3.18495436394903	0.0138298051635657	3.27272487852282	0.0535532801360614	3.16937626954816	1.19740920214577E-7	3.18495436394905	1.00875309378732			3.16937626954816	0.907234404274807
3.193144150612	0.0405218564924666	3.193144150612	0.0117629954982908	3.193144150612	0.0261727467165408	3.193144150612	0.0214167048570177	3.193144150612	0.0202404225857268	3.193144150612	0.021236608703565	3.193144150612	0.0311942220882138	3.193144150612	0.0138256412248998	3.28091466518578	0.0535527855507949	3.17814826449015	1.20608140818816E-7	3.19314415061202	1.00875289963062			3.17814826449015	0.907234378641808
3.20133393727496	0.0405076309806659	3.20133393727496	0.0117585211144199	3.20133393727496	0.0261661498194412	3.20133393727496	0.0214172059740378	3.20133393727496	0.0202361473829333	3.20133393727496	0.0212345312154991	3.20133393727496	0.0311870953675119	3.20133393727496	0.0138280107026433	3.28910445184875	0.053555067120113	3.18692025943213	1.21421601671379E-7	3.20133393727498	1.00874983912763			3.18692025943213	0.907234354796952
3.20952372393793	0.040502059239134	3.20952372393793	0.0117583892430934	3.20952372393793	0.0261603880093298	3.20952372393793	0.0214230068493495	3.20952372393793	0.0202318811953005	3.20952372393793	0.0212368646924927	3.20952372393793	0.0311892434364415	3.20952372393793	0.0138256320979527	3.29729423851171	0.0535551698060128	3.19569225437411	1.22070957963613E-7	3.20952372393794	1.00875032578202			3.19569225437411	0.907234324120369
3.21771351060089	0.0404787824969969	3.21771351060089	0.0117569587661692	3.21771351060089	0.0261511408747848	3.21771351060089	0.021414702478348	3.21771351060089	0.0202314934301016	3.21771351060089	0.0212281731305455	3.21771351060089	0.0311893544819746	3.21771351060089	0.0138220546261095	3.30548402517467	0.0535528848734482	3.20446424931609	1.21718670418331E-7	3.21771351060091	1.00875305855464			3.20446424931609	0.90723430369625
3.22590329726385	0.040483359396864	3.22590329726385	0.0117583371786347	3.22590329726385	0.026153294280259	3.22590329726385	0.0214085014747169	3.22590329726385	0.0202358974873924	3.22590329726385	0.0212265329797838	3.22590329726385	0.031183267237376	3.22590329726385	0.0138276101235116	3.31367381183764	0.0535539763836332	3.21323624425807	1.2057886588174E-7	3.22590329726387	1.00875227159456			3.21323624425807	0.90723429609686
3.23409308392682	0.0404977417531279	3.23409308392682	0.0117529944182856	3.23409308392682	0.0261526157093503	3.23409308392682	0.0214056720646699	3.23409308392682	0.0202357762924645	3.23409308392682	0.0212281639198765	3.23409308392682	0.0311776251399143	3.23409308392682	0.013825680475043	3.3218635985006	0.0535519913587403	3.22200823920005	1.20350724156834E-7	3.23409308392684	1.0087495030763			3.22200823920005	0.907234277863849
3.24228287058978	0.0405006987365026	3.24228287058978	0.0117521642099391	3.24228287058978	0.0261521116249071	3.24228287058978	0.0214036857762992	3.24228287058978	0.0202392844653367	3.24228287058978	0.0212300244855948	3.24228287058978	0.0311809075690816	3.24228287058978	0.0138210606068808	3.33005338516357	0.0535508003214491	3.23078023414203	1.20843138995405E-7	3.2422828705898	1.00875182594909			3.23078023414203	0.907234250963384
3.25047265725275	0.0405646743774214	3.25047265725275	0.0117725137033797	3.25047265725275	0.0261745086925756	3.25047265725275	0.0214156311746707	3.25047265725275	0.0202466749197042	3.25047265725275	0.0212401618386009	3.25047265725275	0.0311959488796013	3.25047265725275	0.013830960851768	3.33824317182653	0.0535498056999594	3.23955222908402	1.216613214424E-7	3.25047265725277	1.00875375820959			3.23955222908402	0.907234219453144
3.25866244391571	0.0407053147795617	3.25866244391571	0.0117699503284509	3.25866244391571	0.0261805913251264	3.25866244391571	0.0214123500076807	3.25866244391571	0.0202390430643503	3.25866244391571	0.021238474566899	3.25866244391571	0.031207529372833	3.25866244391571	0.0138346066189058	3.3464329584895	0.0535484140074584	3.248324224026	1.22292355853457E-7	3.25866244391573	1.00874727586298			3.248324224026	0.907234202030698
3.26685223057868	0.0408359972838234	3.26685223057868	0.0118016030210001	3.26685223057868	0.0262352708854775	3.26685223057868	0.0214194427808887	3.26685223057868	0.0202456958002252	3.26685223057868	0.0212374350085442	3.26685223057868	0.0312012724520781	3.26685223057868	0.0138335107739366	3.35462274515246	0.0535465286942631	3.25709621896798	1.22830922381171E-7	3.2668522305787	1.00874991067276			3.25709621896798	0.907234180042172
3.27504201724164	0.0405944484467721	3.27504201724164	0.0117917918987851	3.27504201724164	0.0262108513103548	3.27504201724164	0.0214170168121052	3.27504201724164	0.0202434350874492	3.27504201724164	0.0212382431633786	3.27504201724164	0.0311893635797304	3.27504201724164	0.0138291550026014	3.36281253181542	0.053548611593429	3.26586821390996	1.23198880509774E-7	3.27504201724166	1.00875008747972			3.26586821390996	0.907234169194527
3.2832318039046	0.0404736870541112	3.2832318039046	0.0117492682823665	3.2832318039046	0.0261480986323635	3.2832318039046	0.0214050275578518	3.2832318039046	0.020232105804528	3.2832318039046	0.021233175986245	3.2832318039046	0.0311843929549165	3.2832318039046	0.0138251887913332	3.37100231847839	0.0535529764840522	3.27464020885194	1.22961227055585E-7	3.28323180390463	1.00874526716928			3.27464020885194	0.907234144358392
3.29142159056757	0.0404693470178453	3.29142159056757	0.0117480696030695	3.29142159056757	0.026139206146782	3.29142159056757	0.0214013787109719	3.29142159056757	0.0202317530923124	3.29142159056757	0.0212245918479207	3.29142159056757	0.0311825954029864	3.29142159056757	0.0138237881864468	3.37919210514135	0.0535552670233644	3.28341220379392	1.22240673322909E-7	3.29142159056759	1.0087508050992			3.28341220379392	0.907234121836399
3.29961137723053	0.0404698740903073	3.29961137723053	0.0117493441870519	3.29961137723053	0.0261409812155192	3.29961137723053	0.0213988637747333	3.29961137723053	0.0202289652489111	3.29961137723053	0.0212245474220907	3.29961137723053	0.0311814111738707	3.29961137723053	0.0138181881185381	3.38738189180432	0.0535522891946136	3.29218419873591	1.22039588061016E-7	3.29961137723055	1.0087720738203			3.29218419873591	0.907234095814574
3.3078011638935	0.0405164181773896	3.3078011638935	0.0117610724796911	3.3078011638935	0.0261551459923997	3.3078011638935	0.0214040292799221	3.3078011638935	0.020233254568816	3.3078011638935	0.0212365265135264	3.3078011638935	0.0311943541259011	3.3078011638935	0.0138211743722677	3.39557167846728	0.0535473281329288	3.30095619367789	1.23164632581188E-7	3.30780116389352	1.00877715219693			3.30095619367789	0.907234058125505
3.31599095055646	0.0406459548095209	3.31599095055646	0.0117841774177663	3.31599095055646	0.0261626874047653	3.31599095055646	0.0214077660676571	3.31599095055646	0.0202379253652359	3.31599095055646	0.0212376888039611	3.31599095055646	0.0312169023165333	3.31599095055646	0.0138302449190415	3.40376146513025	0.0535476189387392	3.30972818861987	1.23393784569908E-7	3.31599095055648	1.00876555015684			3.30972818861987	0.907234048593731
3.32418073721943	0.0408854537358182	3.32418073721943	0.0118021654082386	3.32418073721943	0.0261862508776659	3.32418073721943	0.0214127668563571	3.32418073721943	0.0202384125050351	3.32418073721943	0.0212389463628003	3.32418073721943	0.0312224845684234	3.32418073721943	0.0138361126654752	3.41195125179321	0.0535499038892407	3.31850018356185	1.23869747842033E-7	3.32418073721945	1.00876762508827			3.31850018356185	0.907234011992565
3.33237052388239	0.0415787938740396	3.33237052388239	0.011881356455854	3.33237052388239	0.0262530859822942	3.33237052388239	0.0214228898183325	3.33237052388239	0.0202473808386495	3.33237052388239	0.0212497286400938	3.33237052388239	0.0312237109457548	3.33237052388239	0.0138411209450474	3.42014103845618	0.0535477208688708	3.32727217850383	1.24660252053394E-7	3.33237052388241	1.00877036860062			3.32727217850383	0.907233994233135
3.34056031054535	0.0407952139170482	3.34056031054535	0.0117962830017301	3.34056031054535	0.0261918507549099	3.34056031054535	0.0214135765397899	3.34056031054535	0.0202467582988104	3.34056031054535	0.0212382162114258	3.34056031054535	0.0311983139374688	3.34056031054535	0.0138386876305575	3.42833082511914	0.0535486123735698	3.33604417344581	1.24491572996652E-7	3.34056031054538	1.00876942492128			3.33604417344581	0.907233975566548
3.34875009720832	0.0405026708941449	3.34875009720832	0.0117507720056953	3.34875009720832	0.0261529948125473	3.34875009720832	0.0214036316575669	3.34875009720832	0.0202392331261492	3.34875009720832	0.0212314018920617	3.34875009720832	0.0311918803944698	3.34875009720832	0.0138309418514966	3.4365206117821	0.053551588581901	3.34481616838779	1.2444862827341E-7	3.34875009720834	1.00876440841897			3.34481616838779	0.907233953428364
3.35693988387128	0.0405451360142487	3.35693988387128	0.0117654850130214	3.35693988387128	0.0262117485936383	3.35693988387128	0.0214324698011464	3.35693988387128	0.0202594441017726	3.35693988387128	0.0212538126299288	3.35693988387128	0.0312345739413306	3.35693988387128	0.0138408745707816	3.44471039844507	0.0535493098615685	3.35358816332978	1.23772509032294E-7	3.35693988387131	1.00876173523949			3.35358816332978	0.907233933391999
3.36512967053425	0.0405785491420873	3.36512967053425	0.0117827513512432	3.36512967053425	0.0262217596660027	3.36512967053425	0.0214391657752571	3.36512967053425	0.0202614590081935	3.36512967053425	0.0212567079416816	3.36512967053425	0.0312390071065489	3.36512967053425	0.0138450939269017	3.45290018510803	0.0535477184644359	3.36236015827176	1.23615461244031E-7	3.36512967053427	1.00875934768818			3.36236015827176	0.907233909315474
3.37331945719721	0.0405726691527436	3.37331945719721	0.0117671062245502	3.37331945719721	0.0261612940541882	3.37331945719721	0.0214057845199775	3.37331945719721	0.0202337910609833	3.37331945719721	0.0212361849562208	3.37331945719721	0.0311894834928056	3.37331945719721	0.013828352562328	3.461089971771	0.0535470238670455	3.37113215321374	1.24894924120867E-7	3.37331945719724	1.00875920328084			3.37113215321374	0.907233882788766
3.38150924386018	0.0412757960182984	3.38150924386018	0.0118238631547217	3.38150924386018	0.0262251708634433	3.38150924386018	0.0214258546971324	3.38150924386018	0.0202397873192911	3.38150924386018	0.0212467013603567	3.38150924386018	0.0312027316869431	3.38150924386018	0.013836385755698	3.46927975843396	0.0535515912094722	3.37990414815572	1.26044182588965E-7	3.3815092438602	1.00876355294086			3.37990414815572	0.907233832796594
3.38969903052314	0.0413993793103369	3.38969903052314	0.0118480065825307	3.38969903052314	0.0264347580413758	3.38969903052314	0.0214939283242753	3.38969903052314	0.020278962594242	3.38969903052314	0.0212712135621854	3.38969903052314	0.0312487263233917	3.38969903052314	0.0138449095642504	3.47746954509693	0.0535552630467037	3.3886761430977	1.26306653126088E-7	3.38969903052316	1.00875446907256			3.3886761430977	0.907233812524379
3.3978888171861	0.0404849527967838	3.3978888171861	0.0117554819312087	3.3978888171861	0.0261610945954054	3.3978888171861	0.0214129153187011	3.3978888171861	0.0202438006292011	3.3978888171861	0.0212370167531774	3.3978888171861	0.0311971990258239	3.3978888171861	0.0138308569887309	3.48565933175989	0.0535530854442611	3.39744813803968	1.26264591160859E-7	3.39788881718613	1.00875485821973			3.39744813803968	0.907233787924494
3.40607860384907	0.0404657454260325	3.40607860384907	0.0117437164661847	3.40607860384907	0.026141220440861	3.40607860384907	0.0214013641130017	3.40607860384907	0.0202306971512667	3.40607860384907	0.0212288637339178	3.40607860384907	0.0311834024823414	3.40607860384907	0.0138299961707911	3.49384911842285	0.0535513946840278	3.40622013298167	1.26310751247414E-7	3.40607860384909	1.00876820876147			3.40622013298167	0.907233761218553
3.41426839051203	0.0404691577455054	3.41426839051203	0.01174606413432	3.41426839051203	0.0261361878176744	3.41426839051203	0.0213918873558555	3.41426839051203	0.0202298479533481	3.41426839051203	0.0212268600592158	3.41426839051203	0.0311833646015558	3.41426839051203	0.0138342656458319	3.50203890508582	0.0535490132816597	3.41499212792365	1.2566003980783E-7	3.41426839051206	1.00876336622607			3.41499212792365	0.907233752108466
3.422458177175	0.0404842087961448	3.422458177175	0.011752510995167	3.422458177175	0.0261412622851286	3.422458177175	0.0213942023277997	3.422458177175	0.0202340432220734	3.422458177175	0.0212288550848735	3.422458177175	0.0311887800832978	3.422458177175	0.0138418716493854	3.51022869174878	0.053549109351004	3.42376412286563	1.25058584727369E-7	3.42245817717502	1.00876038308012			3.42376412286563	0.907233723919929
3.43064796383796	0.0405192648332268	3.43064796383796	0.0117573501074911	3.43064796383796	0.0261623599667718	3.43064796383796	0.0214122768422223	3.43064796383796	0.0202439904147885	3.43064796383796	0.0212352863734049	3.43064796383796	0.0311952703590351	3.43064796383796	0.013842977316204	3.51841847841175	0.053549704439121	3.43253611780761	1.25875214137921E-7	3.43064796383799	1.00877156573424			3.43253611780761	0.907233688220829
3.43883775050093	0.0410531733696964	3.43883775050093	0.0118089110808348	3.43883775050093	0.026267040913488	3.43883775050093	0.0214434130647616	3.43883775050093	0.0202710998940437	3.43883775050093	0.0212787681863692	3.43883775050093	0.0312262730543727	3.43883775050093	0.0138456138963445	3.52660826507471	0.0535493085192521	3.44130811274959	1.27546743162943E-7	3.43883775050095	1.00877648934947			3.44130811274959	0.907233647263385
3.44702753716389	0.041093669502502	3.44702753716389	0.011826734823234	3.44702753716389	0.0263589623573873	3.44702753716389	0.021487621877462	3.44702753716389	0.0202878560220789	3.44702753716389	0.0212985668144924	3.44702753716389	0.0312361058091666	3.44702753716389	0.0138365448773128	3.53479805173768	0.0535520893033917	3.45008010769157	1.28621382129294E-7	3.44702753716392	1.00877389264119			3.45008010769157	0.907233613008622
3.45521732382686	0.0405463447074519	3.45521732382686	0.0117633441982312	3.45521732382686	0.0261895085467452	3.45521732382686	0.0214283607429568	3.45521732382686	0.0202545736308906	3.45521732382686	0.0212447935998352	3.45521732382686	0.0312044731453076	3.45521732382686	0.0138347887977609	3.54298783840064	0.0535515939427203	3.45885210263355	1.29444928664124E-7	3.45521732382688	1.00876537469136			3.45885210263355	0.907233558815149
3.46340711048982	0.0406058326872906	3.46340711048982	0.0117950802348214	3.46340711048982	0.026244504229821	3.46340711048982	0.0214515776501008	3.46340711048982	0.0202630945804376	3.46340711048982	0.0212518542778481	3.46340711048982	0.0312095841154216	3.46340711048982	0.0138383004323797	3.5511776250636	0.0535500046836999	3.46762409757554	1.29808343913672E-7	3.46340711048985	1.00875814551391			3.46762409757554	0.907233511457787
3.47159689715278	0.0405866834835519	3.47159689715278	0.0117839736615279	3.47159689715278	0.0261892144245024	3.47159689715278	0.0214241679919971	3.47159689715278	0.0202427740278195	3.47159689715278	0.0212442409844677	3.47159689715278	0.0311957960329878	3.47159689715278	0.0138286583411697	3.55936741172657	0.0535497053113966	3.47639609251752	1.293528482593E-7	3.47159689715281	1.00876106087178			3.47639609251752	0.907233469261224
3.47978668381575	0.0406262307683312	3.47978668381575	0.0117742423177301	3.47978668381575	0.0261592000468868	3.47978668381575	0.0214151468885327	3.47978668381575	0.0202389737632334	3.47978668381575	0.021239780881169	3.47978668381575	0.0311976510269324	3.47978668381575	0.0138315098753715	3.56755719838953	0.053547423062828	3.4851680874595	1.28962049310231E-7	3.47978668381577	1.00876061324484			3.4851680874595	0.907233418023011
3.48797647047871	0.0408907020811083	3.48797647047871	0.0118000068277918	3.48797647047871	0.026184863146067	3.48797647047871	0.0214216471617396	3.48797647047871	0.0202432819876954	3.48797647047871	0.0212460117120479	3.48797647047871	0.0312280178471365	3.48797647047871	0.0138455158513774	3.5757469850525	0.0535480163163458	3.49394008240148	1.28924826324033E-7	3.48797647047874	1.00876855423365			3.49394008240148	0.907233360837102
3.49616625714168	0.04124966431206	3.49616625714168	0.0118147936207829	3.49616625714168	0.0262057483857412	3.49616625714168	0.0214207724326492	3.49616625714168	0.0202399344759899	3.49616625714168	0.0212401381854082	3.49616625714168	0.0312198469497802	3.49616625714168	0.0138416770101526	3.58393677171546	0.053549008452661	3.50271207734346	1.29848005474772E-7	3.4961662571417	1.00877658261099			3.50271207734346	0.907233303382724
3.50435604380464	0.040755061164164	3.50435604380464	0.0117655278889625	3.50435604380464	0.026172131838695	3.50435604380464	0.0214103108200239	3.50435604380464	0.020235348879339	3.50435604380464	0.0212271393616107	3.50435604380464	0.0311926247143963	3.50435604380464	0.0138376834338191	3.59212655837843	0.0535481166281912	3.51148407228544	1.31361070471165E-7	3.50435604380467	1.00877919578626			3.51148407228544	0.907233251684663
3.51254583046761	0.040493296846187	3.51254583046761	0.0117463346582465	3.51254583046761	0.0261538790331651	3.51254583046761	0.0214042386257105	3.51254583046761	0.0202347839191405	3.51254583046761	0.0212311883429083	3.51254583046761	0.0311863682763973	3.51254583046761	0.0138326110268492	3.60031634504139	0.0535488113241899	3.52025606722743	1.32137473906389E-7	3.51254583046763	1.00877300310953			3.52025606722743	0.907233204186052
3.52073561713057	0.0405133791523021	3.52073561713057	0.0117589117475462	3.52073561713057	0.026158207222995	3.52073561713057	0.0214078001984464	3.52073561713057	0.0202387308873311	3.52073561713057	0.021238651750065	3.52073561713057	0.0311904748260061	3.52073561713057	0.0138271645394712	3.60850613170435	0.0535502997160502	3.52902806216941	1.31696156623593E-7	3.5207356171306	1.00877166726918			3.52902806216941	0.907233187461835
3.52892540379353	0.0405539453975524	3.52892540379353	0.0117622857258125	3.52892540379353	0.0261676787238321	3.52892540379353	0.0214086356478917	3.52892540379353	0.0202392365535683	3.52892540379353	0.0212414168891905	3.52892540379353	0.0311942282862088	3.52892540379353	0.0138352452174587	3.61669591836732	0.05355099674742	3.53780005711139	1.313528580804E-7	3.52892540379356	1.00878040080064			3.53780005711139	0.907233161713165
3.5371151904565	0.0406818722724586	3.5371151904565	0.0117658703824145	3.5371151904565	0.0261774337259595	3.5371151904565	0.0214107467293805	3.5371151904565	0.0202388196999971	3.5371151904565	0.0212352352931062	3.5371151904565	0.0311930561860219	3.5371151904565	0.0138371868107926	3.62488570503028	0.053551988881751	3.54657205205337	1.3128296627784E-7	3.53711519045653	1.0087602430864			3.54657205205337	0.907233134872127
3.54530497711946	0.0407113037913761	3.54530497711946	0.0117709786718539	3.54530497711946	0.0261778685292747	3.54530497711946	0.0214129860901645	3.54530497711946	0.0202399562958089	3.54530497711946	0.021231413982605	3.54530497711946	0.0311915438710374	3.54530497711946	0.0138321766198257	3.63307549169325	0.0535503032491485	3.55534404699535	1.30366550723985E-7	3.54530497711949	1.00873707617532			3.55534404699535	0.907233120854047
3.55349476378243	0.040692806312651	3.55349476378243	0.01178558811585	3.55349476378243	0.0262285806257323	3.55349476378243	0.0214529293544428	3.55349476378243	0.0202723099346433	3.55349476378243	0.0212632104099878	3.55349476378243	0.0312256841605515	3.55349476378243	0.0138388500106949	3.64126527835621	0.0535465268972991	3.56411604193733	1.30198235352422E-7	3.55349476378245	1.00874333477231			3.56411604193733	0.907233095001874
3.56168455044539	0.0406007627144078	3.56168455044539	0.011804832126357	3.56168455044539	0.0262580646001328	3.56168455044539	0.021480813330675	3.56168455044539	0.0202938731490284	3.56168455044539	0.0212779617963334	3.56168455044539	0.0312353365401644	3.56168455044539	0.0138446341049585	3.64945506501918	0.0535444428178708	3.57288803687932	1.31798836888563E-7	3.56168455044542	1.00877415913796			3.57288803687932	0.907233062596594
3.56987433710836	0.0405604315425315	3.56987433710836	0.0117745767580591	3.56987433710836	0.0261796741845886	3.56987433710836	0.0214181406390498	3.56987433710836	0.0202585175336289	3.56987433710836	0.0212474363561898	3.56987433710836	0.0312054754874863	3.56987433710836	0.0138369608290747	3.65764485168214	0.0535474185491666	3.5816600318213	1.32699745041298E-7	3.56987433710838	1.00879540594234			3.5816600318213	0.90723305619749
3.57806412377132	0.0405693631683308	3.57806412377132	0.0117724711303241	3.57806412377132	0.0261782539475937	3.57806412377132	0.0214171128961982	3.57806412377132	0.0202493070386702	3.57806412377132	0.0212447219801034	3.57806412377132	0.0311990213963159	3.57806412377132	0.0138285936847764	3.66583463834511	0.0535552691646595	3.59043202676328	1.32780640813511E-7	3.57806412377135	1.00878888020603			3.59043202676328	0.907233046126863
3.58625391043428	0.0408274144669571	3.58625391043428	0.0117937926495662	3.58625391043428	0.0261964439776859	3.58625391043428	0.0214213451698132	3.58625391043428	0.0202410654066131	3.58625391043428	0.0212409863686955	3.58625391043428	0.0311985833282706	3.58625391043428	0.013826890889842	3.67402442500807	0.053554872251865	3.59920402170526	1.33080984512423E-7	3.58625391043431	1.00876217420684			3.59920402170526	0.907233019631869
3.59444369709725	0.0412482011160747	3.59444369709725	0.0118466761584555	3.59444369709725	0.0262469620367979	3.59444369709725	0.0214257545890515	3.59444369709725	0.0202463960544274	3.59444369709725	0.0212425819341434	3.59444369709725	0.0311957293755549	3.59444369709725	0.013831677248805	3.68221421167103	0.0535531833437687	3.60797601664724	1.32801256682056E-7	3.59444369709728	1.00874111567989			3.60797601664724	0.907233004605271
3.60263348376021	0.0406576750449616	3.60263348376021	0.0117949604783555	3.60263348376021	0.0261842791061712	3.60263348376021	0.0214140302175467	3.60263348376021	0.0202418667144715	3.60263348376021	0.0212354160245537	3.60263348376021	0.0311829179469645	3.60263348376021	0.0138365324732849	3.690403998334	0.0535551668061484	3.61674801158922	1.32159454975952E-7	3.60263348376024	1.00874701341375			3.61674801158922	0.907232992677793
3.61082327042318	0.0404872212041513	3.61082327042318	0.0117647009637716	3.61082327042318	0.0261481790086284	3.61082327042318	0.0213996688778003	3.61082327042318	0.0202304299986017	3.61082327042318	0.0212276590159308	3.61082327042318	0.0311744952542485	3.61082327042318	0.013833080256651	3.69859378499696	0.0535521915812784	3.6255200065312	1.3209453523778E-7	3.61082327042321	1.00875418809394			3.6255200065312	0.907232955334719
3.61901305708614	0.0404935567672705	3.61901305708614	0.0117565814507619	3.61901305708614	0.0261475264676008	3.61901305708614	0.0214002471254282	3.61901305708614	0.02023029595076	3.61901305708614	0.0212277469878605	3.61901305708614	0.0311806829587324	3.61901305708614	0.0138260797017003	3.70678357165993	0.0535529842631274	3.63429200147319	1.3306810549036E-7	3.61901305708617	1.00875807540911			3.63429200147319	0.907232913532715
3.62720284374911	0.0406121669273242	3.62720284374911	0.0117699420753717	3.62720284374911	0.0261567749975517	3.62720284374911	0.0214171857470486	3.62720284374911	0.0202416837741609	3.62720284374911	0.0212361680984777	3.62720284374911	0.0312154869173311	3.62720284374911	0.0138346609189522	3.71497335832289	0.0535574495320659	3.64306399641517	1.34396605793498E-7	3.62720284374914	1.00875808263409			3.64306399641517	0.907232885018117
3.63539263041207	0.0429574981913455	3.63539263041207	0.0119231217101217	3.63539263041207	0.0263399773421643	3.63539263041207	0.0214552634861788	3.63539263041207	0.0202511019297291	3.63539263041207	0.0212634562825003	3.63539263041207	0.0312744298323107	3.63539263041207	0.0138610143690232	3.72316314498586	0.0535572563523049	3.65183599135715	1.35219813888146E-7	3.6353926304121	1.0087518613126			3.65183599135715	0.907232844774712
3.64358241707503	0.0433163018325382	3.64358241707503	0.0120822411463848	3.64358241707503	0.0264313651930883	3.64358241707503	0.0214546471089507	3.64358241707503	0.0202477833834408	3.64358241707503	0.0212520697753743	3.64358241707503	0.0312199257076665	3.64358241707503	0.0138461768959503	3.73135293164882	0.0535573554523227	3.66060798629913	1.34892816287866E-7	3.64358241707506	1.00873978504748			3.66060798629913	0.907232823407469
3.651772203738	0.0406179398739652	3.651772203738	0.0117714945879252	3.651772203738	0.0261873057090417	3.651772203738	0.021416348891675	3.651772203738	0.0202390538160435	3.651772203738	0.0212357965077576	3.651772203738	0.0311947928255262	3.651772203738	0.0138320906906242	3.73954271831178	0.0535556681385733	3.66937998124111	1.3460582290509E-7	3.65177220373803	1.00872015592631			3.66937998124111	0.907232798454669
3.65996199040096	0.0406659859010469	3.65996199040096	0.0117769946368111	3.65996199040096	0.0261827984191014	3.65996199040096	0.0214213771204535	3.65996199040096	0.0202407524768099	3.65996199040096	0.0212455205411436	3.65996199040096	0.0312102859845051	3.65996199040096	0.0138384054493865	3.74773250497475	0.0535528850628351	3.67815197618309	1.34678860628762E-7	3.65996199040099	1.00871092981533			3.67815197618309	0.907232768672886
3.66815177706393	0.0442869709200168	3.66815177706393	0.0122651366853716	3.66815177706393	0.0271045764859789	3.66815177706393	0.0218107874168349	3.66815177706393	0.020449830938155	3.66815177706393	0.0214054242135709	3.66815177706393	0.0313906902881183	3.66815177706393	0.0138848424741497	3.75592229163771	0.0535523886904309	3.68692397112508	1.34896306533063E-7	3.66815177706396	1.00871797475723			3.68692397112508	0.907232719792765
3.67634156372689	0.0447592006524394	3.67634156372689	0.012580675015688	3.67634156372689	0.0280786023764246	3.67634156372689	0.0220132022683258	3.67634156372689	0.020515024102971	3.67634156372689	0.0214097896848692	3.67634156372689	0.0313538538549765	3.67634156372689	0.0138760135919887	3.76411207830068	0.0535513950591393	3.69569596606706	1.3616240913018E-7	3.67634156372692	1.00873826426375			3.69569596606706	0.907232652649378
3.68453135038986	0.0407400270094252	3.68453135038986	0.0118316173233646	3.68453135038986	0.0262524183972309	3.68453135038986	0.0214525026157177	3.68453135038986	0.0202642187433232	3.68453135038986	0.0212568171010537	3.68453135038986	0.0312242438497601	3.68453135038986	0.0138337606072555	3.77230186496364	0.0535533779541879	3.70446796100904	1.37799792694134E-7	3.68453135038989	1.00875814790467			3.70446796100904	0.907232585175396
3.69272113705282	0.0406808172947468	3.69272113705282	0.0117995536331633	3.69272113705282	0.0261889650137817	3.69272113705282	0.0214223314507553	3.69272113705282	0.0202469183464955	3.69272113705282	0.0212496433896974	3.69272113705282	0.0312103102373111	3.69272113705282	0.0138301300115794	3.78049165162661	0.0535566568103903	3.71323995595102	1.38728251962082E-7	3.69272113705285	1.00876620685765			3.71323995595102	0.907232528253161
3.70091092371578	0.0407949357326366	3.70091092371578	0.0118394825738913	3.70091092371578	0.0262265843848554	3.70091092371578	0.0214254279015709	3.70091092371578	0.0202447441853965	3.70091092371578	0.0212404956507599	3.70091092371578	0.0311952911194614	3.70091092371578	0.0138314761408192	3.78868143828957	0.0535555675368193	3.722011950893	1.38562373920877E-7	3.70091092371582	1.00877097049479			3.722011950893	0.907232487356015
3.70910071037875	0.0405976060987	3.70910071037875	0.011801892971737	3.70910071037875	0.0262212724688391	3.70910071037875	0.0214351146780284	3.70910071037875	0.0202476744158579	3.70910071037875	0.0212391373036468	3.70910071037875	0.0311938038640641	3.70910071037875	0.0138309574525606	3.79687122495253	0.0535534839737388	3.73078394583498	1.37659275144064E-7	3.70910071037878	1.00877421974804			3.73078394583498	0.907232449282694
3.71729049704171	0.0405133573584807	3.71729049704171	0.011762548590305	3.71729049704171	0.0261650573796594	3.71729049704171	0.0214137380206267	3.71729049704171	0.0202403112575966	3.71729049704171	0.0212341293161655	3.71729049704171	0.0311923424596397	3.71729049704171	0.013831853825855	3.8050610116155	0.05355983502332	3.73955594077696	1.37227039331628E-7	3.71729049704174	1.00877780032701			3.73955594077696	0.907232411580754
3.72548028370468	0.0404936557377614	3.72548028370468	0.0117596752850428	3.72548028370468	0.02615239855285	3.72548028370468	0.0214080295676115	3.72548028370468	0.0202382973066902	3.72548028370468	0.0212282671765623	3.72548028370468	0.0311840754922366	3.72548028370468	0.0138340738165701	3.81325079827846	0.0535628193179798	3.74832793571895	1.37398144114235E-7	3.72548028370471	1.00878166267807			3.74832793571895	0.907232369691032
3.73367007036764	0.0404807128869639	3.73367007036764	0.0117494228233346	3.73367007036764	0.0261443178188625	3.73367007036764	0.0214025220968638	3.73367007036764	0.0202336117754097	3.73367007036764	0.0212256717570305	3.73367007036764	0.0311828736576091	3.73367007036764	0.0138332221217791	3.82144058494143	0.0535560718004728	3.75709993066093	1.37557690625385E-7	3.73367007036767	1.00877869535023			3.75709993066093	0.907232336345949
3.74185985703061	0.0404776676937498	3.74185985703061	0.0117511694811548	3.74185985703061	0.02614590007902	3.74185985703061	0.0213987729668069	3.74185985703061	0.0202369037081802	3.74185985703061	0.0212267109735278	3.74185985703061	0.0311864431523518	3.74185985703061	0.0138289293433856	3.82963037160439	0.0535536804597804	3.76587192560291	1.38106958377699E-7	3.74185985703064	1.00877817888261			3.76587192560291	0.90723231540851
3.75004964369357	0.0404991933007447	3.75004964369357	0.0117542603700476	3.75004964369357	0.0261527984384608	3.75004964369357	0.0214021480960961	3.75004964369357	0.0202441251830857	3.75004964369357	0.0212281650334029	3.75004964369357	0.0311879650092032	3.75004964369357	0.013824275221899	3.83782015826736	0.0535519933274575	3.77464392054489	1.39266232662807E-7	3.7500496436936	1.00877319162501			3.77464392054489	0.907232292838637
3.75823943035654	0.0409944784245931	3.75823943035654	0.0118643749833194	3.75823943035654	0.026503702213642	3.75823943035654	0.0215064323831743	3.75823943035654	0.020270297331636	3.75823943035654	0.0212516337958838	3.75823943035654	0.03122929698272	3.75823943035654	0.0138421844139234	3.84600994493032	0.0535532811281276	3.78341591548687	1.3983474002972E-7	3.75823943035657	1.00877524932966			3.78341591548687	0.907232282990602
3.7664292170195	0.0409385587091189	3.7664292170195	0.0118679899662422	3.7664292170195	0.0265232543499189	3.7664292170195	0.021520003509053	3.7664292170195	0.0202730754046182	3.7664292170195	0.0212694848302808	3.7664292170195	0.0312363269700522	3.7664292170195	0.01384407362472	3.85419973159328	0.0535530834916477	3.79218791042885	1.39452997080918E-7	3.76642921701953	1.00877689191182			3.79218791042885	0.907232266750064
3.77461900368246	0.0404915194615911	3.77461900368246	0.0117522206605837	3.77461900368246	0.026154069986721	3.77461900368246	0.021410780809351	3.77461900368246	0.0202376484614212	3.77461900368246	0.0212391144804553	3.77461900368246	0.0311876107014987	3.77461900368246	0.0138260058023369	3.86238951825625	0.0535514958859849	3.80095990537084	1.38978714393219E-7	3.7746190036825	1.00876890715204			3.80095990537084	0.907232243562266
3.78280879034543	0.0405004070481147	3.78280879034543	0.0117574460967145	3.78280879034543	0.0261571371271669	3.78280879034543	0.0214120972779091	3.78280879034543	0.0202438452990925	3.78280879034543	0.0212351428278647	3.78280879034543	0.0311849771233399	3.78280879034543	0.0138339381733871	3.87057930491921	0.0535573527331632	3.80973190031282	1.38834680707618E-7	3.78280879034546	1.00877516120461			3.80973190031282	0.907232221847686
3.79099857700839	0.0405462673365575	3.79099857700839	0.0117637083511571	3.79099857700839	0.0261598812064417	3.79099857700839	0.0214145664124319	3.79099857700839	0.0202465366599161	3.79099857700839	0.0212362362320006	3.79099857700839	0.0311861246505039	3.79099857700839	0.0138338301972439	3.87876909158218	0.0535598351034875	3.8185038952548	1.38836105842639E-7	3.79099857700842	1.00877316538641			3.8185038952548	0.90723220279493
3.79918836367136	0.0407077143395337	3.79918836367136	0.0117680568188385	3.79918836367136	0.0261585560069077	3.79918836367136	0.021417804970597	3.79918836367136	0.0202479071938228	3.79918836367136	0.0212422758051706	3.79918836367136	0.0312030437442604	3.79918836367136	0.0138346488234266	3.88695887824514	0.0535549758053862	3.82727589019678	1.39263937940249E-7	3.79918836367139	1.00876835933612			3.82727589019678	0.907232169953174
3.80737815033432	0.0413379383293273	3.80737815033432	0.0118698244098397	3.80737815033432	0.0262627310864873	3.80737815033432	0.0214872751906055	3.80737815033432	0.0202862952466632	3.80737815033432	0.021263394448422	3.80737815033432	0.031223617398984	3.80737815033432	0.0138467996647341	3.89514866490811	0.053552090435749	3.83604788513876	1.4046810620192E-7	3.80737815033435	1.00876338215016			3.83604788513876	0.907232132070542
3.81556793699729	0.0413495859015151	3.81556793699729	0.0118879347552888	3.81556793699729	0.0263270697456029	3.81556793699729	0.0214742973699519	3.81556793699729	0.0202772663960463	3.81556793699729	0.0212632099347042	3.81556793699729	0.031226689284775	3.81556793699729	0.0138525363506449	3.90333845157107	0.05355377657007	3.84481988008074	1.41092042903556E-7	3.81556793699732	1.00875807565506			3.84481988008074	0.907232118681386
3.82375772366025	0.0406640518952979	3.82375772366025	0.0117888238742147	3.82375772366025	0.0262189543145211	3.82375772366025	0.0214365632795368	3.82375772366025	0.0202619167194299	3.82375772366025	0.0212500173622803	3.82375772366025	0.0312081146991592	3.82375772366025	0.0138393506680512	3.91152823823403	0.0535542753991705	3.85359187502272	1.40974562275343E-7	3.82375772366028	1.00876423051032			3.85359187502272	0.907232100846465
3.83194751032321	0.0410656679304423	3.83194751032321	0.0118696739225373	3.83194751032321	0.0264002399554981	3.83194751032321	0.0214679204078033	3.83194751032321	0.0202652847902574	3.83194751032321	0.0212506894887591	3.83194751032321	0.0312139953772739	3.83194751032321	0.0138403651363906	3.919718024897	0.0535543758174033	3.86236386996471	1.40417049814923E-7	3.83194751032325	1.00876938180771			3.86236386996471	0.907232090354158
3.84013729698618	0.0408711162375914	3.84013729698618	0.0118468070655034	3.84013729698618	0.0263639012518653	3.84013729698618	0.0214534552219255	3.84013729698618	0.0202518094548808	3.84013729698618	0.0212384774280063	3.84013729698618	0.0312045248076398	3.84013729698618	0.0138327185207766	3.92790781155996	0.0535589403145403	3.87113586490669	1.3986919348817E-7	3.84013729698621	1.0087726812501			3.87113586490669	0.907232073907169
3.84832708364914	0.0404869819501195	3.84832708364914	0.0117538265468524	3.84832708364914	0.0261586441694048	3.84832708364914	0.0214084467771185	3.84832708364914	0.0202419492711402	3.84832708364914	0.0212263084661695	3.84832708364914	0.0311867484603012	3.84832708364914	0.0138265498689765	3.93609759822293	0.053560534414406	3.87990785984867	1.40143239597178E-7	3.84832708364918	1.00876487277205			3.87990785984867	0.907232051915119
3.85651687031211	0.0404984208835372	3.85651687031211	0.0117561109683596	3.85651687031211	0.026153979274478	3.85651687031211	0.021404596214931	3.85651687031211	0.0202429428624657	3.85651687031211	0.021227686296099	3.85651687031211	0.0311883481485831	3.85651687031211	0.013832156652924	3.94428738488589	0.0535528965503735	3.88867985479065	1.401174657625E-7	3.85651687031214	1.00876324650879			3.88867985479065	0.907232038314859
3.86470665697507	0.040518333769674	3.86470665697507	0.0117586255367734	3.86470665697507	0.0261513481973234	3.86470665697507	0.021404007775136	3.86470665697507	0.0202395597654662	3.86470665697507	0.021229195335227	3.86470665697507	0.0311980340282137	3.86470665697507	0.0138295051850599	3.95247717154886	0.0535478216473281	3.89745184973263	1.40315862029439E-7	3.86470665697511	1.00877324113155			3.89745184973263	0.907232023832726
3.87289644363804	0.0405355721488142	3.87289644363804	0.0117606479627969	3.87289644363804	0.026147514617589	3.87289644363804	0.0214034278255496	3.87289644363804	0.0202371084973773	3.87289644363804	0.0212310379260191	3.87289644363804	0.0312011341439369	3.87289644363804	0.0138277786603639	3.96066695821182	0.0535503018496966	3.90622384467461	1.41317504836097E-7	3.87289644363807	1.00877488233489			3.90622384467461	0.907232015694142
3.881086230301	0.0406287094358212	3.881086230301	0.0117908537083958	3.881086230301	0.026172863637307	3.881086230301	0.021411364374972	3.881086230301	0.0202406506872732	3.881086230301	0.021235293022217	3.881086230301	0.0311970221245211	3.881086230301	0.013833583213299	3.96885674487479	0.0535564539980118	3.9149958396166	1.41444771415985E-7	3.88108623030103	1.00877458632724			3.9149958396166	0.907232012899259
3.88927601696396	0.0407070158491518	3.88927601696396	0.0118185661444815	3.88927601696396	0.026203225622097	3.88927601696396	0.0214172818266266	3.88927601696396	0.0202400170082613	3.88927601696396	0.0212414808031028	3.88927601696396	0.0311999658182498	3.88927601696396	0.0138411947310358	3.97704653153775	0.0535575538594184	3.92376783455858	1.41082565924748E-7	3.889276016964	1.00877647189798			3.92376783455858	0.907232009850054
3.89746580362693	0.0405882372371538	3.89746580362693	0.0117644732115616	3.89746580362693	0.0261743993341876	3.89746580362693	0.0214118996658205	3.89746580362693	0.0202339181096718	3.89746580362693	0.0212285736905376	3.89746580362693	0.0311847495563969	3.89746580362693	0.0138340562286658	3.98523631820071	0.0535569592055796	3.93253982950056	1.40645030187312E-7	3.89746580362696	1.0087689167759			3.93253982950056	0.907232006252238
3.90565559028989	0.040486157774502	3.90565559028989	0.0117455769728765	3.90565559028989	0.0261488867463052	3.90565559028989	0.0214010508562415	3.90565559028989	0.0202289505621085	3.90565559028989	0.0212232644440582	3.90565559028989	0.0311820701378066	3.90565559028989	0.0138245275205818	3.99342610486368	0.0535620206844044	3.94131182444254	1.4034154344856E-7	3.90565559028993	1.0087594716866			3.94131182444254	0.907231998051182
3.91384537695286	0.0404845412306295	3.91384537695286	0.0117437808356313	3.91384537695286	0.0261412973016226	3.91384537695286	0.0214024271420225	3.91384537695286	0.0202275777427958	3.91384537695286	0.0212276708829215	3.91384537695286	0.0311857942102274	3.91384537695286	0.013822855989723	4.00161589152664	0.0535625218727897	3.95008381938452	1.40926487643475E-7	3.91384537695289	1.00876251361323			3.95008381938452	0.907231983600774
3.92203516361582	0.0405815553948094	3.92203516361582	0.0117532255517956	3.92203516361582	0.0261493607235109	3.92203516361582	0.0214104388035171	3.92203516361582	0.0202322380292479	3.92203516361582	0.0212315070366638	3.92203516361582	0.0311918781652331	3.92203516361582	0.0138275743529823	4.00980567818961	0.0535590492615999	3.9588558143265	1.42099065079351E-7	3.92203516361586	1.00877303935888			3.9588558143265	0.907231941093493
3.93022495027879	0.0405591276575493	3.93022495027879	0.0117638865488042	3.93022495027879	0.0261548819724905	3.93022495027879	0.021410798896436	3.93022495027879	0.0202386993560654	3.93022495027879	0.0212369757953174	3.93022495027879	0.0312053617736614	3.93022495027879	0.0138355311025325	4.01799546485257	0.0535550727264241	3.96762780926849	1.42386944111522E-7	3.93022495027882	1.00876741813938			3.96762780926849	0.907231925763267
3.93841473694175	0.0408746949247631	3.93841473694175	0.0117760867342816	3.93841473694175	0.0261704318235038	3.93841473694175	0.0214136035533589	3.93841473694175	0.0202432097410626	3.93841473694175	0.0212432432501363	3.93841473694175	0.031221740678513	3.93841473694175	0.0138398765030073	4.02618525151554	0.0535559630832708	3.97639980421047	1.4285907272157E-7	3.93841473694179	1.00875628105023			3.97639980421047	0.907231897589429
3.94660452360471	0.0411780678986338	3.94660452360471	0.0117855102078515	3.94660452360471	0.0261880542409947	3.94660452360471	0.0214122944084519	3.94660452360471	0.0202489937093604	3.94660452360471	0.0212417754092377	3.94660452360471	0.031211664047766	3.94660452360471	0.0138308734670036	4.0343750381785	0.0535577512137431	3.98517179915245	1.43298729563687E-7	3.94660452360475	1.00876616162703			3.98517179915245	0.907231872030821
3.95479431026768	0.0405483861028489	3.95479431026768	0.0117630629220422	3.95479431026768	0.0261681285231789	3.95479431026768	0.0214018163690179	3.95479431026768	0.0202450700766049	3.95479431026768	0.0212363030422151	3.95479431026768	0.0311874137226574	3.95479431026768	0.0138275475131277	4.04256482484147	0.0535597396181784	3.99394379409443	1.42708213132192E-7	3.95479431026772	1.00877174382506			3.99394379409443	0.907231852633774
3.96298409693064	0.0405376255253325	3.96298409693064	0.0117586741905243	3.96298409693064	0.026166611133474	3.96298409693064	0.0214041971254208	3.96298409693064	0.0202388258314425	3.96298409693064	0.0212358279600017	3.96298409693064	0.0311883724688701	3.96298409693064	0.0138282743785951	4.05075461150443	0.0535632122713037	4.00271578903641	1.42059570979568E-7	3.96298409693068	1.00877238748478			4.00271578903641	0.907231832891689
3.97117388359361	0.0404946284405744	3.97117388359361	0.0117504405735617	3.97117388359361	0.0261530181706042	3.97117388359361	0.0214048970380351	3.97117388359361	0.0202346726443063	3.97117388359361	0.021233884248195	3.97117388359361	0.0311827091350695	3.97117388359361	0.0138251651424054	4.0589443981674	0.0535582531867639	4.01148778397839	1.42459525238373E-7	3.97117388359364	1.00876917380237			4.01148778397839	0.90723179236438
3.97936367025657	0.040474718127135	3.97936367025657	0.011747718221665	3.97936367025657	0.0261460285770242	3.97936367025657	0.0214005664964774	3.97936367025657	0.0202290206954087	3.97936367025657	0.021230047491712	3.97936367025657	0.0311783563382745	3.97936367025657	0.0138320704601669	4.06713418483036	0.0535555675519763	4.02025977892037	1.43618023975577E-7	3.97936367025661	1.00875548004151			4.02025977892037	0.907231757454627
3.98755345691954	0.0404823283475663	3.98755345691954	0.0117563923466276	3.98755345691954	0.0261497471805874	3.98755345691954	0.0214002220126765	3.98755345691954	0.0202307651537297	3.98755345691954	0.0212306922413396	3.98755345691954	0.0311792689722582	3.98755345691954	0.0138367866830462	4.07532397149333	0.0535581474851408	4.02903177386236	1.43584198158023E-7	3.98755345691957	1.00875346572679			4.02903177386236	0.907231749770193
3.9957432435825	0.0406368361279968	3.9957432435825	0.0117832594444308	3.9957432435825	0.0261945596704137	3.9957432435825	0.0214203279353475	3.9957432435825	0.0202419617636535	3.9957432435825	0.0212367190658039	3.9957432435825	0.0311878956706433	3.9957432435825	0.0138336773446475	4.08351375815629	0.0535547736687769	4.03780376880434	1.44002164339494E-7	3.99574324358254	1.00875854347733			4.03780376880434	0.907231710820556
4.00393303024547	0.0406548134082915	4.00393303024547	0.0117797027095545	4.00393303024547	0.0261891468595612	4.00393303024547	0.0214285276165576	4.00393303024547	0.0202446097732049	4.00393303024547	0.0212449136744623	4.00393303024547	0.0311996653465374	4.00393303024547	0.0138336812394644	4.09170354481926	0.0535540781174723	4.04657576374632	1.44570942008047E-7	4.0039330302455	1.00875857415397			4.04657576374632	0.907231700986705
4.01212281690843	0.0405987107843334	4.01212281690843	0.0117671780613265	4.01212281690843	0.0261580564903322	4.01212281690843	0.0214136154654504	4.01212281690843	0.0202409020366888	4.01212281690843	0.0212492424423068	4.01212281690843	0.0312127537621661	4.01212281690843	0.0138387019252365	4.09989333148222	0.0535546726304745	4.0553477586883	1.44136946882785E-7	4.01212281690847	1.00875535278177			4.0553477586883	0.907231686995944
4.0203126035714	0.0417614269823883	4.0203126035714	0.0118216933425831	4.0203126035714	0.0261933033648151	4.0203126035714	0.0214190546712477	4.0203126035714	0.0202492660977945	4.0203126035714	0.0212567329759876	4.0203126035714	0.0312555201926553	4.0203126035714	0.0138616515442283	4.10808311814518	0.0535532822255948	4.06411975363028	1.43513743724869E-7	4.02031260357143	1.00875089009172			4.06411975363028	0.907231675159478
4.02850239023436	0.0429518612036288	4.02850239023436	0.0120436842721302	4.02850239023436	0.0263529726953274	4.02850239023436	0.0214400332278988	4.02850239023436	0.0202540902280985	4.02850239023436	0.0212621609487583	4.02850239023436	0.0312635809187478	4.02850239023436	0.0138553799187864	4.11627290480815	0.0535562589567609	4.07289174857226	1.43202235155313E-7	4.0285023902344	1.00875037737941			4.07289174857226	0.907231653038499
4.03669217689732	0.0418339273613636	4.03669217689732	0.0119963544170946	4.03669217689732	0.0264981069611529	4.03669217689732	0.0214788500282572	4.03669217689732	0.0202613744271388	4.03669217689732	0.0212599880875603	4.03669217689732	0.0312773687234643	4.03669217689732	0.0138586295066749	4.12446269147111	0.0535589439467751	4.08166374351425	1.4354875561421E-7	4.03669217689736	1.00874716146629			4.08166374351425	0.907231645538655
4.04488196356029	0.0406041458313777	4.04488196356029	0.011778931977455	4.04488196356029	0.0262236462753573	4.04488196356029	0.0214370009849806	4.04488196356029	0.0202540583730427	4.04488196356029	0.0212531061097253	4.04488196356029	0.0312324246743835	4.04488196356029	0.0138490093052593	4.13265247813408	0.0535585485297079	4.09043573845623	1.44391771528805E-7	4.04488196356033	1.00874767226417			4.09043573845623	0.90723163133828
4.05307175022325	0.0406990449700235	4.05307175022325	0.0117738314332839	4.05307175022325	0.0261749166629393	4.05307175022325	0.0214197848787347	4.05307175022325	0.0202508085953279	4.05307175022325	0.0212502421611405	4.05307175022325	0.0312125676810412	4.05307175022325	0.0138394323700798	4.14084226479704	0.0535555701010781	4.09920773339821	1.45223563928534E-7	4.05307175022329	1.00874858312207			4.09920773339821	0.907231599154124
4.06126153688622	0.0409289599989023	4.06126153688622	0.0117844562997613	4.06126153688622	0.0261832048151711	4.06126153688622	0.0214221013334578	4.06126153688622	0.0202479659595255	4.06126153688622	0.0212464657387629	4.06126153688622	0.0312154419073623	4.06126153688622	0.013841858160902	4.14903205146001	0.0535555672837391	4.10797972834019	1.45953683455618E-7	4.06126153688625	1.0087472179445			4.10797972834019	0.907231574983264
4.06945132354918	0.0413898127516679	4.06945132354918	0.0118515152939155	4.06945132354918	0.0262246818673124	4.06945132354918	0.0214296890335833	4.06945132354918	0.0202467647902716	4.06945132354918	0.021243394067759	4.06945132354918	0.0312190511431738	4.06945132354918	0.0138447933456657	4.15722183812297	0.0535549720077351	4.11675172328217	1.45965795979194E-7	4.06945132354922	1.00875154172512			4.11675172328217	0.907231558444342
4.07764111021215	0.0411558231928477	4.07764111021215	0.0118335704512354	4.07764111021215	0.0262581631346628	4.07764111021215	0.0214174311987397	4.07764111021215	0.0202481864009908	4.07764111021215	0.0212328808676055	4.07764111021215	0.0312038154409938	4.07764111021215	0.0138374800538864	4.16541162478594	0.0535553683350012	4.12552371822415	1.45498023792026E-7	4.07764111021218	1.00875763070999			4.12552371822415	0.907231536229603
4.08583089687511	0.0405926878747203	4.08583089687511	0.0117773458602349	4.08583089687511	0.0261913428731747	4.08583089687511	0.0214148270244399	4.08583089687511	0.0202483892947368	4.08583089687511	0.0212360986653349	4.08583089687511	0.0312027651276414	4.08583089687511	0.0138417296361815	4.1736014114489	0.0535588394287266	4.13429571316614	1.44793223877284E-7	4.08583089687515	1.00875014488662			4.13429571316614	0.907231523470659
4.09402068353808	0.0406957898628683	4.09402068353808	0.0117783956422958	4.09402068353808	0.0261756653547868	4.09402068353808	0.0214148778494702	4.09402068353808	0.0202439935039343	4.09402068353808	0.0212336871150735	4.09402068353808	0.0311975429742295	4.09402068353808	0.0138468493391831	4.18179119811187	0.0535594413683988	4.14306770810812	1.44456369411251E-7	4.09402068353811	1.00873217215715			4.14306770810812	0.907231501102203
4.10221047020104	0.0406712280575681	4.10221047020104	0.0117632774216326	4.10221047020104	0.0261557518670356	4.10221047020104	0.0214036691101767	4.10221047020104	0.0202403148413771	4.10221047020104	0.0212266008989959	4.10221047020104	0.0311902943043875	4.10221047020104	0.0138317915407202	4.18998098477483	0.0535588460689825	4.1518397030501	1.45286418217727E-7	4.10221047020108	1.00873114830568			4.1518397030501	0.907231472530805
4.11040025686401	0.0405095003273054	4.11040025686401	0.0117530967133567	4.11040025686401	0.0261582435124323	4.11040025686401	0.021408750597393	4.11040025686401	0.0202417740828857	4.11040025686401	0.0212308048068563	4.11040025686401	0.0311910808786734	4.11040025686401	0.0138268822890188	4.1981707714378	0.0535581514996997	4.16061169799208	1.45928199586257E-7	4.11040025686404	1.00875173304784			4.16061169799208	0.907231455181096
4.11859004352697	0.0406289592667742	4.11859004352697	0.0117580187193188	4.11859004352697	0.026173398157716	4.11859004352697	0.0214156666648955	4.11859004352697	0.0202448921135214	4.11859004352697	0.0212364002015015	4.11859004352697	0.0311994111044955	4.11859004352697	0.0138356590317748	4.20636055810076	0.0535571576564755	4.16938369293406	1.45975200633009E-7	4.11859004352701	1.00876852297043			4.16938369293406	0.907231450126014
4.12677983018994	0.0414654127880852	4.12677983018994	0.0118668455904123	4.12677983018994	0.026572013406151	4.12677983018994	0.0215731294288039	4.12677983018994	0.0203249406215863	4.12677983018994	0.021296588247951	4.12677983018994	0.0312540956488193	4.12677983018994	0.0138524967007764	4.21455034476373	0.0535586472357859	4.17815568787604	1.46146918476964E-7	4.12677983018997	1.00877068957103			4.17815568787604	0.907231449381883
4.1349696168529	0.0407626354761353	4.1349696168529	0.011826359949277	4.1349696168529	0.0264737357228824	4.1349696168529	0.0215375452816197	4.1349696168529	0.0203046314651691	4.1349696168529	0.0212772143454111	4.1349696168529	0.0312232481141895	4.1349696168529	0.0138398734519203	4.22274013142669	0.0535596395177722	4.18692768281802	1.46302353881407E-7	4.13496961685294	1.00876844420775			4.18692768281802	0.907231440175582
4.14315940351587	0.0404933155565673	4.14315940351587	0.0117568723252601	4.14315940351587	0.0261603503347355	4.14315940351587	0.0214115450155465	4.14315940351587	0.0202378237605392	4.14315940351587	0.0212319132854999	4.14315940351587	0.0311925808453178	4.14315940351587	0.0138296545904727	4.23092991808966	0.0535576545038441	4.19569967776001	1.4556069476899E-7	4.1431594035159	1.00876693854647			4.19569967776001	0.907231448596762
4.15134919017883	0.0404837827944478	4.15134919017883	0.0117504635491442	4.15134919017883	0.0261493806316517	4.15134919017883	0.0214013159332577	4.15134919017883	0.0202345960732885	4.15134919017883	0.0212298473826853	4.15134919017883	0.0311858452872104	4.15134919017883	0.0138297506402573	4.23911970475262	0.0535540829490782	4.20447167270199	1.44875673394743E-7	4.15134919017886	1.00877123912084			4.20447167270199	0.907231440017148
4.1595389768418	0.0404983108635308	4.1595389768418	0.0117455695553841	4.1595389768418	0.0261470740026387	4.1595389768418	0.0214024149646937	4.1595389768418	0.0202361455888799	4.1595389768418	0.0212330487295544	4.1595389768418	0.0311838242613583	4.1595389768418	0.0138233848134972	4.24730949141559	0.0535549703880556	4.21324366764397	1.45618117530019E-7	4.15953897684183	1.00877370191977			4.21324366764397	0.907231417575317
4.16772876350476	0.0405708904180944	4.16772876350476	0.0117574881940213	4.16772876350476	0.0261589761901507	4.16772876350476	0.0214122357499962	4.16772876350476	0.0202364507259695	4.16772876350476	0.0212346743719246	4.16772876350476	0.0311863126229783	4.16772876350476	0.0138195652333089	4.25549927807855	0.0535572560652055	4.22201566258595	1.47018276793865E-7	4.16772876350479	1.00877198377845			4.22201566258595	0.907231392531357
4.17591855016773	0.0408185481642453	4.17591855016773	0.0118080972395594	4.17591855016773	0.0262253578809653	4.17591855016773	0.0214377362449561	4.17591855016773	0.0202528840016008	4.17591855016773	0.0212496793752205	4.17591855016773	0.0312151113342643	4.17591855016773	0.0138298427960574	4.26368906474152	0.0535563632917272	4.23078765752793	1.47491403104854E-7	4.17591855016776	1.00876502435748			4.23078765752793	0.907231374119833
4.18410833683069	0.0406706868062671	4.18410833683069	0.0117880009447936	4.18410833683069	0.0261889718634973	4.18410833683069	0.0214259789351244	4.18410833683069	0.0202520557708243	4.18410833683069	0.0212518751221124	4.18410833683069	0.0312087067339424	4.18410833683069	0.0138310865429505	4.27187885140448	0.0535591424301422	4.23955965246991	1.47653973374584E-7	4.18410833683072	1.00875222708279			4.23955965246991	0.907231344056094
4.19229812349366	0.0406528401742954	4.19229812349366	0.0117829137260156	4.19229812349366	0.0261876915397744	4.19229812349366	0.0214271381313107	4.19229812349366	0.020242953074463	4.19229812349366	0.0212450238558474	4.19229812349366	0.031196833137591	4.19229812349366	0.013828258745289	4.28006863806745	0.0535594414754213	4.2483316474119	1.48138495789515E-7	4.19229812349369	1.00874151893953			4.2483316474119	0.907231317538865
4.20048791015662	0.0405971520468903	4.20048791015662	0.0117778225350627	4.20048791015662	0.0261936239382235	4.20048791015662	0.0214344592426067	4.20048791015662	0.0202396502423037	4.20048791015662	0.0212393044858965	4.20048791015662	0.0311999874940984	4.20048791015662	0.0138279490549699	4.28825842473041	0.0535527921335471	4.25710364235388	1.48007892557598E-7	4.20048791015665	1.00874058981249			4.25710364235388	0.907231298184931
4.20867769681958	0.0404801947740052	4.20867769681958	0.0117484013907011	4.20867769681958	0.0261466824075304	4.20867769681958	0.0214046761972337	4.20867769681958	0.0202285027272685	4.20867769681958	0.0212321161723693	4.20867769681958	0.0311907288354294	4.20867769681958	0.0138290641466066	4.29644821139337	0.0535494082015013	4.26587563729586	1.47508604991157E-7	4.20867769681962	1.00874588647245			4.26587563729586	0.907231261819106
4.21686748348255	0.0405142164117669	4.21686748348255	0.011751922646325	4.21686748348255	0.0261482911652337	4.21686748348255	0.0214057895772298	4.21686748348255	0.0202330801832652	4.21686748348255	0.0212334540807587	4.21686748348255	0.0311959767836674	4.21686748348255	0.0138300119940061	4.30463799805634	0.0535540701699919	4.27464763223784	1.47429265814081E-7	4.21686748348258	1.00875317804394			4.27464763223784	0.907231221897014
4.22505727014551	0.0406911020095973	4.22505727014551	0.0117855806488491	4.22505727014551	0.0261770574467043	4.22505727014551	0.02142636128425	4.22505727014551	0.0202488731366099	4.22505727014551	0.0212528714278	4.22505727014551	0.0312310179456365	4.22505727014551	0.0138358458281527	4.3128277847193	0.0535575519648711	4.28341962717982	1.47925873313806E-7	4.22505727014554	1.0087589172904			4.28341962717982	0.907231194203833
4.23324705680848	0.0425800191159116	4.23324705680848	0.0119339318167092	4.23324705680848	0.0263784967539006	4.23324705680848	0.0214550363399307	4.23324705680848	0.0202558123453709	4.23324705680848	0.0212612976183252	4.23324705680848	0.0312702054402318	4.23324705680848	0.0138628058366618	4.32101757138227	0.0535570576725206	4.2921916221218	1.4834806031044E-7	4.23324705680851	1.00875125810799			4.2921916221218	0.907231182015501
4.24143684347144	0.0414173902073509	4.24143684347144	0.011911157796163	4.24143684347144	0.0263550888230476	4.24143684347144	0.0214498272084347	4.24143684347144	0.0202500561494806	4.24143684347144	0.021247901191708	4.24143684347144	0.0312242576504657	4.24143684347144	0.0138513477772003	4.32920735804523	0.0535580499545069	4.30096361706378	1.48532218567309E-7	4.24143684347147	1.00874648581836			4.30096361706378	0.907231163860013
4.24962663013441	0.0409765743900149	4.24962663013441	0.0118135651229752	4.24962663013441	0.0262680050008567	4.24962663013441	0.0214494429926044	4.24962663013441	0.0202566009730912	4.24962663013441	0.0212521276312053	4.24962663013441	0.0312262501995045	4.24962663013441	0.013840614028556	4.3373971447082	0.0535572565441166	4.30973561200577	1.48671942902524E-7	4.24962663013444	1.00875226143251			4.30973561200577	0.90723115475126
4.25781641679737	0.0414471322608581	4.25781641679737	0.0118534666815601	4.25781641679737	0.0262461121898524	4.25781641679737	0.0214583970965754	4.25781641679737	0.0202625362271468	4.25781641679737	0.021253228097021	4.25781641679737	0.0312483889419983	4.25781641679737	0.0138523109875892	4.34558693137116	0.053554974813909	4.31850760694775	1.48442813946834E-7	4.2578164167974	1.00875605252554			4.31850760694775	0.907231156908804
4.26600620346034	0.0431355079180967	4.26600620346034	0.0120202150551789	4.26600620346034	0.0263604261789689	4.26600620346034	0.0214846351765381	4.26600620346034	0.0202651301899777	4.26600620346034	0.0212566390012332	4.26600620346034	0.0312548573848681	4.26600620346034	0.0138605213976322	4.35377671803413	0.0535554675302207	4.32727960188973	1.48055446808554E-7	4.26600620346037	1.00876098464152			4.32727960188973	0.907231151721363
4.2741959901233	0.0418804058090149	4.2741959901233	0.0120281197808888	4.2741959901233	0.0263862392160502	4.2741959901233	0.0214736196116834	4.2741959901233	0.0202742860285337	4.2741959901233	0.0212564433814782	4.2741959901233	0.0312201228261908	4.2741959901233	0.0138406254910315	4.36196650469709	0.0535572562313973	4.33605159683171	1.47986425519241E-7	4.27419599012333	1.00876495716542			4.33605159683171	0.907231142167135
4.28238577678627	0.0411269081809985	4.28238577678627	0.011883601815166	4.28238577678627	0.026285516936326	4.28238577678627	0.0214526838227689	4.28238577678627	0.020271593996465	4.28238577678627	0.0212528719815629	4.28238577678627	0.0312110559133665	4.28238577678627	0.0138335367836285	4.37015629136006	0.0535569585880845	4.34482359177369	1.48569510114109E-7	4.2823857767863	1.0087760466039			4.34482359177369	0.907231121724336
4.29057556344923	0.0407302837427138	4.29057556344923	0.0117872923999314	4.29057556344923	0.0262078528340645	4.29057556344923	0.0214330829029597	4.29057556344923	0.0202491563683508	4.29057556344923	0.0212454465244476	4.29057556344923	0.0312102241518743	4.29057556344923	0.0138383142592996	4.37834607802302	0.0535622213403727	4.35359558671567	1.48954402756878E-7	4.29057556344926	1.00877969499163			4.35359558671567	0.907231112884272
4.2987653501122	0.0405805836251972	4.2987653501122	0.0117674718651878	4.2987653501122	0.0261560182153004	4.2987653501122	0.0214035761337986	4.2987653501122	0.0202329401616822	4.2987653501122	0.0212332468888802	4.2987653501122	0.0311930831479062	4.2987653501122	0.0138330419635125	4.38653586468599	0.0535636123935251	4.36236758165766	1.48894228858607E-7	4.29876535011222	1.00877445046955			4.36236758165766	0.907231105750009
4.30695513677516	0.0406938617719089	4.30695513677516	0.0117723610139795	4.30695513677516	0.0261615925079558	4.30695513677516	0.0214090336448652	4.30695513677516	0.020234190473792	4.30695513677516	0.021238624684707	4.30695513677516	0.0311989269668388	4.30695513677516	0.0138396559732572	4.39472565134895	0.0535557733555773	4.37113957659964	1.48571414189566E-7	4.30695513677519	1.00876264063101			4.37113957659964	0.907231112155276
4.31514492343813	0.0412008916787985	4.31514492343813	0.011866983492877	4.31514492343813	0.0262607249404328	4.31514492343813	0.0214874272686126	4.31514492343813	0.0202752276749728	4.31514492343813	0.0212808208764378	4.31514492343813	0.0312480538640313	4.31514492343813	0.0138525332151913	4.40291543801192	0.0535546732803249	4.37991157154162	1.48632880853822E-7	4.31514492343815	1.00875073995758			4.37991157154162	0.907231108453091
4.32333471010109	0.0409763466428726	4.32333471010109	0.011832081403437	4.32333471010109	0.0262287686236862	4.32333471010109	0.0214270514326541	4.32333471010109	0.0202507760203729	4.32333471010109	0.0212443941829605	4.32333471010109	0.0312029152488564	4.32333471010109	0.013841303759797	4.41110522467488	0.0535554668227371	4.3886835664836	1.48595341949479E-7	4.32333471010112	1.0087592851424			4.3886835664836	0.907231108640573
4.33152449676406	0.0408065879666278	4.33152449676406	0.0117987565633599	4.33152449676406	0.0262047839075484	4.33152449676406	0.0214174372052634	4.33152449676406	0.0202455568381387	4.33152449676406	0.0212362981960888	4.33152449676406	0.0311893004618225	4.33152449676406	0.0138352834366504	4.41929501133785	0.0535524891904498	4.39745556142558	1.48642343016066E-7	4.33152449676408	1.00877344966238			4.39745556142558	0.907231091445857
4.33971428342702	0.0406120547944783	4.33971428342702	0.0118004713265062	4.33971428342702	0.0262243802170602	4.33971428342702	0.0214373808558083	4.33971428342702	0.0202587505124535	4.33971428342702	0.0212494882536108	4.33971428342702	0.0312055986444464	4.33971428342702	0.0138405257005124	4.42748479800081	0.0535491156697756	4.40622755636756	1.49172331107795E-7	4.33971428342705	1.00877886261616			4.40622755636756	0.907231076262665
4.34790407008999	0.0404908443038227	4.34790407008999	0.0117586131455131	4.34790407008999	0.0261609784644122	4.34790407008999	0.0214184353595852	4.34790407008999	0.0202417142370922	4.34790407008999	0.0212392686624074	4.34790407008999	0.0311986432300683	4.34790407008999	0.0138402275303819	4.43567458466378	0.053551193567661	4.41499955130954	1.49730677292928E-7	4.34790407009001	1.00877530545091			4.41499955130954	0.907231058991594
4.35609385675295	0.0404963653711969	4.35609385675295	0.0117606701120689	4.35609385675295	0.0261565360752861	4.35609385675295	0.0214107906221349	4.35609385675295	0.0202377556701497	4.35609385675295	0.0212292129190713	4.35609385675295	0.0311958063478836	4.35609385675295	0.0138380957073167	4.44386437132674	0.0535552680853514	4.42377154625153	1.49586925001664E-7	4.35609385675298	1.00877369728793			4.42377154625153	0.90723105940185
4.36428364341592	0.0406256358102522	4.36428364341592	0.0117853932800806	4.36428364341592	0.0261844455856467	4.36428364341592	0.0214193612561805	4.36428364341592	0.0202444593722955	4.36428364341592	0.0212335528069465	4.36428364341592	0.0311948208150357	4.36428364341592	0.0138304059413368	4.4520541579897	0.0535595348445937	4.43254354119351	1.48671469018963E-7	4.36428364341594	1.00877362466008			4.43254354119351	0.907231066001036
4.37247343007888	0.0405592086876694	4.37247343007888	0.0117896832344378	4.37247343007888	0.0262136688432105	4.37247343007888	0.0214251813201698	4.37247343007888	0.0202529686752766	4.37247343007888	0.0212442592366964	4.37247343007888	0.0311991024658728	4.37247343007888	0.013828931832019	4.46024394465267	0.0535611298163578	4.44131553613549	1.48465556963248E-7	4.3724734300789	1.00876840200733			4.44131553613549	0.907231060903947
4.38066321674185	0.0406675431081259	4.38066321674185	0.0118308951604222	4.38066321674185	0.0262526988271974	4.38066321674185	0.0214411948572352	4.38066321674185	0.0202703586960749	4.38066321674185	0.0212602202001012	4.38066321674185	0.031215277651311	4.38066321674185	0.0138385020756155	4.46843373131563	0.0535566600683312	4.45008753107747	1.49090398423129E-7	4.38066321674187	1.00875356447011			4.45008753107747	0.907231050329129
4.38885300340481	0.0407036325995734	4.38885300340481	0.0118517177322014	4.38885300340481	0.0263302811302077	4.38885300340481	0.0214833902419013	4.38885300340481	0.0202879913294927	4.38885300340481	0.0212775777525698	4.38885300340481	0.0312436221476907	4.38885300340481	0.0138423441010586	4.4766235179786	0.0535548739607558	4.45885952601945	1.49279290777721E-7	4.38885300340483	1.00875028668162			4.45885952601945	0.907231040273416
4.39704279006777	0.040552687699218	4.39704279006777	0.0117708358844249	4.39704279006777	0.0261885780234912	4.39704279006777	0.0214247477184479	4.39704279006777	0.0202512637937117	4.39704279006777	0.0212541036389649	4.39704279006777	0.0312186160382441	4.39704279006777	0.0138333219111869	4.48481330464156	0.0535512966195644	4.46763152096143	1.48942688704215E-7	4.3970427900678	1.00875712563366			4.46763152096143	0.907231042960942
4.40523257673074	0.0405999486530381	4.40523257673074	0.0117692023542326	4.40523257673074	0.0261714755638074	4.40523257673074	0.0214175695138248	4.40523257673074	0.0202439305558905	4.40523257673074	0.0212399091639119	4.40523257673074	0.0312040302055563	4.40523257673074	0.0138261688609415	4.49300309130453	0.0535452447148262	4.47640351590342	1.49370915464488E-7	4.40523257673076	1.00876100388947			4.47640351590342	0.907231034252241
4.4134223633937	0.0407222894779514	4.4134223633937	0.011760515724366	4.4134223633937	0.0261936043291454	4.4134223633937	0.0214143171397484	4.4134223633937	0.0202430415374096	4.4134223633937	0.0212365351641921	4.4134223633937	0.0311991726338006	4.4134223633937	0.0138291822668827	4.50119287796749	0.0535459295398686	4.4851755108454	1.49926228410398E-7	4.41342236339373	1.00875461837469			4.4851755108454	0.907231034809844
4.42161215005667	0.0404970899560423	4.42161215005667	0.0117551110720962	4.42161215005667	0.0261575212602025	4.42161215005667	0.0214063819288365	4.42161215005667	0.0202372545310005	4.42161215005667	0.0212357518973032	4.42161215005667	0.0311883155672789	4.42161215005667	0.0138326442477291	4.50938266463046	0.0535514933993811	4.49394750578738	1.50274331627493E-7	4.42161215005669	1.00873907933461			4.49394750578738	0.907231013358015
4.42980193671963	0.0405239856961599	4.42980193671963	0.0117640251189844	4.42980193671963	0.0261648554485367	4.42980193671963	0.0214137131076109	4.42980193671963	0.0202433757533388	4.42980193671963	0.0212406658202653	4.42980193671963	0.0311906573045658	4.42980193671963	0.0138321654757958	4.51757245129342	0.0535522876147933	4.50271950072936	1.49877337951032E-7	4.42980193671966	1.00873464545232			4.50271950072936	0.907231000606137
4.4379917233826	0.0405502682849268	4.4379917233826	0.0117739949654584	4.4379917233826	0.0261883566238761	4.4379917233826	0.0214254994851231	4.4379917233826	0.0202438871236917	4.4379917233826	0.0212461250818021	4.4379917233826	0.031193697688983	4.4379917233826	0.0138375045437002	4.52576223795639	0.0535525865641048	4.51149149567134	1.50159716491118E-7	4.43799172338262	1.00873924906623			4.51149149567134	0.907230967521493
4.44618151004556	0.0405107860402257	4.44618151004556	0.0117664188875283	4.44618151004556	0.0261741395465344	4.44618151004556	0.0214222612763861	4.44618151004556	0.0202399290659286	4.44618151004556	0.0212445860464407	4.44618151004556	0.031193363654038	4.44618151004556	0.0138340995817565	4.53395202461935	0.0535571487542475	4.52026349061332	1.50767253246167E-7	4.44618151004559	1.00874513974383			4.52026349061332	0.907230955391487
4.45437129670853	0.0405243389523532	4.45437129670853	0.0117752134036755	4.45437129670853	0.0261738698321283	4.45437129670853	0.021420631548374	4.45437129670853	0.0202442878236894	4.45437129670853	0.02124136518273	4.45437129670853	0.0312005448775834	4.45437129670853	0.0138389465257798	4.54214181128232	0.0535529883087132	4.5290354855553	1.50925912587822E-7	4.45437129670855	1.00873740870426			4.5290354855553	0.907230920256814
4.46256108337149	0.0405220919346766	4.46256108337149	0.0117747806119158	4.46256108337149	0.0261613793257981	4.46256108337149	0.0214122108777224	4.46256108337149	0.0202368634515787	4.46256108337149	0.0212345381707597	4.46256108337149	0.031193396923465	4.46256108337149	0.0138398296925976	4.55033159794528	0.0535495075525467	4.53780748049729	1.51375855744313E-7	4.46256108337151	1.00873583263572			4.53780748049729	0.907230884073479
4.47075087003446	0.0405913710448391	4.47075087003446	0.01179273002959	4.47075087003446	0.0261887566115907	4.47075087003446	0.0214257506172561	4.47075087003446	0.0202478228135059	4.47075087003446	0.0212428043010543	4.47075087003446	0.0311983533577931	4.47075087003446	0.0138348669030058	4.55852138460825	0.0535520862016191	4.54657947543927	1.50569094370835E-7	4.47075087003448	1.00874299286673			4.54657947543927	0.907230882886571
4.47894065669742	0.0406689186017451	4.47894065669742	0.01180995879593	4.47894065669742	0.0262144029529162	4.47894065669742	0.0214345549063811	4.47894065669742	0.0202529401995239	4.47894065669742	0.0212551748720316	4.47894065669742	0.0312183008031136	4.47894065669742	0.0138384803190965	4.56671117127121	0.0535536785293034	4.55535147038125	1.49971657256275E-7	4.47894065669744	1.00873244184557			4.55535147038125	0.907230879636171
4.48713044336039	0.0405293823532449	4.48713044336039	0.0117650170057797	4.48713044336039	0.0261650623250672	4.48713044336039	0.0214139791121049	4.48713044336039	0.0202368195249175	4.48713044336039	0.0212415333600595	4.48713044336039	0.0312011959547735	4.48713044336039	0.0138308869811614	4.57490095793418	0.0535565608031826	4.56412346532323	1.49916192960674E-7	4.48713044336041	1.00873029554417			4.56412346532323	0.907230891478524
4.49532023002335	0.0405778518192511	4.49532023002335	0.0117679301836577	4.49532023002335	0.0261713834133137	4.49532023002335	0.0214187063082725	4.49532023002335	0.0202478660110694	4.49532023002335	0.0212409302958575	4.49532023002335	0.0312014178109191	4.49532023002335	0.0138318770091771	4.58309074459714	0.0535565608031826	4.57289546026521	1.49589909575222E-7	4.49532023002337	1.00873477907139			4.57289546026521	0.907230887215543
4.50351001668632	0.0412678273515598	4.50351001668632	0.0118922877326054	4.50351001668632	0.0263654828556152	4.50351001668632	0.0214823432295654	4.50351001668632	0.0202808749157012	4.50351001668632	0.0212771158795914	4.50351001668632	0.0312772028632311	4.50351001668632	0.0138553606949652	4.59128053126011	0.0535535812654317	4.58166745520719	1.50246849876591E-7	4.50351001668634	1.00872598963166			4.58166745520719	0.90723088602325
4.51169980334928	0.0448313372675502	4.51169980334928	0.0121301280720066	4.51169980334928	0.0265060027185778	4.51169980334928	0.0215557477246851	4.51169980334928	0.0203346035679258	4.51169980334928	0.0213443586324941	4.51169980334928	0.0313787337445104	4.51169980334928	0.0139161194156169	4.59947031792307	0.0535476285899446	4.59043945014918	1.50459924088445E-7	4.5116998033493	1.00871010832954			4.59043945014918	0.907230893709667
4.51988959001225	0.0459507383387122	4.51988959001225	0.0119501983944996	4.51988959001225	0.0263119684723092	4.51988959001225	0.0214623170814597	4.51988959001225	0.0202700575657215	4.51988959001225	0.0212789554855658	4.51988959001225	0.031277990631528	4.51988959001225	0.0138702150449071	4.60766010458604	0.0535504980241852	4.59921144509116	1.49961180844261E-7	4.51988959001227	1.00871145547201			4.59921144509116	0.907230913145652
4.52807937667521	0.040537201056178	4.52807937667521	0.0117711246622145	4.52807937667521	0.026170176839081	4.52807937667521	0.0214157369821884	4.52807937667521	0.020237146121545	4.52807937667521	0.0212366894746679	4.52807937667521	0.031198882049204	4.52807937667521	0.0138335814875504	4.615849891249	0.0535524873470579	4.60798344003314	1.50085398004353E-7	4.52807937667523	1.00871575048841			4.60798344003314	0.907230930307234
4.53626916333818	0.0405446686222527	4.53626916333818	0.0117748621946318	4.53626916333818	0.0261802931261404	4.53626916333818	0.0214290403217124	4.53626916333818	0.0202491305058807	4.53626916333818	0.0212453769963363	4.53626916333818	0.0312054837549568	4.53626916333818	0.0138424868157793	4.62403967791197	0.0535487167519865	4.61675543497512	1.50207874019948E-7	4.5362691633382	1.00871993800219			4.61675543497512	0.907230925774037
4.54445895000114	0.0407111293873689	4.54445895000114	0.0117968370904814	4.54445895000114	0.0262139136226539	4.54445895000114	0.0214370266022967	4.54445895000114	0.0202517229675758	4.54445895000114	0.0212481876217984	4.54445895000114	0.0312189289675461	4.54445895000114	0.0138440154417911	4.63222946457493	0.0535526841985652	4.6255274299171	1.50059581708879E-7	4.54445895000116	1.00872586815497			4.6255274299171	0.907230929228581
4.55264873666411	0.0415996373034189	4.55264873666411	0.0119205665221961	4.55264873666411	0.02641819046527	4.55264873666411	0.0214658167107761	4.55264873666411	0.0202517874412491	4.55264873666411	0.0212486343834313	4.55264873666411	0.0312345720639208	4.55264873666411	0.0138455771339754	4.6404192512379	0.0535533803466238	4.63429942485908	1.5008032497883E-7	4.55264873666412	1.00871658338906			4.63429942485908	0.907230920558271
4.56083852332707	0.0419539683078972	4.56083852332707	0.0119434702470898	4.56083852332707	0.0264087331768551	4.56083852332707	0.0214598549248668	4.56083852332707	0.020252923229673	4.56083852332707	0.0212447678036134	4.56083852332707	0.0312235215837189	4.56083852332707	0.013839410626753	4.64860903790086	0.0535520911697348	4.64307141980106	1.50461956381273E-7	4.56083852332709	1.00871282634072			4.64307141980106	0.907230904650767
4.56902830999003	0.0408762519457741	4.56902830999003	0.0117639934004123	4.56902830999003	0.0261765308199679	4.56902830999003	0.0214162339274729	4.56902830999003	0.0202380244730659	4.56902830999003	0.0212341556936223	4.56902830999003	0.0311935977717661	4.56902830999003	0.0138267578913939	4.65679882456382	0.0535517919526659	4.65184341474305	1.50629974291581E-7	4.56902830999005	1.00871436960108			4.65184341474305	0.907230910739669
4.577218096653	0.040527239930375	4.577218096653	0.0117628070403859	4.577218096653	0.0261578017539272	4.577218096653	0.0214089628522334	4.577218096653	0.020232681208849	4.577218096653	0.0212361199025776	4.577218096653	0.0311881911038702	4.577218096653	0.0138272975495469	4.66498861122679	0.0535529824773371	4.66061540968503	1.50968673037139E-7	4.57721809665302	1.00871865059595			4.66061540968503	0.907230889967288
4.58540788331596	0.0406767754719711	4.58540788331596	0.0118088892032283	4.58540788331596	0.0261851155819559	4.58540788331596	0.0214226538569445	4.58540788331596	0.0202457145304414	4.58540788331596	0.0212443250345623	4.58540788331596	0.0311957305731316	4.58540788331596	0.0138329680379163	4.67317839788975	0.0535516933368704	4.66938740462701	1.5111838818525E-7	4.58540788331598	1.00871790520373			4.66938740462701	0.907230875763609
4.59359766997893	0.0405722627826456	4.59359766997893	0.0117917321744611	4.59359766997893	0.0261848673877802	4.59359766997893	0.0214192653120244	4.59359766997893	0.0202490800436916	4.59359766997893	0.0212446675210048	4.59359766997893	0.0311926165975086	4.59359766997893	0.0138329766875109	4.68136818455272	0.0535530809155144	4.67815939956899	1.50800691460813E-7	4.59359766997895	1.0087161153049			4.67815939956899	0.907230868231762
4.60178745664189	0.0404865440487971	4.60178745664189	0.0117540663328127	4.60178745664189	0.0261514274252877	4.60178745664189	0.0214069188332252	4.60178745664189	0.0202393827772431	4.60178745664189	0.0212333170420247	4.60178745664189	0.0311885816604973	4.60178745664189	0.0138277722222552	4.68955797121568	0.0535540759488794	4.68693139451097	1.50920062684192E-7	4.60178745664191	1.00872393975846			4.68693139451097	0.907230855146814
4.60997724330486	0.0405608272161397	4.60997724330486	0.0117636544179216	4.60997724330486	0.0261566224520232	4.60997724330486	0.0214147205800994	4.60997724330486	0.0202421816846004	4.60997724330486	0.0212347942839987	4.60997724330486	0.0312027747070276	4.60997724330486	0.0138341499444223	4.69774775787865	0.0535516932112152	4.69570338945295	1.50454521743095E-7	4.60997724330488	1.00872630404826			4.69570338945295	0.907230859575964
4.61816702996782	0.0416924752414239	4.61816702996782	0.0118514997965499	4.61816702996782	0.0262991829287589	4.61816702996782	0.0214502114085317	4.61816702996782	0.0202643766176868	4.61816702996782	0.0212557253262556	4.61816702996782	0.0312301916856649	4.61816702996782	0.013849808467361	4.70593754454161	0.0535562558054222	4.70447538439494	1.49518962337206E-7	4.61816702996784	1.00871813403749			4.70447538439494	0.907230872390289
4.62635681663079	0.0437708774189363	4.62635681663079	0.0127304621171145	4.62635681663079	0.0271625975195212	4.62635681663079	0.0217323936030319	4.62635681663079	0.0204025494448386	4.62635681663079	0.0213472727107592	4.62635681663079	0.0313172839663113	4.62635681663079	0.0138843980265571	4.71412733120458	0.0535612267010447	4.71324737933692	1.49592014020864E-7	4.62635681663081	1.00871300731766			4.71324737933692	0.90723088285779
4.63454660329375	0.0408495414157832	4.63454660329375	0.0118421949240849	4.63454660329375	0.0263286584185617	4.63454660329375	0.0214776143613235	4.63454660329375	0.0202664000286266	4.63454660329375	0.0212517478479368	4.63454660329375	0.0312240006317863	4.63454660329375	0.0138537620383639	4.72231711786754	0.0535611308231523	4.7220193742789	1.5089298148827E-7	4.63454660329377	1.00870787836516			4.7220193742789	0.907230866780415
4.64273638995672	0.0405944347638508	4.64273638995672	0.0117691190350344	4.64273638995672	0.0261697050546628	4.64273638995672	0.0214154260602732	4.64273638995672	0.0202415225485399	4.64273638995672	0.0212331355284601	4.64273638995672	0.03119352643616	4.64273638995672	0.013833825299211	4.73050690453051	0.0535580547489947	4.73079136922088	1.51207835379855E-7	4.64273638995673	1.00870917794615			4.73079136922088	0.907230878315127
4.65092617661968	0.0406811812517888	4.65092617661968	0.0117798243868816	4.65092617661968	0.026193083305093	4.65092617661968	0.0214248350890886	4.65092617661968	0.0202476199185695	4.65092617661968	0.0212360516132393	4.65092617661968	0.0311935245037749	4.65092617661968	0.0138323868561355	4.73869669119347	0.0535550717291609	4.73956336416286	1.50624837564624E-7	4.6509261766197	1.00871810355058			4.73956336416286	0.907230882920957
4.65911596328265	0.0407350326979425	4.65911596328265	0.0118251959186977	4.65911596328265	0.02628437555037	4.65911596328265	0.021448011506001	4.65911596328265	0.0202631053449132	4.65911596328265	0.0212476354600668	4.65911596328265	0.0312058178142842	4.65911596328265	0.0138411701260803	4.74688647785644	0.0535543762072556	4.74833535910484	1.50734667334134E-7	4.65911596328266	1.00871881442191			4.74833535910484	0.907230882660317
4.66730574994561	0.0405367724113102	4.66730574994561	0.0117730994690374	4.66730574994561	0.0262205323858896	4.66730574994561	0.0214368851653125	4.66730574994561	0.020254605253126	4.66730574994561	0.0212523219731165	4.66730574994561	0.0312049508679349	4.66730574994561	0.0138351892673447	4.7550762645194	0.0535558640522598	4.75710735404682	1.50673212252921E-7	4.66730574994563	1.00871410643543			4.75710735404682	0.907230890323717
4.67549553660858	0.0405043325328931	4.67549553660858	0.0117579485406841	4.67549553660858	0.0261585267733118	4.67549553660858	0.0214075399134428	4.67549553660858	0.0202347226007131	4.67549553660858	0.0212347633667787	4.67549553660858	0.0311868021124082	4.67549553660858	0.0138294900253473	4.76326605118237	0.0535593423960887	4.76587934898881	1.50192258236686E-7	4.67549553660859	1.00871220131092			4.76587934898881	0.907230887759278
4.68368532327154	0.0407925647332184	4.68368532327154	0.0117798662298007	4.68368532327154	0.0261757642884858	4.68368532327154	0.0214128034675402	4.68368532327154	0.0202464161662777	4.68368532327154	0.0212397531452846	4.68368532327154	0.0311967328223867	4.68368532327154	0.0138344289150795	4.77145583784533	0.0535609301894864	4.77465134393079	1.50251987175619E-7	4.68368532327156	1.00871374610353			4.77465134393079	0.907230869518515
4.69187510993451	0.0411841730472225	4.69187510993451	0.0118178145595835	4.69187510993451	0.026263828293365	4.69187510993451	0.0214447713475588	4.69187510993451	0.0202655272192833	4.69187510993451	0.0212558838563406	4.69187510993451	0.031219888651848	4.69187510993451	0.0138441956902574	4.7796456245083	0.0535599393005088	4.78342333887277	1.5100084559775E-7	4.69187510993452	1.00871473795894			4.78342333887277	0.907230850153137
4.70006489659747	0.0407108270817245	4.70006489659747	0.0117664221807575	4.70006489659747	0.0262010316701937	4.70006489659747	0.0214209415342628	4.70006489659747	0.0202487760142342	4.70006489659747	0.0212475335662525	4.70006489659747	0.0312121411783868	4.70006489659747	0.0138449627617679	4.78783541117126	0.0535617239226166	4.79219533381475	1.51579964350043E-7	4.70006489659749	1.00871595799611			4.79219533381475	0.90723084810272
4.70825468326044	0.0408270561117833	4.70825468326044	0.0117781474026894	4.70825468326044	0.0262039414361164	4.70825468326044	0.0214243057936022	4.70825468326044	0.0202519331005937	4.70825468326044	0.0212465832180143	4.70825468326044	0.0312097073562253	4.70825468326044	0.013840071568042	4.79602519783423	0.0535575584710166	4.80096732875673	1.51953903961569E-7	4.70825468326045	1.00871058724085			4.80096732875673	0.907230826430249
4.7164444699234	0.0408855906543003	4.7164444699234	0.0118050579788212	4.7164444699234	0.0262264973745202	4.7164444699234	0.0214310748399729	4.7164444699234	0.0202441797823381	4.7164444699234	0.0212405310352412	4.7164444699234	0.031193201973854	4.7164444699234	0.0138370410203701	4.80421498449719	0.0535547730400235	4.80973932369871	1.52102603408953E-7	4.71644446992342	1.00870818962808			4.80973932369871	0.907230806576865
4.72463425658637	0.040647272927292	4.72463425658637	0.0117868231426745	4.72463425658637	0.026187054448722	4.72463425658637	0.0214185492761173	4.72463425658637	0.0202348377739796	4.72463425658637	0.0212320683798347	4.72463425658637	0.0311873739476502	4.72463425658637	0.0138289088686038	4.81240477116015	0.0535563597932614	4.8185113186407	1.51927183571797E-7	4.72463425658638	1.00871510435601			4.8185113186407	0.907230791267225
4.73282404324933	0.0405275197870076	4.73282404324933	0.0117562307818962	4.73282404324933	0.0261580314696725	4.73282404324933	0.021407817860551	4.73282404324933	0.0202349421598518	4.73282404324933	0.0212301400676161	4.73282404324933	0.0311929860598407	4.73282404324933	0.0138263733002002	4.82059455782312	0.0535563620992939	4.82728331358268	1.51532115662639E-7	4.73282404324934	1.00872422394113			4.82728331358268	0.907230780382408
4.7410138299123	0.0405509150001583	4.7410138299123	0.0117659041717027	4.7410138299123	0.0261695862369795	4.7410138299123	0.0214142615750044	4.7410138299123	0.0202450224899513	4.7410138299123	0.0212351583469266	4.7410138299123	0.0311970242063774	4.7410138299123	0.0138295158915886	4.82878434448608	0.0535557657916083	4.83605530852466	1.51030648499096E-7	4.74101382991231	1.00873383773648			4.83605530852466	0.907230767833722
4.74920361657526	0.0406561261768697	4.74920361657526	0.0117943629897966	4.74920361657526	0.0262089732007012	4.74920361657526	0.0214241421934186	4.74920361657526	0.0202451224058032	4.74920361657526	0.0212395439529519	4.74920361657526	0.0311970637689819	4.74920361657526	0.0138310476981768	4.83697413114905	0.0535541781404302	4.84482730346664	1.51460721390633E-7	4.74920361657527	1.00873855950739			4.84482730346664	0.90723074472821
4.75739340323822	0.0405684874141443	4.75739340323822	0.0117670666077992	4.75739340323822	0.0261737777184002	4.75739340323822	0.0214065109917771	4.75739340323822	0.0202322095900111	4.75739340323822	0.0212316966582248	4.75739340323822	0.0311846525639635	4.75739340323822	0.0138272627662183	4.84516391781201	0.0535586456922198	4.85359929840862	1.51897660094933E-7	4.75739340323824	1.00874221414535			4.85359929840862	0.907230740515607
4.76558318990119	0.0404723854706619	4.76558318990119	0.0117518424476828	4.76558318990119	0.0261479505650691	4.76558318990119	0.021397168984005	4.76558318990119	0.02023281183747	4.76558318990119	0.0212244453589396	4.76558318990119	0.0311767416866616	4.76558318990119	0.0138246812523909	4.85335370447498	0.053560928676559	4.8623712933506	1.52523970826033E-7	4.7655831899012	1.00873942223772			4.8623712933506	0.907230717645462
4.77377297656415	0.0405171722540506	4.77377297656415	0.0117624195966824	4.77377297656415	0.026159874195242	4.77377297656415	0.0214056039286224	4.77377297656415	0.0202419781091095	4.77377297656415	0.0212327188146997	4.77377297656415	0.0311921532564517	4.77377297656415	0.0138299441530005	4.86154349113794	0.0535558693697237	4.87114328829259	1.53164981004723E-7	4.77377297656417	1.00872651735793			4.87114328829259	0.907230705933483
4.78196276322712	0.0405792667259882	4.78196276322712	0.0117664045239099	4.78196276322712	0.0261638786951521	4.78196276322712	0.0214111400642986	4.78196276322712	0.0202346938395448	4.78196276322712	0.0212429312317771	4.78196276322712	0.0312087113566134	4.78196276322712	0.0138318367582034	4.86973327780091	0.0535542757192499	4.87991528323457	1.52242800919651E-7	4.78196276322713	1.0087276130949			4.87991528323457	0.907230712183533
4.79015254989008	0.040846593033851	4.79015254989008	0.011816752606384	4.79015254989008	0.0262101765184856	4.79015254989008	0.0214128675145032	4.79015254989008	0.0202325733339177	4.79015254989008	0.021233778274357	4.79015254989008	0.0312016577136187	4.79015254989008	0.0138311928267083	4.87792306446387	0.0535554664387721	4.88868727817655	1.51805714903532E-7	4.7901525498901	1.00873416147694			4.88868727817655	0.907230709893506
4.79834233655305	0.040759542070425	4.79834233655305	0.0118257245717145	4.79834233655305	0.0262392709765139	4.79834233655305	0.021427937687136	4.79834233655305	0.0202486285934388	4.79834233655305	0.0212387159092314	4.79834233655305	0.0312019783197589	4.79834233655305	0.013835976270654	4.88611285112684	0.0535547727924494	4.89745927311853	1.51796958927209E-7	4.79834233655306	1.00873224770734			4.89745927311853	0.907230706966191
4.80653212321601	0.0405233255039931	4.80653212321601	0.0117716282366276	4.80653212321601	0.0261892499416786	4.80653212321601	0.0214204220299494	4.80653212321601	0.0202437497076546	4.80653212321601	0.0212404779294416	4.80653212321601	0.0311954454109175	4.80653212321601	0.013836584047656	4.8943026377898	0.0535584422010449	4.90623126806051	1.51346148950102E-7	4.80653212321602	1.00873059423203			4.90623126806051	0.907230702372065
4.81472190987898	0.0404997689229841	4.81472190987898	0.0117620779962684	4.81472190987898	0.0261583202791283	4.81472190987898	0.0214081458279001	4.81472190987898	0.0202323028447777	4.81472190987898	0.0212365179568485	4.81472190987898	0.0311870163038458	4.81472190987898	0.0138344378915744	4.90249242445277	0.05356162480921	4.91500326300249	1.51582566424136E-7	4.81472190987899	1.00872357145692			4.91500326300249	0.907230705425195
4.82291169654194	0.0404834465601427	4.82291169654194	0.0117490813465512	4.82291169654194	0.0261477731958368	4.82291169654194	0.0213995984292327	4.82291169654194	0.0202333288168458	4.82291169654194	0.0212374954137487	4.82291169654194	0.0311841345282147	4.82291169654194	0.0138254079989035	4.91068221111573	0.0535616277523445	4.92377525794447	1.52693931511145E-7	4.82291169654195	1.00872310959867			4.92377525794447	0.907230680445176
4.83110148320491	0.0404735382286728	4.83110148320491	0.0117487841803652	4.83110148320491	0.0261486597965192	4.83110148320491	0.0214006035411488	4.83110148320491	0.0202375789584039	4.83110148320491	0.0212358648291995	4.83110148320491	0.0311778157224851	4.83110148320491	0.0138215913408692	4.9188719977787	0.0535594450311062	4.93254725288646	1.53744023550295E-7	4.83110148320492	1.00872508750164			4.93254725288646	0.907230671401885
4.83929126986787	0.040528877462585	4.83929126986787	0.0117593358026424	4.83929126986787	0.026160031223565	4.83929126986787	0.021408568144709	4.83929126986787	0.0202390601591341	4.83929126986787	0.0212379972695998	4.83929126986787	0.0311860406157523	4.83929126986787	0.0138266934536118	4.92706178444166	0.0535563639367866	4.94131924782844	1.54161014836798E-7	4.83929126986788	1.00872291564646			4.94131924782844	0.907230653405239
4.84748105653084	0.0405715214644587	4.84748105653084	0.0117614982144551	4.84748105653084	0.0261563353778815	4.84748105653084	0.0214067866275935	4.84748105653084	0.0202405684443106	4.84748105653084	0.0212431317702895	4.84748105653084	0.0311990441696309	4.84748105653084	0.0138302830046353	4.93525157110463	0.0535552712397973	4.95009124277042	1.53946167553868E-7	4.84748105653085	1.00871662236483			4.95009124277042	0.907230623305327
4.8556708431938	0.0405776800893599	4.8556708431938	0.0117671022622838	4.8556708431938	0.026158293826448	4.8556708431938	0.0214114441426563	4.8556708431938	0.0202333609564942	4.8556708431938	0.021242086140304	4.8556708431938	0.0311974583559461	4.8556708431938	0.0138333604094351	4.94344135776759	0.0535566586862004	4.9588632377124	1.53344371226408E-7	4.85567084319381	1.00872108792027			4.9588632377124	0.907230611081656
4.86386062985677	0.0409633918642008	4.86386062985677	0.0117946138989456	4.86386062985677	0.026206047430994	4.86386062985677	0.021433567009635	4.86386062985677	0.0202368243003697	4.86386062985677	0.0212397257597389	4.86386062985677	0.0312078062942628	4.86386062985677	0.0138387029965534	4.95163114443056	0.0535586466625148	4.96763523265438	1.52751722825494E-7	4.86386062985678	1.00873029255701			4.96763523265438	0.90723059720519
4.87205041651973	0.0408918394226197	4.87205041651973	0.0117885887238109	4.87205041651973	0.0262120715361187	4.87205041651973	0.0214330425887294	4.87205041651973	0.0202496983092684	4.87205041651973	0.0212391946177774	4.87205041651973	0.0311989370681762	4.87205041651973	0.0138330033235046	4.95982093109352	0.0535595400091132	4.97640722759636	1.52933383826348E-7	4.87205041651974	1.00872398655401			4.97640722759636	0.907230566112757
4.8802402031827	0.0405472442270162	4.8802402031827	0.0117736137027971	4.8802402031827	0.0261941868424566	4.8802402031827	0.0214320863300728	4.8802402031827	0.0202494782364157	4.8802402031827	0.0212434616055406	4.8802402031827	0.0311970240426502	4.8802402031827	0.0138321015884962	4.96801071775649	0.0535600377601132	4.98517922253835	1.53820859379188E-7	4.88024020318271	1.00871717958093			4.98517922253835	0.90723053202636
4.88842998984566	0.0405093653987312	4.88842998984566	0.0117572317332974	4.88842998984566	0.0261659356638394	4.88842998984566	0.0214167892909671	4.88842998984566	0.0202391370333446	4.88842998984566	0.0212392832737281	4.88842998984566	0.0311940809584114	4.88842998984566	0.0138293141904281	4.97620050441945	0.0535590448340319	4.99395121748033	1.54651171119108E-7	4.88842998984567	1.00872120186476			4.99395121748033	0.907230508366911
4.89661977650863	0.0405064789760788	4.89661977650863	0.0117591076039981	4.89661977650863	0.0261575449510521	4.89661977650863	0.0214075163180196	4.89661977650863	0.0202381608949125	4.89661977650863	0.0212380879729334	4.89661977650863	0.0311931118447675	4.89661977650863	0.0138288834509879	4.98439029108242	0.0535628155055799	5.00272321242231	1.55074389904114E-7	4.89661977650863	1.00873351171511			5.00272321242231	0.907230491781752
4.90480956317159	0.0405118586539006	4.90480956317159	0.0117611197391986	4.90480956317159	0.0261550718295773	4.90480956317159	0.0214039300806189	4.90480956317159	0.020237991368404	4.90480956317159	0.0212387457027033	4.90480956317159	0.0311938502326859	4.90480956317159	0.0138281482458374	4.99258007774538	0.0535622241011626	5.01149520736429	1.54686911178418E-7	4.9048095631716	1.00873223286357			5.01149520736429	0.907230489797377
4.91299934983456	0.0405628284468117	4.91299934983456	0.0117658974475639	4.91299934983456	0.0261633059323266	4.91299934983456	0.0214062870959561	4.91299934983456	0.0202374936122403	4.91299934983456	0.0212355016507943	4.91299934983456	0.0311845074340363	4.91299934983456	0.0138260583706289	5.00076986440834	0.053556173350039	5.02026720230627	1.54195823056807E-7	4.91299934983456	1.0087280248536			5.02026720230627	0.907230484133169
4.92118913649752	0.0408770065337904	4.92118913649752	0.0118622117118359	4.92118913649752	0.0262935374578542	4.92118913649752	0.0214388800977412	4.92118913649752	0.0202557896121809	4.92118913649752	0.0212450520783192	4.92118913649752	0.031199485675845	4.92118913649752	0.0138348993475042	5.00895965107131	0.0535514978572321	5.02903919724825	1.54215009340695E-7	4.92118913649753	1.00873080587947			5.02903919724825	0.907230464841983
4.92937892316048	0.0406236051450398	4.92937892316048	0.0117743101591035	4.92937892316048	0.0262077935109505	4.92937892316048	0.0214213326374348	4.92937892316048	0.0202463736165514	4.92937892316048	0.0212394785100626	4.92937892316048	0.0311987463580629	4.92937892316048	0.0138425927388589	5.01714943773427	0.0535505997479586	5.03781119219023	1.53765695191151E-7	4.92937892316049	1.00873763905997			5.03781119219023	0.907230455284691
4.93756870982345	0.040535329192084	4.93756870982345	0.0117552885189177	4.93756870982345	0.0261556341239243	4.93756870982345	0.0213995103571607	4.93756870982345	0.0202338933021151	4.93756870982345	0.0212335368475475	4.93756870982345	0.0311938457489358	4.93756870982345	0.013838577571407	5.02533922439724	0.053553179442562	5.04658318713222	1.53273353463066E-7	4.93756870982346	1.0087418917221			5.04658318713222	0.907230456199667
4.94575849648641	0.0405618152133862	4.94575849648641	0.0117640900314206	4.94575849648641	0.0261587623629255	4.94575849648641	0.0214018423029457	4.94575849648641	0.020236179768092	4.94575849648641	0.021234679500404	4.94575849648641	0.0311969931945368	4.94575849648641	0.0138342610506393	5.0335290110602	0.0535578499121008	5.0553551820742	1.54618310839953E-7	4.94575849648642	1.0087392674116			5.0553551820742	0.907230433990125
4.95394828314938	0.0405795548595971	4.95394828314938	0.011767786271701	4.95394828314938	0.0261723560420858	4.95394828314938	0.0214067530745325	4.95394828314938	0.0202363660371399	4.95394828314938	0.0212295936365552	4.95394828314938	0.0311937857286361	4.95394828314938	0.0138331741977415	5.04171879772317	0.0535605301258578	5.06412717701618	1.56021322985112E-7	4.95394828314939	1.00874158958221			5.06412717701618	0.907230419573776
4.96213806981234	0.0440676654537037	4.96213806981234	0.0121455089351787	4.96213806981234	0.0271069980514743	4.96213806981234	0.021680424153163	4.96213806981234	0.0203214433280328	4.96213806981234	0.021288662523084	4.96213806981234	0.0312783022933197	4.96213806981234	0.0138543275412782	5.04990858438613	0.053559145327487	5.07289917195816	1.55740731219524E-7	4.96213806981235	1.00873820672705			5.07289917195816	0.907230416473706
4.97032785647531	0.0439187413211247	4.97032785647531	0.0121309052178074	4.97032785647531	0.0271088791784916	4.97032785647531	0.021681328399808	4.97032785647531	0.0203146816171787	4.97032785647531	0.0212955160683389	4.97032785647531	0.0312810431797587	4.97032785647531	0.0138531764004224	5.0580983710491	0.0535587466250652	5.08167116690014	1.55111531645545E-7	4.97032785647531	1.00873953321891			5.08167116690014	0.907230408312963
4.97851764313827	0.0405451023179837	4.97851764313827	0.011765036878316	4.97851764313827	0.0261757338949793	4.97851764313827	0.0214168669085614	4.97851764313827	0.0202356983796	4.97851764313827	0.021240762500644	4.97851764313827	0.0312038020677693	4.97851764313827	0.0138295294117071	5.06628815771206	0.053554976624398	5.09044316184212	1.54712932124873E-7	4.97851764313828	1.00873966341181			5.09044316184212	0.907230401977645
4.98670742980124	0.0405689170830198	4.98670742980124	0.0117715434638183	4.98670742980124	0.026187905454706	4.98670742980124	0.0214250029520149	4.98670742980124	0.0202474568681864	4.98670742980124	0.0212439234774464	4.98670742980124	0.0312053342057474	4.98670742980124	0.0138299325753045	5.07447794437503	0.0535538790203721	5.09921515678411	1.54693030194022E-7	4.98670742980124	1.00873150036228			5.09921515678411	0.907230392736822
4.9948972164642	0.0406590758599493	4.9948972164642	0.0117897777969935	4.9948972164642	0.0261953767567124	4.9948972164642	0.0214222839688701	4.9948972164642	0.0202518913692202	4.9948972164642	0.0212469784053924	4.9948972164642	0.0311933251781047	4.9948972164642	0.0138334716407875	5.08266773103799	0.0535554677125625	5.10798715172609	1.54835449759818E-7	4.99489721646421	1.00873650636951			5.10798715172609	0.90723036796767
5.00308700312717	0.0408293000945416	5.00308700312717	0.0118167156446764	5.00308700312717	0.0262106794266161	5.00308700312717	0.0214190083908294	5.00308700312717	0.020250208198251	5.00308700312717	0.0212480437858209	5.00308700312717	0.0311942906323207	5.00308700312717	0.0138351889984702	5.09085751770096	0.0535537808331857	5.11675914666807	1.55135218287573E-7	5.00308700312717	1.00875033958589			5.11675914666807	0.907230336857659
5.01127678979013	0.0411196380939646	5.01127678979013	0.0118086490551583	5.01127678979013	0.0262342116785662	5.01127678979013	0.0214325142831534	5.01127678979013	0.0202511766809755	5.01127678979013	0.0212590246282656	5.01127678979013	0.0312421676572662	5.01127678979013	0.0138426026747758	5.09904730436392	0.0535543748640444	5.12553114161005	1.56712027127142E-7	5.01127678979014	1.00875453192485			5.12553114161005	0.907230307312916
5.0194665764531	0.0452042372878011	5.0194665764531	0.0120213375901315	5.0194665764531	0.0264394837835548	5.0194665764531	0.0214631550797418	5.0194665764531	0.0202697839370741	5.0194665764531	0.0212847756956114	5.0194665764531	0.0313130232330146	5.0194665764531	0.0138778615630689	5.10723709102689	0.0535573509265487	5.13430313655203	1.5736209091779E-7	5.0194665764531	1.00874566305512			5.13430313655203	0.907230297548658
5.02765636311606	0.0633313282002073	5.02765636311606	0.0129402206008914	5.02765636311606	0.0270432947287577	5.02765636311606	0.0215511218631606	5.02765636311606	0.0202889559708537	5.02765636311606	0.0213187481172373	5.02765636311606	0.0314626869920669	5.02765636311606	0.0139582448081427	5.11542687768985	0.053557752713009	5.14307513149401	1.56946577140408E-7	5.02765636311607	1.00874161856857			5.14307513149401	0.907230273573569
5.03584614977903	0.0410552841362769	5.03584614977903	0.0118068938574175	5.03584614977903	0.0262526684850009	5.03584614977903	0.0214652695216188	5.03584614977903	0.020262249279076	5.03584614977903	0.0212590422623354	5.03584614977903	0.0312220669086799	5.03584614977903	0.0138490515540716	5.12361666435282	0.0535559646920222	5.15184712643599	1.57144300625558E-7	5.03584614977903	1.00874903216267			5.15184712643599	0.907230241783529
5.04403593644199	0.0407953031998375	5.04403593644199	0.0117920722684557	5.04403593644199	0.0262141820676438	5.04403593644199	0.0214274364197043	5.04403593644199	0.0202441420587833	5.04403593644199	0.0212458819434696	5.04403593644199	0.0311928739205998	5.04403593644199	0.0138309908257826	5.13180645101578	0.0535559646915165	5.16061912137798	1.56935648397387E-7	5.04403593644199	1.00876179676808			5.16061912137798	0.907230210054832
5.05222572310496	0.0406330131854243	5.05222572310496	0.0117715937500242	5.05222572310496	0.0261760182350717	5.05222572310496	0.021413471780181	5.05222572310496	0.0202326219899885	5.05222572310496	0.0212322230844883	5.05222572310496	0.0311829328781063	5.05222572310496	0.0138295359410259	5.13999623767875	0.0535536806473782	5.16939111631996	1.56719211736813E-7	5.05222572310496	1.0087753676697			5.16939111631996	0.907230184205848
5.06041550976792	0.040482257365753	5.06041550976792	0.0117536887439488	5.06041550976792	0.0261552065811648	5.06041550976792	0.021409913846009	5.06041550976792	0.0202309316215021	5.06041550976792	0.0212288298966831	5.06041550976792	0.0311855919277781	5.06041550976792	0.0138305359947192	5.14818602434171	0.0535508033009903	5.17816311126194	1.57291278531666E-7	5.06041550976792	1.00876931207339			5.17816311126194	0.907230139691082
5.06860529643089	0.0404842478546444	5.06860529643089	0.0117562949687204	5.06860529643089	0.0261662159986658	5.06860529643089	0.02142023880513	5.06860529643089	0.0202421394473451	5.06860529643089	0.0212353073262948	5.06860529643089	0.0311930676571972	5.06860529643089	0.0138306455940939	5.15637581100468	0.0535540739907881	5.18693510620392	1.58325121406402E-7	5.06860529643089	1.00876337235648			5.18693510620392	0.907230093245531
5.07679508309385	0.0404867134891121	5.07679508309385	0.0117482620898127	5.07679508309385	0.0261628076344036	5.07679508309385	0.0214160060030626	5.07679508309385	0.0202417586771017	5.07679508309385	0.0212339867000479	5.07679508309385	0.0311879491286473	5.07679508309385	0.0138200791998755	5.16456559766764	0.0535604346983903	5.1957071011459	1.59217703811637E-7	5.07679508309385	1.00876204419477			5.1957071011459	0.907230068410401
5.08498486975682	0.0404987751684097	5.08498486975682	0.0117498077771879	5.08498486975682	0.0261589246587301	5.08498486975682	0.0214078888759844	5.08498486975682	0.0202344653831071	5.08498486975682	0.0212280126413082	5.08498486975682	0.0311828607143178	5.08498486975682	0.0138208568051422	5.1727553843306	0.0535602370985192	5.20447909608788	1.59128220615704E-7	5.08498486975682	1.00875888216247			5.20447909608788	0.907230041835548
5.09317465641978	0.0406877152102218	5.09317465641978	0.0117764750363402	5.09317465641978	0.0261817858150009	5.09317465641978	0.0214195282911926	5.09317465641978	0.0202451165295721	5.09317465641978	0.021236960691196	5.09317465641978	0.0312005498409639	5.09317465641978	0.0138316310528195	5.18094517099357	0.0535547756927157	5.21325109102987	1.58556973262618E-7	5.09317465641978	1.00876540879131			5.21325109102987	0.907230022203442
5.10136444308274	0.041830616723096	5.10136444308274	0.0118869832162829	5.10136444308274	0.026358573696884	5.10136444308274	0.0215452916870982	5.10136444308274	0.0203289218312913	5.10136444308274	0.0213368558339941	5.10136444308274	0.0313604179670349	5.10136444308274	0.0138945145949469	5.18913495765653	0.0535537807712848	5.22202308597185	1.58767426612161E-7	5.10136444308275	1.00875689108084			5.22202308597185	0.907229994442268
5.10955422974571	0.0805202726020184	5.10955422974571	0.017411555401363	5.10955422974571	0.03043462266741	5.10955422974571	0.0217014818903469	5.10955422974571	0.0205096041575061	5.10955422974571	0.021413029209653	5.10955422974571	0.0315030849310534	5.10955422974571	0.0139523254817335	5.1973247443195	0.0535564586357534	5.23079508091383	1.58327746030332E-7	5.10955422974571	1.00875456463096			5.23079508091383	0.907229979790303
5.11774401640867	0.0624932053790345	5.11774401640867	0.0150413720042399	5.11774401640867	0.0301137520601848	5.11774401640867	0.0216809362498113	5.11774401640867	0.0204806120016029	5.11774401640867	0.0213659416227325	5.11774401640867	0.031384682973638	5.11774401640867	0.0139198406333605	5.20551453098246	0.0535576533634244	5.23956707585581	1.58232142967312E-7	5.11774401640868	1.00875204722771			5.23956707585581	0.907229949744134
5.12593380307164	0.0442944307880564	5.12593380307164	0.0120177909698684	5.12593380307164	0.0266276899838744	5.12593380307164	0.021505614370003	5.12593380307164	0.020284192913955	5.12593380307164	0.0213113640854923	5.12593380307164	0.0313627680965598	5.12593380307164	0.0139005408591264	5.21370431764543	0.053561423362825	5.24833907079779	1.58413509119195E-7	5.12593380307164	1.00873005346178			5.24833907079779	0.907229950263571
5.1341235897346	0.0643746473742249	5.1341235897346	0.0134644027201751	5.1341235897346	0.0282121243775201	5.1341235897346	0.0215612777406856	5.1341235897346	0.0203246523869115	5.1341235897346	0.0213244355940396	5.1341235897346	0.0313580558973469	5.1341235897346	0.0139190679855062	5.22189410430839	0.0535633153754123	5.25711106573977	1.58816166872876E-7	5.1341235897346	1.00872296278335			5.25711106573977	0.907229938704346
5.14231337639757	0.0464147136933597	5.14231337639757	0.0130302519241085	5.14231337639757	0.0271358922684985	5.14231337639757	0.0214589320149458	5.14231337639757	0.0202934319636229	5.14231337639757	0.0212688814511375	5.14231337639757	0.0312099210925232	5.14231337639757	0.0138451203065991	5.23008389097136	0.0535611311277506	5.26588306068176	1.58811676317808E-7	5.14231337639757	1.00874281631628			5.26588306068176	0.907229961107472
5.15050316306053	0.040547145531944	5.15050316306053	0.0117684424068694	5.15050316306053	0.0261725644872566	5.15050316306053	0.0214162972814332	5.15050316306053	0.0202421664790383	5.15050316306053	0.0212461385467434	5.15050316306053	0.0311986919477582	5.15050316306053	0.0138366431433176	5.23827367763432	0.0535631156917233	5.27465505562374	1.58077188814302E-7	5.15050316306053	1.00875721266985			5.27465505562374	0.907229968251248
5.1586929497235	0.0405407263243161	5.1586929497235	0.0117707897105086	5.1586929497235	0.0261651807646198	5.1586929497235	0.0214116550224873	5.1586929497235	0.0202325106905998	5.1586929497235	0.0212381650618202	5.1586929497235	0.0311886294923257	5.1586929497235	0.0138227560542923	5.24646346429729	0.0535645084144216	5.28342705056572	1.57596491236327E-7	5.1586929497235	1.00876233841006			5.28342705056572	0.907229990427286
5.16688273638646	0.040514683473752	5.16688273638646	0.0117586888810102	5.16688273638646	0.026157778175721	5.16688273638646	0.0214067321057924	5.16688273638646	0.020231267887542	5.16688273638646	0.021235273492778	5.16688273638646	0.0311888530466078	5.16688273638646	0.0138220705640786	5.25465325096025	0.0535591527312153	5.2921990455077	1.57065276707561E-7	5.16688273638646	1.00876949242782			5.2921990455077	0.907230018791291
5.17507252304943	0.0405113210985727	5.17507252304943	0.0117532205451768	5.17507252304943	0.0261590716292566	5.17507252304943	0.0214066028279912	5.17507252304943	0.0202411503244271	5.17507252304943	0.0212363570393318	5.17507252304943	0.0311992818478261	5.17507252304943	0.0138311326975172	5.26284303762322	0.0535539820481165	5.30097104044968	1.56983762402688E-7	5.17507252304943	1.00877229930956			5.30097104044968	0.907230031821159
5.18326230971239	0.0407493709298035	5.18326230971239	0.011793872142503	5.18326230971239	0.0262021487443887	5.18326230971239	0.0214244265811048	5.18326230971239	0.0202489147001094	5.18326230971239	0.0212395475103413	5.18326230971239	0.0312008291285881	5.18326230971239	0.0138353757558156	5.27103282428618	0.0535581501747229	5.30974303539166	1.56737233682228E-7	5.18326230971239	1.00877214266017			5.30974303539166	0.907230062164471
5.19145209637536	0.0409030404424458	5.19145209637536	0.0118244316368431	5.19145209637536	0.0262326607850706	5.19145209637536	0.0214238341841033	5.19145209637536	0.0202435406226153	5.19145209637536	0.0212456027875769	5.19145209637536	0.0312073289622178	5.19145209637536	0.0138414822721315	5.27922261094915	0.0535587457664781	5.31851503033364	1.57271621013541E-7	5.19145209637536	1.00876275027567			5.31851503033364	0.907230060713719
5.19964188303832	0.0455916593485129	5.19964188303832	0.0122850600971242	5.19964188303832	0.0272661107182641	5.19964188303832	0.0216409093915477	5.19964188303832	0.0202810107516168	5.19964188303832	0.0212827566169981	5.19964188303832	0.0313097994838759	5.19964188303832	0.0138728718673329	5.28741239761211	0.0535567605436633	5.32728702527563	1.58230797236668E-7	5.19964188303832	1.00875036871847			5.32728702527563	0.907230077272114
5.20783166970129	0.0441042213160762	5.20783166970129	0.0122039044149943	5.20783166970129	0.0271866258501239	5.20783166970129	0.0216431628916357	5.20783166970129	0.0202866856590618	5.20783166970129	0.0212804125909906	5.20783166970129	0.0312883757117597	5.20783166970129	0.0138609689345696	5.29560218427508	0.0535609249189953	5.33605902021761	1.58884334614439E-7	5.20783166970129	1.00874436570977			5.33605902021761	0.90723006095136
5.21602145636425	0.040480013906282	5.21602145636425	0.011743935208736	5.21602145636425	0.026154268184234	5.21602145636425	0.0214050871919252	5.21602145636425	0.020233518870929	5.21602145636425	0.0212352580822947	5.21602145636425	0.0311873570221923	5.21602145636425	0.0138263949216834	5.30379197093804	0.0535628181235763	5.34483101515959	1.59085815993285E-7	5.21602145636425	1.0087545810626			5.34483101515959	0.907230048750648
5.22421124302722	0.0405029428449966	5.22421124302722	0.0117487011595534	5.22421124302722	0.0261485601511613	5.22421124302722	0.0213988972417057	5.22421124302722	0.0202301517804515	5.22421124302722	0.0212310730295872	5.22421124302722	0.0311926266640856	5.22421124302722	0.0138311369905969	5.31198175760101	0.0535608333194017	5.35360301010157	1.59263596830668E-7	5.22421124302721	1.00876393617415			5.35360301010157	0.907230009797614
5.23240102969018	0.0407770912955627	5.23240102969018	0.0117779667058754	5.23240102969018	0.0261696696357385	5.23240102969018	0.0214080919728712	5.23240102969018	0.0202419860269975	5.23240102969018	0.0212419715328715	5.23240102969018	0.0312174659961602	5.23240102969018	0.0138373241297139	5.32017154426397	0.0535606345185759	5.36237500504355	1.59646103878724E-7	5.23240102969018	1.00876742445803			5.36237500504355	0.90722997198516
5.24059081635315	0.0415082020576264	5.24059081635315	0.0118920792928278	5.24059081635315	0.0262679650885867	5.24059081635315	0.0214291815856632	5.24059081635315	0.0202581329479143	5.24059081635315	0.0212584452645596	5.24059081635315	0.031240430466429	5.24059081635315	0.0138414876598439	5.32836133092694	0.0535603363714079	5.37114699998553	1.6036624267638E-7	5.24059081635314	1.0087708392507			5.37114699998553	0.907229912431296
5.24878060301611	0.0412665119210667	5.24878060301611	0.0117997930724192	5.24878060301611	0.0262570018191641	5.24878060301611	0.0214291686680199	5.24878060301611	0.0202580046398265	5.24878060301611	0.0212602456362762	5.24878060301611	0.0312393892959303	5.24878060301611	0.0138433806027901	5.3365511175899	0.0535605349080383	5.37991899492752	1.60900855563457E-7	5.24878060301611	1.00876308424155			5.37991899492752	0.907229852826713
5.25697038967908	0.0410749010563975	5.25697038967908	0.0118095753266278	5.25697038967908	0.0262315066977776	5.25697038967908	0.0214275218986965	5.25697038967908	0.0202522364466348	5.25697038967908	0.021265083075134	5.25697038967908	0.0312584598731122	5.25697038967908	0.0138515144939695	5.34474090425287	0.0535607333644356	5.3886909898695	1.60713832832968E-7	5.25697038967907	1.00875771271457			5.3886909898695	0.907229813944898
5.26516017634204	0.0475767759841315	5.26516017634204	0.0121689117291122	5.26516017634204	0.0265351956851344	5.26516017634204	0.0214562838909012	5.26516017634204	0.0202726887070286	5.26516017634204	0.0212919272221696	5.26516017634204	0.0313347654515865	5.26516017634204	0.0138872183226006	5.35293069091583	0.0535604356252552	5.39746298481148	1.60850755953137E-7	5.26516017634204	1.00876736130213			5.39746298481148	0.907229777018424
5.27334996300501	0.0470570121437062	5.27334996300501	0.0128456718583167	5.27334996300501	0.0267894790795742	5.27334996300501	0.0214589261909317	5.27334996300501	0.0202877953921977	5.27334996300501	0.0212860538269722	5.27334996300501	0.031245433149182	5.27334996300501	0.0138654543785653	5.36112047757879	0.0535619234717552	5.40623497975346	1.60638245527269E-7	5.273349963005	1.00876722729021			5.40623497975346	0.907229763149259
5.28153974966797	0.0407120531026962	5.28153974966797	0.0117892976992305	5.28153974966797	0.0261839453109451	5.28153974966797	0.0214182736955063	5.28153974966797	0.0202397971925134	5.28153974966797	0.0212434090375969	5.28153974966797	0.031201819202076	5.28153974966797	0.0138374733861775	5.36931026424176	0.0535650033088116	5.41500697469544	1.60400958258447E-7	5.28153974966797	1.00875645014255			5.41500697469544	0.907229740243734
5.28972953633093	0.0405464853887383	5.28972953633093	0.0117672715947333	5.28972953633093	0.0261701764305081	5.28972953633093	0.021416837843271	5.28972953633093	0.0202405579558719	5.28972953633093	0.0212427971714127	5.28972953633093	0.0312038893417807	5.28972953633093	0.0138356174220374	5.37750005090472	0.0535624225907197	5.42377896963742	1.60129947932675E-7	5.28972953633093	1.00875441762374			5.42377896963742	0.907229739501954
5.2979193229939	0.0407015163240762	5.2979193229939	0.0117828658644501	5.2979193229939	0.0261993291410463	5.2979193229939	0.021421761948977	5.2979193229939	0.0202502090237054	5.2979193229939	0.0212492051275314	5.2979193229939	0.031207704612202	5.2979193229939	0.0138379664364845	5.38568983756769	0.0535660940340691	5.4325509645794	1.6010938316752E-7	5.2979193229939	1.0087535945719			5.4325509645794	0.907229729736548
5.30610910965686	0.0417904536297227	5.30610910965686	0.0118292901023398	5.30610910965686	0.0262346485040731	5.30610910965686	0.021430383160593	5.30610910965686	0.0202534476809198	5.30610910965686	0.0212592031962223	5.30610910965686	0.0312338589976282	5.30610910965686	0.0138527505755027	5.39387962423065	0.0535718583907942	5.44132295952139	1.60459249833262E-7	5.30610910965686	1.0087486657297			5.44132295952139	0.907229737992008
5.31429889631983	0.0435428512596001	5.31429889631983	0.0119578335158579	5.31429889631983	0.0263430235868206	5.31429889631983	0.0214701453912627	5.31429889631983	0.0202589340884215	5.31429889631983	0.0212544211282822	5.31429889631983	0.0312402853911383	5.31429889631983	0.0138645611320497	5.40206941089362	0.053566009190343	5.45009495446337	1.60496759988231E-7	5.31429889631982	1.00875279135343			5.45009495446337	0.907229738771238
5.32248868298279	0.0416704303421203	5.32248868298279	0.0120259734582913	5.32248868298279	0.026554299147708	5.32248868298279	0.0214824893636719	5.32248868298279	0.0202674839433326	5.32248868298279	0.0212531673104815	5.32248868298279	0.0312212235523773	5.32248868298279	0.0138493310493795	5.41025919755658	0.0535630213999872	5.45886694940535	1.61274510403041E-7	5.32248868298279	1.00877007389609			5.45886694940535	0.907229721513343
5.33067846964576	0.0437116124458242	5.33067846964576	0.0119534758014121	5.33067846964576	0.0265761158381108	5.33067846964576	0.0215062691616458	5.33067846964576	0.0202808077732854	5.33067846964576	0.0212616962586497	5.33067846964576	0.0312436558539146	5.33067846964576	0.0138524548817552	5.41844898421955	0.0535618266042215	5.46763894434733	1.61888523799622E-7	5.33067846964575	1.00877629121634			5.46763894434733	0.907229709342687
5.33886825630872	0.0427717496429978	5.33886825630872	0.0118167896615217	5.33886825630872	0.0263293625104872	5.33886825630872	0.0214543927231537	5.33886825630872	0.0202582128025266	5.33886825630872	0.0212471244829797	5.33886825630872	0.0312427317986927	5.33886825630872	0.0138527575477956	5.42663877088251	0.0535620248880159	5.47641093928931	1.61307439365991E-7	5.33886825630872	1.00876191193668			5.47641093928931	0.907229700935065
5.34705804297169	0.0417417884045972	5.34705804297169	0.0118075380711916	5.34705804297169	0.0262263822099922	5.34705804297169	0.0214222248415981	5.34705804297169	0.0202393361467593	5.34705804297169	0.0212388721249166	5.34705804297169	0.0312194390140703	5.34705804297169	0.0138432004161225	5.43482855754548	0.0535667912703278	5.48518293423129	1.61264400214749E-7	5.34705804297168	1.0087548916017			5.48518293423129	0.90722968563537
5.35524782963465	0.041571857016147	5.35524782963465	0.0118382828925013	5.35524782963465	0.0262365272740806	5.35524782963465	0.0214317538889146	5.35524782963465	0.0202370658182082	5.35524782963465	0.0212436372336918	5.35524782963465	0.0312083749175293	5.35524782963465	0.0138415420364495	5.44301834420844	0.0535663973721117	5.49395492917328	1.61498144469747E-7	5.35524782963465	1.00876006831264			5.49395492917328	0.907229661734679
5.36343761629762	0.0411573135023857	5.36343761629762	0.0118127156126259	5.36343761629762	0.0262411377465188	5.36343761629762	0.0214491738909773	5.36343761629762	0.0202553996918914	5.36343761629762	0.0212504959580667	5.36343761629762	0.0312182730384512	5.36343761629762	0.0138482861353411	5.45120813087141	0.0535617319749507	5.50272692411526	1.61337073851788E-7	5.36343761629761	1.00876002725188			5.50272692411526	0.907229647276442
5.37162740296058	0.0414778286458872	5.37162740296058	0.011919011757102	5.37162740296058	0.026337341361031	5.37162740296058	0.0215085932984888	5.37162740296058	0.0203092097814162	5.37162740296058	0.0212871321563535	5.37162740296058	0.031258760685497	5.37162740296058	0.0138609414581136	5.45939791753437	0.0535580520178089	5.51149891905724	1.62066174311864E-7	5.37162740296058	1.0087616243505			5.51149891905724	0.907229614641128
5.37981718962355	0.0409824011094086	5.37981718962355	0.0118691623638234	5.37981718962355	0.026242283887066	5.37981718962355	0.0214500020351486	5.37981718962355	0.0202655593022898	5.37981718962355	0.021262156377165	5.37981718962355	0.0312292863033508	5.37981718962355	0.013844910387054	5.46758770419734	0.0535564638348713	5.52027091399922	1.63141877148571E-7	5.37981718962354	1.00876468517038			5.52027091399922	0.907229574753809
5.38800697628651	0.0411070123864864	5.38800697628651	0.0118226294357124	5.38800697628651	0.0262116825304722	5.38800697628651	0.0214311111671335	5.38800697628651	0.0202503745237727	5.38800697628651	0.0212545319459104	5.38800697628651	0.0312311668438182	5.38800697628651	0.013843072190719	5.4757774908603	0.0535620211879241	5.5290429089412	1.63817771720975E-7	5.3880069762865	1.0087675503318			5.5290429089412	0.907229544268822
5.39619676294948	0.0439471853181577	5.39619676294948	0.0119734710653704	5.39619676294948	0.0264399618721998	5.39619676294948	0.0214697918898871	5.39619676294948	0.0202656732114054	5.39619676294948	0.0212814995729097	5.39619676294948	0.0312719012229454	5.39619676294948	0.0138609609124521	5.48396727752327	0.0535625218310293	5.53781490388318	1.63495570355824E-7	5.39619676294947	1.0087716219413			5.53781490388318	0.907229527728811
5.40438654961244	0.0447652114205048	5.40438654961244	0.0120200765723804	5.40438654961244	0.026542680879109	5.40438654961244	0.0214833225360268	5.40438654961244	0.0202711803036782	5.40438654961244	0.021270302172613	5.40438654961244	0.031238674398526	5.40438654961244	0.0138522319133058	5.49215706418623	0.0535613310926458	5.54658689882516	1.63106016836274E-7	5.40438654961243	1.00876832972031			5.54658689882516	0.907229492346006
5.41257633627541	0.0407265733226801	5.41257633627541	0.0117841810460868	5.41257633627541	0.0261959105176468	5.41257633627541	0.0214298666305785	5.41257633627541	0.0202466448480053	5.41257633627541	0.02124151163808	5.41257633627541	0.0311981371657218	5.41257633627541	0.0138413233552839	5.5003468508492	0.0535639118530038	5.55535889376715	1.63599409826278E-7	5.4125763362754	1.00877024075041			5.55535889376715	0.907229461550931
5.42076612293837	0.0405630039366063	5.42076612293837	0.0117676745173664	5.42076612293837	0.0261787123070034	5.42076612293837	0.0214245329961285	5.42076612293837	0.0202409919355007	5.42076612293837	0.0212375606232172	5.42076612293837	0.0311989126417446	5.42076612293837	0.0138321556584507	5.50853663751216	0.0535627225665458	5.56413088870913	1.63555313299099E-7	5.42076612293836	1.00877543050816			5.56413088870913	0.907229434268601
5.42895590960134	0.0420904263375858	5.42895590960134	0.0119407694358173	5.42895590960134	0.0265420820514477	5.42895590960134	0.0215345462894632	5.42895590960134	0.0202733815234864	5.42895590960134	0.0212641817833886	5.42895590960134	0.0312460561576509	5.42895590960134	0.0138419393371131	5.51672642417513	0.0535647059849698	5.57290288365111	1.62980270682242E-7	5.42895590960133	1.00876794182858			5.57290288365111	0.907229415903326
5.4371456962643	0.0536378378678191	5.4371456962643	0.0142999061180331	5.4371456962643	0.0286841677928355	5.4371456962643	0.021899333465776	5.4371456962643	0.0203560892999348	5.4371456962643	0.0213790688572247	5.4371456962643	0.0314220242394364	5.4371456962643	0.0139190743178967	5.52491621083809	0.0535631181200555	5.58167487859309	1.63129684108042E-7	5.43714569626429	1.00877068951651			5.58167487859309	0.907229404637215
5.44533548292727	0.0436303978472818	5.44533548292727	0.0124689986885916	5.44533548292727	0.0269345612268364	5.44533548292727	0.0215558593189388	5.44533548292727	0.0202600858630498	5.44533548292727	0.021276307914727	5.44533548292727	0.031270411077986	5.44533548292727	0.0138638463604355	5.53310599750105	0.0535590499018031	5.59044687353507	1.63540431528709E-7	5.44533548292726	1.0087766167845			5.59044687353507	0.907229405449501
5.45352526959023	0.04053122248002	5.45352526959023	0.0117624027780207	5.45352526959023	0.0261746824385942	5.45352526959023	0.0214195399687405	5.45352526959023	0.020243969018473	5.45352526959023	0.0212417057646702	5.45352526959023	0.0311957169657586	5.45352526959023	0.0138337015307383	5.54129578416402	0.0535614278200522	5.59921886847705	1.63652228379322E-7	5.45352526959022	1.0087715597384			5.59921886847705	0.907229411336197
5.46171505625319	0.0405624606141897	5.46171505625319	0.0117645778450082	5.46171505625319	0.0261730545274565	5.46171505625319	0.0214169096855886	5.46171505625319	0.0202416190581365	5.46171505625319	0.0212346788302271	5.46171505625319	0.0311864823037299	5.46171505625319	0.0138313929145287	5.54948557082698	0.053560437277264	5.60799086341904	1.63073100206474E-7	5.46171505625319	1.00876933457579			5.60799086341904	0.907229418658482
5.46990484291616	0.0405076704615866	5.46990484291616	0.011751392810607	5.46990484291616	0.0261531598344647	5.46990484291616	0.0214060811053595	5.46990484291616	0.0202394752527273	5.46990484291616	0.0212265357036702	5.46990484291616	0.0311793266732052	5.46990484291616	0.0138250705167724	5.55767535748995	0.0535601377636778	5.61676285836102	1.6259605839156E-7	5.46990484291615	1.00875833913057			5.61676285836102	0.907229425913556
5.47809462957912	0.0404984274071979	5.47809462957912	0.0117498778649243	5.47809462957912	0.0261469969476916	5.47809462957912	0.0214041695771353	5.47809462957912	0.0202412044792311	5.47809462957912	0.0212310631445376	5.47809462957912	0.0311786149484653	5.47809462957912	0.0138202037396889	5.56586514415291	0.053561826141997	5.625534853303	1.62678164233872E-7	5.47809462957911	1.00875132500452			5.625534853303	0.907229443059061
5.48628441624209	0.0411997078574571	5.48628441624209	0.0118446007146907	5.48628441624209	0.0262217818189095	5.48628441624209	0.0214260451563508	5.48628441624209	0.0202488505547535	5.48628441624209	0.0212394793522044	5.48628441624209	0.0311892322277171	5.48628441624209	0.0138271864491264	5.57405493081588	0.0535612311977229	5.63430684824498	1.62998497449357E-7	5.48628441624208	1.00875937950693			5.63430684824498	0.907229441445447
5.49447420290505	0.0432265992009483	5.49447420290505	0.0122288309933954	5.49447420290505	0.0283319177769494	5.49447420290505	0.0219821309074649	5.49447420290505	0.0203871982949673	5.49447420290505	0.0212805637542569	5.49447420290505	0.0312444760858952	5.49447420290505	0.013841637566971	5.58224471747884	0.0535619253592406	5.64307884318696	1.63925062381622E-7	5.49447420290504	1.00875612573197			5.64307884318696	0.907229419324594
5.50266398956802	0.040494416540139	5.50266398956802	0.0117599236200569	5.50266398956802	0.0261746886084354	5.50266398956802	0.0214133082856438	5.50266398956802	0.0202434085635813	5.50266398956802	0.0212314555605407	5.50266398956802	0.0311845372443603	5.50266398956802	0.0138236545586712	5.59043450414181	0.0535606334952487	5.65185083812894	1.64311019881394E-7	5.50266398956801	1.00874200501574			5.65185083812894	0.907229408325036
5.51085377623098	0.0404802601527249	5.51085377623098	0.0117447472572525	5.51085377623098	0.0261458722871909	5.51085377623098	0.0213975193659587	5.51085377623098	0.0202318518590313	5.51085377623098	0.0212236896528364	5.51085377623098	0.0311737956314914	5.51085377623098	0.0138221043362321	5.59862429080477	0.0535554736289198	5.66062283307093	1.64811037303577E-7	5.51085377623097	1.00873699444828			5.66062283307093	0.907229380643867
5.51904356289395	0.0404895692159899	5.51904356289395	0.0117494691991232	5.51904356289395	0.0261460794124404	5.51904356289395	0.0213998275222402	5.51904356289395	0.0202310837179606	5.51904356289395	0.0212250165010912	5.51904356289395	0.031176336448929	5.51904356289395	0.013826182800289	5.60681407746774	0.0535555672523043	5.66939482801291	1.64838841662702E-7	5.51904356289394	1.00874349281413			5.66939482801291	0.907229370653201
5.52723334955691	0.0405856811267875	5.52723334955691	0.0117806498375199	5.52723334955691	0.0261863492163065	5.52723334955691	0.0214304390256573	5.52723334955691	0.020250490086751	5.52723334955691	0.0212429383625745	5.52723334955691	0.0311998422997074	5.52723334955691	0.0138346166026164	5.6150038641307	0.0535573528266371	5.67816682295489	1.64736810609134E-7	5.5272333495569	1.00874348767054			5.67816682295489	0.907229332658732
5.53542313621988	0.040743766558313	5.53542313621988	0.0118165236816227	5.53542313621988	0.0262300747827887	5.53542313621988	0.0214572795991629	5.53542313621988	0.0202707728840359	5.53542313621988	0.0212614579155542	5.53542313621988	0.0312317132328596	5.53542313621988	0.0138381250891906	5.62319365079367	0.0535599367651004	5.68693881789687	1.64955361260038E-7	5.53542313621987	1.00873720345027			5.68693881789687	0.907229305638813
5.54361292288284	0.0412104631364251	5.54361292288284	0.0118431977367923	5.54361292288284	0.0262255218613683	5.54361292288284	0.0214491302998938	5.54361292288284	0.0202636624364124	5.54361292288284	0.0212494506284197	5.54361292288284	0.0312207744552156	5.54361292288284	0.0138373755485871	5.63138343745663	0.0535625218807351	5.69571081283885	1.64862433486401E-7	5.54361292288283	1.008738102283			5.69571081283885	0.907229272369128
5.55180270954581	0.0420246116662162	5.55180270954581	0.0119546367980048	5.55180270954581	0.0262807991132861	5.55180270954581	0.0214413244371602	5.55180270954581	0.0202638795749667	5.55180270954581	0.0212479092054475	5.55180270954581	0.0312043949518357	5.55180270954581	0.0138390772093186	5.6395732241196	0.0535594458065775	5.70448280778083	1.65743107777226E-7	5.5518027095458	1.00874667220846			5.70448280778083	0.907229227736622
5.55999249620877	0.0413599237921512	5.55999249620877	0.0119143432682097	5.55999249620877	0.0263113678916763	5.55999249620877	0.0214342028187283	5.55999249620877	0.0202599585327614	5.55999249620877	0.0212550391575811	5.55999249620877	0.031205833921893	5.55999249620877	0.013839067923483	5.64776301078256	0.0535606337002782	5.71325480272281	1.66970760394638E-7	5.55999249620876	1.0087549199594			5.71325480272281	0.907229183114303
5.56818228287174	0.0417056736786237	5.56818228287174	0.0119751868205362	5.56818228287174	0.0263906472882172	5.56818228287174	0.0214878684032745	5.56818228287174	0.0202774836403929	5.56818228287174	0.0212694386602662	5.56818228287174	0.0312339101881311	5.56818228287174	0.013852748239779	5.65595279744553	0.0535630146465876	5.7220267976648	1.66825753842967E-7	5.56818228287172	1.00876100000138			5.7220267976648	0.907229157235743
5.5763720695347	0.0410297938987296	5.5763720695347	0.0118274896236573	5.5763720695347	0.0263823453327177	5.5763720695347	0.0214725365264022	5.5763720695347	0.0202657171965798	5.5763720695347	0.0212631100054232	5.5763720695347	0.0312343219927767	5.5763720695347	0.0138518521983985	5.66414258410849	0.0535599415603635	5.73079879260678	1.66431074695076E-7	5.57637206953469	1.00876490308986			5.73079879260678	0.907229139489821
5.58456185619767	0.0406856967132925	5.58456185619767	0.011794958099453	5.58456185619767	0.0262347492408622	5.58456185619767	0.0214584487252332	5.58456185619767	0.0202697864737897	5.58456185619767	0.0212781872843593	5.58456185619767	0.0312570016048954	5.58456185619767	0.0138496019835762	5.67233237077146	0.0535608328316136	5.73957078754876	1.66571779263517E-7	5.58456185619765	1.0087646175196			5.73957078754876	0.907229111317119
5.59275164286063	0.0407636896891199	5.59275164286063	0.0118093532658807	5.59275164286063	0.0262535306980913	5.59275164286063	0.0214551017986273	5.59275164286063	0.0202634743222024	5.59275164286063	0.0212719866147824	5.59275164286063	0.031245200431927	5.59275164286063	0.0138465838639801	5.68052215743442	0.0535640078659464	5.74834278249074	1.66623080492456E-7	5.59275164286062	1.00875725415444			5.74834278249074	0.907229088605861
5.6009414295236	0.0407339337671047	5.6009414295236	0.0117937002177078	5.6009414295236	0.0261919673843845	5.6009414295236	0.0214217724854631	5.6009414295236	0.0202443279390015	5.6009414295236	0.0212476714256674	5.6009414295236	0.031222086346049	5.6009414295236	0.0138459735121522	5.68871194409739	0.0535654023235313	5.75711477743272	1.66636018984631E-7	5.60094142952358	1.00875530790005			5.75711477743272	0.907229062499511
5.60913121618656	0.0416581524566084	5.60913121618656	0.0118098524069478	5.60913121618656	0.0261965232760732	5.60913121618656	0.0214213959120445	5.60913121618656	0.0202463196037878	5.60913121618656	0.0212498261336235	5.60913121618656	0.0312300209143418	5.60913121618656	0.0138475284260917	5.69690173076035	0.0535640147325161	5.7658867723747	1.6690010664481E-7	5.60913121618655	1.00875207416483			5.7658867723747	0.907229028031247
5.61732100284953	0.0422021405163957	5.61732100284953	0.011828855286967	5.61732100284953	0.0261957871644509	5.61732100284953	0.0214231195358348	5.61732100284953	0.0202510693606839	5.61732100284953	0.0212450136443842	5.61732100284953	0.031209179387867	5.61732100284953	0.0138366068992568	5.70509151742332	0.0535608362323093	5.77465876731668	1.67776553747649E-7	5.61732100284951	1.00874790156581			5.77465876731668	0.907229003952669
5.62551078951249	0.0405629908928631	5.62551078951249	0.0117721921801489	5.62551078951249	0.0261691594539549	5.62551078951249	0.0214177924489127	5.62551078951249	0.0202465731412651	5.62551078951249	0.0212395151543088	5.62551078951249	0.0311982512044631	5.62551078951249	0.0138288635323448	5.71328130408628	0.053560733609482	5.78343076225867	1.67790949879135E-7	5.62551078951247	1.00875015930698			5.78343076225867	0.907229004470779
5.63370057617546	0.0406064264724864	5.63370057617546	0.0117752942635862	5.63370057617546	0.0261679651812438	5.63370057617546	0.021413478198828	5.63370057617546	0.0202387995630186	5.63370057617546	0.0212344869090726	5.63370057617546	0.0312053498432684	5.63370057617546	0.0138337330823384	5.72147109074924	0.0535586503089915	5.79220275720065	1.67663384629557E-7	5.63370057617544	1.0087417508486			5.79220275720065	0.907228978476018
5.64189036283842	0.0408396821882214	5.64189036283842	0.0117843207805905	5.64189036283842	0.0261759467874803	5.64189036283842	0.0214131510254243	5.64189036283842	0.0202340682650825	5.64189036283842	0.0212340486303507	5.64189036283842	0.0311965219295875	5.64189036283842	0.0138374299846457	5.72966087741221	0.0535541795193878	5.80097475214263	1.67820710576635E-7	5.6418903628384	1.0087497204601			5.80097475214263	0.907228964455321
5.65008014950138	0.0406431552405104	5.65008014950138	0.0117710303342522	5.65008014950138	0.0261675745973151	5.65008014950138	0.021410598133869	5.65008014950138	0.0202356370579713	5.65008014950138	0.0212316050843395	5.65008014950138	0.0311815987680924	5.65008014950138	0.0138325023869476	5.73785066407517	0.053559045221333	5.80974674708461	1.68100447902777E-7	5.65008014950137	1.00876166784245			5.80974674708461	0.907228934500093
5.65826993616435	0.0405808050964109	5.65826993616435	0.0117670794661606	5.65826993616435	0.0261633008871067	5.65826993616435	0.0214120920232543	5.65826993616435	0.0202389987252628	5.65826993616435	0.0212289226030874	5.65826993616435	0.0311835369255023	5.65826993616435	0.0138342674185268	5.74604045073814	0.0535666857926277	5.81851874202659	1.68206858125379E-7	5.65826993616433	1.00875805071943			5.81851874202659	0.907228918946164
5.66645972282731	0.0406000432127446	5.66645972282731	0.0117736055770001	5.66645972282731	0.0261745392212051	5.66645972282731	0.0214136630066302	5.66645972282731	0.020241563273573	5.66645972282731	0.0212330738790512	5.66645972282731	0.0311843817042399	5.66645972282731	0.0138355178288403	5.7542302374011	0.0535659001866475	5.82729073696857	1.68447455765961E-7	5.6664597228273	1.00876006257299			5.82729073696857	0.907228884070095
5.67464950949028	0.0405600219430081	5.67464950949028	0.0117681585387554	5.67464950949028	0.0261857238613243	5.67464950949028	0.0214130386027187	5.67464950949028	0.0202400614977956	5.67464950949028	0.0212354168610752	5.67464950949028	0.0311799024343135	5.67464950949028	0.0138297372105477	5.76242002406407	0.0535649079790712	5.83606273191056	1.69175827993556E-7	5.67464950949026	1.00875202350169			5.83606273191056	0.907228855349541
5.68283929615324	0.0405173404582823	5.68283929615324	0.0117611645707303	5.68283929615324	0.0261679228963666	5.68283929615324	0.0214149553163787	5.68283929615324	0.0202415373444199	5.68283929615324	0.0212364588751535	5.68283929615324	0.0311849984480757	5.68283929615324	0.0138298336642485	5.77060981072703	0.0535623253801005	5.84483472685254	1.69787688686865E-7	5.68283929615323	1.00873957283069			5.84483472685254	0.907228827149657
5.69102908281621	0.0405057285237418	5.69102908281621	0.0117556504532696	5.69102908281621	0.0261493526549132	5.69102908281621	0.0214090031264317	5.69102908281621	0.0202415822714893	5.69102908281621	0.0212341371549345	5.69102908281621	0.0311872959774757	5.69102908281621	0.0138328519351558	5.77879959739	0.0535570578219681	5.85360672179452	1.70064058973741E-7	5.69102908281619	1.00873809501872			5.85360672179452	0.907228790773861
5.69921886947917	0.0405193894175198	5.69921886947917	0.0117559738799777	5.69921886947917	0.0261509868609207	5.69921886947917	0.0214102007827054	5.69921886947917	0.0202349781697184	5.69921886947917	0.0212321480818659	5.69921886947917	0.0311879395734359	5.69921886947917	0.013832240602816	5.78698938405296	0.0535575536795073	5.8623787167365	1.70484775910198E-7	5.69921886947916	1.00873448519711			5.8623787167365	0.907228745606681
5.70740865614214	0.04075803791421	5.70740865614214	0.0117910654534693	5.70740865614214	0.0262103944306798	5.70740865614214	0.0214400197065031	5.70740865614214	0.0202519183111709	5.70740865614214	0.0212467851208208	5.70740865614214	0.0312047852545707	5.70740865614214	0.0138356570215419	5.79517917071593	0.0535603347620216	5.87115071167848	1.70835326338992E-7	5.70740865614212	1.00873925634741			5.87115071167848	0.90722870452286
5.7155984428051	0.0416332508975467	5.7155984428051	0.011893060522207	5.7155984428051	0.026351873472543	5.7155984428051	0.0214945466026964	5.7155984428051	0.0202805165049674	5.7155984428051	0.0212792255040944	5.7155984428051	0.0312756603948532	5.7155984428051	0.0138612905026438	5.80336895737889	0.0535651958875031	5.87992270662046	1.70579268713131E-7	5.71559844280508	1.00874913049644			5.87992270662046	0.907228674972752
5.72378822946807	0.0418482502452493	5.72378822946807	0.0118737348372342	5.72378822946807	0.0262911825901471	5.72378822946807	0.0214622271345027	5.72378822946807	0.0202556810404588	5.72378822946807	0.0212624225430047	5.72378822946807	0.0312350215454094	5.72378822946807	0.0138527154013825	5.81155874404186	0.0535671895374933	5.88869470156245	1.70326317279537E-7	5.72378822946805	1.00875149492314			5.88869470156245	0.907228642657798
5.73197801613103	0.0407048032313052	5.73197801613103	0.0117829096688691	5.73197801613103	0.0261937339089649	5.73197801613103	0.0214268510142269	5.73197801613103	0.0202427546627666	5.73197801613103	0.0212355327357911	5.73197801613103	0.0311885374510835	5.73197801613103	0.0138314904255554	5.81974853070482	0.0535661981201684	5.89746669650443	1.7051953186957E-7	5.73197801613101	1.00875172125205			5.89746669650443	0.907228611894796
5.740167802794	0.0405774224633806	5.740167802794	0.0117727331222543	5.740167802794	0.0261900989156298	5.740167802794	0.0214223465371328	5.740167802794	0.0202412755900977	5.740167802794	0.0212335570101925	5.740167802794	0.0311912314814911	5.740167802794	0.0138249531656002	5.82793831736779	0.0535643129442508	5.90623869144641	1.71001226035264E-7	5.74016780279398	1.00874765004533			5.90623869144641	0.907228588163659
5.74835758945696	0.0405308998504193	5.74835758945696	0.0117645840342658	5.74835758945696	0.026179598628484	5.74835758945696	0.0214138781612506	5.74835758945696	0.0202374299034833	5.74835758945696	0.0212360890699401	5.74835758945696	0.0311920133292668	5.74835758945696	0.0138260471712047	5.83612810403075	0.0535598422742947	5.91501068638839	1.71440005003595E-7	5.74835758945694	1.00874634387499			5.91501068638839	0.907228564799695
5.75654737611993	0.0405242287136615	5.75654737611993	0.011753178137905	5.75654737611993	0.0261651466806309	5.75654737611993	0.0214099970580354	5.75654737611993	0.0202396045669772	5.75654737611993	0.0212341390168488	5.75654737611993	0.0311872990423501	5.75654737611993	0.0138311479179461	5.84431789069372	0.0535624224492559	5.92378268133037	1.71710183016822E-7	5.75654737611991	1.00874646580766			5.92378268133037	0.907228539480977
5.76473716278289	0.0406059334447791	5.76473716278289	0.0117749365878037	5.76473716278289	0.0261855837011631	5.76473716278289	0.0214288413610938	5.76473716278289	0.0202529539868631	5.76473716278289	0.0212403446335495	5.76473716278289	0.0311967449648495	5.76473716278289	0.0138362009036595	5.85250767735668	0.0535616286236669	5.93255467627235	1.72368823534644E-7	5.76473716278287	1.00874562108756			5.93255467627235	0.907228509499795
5.77292694944586	0.0405919509664549	5.77292694944586	0.011767938558596	5.77292694944586	0.0261837769883217	5.77292694944586	0.0214220752368848	5.77292694944586	0.0202502501787946	5.77292694944586	0.0212428597667091	5.77292694944586	0.0311987291960623	5.77292694944586	0.0138332029442428	5.86069746401965	0.0535628196062118	5.94132667121433	1.72556693798447E-7	5.77292694944584	1.0087445000357			5.94132667121433	0.907228490167853
5.78111673610882	0.0405379148510307	5.78111673610882	0.0117656359218159	5.78111673610882	0.0261745076302579	5.78111673610882	0.0214091210212052	5.78111673610882	0.0202410869996027	5.78111673610882	0.0212337537128751	5.78111673610882	0.0312025931400537	5.78111673610882	0.013838868178596	5.86888725068261	0.0535668870720477	5.95009866615632	1.71766896989257E-7	5.7811167361088	1.00874652061606			5.95009866615632	0.907228474987108
5.78930652277179	0.0405966067500606	5.78930652277179	0.0117614556152204	5.78930652277179	0.0261689989141568	5.78930652277179	0.0214066846694617	5.78930652277179	0.0202367321911388	5.78930652277179	0.0212307185759984	5.78930652277179	0.0312047473759579	5.78930652277179	0.013844156641313	5.87707703734558	0.0535677868849512	5.9588706610983	1.72344625366325E-7	5.78930652277177	1.00874792507703			5.9588706610983	0.907228431037535
5.79749630943475	0.0405967901517677	5.79749630943475	0.0117575539142158	5.79749630943475	0.0261579528569252	5.79749630943475	0.0214037806430633	5.79749630943475	0.0202311850209973	5.79749630943475	0.021228914287705	5.79749630943475	0.0311929398678609	5.79749630943475	0.0138402632639507	5.88526682400854	0.0535665953304984	5.96764265604028	1.74022305775985E-7	5.79749630943473	1.00874508522292			5.96764265604028	0.907228377737114
5.80568609609772	0.0407030971232529	5.80568609609772	0.0117761755631201	5.80568609609772	0.0261745330288871	5.80568609609772	0.0214105822592348	5.80568609609772	0.0202396358442801	5.80568609609772	0.0212317595269641	5.80568609609772	0.0311942407428999	5.80568609609772	0.013843552363822	5.8934566106715	0.053565603048512	5.97641465098226	1.74763020454567E-7	5.80568609609769	1.00874473867607			5.97641465098226	0.907228325661313
5.81387588276068	0.0406818693624962	5.81387588276068	0.0117766875728192	5.81387588276068	0.0262137521548005	5.81387588276068	0.0214263087130124	5.81387588276068	0.0202516802122514	5.81387588276068	0.0212365921305616	5.81387588276068	0.0311950518711009	5.81387588276068	0.0138460243593883	5.90164639733447	0.0535631191249879	5.98518664592424	1.7438989428061E-7	5.81387588276066	1.0087429390603			5.98518664592424	0.907228290724722
5.82206566942364	0.0404896105623482	5.82206566942364	0.0117549351994216	5.82206566942364	0.0261583447612279	5.82206566942364	0.0214057701694355	5.82206566942364	0.0202382257666959	5.82206566942364	0.0212309339977179	5.82206566942364	0.0311876329987136	5.82206566942364	0.0138431125018016	5.90983618399743	0.0535562742976695	5.99395864086622	1.75012793053114E-7	5.82206566942362	1.00874511768648			5.99395864086622	0.907228232464782
5.83025545608661	0.0404990391153701	5.83025545608661	0.0117544654933049	5.83025545608661	0.0261501856736728	5.83025545608661	0.0214003057771879	5.83025545608661	0.0202361808073035	5.83025545608661	0.0212275285206553	5.83025545608661	0.0311872536403736	5.83025545608661	0.013835804531299	5.9180259706604	0.0535570568477964	6.00273063580821	1.76312403758463E-7	5.83025545608659	1.00875213424147			6.00273063580821	0.907228181660487
5.83844524274957	0.0406059780788693	5.83844524274957	0.0117683238533907	5.83844524274957	0.0261678824159727	5.83844524274957	0.021409039574456	5.83844524274957	0.02024332274244	5.83844524274957	0.0212360441637946	5.83844524274957	0.0311989038442186	5.83844524274957	0.0138352423540592	5.92621575732336	0.0535594417446058	6.01150263075019	1.76007889959461E-7	5.83844524274955	1.00874637982459			6.01150263075019	0.907228133594207
5.84663502941254	0.0407631425751601	5.84663502941254	0.0118141523962701	5.84663502941254	0.0262467368609924	5.84663502941254	0.0214428919234685	5.84663502941254	0.020253273567079	5.84663502941254	0.0212482481296002	5.84663502941254	0.0312116600646189	5.84663502941254	0.0138426083294307	5.93440554398633	0.0535596404439307	6.02027462569217	1.75873174078666E-7	5.84663502941252	1.00873973046686			6.02027462569217	0.907228063263437
5.8548248160755	0.0409207827574357	5.8548248160755	0.0118739464801566	5.8548248160755	0.0262905920259283	5.8548248160755	0.0214701285679957	5.8548248160755	0.0202700834963781	5.8548248160755	0.0212567041300101	5.8548248160755	0.0312178745904867	5.8548248160755	0.0138467595364065	5.94259533064929	0.0535604350754963	6.02904662063415	1.76952861260388E-7	5.85482481607548	1.00874743742088			6.02904662063415	0.907228001866452
5.86301460273847	0.0406656484015718	5.86301460273847	0.0117879567984451	5.86301460273847	0.0261851279496021	5.86301460273847	0.0214138710234885	5.86301460273847	0.020251826431408	5.86301460273847	0.021246074512779	5.86301460273847	0.0312135430911922	5.86301460273847	0.013839709423244	5.95078511731226	0.0535591462978957	6.03781861557613	1.77758651900298E-7	5.86301460273845	1.00875540796108			6.03781861557613	0.907227954198791
5.87120438940143	0.0406235079424567	5.87120438940143	0.0117921222849038	5.87120438940143	0.0261886288280749	5.87120438940143	0.0214156557773566	5.87120438940143	0.0202509891008759	5.87120438940143	0.0212425561816759	5.87120438940143	0.0312034236296342	5.87120438940143	0.0138362652353688	5.95897490397522	0.0535594417025522	6.04659061051811	1.7827852356245E-7	5.87120438940141	1.00875539355851			6.04659061051811	0.907227899254553
5.8793941760644	0.0406364598066544	5.8793941760644	0.0117991164117025	5.8793941760644	0.0261989824238569	5.8793941760644	0.0214256759029244	5.8793941760644	0.0202487946894091	5.8793941760644	0.0212428345973127	5.8793941760644	0.0311952825555308	5.8793941760644	0.0138334609350045	5.96716469063819	0.0535633157997689	6.05536260546009	1.7815058377171E-7	5.87939417606438	1.00876102340866			6.05536260546009	0.907227847282926
5.88758396272736	0.0405322084967291	5.88758396272736	0.0117687975144255	5.88758396272736	0.0261699340603949	5.88758396272736	0.021414535120087	5.88758396272736	0.0202398479633948	5.88758396272736	0.0212392178541258	5.88758396272736	0.0311860094476058	5.88758396272736	0.013834949489645	5.97535447730115	0.0535607374247193	6.06413460040208	1.78143215762887E-7	5.88758396272734	1.00875875829501			6.06413460040208	0.907227809955234
5.89577374939033	0.0405429782045573	5.89577374939033	0.0117634854282578	5.89577374939033	0.0261724449084963	5.89577374939033	0.0214158035271324	5.89577374939033	0.0202427679505207	5.89577374939033	0.0212399474885315	5.89577374939033	0.0311909187116688	5.89577374939033	0.0138391434640357	5.98354426396412	0.0535576558334066	6.07290659534406	1.78254433051777E-7	5.8957737493903	1.00875324320793			6.07290659534406	0.907227789267388
5.90396353605329	0.0405674183253196	5.90396353605329	0.0117734565949522	5.90396353605329	0.0261878309222766	5.90396353605329	0.0214239204430586	5.90396353605329	0.0202534703529413	5.90396353605329	0.0212408569692803	5.90396353605329	0.0312041136928515	5.90396353605329	0.0138437311304826	5.99173405062708	0.0535603363769563	6.08167859028604	1.78541929446119E-7	5.90396353605327	1.00875928942375			6.08167859028604	0.907227737040991
5.91215332271626	0.0406286098195294	5.91215332271626	0.0117827363591036	5.91215332271626	0.0261795178076208	5.91215332271626	0.0214230285445013	5.91215332271626	0.0202520296363623	5.91215332271626	0.021248592499165	5.91215332271626	0.0312127225426294	5.91215332271626	0.0138422392568662	5.99992383729005	0.0535626186255248	6.09045058522802	1.78528056636929E-7	5.91215332271623	1.00875445214715			6.09045058522802	0.907227715390518
5.92034310937922	0.0410819790702129	5.92034310937922	0.0118070003860073	5.92034310937922	0.026186765040367	5.92034310937922	0.0214268749828735	5.92034310937922	0.0202514756414189	5.92034310937922	0.0212663637456147	5.92034310937922	0.0312547482782227	5.92034310937922	0.0138495508191822	6.00811362395301	0.0535662959269165	6.09922258017	1.78718686629971E-7	5.9203431093792	1.00875196798942			6.09922258017	0.907227687044768
5.92853289604219	0.060311481964868	5.92853289604219	0.0139425688968239	5.92853289604219	0.0283137788322433	5.92853289604219	0.0216310300383351	5.92853289604219	0.0204047614942407	5.92853289604219	0.0214801366242781	5.92853289604219	0.0315799441675702	5.92853289604219	0.0139547110090881	6.01630341061598	0.0535672892070574	6.10799457511198	1.79531393111936E-7	5.92853289604216	1.00875193820171			6.10799457511198	0.907227665680492
5.93672268270515	0.0525278603263126	5.93672268270515	0.0135474129463232	5.93672268270515	0.0284399294379166	5.93672268270515	0.0217153643701432	5.93672268270515	0.020454269718296	5.93672268270515	0.0214486013948741	5.93672268270515	0.0314051639483476	5.93672268270515	0.0138941373540228	6.02449319727894	0.0535664966583397	6.11676657005397	1.7975204009741E-7	5.93672268270513	1.00874688218707			6.11676657005397	0.907227646368405
5.94491246936812	0.0407620471781121	5.94491246936812	0.0118496270597859	5.94491246936812	0.0262800964880169	5.94491246936812	0.021446171958414	5.94491246936812	0.020255471013877	5.94491246936812	0.0212481943534845	5.94491246936812	0.031209200575811	5.94491246936812	0.0138393397734625	6.03268298394191	0.0535610318739818	6.12553856499595	1.79608740258144E-7	5.94491246936809	1.00874390705673			6.12553856499595	0.907227622393098
5.95310225603108	0.0406642910556105	5.95310225603108	0.0117841670582531	5.95310225603108	0.0262002220497556	5.95310225603108	0.0214178096967553	5.95310225603108	0.0202398047774713	5.95310225603108	0.0212376384211549	5.95310225603108	0.0311964481961182	5.95310225603108	0.0138353829419386	6.04087277060487	0.0535575588018903	6.13431055993793	1.80025996026484E-7	5.95310225603106	1.00875022399977			6.13431055993793	0.907227590541805
5.96129204269405	0.0405479979965532	5.96129204269405	0.0117555188275378	5.96129204269405	0.0261609135795692	5.96129204269405	0.0214077776501689	5.96129204269405	0.0202344657243037	5.96129204269405	0.0212286195451287	5.96129204269405	0.0311853722847746	5.96129204269405	0.0138291916527981	6.04906255726784	0.0535564620000421	6.14308255487991	1.80729364002767E-7	5.96129204269402	1.00876065087139			6.14308255487991	0.907227553238828
5.96948182935701	0.0405083238303648	5.96948182935701	0.0117514904279792	5.96948182935701	0.0261578627738705	5.96948182935701	0.0214077641847191	5.96948182935701	0.0202361576982507	5.96948182935701	0.0212311331266182	5.96948182935701	0.0311885399885297	5.96948182935701	0.0138322588036047	6.0572523439308	0.0535571557000998	6.15185454982189	1.81102127358179E-7	5.96948182935698	1.0087585561946			6.15185454982189	0.907227518539647
5.97767161601998	0.040505535154241	5.97767161601998	0.0117604673387238	5.97767161601998	0.0261490070625523	5.97767161601998	0.0214033562260039	5.97767161601998	0.020229991355304	5.97767161601998	0.0212332153001148	5.97767161601998	0.0311888850069199	5.97767161601998	0.0138396583860163	6.06544213059377	0.0535673803244321	6.16062654476387	1.81339087848444E-7	5.97767161601995	1.00876210566342			6.16062654476387	0.907227472301767
5.98586140268294	0.0405856373301774	5.98586140268294	0.0117653747942004	5.98586140268294	0.0261578616353434	5.98586140268294	0.0214085832327086	5.98586140268294	0.02023571146832	5.98586140268294	0.0212349828676539	5.98586140268294	0.031194834131417	5.98586140268294	0.0138451699363883	6.07363191725673	0.0535702708729276	6.16939853970585	1.81694326347942E-7	5.98586140268291	1.00876898971688			6.16939853970585	0.907227433437591
5.9940511893459	0.0407045844771064	5.9940511893459	0.0117924574169989	5.9940511893459	0.0261962574781195	5.9940511893459	0.021425553007011	5.9940511893459	0.0202508137563154	5.9940511893459	0.0212446448710124	5.9940511893459	0.0312264697448325	5.9940511893459	0.0138519234745949	6.08182170391969	0.0535661045077676	6.17817053464784	1.82429126246819E-7	5.99405118934588	1.00876777097877			6.17817053464784	0.90722739067459
6.00224097600887	0.0406863421645612	6.00224097600887	0.0117976669795311	6.00224097600887	0.0261787774361426	6.00224097600887	0.021415574442807	6.00224097600887	0.0202444612899413	6.00224097600887	0.021244113287995	6.00224097600887	0.031221517728866	6.00224097600887	0.0138488568747392	6.09001149058266	0.0535647085424022	6.18694252958982	1.82674892535666E-7	6.00224097600884	1.00876618713685			6.18694252958982	0.907227351522097
6.01043076267183	0.054540453937241	6.01043076267183	0.0126922194093784	6.01043076267183	0.0266408161764906	6.01043076267183	0.021572114001461	6.01043076267183	0.0204140224665853	6.01043076267183	0.0213281427096675	6.01043076267183	0.0314898464584998	6.01043076267183	0.0139487666336887	6.09820127724562	0.0535642106707693	6.1957145245318	1.82780502023732E-7	6.01043076267181	1.00875694039042			6.1957145245318	0.907227301849964
6.0186205493348	0.0549182759519281	6.0186205493348	0.0133776190601774	6.0186205493348	0.027480732723542	6.0186205493348	0.0221572244507774	6.0186205493348	0.0208613710478063	6.0186205493348	0.0215576649003812	6.0186205493348	0.0316954059740447	6.0186205493348	0.0140113503947003	6.10639106390859	0.0535627222477898	6.20448651947378	1.83486708458815E-7	6.01862054933477	1.00875631949003			6.20448651947378	0.907227254027953
6.02681033599776	0.0409906549862426	6.02681033599776	0.0118258221609039	6.02681033599776	0.0262299423231402	6.02681033599776	0.0214524908973224	6.02681033599776	0.020260110410972	6.02681033599776	0.0212587394306915	6.02681033599776	0.0312138633975289	6.02681033599776	0.013850946197242	6.11458085057155	0.0535604362222929	6.21325851441576	1.84125858310778E-7	6.02681033599774	1.00875452660492			6.21325851441576	0.90722720546785
6.03500012266073	0.0405479827607693	6.03500012266073	0.0117713625524046	6.03500012266073	0.0261710842959139	6.03500012266073	0.0214147237977928	6.03500012266073	0.0202395131101365	6.03500012266073	0.0212336204865071	6.03500012266073	0.0311869414425552	6.03500012266073	0.0138400897295766	6.12277063723452	0.0535629154819439	6.22203050935774	1.84274416952182E-7	6.0350001226607	1.00874624743643			6.22203050935774	0.907227162208234
6.04318990932369	0.0406076174974517	6.04318990932369	0.011789752531076	6.04318990932369	0.0261779783757802	6.04318990932369	0.0214158771890977	6.04318990932369	0.0202405280286214	6.04318990932369	0.0212353430602305	6.04318990932369	0.0311973487792896	6.04318990932369	0.0138358410462107	6.13096042389748	0.0535661954406484	6.23080250429973	1.85344682507584E-7	6.04318990932366	1.00875818193455			6.23080250429973	0.907227089141451
6.05137969598666	0.040629733118929	6.05137969598666	0.0117865215790228	6.05137969598666	0.0261819467789381	6.05137969598666	0.021420444344429	6.05137969598666	0.0202400328701497	6.05137969598666	0.0212404052145162	6.05137969598666	0.0312161167648027	6.05137969598666	0.0138342414937743	6.13915021056045	0.0535672908310307	6.23957449924171	1.86137120768486E-7	6.05137969598663	1.00876552816266			6.23957449924171	0.907227036071968
6.05956948264962	0.0409664425970728	6.05956948264962	0.0118523439930447	6.05956948264962	0.026296334918029	6.05956948264962	0.021445650386042	6.05956948264962	0.0202485896141949	6.05956948264962	0.0212419823846938	6.05956948264962	0.031208784133552	6.05956948264962	0.0138317030482681	6.14733999722341	0.0535679854284211	6.24834649418369	1.85702509825134E-7	6.05956948264959	1.00875952850763			6.24834649418369	0.907226995182726
6.06775926931259	0.0406780499833235	6.06775926931259	0.0118379934610381	6.06775926931259	0.0262881763683816	6.06775926931259	0.0214494909966836	6.06775926931259	0.0202497723198245	6.06775926931259	0.0212407899012667	6.06775926931259	0.0312051974176905	6.06775926931259	0.0138311242706467	6.15552978388638	0.0535675890413776	6.25711848912567	1.85925413188335E-7	6.06775926931256	1.00875796043591			6.25711848912567	0.907226942081063
6.07594905597555	0.0407046588564445	6.07594905597555	0.0118527581540728	6.07594905597555	0.0263391902443625	6.07594905597555	0.0214684344425942	6.07594905597555	0.0202595971514531	6.07594905597555	0.0212474824781507	6.07594905597555	0.0312133682294717	6.07594905597555	0.0138402367158554	6.16371957054934	0.0535668945726531	6.26589048406765	1.86657014530141E-7	6.07594905597552	1.00875748345942			6.26589048406765	0.907226885375167
6.08413884263852	0.0407662244635305	6.08413884263852	0.0118758341618536	6.08413884263852	0.0263317862089431	6.08413884263852	0.0214277116968317	6.08413884263852	0.0202428243414962	6.08413884263852	0.0212465924320696	6.08413884263852	0.0312084833936357	6.08413884263852	0.0138350514616614	6.17190935721231	0.0535655037205676	6.27466247900963	1.87170027424046E-7	6.08413884263849	1.00874687299941			6.27466247900963	0.90722683676185
6.09232862930148	0.0409188694441912	6.09232862930148	0.0118044571909358	6.09232862930148	0.0262139629917105	6.09232862930148	0.021415151123173	6.09232862930148	0.02024068178048	6.09232862930148	0.0212466105122775	6.09232862930148	0.0312092219369341	6.09232862930148	0.0138318682998281	6.18009914387527	0.0535638136718184	6.28343447395162	1.88292732021651E-7	6.09232862930145	1.00874369039637			6.28343447395162	0.907226763972279
6.10051841596445	0.0408425085415321	6.10051841596445	0.0117797234913753	6.10051841596445	0.0261745530523266	6.10051841596445	0.0214125110228257	6.10051841596445	0.0202385922996646	6.10051841596445	0.0212411695173699	6.10051841596445	0.0312113078894272	6.10051841596445	0.0138365923664503	6.18828893053824	0.053564309584249	6.2922064688936	1.89642277247445E-7	6.10051841596442	1.00874911880851			6.2922064688936	0.907226682171541
6.10870820262741	0.0405984509767416	6.10870820262741	0.0117727384422244	6.10870820262741	0.026161856162815	6.10870820262741	0.0214035573810462	6.10870820262741	0.0202343157285325	6.10870820262741	0.0212300678685329	6.10870820262741	0.0311937632300898	6.10870820262741	0.0138346470609346	6.1964787172012	0.0535661968769603	6.30097846383558	1.90119307587571E-7	6.10870820262738	1.00875183541965			6.30097846383558	0.907226627218151
6.11689798929038	0.0406395816673315	6.11689798929038	0.0117786726656252	6.11689798929038	0.0261735620649326	6.11689798929038	0.0214083426926192	6.11689798929038	0.0202409153718082	6.11689798929038	0.021232984585124	6.11689798929038	0.0311912998607313	6.11689798929038	0.0138347637567123	6.20466850386417	0.0535618343619418	6.30975045877756	1.90149503760206E-7	6.11689798929034	1.00874412329688			6.30975045877756	0.907226565955896
6.12508777595334	0.0414820261243939	6.12508777595334	0.011887252231315	6.12508777595334	0.0267407314488837	6.12508777595334	0.0216106459327019	6.12508777595334	0.0202967428204302	6.12508777595334	0.0212751757973663	6.12508777595334	0.0312320109133825	6.12508777595334	0.013848578669908	6.21285829052713	0.0535595437004466	6.31852245371954	1.89345295694839E-7	6.12508777595331	1.00873353715278			6.31852245371954	0.907226521883852
6.13327756261631	0.040771209943811	6.13327756261631	0.0118352556739056	6.13327756261631	0.0262584816072169	6.13327756261631	0.0214349668458267	6.13327756261631	0.0202519414720197	6.13327756261631	0.0212552771751459	6.13327756261631	0.0312078064946985	6.13327756261631	0.0138474735439257	6.2210480771901	0.0535609319619126	6.32729444866152	1.89093686441297E-7	6.13327756261628	1.00874017528798			6.32729444866152	0.907226473382433
6.14146734927927	0.0407163362669585	6.14146734927927	0.011818271015253	6.14146734927927	0.0262159635848338	6.14146734927927	0.0214285590160086	6.14146734927927	0.0202471572953292	6.14146734927927	0.0212529164335694	6.14146734927927	0.0312075353392448	6.14146734927927	0.0138441261459661	6.22923786385306	0.0535620235426527	6.3360664436035	1.90243027091186E-7	6.14146734927924	1.00875376136305			6.3360664436035	0.907226417236477
6.14965713594224	0.0405745826540974	6.14965713594224	0.0117704712335677	6.14965713594224	0.0262009552592227	6.14965713594224	0.021429437038728	6.14965713594224	0.0202439686222226	6.14965713594224	0.0212476424117661	6.14965713594224	0.0312067215185364	6.14965713594224	0.0138364287887926	6.23742765051603	0.0535589473886537	6.34483843854549	1.90711170917166E-7	6.1496571359422	1.00875589084803			6.34483843854549	0.907226371235076
6.1578469226052	0.0405119164306983	6.1578469226052	0.0117534878815108	6.1578469226052	0.0261538919215461	6.1578469226052	0.0214024136489216	6.1578469226052	0.0202309181952881	6.1578469226052	0.0212335442906011	6.1578469226052	0.031181507872817	6.1578469226052	0.0138286049926586	6.24561743717899	0.0535565614286677	6.35361043348747	1.91105610650595E-7	6.15784692260517	1.00876166250266			6.35361043348747	0.907226336931321
6.16603670926817	0.0405857680818489	6.16603670926817	0.0117634882137314	6.16603670926817	0.0261546595172226	6.16603670926817	0.0214004889518421	6.16603670926817	0.0202320708384053	6.16603670926817	0.0212300260219258	6.16603670926817	0.0311738676153015	6.16603670926817	0.013831406590678	6.25380722384195	0.053563209717976	6.36238242842945	1.92579837659719E-7	6.16603670926813	1.00877876618272			6.36238242842945	0.907226288662513
6.17422649593113	0.040482270042955	6.17422649593113	0.0117553702562643	6.17422649593113	0.0261433537261671	6.17422649593113	0.0214003957512626	6.17422649593113	0.0202332451386023	6.17422649593113	0.0212296558344445	6.17422649593113	0.0311773514842734	6.17422649593113	0.0138395620540052	6.26199701050492	0.0535638132773516	6.37115442337143	1.92979187335061E-7	6.1742264959311	1.00877344577452			6.37115442337143	0.907226256622861
6.18241628259409	0.040483018524356	6.18241628259409	0.0117528454764131	6.18241628259409	0.0261447340448396	6.18241628259409	0.0214034260760724	6.18241628259409	0.0202317710729595	6.18241628259409	0.0212341141954119	6.18241628259409	0.0311912087316745	6.18241628259409	0.0138394061540287	6.27018679716788	0.0535603417759029	6.37992641831341	1.92090077628938E-7	6.18241628259406	1.00875823007253			6.37992641831341	0.907226234869581
6.19060606925706	0.0407593349544421	6.19060606925706	0.0117866156295557	6.19060606925706	0.0261981607572241	6.19060606925706	0.0214257318753891	6.19060606925706	0.0202467560213653	6.19060606925706	0.0212537282633498	6.19060606925706	0.0312234989466418	6.19060606925706	0.0138448718152312	6.27837658383085	0.0535617259570709	6.38869841325539	1.92018210305482E-7	6.19060606925703	1.00875420407367			6.38869841325539	0.907226181573094
6.19879585592002	0.0419670683904126	6.19879585592002	0.0119222156870621	6.19879585592002	0.0263859439392591	6.19879585592002	0.0214496978709716	6.19879585592002	0.0202532194824013	6.19879585592002	0.0212749960405999	6.19879585592002	0.0312425283357281	6.19879585592002	0.0138538538122766	6.28656637049381	0.0535640121163063	6.39747040819738	1.92324254691032E-7	6.19879585591999	1.00875122982785			6.39747040819738	0.907226143426047
6.20698564258299	0.0411147477248207	6.20698564258299	0.0118089412608537	6.20698564258299	0.0262659873512508	6.20698564258299	0.0214190398328347	6.20698564258299	0.0202382791965528	6.20698564258299	0.0212498332510062	6.20698564258299	0.0312081097428389	6.20698564258299	0.013841676650341	6.29475615715678	0.05356460754667	6.40624240313936	1.928272421549E-7	6.20698564258296	1.00874540354085			6.40624240313936	0.90722610953089
6.21517542924595	0.0405118247984423	6.21517542924595	0.0117556596387472	6.21517542924595	0.0261658269822583	6.21517542924595	0.0214085822557337	6.21517542924595	0.0202385666670422	6.21517542924595	0.0212398228600581	6.21517542924595	0.0312000557300672	6.21517542924595	0.0138328462973704	6.30294594381974	0.0535593452676169	6.41501439808134	1.93350738845032E-7	6.21517542924592	1.00873995545414			6.41501439808134	0.907226068032425
6.22336521590892	0.0415666922814527	6.22336521590892	0.0118197359106818	6.22336521590892	0.0262186833404142	6.22336521590892	0.0214200128808153	6.22336521590892	0.0202511553790738	6.22336521590892	0.0212501002089759	6.22336521590892	0.0312157220036449	6.22336521590892	0.0138424061949076	6.31113573048271	0.0535522017657664	6.42378639302332	1.93886601281922E-7	6.22336521590888	1.00873965689232			6.42378639302332	0.907226029752408
6.23155500257188	0.041587727262808	6.23155500257188	0.0119016579449987	6.23155500257188	0.0263013786060179	6.23155500257188	0.021469372946116	6.23155500257188	0.0202716028069978	6.23155500257188	0.0212662577827478	6.23155500257188	0.0312365772470184	6.23155500257188	0.0138530538542235	6.31932551714567	0.0535558618284752	6.4325583879653	1.94305786076914E-7	6.23155500257185	1.00874275458573			6.4325583879653	0.907226018825078
6.23974478923485	0.0406981447918984	6.23974478923485	0.0117688235322914	6.23974478923485	0.0261960967219015	6.23974478923485	0.0214284245094718	6.23974478923485	0.0202471306120046	6.23974478923485	0.0212500324887397	6.23974478923485	0.0312087432936553	6.23974478923485	0.0138409534803584	6.32751530380864	0.0535607327740844	6.44133038290728	1.94163587324466E-7	6.23974478923481	1.00875036822907			6.44133038290728	0.90722599544406
6.24793457589781	0.0405506295785083	6.24793457589781	0.0117581780495391	6.24793457589781	0.0261561477959835	6.24793457589781	0.0214108006665078	6.24793457589781	0.020235939691615	6.24793457589781	0.0212379622057524	6.24793457589781	0.0311819300892214	6.24793457589781	0.0138363682971106	6.3357050904716	0.053560435949787	6.45010237784926	1.9379932528498E-7	6.24793457589778	1.00875649088672			6.45010237784926	0.907225967355573
6.25612436256078	0.0404856253464968	6.25612436256078	0.0117546921937877	6.25612436256078	0.0261466738161556	6.25612436256078	0.0214086190096945	6.25612436256078	0.0202318433204437	6.25612436256078	0.0212364483160385	6.25612436256078	0.0311811044410886	6.25612436256078	0.0138326148579113	6.34389487713457	0.0535617262957472	6.45887437279125	1.93350420220849E-7	6.25612436256074	1.00875212884152			6.45887437279125	0.907225953460347
6.26431414922374	0.0405210540675475	6.26431414922374	0.0117638313960746	6.26431414922374	0.0261548284524434	6.26431414922374	0.0214091820972609	6.26431414922374	0.0202305884965539	6.26431414922374	0.0212389365850021	6.26431414922374	0.0311954837206364	6.26431414922374	0.0138340524795023	6.35208466379753	0.053562720381932	6.46764636773323	1.93569939459796E-7	6.26431414922371	1.00875000224566			6.46764636773323	0.907225931874784
6.27250393588671	0.0405907441152527	6.27250393588671	0.0117685057252382	6.27250393588671	0.0261626392561745	6.27250393588671	0.0214144087925362	6.27250393588671	0.0202338366017008	6.27250393588671	0.0212391626754639	6.27250393588671	0.0311963172204591	6.27250393588671	0.0138390021771059	6.3602744504605	0.0535612319589525	6.47641836267521	1.94652974470136E-7	6.27250393588667	1.00875872377262			6.47641836267521	0.907225902820411
6.28069372254967	0.0406292772411426	6.28069372254967	0.0117638225394614	6.28069372254967	0.0261548084132733	6.28069372254967	0.0214150508878226	6.28069372254967	0.020238383085673	6.28069372254967	0.0212368293630389	6.28069372254967	0.0311847330361937	6.28069372254967	0.0138323368888132	6.36846423712346	0.0535611310221193	6.48519035761719	1.95787620812206E-7	6.28069372254964	1.00876365459337			6.48519035761719	0.90722586357104
6.28888350921264	0.0404897772960739	6.28888350921264	0.0117568351533768	6.28888350921264	0.0261462705642685	6.28888350921264	0.0214019597119559	6.28888350921264	0.0202366105551916	6.28888350921264	0.0212353286763341	6.28888350921264	0.0311859135555526	6.28888350921264	0.0138263361073188	6.37665402378643	0.0535587502223332	6.49396235255917	1.96578792689931E-7	6.2888835092126	1.0087578963654			6.49396235255917	0.907225826558507
6.2970732958756	0.0405172677642683	6.2970732958756	0.0117612376932876	6.2970732958756	0.0261631691871194	6.2970732958756	0.0214048258150359	6.2970732958756	0.0202441107937697	6.2970732958756	0.021245579520719	6.2970732958756	0.0312007444886052	6.2970732958756	0.0138288735741184	6.38484381044939	0.0535600371443383	6.50273434750115	1.96904720752864E-7	6.29707329587556	1.0087537484956			6.50273434750115	0.907225787652747
6.30526308253857	0.0406488480671403	6.30526308253857	0.011763712692223	6.30526308253857	0.0261708784968539	6.30526308253857	0.0214199422057594	6.30526308253857	0.0202502612320049	6.30526308253857	0.0212542615926311	6.30526308253857	0.0312303843472483	6.30526308253857	0.01383656649272	6.39303359711236	0.0535612302902356	6.51150634244313	1.96817093231542E-7	6.30526308253853	1.00875584162417			6.51150634244313	0.907225749635557
6.31345286920153	0.0437285150337266	6.31345286920153	0.011963222106611	6.31345286920153	0.0267128208746125	6.31345286920153	0.0215192615319334	6.31345286920153	0.0202780361297184	6.31345286920153	0.0212682972426192	6.31345286920153	0.0312714959047272	6.31345286920153	0.0138604494671162	6.40122338377532	0.0535595434108589	6.52027833738512	1.95974494541436E-7	6.31345286920149	1.00875291037775			6.52027833738512	0.907225727349837
6.3216426558645	0.0410642938240421	6.3216426558645	0.0119105912568691	6.3216426558645	0.0264905437041444	6.3216426558645	0.0214724749665782	6.3216426558645	0.0202612421126146	6.3216426558645	0.0212516542601146	6.3216426558645	0.0312139413342178	6.3216426558645	0.0138399482375798	6.40941317043829	0.0535574558620666	6.5290503323271	1.95424931690569E-7	6.32164265586446	1.00874808725102			6.5290503323271	0.907225692630526
6.32983244252746	0.0405063229999444	6.32983244252746	0.0117560806786926	6.32983244252746	0.0261606601802697	6.32983244252746	0.0214035636008876	6.32983244252746	0.0202331525195954	6.32983244252746	0.0212351015596364	6.32983244252746	0.0311898110741392	6.32983244252746	0.0138266746888393	6.41760295710125	0.0535516030062391	6.53782232726908	1.96266816954667E-7	6.32983244252742	1.0087483161271			6.53782232726908	0.907225649748124
6.33802222919043	0.0404977555048539	6.33802222919043	0.0117578026540229	6.33802222919043	0.0261698416231491	6.33802222919043	0.0214109824234238	6.33802222919043	0.0202409693374662	6.33802222919043	0.0212405740937527	6.33802222919043	0.0311959870439967	6.33802222919043	0.0138341305764306	6.42579274376422	0.0535534792190787	6.54659432221106	1.97140462374616E-7	6.33802222919039	1.00874227856809			6.54659432221106	0.907225619858581
6.34621201585339	0.0409387538858963	6.34621201585339	0.01183723212565	6.34621201585339	0.0262922282663108	6.34621201585339	0.0214700508780657	6.34621201585339	0.0202717069990949	6.34621201585339	0.0212606357767112	6.34621201585339	0.0312242905310591	6.34621201585339	0.0138481506078043	6.43398253042718	0.0535582493183376	6.55536631715304	1.98015707808632E-7	6.34621201585335	1.00874362486722			6.55536631715304	0.90722558462795
6.35440180251635	0.0408988552115202	6.35440180251635	0.011785944868559	6.35440180251635	0.0261801927190707	6.35440180251635	0.0214192860568928	6.35440180251635	0.0202455581672249	6.35440180251635	0.0212414614276587	6.35440180251635	0.0312033877934621	6.35440180251635	0.0138391049222445	6.44217231709014	0.0535586466601188	6.56413831209502	1.99160471127809E-7	6.35440180251632	1.00875921827274			6.56413831209502	0.907225544517635
6.36259158917932	0.040602138372118	6.36259158917932	0.0117642658070877	6.36259158917932	0.0261602472744668	6.36259158917932	0.0214067363341543	6.36259158917932	0.0202344712164416	6.36259158917932	0.0212329133993685	6.36259158917932	0.0311924734079071	6.36259158917932	0.0138351342338339	6.45036210375311	0.0535606331249556	6.57291030703701	1.99574470111163E-7	6.36259158917928	1.00876955622378			6.57291030703701	0.907225509029892
6.37078137584228	0.0408039307932979	6.37078137584228	0.0117708095929318	6.37078137584228	0.02616566358178	6.37078137584228	0.0214074802743786	6.37078137584228	0.0202337859977577	6.37078137584228	0.0212355814670707	6.37078137584228	0.031188786560073	6.37078137584228	0.0138273571821237	6.45855189041607	0.0535656920515128	6.58168230197899	1.98834660600317E-7	6.37078137584225	1.00876953311703			6.58168230197899	0.907225486999931
6.37897116250525	0.040695738687157	6.37897116250525	0.0117729090809299	6.37897116250525	0.0261824351601506	6.37897116250525	0.0214128113497191	6.37897116250525	0.0202415329915561	6.37897116250525	0.0212369036750444	6.37897116250525	0.0311907010807014	6.37897116250525	0.0138265725177101	6.46674167707904	0.0535665944401422	6.59045429692097	1.98691079679649E-7	6.37897116250521	1.00877354818615			6.59045429692097	0.907225430758499
6.38716094916821	0.0404825656761657	6.38716094916821	0.0117477671606381	6.38716094916821	0.0261582911918345	6.38716094916821	0.0214106609270285	6.38716094916821	0.0202366352557833	6.38716094916821	0.021232824006706	6.38716094916821	0.0311850769141389	6.38716094916821	0.0138306354294593	6.474931463742	0.0535663966910699	6.59922629186295	1.99877636318966E-7	6.38716094916817	1.00877152144442			6.59922629186295	0.907225360419724
6.39535073583118	0.0404716791726599	6.39535073583118	0.0117416429670049	6.39535073583118	0.0261499448107546	6.39535073583118	0.0214077666781224	6.39535073583118	0.0202353905591885	6.39535073583118	0.0212321271638484	6.39535073583118	0.031181560678016	6.39535073583118	0.013829513716415	6.48312125040497	0.0535630236570926	6.60799828680493	2.0141728065157E-7	6.39535073583114	1.00876371817237			6.60799828680493	0.907225282656303
6.40354052249414	0.0404825528855551	6.40354052249414	0.0117535109516985	6.40354052249414	0.0261533985004333	6.40354052249414	0.0214154066254657	6.40354052249414	0.0202405036869284	6.40354052249414	0.021235481767268	6.40354052249414	0.0311907949820125	6.40354052249414	0.0138280286913171	6.49131103706793	0.0535566645293764	6.61677028174691	2.02170286019722E-7	6.4035405224941	1.00875793481344			6.61677028174691	0.907225214901704
6.41173030915711	0.0405827936656344	6.41173030915711	0.011771869799552	6.41173030915711	0.0261819401541976	6.41173030915711	0.0214285791833825	6.41173030915711	0.0202487728143222	6.41173030915711	0.0212460069501215	6.41173030915711	0.0312155281597449	6.41173030915711	0.0138330994699974	6.4995008237309	0.0535589453197098	6.62554227668889	2.02643430568954E-7	6.41173030915707	1.00874487621949			6.62554227668889	0.907225149371145
6.41992009582007	0.0418885914168074	6.41992009582007	0.0120001352918166	6.41992009582007	0.0264339430776215	6.41992009582007	0.0214915509704512	6.41992009582007	0.0202687180471601	6.41992009582007	0.0212752937627474	6.41992009582007	0.0312810816805592	6.41992009582007	0.0138600790699115	6.50769061039386	0.0535596399171003	6.63431427163088	2.0337632445125E-7	6.41992009582003	1.00875115023124			6.63431427163088	0.907225095742461
6.42810988248304	0.0451149733343371	6.42810988248304	0.0124474974161224	6.42810988248304	0.0269587250652513	6.42810988248304	0.0215334897363265	6.42810988248304	0.0202726019123654	6.42810988248304	0.0212828188758149	6.42810988248304	0.0313169237378536	6.42810988248304	0.0138681475093906	6.51588039705683	0.0535597400297532	6.64308626657286	2.02827279667387E-7	6.428109882483	1.00877141973609			6.64308626657286	0.907225058062114
6.436299669146	0.0419187183895738	6.436299669146	0.0120185983994247	6.436299669146	0.0263355179133884	6.436299669146	0.0214457962752989	6.436299669146	0.0202570187689497	6.436299669146	0.0212562515486008	6.436299669146	0.0312223144470871	6.436299669146	0.0138439915108654	6.52407018371979	0.0535614263399833	6.65185826151484	2.01661955005277E-7	6.43629966914596	1.00877602436698			6.65185826151484	0.907225015840488
6.44448945580897	0.0409790150392833	6.44448945580897	0.0118321661348716	6.44448945580897	0.0262254277917696	6.44448945580897	0.0214270482541264	6.44448945580897	0.0202452018327005	6.44448945580897	0.0212368867974617	6.44448945580897	0.0312013696809338	6.44448945580897	0.0138387490113499	6.53225997038276	0.0535612305071632	6.66063025645682	2.01165228413824E-7	6.44448945580893	1.00877770744558			6.66063025645682	0.907224986610285
6.45267924247193	0.0406096050599305	6.45267924247193	0.0117709371561073	6.45267924247193	0.0261722309148487	6.45267924247193	0.0214135962633421	6.45267924247193	0.0202409441202324	6.45267924247193	0.0212299264618176	6.45267924247193	0.0311899459366786	6.45267924247193	0.0138296037782418	6.54044975704572	0.0535630186264717	6.6694022513988	2.0227300028569E-7	6.45267924247189	1.00878147489952			6.6694022513988	0.907224945837168
6.4608690291349	0.0405013199040193	6.4608690291349	0.0117586587833078	6.4608690291349	0.0261495393965516	6.4608690291349	0.0214023446361759	6.4608690291349	0.0202323326134992	6.4608690291349	0.0212307093084446	6.4608690291349	0.0311864782212443	6.4608690291349	0.0138241916318255	6.54863954370869	0.0535612326249759	6.67817424634078	2.04615926801485E-7	6.46086902913486	1.00877659459029			6.67817424634078	0.907224896088122
6.46905881579786	0.0404887433235383	6.46905881579786	0.0117586402065114	6.46905881579786	0.0261464793758797	6.46905881579786	0.0214023799809173	6.46905881579786	0.020230336889139	6.46905881579786	0.0212334547010575	6.46905881579786	0.0311889957590556	6.46905881579786	0.0138252811631335	6.55682933037165	0.0535604359178045	6.68694624128277	2.05060924218864E-7	6.46905881579782	1.00877754931234			6.68694624128277	0.90722486462129
6.47724860246083	0.0405195380640477	6.47724860246083	0.0117656281449651	6.47724860246083	0.0261637520354662	6.47724860246083	0.0214094880952492	6.47724860246083	0.0202389257104172	6.47724860246083	0.0212371037263137	6.47724860246083	0.0311913920525448	6.47724860246083	0.0138267794227828	6.56501911703462	0.0535604355290123	6.69571823622475	2.04934090848732E-7	6.47724860246078	1.00877203655856			6.69571823622475	0.907224833054995
6.48543838912379	0.0405321421311511	6.48543838912379	0.011769163423369	6.48543838912379	0.0261617048905744	6.48543838912379	0.021411323873534	6.48543838912379	0.0202381800714178	6.48543838912379	0.0212406923771452	6.48543838912379	0.0311898709743094	6.48543838912379	0.0138243695956023	6.57320890369758	0.0535594429520528	6.70449023116673	2.04788733575573E-7	6.48543838912375	1.00877336302454			6.70449023116673	0.907224825842718
6.49362817578676	0.04081351775647	6.49362817578676	0.0118569592077779	6.49362817578676	0.0262975688987844	6.49362817578676	0.0214727088786243	6.49362817578676	0.0202603953958665	6.49362817578676	0.0212497088139426	6.49362817578676	0.0311999236729562	6.49362817578676	0.0138265620493079	6.58139869036055	0.0535627200990315	6.71326222610871	2.0414055424904E-7	6.49362817578671	1.00876990223982			6.71326222610871	0.907224794499991
6.50181796244972	0.0409768173013917	6.50181796244972	0.0118765937201765	6.50181796244972	0.0263322177257041	6.50181796244972	0.0214808061717214	6.50181796244972	0.0202659035116564	6.50181796244972	0.0212418643305743	6.50181796244972	0.0311958754489875	6.50181796244972	0.0138349206835518	6.58958847702351	0.0535670859662929	6.72203422105069	2.04403021369219E-7	6.50181796244968	1.00875342155971			6.72203422105069	0.907224747292956
6.51000774911269	0.0404851873656259	6.51000774911269	0.0117585243064046	6.51000774911269	0.0261480364590589	6.51000774911269	0.0214019350813962	6.51000774911269	0.0202335453925413	6.51000774911269	0.021224499497631	6.51000774911269	0.0311824850771878	6.51000774911269	0.0138287881670462	6.59777826368648	0.0535680850132333	6.73080621599267	2.04849040224108E-7	6.51000774911264	1.00875800025863			6.73080621599267	0.907224690645496
6.51819753577565	0.0404701939654047	6.51819753577565	0.0117478877490035	6.51819753577565	0.0261422005131532	6.51819753577565	0.021400236497323	6.51819753577565	0.020231985292608	6.51819753577565	0.0212270757066731	6.51819753577565	0.031182368074829	6.51819753577565	0.0138303803219752	6.60596805034944	0.0535633160480406	6.73957821093466	2.06556719456556E-7	6.51819753577561	1.00876437119772			6.73957821093466	0.907224626015875
6.52638732243862	0.0404727521504142	6.52638732243862	0.0117481784365785	6.52638732243862	0.0261389265281041	6.52638732243862	0.0214014292935161	6.52638732243862	0.0202310938306208	6.52638732243862	0.0212290933431124	6.52638732243862	0.0311841877935488	6.52638732243862	0.0138300046808303	6.6141578370124	0.0535592476918967	6.74835020587664	2.08461187255602E-7	6.52638732243857	1.00876146884992			6.74835020587664	0.907224581904648
6.53457710910158	0.040518075496833	6.53457710910158	0.0117626280376157	6.53457710910158	0.0261521968445144	6.53457710910158	0.0214099258281093	6.53457710910158	0.0202374446387878	6.53457710910158	0.0212356658890433	6.53457710910158	0.0311919561124901	6.53457710910158	0.0138280045758237	6.62234762367537	0.0535607331520893	6.75712220081862	2.08438141741569E-7	6.53457710910154	1.00876317845258			6.75712220081862	0.907224530113589
6.54276689576454	0.0426595892963815	6.54276689576454	0.0124350597673854	6.54276689576454	0.027290449817792	6.54276689576454	0.0218322544452661	6.54276689576454	0.0203645492672039	6.54276689576454	0.0212881706004324	6.54276689576454	0.0312585432108361	6.54276689576454	0.0138500588775202	6.63053741033833	0.0535605351860316	6.7658941957606	2.08065692226946E-7	6.5427668957645	1.00875680570535			6.7658941957606	0.907224491658674
6.55095668242751	0.0419519952832526	6.55095668242751	0.0124611913253969	6.55095668242751	0.0273724737727039	6.55095668242751	0.0218916139584684	6.55095668242751	0.0204019550186392	6.55095668242751	0.0213079255582445	6.55095668242751	0.0312768573831195	6.55095668242751	0.0138640878417743	6.6387271970013	0.0535622225975144	6.77466619070258	2.08076812473817E-7	6.55095668242746	1.00875060546099			6.77466619070258	0.907224435404188
6.55914646909047	0.0407252986196591	6.55914646909047	0.0118367937791681	6.55914646909047	0.0263019626891328	6.55914646909047	0.0214641026174403	6.55914646909047	0.0202511218360879	6.55914646909047	0.0212605713961902	6.55914646909047	0.0312288981600212	6.55914646909047	0.013852436054495	6.64691698366426	0.0535650058144717	6.78343818564456	2.07881864441821E-7	6.55914646909043	1.00875884194187			6.78343818564456	0.907224385783028
6.56733625575344	0.0406932629323183	6.56733625575344	0.0118383006841429	6.56733625575344	0.0262334232315003	6.56733625575344	0.0214389874285806	6.56733625575344	0.0202390332889914	6.56733625575344	0.0212482053886122	6.56733625575344	0.0312065043516057	6.56733625575344	0.0138421780398914	6.65510677032723	0.0535674865194375	6.79221018058654	2.08007681958966E-7	6.56733625575339	1.00876617004031			6.79221018058654	0.907224333358389
6.5755260424164	0.0404733219884504	6.5755260424164	0.0117521704129863	6.5755260424164	0.0261489037299389	6.5755260424164	0.0214018754216073	6.5755260424164	0.0202336707126446	6.5755260424164	0.0212354723004836	6.5755260424164	0.031183193290169	6.5755260424164	0.0138259876031957	6.66329655699019	0.0535632191808877	6.80098217552853	2.08601592505441E-7	6.57552604241636	1.00876026822285			6.80098217552853	0.907224277727348
6.58371582907937	0.0404627465810785	6.58371582907937	0.0117455842285402	6.58371582907937	0.0261365892033598	6.58371582907937	0.0213943100806936	6.58371582907937	0.0202316677821205	6.58371582907937	0.0212298948072344	6.58371582907937	0.0311759520706583	6.58371582907937	0.0138205819614454	6.67148634365316	0.0535613328402807	6.80975417047051	2.09963090327416E-7	6.58371582907932	1.00875532947382			6.80975417047051	0.907224234182348
6.59190561574233	0.0405134030419783	6.59190561574233	0.0117533764799134	6.59190561574233	0.0261417299755303	6.59190561574233	0.0213968761969707	6.59190561574233	0.02023226446683	6.59190561574233	0.0212294408551401	6.59190561574233	0.0311811550736788	6.59190561574233	0.0138257370470503	6.67967613031612	0.0535663921857155	6.81852616541249	2.10584621171516E-7	6.59190561574229	1.00875368173332			6.81852616541249	0.907224214243726
6.6000954024053	0.0405792286261789	6.6000954024053	0.0117661029125785	6.6000954024053	0.0261622248546347	6.6000954024053	0.02140872700296	6.6000954024053	0.0202372906265881	6.6000954024053	0.021236887682169	6.6000954024053	0.0311925224137571	6.6000954024053	0.0138307060966159	6.68786591697909	0.0535619262177578	6.82729816035447	2.10543822691908E-7	6.60009540240525	1.0087447607415			6.82729816035447	0.907224172467463
6.60828518906826	0.0405161087857471	6.60828518906826	0.0117605175750289	6.60828518906826	0.0261599040550927	6.60828518906826	0.0214094201742246	6.60828518906826	0.020235014297058	6.60828518906826	0.0212360966451585	6.60828518906826	0.0311871864385986	6.60828518906826	0.0138271012616728	6.69605570364205	0.0535595445494092	6.83607015529645	2.11005748694024E-7	6.60828518906822	1.00874225488025			6.83607015529645	0.907224129658455
6.61647497573123	0.0405035743719289	6.61647497573123	0.0117597497276735	6.61647497573123	0.0261568426360338	6.61647497573123	0.0214039944215814	6.61647497573123	0.0202356874345638	6.61647497573123	0.0212317135629129	6.61647497573123	0.0311811006261105	6.61647497573123	0.0138276574758327	6.70424549030502	0.0535595413615132	6.84484215023843	2.11045188209841E-7	6.61647497573118	1.00873786604243			6.84484215023843	0.907224085741868
6.62466476239419	0.0405308727873442	6.62466476239419	0.0117609993450518	6.62466476239419	0.0261537361578677	6.62466476239419	0.0214070979950454	6.62466476239419	0.0202322051868	6.62466476239419	0.0212324013912455	6.62466476239419	0.0311841929146283	6.62466476239419	0.0138296744017384	6.71243527696798	0.053557954584573	6.85361414518042	2.11240570038048E-7	6.62466476239415	1.00874384555912			6.85361414518042	0.907224031287957
6.63285454905716	0.0406867224345473	6.63285454905716	0.0117905426376302	6.63285454905716	0.0261857760087064	6.63285454905716	0.0214195166189618	6.63285454905716	0.0202390580562433	6.63285454905716	0.0212427816218883	6.63285454905716	0.0311916858166882	6.63285454905716	0.0138327858121693	6.72062506363095	0.0535612270313496	6.8623861401224	2.11697115047211E-7	6.63285454905711	1.00874206537006			6.8623861401224	0.90722398062584
6.64104433572012	0.0406685979120748	6.64104433572012	0.0117728862780308	6.64104433572012	0.0261887820111926	6.64104433572012	0.0214150111402157	6.64104433572012	0.0202470310571777	6.64104433572012	0.0212467998678673	6.64104433572012	0.031199628782015	6.64104433572012	0.0138332597527305	6.72881485029391	0.0535619256538125	6.87115813506438	2.1246775082094E-7	6.64104433572007	1.00873361493488			6.87115813506438	0.907223921966948
6.64923412238309	0.0407845213022249	6.64923412238309	0.0117762744425428	6.64923412238309	0.0262322629409917	6.64923412238309	0.0214537164414654	6.64923412238309	0.0202676106580205	6.64923412238309	0.0212562797099954	6.64923412238309	0.0312197007816545	6.64923412238309	0.0138342321593094	6.73700463695688	0.05355904882863	6.87993013000636	2.13687306189295E-7	6.64923412238304	1.00873601674032			6.87993013000636	0.907223875653204
6.65742390904605	0.0407218623838001	6.65742390904605	0.0117968863136615	6.65742390904605	0.0262810155724414	6.65742390904605	0.0214872916152445	6.65742390904605	0.0202882395362714	6.65742390904605	0.02126243100854	6.65742390904605	0.0312340503149644	6.65742390904605	0.0138395534313582	6.74519442361984	0.053560335296948	6.88870212494834	2.14269971518766E-7	6.657423909046	1.00873187373308			6.88870212494834	0.907223818841458
6.66561369570902	0.0405343329833541	6.66561369570902	0.0117658030101482	6.66561369570902	0.0261496366666086	6.66561369570902	0.0214057547006488	6.66561369570902	0.0202339844532686	6.66561369570902	0.0212385917025315	6.66561369570902	0.0312025581637514	6.66561369570902	0.0138321157725805	6.75338421028281	0.0535605348490811	6.89747411989032	2.14407004595345E-7	6.66561369570897	1.00873598365024			6.89747411989032	0.907223767071306
6.67380348237198	0.0405733106528391	6.67380348237198	0.0117657530888807	6.67380348237198	0.0261481641653772	6.67380348237198	0.0214041153180733	6.67380348237198	0.0202301465251288	6.67380348237198	0.0212414582399976	6.67380348237198	0.0311944387376069	6.67380348237198	0.0138281652054276	6.76157399694577	0.0535602371644852	6.9062461148323	2.14325929691427E-7	6.67380348237193	1.00873165174179			6.9062461148323	0.907223725531855
6.68199326903495	0.0406038653247346	6.68199326903495	0.0117688996676048	6.68199326903495	0.0261597383719458	6.68199326903495	0.0214073246021857	6.68199326903495	0.0202364321613277	6.68199326903495	0.0212342774407561	6.68199326903495	0.0311896752558946	6.68199326903495	0.0138286693587389	6.76976378360874	0.0535620245300763	6.91501810977429	2.14184850208485E-7	6.6819932690349	1.00871741097907			6.91501810977429	0.907223678572537
6.69018305569791	0.0406740468609171	6.69018305569791	0.0117850414355149	6.69018305569791	0.0262094350759325	6.69018305569791	0.021429940738924	6.69018305569791	0.0202513049256303	6.69018305569791	0.0212435965591008	6.69018305569791	0.0311950322879802	6.69018305569791	0.0138326686480096	6.7779535702717	0.0535638106389322	6.92379010471627	2.14348958565839E-7	6.69018305569786	1.00871852464145			6.92379010471627	0.907223636475882
6.69837284236088	0.0405679269963805	6.69837284236088	0.0117736105726278	6.69837284236088	0.0261892350912855	6.69837284236088	0.0214270783879163	6.69837284236088	0.0202500816235133	6.69837284236088	0.0212503338950516	6.69837284236088	0.031196027398584	6.69837284236088	0.0138301204885894	6.78614335693466	0.0535683799745725	6.93256209965825	2.15156599719391E-7	6.69837284236083	1.00872810411556			6.93256209965825	0.907223577383994
6.70656262902384	0.0405116320172509	6.70656262902384	0.0117464830552769	6.70656262902384	0.0261476927296041	6.70656262902384	0.0214106361421707	6.70656262902384	0.0202334200649609	6.70656262902384	0.0212383558611247	6.70656262902384	0.0311865254401681	6.70656262902384	0.0138266590902538	6.79433314359763	0.0535666947406665	6.94133409460023	2.17084441574838E-7	6.70656262902379	1.00873334546634			6.94133409460023	0.907223504282458
6.7147524156868	0.0405281582943692	6.7147524156868	0.0117516600716865	6.7147524156868	0.0261429935954395	6.7147524156868	0.0214046138088859	6.7147524156868	0.0202288801333885	6.7147524156868	0.0212356853899062	6.7147524156868	0.03119001987638	6.7147524156868	0.0138268384090222	6.80252293026059	0.0535664962497068	6.95010608954221	2.17620569850941E-7	6.71475241568675	1.00872910041965			6.95010608954221	0.90722346602912
6.72294220234977	0.0409109607632648	6.72294220234977	0.0117662483344824	6.72294220234977	0.0261595044919343	6.72294220234977	0.0214106708999309	6.72294220234977	0.0202386227954587	6.72294220234977	0.0212403717882588	6.72294220234977	0.0312056649441991	6.72294220234977	0.0138313580837088	6.81071271692356	0.0535677869495064	6.95887808448419	2.17263550649692E-7	6.72294220234972	1.00873144327637			6.95887808448419	0.907223419774745
6.73113198901273	0.0421066700880564	6.73113198901273	0.0118957774702482	6.73113198901273	0.0263242531174935	6.73113198901273	0.0214295855163663	6.73113198901273	0.0202526499299526	6.73113198901273	0.0212465979967416	6.73113198901273	0.0312083345243262	6.73113198901273	0.0138387864650825	6.81890250358652	0.0535632252771077	6.96765007942618	2.16689229118473E-7	6.73113198901268	1.00872630634742			6.96765007942618	0.907223399672847
6.7393217756757	0.0405319180589891	6.7393217756757	0.0117553194100875	6.7393217756757	0.0261566232017725	6.7393217756757	0.021411883360861	6.7393217756757	0.0202380194474627	6.7393217756757	0.0212348656798723	6.7393217756757	0.0311900934603421	6.7393217756757	0.0138282777036511	6.82709229024949	0.0535637136751644	6.97642207436816	2.16422983446649E-7	6.73932177567565	1.00872922238			6.97642207436816	0.907223357286947
6.74751156233866	0.0406562201207381	6.74751156233866	0.0118151036491673	6.74751156233866	0.0262739353594375	6.74751156233866	0.0214622195347149	6.74751156233866	0.0202529853385778	6.74751156233866	0.0212380077225739	6.74751156233866	0.031195933114537	6.74751156233866	0.0138259686907071	6.83528207691245	0.0535630187863428	6.98519406931014	2.17431977604439E-7	6.74751156233861	1.00873637338532			6.98519406931014	0.907223306677935
6.75570134900163	0.0407363794058823	6.75570134900163	0.0118429236004856	6.75570134900163	0.0263225443984364	6.75570134900163	0.0214933974558175	6.75570134900163	0.0202748165639361	6.75570134900163	0.0212578600020228	6.75570134900163	0.0312098601758822	6.75570134900163	0.0138329574334791	6.84347186357542	0.0535623241887354	6.99396606425212	2.17979769500784E-7	6.75570134900158	1.00872829670769			6.99396606425212	0.907223253855266
6.76389113566459	0.0405378112488516	6.76389113566459	0.0117662524450146	6.76389113566459	0.0261723253991953	6.76389113566459	0.0214159573916896	6.76389113566459	0.0202381634893933	6.76389113566459	0.0212388542676261	6.76389113566459	0.031195845935362	6.76389113566459	0.0138263084581769	6.85166165023838	0.0535603373951337	7.0027380591941	2.18774801059866E-7	6.76389113566454	1.00873024320976			7.0027380591941	0.907223203428464
6.77208092232756	0.0405484863279796	6.77208092232756	0.0117679102866107	6.77208092232756	0.0261704154146768	6.77208092232756	0.0214159096991577	6.77208092232756	0.0202409422206445	6.77208092232756	0.0212392222774701	6.77208092232756	0.0311970945210203	6.77208092232756	0.0138266850651365	6.85985143690135	0.0535575542007588	7.01151005413608	2.20108825257546E-7	6.77208092232751	1.00874008909004			7.01151005413608	0.907223167929655
6.78027070899052	0.0407181808360232	6.78027070899052	0.0117914309299486	6.78027070899052	0.0262195451918867	6.78027070899052	0.0214652037044433	6.78027070899052	0.0202612218602126	6.78027070899052	0.0212579634159395	6.78027070899052	0.0312232004244317	6.78027070899052	0.0138337755831858	6.86804122356431	0.0535568596033683	7.02028204907806	2.2022256693985E-7	6.78027070899047	1.00873432042068			7.02028204907806	0.907223129667453
6.78846049565349	0.0408577150211973	6.78846049565349	0.0118091911564552	6.78846049565349	0.0262358767192219	6.78846049565349	0.0214602942490971	6.78846049565349	0.0202557838570325	6.78846049565349	0.0212563760578146	6.78846049565349	0.0312180106919826	6.78846049565349	0.0138333159206675	6.87623101022728	0.0535564615640555	7.02905404402005	2.19609367448128E-7	6.78846049565343	1.00872921212785			7.02905404402005	0.907223100834074
6.79665028231645	0.0406230179493586	6.79665028231645	0.0117836911223187	6.79665028231645	0.0261955803325386	6.79665028231645	0.0214296665426362	6.79665028231645	0.0202480107479543	6.79665028231645	0.0212522285265172	6.79665028231645	0.0312017636927582	6.79665028231645	0.013832639051931	6.88442079689024	0.053559239052685	7.03782603896203	2.19383466576399E-7	6.7966502823164	1.00873299281231			7.03782603896203	0.907223053601826
6.80484006897942	0.0406840841284394	6.80484006897942	0.0117823048607812	6.80484006897942	0.0261941924918287	6.80484006897942	0.0214303939175163	6.80484006897942	0.0202486659397148	6.80484006897942	0.0212619034121723	6.80484006897942	0.0312251963014596	6.80484006897942	0.013834474751366	6.89261058355321	0.0535604346427684	7.04659803390401	2.19989376862499E-7	6.80484006897936	1.00873723154998			7.04659803390401	0.907223000770362
6.81302985564238	0.0412308876671907	6.81302985564238	0.011822426246886	6.81302985564238	0.0262112629020894	6.81302985564238	0.0214333739639894	6.81302985564238	0.0202494977726516	6.81302985564238	0.0212553134291826	6.81302985564238	0.0312219743473046	6.81302985564238	0.0138380006943198	6.90080037021617	0.0535598396326537	7.05537002884599	2.21243028548113E-7	6.81302985564233	1.00876898435033			7.05537002884599	0.907222946280145
6.82121964230535	0.0416423967949868	6.82121964230535	0.0120519830722493	6.82121964230535	0.0264165625257999	6.82121964230535	0.021510187310124	6.82121964230535	0.0202799297357488	6.82121964230535	0.0212612393396621	6.82121964230535	0.0312121508944997	6.82121964230535	0.0138409431416062	6.90899015687914	0.053564602586188	7.06414202378797	2.21270420933255E-7	6.82121964230529	1.00878552492716			7.06414202378797	0.907222908326166
6.82940942896831	0.0407192298540663	6.82940942896831	0.011838819359009	6.82940942896831	0.0262474814711651	6.82940942896831	0.0214573239341713	6.82940942896831	0.0202572585758814	6.82940942896831	0.0212476685117131	6.82940942896831	0.0311948242923229	6.82940942896831	0.0138378709483657	6.9171799435421	0.0535709642012148	7.07291401872995	2.22075402489722E-7	6.82940942896826	1.0087728129883			7.07291401872995	0.90722285288296
6.83759921563128	0.0406170274321824	6.83759921563128	0.0117814687193394	6.83759921563128	0.0261650691048346	6.83759921563128	0.0214123768620245	6.83759921563128	0.0202319361805796	6.83759921563128	0.0212362994538348	6.83759921563128	0.031192768944043	6.83759921563128	0.0138308623881492	6.92536973020507	0.0535706692737306	7.08168601367194	2.23392626807907E-7	6.83759921563122	1.00877474180388			7.08168601367194	0.907222812936976
6.84578900229424	0.0411453866849772	6.84578900229424	0.0119941617309914	6.84578900229424	0.0265306981361454	6.84578900229424	0.0216082087313945	6.84578900229424	0.0203458937352434	6.84578900229424	0.0213143832242843	6.84578900229424	0.0312745457171288	6.84578900229424	0.013856734595138	6.93355951686803	0.0535655069919843	7.09045800861392	2.22953663324126E-7	6.84578900229419	1.00878284862085			7.09045800861392	0.907222773193211
6.85397878895721	0.0415104101079151	6.85397878895721	0.0120485859608297	6.85397878895721	0.0266586380899296	6.85397878895721	0.0216408270847158	6.85397878895721	0.0203761305246183	6.85397878895721	0.0213228572202265	6.85397878895721	0.0312871436341786	6.85397878895721	0.0138574098809309	6.941749303531	0.0535634162649119	7.0992300035559	2.2262346634607E-7	6.85397878895715	1.00877991384661			7.0992300035559	0.9072227255115
6.86216857562017	0.0409132419454028	6.86216857562017	0.0118007861859208	6.86216857562017	0.0262349657756735	6.86216857562017	0.0214311612362619	6.86216857562017	0.020249707843909	6.86216857562017	0.0212430275122941	6.86216857562017	0.031205064588165	6.86216857562017	0.0138310949511554	6.94993909019396	0.0535654004825458	7.10800199849788	2.23011521374039E-7	6.86216857562012	1.0087784842009			7.10800199849788	0.907222668832414
6.87035836228314	0.0405616136626094	6.87035836228314	0.0117699530829447	6.87035836228314	0.0261925354438772	6.87035836228314	0.0214253025795142	6.87035836228314	0.0202468729078904	6.87035836228314	0.0212447651792291	6.87035836228314	0.0312056582431446	6.87035836228314	0.0138376777723881	6.95812887685693	0.0535631192759258	7.11677399343986	2.23638510408506E-7	6.87035836228308	1.00876918389728			7.11677399343986	0.907222620857648
6.8785481489461	0.0404996277925275	6.8785481489461	0.0117618216514927	6.8785481489461	0.0261686520025132	6.8785481489461	0.0214175253629309	6.8785481489461	0.0202430502554856	6.8785481489461	0.0212362778230547	6.8785481489461	0.0311970169597056	6.8785481489461	0.0138335781997135	6.96631866351989	0.0535616304184564	7.12554598838184	2.24543289748222E-7	6.87854814894605	1.00876133520138			7.12554598838184	0.907222572349179
6.88673793560906	0.0405002702405947	6.88673793560906	0.0117617864103393	6.88673793560906	0.0261629018584685	6.88673793560906	0.0214187379214168	6.88673793560906	0.0202420184258095	6.88673793560906	0.0212394131737369	6.88673793560906	0.0311974962171999	6.88673793560906	0.0138329418943212	6.97450845018285	0.0535655978399419	7.13431798332382	2.25651449403353E-7	6.88673793560901	1.00878252353806			7.13431798332382	0.907222495523159
6.89492772227203	0.0405303529073654	6.89492772227203	0.0117681651597179	6.89492772227203	0.0261770833863666	6.89492772227203	0.021432927277206	6.89492772227203	0.0202485046459828	6.89492772227203	0.0212494789141239	6.89492772227203	0.0312059072527423	6.89492772227203	0.0138410799055662	6.98269823684582	0.0535690783989593	7.14308997826581	2.26395933985667E-7	6.89492772227197	1.00879921080801			7.14308997826581	0.907222448925637
6.90311750893499	0.0409605699653274	6.90311750893499	0.0118762194676243	6.90311750893499	0.0263151327754371	6.90311750893499	0.021495472942193	6.90311750893499	0.0202706639323902	6.90311750893499	0.0212586218926372	6.90311750893499	0.0312191509109264	6.90311750893499	0.01384266933791	6.99088802350878	0.0535706664575483	7.15186197320779	2.26841382449606E-7	6.90311750893494	1.00878677740627			7.15186197320779	0.907222397402199
6.91130729559796	0.0408786446807707	6.91130729559796	0.0118371674695271	6.91130729559796	0.0262736414028161	6.91130729559796	0.0214653655159137	6.91130729559796	0.0202578727153064	6.91130729559796	0.0212503195943567	6.91130729559796	0.031219150762521	6.91130729559796	0.0138406286486706	6.99907781017175	0.0535675909477235	7.16063396814977	2.2670798834996E-7	6.9113072955979	1.00877338779108			7.16063396814977	0.907222343209671
6.91949708226092	0.0407159363098993	6.91949708226092	0.0117843193670496	6.91949708226092	0.0261935502575207	6.91949708226092	0.0214242372800401	6.91949708226092	0.0202426712996907	6.91949708226092	0.0212384769362055	6.91949708226092	0.0312023571180791	6.91949708226092	0.0138313231888379	7.00726759683471	0.0535631176483298	7.16940596309175	2.26359127017664E-7	6.91949708226087	1.00877723948339			7.16940596309175	0.907222290998911
6.92768686892389	0.0407328304455787	6.92768686892389	0.0118020755975731	6.92768686892389	0.026203511939056	6.92768686892389	0.0214277118905121	6.92768686892389	0.0202488378222302	6.92768686892389	0.0212437648281142	6.92768686892389	0.0311999577322128	6.92768686892389	0.0138289135206959	7.01545738349768	0.0535597438895763	7.17817795803373	2.27290910394363E-7	6.92768686892383	1.00878193956337			7.17817795803373	0.907222219708028
6.93587665558685	0.0405447236529451	6.93587665558685	0.0117656234455727	6.93587665558685	0.0261662726465643	6.93587665558685	0.0214147233155593	6.93587665558685	0.0202401430341675	6.93587665558685	0.0212344634630674	6.93587665558685	0.0311892669007349	6.93587665558685	0.0138303878434988	7.02364717016064	0.0535591441598743	7.18694995297571	2.29220096559249E-7	6.9358766555868	1.00877986372023			7.18694995297571	0.907222131273005
6.94406644224982	0.0405074787735117	6.94406644224982	0.0117636909076362	6.94406644224982	0.0261614317440152	6.94406644224982	0.021416097055102	6.94406644224982	0.0202368487466297	6.94406644224982	0.0212302902788831	6.94406644224982	0.0311859744455971	6.94406644224982	0.0138273702633517	7.03183695682361	0.0535650955884582	7.1957219479177	2.30069657169496E-7	6.94406644224976	1.00877898249141			7.1957219479177	0.907222062459254
6.95225622891278	0.0405967172624137	6.95225622891278	0.0117833032328963	6.95225622891278	0.0262117574260589	6.95225622891278	0.0214330119484007	6.95225622891278	0.0202480948199777	6.95225622891278	0.0212428534469824	6.95225622891278	0.0312031477809275	6.95225622891278	0.0138316407994365	7.04002674348657	0.0535666934214137	7.20449394285968	2.30195403000607E-7	6.95225622891273	1.00878249866904			7.20449394285968	0.907222000204392
6.96044601557575	0.0406845603807229	6.96044601557575	0.0118099918807788	6.96044601557575	0.0262480853337434	6.96044601557575	0.0214497308119081	6.96044601557575	0.0202505053790676	6.96044601557575	0.0212448789876628	6.96044601557575	0.0312149058431166	6.96044601557575	0.0138383983436736	7.04821653014954	0.0535666947015064	7.21326593780166	2.30900817700005E-7	6.96044601557569	1.00878320267642			7.21326593780166	0.907221932915108
6.96863580223871	0.0405430979905734	6.96863580223871	0.0117722351398315	6.96863580223871	0.0261641627627972	6.96863580223871	0.0214135622297157	6.96863580223871	0.0202320311689318	6.96863580223871	0.0212321740011208	6.96863580223871	0.0311937332806087	6.96863580223871	0.0138347092853786	7.0564063168125	0.0535638171317136	7.22203793274364	2.31323465079359E-7	6.96863580223865	1.00878335430153			7.22203793274364	0.907221872442164
6.97682558890168	0.040568703789481	6.97682558890168	0.0117721852925336	6.97682558890168	0.0261803850138776	6.97682558890168	0.0214273159937852	6.97682558890168	0.0202445976535115	6.97682558890168	0.0212403481218152	6.97682558890168	0.0312090440419379	6.97682558890168	0.0138411913429031	7.06459610347547	0.0535647072368582	7.23080992768562	2.31288532789388E-7	6.97682558890162	1.00878017534743			7.23080992768562	0.907221802188607
6.98501537556464	0.0405994331303553	6.98501537556464	0.0117848220967255	6.98501537556464	0.0262926135349988	6.98501537556464	0.0214809367302366	6.98501537556464	0.0202806414161501	6.98501537556464	0.0212706230106828	6.98501537556464	0.0312545949168516	6.98501537556464	0.0138422427843195	7.07278589013843	0.0535660961964512	7.2395819226276	2.31530150900269E-7	6.98501537556458	1.0087834861158			7.2395819226276	0.907221725777533
6.99320516222761	0.0405042955507596	6.99320516222761	0.0117583923955407	6.99320516222761	0.0261517324260879	6.99320516222761	0.0214160902580248	6.99320516222761	0.0202435797142343	6.99320516222761	0.0212356391635245	6.99320516222761	0.0311912638347615	6.99320516222761	0.0138260151120776	7.0809756768014	0.0535620289713249	7.24835391756959	2.32117949723455E-7	6.99320516222755	1.00878791170304			7.24835391756959	0.907221665771984
7.00139494889057	0.0406003671664332	7.00139494889057	0.0117750363005276	7.00139494889057	0.0261596874299714	7.00139494889057	0.0214176251285716	7.00139494889057	0.0202460207982635	7.00139494889057	0.0212436383802023	7.00139494889057	0.0312105140001161	7.00139494889057	0.0138310611983612	7.08916546346436	0.0535584490160061	7.25712591251157	2.32793824057326E-7	7.00139494889051	1.00878349972556			7.25712591251157	0.907221623871759
7.00958473555354	0.0508952016189392	7.00958473555354	0.0120130620280855	7.00958473555354	0.0264017899768712	7.00958473555354	0.0214979154407644	7.00958473555354	0.0202731253843146	7.00958473555354	0.0213021171068345	7.00958473555354	0.0313884490548928	7.00958473555354	0.0139025546497039	7.09735525012733	0.0535592421990895	7.26589790745355	2.33539021375189E-7	7.00958473555348	1.00876829643313			7.26589790745355	0.907221568028748
7.0177745222165	0.0548507986790932	7.0177745222165	0.0128309152855479	7.0177745222165	0.0268523249954637	7.0177745222165	0.0217275707213717	7.0177745222165	0.0203505610636388	7.0177745222165	0.021332637159478	7.0177745222165	0.031504297993137	7.0177745222165	0.0139405242638159	7.10554503679029	0.0535654986819723	7.27466990239553	2.33474343332896E-7	7.01777452221644	1.00876143373148			7.27466990239553	0.907221529956259
7.02596430887947	0.0473878959527835	7.02596430887947	0.0127210541267357	7.02596430887947	0.0268050710627327	7.02596430887947	0.0215886870043622	7.02596430887947	0.0203248256104239	7.02596430887947	0.0212896019612201	7.02596430887947	0.0313217083542977	7.02596430887947	0.0138842420479874	7.11373482345326	0.0535631179592921	7.28344189733751	2.33492617090861E-7	7.02596430887941	1.00876787767311			7.28344189733751	0.907221493392579
7.03415409554243	0.0439245399000444	7.03415409554243	0.0119521907436761	7.03415409554243	0.0264067552476588	7.03415409554243	0.021472210332445	7.03415409554243	0.0202578586784443	7.03415409554243	0.0212550570125778	7.03415409554243	0.0312263416817282	7.03415409554243	0.0138524929053357	7.12192461011622	0.0535627210464975	7.29221389227949	2.33676181171492E-7	7.03415409554237	1.00876787766978			7.29221389227949	0.907221462392747
7.0423438822054	0.0404805747989437	7.0423438822054	0.0117601444866944	7.0423438822054	0.0261612821919482	7.0423438822054	0.0214140979649818	7.0423438822054	0.0202409950091759	7.0423438822054	0.0212389448546393	7.0423438822054	0.0311888972350524	7.0423438822054	0.0138308140256497	7.13011439677919	0.0535665942747932	7.30098588722147	2.33871090430701E-7	7.04234388220534	1.00877287860716			7.30098588722147	0.907221417565897
7.05053366886836	0.0404734953928122	7.05053366886836	0.0117588360216028	7.05053366886836	0.0261509043044521	7.05053366886836	0.0214121739014445	7.05053366886836	0.0202411141959463	7.05053366886836	0.0212377464665323	7.05053366886836	0.0311907212925952	7.05053366886836	0.0138257085253815	7.13830418344215	0.053566595349562	7.30975788216346	2.34545829780613E-7	7.0505336688683	1.00876778423375			7.30975788216346	0.907221373315069
7.05872345553133	0.0404853708785137	7.05872345553133	0.0117560328775436	7.05872345553133	0.0261500149412088	7.05872345553133	0.0214046987554505	7.05872345553133	0.0202346315033203	7.05872345553133	0.021231921744425	7.05872345553133	0.0311888070016826	7.05872345553133	0.0138266935597586	7.14649397010511	0.053565602562194	7.31852987710544	2.35203483403767E-7	7.05872345553126	1.00876542161078			7.31852987710544	0.907221327666218
7.06691324219429	0.0404887730671106	7.06691324219429	0.0117506499530223	7.06691324219429	0.0261553755595782	7.06691324219429	0.0214085646878822	7.06691324219429	0.020232334579666	7.06691324219429	0.0212333676791864	7.06691324219429	0.0311886693082116	7.06691324219429	0.0138288527407387	7.15468375676808	0.0535645091023812	7.32730187204742	2.36708044770284E-7	7.06691324219423	1.00876606344152			7.32730187204742	0.907221261731764
7.07510302885725	0.0404867369071225	7.07510302885725	0.0117553039929639	7.07510302885725	0.0261599540427874	7.07510302885725	0.0214148534473546	7.07510302885725	0.0202329650518273	7.07510302885725	0.0212360848636234	7.07510302885725	0.0311891742053062	7.07510302885725	0.0138275141310083	7.16287354343104	0.0535672874919428	7.3360738669894	2.37199940937317E-7	7.07510302885719	1.00876996212968			7.3360738669894	0.907221220668372
7.08329281552022	0.0404688270660706	7.08329281552022	0.0117561798394675	7.08329281552022	0.0261518534009262	7.08329281552022	0.0214018090049166	7.08329281552022	0.0202277244224588	7.08329281552022	0.0212317808559391	7.08329281552022	0.0311826594751366	7.08329281552022	0.0138262912148769	7.17106333009401	0.0535714618934761	7.34484586193138	2.36946249443885E-7	7.08329281552016	1.00877736605798			7.34484586193138	0.907221160801666
7.09148260218318	0.0404659647978807	7.09148260218318	0.0117504130639261	7.09148260218318	0.0261477862278871	7.09148260218318	0.0213999917364095	7.09148260218318	0.0202306891010157	7.09148260218318	0.0212269460684431	7.09148260218318	0.0311852944217584	7.09148260218318	0.0138255221689318	7.17925311675697	0.0535703725293387	7.35361785687336	2.38003410748775E-7	7.09148260218312	1.00877622159288			7.35361785687336	0.907221091565789
7.09967238884615	0.0404673553959336	7.09967238884615	0.0117494041673148	7.09967238884615	0.0261512757679048	7.09967238884615	0.0214056878620944	7.09967238884615	0.0202343051854014	7.09967238884615	0.0212281846158287	7.09967238884615	0.0311871416712875	7.09967238884615	0.013823420367241	7.18744290341994	0.0535643155104755	7.36238985181535	2.38719403174394E-7	7.09967238884609	1.00877378570065			7.36238985181535	0.907221016325557
7.10786217550911	0.0404668200514233	7.10786217550911	0.0117514587900947	7.10786217550911	0.0261482422819071	7.10786217550911	0.0214025932264308	7.10786217550911	0.0202324170895504	7.10786217550911	0.0212298721518735	7.10786217550911	0.0311799891358333	7.10786217550911	0.01382591767377	7.1956326900829	0.0535619259956069	7.37116184675733	2.3861963270038E-7	7.10786217550905	1.00876786367263			7.37116184675733	0.907220956635117
7.11605196217208	0.0404701128281327	7.11605196217208	0.0117569524770504	7.11605196217208	0.0261458767494169	7.11605196217208	0.0214005578381965	7.11605196217208	0.0202307665396608	7.11605196217208	0.0212270129542229	7.11605196217208	0.0311780623580615	7.11605196217208	0.0138278396459743	7.20382247674587	0.0535636125550617	7.37993384169931	2.3907229997188E-7	7.11605196217202	1.00877659122737			7.37993384169931	0.907220889437195
7.12424174883504	0.0405010826094521	7.12424174883504	0.0117690593216858	7.12424174883504	0.0261661138400772	7.12424174883504	0.0214132060308632	7.12424174883504	0.0202352215451582	7.12424174883504	0.0212327312766985	7.12424174883504	0.0311813088369638	7.12424174883504	0.0138275143008578	7.21201226340883	0.0535644091791149	7.38870583664129	2.40127473689278E-7	7.12424174883498	1.00878209371941			7.38870583664129	0.907220818281642
7.13243153549801	0.0405328985994048	7.13243153549801	0.0117751230819176	7.13243153549801	0.0261961472446277	7.13243153549801	0.0214291140680193	7.13243153549801	0.0202414024428749	7.13243153549801	0.0212364976448026	7.13243153549801	0.0311897007025122	7.13243153549801	0.0138292902518336	7.2202020500718	0.0535653021804216	7.39747783158327	2.40589574379689E-7	7.13243153549794	1.00877093368995			7.39747783158327	0.907220777819553
7.14062132216097	0.0404797094269835	7.14062132216097	0.0117592924066885	7.14062132216097	0.0261607776527586	7.14062132216097	0.0214181283501513	7.14062132216097	0.0202385902954653	7.14062132216097	0.0212346695696411	7.14062132216097	0.0311966654412696	7.14062132216097	0.0138266964298119	7.22839183673476	0.0535639142345808	7.40624982652525	2.40844298407675E-7	7.14062132216091	1.00877284192287			7.40624982652525	0.907220712291964
7.14881110882394	0.0405435225182916	7.14881110882394	0.0117818464426307	7.14881110882394	0.0261882830306762	7.14881110882394	0.021429148976742	7.14881110882394	0.0202505525919347	7.14881110882394	0.0212408033669047	7.14881110882394	0.0312072776197816	7.14881110882394	0.0138344693508982	7.23658162339773	0.0535651048212776	7.41502182146723	2.4166295631987E-7	7.14881110882387	1.00877553239508			7.41502182146723	0.907220644379491
7.1570008954869	0.0406991146573134	7.1570008954869	0.0118203059062963	7.1570008954869	0.0262425074607066	7.1570008954869	0.0214400237223037	7.1570008954869	0.0202549998884115	7.1570008954869	0.0212497542464814	7.1570008954869	0.0312139193413716	7.1570008954869	0.0138373242057256	7.24477141006069	0.0535672876349765	7.42379381640922	2.42341154976791E-7	7.15700089548684	1.00878331423605			7.42379381640922	0.907220590843421
7.16519068214987	0.0406385263125668	7.16519068214987	0.0118131810734849	7.16519068214987	0.0262461968686193	7.16519068214987	0.021445532859148	7.16519068214987	0.0202500562381237	7.16519068214987	0.021250532590316	7.16519068214987	0.0311959722843953	7.16519068214987	0.0138278875929653	7.25296119672366	0.0535644115326562	7.4325658113512	2.42512683808433E-7	7.1651906821498	1.00878451751939			7.4325658113512	0.90722053525034
7.17338046881283	0.0405038890498929	7.17338046881283	0.0117679989207475	7.17338046881283	0.0261817569892225	7.17338046881283	0.0214239031706855	7.17338046881283	0.0202351889394243	7.17338046881283	0.0212394654119854	7.17338046881283	0.0311879704382985	7.17338046881283	0.0138229792532912	7.26115098338662	0.0535608328533861	7.44133780629318	2.43293427370896E-7	7.17338046881277	1.00877525194915			7.44133780629318	0.907220456358195
7.1815702554758	0.0404769010376118	7.1815702554758	0.0117531760435475	7.1815702554758	0.026145135571811	7.1815702554758	0.0214027723430745	7.1815702554758	0.0202266405163203	7.1815702554758	0.0212336107837916	7.1815702554758	0.0311864687278335	7.1815702554758	0.0138226109594737	7.26934077004959	0.0535601382559957	7.45010980123516	2.44967503205445E-7	7.18157025547573	1.00878283993169			7.45010980123516	0.90722036616129
7.18976004213876	0.0405862493529315	7.18976004213876	0.011759605099562	7.18976004213876	0.0261560081727717	7.18976004213876	0.0214077729968575	7.18976004213876	0.0202317092870653	7.18976004213876	0.0212364284587392	7.18976004213876	0.0311923253752381	7.18976004213876	0.0138291131801133	7.27753055671255	0.0535609320190516	7.45888179617714	2.45570027299921E-7	7.1897600421387	1.00878255220586			7.45888179617714	0.907220299382505
7.19794982880173	0.0408819095070109	7.19794982880173	0.0117901587064887	7.19794982880173	0.0261825641010844	7.19794982880173	0.0214236664109442	7.19794982880173	0.0202434269523462	7.19794982880173	0.0212515519400336	7.19794982880173	0.0312250907797626	7.19794982880173	0.0138356078905029	7.28572034337552	0.0535613290669614	7.46765379111912	2.45467848614637E-7	7.19794982880166	1.00878580711038			7.46765379111912	0.907220226436292
7.20613961546469	0.0409924479139693	7.20613961546469	0.0118244984738676	7.20613961546469	0.0262071502426992	7.20613961546469	0.0214364213311911	7.20613961546469	0.0202535377700417	7.20613961546469	0.0212779948001423	7.20613961546469	0.0312823915421707	7.20613961546469	0.0138508305437112	7.29391013003848	0.0535599398803261	7.47642578606111	2.46112071612197E-7	7.20613961546463	1.00878943821853			7.47642578606111	0.907220149539881
7.21432940212766	0.0438281907989033	7.21432940212766	0.0119789409472732	7.21432940212766	0.0263265644073652	7.21432940212766	0.0214681351406062	7.21432940212766	0.02026759069888	7.21432940212766	0.0212958000509502	7.21432940212766	0.0313830603356494	7.21432940212766	0.0138853672937142	7.30209991670145	0.0535611309804871	7.48519778100309	2.46922390663014E-7	7.21432940212759	1.00877794025599			7.48519778100309	0.907220076019873
7.22251918879062	0.0617720786034136	7.22251918879062	0.0125381283273939	7.22251918879062	0.0265834243827541	7.22251918879062	0.0216840523925884	7.22251918879062	0.0203677810148505	7.22251918879062	0.021330545083287	7.22251918879062	0.0314907332140653	7.22251918879062	0.0139679138660443	7.31028970336441	0.0535642070354935	7.49396977594507	2.47434252945796E-7	7.22251918879055	1.0087573567058			7.49396977594507	0.907220003181293
7.23070897545359	0.0409652789855966	7.23070897545359	0.0118616317590632	7.23070897545359	0.0262974362234569	7.23070897545359	0.02147819616655	7.23070897545359	0.0202617036313197	7.23070897545359	0.0212657952312694	7.23070897545359	0.0312362863861878	7.23070897545359	0.0138600577635128	7.31847949002738	0.053566494924422	7.50274177088705	2.47820795740257E-7	7.23070897545352	1.00876595792695			7.50274177088705	0.9072199250361
7.23889876211655	0.0412146721762407	7.23889876211655	0.0119228654122656	7.23889876211655	0.0264265528268821	7.23889876211655	0.0214804261515789	7.23889876211655	0.0202550297396226	7.23889876211655	0.0212584800607585	7.23889876211655	0.0312299643215044	7.23889876211655	0.0138546018163958	7.32666927669034	0.05356728945068	7.51151376582903	2.48348360298186E-7	7.23889876211648	1.008797230608			7.51151376582903	0.907219858461217
7.24708854877951	0.0411435353691688	7.24708854877951	0.0118683446249661	7.24708854877951	0.0263777698627542	7.24708854877951	0.0214404899875402	7.24708854877951	0.0202483328688842	7.24708854877951	0.0212480452239986	7.24708854877951	0.0312185520793877	7.24708854877951	0.0138493296914637	7.3348590633533	0.0535661989571953	7.52028576077101	2.48982471657322E-7	7.24708854877945	1.00880353136929			7.52028576077101	0.907219809577451
7.25527833544248	0.0406489255994232	7.25527833544248	0.0117885464485474	7.25527833544248	0.0261905079605448	7.25527833544248	0.0214206295340913	7.25527833544248	0.0202490207907923	7.25527833544248	0.0212468059315687	7.25527833544248	0.0312020352993322	7.25527833544248	0.0138384556870899	7.34304885001627	0.0535630191263393	7.52905775571299	2.49750460543539E-7	7.25527833544241	1.00879517469298			7.52905775571299	0.907219738842323
7.26346812210544	0.0405380432141977	7.26346812210544	0.0117803509948749	7.26346812210544	0.0261767509572025	7.26346812210544	0.0214238176927366	7.26346812210544	0.020249684204211	7.26346812210544	0.021244831986828	7.26346812210544	0.0311998413977467	7.26346812210544	0.0138340064716953	7.35123863667923	0.0535637131794227	7.53782975065498	2.5031900005047E-7	7.26346812210538	1.00879072677835			7.53782975065498	0.90721967117673
7.27165790876841	0.0404834413207352	7.27165790876841	0.0117645001883117	7.27165790876841	0.026151815630437	7.27165790876841	0.0214058354949492	7.27165790876841	0.0202369775453847	7.27165790876841	0.0212339359495492	7.27165790876841	0.0311893271803473	7.27165790876841	0.0138325117908471	7.3594284233422	0.0535675865441743	7.54660174559696	2.50944839651335E-7	7.27165790876834	1.00879579215381			7.54660174559696	0.907219603175958
7.27984769543137	0.0405463949539258	7.27984769543137	0.0117653108139519	7.27984769543137	0.026161309587181	7.27984769543137	0.021402407499545	7.27984769543137	0.020235368184154	7.27984769543137	0.0212299063876392	7.27984769543137	0.0311850754328357	7.27984769543137	0.0138304701718737	7.36761821000516	0.053568382843095	7.55537374053894	2.51734175240203E-7	7.27984769543131	1.00879663966058			7.55537374053894	0.907219534919598
7.28803748209434	0.0405543265846952	7.28803748209434	0.0117574582176808	7.28803748209434	0.026154397787921	7.28803748209434	0.021406208981382	7.28803748209434	0.0202362567183663	7.28803748209434	0.0212301909171952	7.28803748209434	0.0311894858809589	7.28803748209434	0.013826904715168	7.37580799666813	0.0535639175741566	7.56414573548092	2.52161479364048E-7	7.28803748209427	1.00878972313607			7.56414573548092	0.907219465583362
7.2962272687573	0.040636672268409	7.2962272687573	0.0117703355482663	7.2962272687573	0.0261605282913526	7.2962272687573	0.0214110248493061	7.2962272687573	0.0202405180100672	7.2962272687573	0.0212518893279445	7.2962272687573	0.031230177619887	7.2962272687573	0.0138348387039056	7.38399778333109	0.0535632175718386	7.5729177304229	2.53069896393082E-7	7.29622726875724	1.00877920801887			7.5729177304229	0.907219382313745
7.30441705542027	0.0411981662504617	7.30441705542027	0.011835774632707	7.30441705542027	0.0262036691900243	7.30441705542027	0.0214271890581325	7.30441705542027	0.0202580548436033	7.30441705542027	0.0212855827255626	7.30441705542027	0.0313134891110107	7.30441705542027	0.0138635251407765	7.39218756999406	0.0535663918263748	7.58168972536488	2.54084230941213E-7	7.3044170554202	1.00876161528083			7.58168972536488	0.90721930167396
7.31260684208323	0.0889719212341403	7.31260684208323	0.0151067174896637	7.31260684208323	0.0334520189200686	7.31260684208323	0.0222542138962947	7.31260684208323	0.0204738739647211	7.31260684208323	0.0216165534795008	7.31260684208323	0.0321646408102696	7.31260684208323	0.0144459107503918	7.40037735665702	0.0535636168229517	7.59046172030687	2.54320103018943E-7	7.31260684208316	1.00869565146917			7.59046172030687	0.907219230151252
7.3207966287462	0.0503975384231333	7.3207966287462	0.0140529834722604	7.3207966287462	0.0326576700441794	7.3207966287462	0.0219257676181876	7.3207966287462	0.0204885366492568	7.3207966287462	0.0214871485986218	7.3207966287462	0.0316137127468284	7.3207966287462	0.014011336642103	7.40856714331999	0.053560931988425	7.59923371524885	2.54434112111242E-7	7.32079662874613	1.00868065068576			7.59923371524885	0.907219168854726
7.32898641540916	0.0421367480859426	7.32898641540916	0.0119239608636161	7.32898641540916	0.026482104058649	7.32898641540916	0.0215399676065411	7.32898641540916	0.0203028682128023	7.32898641540916	0.0213103828371134	7.32898641540916	0.0313142467024749	7.32898641540916	0.0138900123757656	7.41675692998295	0.0535557721220961	7.60800571019083	2.54627949350822E-7	7.32898641540909	1.00874750681786			7.60800571019083	0.907219107484395
7.33717620207213	0.0447688230085721	7.33717620207213	0.012441205093365	7.33717620207213	0.0267018858046995	7.33717620207213	0.0214767981398125	7.33717620207213	0.0203006548635808	7.33717620207213	0.0212966299344767	7.33717620207213	0.0312839523668598	7.33717620207213	0.013864175544835	7.42494671664592	0.0535602350313139	7.61677770513281	2.55257498227082E-7	7.33717620207206	1.0087799945656			7.61677770513281	0.907219044850004
7.34536598873509	0.0414977752530713	7.34536598873509	0.0118857252226091	7.34536598873509	0.0262252464491295	7.34536598873509	0.0214302578055765	7.34536598873509	0.0202505709863968	7.34536598873509	0.0212492308496832	7.34536598873509	0.0312214201999255	7.34536598873509	0.0138416700815872	7.43313650330888	0.0535667832606599	7.62554970007479	2.56154097485421E-7	7.34536598873502	1.00878224480633			7.62554970007479	0.907218979862183
7.35355577539806	0.0413193504424661	7.35355577539806	0.011833141585097	7.35355577539806	0.0262179330188929	7.35355577539806	0.0214391532337731	7.35355577539806	0.0202560516100719	7.35355577539806	0.0212536719758691	7.35355577539806	0.0312248522994834	7.35355577539806	0.0138451037624094	7.44132628997185	0.0535654043233952	7.63432169501677	2.5694058591334E-7	7.35355577539799	1.00878518807038			7.63432169501677	0.907218909171674
7.36174556206102	0.0406293454181422	7.36174556206102	0.0117941737405969	7.36174556206102	0.0261913064465876	7.36174556206102	0.0214288134430188	7.36174556206102	0.0202558840220014	7.36174556206102	0.0212477291771851	7.36174556206102	0.0312088642325798	7.36174556206102	0.013839417699755	7.44951607663481	0.0535653037814489	7.64309368995876	2.57345802387376E-7	7.36174556206095	1.00878060065964			7.64309368995876	0.907218860177389
7.36993534872399	0.0404730675137863	7.36993534872399	0.0117558299045929	7.36993534872399	0.0261494617800717	7.36993534872399	0.021406306481839	7.36993534872399	0.0202404098395558	7.36993534872399	0.0212321457110259	7.36993534872399	0.0311892242563647	7.36993534872399	0.013829541102439	7.45770586329778	0.0535650061111362	7.65186568490074	2.57900080590781E-7	7.36993534872392	1.00877612439474			7.65186568490074	0.907218801339457
7.37812513538695	0.0404900908428894	7.37812513538695	0.0117588868937048	7.37812513538695	0.0261522612681091	7.37812513538695	0.0214046880999691	7.37812513538695	0.0202384734582697	7.37812513538695	0.0212364758301476	7.37812513538695	0.0311850027311454	7.37812513538695	0.0138279567111806	7.46589564996074	0.053565303615847	7.66063767984272	2.58602596734358E-7	7.37812513538688	1.00878671746393			7.66063767984272	0.907218737318522
7.38631492204992	0.0405354016199686	7.38631492204992	0.0117676025779608	7.38631492204992	0.0261780348222776	7.38631492204992	0.021413825444379	7.38631492204992	0.0202447565295382	7.38631492204992	0.0212461658178348	7.38631492204992	0.0311970341203195	7.38631492204992	0.01382793406029	7.47408543662371	0.0535640144928744	7.6694096747847	2.58756857807702E-7	7.38631492204984	1.00878908271307			7.6694096747847	0.907218675894643
7.39450470871288	0.0405693387143391	7.39450470871288	0.0117811389129916	7.39450470871288	0.0261883578553653	7.39450470871288	0.0214265925468869	7.39450470871288	0.0202452064319237	7.39450470871288	0.0212419496938736	7.39450470871288	0.0311978784674057	7.39450470871288	0.013829582291876	7.48227522328667	0.0535636151850803	7.67818166972668	2.58961469793285E-7	7.39450470871281	1.00878737539349			7.67818166972668	0.907218611294415
7.40269449537585	0.0406921298760334	7.40269449537585	0.0117995030170473	7.40269449537585	0.026267751003036	7.40269449537585	0.0214443326966039	7.40269449537585	0.0202469291477202	7.40269449537585	0.0212459762562787	7.40269449537585	0.0312034866076716	7.40269449537585	0.0138318683293578	7.49046500994964	0.0535656014278422	7.68695366466866	2.59542611225362E-7	7.40269449537577	1.00879331452375			7.68695366466866	0.90721855100383
7.41088428203881	0.0405293023053317	7.41088428203881	0.0117645069428391	7.41088428203881	0.0261758457938621	7.41088428203881	0.0214272443515784	7.41088428203881	0.0202442321182821	7.41088428203881	0.021251190770389	7.41088428203881	0.031201556641058	7.41088428203881	0.0138352164849028	7.4986547966126	0.0535676852007582	7.69572565961065	2.60694693626705E-7	7.41088428203874	1.00878723790798			7.69572565961065	0.907218480965938
[truncated: 6,288 more rows]
