# Supplementary material for: Structural basis for higher-order DNA binding by a bacterial transcriptional regulator
Source: PLoS Genet. 2025 Jun 27;21(6):e1011749. doi: 10.1371/journal.pgen.1011749 (PMC12204516; doi:10.1371/journal.pgen.1011749)
Supplement: S1 Appendix — (ZIP) [file pgen.1011749.s012.zip › Raw data files/Figure 3/Figure3A_SEC_MALS_Xre_RES_peakformeanandSEM.csv]

time_1	Molar_Mass	time_2	LS	time_3	UV	time_4	RI
26.2555833935201	112775.000905641	25.9689408603163	0.0340652644931266	25.9666237215975	0.0387386941747338	25.9677911237582	-0.00532196184844873
26.263773180183	112820.729092517	25.9771306469793	0.0359726216955366	25.9748135082604	0.0410703889097064	25.9765631187002	-0.00338641729052494
26.271962966846	111719.724915172	25.9853204336422	0.0379982490383819	25.9830032949234	0.0435518454896657	25.9853351136422	-0.00128789091771752
26.280152753509	110719.951724941	25.9935102203052	0.0401492223896169	25.9911930815864	0.04618818515282	25.9941071085842	0.000919282673089403
26.2883425401719	109842.97477575	26.0017000069682	0.0424323828037218	25.9993828682493	0.0489870596406747	26.0028791035261	0.00334205041272071
26.2965323268349	109049.482387175	26.0098897936311	0.044854622613171	26.0075726549123	0.0519567980673582	26.0116510984681	0.00599709469779
26.3047221134979	108301.349238157	26.0180795802941	0.0474235416309935	26.0157624415753	0.0551048027866511	26.0204230934101	0.00881085281358143
26.3129119001608	107581.314589429	26.0262693669571	0.050147628408889	26.0239522282382	0.0584370280272753	26.0291950883521	0.0117136608175935
26.3211016868238	106881.083949574	26.03445915362	0.0530356522342123	26.0321420149012	0.061961176260497	26.0379670832941	0.0147358038130498
26.3292914734867	106202.772243441	26.042648940283	0.056095723781073	26.0403318015642	0.0656841699423558	26.0467390782361	0.018024870699299
26.3374812601497	105533.078152303	26.050838726946	0.0593349183047061	26.0485215882271	0.0696110833822062	26.055511073178	0.0215376152446587
26.3456710468127	104905.609409572	26.0590285136089	0.0627595338916828	26.0567113748901	0.0737471343772418	26.06428306812	0.0253049373661566
26.3538608334756	104364.224108892	26.0672183002719	0.0663756580043926	26.0649011615531	0.0780970603981768	26.073055063062	0.0293582752955889
26.3620506201386	103856.286784	26.0754080869348	0.0701894716423216	26.073090948216	0.0826670798551029	26.081827058004	0.033604261669466
26.3702404068016	103375.344201007	26.0835978735978	0.0742071800119096	26.081280734879	0.0874634724633607	26.090599052946	0.038060292268766
26.3784301934645	102930.582558047	26.0917876602608	0.0784347768655866	26.0894705215419	0.0924897266673457	26.0993710478879	0.0427100084007681
26.3866199801275	102499.339214991	26.0999774469237	0.0828779502042879	26.0976603082049	0.0977486134638114	26.1081430428299	0.0475827231962983
26.3948097667905	102070.909477286	26.1081672335867	0.0875419517103431	26.1058500948679	0.103242270053434	26.1169150377719	0.0527575197781284
26.4029995534534	101640.213425055	26.1163570202497	0.0924315167697537	26.1140398815308	0.108970810439894	26.1256870327139	0.0582226359187529
26.4111893401164	101225.911289382	26.1245468069126	0.0975507298900614	26.1222296681938	0.114934729601271	26.1344590276559	0.0640065036638782
26.4193791267794	100844.845400854	26.1327365935756	0.102902716019063	26.1304194548568	0.121134561430473	26.1432310225978	0.070059228764887
26.4275689134423	100493.579046353	26.1409263802386	0.108488743338669	26.1386092415197	0.127571222182125	26.1520030175398	0.0763516009268561
26.4357587001053	100160.911241671	26.1491161669015	0.114307270641302	26.1467990281827	0.134246814561012	26.1607750124818	0.0828443155317949
26.4439484867682	99841.8957213363	26.1573059535645	0.12035361647327	26.1549888148457	0.141161105298938	26.1695470074238	0.089610115816035
26.4521382734312	99537.4525446548	26.1654957402275	0.126621156831684	26.1631786015086	0.148311771426099	26.1783190023658	0.0966566386142359
26.4603280600942	99251.8477909284	26.1736855268904	0.133103924378096	26.1713683881716	0.15569724927255	26.1870909973078	0.103984678401919
26.4685178467571	98977.1373648234	26.1818753135534	0.139799165630217	26.1795581748346	0.163315671965695	26.1958629922497	0.111659449229461
26.4767076334201	98727.8112448633	26.1900651002164	0.146708405203551	26.1877479614975	0.171161355989896	26.2046349871917	0.119614043417272
26.4848974200831	98515.929518361	26.1982548868793	0.153836386034463	26.1959377481605	0.179228728554765	26.2134069821337	0.12786094987434
26.493087206746	98322.0044531025	26.2064446735423	0.161189027633042	26.2041275348235	0.187515314981222	26.2221789770757	0.136355227239747
26.501276993409	98139.5874632776	26.2146344602052	0.168771444542844	26.2123173214864	0.19601626228509	26.2309509720177	0.145027498731109
26.509466780072	97959.8507261646	26.2228242468682	0.176586636533919	26.2205071081494	0.204726041354528	26.2397229669596	0.15391528858787
26.5176565667349	97786.4208959307	26.2310140335312	0.184634617456231	26.2286968948123	0.213640508580535	26.2484949619016	0.163123462488792
26.5258463533979	97609.5126023953	26.2392038201941	0.192911607515657	26.2368866814753	0.222753840117338	26.2572669568436	0.17261211068507
26.5340361400609	97430.3241549256	26.2473936068571	0.201409939620706	26.2450764681383	0.232060105289357	26.2660389517856	0.182358946629403
26.5422259267238	97263.2299080808	26.2555833935201	0.210119432808538	26.2532662548012	0.241552496377384	26.2748109467276	0.192423173227906
26.5504157133868	97112.255573727	26.263773180183	0.219030376069607	26.2614560414642	0.251220780274888	26.2835829416696	0.202644867494764
26.5586055000498	96970.4943986674	26.271962966846	0.228136525745984	26.2696458281272	0.26105630068435	26.2923549366115	0.212986767420021
26.5667952867127	96835.0342791353	26.280152753509	0.237435623212163	26.2778356147901	0.271052818446756	26.3011269315535	0.223560402328021
26.5749850733757	96704.0023642574	26.2883425401719	0.24692627514547	26.2860254014531	0.281204615531983	26.3098989264955	0.234361039557943
26.5831748600386	96572.890335973	26.2965323268349	0.256603287447874	26.2942151881161	0.291504757778656	26.3186709214375	0.245401600429373
26.5913646467016	96447.717703127	26.3047221134979	0.266454836228992	26.302404974779	0.301944758920006	26.3274429163795	0.256622048579319
26.5995544333646	96324.5644374186	26.3129119001608	0.276463719774191	26.310594761442	0.312515594223634	26.3362149113214	0.268092973245419
26.6077442200275	96195.7057134713	26.3211016868238	0.28661239014752	26.318784548105	0.323206504757161	26.3449869062634	0.279727180790576
26.6159340066905	96078.2495758511	26.3292914734867	0.296888415913263	26.3269743347679	0.334009683562241	26.3537589012054	0.291372142631366
26.6241237933535	95978.1697638028	26.3374812601497	0.30728724509728	26.3351641214309	0.34491684625788	26.3625308961474	0.303172286308732
26.6323135800164	95884.8415284817	26.3456710468127	0.317810172980451	26.3433539080938	0.355918369749059	26.3713028910894	0.315137302332972
26.6405033666794	95793.9070986983	26.3538608334756	0.328459595558099	26.3515436947568	0.367007877259655	26.3800748860314	0.327197267912681
26.6486931533424	95703.8354674363	26.3620506201386	0.33923401388093	26.3597334814198	0.378176828178307	26.3888468809733	0.339402731666846
26.6568829400053	95608.4509304415	26.3702404068016	0.350124933061233	26.3679232680827	0.389417451284263	26.3976188759153	0.351755665795818
26.6650727266683	95508.6060948687	26.3784301934645	0.361117087298165	26.3761130547457	0.400722816543225	26.4063908708573	0.364259804371369
26.6732625133313	95413.9954970763	26.3866199801275	0.372191791472404	26.3843028414087	0.412081523550587	26.4151628657993	0.376786761830931
26.6814522999942	95329.0025042604	26.3948097667905	0.383331986533542	26.3924926280716	0.423484226683424	26.4239348607413	0.389288785098036
26.6896420866572	95247.8798469438	26.4029995534534	0.394525953549825	26.4006824147346	0.434924746513372	26.4327068556832	0.401832266634576
26.6978318733202	95165.0600171546	26.4111893401164	0.405768400728767	26.4088722013976	0.446395836428481	26.4414788506252	0.414449830662418
26.7060216599831	95078.8481758516	26.4193791267794	0.417058341347774	26.4170619880605	0.457889751296893	26.4502508455672	0.427149657001851
26.7142114466461	94990.2642690343	26.4275689134423	0.428396070767064	26.4252517747235	0.46939883929019	26.4590228405092	0.439886336291726
26.722401233309	94901.7034187758	26.4357587001053	0.439781129134081	26.4334415613865	0.480915394064017	26.4677948354512	0.452710590553838
26.730591019972	94818.7732010541	26.4439484867682	0.451211733486422	26.4416313480494	0.492430870735198	26.4765668303931	0.465523183548482
26.738780806635	94750.842928004	26.4521382734312	0.462685162034914	26.4498211347124	0.503937562438793	26.4853388253351	0.478234644185383
26.7469705932979	94683.7898062305	26.4603280600942	0.474198007545868	26.4580109213754	0.515430475347814	26.4941108202771	0.490914320111214
26.7551603799609	94621.7105285574	26.4685178467571	0.48574555687516	26.4662007080383	0.526902780556157	26.5028828152191	0.503570350104039
26.7633501666239	94565.561148832	26.4767076334201	0.497320325689071	26.4743904947013	0.538347683668989	26.5116548101611	0.51623736389398
26.7715399532868	94507.7285524629	26.4848974200831	0.50891114725655	26.4825802813642	0.549760356461363	26.5204268051031	0.528864502167483
26.7797297399498	94451.0110234834	26.493087206746	0.520503503294926	26.4907700680272	0.561134655484784	26.529198800045	0.541541373851625
26.7879195266128	94396.3641156792	26.501276993409	0.532081809395409	26.4989598546902	0.572464955059072	26.537970794987	0.554212636284875
26.7961093132757	94325.3384854145	26.509466780072	0.543632880776155	26.5071496413531	0.583746854753083	26.546742789929	0.566736456810982
26.8042990999387	94233.3235607792	26.5176565667349	0.555148510555635	26.5153394280161	0.594972556033706	26.555514784871	0.579153776265104
26.8124888866017	94149.9413780737	26.5258463533979	0.566625957772295	26.5235292146791	0.606134526397842	26.564286779813	0.591478430949988
26.8206786732646	94089.6432384119	26.5340361400609	0.578065465884722	26.531719001342	0.617228495883941	26.5730587747549	0.603697081353115
26.8288684599276	94026.2546610722	26.5422259267238	0.589465473778377	26.539908788005	0.628248634266895	26.5818307696969	0.615867896842668
26.8370582465905	93955.6215706212	26.5504157133868	0.600818450409425	26.548098574668	0.639190648792333	26.5906027646389	0.627941952197951
26.8452480332535	93891.9583186172	26.5586055000498	0.612110722987346	26.5562883613309	0.650051840661255	26.5993747595809	0.639955461453002
26.8534378199165	93831.7382194651	26.5667952867127	0.623327036179295	26.5644781479939	0.660827342505368	26.6081467545229	0.651968462162569
26.8616276065794	93770.4163620681	26.5749850733757	0.634457108335465	26.5726679346569	0.67151008400122	26.6169187494649	0.663841422042687
26.8698173932424	93699.8179620883	26.5831748600386	0.645498645193263	26.5808577213198	0.68209493937193	26.6256907444068	0.675499084194564
26.8780071799054	93590.190231471	26.5913646467016	0.656455192531301	26.5890475079828	0.692577208576916	26.6344627393488	0.687020535330588
26.8861969665683	93481.7814834005	26.5995544333646	0.667330647994235	26.5972372946457	0.702952045330019	26.6432347342908	0.698417838205389
26.8943867532313	93407.916232663	26.6077442200275	0.678124616787604	26.6054270813087	0.713216808507304	26.6520067292328	0.709688659619374
26.9025765398943	93348.3714492522	26.6159340066905	0.68883111675456	26.6136168679717	0.723365422783409	26.6607787241748	0.720904658684564
26.9107663265572	93290.7585684484	26.6241237933535	0.69944035298005	26.6218066546346	0.733392949788547	26.6695507191167	0.731998993737806
26.9189561132202	93235.0125804725	26.6323135800164	0.709941567744468	26.6299964412976	0.743298030480397	26.6783227140587	0.742849043763046
26.9271458998832	93176.4994258	26.6405033666794	0.720324901137791	26.6381862279606	0.753074510964831	26.6870947090007	0.753495592637164
26.9353356865461	93113.9986185877	26.6486931533424	0.730582267309286	26.6463760146235	0.762716412419735	26.6958667039427	0.763997671152963
26.9435254732091	93051.75272509	26.6568829400053	0.740707968286484	26.6545658012865	0.772222521888904	26.7046386988847	0.774371712695983
26.951715259872	92990.9010035038	26.6650727266683	0.75069846077613	26.6627555879495	0.78158834178431	26.7134106938266	0.784603369499094
26.959905046535	92931.6109547513	26.6732625133313	0.760552308780376	26.6709453746124	0.79080724900898	26.7221826887686	0.794666371936625
26.968094833198	92869.2134828323	26.6814522999942	0.77026841274559	26.6791351612754	0.799876007939908	26.7309546837106	0.804517128014642
26.9762846198609	92804.7524128482	26.6896420866572	0.779844033265998	26.6873249479384	0.808790554275854	26.7397266786526	0.814066304937394
26.9844744065239	92745.5276968687	26.6978318733202	0.78927345884963	26.6955147346013	0.817545005372614	26.7484986735946	0.823458108462692
26.9926641931869	92688.4070600078	26.7060216599831	0.798548682277466	26.7037045212643	0.826136696634914	26.7572706685366	0.832645782213437
27.0008539798498	92630.5484592005	26.7142114466461	0.807661404055542	26.7118943079273	0.834562885194195	26.7660426634785	0.841622611384475
27.0090437665128	92569.9445746641	26.722401233309	0.816605522197023	26.7200840945902	0.842816841280225	26.7748146584205	0.850478261607444
27.0172335531758	92512.0702830654	26.730591019972	0.825378640040356	26.7282738812532	0.850894376173649	26.7835866533625	0.859089614331619
27.0254233398387	92457.5800983341	26.738780806635	0.833981848931373	26.7364636679161	0.858793222693647	26.7923586483045	0.867458785968232
27.0336131265017	92402.330276909	26.7469705932979	0.842418375207931	26.7446534545791	0.866509542960421	26.8011306432465	0.875921092343373
27.0418029131647	92346.7509204284	26.7551603799609	0.850690934630121	26.7528432412421	0.874040839796626	26.8099026381884	0.884150965159153
27.0499926998276	92299.4238844514	26.7633501666239	0.858798956393834	26.761033027905	0.881384268920478	26.8186746331304	0.891763656022847
27.0581824864906	92257.6604418195	26.7715399532868	0.866736141852878	26.769222814568	0.888535216309492	26.8274466280724	0.89913129065249
27.0663722731536	92205.2865608588	26.7797297399498	0.874490284118027	26.777412601231	0.895488180715372	26.8362186230144	0.906349156265808
27.0745620598165	92146.2559501513	26.7879195266128	0.882045551869914	26.7856023878939	0.902238999915516	26.8449906179564	0.91324886258187
27.0827518464795	92071.8670719562	26.7961093132757	0.889386140107351	26.7937921745569	0.908785064480811	26.8537626128984	0.919886588339801
27.0909416331424	92019.2604147082	26.8042990999387	0.896500054468949	26.8019819612199	0.915122518972151	26.8625346078403	0.92630945858488
27.0991314198054	91966.1890450017	26.8124888866017	0.903381590440108	26.8101717478828	0.921248564255443	26.8713066027823	0.932602524090677
27.1073212064684	91913.2302065317	26.8206786732646	0.910030571636264	26.8183615345458	0.927161852453867	26.8800785977243	0.939144807156399
27.1155109931313	91862.7655693684	26.8288684599276	0.916450039851987	26.8265513212088	0.93286042297974	26.8888505926663	0.945299738402853
27.1237007797943	91809.6411066437	26.8370582465905	0.92264392325488	26.8347411078717	0.938340369507496	26.8976225876083	0.950691602367074
27.1318905664573	91756.7212167923	26.8452480332535	0.928615019072245	26.8429308945347	0.943597480213091	26.9063945825502	0.955825185638311
27.1400803531202	91701.276301356	26.8534378199165	0.93436404378907	26.8511206811976	0.948628715678977	26.9151665774922	0.960638989545729
27.1482701397832	91644.6852097014	26.8616276065794	0.93988964757384	26.8593104678606	0.953431082339309	26.9239385724342	0.965181186440102
27.1564599264462	91593.2032162737	26.8698173932424	0.945188677588892	26.8675002545236	0.958003730000973	26.9327105673762	0.969517800671863
27.1646497131091	91543.5908091666	26.8780071799054	0.950257037941459	26.8756900411865	0.96234628349098	26.9414825623182	0.973574901175212
27.1728394997721	91491.8911283913	26.8861969665683	0.955090766142106	26.8838798278495	0.966456691343572	26.9502545572602	0.977334658695696
27.1810292864351	91442.771044793	26.8943867532313	0.959686472468099	26.8920696145125	0.970325927515396	26.9590265522021	0.980783105723272
27.189219073098	91397.172488166	26.9025765398943	0.964041776916172	26.9002594011754	0.973954490107818	26.9677985471441	0.983982685318097
27.197408859761	91352.3552206342	26.9107663265572	0.968154795928249	26.9084491878384	0.977354061978906	26.9765705420861	0.98693084670981
27.205598646424	91310.2596505919	26.9189561132202	0.97202405366182	26.9166389745014	0.980522801947444	26.9853425370281	0.989541679242809
27.2137884330869	91268.0640177704	26.9271458998832	0.975648353209603	26.9248287611643	0.983452812967644	26.9941145319701	0.991843272942677
27.2219782197499	91224.9794269382	26.9353356865461	0.979027019783002	26.9330185478273	0.986142655126067	27.002886526912	0.993875506180794
27.2301680064128	91183.0264384834	26.9435254732091	0.982159478242545	26.9412083344903	0.988593545002876	27.011658521854	0.995667773391682
27.2383577930758	91137.1849681492	26.951715259872	0.98504459683653	26.9493981211532	0.990804142011942	27.020430516796	0.997123778535219
27.2465475797388	91089.4633930323	26.959905046535	0.98767971578477	26.9575879078162	0.992775106974197	27.029202511738	0.998273086032895
27.2547373664017	91045.1389116595	26.968094833198	0.990061023646066	26.9657776944792	0.994508188184623	27.03797450668	0.999190885303978
27.2629271530647	91032.4561045209	26.9762846198609	0.992184845133088	26.9739674811421	0.996002631528106	27.0467465016219	0.999805361708638
27.2711169397277	91028.1979697441	26.9844744065239	0.994048587676301	26.9821572678051	0.997258304005449	27.0555184965639	0.999952117162166
27.2793067263906	90994.0872802843	26.9926641931869	0.995652375374009	26.990347054468	0.998275762909801	27.0642904915059	1
27.2874965130536	90941.2993937788	27.0008539798498	0.996998270869004	26.998536841131	0.999056884748938	27.0730624864479	0.999825315597549
27.2956862997166	90892.3379894702	27.0090437665128	0.998090112470454	27.006726627794	0.9996036972528	27.0818344813899	0.999650631195099
27.3038760863795	90843.6566116196	27.0172335531758	0.998932283358344	27.0149164144569	0.999917417638392	27.0906064763319	0.998933686302806
27.3120658730425	90795.3130604607	27.0254233398387	0.999528847424768	27.0231062011199	1	27.0993784712738	0.997972041613457
27.3202556597055	90746.9803356423	27.0336131265017	0.999883797949979	27.0312959877829	0.999853040903178	27.1081504662158	0.996758381066802
27.3284454463684	90694.7159340378	27.0418029131647	1	27.0394857744458	0.999476910921593	27.1169224611578	0.995248359420212
27.3366352330314	90641.9245263522	27.0499926998276	0.999879932347243	27.0476755611088	0.998873454226215	27.1256944560998	0.993518814203022
27.3448250196943	90586.4925559346	27.0581824864906	0.999525796748471	27.0558653477718	0.998045703626113	27.1344664510418	0.991524046684323
27.3530148063573	90555.6539912897	27.0663722731536	0.99894014962888	27.0640551344347	0.996995973651797	27.1432384459837	0.989337054115632
27.3612045930203	90532.2596434501	27.0745620598165	0.998125773189837	27.0722449210977	0.995728165428967	27.1520104409257	0.986921114339336
27.3693943796832	90485.3180973581	27.0827518464795	0.99708567533839	27.0804347077607	0.994246580193345	27.1607824358677	0.98418255747751
27.3775841663462	90421.3018358464	27.0909416331424	0.995821753420057	27.0886244944236	0.992551706247229	27.1695544308097	0.981290098531453
27.3857739530092	90352.8164424696	27.0991314198054	0.994334513026849	27.0968142810866	0.990644488520096	27.1783264257517	0.978171989519322
27.3939637396721	90287.6405402923	27.1073212064684	0.992623659567706	27.1050040677495	0.988530582035074	27.1870984206937	0.974786631882598
27.4021535263351	90225.452355061	27.1155109931313	0.990689653326638	27.1131938544125	0.986213231129279	27.1958704156356	0.971199945428774
27.4103433129981	90163.4433568189	27.1237007797943	0.988535593685077	27.1213836410755	0.983694455980216	27.2046424105776	0.967384273317027
27.418533099661	90102.8541091572	27.1318905664573	0.986167197128566	27.1295734277384	0.980981415855741	27.2134144055196	0.963379168618813
27.426722886324	90046.5797234312	27.1400803531202	0.983592739008584	27.1377632144014	0.978080351492396	27.2221864004616	0.959189273641417
27.434912672987	89994.3145138568	27.1482701397832	0.980821121756287	27.1459530010644	0.974995021319129	27.2309583954036	0.954780139194501
27.4431024596499	89943.6557153478	27.1564599264462	0.977859902150993	27.1541427877273	0.971728347946585	27.2397303903455	0.950187564769536
27.4512922463129	89895.6105321246	27.1646497131091	0.974713493652479	27.1623325743903	0.968281962103952	27.2485023852875	0.945383297259595
27.4594820329758	89849.5617679705	27.1728394997721	0.971383221982714	27.1705223610533	0.964660089163122	27.2572743802295	0.940310804316352
27.4676718196388	89793.1949188538	27.1810292864351	0.967869331775442	27.1787121477162	0.960868720643615	27.2660463751715	0.934565655173393
27.4758616063018	89728.1105945363	27.189219073098	0.964172778704768	27.1869019343792	0.956912254810676	27.2748183701135	0.92876445618077
27.4840513929647	89667.738612897	27.197408859761	0.960297587221543	27.1950917210422	0.952796798707386	27.2835903650554	0.923359809601823
27.4922411796277	89606.8003077907	27.205598646424	0.956248944014745	27.2032815077051	0.948529597599918	27.2923623599974	0.917752251552325
27.5004309662907	89548.5137500106	27.2137884330869	0.952030250808194	27.2114712943681	0.944120507720436	27.3011343549394	0.912015917505581
27.5086207529536	89492.2883965773	27.2219782197499	0.947640852799054	27.219661081031	0.93957291312922	27.3099063498814	0.906155410178009
27.5168105396166	89437.9916880956	27.2301680064128	0.943077367672445	27.227850867694	0.934879990265205	27.3186783448234	0.900154355224746
27.5250003262796	89385.6973708504	27.2383577930758	0.938337214992806	27.236040654357	0.930045837674189	27.3274503397654	0.894068423154702
27.5331901129425	89332.8201485474	27.2465475797388	0.933423967001493	27.2442304410199	0.925081100923046	27.3362223347073	0.887840813873215
27.5413798996055	89281.9137270348	27.2547373664017	0.928347965284748	27.2524202276829	0.919991598792247	27.3449943296493	0.881494106214082
27.5495696862685	89237.9788559778	27.2629271530647	0.923124258999175	27.2606100143459	0.914782839954436	27.3537663245913	0.874745437659896
27.5577594729314	89199.6714303748	27.2711169397277	0.917768830962324	27.2687998010088	0.909458608697601	27.3625383195333	0.867782479735011
27.5659492595944	89167.8324779199	27.2793067263906	0.912294633844736	27.2769895876718	0.904023438364031	27.3713103144753	0.860994435170877
27.5741390462574	89139.8511157751	27.2874965130536	0.906710229569069	27.2851793743348	0.898483429683664	27.3800823094172	0.854261160543609
27.5823288329203	89105.5512113631	27.2956862997166	0.901020490403209	27.2933691609977	0.892842052481028	27.3888543043592	0.847442735494441
27.5905186195833	89076.3667458791	27.3038760863795	0.895228377730977	27.3015589476607	0.887102377755101	27.3976262993012	0.840489365428543
27.5987084062462	89054.1525228762	27.3120658730425	0.889335235024539	27.3097487343237	0.881268271326517	27.4063982942432	0.833467167978652
27.6068981929092	89032.0857796642	27.3202556597055	0.883339957587118	27.3179385209866	0.875344717186188	27.4151702891852	0.826414775896322
27.6150879795722	89004.4061471538	27.3284454463684	0.87723851042079	27.3261283076496	0.869337438834518	27.4239422841272	0.819297312378082
27.6232777662351	88974.3569396495	27.3366352330314	0.871025752298699	27.3343180943126	0.863251871332921	27.4327142790691	0.812101435162013
27.6314675528981	88950.8783299409	27.3448250196943	0.864698525702393	27.3425078809755	0.857093173409425	27.4414862740111	0.804853578968132
27.6396573395611	88933.6808853445	27.3530148063573	0.858257934054022	27.3506976676385	0.850865570488723	27.4502582689531	0.797524281827114
27.647847126224	88920.4507689897	27.3612045930203	0.851710014838556	27.3588874543014	0.844572109461794	27.4590302638951	0.790101929697106
27.656036912887	88914.0168847036	27.3693943796832	0.845063398427333	27.3670772409644	0.838215917442305	27.4678022588371	0.782721117471008
27.66422669955	88914.1779172067	27.3775841663462	0.838328707163734	27.3752670276274	0.831802730716424	27.476574253779	0.775374949496572
27.6724164862129	88912.5823981719	27.3857739530092	0.831517220927202	27.3834568142903	0.825337151077549	27.485346248721	0.767943790349589
27.6806062728759	88900.0096560322	27.3939637396721	0.824641386282298	27.3916466009533	0.818821615454992	27.494118243663	0.760502856377092
27.6887960595389	88874.1107594132	27.4021535263351	0.817715250956792	27.3998363876163	0.812260367947636	27.502890238605	0.753014055076104
27.6969858462018	88842.6617804028	27.4103433129981	0.810752845831874	27.4080261742792	0.805658977174756	27.511662233547	0.745498927116349
27.7051756328648	88813.0810415525	27.418533099661	0.803766489804981	27.4162159609422	0.799021583205299	27.520434228489	0.737960085242968
27.7133654195278	88776.093627141	27.426722886324	0.796762958777518	27.4244057476052	0.792350401105912	27.5292062234309	0.730416351601055
27.7215552061907	87741.2027269372	27.434912672987	0.789740600444341	27.4325955342681	0.785647886846574	27.5379782183729	0.722928447739176
		27.4431024596499	0.782691324652141	27.4407853209311	0.778918605187459	27.5467502133149	0.715409266966456
		27.4512922463129	0.775604856119984	27.4489751075941	0.772168593159273	27.5555222082569	0.707883019134201
		27.4594820329758	0.768474615936495	27.457164894257	0.765402144693102	27.5642942031989	0.700328427168802
		27.4676718196388	0.761301674677882	27.46535468092	0.758622144992155	27.5730661981408	0.692750344482894
		27.4758616063018	0.754093938307718	27.473544467583	0.75183171767498	27.5818381930828	0.685265633828357
		27.4840513929647	0.746862029676635	27.4817342542459	0.745034108346946	27.5906101880248	0.67777528419465
		27.4922411796277	0.739615729776936	27.4899240409089	0.738232148916364	27.5993821829668	0.670270505610458
		27.5004309662907	0.732362195999222	27.4981138275718	0.731428984183479	27.6081541779088	0.662807187093282
		27.5086207529536	0.725106956576585	27.5063036142348	0.724626561316935	27.6169261728507	0.65542623645984
		27.5168105396166	0.717856220743701	27.5144934008978	0.71782697972954	27.6256981677927	0.64808269523529
		27.5250003262796	0.710618237454191	27.5226831875607	0.711035572126671	27.6344701627347	0.640702646424385
		27.5331901129425	0.703401610420982	27.5308729742237	0.704256803226907	27.6432421576767	0.633352713155963
		27.5413798996055	0.696213222029367	27.5390627608867	0.697492054515859	27.6520141526187	0.626067771012783
		27.5495696862685	0.689055560884093	27.5472525475496	0.690741529593307	27.6607861475607	0.618786978542978
		27.5577594729314	0.68192590595853	27.5554423342126	0.684006675578049	27.6695581425026	0.611535436961978
		27.5659492595944	0.674819674080639	27.5636321208756	0.677290482924542	27.6783301374446	0.604365968696049
		27.5741390462574	0.667733696231235	27.5718219075385	0.670595814355456	27.6871021323866	0.597292776796548
		27.5823288329203	0.660668912266775	27.5800116942015	0.663925106742798	27.6958741273286	0.590243136335106
		27.5905186195833	0.653629957147569	27.5882014808645	0.657279864371129	27.7046461222706	0.583158891657341
		27.5987084062462	0.64662177808389	27.5963912675274	0.65066118076817	27.7134181172125	0.576141344510163
		27.6068981929092	0.6396485007523	27.6045810541904	0.644071997690478	27.7221901121545	0.56923715782352
		27.6150879795722	0.63271506144977	27.6127708408533	0.637514871902512	27.7309621070965	0.562337981916722
		27.6232777662351	0.625830403770475	27.6209606275163	0.630989721760127	27.7397341020385	0.55545016247626
		27.6314675528981	0.619007654740585	27.6291504141793	0.624497420312825	27.7485060969805	0.548693639711034
		27.6396573395611	0.612257787005998	27.6373402008422	0.618039550869517	27.7572780919225	0.541983227507397
		27.647847126224	0.605581922032301	27.6455299875052	0.61161762719377	27.7660500868644	0.535271283185938
		27.656036912887	0.598967212807926	27.6537197741682	0.605234416861298	27.7748220818064	0.528638170605416
		27.66422669955	0.592389683875611	27.6619095608311	0.598891341803779	27.7835940767484	0.522065313414926
		27.6724164862129	0.585824291213709	27.6700993474941	0.592589622085304	27.7923660716904	0.515540710934168
		27.6806062728759	0.579253681913951	27.6782891341571	0.5863308320614	27.8011380666324	0.509065043748068
		27.6887960595389	0.57267274598116	27.68647892082	0.580114849915334	27.8099100615743	0.502654524558095
		27.6969858462018	0.566088028317872	27.694668707483	0.57394235973946	27.8186820565163	0.49632447061864
		27.7051756328648	0.559513951565662	27.702858494146	0.567814569977077	27.8274540514583	0.490044972887572
		27.7133654195278	0.552967956999948	27.7110482808089	0.561733222456066	27.8362260464003	0.483795682199532
		27.7215552061907	0.546465827166995	27.7192380674719	0.555701272502026	27.8449980413423	0.47761811619525
		27.7297449928537	0.540018494593386	27.7274278541348	0.549718316646585	27.8537700362843	0.471526647670282
		27.7379347795166	0.533630142395946	27.7356176407978	0.543783146891136	27.8625420312262	0.465475363691709
		27.7461245661796	0.527298284760762	27.7438074274608	0.537895672803481	27.8713140261682	0.459460916622905
		27.7543143528426	0.521015344343025	27.7519972141237	0.532055745568317	27.8800860211102	0.45356096659958
		27.7625041395055	0.514772473541242	27.7601870007867	0.526266485420814	27.8888580160522	0.447760296094153
		27.7706939261685	0.508564328167556	27.7683767874497	0.520530420210901	27.8976300109942	0.441965177767079
		27.7788837128315	0.502392099164379	27.7765665741126	0.514846521155936	27.9064020059361	0.436202174322438
		27.7870734994944	0.496262928471917	27.7847563607756	0.509212947136209	27.9151740008781	0.430550275263796
		27.7952632861574	0.490186204767538	27.7929461474386	0.503629511802383	27.9239459958201	0.424934171444873
		27.8034530728204	0.484169691013088	27.8011359341015	0.498097950235557	27.9327179907621	0.419386189841402
		27.8116428594833	0.47821714498637	27.8093257207645	0.492617644619948	27.9414899857041	0.413872667334493
		27.8198326461463	0.472328733935922	27.8175155074275	0.487186791390623	27.950261980646	0.408440874844507
		27.8280224328093	0.466502900439707	27.8257052940904	0.481806927972635	27.959033975588	0.403170380615781
		27.8362122194722	0.460738520889337	27.8338950807534	0.476479787739984	27.96780597053	0.397886830780965
		27.8444020061352	0.455035674999279	27.8420848674164	0.47120510800051	27.976577965472	0.392610219415203
		27.8525917927981	0.449395495958485	27.8502746540793	0.465982352990518	27.985349960414	0.387383012094258
		27.8607815794611	0.44381940373062	27.8584644407423	0.46081136897431	27.994121955356	0.38224622482744
		27.8689713661241	0.43830846689584	27.8666542274052	0.455693938086745	28.0028939502979	0.377220096209193
		27.877161152787	0.432863411553612	27.8748440140682	0.450630914523984	28.0116659452399	0.372246133243539
		27.88535093945	0.427484874854477	27.8830338007312	0.445620354846326
		27.893540726113	0.42217391382415	27.8912235873941	0.440661970853954
		27.9017305127759	0.41693222888479	27.8994133740571	0.435756980736785
		27.9099202994389	0.4117619361796	27.9076031607201	0.430905165983653
		27.9181100861019	0.406665509545938	27.915792947383	0.426105910684333
		27.9262998727648	0.401645251575317	27.923982734046	0.421359123664237
		27.9344896594278	0.396701887536647	27.932172520709	0.416664066790556
		27.9426794460908	0.391832407026496	27.9403623073719	0.412019753584196
		27.9508692327537	0.387028580607953	27.9485520940349	0.407424973364443
		27.9590590194167	0.382278231706943	27.9567418806979	0.402879121392207
		27.9672488060796	0.377569575507247	27.9649316673608	0.398382413366991
		27.9754385927426	0.372895909268556	27.9731214540238	0.393935435347359
		27.9836283794056	0.368257798663992	27.9813112406867	0.389538862369556
		27.9918181660685	0.363660892525001	27.9895010273497	0.385191531710334
		28.0000079527315	0.359111761539147	27.9976908140127	0.380891378018365
		28.0081977393945	0.354614332791097	28.0058806006756	0.376637339008921
				28.0140703873386	0.372430885165768
