# Supplementary material for: Structural basis for higher-order DNA binding by a bacterial transcriptional regulator
Source: PLoS Genet. 2025 Jun 27;21(6):e1011749. doi: 10.1371/journal.pgen.1011749 (PMC12204516; doi:10.1371/journal.pgen.1011749)
Supplement: S1 Appendix — (ZIP) [file pgen.1011749.s012.zip › Raw data files/Figure 3/Figure3C_FigureS3B_Superdex200inc_XreRES.csv]

ml	mAU_280	mAU_260
-1.19	-115.496002	-262.510986
-1.189169	-81.053658	-171.987457
-1.188337	-75.829346	-161.039536
-1.187505	-70.605026	-150.091614
-1.186674	-65.380714	-139.143692
-1.185843	-60.156395	-128.19577
-1.185011	-54.932079	-117.247849
-1.184179	-49.707764	-106.299927
-1.183348	-44.483444	-95.352005
-1.182516	-39.259129	-84.404083
-1.181685	-34.034813	-73.456161
-1.180853	-28.810495	-62.50824
-1.180022	-23.586178	-51.560314
-1.17919	-25.144535	-55.409767
-1.178359	-26.886017	-59.65873
-1.177527	-28.627501	-63.9077
-1.176696	-30.368984	-68.15667
-1.175864	-32.110466	-72.40564
-1.175033	-33.851952	-76.65461
-1.174201	-35.593433	-80.90358
-1.17337	-37.334915	-85.15255
-1.172538	-39.076401	-89.40152
-1.171707	-40.817883	-93.65049
-1.170875	-42.559364	-97.899452
-1.170044	-44.30085	-102.14843
-1.169212	-46.5452	-107.335381
-1.168381	-48.817463	-112.574402
-1.167549	-51.089718	-117.813416
-1.166718	-53.361973	-123.052429
-1.165886	-55.634235	-128.291443
-1.165055	-57.90649	-133.530457
-1.164223	-60.178753	-138.769485
-1.163392	-62.451008	-144.008484
-1.16256	-64.723267	-149.247498
-1.161729	-66.995522	-154.486526
-1.160897	-69.267776	-159.72554
-1.160066	-71.540039	-164.964554
-1.159234	-73.81665	-170.219177
-1.158403	-76.093636	-175.475143
-1.157571	-78.370621	-180.73111
-1.15674	-80.647598	-185.987061
-1.155908	-82.924583	-191.243027
-1.155077	-85.201576	-196.499008
-1.154245	-87.478554	-201.754974
-1.153414	-89.755539	-207.010925
-1.152582	-92.032516	-212.266891
-1.151751	-94.309502	-217.522858
-1.150919	-96.586494	-222.778839
-1.150087	-98.863472	-228.03479
-1.149256	-100.380951	-231.576492
-1.148425	-101.809181	-234.916748
-1.147593	-103.237419	-238.257004
-1.146761	-104.665649	-241.597275
-1.14593	-106.093887	-244.937531
-1.145098	-107.522118	-248.277786
-1.144267	-108.950348	-251.618042
-1.143435	-110.378578	-254.958298
-1.142604	-111.806816	-258.298553
-1.141772	-113.235046	-261.638824
-1.140941	-114.663277	-264.979065
-1.140109	-116.091507	-268.319336
-1.139278	-116.323021	-268.967468
-1.138446	-116.373421	-269.20813
-1.137615	-116.423813	-269.448792
-1.136783	-116.474213	-269.689453
-1.135952	-116.524612	-269.930115
-1.13512	-116.575005	-270.170776
-1.134289	-116.625404	-270.411469
-1.133457	-116.675797	-270.65213
-1.132626	-116.726196	-270.892792
-1.131794	-116.776588	-271.133453
-1.130963	-116.826988	-271.374115
-1.130131	-116.87738	-271.614777
-1.1293	-116.925163	-271.892975
-1.128468	-116.972458	-272.178223
-1.127637	-117.019745	-272.46347
-1.126805	-117.067039	-272.748688
-1.125974	-117.114334	-273.033936
-1.125142	-117.161621	-273.319183
-1.124311	-117.208916	-273.604401
-1.123479	-117.25621	-273.889648
-1.122648	-117.303505	-274.174866
-1.121816	-117.350792	-274.460114
-1.120985	-117.398087	-274.745361
-1.120153	-117.445381	-275.030579
-1.119322	-117.492836	-275.308014
-1.11849	-117.540329	-275.58374
-1.117658	-117.587822	-275.859406
-1.116827	-117.635315	-276.135132
-1.115996	-117.682808	-276.410828
-1.115164	-117.730301	-276.686523
-1.114332	-117.777794	-276.962219
-1.113501	-117.825287	-277.237915
-1.112669	-117.87278	-277.513611
-1.111838	-117.920273	-277.789307
-1.111006	-117.967766	-278.065002
-1.110175	-118.015259	-278.340698
-1.109343	-118.075119	-278.596191
-1.108512	-118.138268	-278.846344
-1.10768	-118.201408	-279.096466
-1.106849	-118.264557	-279.346588
-1.106017	-118.327705	-279.596741
-1.105186	-118.390846	-279.846863
-1.104354	-118.453995	-280.096985
-1.103523	-118.517143	-280.347137
-1.102691	-118.580284	-280.59726
-1.10186	-118.643433	-280.847382
-1.101028	-118.706581	-281.097504
-1.100197	-118.769722	-281.347656
-1.099365	-118.816246	-281.488495
-1.098534	-118.857605	-281.595428
-1.097702	-118.898964	-281.702393
-1.096871	-118.940323	-281.809357
-1.096039	-118.981682	-281.916321
-1.095208	-119.023048	-282.023285
-1.094376	-119.064407	-282.130249
-1.093545	-119.105766	-282.237213
-1.092713	-119.147125	-282.344177
-1.091882	-119.188484	-282.451141
-1.09105	-119.229851	-282.558075
-1.090219	-119.27121	-282.665039
-1.089387	-119.283249	-282.652008
-1.088556	-119.284836	-282.596161
-1.087724	-119.286423	-282.540283
-1.086893	-119.28801	-282.484436
-1.086061	-119.289597	-282.428558
-1.08523	-119.291183	-282.372711
-1.084398	-119.29277	-282.316864
-1.083567	-119.294357	-282.260986
-1.082735	-119.295944	-282.205139
-1.081904	-119.297531	-282.149292
-1.081072	-119.299118	-282.093414
-1.08024	-119.300705	-282.037567
-1.079409	-119.298775	-281.962799
-1.078578	-119.29541	-281.880341
-1.077746	-119.292053	-281.797882
-1.076914	-119.288696	-281.715393
-1.076083	-119.285332	-281.632935
-1.075251	-119.281975	-281.550476
-1.07442	-119.27861	-281.468018
-1.073588	-119.275253	-281.385559
-1.072757	-119.271889	-281.30307
-1.071925	-119.268532	-281.220612
-1.071094	-119.265167	-281.138153
-1.070262	-119.26181	-281.055695
-1.069431	-119.249962	-280.967804
-1.068599	-119.234192	-280.877441
-1.067768	-119.21843	-280.787109
-1.066936	-119.202667	-280.696747
-1.066105	-119.186905	-280.606384
-1.065273	-119.171143	-280.516022
-1.064442	-119.155373	-280.425659
-1.06361	-119.13961	-280.335297
-1.062779	-119.123848	-280.244965
-1.061947	-119.108086	-280.154602
-1.061116	-119.092316	-280.06424
-1.060284	-119.076553	-279.973877
-1.059453	-119.05291	-279.874603
-1.058621	-119.025169	-279.770721
-1.05779	-118.997437	-279.66684
-1.056958	-118.969696	-279.562927
-1.056127	-118.941956	-279.459045
-1.055295	-118.914223	-279.355164
-1.054464	-118.886482	-279.251282
-1.053632	-118.858742	-279.147369
-1.052801	-118.831009	-279.043488
-1.051969	-118.803268	-278.939606
-1.051138	-118.775528	-278.835693
-1.050306	-118.747795	-278.731812
-1.049475	-118.719353	-278.624146
-1.048643	-118.690498	-278.514313
-1.047812	-118.661644	-278.404449
-1.04698	-118.63279	-278.294617
-1.046149	-118.603935	-278.184753
-1.045317	-118.575081	-278.074921
-1.044486	-118.546234	-277.965057
-1.043654	-118.51738	-277.855225
-1.042822	-118.488525	-277.745361
-1.041991	-118.459671	-277.635529
-1.04116	-118.430817	-277.525665
-1.040328	-118.401962	-277.415833
-1.039496	-118.374168	-277.307343
-1.038665	-118.347069	-277.199768
-1.037833	-118.319969	-277.092163
-1.037002	-118.29287	-276.984589
-1.03617	-118.265762	-276.877014
-1.035339	-118.238663	-276.769409
-1.034507	-118.211563	-276.661835
-1.033676	-118.184464	-276.55426
-1.032844	-118.157364	-276.446686
-1.032013	-118.130264	-276.339081
-1.031181	-118.103165	-276.231506
-1.03035	-118.076065	-276.123932
-1.029518	-118.049904	-276.01828
-1.028687	-118.024429	-275.914032
-1.027855	-117.998947	-275.809814
-1.027024	-117.973465	-275.705566
-1.026192	-117.94799	-275.601318
-1.025361	-117.922508	-275.497101
-1.024529	-117.897034	-275.392853
-1.023698	-117.871552	-275.288605
-1.022866	-117.846077	-275.184387
-1.022035	-117.820595	-275.080139
-1.021203	-117.79512	-274.975891
-1.020372	-117.769638	-274.871674
-1.01954	-117.739838	-274.76651
-1.018709	-117.706551	-274.660614
-1.017877	-117.673264	-274.554718
-1.017046	-117.639977	-274.448822
-1.016214	-117.606682	-274.342926
-1.015383	-117.573395	-274.237061
-1.014551	-117.540108	-274.131165
-1.01372	-117.506821	-274.025269
-1.012888	-117.473534	-273.919373
-1.012057	-117.440247	-273.813477
-1.011225	-117.40696	-273.707581
-1.010394	-117.373672	-273.601685
-1.009562	-117.336685	-273.49588
-1.008731	-117.296387	-273.390198
-1.007899	-117.256088	-273.284485
-1.007067	-117.21579	-273.178802
-1.006236	-117.175484	-273.07309
-1.005404	-117.135185	-272.967407
-1.004573	-117.094887	-272.861694
-1.003742	-117.054581	-272.756012
-1.00291	-117.014282	-272.650299
-1.002078	-116.973984	-272.544617
-1.001247	-116.933678	-272.438904
-1.000415	-116.893379	-272.333221
-0.999584	-116.853981	-272.232513
-0.998752	-116.815491	-272.13681
-0.997921	-116.777	-272.041077
-0.997089	-116.738503	-271.945374
-0.996258	-116.700012	-271.84967
-0.995426	-116.661522	-271.753937
-0.994595	-116.623032	-271.658234
-0.993763	-116.584541	-271.562531
-0.992932	-116.546051	-271.466797
-0.9921	-116.507553	-271.371094
-0.991269	-116.469063	-271.27536
-0.990437	-116.430573	-271.179657
-0.989606	-116.394569	-271.090973
-0.988774	-116.36132	-271.010101
-0.987943	-116.328072	-270.92923
-0.987111	-116.29483	-270.848358
-0.98628	-116.261581	-270.767487
-0.985448	-116.228333	-270.686615
-0.984617	-116.195084	-270.605743
-0.983785	-116.161842	-270.524872
-0.982954	-116.128593	-270.444
-0.982122	-116.095345	-270.363129
-0.981291	-116.062103	-270.282257
-0.980459	-116.028854	-270.201385
-0.979628	-116.001389	-270.130035
-0.978796	-115.981064	-270.070374
-0.977965	-115.960732	-270.010742
-0.977133	-115.940399	-269.95108
-0.976302	-115.920074	-269.891449
-0.97547	-115.899742	-269.831787
-0.974639	-115.87941	-269.772156
-0.973807	-115.859077	-269.712494
-0.972975	-115.838753	-269.652863
-0.972144	-115.81842	-269.593201
-0.971313	-115.798088	-269.533569
-0.970481	-115.777756	-269.473907
-0.969649	-115.764046	-269.424622
-0.968818	-115.759422	-269.389526
-0.967986	-115.754791	-269.354401
-0.967155	-115.75016	-269.319305
-0.966323	-115.745529	-269.28421
-0.965492	-115.740906	-269.249115
-0.96466	-115.736275	-269.213989
-0.963829	-115.731644	-269.178894
-0.962997	-115.72702	-269.143799
-0.962166	-115.722389	-269.108673
-0.961334	-115.717758	-269.073578
-0.960503	-115.713135	-269.038483
-0.959671	-115.711075	-269.009033
-0.95884	-115.712952	-268.988281
-0.958008	-115.714836	-268.96756
-0.957177	-115.716713	-268.946808
-0.956345	-115.71859	-268.926056
-0.955514	-115.720467	-268.905304
-0.954682	-115.722343	-268.884552
-0.953851	-115.72422	-268.863831
-0.953019	-115.726097	-268.843079
-0.952188	-115.727974	-268.822327
-0.951356	-115.729851	-268.801575
-0.950525	-115.731728	-268.780823
-0.949693	-115.733322	-268.761353
-0.948862	-115.734428	-268.743988
-0.94803	-115.735527	-268.726624
-0.947199	-115.736633	-268.709259
-0.946367	-115.737732	-268.691895
-0.945536	-115.738831	-268.67453
-0.944704	-115.739937	-268.657166
-0.943873	-115.741035	-268.639801
-0.943041	-115.742142	-268.622437
-0.94221	-115.74324	-268.605072
-0.941378	-115.744339	-268.587708
-0.940547	-115.745445	-268.570343
-0.939715	-115.746361	-268.554443
-0.938884	-115.74691	-268.541382
-0.938052	-115.747467	-268.52832
-0.937221	-115.748024	-268.515228
-0.936389	-115.748573	-268.502167
-0.935557	-115.74913	-268.489105
-0.934726	-115.749687	-268.476044
-0.933895	-115.750237	-268.462952
-0.933063	-115.750793	-268.44989
-0.932231	-115.751343	-268.436829
-0.9314	-115.7519	-268.423767
-0.930568	-115.752457	-268.410675
-0.929737	-115.75309	-268.398834
-0.928905	-115.753914	-268.389648
-0.928074	-115.754738	-268.380432
-0.927242	-115.755569	-268.371216
-0.926411	-115.756393	-268.362
-0.925579	-115.757217	-268.352814
-0.924748	-115.758041	-268.343597
-0.923916	-115.758865	-268.334381
-0.923085	-115.759689	-268.325165
-0.922253	-115.760513	-268.315948
-0.921422	-115.761337	-268.306763
-0.92059	-115.762169	-268.297546
-0.919759	-115.762611	-268.288513
-0.918927	-115.762138	-268.279877
-0.918096	-115.761673	-268.27124
-0.917264	-115.7612	-268.262634
-0.916433	-115.760727	-268.253998
-0.915601	-115.760254	-268.245361
-0.91477	-115.759789	-268.236755
-0.913938	-115.759315	-268.228119
-0.913107	-115.758842	-268.219482
-0.912275	-115.758377	-268.210846
-0.911444	-115.757904	-268.20224
-0.910612	-115.757431	-268.193604
-0.909781	-115.756844	-268.185547
-0.908949	-115.755913	-268.179016
-0.908118	-115.754982	-268.172516
-0.907286	-115.754059	-268.165985
-0.906455	-115.753128	-268.159485
-0.905623	-115.752197	-268.152954
-0.904792	-115.751266	-268.146454
-0.90396	-115.750343	-268.139923
-0.903129	-115.749413	-268.133423
-0.902297	-115.748482	-268.126923
-0.901466	-115.747551	-268.120392
-0.900634	-115.746628	-268.113892
-0.899803	-115.745522	-268.107635
-0.898971	-115.743851	-268.102203
-0.898139	-115.74218	-268.096771
-0.897308	-115.740509	-268.091339
-0.896476	-115.738838	-268.085907
-0.895645	-115.737175	-268.080475
-0.894813	-115.735504	-268.075043
-0.893982	-115.733833	-268.069611
-0.89315	-115.732162	-268.064148
-0.892319	-115.730492	-268.058716
-0.891487	-115.728821	-268.053284
-0.890656	-115.72715	-268.047852
-0.889824	-115.725487	-268.042786
-0.888993	-115.723885	-268.039093
-0.888161	-115.722275	-268.03537
-0.88733	-115.720665	-268.031647
-0.886498	-115.719063	-268.027954
-0.885667	-115.717453	-268.024231
-0.884835	-115.715851	-268.020508
-0.884004	-115.714241	-268.016785
-0.883172	-115.712631	-268.013092
-0.882341	-115.711029	-268.009369
-0.881509	-115.709419	-268.005646
-0.880678	-115.707809	-268.001953
-0.879846	-115.706688	-267.998779
-0.879015	-115.707726	-267.997925
-0.878183	-115.708771	-267.99704
-0.877352	-115.709808	-267.996185
-0.87652	-115.710846	-267.995331
-0.875689	-115.711884	-267.994476
-0.874857	-115.712929	-267.993622
-0.874026	-115.713966	-267.992737
-0.873194	-115.715004	-267.991882
-0.872363	-115.716049	-267.991028
-0.871531	-115.717087	-267.990173
-0.8707	-115.718124	-267.989319
-0.869868	-115.71946	-267.989014
-0.869037	-115.722366	-267.99176
-0.868205	-115.725266	-267.994476
-0.867374	-115.728172	-267.997223
-0.866542	-115.731079	-267.999939
-0.86571	-115.733978	-268.002655
-0.864879	-115.736885	-268.005402
-0.864048	-115.739784	-268.008118
-0.863216	-115.742691	-268.010864
-0.862384	-115.74559	-268.01358
-0.861553	-115.748497	-268.016327
-0.860721	-115.751396	-268.019043
-0.85989	-115.754517	-268.022156
-0.859058	-115.759071	-268.027679
-0.858227	-115.763618	-268.033173
-0.857395	-115.768173	-268.038696
-0.856564	-115.772728	-268.04422
-0.855732	-115.777283	-268.049713
-0.854901	-115.78183	-268.055237
-0.854069	-115.786385	-268.06076
-0.853238	-115.790939	-268.066284
-0.852406	-115.795494	-268.071777
-0.851575	-115.800041	-268.077301
-0.850743	-115.804596	-268.082825
-0.849912	-115.809326	-268.088531
-0.84908	-115.815498	-268.095856
-0.848249	-115.821671	-268.10318
-0.847417	-115.827843	-268.110535
-0.846586	-115.834023	-268.117859
-0.845754	-115.840195	-268.125214
-0.844923	-115.846367	-268.132538
-0.844091	-115.852539	-268.139893
-0.84326	-115.858711	-268.147217
-0.842428	-115.864891	-268.154572
-0.841597	-115.871063	-268.161896
-0.840765	-115.877235	-268.16925
-0.839934	-115.883347	-268.176544
-0.839102	-115.888733	-268.183258
-0.838271	-115.894119	-268.190002
-0.837439	-115.899498	-268.196747
-0.836608	-115.904884	-268.203461
-0.835776	-115.910271	-268.210205
-0.834945	-115.915649	-268.216949
-0.834113	-115.921036	-268.223663
-0.833282	-115.926422	-268.230408
-0.83245	-115.931801	-268.237152
-0.831619	-115.937187	-268.243896
-0.830787	-115.942574	-268.25061
-0.829956	-115.947937	-268.257355
-0.829124	-115.952888	-268.264404
-0.828292	-115.95784	-268.271454
-0.827461	-115.962799	-268.278503
-0.82663	-115.967751	-268.285553
-0.825798	-115.97271	-268.292603
-0.824966	-115.977661	-268.299652
-0.824135	-115.982613	-268.306702
-0.823303	-115.987572	-268.313751
-0.822472	-115.992523	-268.320801
-0.82164	-115.997475	-268.32785
-0.820809	-116.002434	-268.3349
-0.819977	-116.00737	-268.341949
-0.819146	-116.011864	-268.348724
-0.818314	-116.01635	-268.35553
-0.817483	-116.020844	-268.362305
-0.816651	-116.02533	-268.36908
-0.81582	-116.029823	-268.375854
-0.814988	-116.034309	-268.38266
-0.814157	-116.038803	-268.389435
-0.813325	-116.043289	-268.39621
-0.812494	-116.047783	-268.402985
-0.811662	-116.052277	-268.40979
-0.810831	-116.056763	-268.416565
-0.809999	-116.061256	-268.42334
-0.809168	-116.065559	-268.429291
-0.808336	-116.069862	-268.435272
-0.807505	-116.074165	-268.441223
-0.806673	-116.078468	-268.447174
-0.805842	-116.082771	-268.453125
-0.80501	-116.087074	-268.459106
-0.804179	-116.091377	-268.465057
-0.803347	-116.09568	-268.471008
-0.802516	-116.099983	-268.476959
-0.801684	-116.104286	-268.482941
-0.800853	-116.108589	-268.488892
-0.800021	-116.112892	-268.494843
-0.79919	-116.117744	-268.502258
-0.798358	-116.12262	-268.509705
-0.797527	-116.127487	-268.517181
-0.796695	-116.132362	-268.524628
-0.795864	-116.13723	-268.532074
-0.795032	-116.142105	-268.539551
-0.794201	-116.146973	-268.546997
-0.793369	-116.151848	-268.554443
-0.792538	-116.156715	-268.56192
-0.791706	-116.161591	-268.569366
-0.790874	-116.166458	-268.576813
-0.790043	-116.171333	-268.58429
-0.789211	-116.175873	-268.590454
-0.78838	-116.180405	-268.596558
-0.787548	-116.184929	-268.602661
-0.786717	-116.189453	-268.608765
-0.785885	-116.193977	-268.614868
-0.785054	-116.198502	-268.620972
-0.784222	-116.203026	-268.627075
-0.783391	-116.20755	-268.633179
-0.782559	-116.212074	-268.639282
-0.781728	-116.216599	-268.645386
-0.780896	-116.221123	-268.651489
-0.780065	-116.225647	-268.657623
-0.779233	-116.230972	-268.663055
-0.778402	-116.236374	-268.668427
-0.77757	-116.241776	-268.673828
-0.776739	-116.247169	-268.679199
-0.775907	-116.252571	-268.68457
-0.775076	-116.257965	-268.689972
-0.774244	-116.263367	-268.695343
-0.773413	-116.268761	-268.700745
-0.772581	-116.274162	-268.706116
-0.77175	-116.279556	-268.711487
-0.770918	-116.284958	-268.716888
-0.770087	-116.290352	-268.72226
-0.769255	-116.29493	-268.727844
-0.768424	-116.2994	-268.733459
-0.767592	-116.303879	-268.739044
-0.766761	-116.308357	-268.744659
-0.765929	-116.312828	-268.750244
-0.765098	-116.317307	-268.755859
-0.764266	-116.321785	-268.761444
-0.763435	-116.326263	-268.767059
-0.762603	-116.330734	-268.772644
-0.761772	-116.335213	-268.778229
-0.76094	-116.339691	-268.783844
-0.760109	-116.344162	-268.789429
-0.759277	-116.346916	-268.793884
-0.758446	-116.349403	-268.798157
-0.757614	-116.351891	-268.802399
-0.756783	-116.354378	-268.806671
-0.755951	-116.356865	-268.810944
-0.755119	-116.359352	-268.815216
-0.754288	-116.361839	-268.819489
-0.753456	-116.364326	-268.823761
-0.752625	-116.366814	-268.828033
-0.751793	-116.369301	-268.832306
-0.750962	-116.371788	-268.836578
-0.75013	-116.374275	-268.84082
-0.749299	-116.376343	-268.845062
-0.748467	-116.378334	-268.849304
-0.747636	-116.380318	-268.853546
-0.746804	-116.382309	-268.857788
-0.745973	-116.3843	-268.86203
-0.745141	-116.386284	-268.866272
-0.74431	-116.388275	-268.870514
-0.743478	-116.390266	-268.874756
-0.742647	-116.39225	-268.878998
-0.741815	-116.394241	-268.88324
-0.740984	-116.396233	-268.887482
-0.740152	-116.398216	-268.891724
-0.739321	-116.400475	-268.896515
-0.738489	-116.402786	-268.901428
-0.737658	-116.405106	-268.906342
-0.736826	-116.407417	-268.911255
-0.735995	-116.409729	-268.916168
-0.735163	-116.412048	-268.921082
-0.734332	-116.41436	-268.925995
-0.7335	-116.416672	-268.930908
-0.732669	-116.418991	-268.935822
-0.731837	-116.421303	-268.940735
-0.731006	-116.423615	-268.945648
-0.730174	-116.425934	-268.950562
-0.729343	-116.428284	-268.954498
-0.728511	-116.430649	-268.958221
-0.72768	-116.433006	-268.961945
-0.726848	-116.435371	-268.965668
-0.726017	-116.437737	-268.969391
-0.725185	-116.440102	-268.973114
-0.724354	-116.442459	-268.976837
-0.723522	-116.444824	-268.98056
-0.722691	-116.447189	-268.984283
-0.721859	-116.449554	-268.988007
-0.721027	-116.451912	-268.99173
-0.720196	-116.454277	-268.995453
-0.719364	-116.45739	-268.999237
-0.718533	-116.460724	-269.003021
-0.717701	-116.464066	-269.006805
-0.71687	-116.467407	-269.01062
-0.716038	-116.470749	-269.014404
-0.715207	-116.474083	-269.018188
-0.714375	-116.477425	-269.021973
-0.713544	-116.480766	-269.025757
-0.712712	-116.484108	-269.029572
-0.711881	-116.487442	-269.033356
-0.711049	-116.490784	-269.03714
-0.710218	-116.494125	-269.040924
-0.709386	-116.496689	-269.044006
-0.708555	-116.498962	-269.046844
-0.707723	-116.501244	-269.049652
-0.706892	-116.503525	-269.05246
-0.70606	-116.505806	-269.055298
-0.705229	-116.50808	-269.058105
-0.704397	-116.510361	-269.060913
-0.703566	-116.512642	-269.063751
-0.702734	-116.514923	-269.066559
-0.701903	-116.517204	-269.069366
-0.701071	-116.519478	-269.072205
-0.70024	-116.521759	-269.075012
-0.699408	-116.523773	-269.076691
-0.698577	-116.525688	-269.077881
-0.697745	-116.527603	-269.079071
-0.696914	-116.52951	-269.080261
-0.696082	-116.531425	-269.081451
-0.695251	-116.53334	-269.082642
-0.694419	-116.535255	-269.083832
-0.693588	-116.537163	-269.085022
-0.692756	-116.539078	-269.086212
-0.691925	-116.540993	-269.087402
-0.691093	-116.5429	-269.088593
-0.690262	-116.544815	-269.089783
-0.68943	-116.546783	-269.092285
-0.688599	-116.548767	-269.095337
-0.687767	-116.550758	-269.098419
-0.686936	-116.55275	-269.101501
-0.686104	-116.554733	-269.104553
-0.685273	-116.556725	-269.107635
-0.684441	-116.558716	-269.110687
-0.683609	-116.560699	-269.11377
-0.682778	-116.562691	-269.116821
-0.681946	-116.564682	-269.119904
-0.681115	-116.566666	-269.122955
-0.680283	-116.568657	-269.126038
-0.679452	-116.570915	-269.128754
-0.67862	-116.573303	-269.131317
-0.677789	-116.575691	-269.133881
-0.676957	-116.578079	-269.136444
-0.676126	-116.580475	-269.138977
-0.675294	-116.582863	-269.141541
-0.674463	-116.585251	-269.144104
-0.673631	-116.587646	-269.146667
-0.6728	-116.590034	-269.149231
-0.671968	-116.592422	-269.151794
-0.671137	-116.594818	-269.154327
-0.670305	-116.597206	-269.156891
-0.669474	-116.599922	-269.159515
-0.668642	-116.602821	-269.16214
-0.667811	-116.605728	-269.164795
-0.666979	-116.608627	-269.167419
-0.666148	-116.611534	-269.170074
-0.665316	-116.614441	-269.172699
-0.664485	-116.61734	-269.175354
-0.663653	-116.620247	-269.177979
-0.662822	-116.623146	-269.180634
-0.66199	-116.626053	-269.183258
-0.661159	-116.628952	-269.185913
-0.660327	-116.631859	-269.188538
-0.659496	-116.633835	-269.191284
-0.658664	-116.635208	-269.194122
-0.657833	-116.636589	-269.19696
-0.657001	-116.63797	-269.199799
-0.65617	-116.639351	-269.202637
-0.655338	-116.640732	-269.205475
-0.654507	-116.642113	-269.208313
-0.653675	-116.643486	-269.211151
-0.652844	-116.644867	-269.213959
-0.652012	-116.646248	-269.216797
-0.651181	-116.647629	-269.219635
-0.650349	-116.64901	-269.222473
-0.649517	-116.650078	-269.224884
-0.648686	-116.650932	-269.226959
-0.647854	-116.651779	-269.229034
-0.647023	-116.652634	-269.23114
-0.646191	-116.653488	-269.233215
-0.64536	-116.654343	-269.235291
-0.644528	-116.65519	-269.237396
-0.643697	-116.656044	-269.239471
-0.642865	-116.656898	-269.241547
-0.642034	-116.657745	-269.243652
-0.641202	-116.6586	-269.245728
-0.640371	-116.659454	-269.247833
-0.639539	-116.659538	-269.249664
-0.638708	-116.659004	-269.251282
-0.637876	-116.65847	-269.25293
-0.637045	-116.657936	-269.254547
-0.636213	-116.657402	-269.256195
-0.635382	-116.656868	-269.257843
-0.63455	-116.656334	-269.25946
-0.633719	-116.6558	-269.261108
-0.632887	-116.655273	-269.262726
-0.632056	-116.654739	-269.264374
-0.631224	-116.654205	-269.266022
-0.630393	-116.653671	-269.267639
-0.629561	-116.653526	-269.269257
-0.62873	-116.65374	-269.270813
-0.627898	-116.653946	-269.2724
-0.627067	-116.654152	-269.273956
-0.626235	-116.654358	-269.275513
-0.625404	-116.654564	-269.277069
-0.624572	-116.654778	-269.278656
-0.623741	-116.654984	-269.280212
-0.622909	-116.65519	-269.281769
-0.622078	-116.655396	-269.283356
-0.621246	-116.655602	-269.284912
-0.620415	-116.655815	-269.286469
-0.619583	-116.656326	-269.2883
-0.618752	-116.657143	-269.290344
-0.61792	-116.657959	-269.292389
-0.617089	-116.658775	-269.294434
-0.616257	-116.659599	-269.296478
-0.615426	-116.660416	-269.298553
-0.614594	-116.661232	-269.300598
-0.613762	-116.662048	-269.302643
-0.612931	-116.662865	-269.304688
-0.612099	-116.663689	-269.306732
-0.611268	-116.664505	-269.308777
-0.610436	-116.665321	-269.310852
-0.609605	-116.666161	-269.312805
-0.608773	-116.66703	-269.314636
-0.607942	-116.667892	-269.316498
-0.60711	-116.668762	-269.318359
-0.606279	-116.669624	-269.32019
-0.605447	-116.670494	-269.322052
-0.604616	-116.671356	-269.323914
-0.603784	-116.672226	-269.325745
-0.602953	-116.673088	-269.327606
-0.602121	-116.673958	-269.329437
-0.60129	-116.67482	-269.331299
-0.600458	-116.67569	-269.33316
-0.599627	-116.67704	-269.335388
-0.598795	-116.678986	-269.338074
-0.597964	-116.680931	-269.340759
-0.597132	-116.682877	-269.343445
-0.596301	-116.68483	-269.34613
-0.595469	-116.686775	-269.348816
-0.594638	-116.688721	-269.351501
-0.593806	-116.690666	-269.354187
-0.592975	-116.692619	-269.356873
-0.592143	-116.694565	-269.359558
-0.591312	-116.69651	-269.362244
-0.59048	-116.698456	-269.36496
-0.589649	-116.699661	-269.367279
-0.588817	-116.699829	-269.369202
-0.587986	-116.700005	-269.371094
-0.587154	-116.70018	-269.373016
-0.586323	-116.700348	-269.374908
-0.585491	-116.700523	-269.376831
-0.58466	-116.700699	-269.378723
-0.583828	-116.700867	-269.380646
-0.582997	-116.701042	-269.382538
-0.582165	-116.701218	-269.38446
-0.581334	-116.701385	-269.386353
-0.580502	-116.701561	-269.388275
-0.579671	-116.702156	-269.390106
-0.578839	-116.703392	-269.391846
-0.578008	-116.70462	-269.393585
-0.577176	-116.705856	-269.395325
-0.576344	-116.707092	-269.397095
-0.575513	-116.708321	-269.398834
-0.574681	-116.709557	-269.400574
-0.57385	-116.710793	-269.402313
-0.573018	-116.712021	-269.404083
-0.572187	-116.713257	-269.405823
-0.571355	-116.714493	-269.407562
-0.570524	-116.715721	-269.409332
-0.569692	-116.716957	-269.411011
-0.568861	-116.718208	-269.412567
-0.568029	-116.719452	-269.414124
-0.567198	-116.720703	-269.41568
-0.566366	-116.721947	-269.417236
-0.565535	-116.723198	-269.418793
-0.564703	-116.724442	-269.420349
-0.563872	-116.725693	-269.421906
-0.56304	-116.726936	-269.423462
-0.562209	-116.728188	-269.425018
-0.561377	-116.729431	-269.426575
-0.560546	-116.730682	-269.428131
-0.559714	-116.731873	-269.429626
-0.558883	-116.732948	-269.430908
-0.558051	-116.734032	-269.43222
-0.55722	-116.735115	-269.433533
-0.556388	-116.736191	-269.434814
-0.555557	-116.737274	-269.436127
-0.554725	-116.738358	-269.437439
-0.553894	-116.739441	-269.438721
-0.553062	-116.740517	-269.440033
-0.552231	-116.7416	-269.441345
-0.551399	-116.742683	-269.442657
-0.550568	-116.743759	-269.443939
-0.549736	-116.744911	-269.445251
-0.548905	-116.746201	-269.446655
-0.548073	-116.74749	-269.448059
-0.547242	-116.748772	-269.449432
-0.54641	-116.750061	-269.450836
-0.545579	-116.75135	-269.45224
-0.544747	-116.75264	-269.453613
-0.543916	-116.753929	-269.455017
-0.543084	-116.755219	-269.456421
-0.542252	-116.756508	-269.457794
-0.541421	-116.757797	-269.459198
-0.540589	-116.759087	-269.460602
-0.539758	-116.760254	-269.462036
-0.538926	-116.761124	-269.463562
-0.538095	-116.761986	-269.465057
-0.537263	-116.762856	-269.466583
-0.536432	-116.763718	-269.468109
-0.5356	-116.764587	-269.469635
-0.534769	-116.76545	-269.471161
-0.533937	-116.766319	-269.472687
-0.533106	-116.767181	-269.474213
-0.532274	-116.768051	-269.475739
-0.531443	-116.768913	-269.477264
-0.530611	-116.769783	-269.47879
-0.52978	-116.770462	-269.480347
-0.528948	-116.770645	-269.481964
-0.528117	-116.770828	-269.483612
-0.527285	-116.771004	-269.485229
-0.526454	-116.771187	-269.486877
-0.525622	-116.77137	-269.488495
-0.524791	-116.771545	-269.490112
-0.523959	-116.771729	-269.49176
-0.523128	-116.771904	-269.493378
-0.522296	-116.772087	-269.494995
-0.521465	-116.77227	-269.496643
-0.520633	-116.772446	-269.49826
-0.519802	-116.772598	-269.5
-0.51897	-116.772675	-269.501984
-0.518139	-116.772751	-269.503967
-0.517307	-116.772827	-269.505951
-0.516476	-116.772903	-269.507935
-0.515644	-116.77298	-269.509918
-0.514813	-116.773056	-269.511902
-0.513981	-116.773132	-269.513916
-0.51315	-116.773209	-269.5159
-0.512318	-116.773285	-269.517883
-0.511487	-116.773361	-269.519867
-0.510655	-116.773438	-269.521851
-0.509824	-116.773727	-269.523743
-0.508992	-116.774826	-269.525269
-0.508161	-116.775917	-269.526794
-0.507329	-116.777016	-269.52832
-0.506498	-116.778114	-269.529846
-0.505666	-116.779205	-269.531372
-0.504834	-116.780304	-269.532867
-0.504003	-116.781395	-269.534393
-0.503171	-116.782494	-269.535919
-0.50234	-116.783585	-269.537445
-0.501508	-116.784683	-269.538971
-0.500677	-116.785774	-269.540497
-0.499845	-116.786949	-269.542023
-0.499014	-116.78846	-269.543579
-0.498182	-116.78997	-269.545135
-0.497351	-116.791481	-269.546661
-0.496519	-116.792992	-269.548218
-0.495688	-116.794502	-269.549774
-0.494856	-116.796013	-269.5513
-0.494025	-116.797523	-269.552856
-0.493193	-116.799034	-269.554413
-0.492362	-116.800545	-269.555939
-0.49153	-116.802055	-269.557495
-0.490699	-116.803566	-269.559021
-0.489867	-116.804985	-269.560516
-0.489036	-116.805916	-269.561615
-0.488204	-116.806854	-269.562683
-0.487373	-116.807785	-269.563782
-0.486541	-116.808723	-269.56488
-0.48571	-116.809662	-269.565979
-0.484878	-116.810593	-269.567078
-0.484047	-116.811531	-269.568176
-0.483215	-116.812469	-269.569275
-0.482384	-116.8134	-269.570374
-0.481552	-116.814339	-269.571472
-0.480721	-116.815269	-269.57254
-0.479889	-116.816208	-269.573517
-0.479058	-116.817131	-269.57373
-0.478226	-116.818054	-269.573944
-0.477395	-116.81897	-269.574158
-0.476563	-116.819893	-269.574371
-0.475732	-116.820816	-269.574585
-0.4749	-116.821739	-269.574799
-0.474069	-116.822662	-269.575043
-0.473237	-116.823578	-269.575256
-0.472405	-116.824501	-269.57547
-0.471574	-116.825424	-269.575684
-0.470743	-116.826347	-269.575897
-0.469911	-116.827255	-269.576172
-0.469079	-116.82811	-269.576904
-0.468248	-116.828957	-269.577637
-0.467416	-116.829811	-269.5784
-0.466585	-116.830666	-269.579132
-0.465753	-116.83152	-269.579865
-0.464922	-116.832367	-269.580597
-0.46409	-116.833221	-269.58136
-0.463259	-116.834076	-269.582092
-0.462427	-116.834923	-269.582825
-0.461596	-116.835777	-269.583588
-0.460764	-116.836632	-269.58432
-0.459933	-116.83741	-269.585052
-0.459101	-116.837311	-269.585907
-0.45827	-116.837212	-269.586731
-0.457438	-116.83712	-269.587585
-0.456607	-116.837021	-269.588409
-0.455775	-116.836922	-269.589264
-0.454944	-116.83683	-269.590088
-0.454112	-116.836731	-269.590942
-0.453281	-116.836632	-269.591766
-0.452449	-116.836533	-269.592621
-0.451618	-116.836441	-269.593445
-0.450786	-116.836342	-269.594299
-0.449955	-116.836266	-269.595154
-0.449123	-116.836533	-269.59613
-0.448292	-116.836807	-269.597107
-0.44746	-116.837074	-269.598083
-0.446629	-116.837349	-269.599091
-0.445797	-116.837616	-269.600067
-0.444966	-116.837883	-269.601044
-0.444134	-116.838158	-269.60202
-0.443303	-116.838425	-269.602997
-0.442471	-116.838699	-269.604004
-0.44164	-116.838966	-269.60498
-0.440808	-116.839233	-269.605957
-0.439977	-116.839523	-269.606964
-0.439145	-116.840279	-269.608612
-0.438314	-116.841034	-269.610291
-0.437482	-116.841789	-269.611969
-0.436651	-116.842545	-269.613647
-0.435819	-116.8433	-269.615295
-0.434987	-116.844055	-269.616974
-0.434156	-116.84481	-269.618652
-0.433324	-116.845566	-269.620331
-0.432493	-116.846321	-269.621979
-0.431661	-116.847076	-269.623657
-0.43083	-116.847832	-269.625336
-0.429998	-116.848579	-269.627014
-0.429167	-116.848122	-269.62793
-0.428335	-116.847664	-269.628876
-0.427504	-116.847206	-269.629791
-0.426672	-116.846748	-269.630737
-0.425841	-116.846291	-269.631653
-0.425009	-116.84584	-269.632568
-0.424178	-116.845383	-269.633514
-0.423346	-116.844925	-269.63443
-0.422515	-116.844467	-269.635376
-0.421683	-116.844009	-269.636292
-0.420852	-116.843552	-269.637207
-0.42002	-116.843094	-269.638153
-0.419189	-116.843513	-269.638794
-0.418357	-116.843948	-269.639404
-0.417526	-116.844383	-269.640045
-0.416694	-116.844818	-269.640656
-0.415863	-116.845261	-269.641266
-0.415031	-116.845695	-269.641907
-0.4142	-116.84613	-269.642517
-0.413368	-116.846565	-269.643158
-0.412537	-116.847	-269.643768
-0.411705	-116.847435	-269.644379
-0.410874	-116.847878	-269.64502
-0.410042	-116.848312	-269.64563
-0.409211	-116.847816	-269.646057
-0.408379	-116.847267	-269.646454
-0.407548	-116.846718	-269.646851
-0.406716	-116.846176	-269.647247
-0.405885	-116.845627	-269.647644
-0.405053	-116.845078	-269.648041
-0.404222	-116.844528	-269.648468
-0.40339	-116.843987	-269.648865
-0.402559	-116.843437	-269.649261
-0.401727	-116.842888	-269.649658
-0.400896	-116.842339	-269.650055
-0.400064	-116.841789	-269.650452
-0.399233	-116.841507	-269.651642
-0.398401	-116.841248	-269.652863
-0.397569	-116.840981	-269.654083
-0.396738	-116.840721	-269.655304
-0.395906	-116.840454	-269.656525
-0.395075	-116.840195	-269.657715
-0.394243	-116.839928	-269.658936
-0.393412	-116.839668	-269.660156
-0.39258	-116.839401	-269.661377
-0.391749	-116.839142	-269.662598
-0.390917	-116.838875	-269.663818
-0.390086	-116.838608	-269.665039
-0.389254	-116.8386	-269.66571
-0.388423	-116.838623	-269.66629
-0.387591	-116.838646	-269.666901
-0.38676	-116.838669	-269.66748
-0.385928	-116.838684	-269.668091
-0.385097	-116.838707	-269.668671
-0.384265	-116.83873	-269.669281
-0.383434	-116.838745	-269.669861
-0.382602	-116.838768	-269.670471
-0.381771	-116.838791	-269.671051
-0.380939	-116.838814	-269.671661
-0.380108	-116.838829	-269.672241
-0.379276	-116.839424	-269.672485
-0.378445	-116.840103	-269.672638
-0.377613	-116.840782	-269.672791
-0.376782	-116.841461	-269.672943
-0.37595	-116.84214	-269.673096
-0.375119	-116.842819	-269.673279
-0.374287	-116.843498	-269.673431
-0.373456	-116.844177	-269.673584
-0.372624	-116.844856	-269.673737
-0.371793	-116.845535	-269.673889
-0.370961	-116.846214	-269.674072
-0.37013	-116.846893	-269.674225
-0.369298	-116.848	-269.675232
-0.368467	-116.849182	-269.676361
-0.367635	-116.850372	-269.677521
-0.366804	-116.851555	-269.67868
-0.365972	-116.852737	-269.67984
-0.36514	-116.853928	-269.680969
-0.364309	-116.85511	-269.682129
-0.363478	-116.856293	-269.683289
-0.362646	-116.857475	-269.684418
-0.361814	-116.858665	-269.685577
-0.360983	-116.859848	-269.686737
-0.360151	-116.861031	-269.687866
-0.35932	-116.861481	-269.687775
-0.358488	-116.861771	-269.687408
-0.357657	-116.862053	-269.687042
-0.356825	-116.862335	-269.686676
-0.355994	-116.862617	-269.68631
-0.355162	-116.8629	-269.685944
-0.354331	-116.86319	-269.685577
-0.353499	-116.863472	-269.685211
-0.352668	-116.863754	-269.684845
-0.351836	-116.864037	-269.684479
-0.351005	-116.864326	-269.684113
-0.350173	-116.864609	-269.683746
-0.349342	-116.866302	-269.683838
-0.34851	-116.868355	-269.684052
-0.347679	-116.870415	-269.684265
-0.346847	-116.872475	-269.684479
-0.346016	-116.874527	-269.684692
-0.345184	-116.876587	-269.684906
-0.344353	-116.878647	-269.68512
-0.343521	-116.880707	-269.685333
-0.34269	-116.882759	-269.685547
-0.341858	-116.884819	-269.68576
-0.341027	-116.886879	-269.685974
-0.340195	-116.888931	-269.686218
-0.339364	-116.889992	-269.686737
-0.338532	-116.890739	-269.687347
-0.337701	-116.891487	-269.687988
-0.336869	-116.892235	-269.688629
-0.336038	-116.892982	-269.68924
-0.335206	-116.89373	-269.68988
-0.334375	-116.894485	-269.690521
-0.333543	-116.895233	-269.691132
-0.332712	-116.895981	-269.691772
-0.33188	-116.896729	-269.692413
-0.331049	-116.897476	-269.693024
-0.330217	-116.898224	-269.693665
-0.329386	-116.898506	-269.693909
-0.328554	-116.898628	-269.694
-0.327722	-116.898743	-269.694122
-0.326891	-116.898865	-269.694214
-0.326059	-116.898979	-269.694305
-0.325228	-116.899094	-269.694397
-0.324396	-116.899216	-269.694489
-0.323565	-116.89933	-269.69458
-0.322733	-116.899452	-269.694672
-0.321902	-116.899567	-269.694763
-0.32107	-116.899681	-269.694885
-0.320239	-116.899803	-269.694977
-0.319407	-116.900871	-269.695831
-0.318576	-116.902328	-269.696991
-0.317744	-116.903778	-269.698151
-0.316913	-116.905235	-269.699341
-0.316081	-116.906693	-269.7005
-0.31525	-116.90815	-269.70166
-0.314418	-116.909599	-269.70282
-0.313587	-116.911057	-269.703979
-0.312755	-116.912514	-269.705139
-0.311924	-116.913963	-269.706299
-0.311092	-116.915421	-269.707458
-0.310261	-116.916878	-269.708649
-0.309429	-116.917183	-269.709412
-0.308598	-116.916962	-269.710022
-0.307766	-116.91674	-269.710632
-0.306935	-116.916519	-269.711243
-0.306103	-116.916298	-269.711853
-0.305272	-116.916077	-269.712463
-0.30444	-116.915855	-269.713074
-0.303609	-116.915627	-269.713684
-0.302777	-116.915405	-269.714294
-0.301946	-116.915184	-269.714905
-0.301114	-116.914963	-269.715515
-0.300283	-116.914742	-269.716125
-0.299451	-116.913628	-269.71698
-0.29862	-116.912056	-269.717957
-0.297788	-116.910484	-269.718964
-0.296957	-116.908905	-269.71994
-0.296125	-116.907333	-269.720917
-0.295294	-116.905762	-269.721893
-0.294462	-116.90419	-269.7229
-0.293631	-116.902618	-269.723877
-0.292799	-116.901047	-269.724854
-0.291968	-116.899467	-269.72583
-0.291136	-116.897896	-269.726807
-0.290304	-116.896324	-269.727814
-0.289473	-116.895653	-269.728851
-0.288641	-116.895493	-269.730011
-0.28781	-116.895332	-269.73114
-0.286978	-116.895172	-269.732269
-0.286147	-116.895012	-269.733398
-0.285315	-116.894852	-269.734528
-0.284484	-116.894691	-269.735657
-0.283652	-116.894531	-269.736786
-0.282821	-116.894379	-269.737915
-0.281989	-116.894218	-269.739044
-0.281158	-116.894058	-269.740173
-0.280326	-116.893898	-269.741302
-0.279495	-116.893707	-269.742218
-0.278663	-116.893501	-269.742981
-0.277832	-116.893295	-269.743713
-0.277	-116.893089	-269.744476
-0.276169	-116.892876	-269.745239
-0.275337	-116.89267	-269.746002
-0.274506	-116.892464	-269.746735
-0.273674	-116.89225	-269.747498
-0.272843	-116.892044	-269.74826
-0.272011	-116.891838	-269.748993
-0.27118	-116.891624	-269.749756
-0.270348	-116.891418	-269.750519
-0.269517	-116.891975	-269.751282
-0.268685	-116.893089	-269.752075
-0.267854	-116.894196	-269.752869
-0.267022	-116.895302	-269.753662
-0.266191	-116.896416	-269.754456
-0.265359	-116.897522	-269.755249
-0.264528	-116.898628	-269.756042
-0.263696	-116.899742	-269.756805
-0.262865	-116.900848	-269.757599
-0.262033	-116.901955	-269.758392
-0.261202	-116.903069	-269.759186
-0.26037	-116.904175	-269.759979
-0.259539	-116.905411	-269.760345
-0.258707	-116.906738	-269.760376
-0.257876	-116.908066	-269.760406
-0.257044	-116.909401	-269.760406
-0.256212	-116.910728	-269.760437
-0.255381	-116.912056	-269.760468
-0.25455	-116.913391	-269.760468
-0.253718	-116.914719	-269.760498
-0.252886	-116.916046	-269.760529
-0.252055	-116.917381	-269.760529
-0.251223	-116.918709	-269.760559
-0.250392	-116.920044	-269.76059
-0.24956	-116.920692	-269.760559
-0.248729	-116.920746	-269.760498
-0.247897	-116.920792	-269.760437
-0.247066	-116.920837	-269.760376
-0.246234	-116.920891	-269.760315
-0.245403	-116.920937	-269.760254
-0.244571	-116.920982	-269.760162
-0.24374	-116.921036	-269.760101
-0.242908	-116.921082	-269.76004
-0.242077	-116.921127	-269.759979
-0.241245	-116.921181	-269.759918
-0.240414	-116.921227	-269.759857
-0.239582	-116.921341	-269.759369
-0.238751	-116.921532	-269.758423
-0.237919	-116.921715	-269.757477
-0.237088	-116.921906	-269.756561
-0.236256	-116.922096	-269.755615
-0.235425	-116.922279	-269.754669
-0.234593	-116.92247	-269.753754
-0.233762	-116.922653	-269.752808
-0.23293	-116.922844	-269.751862
-0.232099	-116.923027	-269.750946
-0.231267	-116.923218	-269.75
-0.230436	-116.923401	-269.749054
-0.229604	-116.923279	-269.748322
-0.228773	-116.922829	-269.747833
-0.227941	-116.922371	-269.747345
-0.22711	-116.921913	-269.746857
-0.226278	-116.921455	-269.746368
-0.225447	-116.920998	-269.74588
-0.224615	-116.92054	-269.745392
-0.223784	-116.920082	-269.744904
-0.222952	-116.919624	-269.744415
-0.222121	-116.919167	-269.743927
-0.221289	-116.918709	-269.743439
-0.220457	-116.918251	-269.74295
-0.219626	-116.917458	-269.743011
-0.218794	-116.91626	-269.743774
-0.217963	-116.915062	-269.744537
-0.217131	-116.913864	-269.7453
-0.2163	-116.912666	-269.746063
-0.215468	-116.911469	-269.746826
-0.214637	-116.910271	-269.747589
-0.213805	-116.909065	-269.748352
-0.212974	-116.907867	-269.749115
-0.212142	-116.90667	-269.749878
-0.211311	-116.905472	-269.750641
-0.210479	-116.904274	-269.751404
-0.209648	-116.90387	-269.752258
-0.208816	-116.904564	-269.753265
-0.207985	-116.905258	-269.754272
-0.207153	-116.905952	-269.75528
-0.206322	-116.906647	-269.756287
-0.20549	-116.907341	-269.757294
-0.204659	-116.908035	-269.75827
-0.203827	-116.908722	-269.759277
-0.202996	-116.909416	-269.760284
-0.202164	-116.91011	-269.761292
-0.201333	-116.910805	-269.762299
-0.200501	-116.911499	-269.763306
-0.19967	-116.912239	-269.764099
-0.198838	-116.913055	-269.764587
-0.198007	-116.913872	-269.765076
-0.197175	-116.914688	-269.765564
-0.196344	-116.915504	-269.766052
-0.195512	-116.916328	-269.766541
-0.194681	-116.917145	-269.767029
-0.193849	-116.917961	-269.767517
-0.193018	-116.918777	-269.767975
-0.192186	-116.919594	-269.768463
-0.191355	-116.920418	-269.768951
-0.190523	-116.921234	-269.76944
-0.189692	-116.921532	-269.769897
-0.18886	-116.920959	-269.770264
-0.188029	-116.92038	-269.77066
-0.187197	-116.919807	-269.771027
-0.186365	-116.919235	-269.771423
-0.185534	-116.918655	-269.77179
-0.184703	-116.918083	-269.772186
-0.183871	-116.917511	-269.772552
-0.183039	-116.916931	-269.772949
-0.182208	-116.916359	-269.773315
-0.181376	-116.915787	-269.773712
-0.180545	-116.915215	-269.774078
-0.179713	-116.914993	-269.774139
-0.178882	-116.915451	-269.77356
-0.17805	-116.915909	-269.77298
-0.177219	-116.916359	-269.7724
-0.176387	-116.916817	-269.77182
-0.175556	-116.917274	-269.77124
-0.174724	-116.917732	-269.770691
-0.173893	-116.91819	-269.770111
-0.173061	-116.918648	-269.769531
-0.17223	-116.919106	-269.768951
-0.171398	-116.919563	-269.768372
-0.170567	-116.920021	-269.767822
-0.169735	-116.920128	-269.767487
-0.168904	-116.919487	-269.7677
-0.168072	-116.918839	-269.767914
-0.167241	-116.918198	-269.768127
-0.166409	-116.917549	-269.768341
-0.165578	-116.916908	-269.768555
-0.164746	-116.91626	-269.768768
-0.163915	-116.915619	-269.768982
-0.163083	-116.91497	-269.769196
-0.162252	-116.91433	-269.769409
-0.16142	-116.913681	-269.769623
-0.160589	-116.91304	-269.769836
-0.159757	-116.912285	-269.769897
-0.158926	-116.911255	-269.769531
-0.158094	-116.910233	-269.769196
-0.157263	-116.90921	-269.76886
-0.156431	-116.90818	-269.768494
-0.1556	-116.907158	-269.768158
-0.154768	-116.906128	-269.767822
-0.153937	-116.905106	-269.767456
-0.153105	-116.904083	-269.76712
-0.152274	-116.903053	-269.766785
-0.151442	-116.902031	-269.766418
-0.150611	-116.901001	-269.766083
-0.149779	-116.900322	-269.766052
-0.148947	-116.900589	-269.766937
-0.148116	-116.900848	-269.767792
-0.147285	-116.901115	-269.768646
-0.146453	-116.901375	-269.769501
-0.145621	-116.901642	-269.770355
-0.14479	-116.901901	-269.77121
-0.143958	-116.902168	-269.772095
-0.143127	-116.902428	-269.772949
-0.142295	-116.902687	-269.773804
-0.141464	-116.902954	-269.774658
-0.140632	-116.903214	-269.775513
-0.139801	-116.903595	-269.776306
-0.138969	-116.904312	-269.776764
-0.138138	-116.905029	-269.777222
-0.137306	-116.905754	-269.777679
-0.136475	-116.906471	-269.778137
-0.135643	-116.907196	-269.778595
-0.134812	-116.907913	-269.779083
-0.13398	-116.908638	-269.779541
-0.133149	-116.909355	-269.779999
-0.132317	-116.91008	-269.780457
-0.131486	-116.910797	-269.780914
-0.130654	-116.911514	-269.781372
-0.129823	-116.912064	-269.781403
-0.128991	-116.911957	-269.779907
-0.12816	-116.911858	-269.778412
-0.127328	-116.911751	-269.776886
-0.126497	-116.911644	-269.775391
-0.125665	-116.911545	-269.773865
-0.124834	-116.911438	-269.772369
-0.124002	-116.911331	-269.770844
-0.123171	-116.911232	-269.769348
-0.122339	-116.911125	-269.767822
-0.121508	-116.911026	-269.766327
-0.120676	-116.910919	-269.764801
-0.119845	-116.910736	-269.763458
-0.119013	-116.910187	-269.762848
-0.118182	-116.909637	-269.762238
-0.11735	-116.909088	-269.761627
-0.116518	-116.908546	-269.761017
-0.115687	-116.907997	-269.760406
-0.114856	-116.907448	-269.759827
-0.114024	-116.906898	-269.759216
-0.113192	-116.906357	-269.758606
-0.112361	-116.905807	-269.757996
-0.111529	-116.905258	-269.757385
-0.110698	-116.904709	-269.756775
-0.109866	-116.904129	-269.756287
-0.109035	-116.903358	-269.756409
-0.108203	-116.902588	-269.756531
-0.107372	-116.901817	-269.756653
-0.10654	-116.901054	-269.756775
-0.105709	-116.900284	-269.756897
-0.104877	-116.899513	-269.757019
-0.104046	-116.898743	-269.757141
-0.103214	-116.897972	-269.757263
-0.102383	-116.897202	-269.757385
-0.101551	-116.896439	-269.757507
-0.10072	-116.895668	-269.757629
-0.099888	-116.894829	-269.757751
-0.099057	-116.893539	-269.75766
-0.098225	-116.89225	-269.757599
-0.097394	-116.890961	-269.757538
-0.096562	-116.889671	-269.757477
-0.095731	-116.888382	-269.757385
-0.094899	-116.887093	-269.757324
-0.094068	-116.885803	-269.757263
-0.093236	-116.884514	-269.757202
-0.092405	-116.883232	-269.757111
-0.091573	-116.881943	-269.75705
-0.090742	-116.880653	-269.756989
-0.08991	-116.879463	-269.756989
-0.089079	-116.87915	-269.757629
-0.088247	-116.87883	-269.75824
-0.087416	-116.87851	-269.75885
-0.086584	-116.878189	-269.759491
-0.085753	-116.877876	-269.760101
-0.084921	-116.877556	-269.760742
-0.08409	-116.877235	-269.761353
-0.083258	-116.876915	-269.761993
-0.082427	-116.876595	-269.762604
-0.081595	-116.876282	-269.763214
-0.080764	-116.875961	-269.763855
-0.079932	-116.875748	-269.764526
-0.0791	-116.876793	-269.765991
-0.078269	-116.877846	-269.767426
-0.077438	-116.878891	-269.76889
-0.076606	-116.879936	-269.770355
-0.075774	-116.880981	-269.77179
-0.074943	-116.882027	-269.773254
-0.074111	-116.883072	-269.774719
-0.07328	-116.884125	-269.776184
-0.072448	-116.88517	-269.777618
-0.071617	-116.886215	-269.779083
-0.070785	-116.88726	-269.780548
-0.069954	-116.888298	-269.781921
-0.069122	-116.889153	-269.782104
-0.068291	-116.890007	-269.782288
-0.067459	-116.890854	-269.78244
-0.066628	-116.891708	-269.782623
-0.065796	-116.892563	-269.782806
-0.064965	-116.89341	-269.782959
-0.064133	-116.894264	-269.783142
-0.063302	-116.895119	-269.783325
-0.06247	-116.895966	-269.783478
-0.061639	-116.89682	-269.783661
-0.060807	-116.897675	-269.783844
-0.059976	-116.898521	-269.783997
-0.059144	-116.899361	-269.783722
-0.058313	-116.9002	-269.783447
-0.057481	-116.901039	-269.783173
-0.05665	-116.901878	-269.782867
-0.055818	-116.902718	-269.782593
-0.054987	-116.903557	-269.782318
-0.054155	-116.904388	-269.782043
-0.053324	-116.905228	-269.781769
-0.052492	-116.906067	-269.781494
-0.051661	-116.906906	-269.781219
-0.050829	-116.907745	-269.780945
-0.049998	-116.908585	-269.78067
-0.049166	-116.90831	-269.780731
-0.048335	-116.908028	-269.780823
-0.047503	-116.907753	-269.780884
-0.046672	-116.907471	-269.780975
-0.04584	-116.907196	-269.781036
-0.045009	-116.906921	-269.781128
-0.044177	-116.906639	-269.781189
-0.043346	-116.906364	-269.781281
-0.042514	-116.90609	-269.781342
-0.041682	-116.905807	-269.781433
-0.040851	-116.905533	-269.781494
-0.04002	-116.905258	-269.781586
-0.039188	-116.903923	-269.781647
-0.038356	-116.902565	-269.781677
-0.037525	-116.901207	-269.781738
-0.036693	-116.899849	-269.781769
-0.035862	-116.898491	-269.78183
-0.03503	-116.897133	-269.78186
-0.034199	-116.895775	-269.781921
-0.033367	-116.894417	-269.781982
-0.032536	-116.893059	-269.782013
-0.031704	-116.891701	-269.782074
-0.030873	-116.890343	-269.782104
-0.030041	-116.888985	-269.782166
-0.02921	-116.889374	-269.782684
-0.028378	-116.889847	-269.783264
-0.027547	-116.890327	-269.783813
-0.026715	-116.890808	-269.784393
-0.025884	-116.891281	-269.784943
-0.025052	-116.891762	-269.785492
-0.024221	-116.892242	-269.786072
-0.023389	-116.892715	-269.786621
-0.022558	-116.893196	-269.787201
-0.021726	-116.893677	-269.78775
-0.020895	-116.89415	-269.7883
-0.020063	-116.89463	-269.788879
-0.019232	-116.894806	-268.061127
-0.0184	-116.894958	-266.191559
-0.017569	-116.895111	-264.321991
-0.016737	-116.895264	-262.452148
-0.015906	-116.895416	-260.58255
-0.015074	-116.895569	-258.712982
-0.014243	-116.895721	-256.843414
-0.013411	-116.895874	-254.973572
-0.01258	-116.896027	-253.104004
-0.011748	-116.896179	-251.234421
-0.010917	-116.896332	-249.364853
-0.010085	-116.896484	-247.495285
-0.009254	-109.623711	-228.840424
-0.008422	-101.524124	-208.277664
-0.007591	-93.424545	-187.714905
-0.006759	-85.324959	-167.152145
-0.005927	-77.224213	-146.586441
-0.005096	-69.124626	-126.023682
-0.004264	-61.025043	-105.460915
-0.003433	-52.925457	-84.898155
-0.002602	-44.825871	-64.335396
-0.00177	-36.725128	-43.769688
-0.000938	-28.625542	-23.206926
-0.000107	-20.525957	-2.644165
0.000725	-18.072599	0.000612
0.001556	-16.452286	0.001028
0.002388	-14.832206	0.001444
0.003219	-13.212125	0.00186
0.004051	-11.592045	0.002275
0.004882	-9.971965	0.002691
0.005714	-8.351652	0.003107
0.006545	-6.731572	0.003523
0.007377	-5.111491	0.003938
0.008208	-3.491411	0.004354
0.00904	-1.871098	0.00477
0.009871	-0.251018	0.005186
0.010703	-0.000805	0.006433
0.011534	-0.00156	0.007833
0.012366	-0.002316	0.009232
0.013197	-0.003071	0.010632
0.014029	-0.003826	0.012032
0.01486	-0.004581	0.013431
0.015692	-0.005337	0.014831
0.016523	-0.006092	0.016231
0.017355	-0.006847	0.017631
0.018186	-0.007603	0.01903
0.019018	-0.008358	0.02043
0.019849	-0.009113	0.02183
0.020681	-0.009925	0.023292
0.021512	-0.01075	0.024768
0.022344	-0.011574	0.026244
0.023175	-0.012399	0.02772
0.024007	-0.013224	0.029196
0.024838	-0.014048	0.030672
0.02567	-0.014873	0.032148
0.026501	-0.015697	0.033623
0.027333	-0.016522	0.035099
0.028165	-0.017346	0.036575
0.028996	-0.018171	0.038051
0.029827	-0.018996	0.039527
0.030659	-0.020265	0.040937
0.031491	-0.021651	0.04233
0.032322	-0.023037	0.043723
0.033154	-0.024423	0.045116
0.033985	-0.025808	0.046508
0.034817	-0.027194	0.047901
0.035648	-0.02858	0.049294
0.03648	-0.029966	0.050687
0.037311	-0.031352	0.052079
0.038143	-0.032738	0.053472
0.038974	-0.034124	0.054865
0.039806	-0.035509	0.056258
0.040637	-0.036327	0.05721
0.041469	-0.036972	0.058028
0.0423	-0.037616	0.058845
0.043132	-0.03826	0.059663
0.043963	-0.038905	0.060481
0.044795	-0.039549	0.061298
0.045626	-0.040194	0.062116
0.046458	-0.040838	0.062934
0.047289	-0.041483	0.063751
0.048121	-0.042127	0.064569
0.048952	-0.042771	0.065386
0.049784	-0.043416	0.066204
0.050615	-0.044306	0.066586
0.051447	-0.045283	0.066815
0.052278	-0.04626	0.067043
0.05311	-0.047238	0.067272
0.053941	-0.048215	0.067501
0.054773	-0.049191	0.067729
0.055604	-0.050168	0.067958
0.056436	-0.051145	0.068187
0.057267	-0.052123	0.068415
0.058099	-0.0531	0.068644
0.05893	-0.054077	0.068873
0.059762	-0.055054	0.069101
0.060593	-0.055783	0.068909
0.061425	-0.056414	0.068549
0.062256	-0.057045	0.068189
0.063088	-0.057675	0.067829
0.063919	-0.058306	0.067468
0.064751	-0.058936	0.067108
0.065583	-0.059567	0.066748
0.066414	-0.060197	0.066387
0.067245	-0.060828	0.066027
0.068077	-0.061459	0.065667
0.068909	-0.062089	0.065306
0.06974	-0.06272	0.064946
0.070572	-0.063069	0.064538
0.071403	-0.063291	0.064108
0.072235	-0.063513	0.063679
0.073066	-0.063734	0.063249
0.073898	-0.063956	0.06282
0.074729	-0.064178	0.06239
0.075561	-0.0644	0.06196
0.076392	-0.064621	0.061531
0.077224	-0.064843	0.061101
0.078055	-0.065065	0.060671
0.078887	-0.065286	0.060242
0.079718	-0.065508	0.059812
0.08055	-0.065286	0.059882
0.081381	-0.064835	0.060208
0.082213	-0.064385	0.060533
0.083044	-0.063934	0.060859
0.083876	-0.063484	0.061185
0.084707	-0.063034	0.06151
0.085539	-0.062583	0.061836
0.08637	-0.062133	0.062162
0.087202	-0.061682	0.062487
0.088033	-0.061232	0.062813
0.088865	-0.060782	0.063139
0.089696	-0.060331	0.063464
0.090528	-0.059691	0.063561
0.091359	-0.058943	0.063527
0.092191	-0.058195	0.063492
0.093022	-0.057446	0.063457
0.093854	-0.056698	0.063423
0.094685	-0.05595	0.063388
0.095517	-0.055201	0.063353
0.096348	-0.054453	0.063319
0.09718	-0.053705	0.063284
0.098011	-0.052956	0.06325
0.098843	-0.052208	0.063215
0.099674	-0.05146	0.06318
0.100506	-0.05042	0.063234
0.101338	-0.049194	0.063345
0.102169	-0.047967	0.063456
0.103001	-0.046741	0.063567
0.103832	-0.045514	0.063678
0.104663	-0.044288	0.063788
0.105495	-0.043061	0.063899
0.106327	-0.041835	0.06401
0.107158	-0.040608	0.064121
0.10799	-0.039382	0.064232
0.108821	-0.038155	0.064343
0.109653	-0.036929	0.064454
0.110484	-0.035513	0.064605
0.111316	-0.033961	0.064785
0.112147	-0.032408	0.064965
0.112979	-0.030856	0.065145
0.11381	-0.029304	0.065326
0.114642	-0.027752	0.065506
0.115473	-0.0262	0.065686
0.116305	-0.024648	0.065866
0.117136	-0.023095	0.066046
0.117968	-0.021543	0.066226
0.118799	-0.019991	0.066407
0.119631	-0.018439	0.066587
0.120462	-0.017203	0.067387
0.121294	-0.016219	0.068683
0.122125	-0.015235	0.069979
0.122957	-0.014251	0.071274
0.123788	-0.013267	0.07257
0.12462	-0.012283	0.073866
0.125451	-0.011299	0.075162
0.126283	-0.010315	0.076457
0.127114	-0.009331	0.077753
0.127946	-0.008347	0.079049
0.128777	-0.007363	0.080345
0.129609	-0.006379	0.081641
0.13044	-0.005854	0.08283
0.131272	-0.005736	0.083925
0.132103	-0.005619	0.08502
0.132935	-0.005501	0.086114
0.133766	-0.005383	0.087209
0.134598	-0.005265	0.088304
0.13543	-0.005147	0.089399
0.136261	-0.00503	0.090494
0.137092	-0.004912	0.091588
0.137924	-0.004794	0.092683
0.138756	-0.004676	0.093778
0.139587	-0.004558	0.094873
0.140419	-0.004807	0.095396
0.14125	-0.005417	0.095354
0.142082	-0.006027	0.095313
0.142913	-0.006636	0.095271
0.143745	-0.007246	0.095229
0.144576	-0.007856	0.095188
0.145408	-0.008466	0.095146
0.146239	-0.009075	0.095105
0.147071	-0.009685	0.095063
0.147902	-0.010295	0.095022
0.148734	-0.010905	0.09498
0.149565	-0.011515	0.094938
0.150397	-0.012676	0.094583
0.151228	-0.014443	0.093883
0.15206	-0.01621	0.093183
0.152891	-0.017977	0.092483
0.153723	-0.019744	0.091783
0.154554	-0.021511	0.091083
0.155386	-0.023278	0.090384
0.156217	-0.025045	0.089684
0.157049	-0.026812	0.088984
0.15788	-0.028579	0.088284
0.158712	-0.030346	0.087584
0.159543	-0.032113	0.086884
0.160375	-0.034099	0.08595
0.161206	-0.036351	0.084731
0.162038	-0.038603	0.083511
0.162869	-0.040855	0.082292
0.163701	-0.043106	0.081072
0.164532	-0.045359	0.079852
0.165364	-0.047611	0.078633
0.166195	-0.049863	0.077413
0.167027	-0.052115	0.076194
0.167858	-0.054367	0.074974
0.16869	-0.056619	0.073755
0.169521	-0.058871	0.072535
0.170353	-0.060796	0.071151
0.171184	-0.062279	0.069543
0.172016	-0.063762	0.067936
0.172848	-0.065245	0.066328
0.173679	-0.066728	0.064721
0.17451	-0.06821	0.063113
0.175342	-0.069693	0.061505
0.176174	-0.071176	0.059898
0.177005	-0.072659	0.05829
0.177837	-0.074142	0.056683
0.178668	-0.075625	0.055075
0.1795	-0.077108	0.053467
0.180331	-0.07816	0.052147
0.181163	-0.078562	0.05126
0.181994	-0.078964	0.050373
0.182826	-0.079366	0.049486
0.183657	-0.079768	0.048599
0.184489	-0.08017	0.047712
0.18532	-0.080571	0.046825
0.186152	-0.080973	0.045938
0.186983	-0.081375	0.045051
0.187815	-0.081777	0.044164
0.188646	-0.082179	0.043277
0.189478	-0.082581	0.04239
0.190309	-0.082145	0.04188
0.191141	-0.080295	0.042004
0.191972	-0.078445	0.042129
0.192804	-0.076595	0.042254
0.193635	-0.074745	0.042379
0.194467	-0.072894	0.042503
0.195298	-0.071044	0.042628
0.19613	-0.069194	0.042753
0.196961	-0.067344	0.042878
0.197793	-0.065494	0.043002
0.198624	-0.063644	0.043127
0.199456	-0.061794	0.043252
0.200287	-0.060076	0.043154
0.201119	-0.058606	0.042634
0.20195	-0.057137	0.042114
0.202782	-0.055668	0.041595
0.203613	-0.0542	0.041075
0.204445	-0.052731	0.040555
0.205276	-0.051261	0.040035
0.206108	-0.049792	0.039516
0.206939	-0.048323	0.038996
0.207771	-0.046855	0.038476
0.208603	-0.045385	0.037957
0.209434	-0.043916	0.037437
0.210266	-0.04245	0.036988
0.211097	-0.040988	0.03669
0.211929	-0.039525	0.036392
0.21276	-0.038063	0.036094
0.213592	-0.036601	0.035796
0.214423	-0.035139	0.035498
0.215255	-0.033677	0.0352
0.216086	-0.032215	0.034902
0.216918	-0.030753	0.034604
0.217749	-0.029291	0.034307
0.218581	-0.027829	0.034009
0.219412	-0.026367	0.033711
0.220244	-0.025203	0.033402
0.221075	-0.02476	0.03307
0.221907	-0.024316	0.032737
0.222738	-0.023873	0.032405
0.22357	-0.023429	0.032072
0.224401	-0.022986	0.031739
0.225233	-0.022542	0.031407
0.226064	-0.022099	0.031074
0.226896	-0.021656	0.030742
0.227727	-0.021212	0.030409
0.228559	-0.020769	0.030076
0.22939	-0.020325	0.029744
0.230222	-0.020079	0.029587
0.231053	-0.020377	0.029913
0.231885	-0.020675	0.030238
0.232716	-0.020973	0.030564
0.233548	-0.021271	0.03089
0.234379	-0.021569	0.031215
0.235211	-0.021867	0.031541
0.236042	-0.022165	0.031867
0.236874	-0.022463	0.032192
0.237705	-0.022761	0.032518
0.238537	-0.023059	0.032844
0.239368	-0.023357	0.033169
0.2402	-0.023733	0.033675
0.241031	-0.024357	0.034749
0.241863	-0.024981	0.035823
0.242694	-0.025604	0.036897
0.243526	-0.026228	0.037971
0.244357	-0.026851	0.039045
0.245189	-0.027475	0.040119
0.246021	-0.028099	0.041193
0.246852	-0.028722	0.042267
0.247684	-0.029346	0.043341
0.248515	-0.02997	0.044415
0.249347	-0.030593	0.045489
0.250178	-0.031328	0.04662
0.25101	-0.032472	0.047957
0.251841	-0.033615	0.049294
0.252673	-0.034758	0.050632
0.253504	-0.035902	0.051969
0.254336	-0.037045	0.053306
0.255167	-0.038188	0.054644
0.255999	-0.039331	0.055981
0.25683	-0.040475	0.057319
0.257662	-0.041618	0.058656
0.258493	-0.042761	0.059993
0.259325	-0.043905	0.061331
0.260156	-0.044923	0.06272
0.260988	-0.045401	0.064335
0.261819	-0.045879	0.065949
0.262651	-0.046358	0.067564
0.263482	-0.046836	0.069178
0.264314	-0.047314	0.070793
0.265145	-0.047792	0.072407
0.265977	-0.04827	0.074022
0.266808	-0.048748	0.075636
0.26764	-0.049226	0.077251
0.268471	-0.049704	0.078865
0.269303	-0.050182	0.08048
0.270134	-0.050607	0.082089
0.270966	-0.050752	0.083668
0.271797	-0.050898	0.085248
0.272629	-0.051043	0.086828
0.27346	-0.051189	0.088408
0.274292	-0.051334	0.089988
0.275123	-0.05148	0.091568
0.275955	-0.051625	0.093148
0.276786	-0.051771	0.094728
0.277618	-0.051916	0.096307
0.27845	-0.052062	0.097888
0.279281	-0.052208	0.099467
0.280113	-0.05231	0.100952
0.280944	-0.052137	0.101832
0.281775	-0.051963	0.102712
0.282607	-0.05179	0.103593
0.283439	-0.051617	0.104473
0.28427	-0.051444	0.105353
0.285102	-0.051271	0.106232
0.285933	-0.051097	0.107113
0.286765	-0.050924	0.107993
0.287596	-0.050751	0.108873
0.288428	-0.050578	0.109753
0.289259	-0.050404	0.110633
0.290091	-0.049979	0.111458
0.290922	-0.047491	0.111839
0.291754	-0.045004	0.11222
0.292585	-0.042516	0.112602
0.293417	-0.040028	0.112983
0.294248	-0.037541	0.113364
0.29508	-0.035053	0.113745
0.295911	-0.032566	0.114126
0.296743	-0.030078	0.114507
0.297574	-0.02759	0.114888
0.298406	-0.025103	0.115269
0.299237	-0.022615	0.11565
0.300069	-0.020154	0.116104
0.3009	-0.017992	0.117358
0.301732	-0.01583	0.118612
0.302563	-0.013669	0.119866
0.303395	-0.011507	0.121121
0.304226	-0.009345	0.122375
0.305058	-0.007183	0.123629
0.305889	-0.005021	0.124883
0.306721	-0.002859	0.126137
0.307552	-0.000697	0.127392
0.308384	0.001465	0.128646
0.309215	0.003627	0.1299
0.310047	0.005823	0.13113
0.310878	0.008588	0.131954
0.31171	0.011353	0.132779
0.312541	0.014117	0.133604
0.313373	0.016882	0.134428
0.314204	0.019647	0.135253
0.315036	0.022411	0.136077
0.315868	0.025176	0.136902
0.316699	0.027941	0.137727
0.317531	0.030706	0.138551
0.318362	0.033471	0.139376
0.319194	0.036236	0.1402
0.320025	0.038969	0.141063
0.320857	0.040694	0.143149
0.321688	0.04242	0.145234
0.32252	0.044145	0.14732
0.323351	0.04587	0.149406
0.324183	0.047596	0.151492
0.325014	0.049321	0.153577
0.325846	0.051046	0.155663
0.326677	0.052772	0.157749
0.327509	0.054497	0.159834
0.32834	0.056223	0.16192
0.329172	0.057948	0.164006
0.330003	0.059671	0.166089
0.330835	0.060773	0.167572
0.331666	0.061875	0.169055
0.332498	0.062976	0.170538
0.333329	0.064078	0.172021
0.334161	0.06518	0.173504
0.334992	0.066282	0.174986
0.335824	0.067383	0.176469
0.336655	0.068485	0.177952
0.337487	0.069587	0.179435
0.338318	0.070689	0.180918
0.33915	0.07179	0.182401
0.339981	0.072892	0.183884
0.340813	0.072619	0.184872
0.341644	0.072314	0.185849
0.342476	0.072009	0.186826
0.343307	0.071704	0.187803
0.344139	0.071399	0.18878
0.34497	0.071094	0.189757
0.345802	0.070789	0.190734
0.346633	0.070484	0.191711
0.347465	0.070179	0.192688
0.348296	0.069875	0.193665
0.349128	0.06957	0.194642
0.349959	0.069265	0.195619
0.350791	0.068769	0.196313
0.351622	0.068263	0.196992
0.352454	0.067757	0.197671
0.353286	0.067251	0.19835
0.354117	0.066745	0.199029
0.354949	0.06624	0.199708
0.35578	0.065734	0.200387
0.356612	0.065228	0.201066
0.357443	0.064722	0.201745
0.358275	0.064216	0.202424
0.359106	0.06371	0.203103
0.359938	0.063205	0.203783
0.360769	0.063692	0.20375
0.361601	0.064261	0.20366
0.362432	0.064829	0.20357
0.363264	0.065397	0.20348
0.364095	0.065965	0.20339
0.364927	0.066533	0.2033
0.365758	0.067102	0.20321
0.36659	0.06767	0.203119
0.367421	0.068238	0.203029
0.368253	0.068806	0.202939
0.369084	0.069374	0.202849
0.369916	0.069942	0.202759
0.370747	0.070766	0.202657
0.371579	0.071618	0.202553
0.37241	0.072471	0.202449
0.373242	0.073323	0.202345
0.374073	0.074175	0.202241
0.374905	0.075028	0.202137
0.375736	0.07588	0.202033
0.376568	0.076732	0.201929
0.377399	0.077584	0.201825
0.378231	0.078437	0.201721
0.379062	0.079289	0.201617
0.379894	0.080141	0.201513
0.380725	0.080867	0.202153
0.381557	0.081573	0.202901
0.382388	0.08228	0.20365
0.38322	0.082987	0.204398
0.384051	0.083694	0.205146
0.384883	0.0844	0.205895
0.385715	0.085107	0.206643
0.386546	0.085814	0.207391
0.387378	0.086521	0.20814
0.388209	0.087228	0.208888
0.38904	0.087934	0.209636
0.389872	0.088641	0.210385
0.390704	0.089031	0.211426
0.391535	0.089364	0.212521
0.392367	0.089697	0.213616
0.393198	0.090029	0.214711
0.39403	0.090362	0.215806
0.394861	0.090694	0.2169
0.395693	0.091027	0.217995
0.396524	0.09136	0.21909
0.397356	0.091692	0.220185
0.398187	0.092025	0.22128
0.399019	0.092357	0.222375
0.39985	0.09269	0.223469
0.400682	0.092085	0.223837
0.401513	0.091275	0.224045
0.402345	0.090464	0.224253
0.403176	0.089653	0.224461
0.404008	0.088842	0.224669
0.404839	0.088032	0.224876
0.405671	0.087221	0.225084
0.406502	0.08641	0.225292
0.407334	0.0856	0.2255
0.408165	0.084789	0.225708
0.408997	0.083978	0.225916
0.409828	0.083167	0.226124
0.41066	0.082285	0.225424
0.411491	0.081384	0.224489
0.412323	0.080484	0.223553
0.413154	0.079583	0.222618
0.413986	0.078682	0.221683
0.414817	0.077781	0.220747
0.415649	0.07688	0.219812
0.41648	0.07598	0.218876
0.417312	0.075079	0.217941
0.418143	0.074178	0.217005
0.418975	0.073277	0.21607
0.419806	0.072376	0.215134
0.420638	0.071715	0.213742
0.421469	0.071126	0.21221
0.422301	0.070537	0.210679
0.423133	0.069948	0.209147
0.423964	0.069359	0.207616
0.424796	0.06877	0.206085
0.425627	0.068181	0.204554
0.426459	0.067592	0.203022
0.42729	0.067003	0.201491
0.428122	0.066414	0.199959
0.428953	0.065825	0.198428
0.429785	0.065236	0.196897
0.430616	0.065427	0.195381
0.431448	0.065892	0.19387
0.432279	0.066356	0.19236
0.433111	0.06682	0.190849
0.433942	0.067284	0.189338
0.434774	0.067749	0.187828
0.435605	0.068213	0.186317
0.436437	0.068677	0.184807
0.437268	0.069141	0.183296
0.4381	0.069606	0.181785
0.438931	0.07007	0.180275
0.439763	0.070534	0.178764
0.440594	0.071717	0.178076
0.441426	0.073186	0.177715
0.442257	0.074655	0.177355
0.443089	0.076124	0.176995
0.44392	0.077593	0.176635
0.444752	0.079062	0.176274
0.445583	0.080531	0.175914
0.446415	0.082	0.175554
0.447246	0.083469	0.175193
0.448078	0.084938	0.174833
0.448909	0.086407	0.174473
0.449741	0.087876	0.174112
0.450572	0.0886	0.1741
0.451404	0.088988	0.174246
0.452235	0.089377	0.174391
0.453067	0.089765	0.174537
0.453898	0.090153	0.174682
0.45473	0.090541	0.174828
0.455561	0.090929	0.174973
0.456393	0.091317	0.175119
0.457224	0.091705	0.175264
0.458056	0.092093	0.17541
0.458887	0.092481	0.175555
0.459719	0.092869	0.175701
0.460551	0.093252	0.17642
0.461382	0.093633	0.177432
0.462214	0.094015	0.178443
0.463045	0.094396	0.179455
0.463877	0.094777	0.180467
0.464708	0.095158	0.181478
0.46554	0.095539	0.18249
0.466371	0.09592	0.183502
0.467203	0.096301	0.184513
0.468034	0.096682	0.185525
0.468866	0.097063	0.186537
0.469697	0.097445	0.187548
0.470529	0.097671	0.188027
0.47136	0.09781	0.1882
[truncated: 34,141 more rows]
