# Supplementary material for: Structural basis for higher-order DNA binding by a bacterial transcriptional regulator
Source: PLoS Genet. 2025 Jun 27;21(6):e1011749. doi: 10.1371/journal.pgen.1011749 (PMC12204516; doi:10.1371/journal.pgen.1011749)
Supplement: S1 Appendix — (ZIP) [file pgen.1011749.s012.zip › Raw data files/Figure 3/Figure3C_Superdex200inc_XreRES_DNAS4.csv]

ml	mAU_280	mAU_260
-1.19	2.196	1.092
-1.189169	1.026955	0.373048
-1.188337	0.957375	0.349743
-1.187505	0.887795	0.326438
-1.186674	0.818216	0.303134
-1.185843	0.748636	0.279829
-1.185011	0.679057	0.256524
-1.184179	0.609477	0.233219
-1.183348	0.539898	0.209915
-1.182516	0.470318	0.18661
-1.181685	0.400738	0.163305
-1.180853	0.331159	0.140001
-1.180022	0.261579	0.116696
-1.17919	0.288452	0.12953
-1.178359	0.317929	0.14334
-1.177527	0.347406	0.15715
-1.176696	0.376883	0.17096
-1.175864	0.406361	0.18477
-1.175033	0.435838	0.19858
-1.174201	0.465315	0.21239
-1.17337	0.494792	0.2262
-1.172538	0.524269	0.24001
-1.171707	0.553746	0.253821
-1.170875	0.583223	0.267631
-1.170044	0.6127	0.281441
-1.169212	0.643254	0.298481
-1.168381	0.673867	0.3157
-1.167549	0.704481	0.332919
-1.166718	0.735094	0.350138
-1.165886	0.765708	0.367357
-1.165055	0.796321	0.384577
-1.164223	0.826935	0.401796
-1.163392	0.857548	0.419015
-1.16256	0.888162	0.436234
-1.161729	0.918775	0.453454
-1.160897	0.949389	0.470673
-1.160066	0.980002	0.487892
-1.159234	1.018652	0.514724
-1.158403	1.057989	0.542378
-1.157571	1.097327	0.570033
-1.15674	1.136664	0.597688
-1.155908	1.176001	0.625342
-1.155077	1.215339	0.652997
-1.154245	1.254676	0.680652
-1.153414	1.294014	0.708306
-1.152582	1.333351	0.735961
-1.151751	1.372688	0.763616
-1.150919	1.412026	0.791271
-1.150087	1.451363	0.818925
-1.149256	1.48024	0.849519
-1.148425	1.507888	0.880458
-1.147593	1.535536	0.911397
-1.146761	1.563184	0.942336
-1.14593	1.590831	0.973276
-1.145098	1.618479	1.004215
-1.144267	1.646127	1.035154
-1.143435	1.673775	1.066093
-1.142604	1.701422	1.097032
-1.141772	1.72907	1.127971
-1.140941	1.756718	1.158911
-1.140109	1.784366	1.18985
-1.139278	1.796679	1.219061
-1.138446	1.806671	1.248012
-1.137615	1.816663	1.276963
-1.136783	1.826655	1.305913
-1.135952	1.836647	1.334863
-1.13512	1.846639	1.363814
-1.134289	1.856631	1.392764
-1.133457	1.866623	1.421715
-1.132626	1.876615	1.450665
-1.131794	1.886607	1.479616
-1.130963	1.896598	1.508566
-1.130131	1.906591	1.537517
-1.1293	1.915748	1.562773
-1.128468	1.924749	1.587337
-1.127637	1.93375	1.611901
-1.126805	1.942751	1.636466
-1.125974	1.951752	1.66103
-1.125142	1.960754	1.685594
-1.124311	1.969755	1.710158
-1.123479	1.978756	1.734722
-1.122648	1.987757	1.759287
-1.121816	1.996758	1.783851
-1.120985	2.005759	1.808415
-1.120153	2.01476	1.83298
-1.119322	2.014805	1.845348
-1.11849	2.01283	1.854966
-1.117658	2.010856	1.864583
-1.116827	2.008881	1.874201
-1.115996	2.006906	1.883819
-1.115164	2.004931	1.893437
-1.114332	2.002956	1.903055
-1.113501	2.000981	1.912673
-1.112669	1.999007	1.92229
-1.111838	1.997032	1.931908
-1.111006	1.995057	1.941526
-1.110175	1.993082	1.951144
-1.109343	1.984787	1.948959
-1.108512	1.974809	1.94363
-1.10768	1.964831	1.938302
-1.106849	1.954853	1.932973
-1.106017	1.944875	1.927644
-1.105186	1.934896	1.922316
-1.104354	1.924918	1.916987
-1.103523	1.91494	1.911659
-1.102691	1.904962	1.90633
-1.10186	1.894984	1.901001
-1.101028	1.885006	1.895673
-1.100197	1.875028	1.890344
-1.099365	1.866123	1.878081
-1.098534	1.857552	1.863668
-1.097702	1.84898	1.849255
-1.096871	1.840409	1.834842
-1.096039	1.831837	1.820429
-1.095208	1.823266	1.806016
-1.094376	1.814694	1.791604
-1.093545	1.806123	1.777191
-1.092713	1.797551	1.762778
-1.091882	1.78898	1.748365
-1.09105	1.780408	1.733952
-1.090219	1.771837	1.719539
-1.089387	1.76418	1.703803
-1.088556	1.756848	1.687596
-1.087724	1.749517	1.671388
-1.086893	1.742186	1.655181
-1.086061	1.734855	1.638973
-1.08523	1.727524	1.622766
-1.084398	1.720193	1.606558
-1.083567	1.712861	1.590351
-1.082735	1.70553	1.574143
-1.081904	1.698199	1.557935
-1.081072	1.690868	1.541728
-1.08024	1.683537	1.52552
-1.079409	1.677673	1.512637
-1.078578	1.672407	1.501107
-1.077746	1.667141	1.489577
-1.076914	1.661875	1.478047
-1.076083	1.656608	1.466516
-1.075251	1.651342	1.454986
-1.07442	1.646076	1.443456
-1.073588	1.64081	1.431925
-1.072757	1.635543	1.420395
-1.071925	1.630277	1.408865
-1.071094	1.625011	1.397335
-1.070262	1.619745	1.385804
-1.069431	1.61629	1.376769
-1.068599	1.613671	1.368883
-1.067768	1.611052	1.360998
-1.066936	1.608433	1.353112
-1.066105	1.605813	1.345227
-1.065273	1.603194	1.337341
-1.064442	1.600575	1.329456
-1.06361	1.597956	1.32157
-1.062779	1.595336	1.313685
-1.061947	1.592717	1.305799
-1.061116	1.590098	1.297914
-1.060284	1.587479	1.290028
-1.059453	1.584877	1.284017
-1.058621	1.582286	1.27898
-1.05779	1.579694	1.273942
-1.056958	1.577103	1.268905
-1.056127	1.574511	1.263867
-1.055295	1.57192	1.25883
-1.054464	1.569328	1.253792
-1.053632	1.566737	1.248755
-1.052801	1.564145	1.243717
-1.051969	1.561554	1.238679
-1.051138	1.558962	1.233642
-1.050306	1.55637	1.228604
-1.049475	1.554011	1.223869
-1.048643	1.551787	1.219309
-1.047812	1.549562	1.21475
-1.04698	1.547338	1.21019
-1.046149	1.545114	1.205631
-1.045317	1.54289	1.201072
-1.044486	1.540665	1.196512
-1.043654	1.538441	1.191953
-1.042822	1.536217	1.187393
-1.041991	1.533992	1.182834
-1.04116	1.531768	1.178274
-1.040328	1.529544	1.173715
-1.039496	1.528171	1.170368
-1.038665	1.527354	1.167811
-1.037833	1.526536	1.165254
-1.037002	1.525718	1.162697
-1.03617	1.524901	1.160141
-1.035339	1.524083	1.157584
-1.034507	1.523265	1.155027
-1.033676	1.522448	1.15247
-1.032844	1.52163	1.149913
-1.032013	1.520813	1.147356
-1.031181	1.519995	1.144799
-1.03035	1.519177	1.142242
-1.029518	1.524032	1.1459
-1.028687	1.533006	1.154069
-1.027855	1.541979	1.162239
-1.027024	1.550952	1.170409
-1.026192	1.559926	1.178578
-1.025361	1.568899	1.186748
-1.024529	1.577873	1.194917
-1.023698	1.586846	1.203087
-1.022866	1.595819	1.211257
-1.022035	1.604793	1.219426
-1.021203	1.613766	1.227596
-1.020372	1.622739	1.235765
-1.01954	1.640167	1.25273
-1.018709	1.664426	1.276802
-1.017877	1.688686	1.300875
-1.017046	1.712945	1.324947
-1.016214	1.737204	1.349019
-1.015383	1.761464	1.373091
-1.014551	1.785723	1.397164
-1.01372	1.809983	1.421236
-1.012888	1.834242	1.445308
-1.012057	1.858501	1.46938
-1.011225	1.88276	1.493453
-1.010394	1.90702	1.517525
-1.009562	1.933528	1.54462
-1.008731	1.962056	1.57443
-1.007899	1.990583	1.604239
-1.007067	2.019111	1.634049
-1.006236	2.047639	1.663859
-1.005404	2.076167	1.693668
-1.004573	2.104695	1.723478
-1.003742	2.133222	1.753287
-1.00291	2.16175	1.783097
-1.002078	2.190278	1.812907
-1.001247	2.218806	1.842717
-1.000415	2.247334	1.872527
-0.999584	2.274921	1.901982
-0.998752	2.301571	1.931085
-0.997921	2.328221	1.960188
-0.997089	2.354871	1.989291
-0.996258	2.381521	2.018394
-0.995426	2.408171	2.047497
-0.994595	2.434821	2.0766
-0.993763	2.461471	2.105703
-0.992932	2.488121	2.134806
-0.9921	2.514771	2.163909
-0.991269	2.541421	2.193011
-0.990437	2.568071	2.222114
-0.989606	2.591523	2.247159
-0.988774	2.611431	2.267704
-0.987943	2.631339	2.28825
-0.987111	2.651247	2.308795
-0.98628	2.671154	2.32934
-0.985448	2.691062	2.349886
-0.984617	2.71097	2.370431
-0.983785	2.730878	2.390976
-0.982954	2.750786	2.411521
-0.982122	2.770694	2.432067
-0.981291	2.790601	2.452612
-0.980459	2.810509	2.473157
-0.979628	2.823505	2.486213
-0.978796	2.827981	2.490038
-0.977965	2.832458	2.493863
-0.977133	2.836934	2.497688
-0.976302	2.84141	2.501513
-0.97547	2.845886	2.505338
-0.974639	2.850363	2.509163
-0.973807	2.854839	2.512988
-0.972975	2.859315	2.516813
-0.972144	2.863792	2.520638
-0.971313	2.868268	2.524463
-0.970481	2.872744	2.528288
-0.969649	2.874372	2.528627
-0.968818	2.872092	2.524186
-0.967986	2.869813	2.519744
-0.967155	2.867533	2.515302
-0.966323	2.865253	2.510861
-0.965492	2.862973	2.506419
-0.96466	2.860694	2.501977
-0.963829	2.858414	2.497536
-0.962997	2.856134	2.493094
-0.962166	2.853855	2.488652
-0.961334	2.851575	2.484211
-0.960503	2.849295	2.479769
-0.959671	2.84721	2.47547
-0.95884	2.845422	2.471389
-0.958008	2.843634	2.467307
-0.957177	2.841847	2.463226
-0.956345	2.840059	2.459145
-0.955514	2.838271	2.455063
-0.954682	2.836483	2.450982
-0.953851	2.834696	2.446901
-0.953019	2.832908	2.442819
-0.952188	2.83112	2.438738
-0.951356	2.829332	2.434656
-0.950525	2.827545	2.430575
-0.949693	2.82588	2.426635
-0.948862	2.824425	2.422934
-0.94803	2.822969	2.419234
-0.947199	2.821514	2.415534
-0.946367	2.820059	2.411834
-0.945536	2.818604	2.408133
-0.944704	2.817149	2.404433
-0.943873	2.815694	2.400733
-0.943041	2.814239	2.397033
-0.94221	2.812783	2.393332
-0.941378	2.811328	2.389632
-0.940547	2.809873	2.385932
-0.939715	2.808705	2.382864
-0.938884	2.808089	2.381006
-0.938052	2.807472	2.379149
-0.937221	2.806855	2.377292
-0.936389	2.806238	2.375435
-0.935557	2.805622	2.373578
-0.934726	2.805005	2.371721
-0.933895	2.804388	2.369864
-0.933063	2.803771	2.368007
-0.932231	2.803155	2.36615
-0.9314	2.802538	2.364293
-0.930568	2.801922	2.362436
-0.929737	2.801434	2.360993
-0.928905	2.801226	2.360446
-0.928074	2.801018	2.359899
-0.927242	2.800811	2.359351
-0.926411	2.800603	2.358804
-0.925579	2.800395	2.358256
-0.924748	2.800187	2.357709
-0.923916	2.799979	2.357162
-0.923085	2.799771	2.356614
-0.922253	2.799563	2.356067
-0.921422	2.799356	2.355519
-0.92059	2.799148	2.354972
-0.919759	2.799487	2.354724
-0.918927	2.801163	2.355209
-0.918096	2.80284	2.355694
-0.917264	2.804517	2.356179
-0.916433	2.806194	2.356664
-0.915601	2.807871	2.357149
-0.91477	2.809548	2.357634
-0.913938	2.811225	2.358119
-0.913107	2.812902	2.358604
-0.912275	2.814579	2.35909
-0.911444	2.816255	2.359575
-0.910612	2.817932	2.36006
-0.909781	2.819845	2.361234
-0.908949	2.822416	2.364331
-0.908118	2.824986	2.367429
-0.907286	2.827557	2.370526
-0.906455	2.830128	2.373624
-0.905623	2.832699	2.376721
-0.904792	2.83527	2.379818
-0.90396	2.83784	2.382916
-0.903129	2.840411	2.386013
-0.902297	2.842982	2.389111
-0.901466	2.845553	2.392208
-0.900634	2.848123	2.395305
-0.899803	2.850911	2.398197
-0.898971	2.854397	2.400428
-0.898139	2.857882	2.402659
-0.897308	2.861368	2.404891
-0.896476	2.864853	2.407122
-0.895645	2.868339	2.409353
-0.894813	2.871824	2.411584
-0.893982	2.875309	2.413815
-0.89315	2.878795	2.416047
-0.892319	2.88228	2.418278
-0.891487	2.885766	2.420509
-0.890656	2.889251	2.42274
-0.889824	2.892395	2.424579
-0.888993	2.894266	2.424953
-0.888161	2.896137	2.425327
-0.88733	2.898008	2.425702
-0.886498	2.899879	2.426076
-0.885667	2.90175	2.42645
-0.884835	2.903621	2.426824
-0.884004	2.905492	2.427198
-0.883172	2.907362	2.427572
-0.882341	2.909233	2.427947
-0.881509	2.911104	2.428321
-0.880678	2.912975	2.428695
-0.879846	2.914132	2.428372
-0.879015	2.912143	2.424976
-0.878183	2.910155	2.421581
-0.877352	2.908166	2.418186
-0.87652	2.906177	2.41479
-0.875689	2.904189	2.411395
-0.874857	2.9022	2.408
-0.874026	2.900211	2.404604
-0.873194	2.898222	2.401209
-0.872363	2.896234	2.397814
-0.871531	2.894245	2.394418
-0.8707	2.892256	2.391023
-0.869868	2.889728	2.387134
-0.869037	2.884336	2.380627
-0.868205	2.878946	2.374121
-0.867374	2.873555	2.367614
-0.866542	2.868164	2.361108
-0.86571	2.862773	2.354601
-0.864879	2.857382	2.348094
-0.864048	2.851991	2.341588
-0.863216	2.8466	2.335081
-0.862384	2.841209	2.328575
-0.861553	2.835818	2.322068
-0.860721	2.830427	2.315562
-0.85989	2.824899	2.309015
-0.859058	2.818476	2.302203
-0.858227	2.812052	2.295392
-0.857395	2.805629	2.28858
-0.856564	2.799206	2.281769
-0.855732	2.792782	2.274957
-0.854901	2.786359	2.268146
-0.854069	2.779935	2.261334
-0.853238	2.773512	2.254523
-0.852406	2.767088	2.247711
-0.851575	2.760665	2.2409
-0.850743	2.754242	2.234089
-0.849912	2.747772	2.227228
-0.84908	2.740912	2.21996
-0.848249	2.734052	2.212691
-0.847417	2.727192	2.205422
-0.846586	2.720332	2.198153
-0.845754	2.713472	2.190884
-0.844923	2.706612	2.183616
-0.844091	2.699752	2.176347
-0.84326	2.692892	2.169078
-0.842428	2.686032	2.161809
-0.841597	2.679172	2.154541
-0.840765	2.672312	2.147272
-0.839934	2.665481	2.140014
-0.839102	2.658989	2.132884
-0.838271	2.652496	2.125753
-0.837439	2.646003	2.118623
-0.836608	2.639511	2.111493
-0.835776	2.633018	2.104363
-0.834945	2.626525	2.097233
-0.834113	2.620033	2.090103
-0.833282	2.61354	2.082972
-0.83245	2.607047	2.075842
-0.831619	2.600554	2.068712
-0.830787	2.594062	2.061582
-0.829956	2.587641	2.054579
-0.829124	2.582492	2.049825
-0.828292	2.577344	2.045072
-0.827461	2.572196	2.040318
-0.82663	2.567047	2.035565
-0.825798	2.561899	2.030812
-0.824966	2.55675	2.026058
-0.824135	2.551602	2.021305
-0.823303	2.546453	2.016551
-0.822472	2.541305	2.011797
-0.82164	2.536156	2.007044
-0.820809	2.531008	2.00229
-0.819977	2.525895	1.997522
-0.819146	2.522049	1.992214
-0.818314	2.518204	1.986906
-0.817483	2.514358	1.981599
-0.816651	2.510512	1.976291
-0.81582	2.506666	1.970983
-0.814988	2.502821	1.965675
-0.814157	2.498975	1.960367
-0.813325	2.495129	1.955059
-0.812494	2.491283	1.949751
-0.811662	2.487438	1.944444
-0.810831	2.483592	1.939136
-0.809999	2.479746	1.933827
-0.809168	2.475644	1.92766
-0.808336	2.471542	1.921493
-0.807505	2.46744	1.915326
-0.806673	2.463337	1.909159
-0.805842	2.459235	1.902992
-0.80501	2.455133	1.896825
-0.804179	2.451031	1.890658
-0.803347	2.446929	1.884491
-0.802516	2.442827	1.878324
-0.801684	2.438725	1.872157
-0.800853	2.434623	1.86599
-0.800021	2.430521	1.859823
-0.79919	2.427026	1.854756
-0.798358	2.423548	1.849719
-0.797527	2.420069	1.844681
-0.796695	2.416591	1.839644
-0.795864	2.413112	1.834606
-0.795032	2.409634	1.829569
-0.794201	2.406155	1.824531
-0.793369	2.402677	1.819494
-0.792538	2.399198	1.814456
-0.791706	2.39572	1.809418
-0.790874	2.392241	1.804381
-0.790043	2.388763	1.799343
-0.789211	2.386461	1.794089
-0.78838	2.384223	1.788823
-0.787548	2.381984	1.783556
-0.786717	2.379746	1.77829
-0.785885	2.377508	1.773024
-0.785054	2.37527	1.767758
-0.784222	2.373032	1.762491
-0.783391	2.370794	1.757225
-0.782559	2.368556	1.751959
-0.781728	2.366317	1.746693
-0.780896	2.364079	1.741426
-0.780065	2.361841	1.73616
-0.779233	2.358306	1.730312
-0.778402	2.354661	1.724416
-0.77757	2.351016	1.718519
-0.776739	2.347371	1.712622
-0.775907	2.343727	1.706725
-0.775076	2.340082	1.700828
-0.774244	2.336437	1.694932
-0.773413	2.332792	1.689035
-0.772581	2.329147	1.683138
-0.77175	2.325503	1.677241
-0.770918	2.321858	1.671344
-0.770087	2.318213	1.665447
-0.769255	2.315152	1.661376
-0.768424	2.312158	1.657516
-0.767592	2.309165	1.653657
-0.766761	2.306171	1.649797
-0.765929	2.303178	1.645937
-0.765098	2.300184	1.642078
-0.764266	2.297191	1.638218
-0.763435	2.294198	1.634359
-0.762603	2.291204	1.630499
-0.761772	2.288211	1.626639
-0.76094	2.285217	1.62278
-0.760109	2.282224	1.61892
-0.759277	2.279098	1.614796
-0.758446	2.275952	1.610631
-0.757614	2.272806	1.606467
-0.756783	2.26966	1.602302
-0.755951	2.266514	1.598138
-0.755119	2.263369	1.593973
-0.754288	2.260223	1.589809
-0.753456	2.257077	1.585644
-0.752625	2.253931	1.58148
-0.751793	2.250785	1.577315
-0.750962	2.247639	1.573151
-0.75013	2.244493	1.568986
-0.749299	2.2422	1.565254
-0.748467	2.240066	1.561602
-0.747636	2.237932	1.557951
-0.746804	2.235798	1.554299
-0.745973	2.233663	1.550647
-0.745141	2.231529	1.546995
-0.74431	2.229395	1.543344
-0.743478	2.227261	1.539692
-0.742647	2.225127	1.53604
-0.741815	2.222992	1.532389
-0.740984	2.220858	1.528737
-0.740152	2.218724	1.525085
-0.739321	2.217546	1.521937
-0.738489	2.216583	1.518902
-0.737658	2.21562	1.515867
-0.736826	2.214657	1.512832
-0.735995	2.213694	1.509797
-0.735163	2.212731	1.506762
-0.734332	2.211767	1.503727
-0.7335	2.210804	1.500692
-0.732669	2.209841	1.497657
-0.731837	2.208878	1.494622
-0.731006	2.207915	1.491587
-0.730174	2.206952	1.488552
-0.729343	2.206224	1.485287
-0.728511	2.205559	1.481961
-0.72768	2.204894	1.478635
-0.726848	2.204228	1.475309
-0.726017	2.203563	1.471983
-0.725185	2.202898	1.468657
-0.724354	2.202233	1.465331
-0.723522	2.201568	1.462005
-0.722691	2.200902	1.458679
-0.721859	2.200237	1.455353
-0.721027	2.199572	1.452026
-0.720196	2.198907	1.4487
-0.719364	2.197993	1.446773
-0.718533	2.197002	1.445276
-0.717701	2.196011	1.443779
-0.71687	2.19502	1.442283
-0.716038	2.194029	1.440786
-0.715207	2.193038	1.439289
-0.714375	2.192047	1.437792
-0.713544	2.191056	1.436296
-0.712712	2.190066	1.434799
-0.711881	2.189075	1.433302
-0.711049	2.188084	1.431805
-0.710218	2.187093	1.430309
-0.709386	2.185284	1.428735
-0.708555	2.183184	1.427135
-0.707723	2.181085	1.425534
-0.706892	2.178985	1.423933
-0.70606	2.176885	1.422333
-0.705229	2.174786	1.420732
-0.704397	2.172686	1.419131
-0.703566	2.170587	1.417531
-0.702734	2.168487	1.41593
-0.701903	2.166388	1.414329
-0.701071	2.164288	1.412729
-0.70024	2.162189	1.411128
-0.699408	2.159694	1.409572
-0.698577	2.157041	1.408033
-0.697745	2.154387	1.406495
-0.696914	2.151733	1.404957
-0.696082	2.149079	1.403419
-0.695251	2.146425	1.40188
-0.694419	2.143771	1.400342
-0.693588	2.141117	1.398804
-0.692756	2.138463	1.397265
-0.691925	2.135809	1.395727
-0.691093	2.133155	1.394189
-0.690262	2.130501	1.39265
-0.68943	2.128118	1.391749
-0.688599	2.125859	1.391139
-0.687767	2.1236	1.390529
-0.686936	2.121341	1.389919
-0.686104	2.119082	1.38931
-0.685273	2.116823	1.3887
-0.684441	2.114564	1.38809
-0.683609	2.112306	1.38748
-0.682778	2.110047	1.38687
-0.681946	2.107788	1.386261
-0.681115	2.105529	1.385651
-0.680283	2.10327	1.385041
-0.679452	2.10224	1.38349
-0.67862	2.101845	1.381453
-0.677789	2.10145	1.379416
-0.676957	2.101055	1.377379
-0.676126	2.10066	1.375342
-0.675294	2.100265	1.373304
-0.674463	2.09987	1.371267
-0.673631	2.099475	1.36923
-0.6728	2.09908	1.367193
-0.671968	2.098685	1.365156
-0.671137	2.09829	1.363118
-0.670305	2.097895	1.361081
-0.669474	2.09739	1.358759
-0.668642	2.096822	1.356271
-0.667811	2.096254	1.353783
-0.666979	2.095686	1.351296
-0.666148	2.095118	1.348808
-0.665316	2.094549	1.346321
-0.664485	2.093981	1.343833
-0.663653	2.093413	1.341346
-0.662822	2.092845	1.338858
-0.66199	2.092277	1.33637
-0.661159	2.091708	1.333883
-0.660327	2.09114	1.331395
-0.659496	2.090639	1.328546
-0.658664	2.090182	1.325462
-0.657833	2.089725	1.322379
-0.657001	2.089267	1.319295
-0.65617	2.08881	1.316212
-0.655338	2.088353	1.313129
-0.654507	2.087895	1.310045
-0.653675	2.087438	1.306962
-0.652844	2.086981	1.303878
-0.652012	2.086523	1.300794
-0.651181	2.086066	1.297711
-0.650349	2.085608	1.294627
-0.649517	2.084411	1.291556
-0.648686	2.082679	1.288493
-0.647854	2.080947	1.28543
-0.647023	2.079214	1.282368
-0.646191	2.077482	1.279305
-0.64536	2.07575	1.276242
-0.644528	2.074018	1.27318
-0.643697	2.072285	1.270117
-0.642865	2.070553	1.267054
-0.642034	2.06882	1.263991
-0.641202	2.067088	1.260929
-0.640371	2.065356	1.257866
-0.639539	2.063155	1.254776
-0.638708	2.060578	1.251665
-0.637876	2.058	1.248554
-0.637045	2.055422	1.245443
-0.636213	2.052844	1.242331
-0.635382	2.050267	1.23922
-0.63455	2.047689	1.236109
-0.633719	2.045111	1.232998
-0.632887	2.042534	1.229886
-0.632056	2.039956	1.226775
-0.631224	2.037378	1.223664
-0.630393	2.034801	1.220553
-0.629561	2.033302	1.21848
-0.62873	2.032768	1.217337
-0.627898	2.032235	1.216193
-0.627067	2.031701	1.21505
-0.626235	2.031168	1.213907
-0.625404	2.030634	1.212763
-0.624572	2.030101	1.21162
-0.623741	2.029567	1.210477
-0.622909	2.029033	1.209333
-0.622078	2.0285	1.20819
-0.621246	2.027966	1.207047
-0.620415	2.027433	1.205903
-0.619583	2.026917	1.204958
-0.618752	2.026417	1.20421
-0.61792	2.025918	1.203461
-0.617089	2.02542	1.202713
-0.616257	2.024921	1.201965
-0.615426	2.024422	1.201216
-0.614594	2.023923	1.200468
-0.613762	2.023424	1.19972
-0.612931	2.022925	1.198971
-0.612099	2.022426	1.198223
-0.611268	2.021927	1.197474
-0.610436	2.021428	1.196726
-0.609605	2.020669	1.196007
-0.608773	2.019623	1.195321
-0.607942	2.018577	1.194635
-0.60711	2.01753	1.193949
-0.606279	2.016484	1.193263
-0.605447	2.015438	1.192577
-0.604616	2.014391	1.191891
-0.603784	2.013345	1.191205
-0.602953	2.012299	1.190519
-0.602121	2.011253	1.189833
-0.60129	2.010206	1.189147
-0.600458	2.00916	1.188461
-0.599627	2.008409	1.18795
-0.598795	2.008021	1.187652
-0.597964	2.007633	1.187354
-0.597132	2.007245	1.187056
-0.596301	2.006857	1.186758
-0.595469	2.006469	1.18646
-0.594638	2.006081	1.186162
-0.593806	2.005693	1.185864
-0.592975	2.005305	1.185566
-0.592143	2.004917	1.185268
-0.591312	2.004529	1.18497
-0.59048	2.004141	1.184672
-0.589649	2.003498	1.184184
-0.588817	2.002507	1.183435
-0.587986	2.001516	1.182687
-0.587154	2.000525	1.181939
-0.586323	1.999534	1.18119
-0.585491	1.998544	1.180442
-0.58466	1.997553	1.179694
-0.583828	1.996562	1.178945
-0.582997	1.995571	1.178197
-0.582165	1.99458	1.177449
-0.581334	1.993589	1.1767
-0.580502	1.992598	1.175952
-0.579671	1.991473	1.174954
-0.578839	1.990142	1.173575
-0.578008	1.988812	1.172196
-0.577176	1.987481	1.170817
-0.576344	1.986151	1.169438
-0.575513	1.984821	1.168059
-0.574681	1.98349	1.16668
-0.57385	1.98216	1.165301
-0.573018	1.980829	1.163922
-0.572187	1.979499	1.162543
-0.571355	1.978169	1.161164
-0.570524	1.976838	1.159785
-0.569692	1.975915	1.158824
-0.568861	1.975687	1.158575
-0.568029	1.975458	1.158325
-0.567198	1.975229	1.158076
-0.566366	1.975001	1.157827
-0.565535	1.974772	1.157577
-0.564703	1.974543	1.157328
-0.563872	1.974315	1.157078
-0.56304	1.974086	1.156829
-0.562209	1.973857	1.156579
-0.561377	1.973629	1.15633
-0.560546	1.9734	1.15608
-0.559714	1.973369	1.155964
-0.558883	1.973716	1.156103
-0.558051	1.974062	1.156242
-0.55722	1.974409	1.15638
-0.556388	1.974755	1.156519
-0.555557	1.975101	1.156657
-0.554725	1.975448	1.156796
-0.553894	1.975794	1.156934
-0.553062	1.976141	1.157073
-0.552231	1.976487	1.157212
-0.551399	1.976834	1.15735
-0.550568	1.97718	1.157489
-0.549736	1.977584	1.157407
-0.548905	1.97811	1.156853
-0.548073	1.978637	1.156299
-0.547242	1.979164	1.155744
-0.54641	1.97969	1.15519
-0.545579	1.980217	1.154636
-0.544747	1.980744	1.154081
-0.543916	1.98127	1.153527
-0.543084	1.981797	1.152973
-0.542252	1.982324	1.152418
-0.541421	1.98285	1.151864
-0.540589	1.983377	1.15131
-0.539758	1.983621	1.150782
-0.538926	1.983177	1.150317
-0.538095	1.982734	1.149853
-0.537263	1.982291	1.149389
-0.536432	1.981847	1.148924
-0.5356	1.981403	1.14846
-0.534769	1.98096	1.147996
-0.533937	1.980517	1.147532
-0.533106	1.980073	1.147067
-0.532274	1.97963	1.146603
-0.531443	1.979186	1.146139
-0.530611	1.978743	1.145675
-0.52978	1.97847	1.145208
-0.528948	1.978671	1.144737
-0.528117	1.978872	1.144266
-0.527285	1.979073	1.143795
-0.526454	1.979274	1.143324
-0.525622	1.979475	1.142853
-0.524791	1.979676	1.142381
-0.523959	1.979877	1.14191
-0.523128	1.980078	1.141439
-0.522296	1.980278	1.140968
-0.521465	1.980479	1.140497
-0.520633	1.98068	1.140025
-0.519802	1.980746	1.139356
-0.51897	1.980378	1.138053
-0.518139	1.980011	1.13675
-0.517307	1.979644	1.135448
-0.516476	1.979277	1.134145
-0.515644	1.978909	1.132842
-0.514813	1.978542	1.13154
-0.513981	1.978175	1.130237
-0.51315	1.977808	1.128934
-0.512318	1.97744	1.127632
-0.511487	1.977073	1.126329
-0.510655	1.976706	1.125026
-0.509824	1.97639	1.123766
-0.508992	1.976266	1.122664
-0.508161	1.976141	1.121563
-0.507329	1.976016	1.120461
-0.506498	1.975891	1.119359
-0.505666	1.975767	1.118257
-0.504834	1.975642	1.117156
-0.504003	1.975517	1.116054
-0.503171	1.975392	1.114952
-0.50234	1.975268	1.11385
-0.501508	1.975143	1.112749
-0.500677	1.975018	1.111647
-0.499845	1.974744	1.110793
-0.499014	1.973815	1.111021
-0.498182	1.972887	1.11125
-0.497351	1.971958	1.111478
-0.496519	1.97103	1.111707
-0.495688	1.970101	1.111936
-0.494856	1.969173	1.112164
-0.494025	1.968244	1.112393
-0.493193	1.967316	1.112622
-0.492362	1.966387	1.112851
-0.49153	1.965459	1.113079
-0.490699	1.96453	1.113308
-0.489867	1.963712	1.113293
-0.489036	1.963477	1.111997
-0.488204	1.963241	1.110701
-0.487373	1.963006	1.109406
-0.486541	1.96277	1.10811
-0.48571	1.962534	1.106814
-0.484878	1.962299	1.105518
-0.484047	1.962063	1.104223
-0.483215	1.961828	1.102927
-0.482384	1.961592	1.101631
-0.481552	1.961356	1.100335
-0.480721	1.961121	1.09904
-0.479889	1.960748	1.097749
-0.479058	1.959487	1.096487
-0.478226	1.958226	1.095226
-0.477395	1.956965	1.093965
-0.476563	1.955704	1.092704
-0.475732	1.954443	1.091443
-0.4749	1.953182	1.090182
-0.474069	1.951921	1.088921
-0.473237	1.950659	1.087659
-0.472405	1.949398	1.086398
-0.471574	1.948137	1.085137
-0.470743	1.946876	1.083876
-0.469911	1.945602	1.082721
-0.469079	1.944223	1.082451
-0.468248	1.942845	1.082181
-0.467416	1.941466	1.08191
-0.466585	1.940087	1.08164
-0.465753	1.938708	1.08137
-0.464922	1.937329	1.0811
-0.46409	1.93595	1.080829
-0.463259	1.934571	1.080559
-0.462427	1.933192	1.080289
-0.461596	1.931813	1.080019
-0.460764	1.930434	1.079748
-0.459933	1.929083	1.079417
-0.459101	1.928043	1.078384
-0.45827	1.927004	1.077352
-0.457438	1.925964	1.076319
-0.456607	1.924925	1.075287
-0.455775	1.923886	1.074254
-0.454944	1.922846	1.073222
-0.454112	1.921807	1.072189
-0.453281	1.920768	1.071157
-0.452449	1.919728	1.070124
-0.451618	1.918689	1.069092
-0.450786	1.917649	1.06806
-0.449955	1.916623	1.067067
-0.449123	1.915826	1.066762
-0.448292	1.915029	1.066457
-0.44746	1.914233	1.066152
-0.446629	1.913436	1.065847
-0.445797	1.912639	1.065542
-0.444966	1.911842	1.065237
-0.444134	1.911045	1.064932
-0.443303	1.910248	1.064628
-0.442471	1.909451	1.064323
-0.44164	1.908655	1.064018
-0.440808	1.907858	1.063713
-0.439977	1.907074	1.063434
-0.439145	1.906763	1.064051
-0.438314	1.906451	1.064668
-0.437482	1.906139	1.065284
-0.436651	1.905827	1.065901
-0.435819	1.905515	1.066518
-0.434987	1.905204	1.067134
-0.434156	1.904892	1.067751
-0.433324	1.90458	1.068368
-0.432493	1.904268	1.068984
-0.431661	1.903956	1.069601
-0.43083	1.903645	1.070218
-0.429998	1.903332	1.070834
-0.429167	1.902917	1.071139
-0.428335	1.902501	1.071444
-0.427504	1.902085	1.071749
-0.426672	1.90167	1.072053
-0.425841	1.901254	1.072358
-0.425009	1.900838	1.072663
-0.424178	1.900422	1.072968
-0.423346	1.900006	1.073273
-0.422515	1.899591	1.073578
-0.421683	1.899175	1.073883
-0.420852	1.898759	1.074188
-0.42002	1.898343	1.074493
-0.419189	1.898117	1.074297
-0.418357	1.897895	1.074089
-0.417526	1.897673	1.073881
-0.416694	1.897452	1.073673
-0.415863	1.89723	1.073466
-0.415031	1.897008	1.073258
-0.4142	1.896787	1.07305
-0.413368	1.896565	1.072842
-0.412537	1.896343	1.072634
-0.411705	1.896121	1.072426
-0.410874	1.8959	1.072218
-0.410042	1.895678	1.072011
-0.409211	1.895752	1.072138
-0.408379	1.895842	1.072284
-0.407548	1.895932	1.072429
-0.406716	1.896022	1.072575
-0.405885	1.896112	1.07272
-0.405053	1.896203	1.072866
-0.404222	1.896293	1.073011
-0.40339	1.896383	1.073157
-0.402559	1.896473	1.073302
-0.401727	1.896563	1.073448
-0.400896	1.896653	1.073593
-0.400064	1.896743	1.073739
-0.399233	1.8962	1.07384
-0.398401	1.895604	1.073937
-0.397569	1.895008	1.074034
-0.396738	1.894412	1.074131
-0.395906	1.893816	1.074228
-0.395075	1.89322	1.074325
-0.394243	1.892624	1.074422
-0.393412	1.892029	1.074519
-0.39258	1.891433	1.074616
-0.391749	1.890837	1.074713
-0.390917	1.890241	1.07481
-0.390086	1.889645	1.074907
-0.389254	1.890273	1.075159
-0.388423	1.891042	1.075429
-0.387591	1.891811	1.0757
-0.38676	1.892581	1.07597
-0.385928	1.89335	1.07624
-0.385097	1.894119	1.07651
-0.384265	1.894888	1.07678
-0.383434	1.895657	1.077051
-0.382602	1.896426	1.077321
-0.381771	1.897195	1.077591
-0.380939	1.897965	1.077861
-0.380108	1.898734	1.078132
-0.379276	1.899292	1.078897
-0.378445	1.899818	1.079735
-0.377613	1.900345	1.080573
-0.376782	1.900872	1.081412
-0.37595	1.901398	1.08225
-0.375119	1.901925	1.083089
-0.374287	1.902452	1.083927
-0.373456	1.902978	1.084766
-0.372624	1.903505	1.085604
-0.371793	1.904031	1.086443
-0.370961	1.904558	1.087281
-0.37013	1.905085	1.088119
-0.369298	1.905752	1.088736
-0.368467	1.906445	1.089311
-0.367635	1.907138	1.089886
-0.366804	1.90783	1.090461
-0.365972	1.908523	1.091036
-0.36514	1.909216	1.091611
-0.364309	1.909909	1.092186
-0.363478	1.910602	1.092761
-0.362646	1.911295	1.093337
-0.361814	1.911988	1.093912
-0.360983	1.912681	1.094487
-0.360151	1.913374	1.095062
-0.35932	1.914333	1.094753
-0.358488	1.915352	1.094247
-0.357657	1.91637	1.093741
-0.356825	1.917389	1.093235
-0.355994	1.918408	1.09273
-0.355162	1.919426	1.092224
-0.354331	1.920445	1.091718
-0.353499	1.921463	1.091212
-0.352668	1.922482	1.090706
-0.351836	1.923501	1.0902
-0.351005	1.924519	1.089695
-0.350173	1.925538	1.089189
-0.349342	1.927094	1.088387
-0.34851	1.928792	1.087507
-0.347679	1.930489	1.086627
-0.346847	1.932187	1.085747
-0.346016	1.933885	1.084867
-0.345184	1.935582	1.083987
-0.344353	1.93728	1.083107
-0.343521	1.938978	1.082227
-0.34269	1.940675	1.081347
-0.341858	1.942373	1.080467
-0.341027	1.944071	1.079587
-0.340195	1.945768	1.078707
-0.339364	1.946952	1.077927
-0.338532	1.947977	1.077179
-0.337701	1.949003	1.076431
-0.336869	1.950028	1.075682
-0.336038	1.951054	1.074934
-0.335206	1.952079	1.074185
-0.334375	1.953105	1.073437
-0.333543	1.95413	1.072689
-0.332712	1.955156	1.07194
-0.33188	1.956181	1.071192
-0.331049	1.957207	1.070444
-0.330217	1.958232	1.069695
-0.329386	1.958792	1.068701
-0.328554	1.959187	1.06762
-0.327722	1.959582	1.066539
-0.326891	1.959977	1.065458
-0.326059	1.960372	1.064377
-0.325228	1.960767	1.063296
-0.324396	1.961162	1.062215
-0.323565	1.961557	1.061134
-0.322733	1.961952	1.060053
-0.321902	1.962347	1.058972
-0.32107	1.962742	1.057891
-0.320239	1.963137	1.05681
-0.319407	1.963299	1.0565
-0.318576	1.963369	1.0565
-0.317744	1.963438	1.0565
-0.316913	1.963507	1.0565
-0.316081	1.963577	1.0565
-0.31525	1.963646	1.0565
-0.314418	1.963715	1.0565
-0.313587	1.963784	1.0565
-0.312755	1.963854	1.0565
-0.311924	1.963923	1.0565
-0.311092	1.963992	1.0565
-0.310261	1.964062	1.0565
-0.309429	1.963731	1.056733
-0.308598	1.963219	1.057073
-0.307766	1.962706	1.057412
-0.306935	1.962193	1.057752
-0.306103	1.96168	1.058091
-0.305272	1.961167	1.058431
-0.30444	1.960655	1.05877
-0.303609	1.960142	1.05911
-0.302777	1.959629	1.059449
-0.301946	1.959116	1.059789
-0.301114	1.958604	1.060128
-0.300283	1.958091	1.060468
-0.299451	1.957999	1.060593
-0.29862	1.958124	1.060606
-0.297788	1.958248	1.06062
-0.296957	1.958373	1.060634
-0.296125	1.958498	1.060648
-0.295294	1.958623	1.060662
-0.294462	1.958747	1.060676
-0.293631	1.958872	1.060689
-0.292799	1.958997	1.060703
-0.291968	1.959122	1.060717
-0.291136	1.959246	1.060731
-0.290304	1.959371	1.060745
-0.289473	1.959887	1.060719
-0.288641	1.960628	1.060671
-0.28781	1.96137	1.060622
-0.286978	1.962111	1.060574
-0.286147	1.962852	1.060525
-0.285315	1.963594	1.060477
-0.284484	1.964335	1.060428
-0.283652	1.965077	1.06038
-0.282821	1.965818	1.060331
-0.281989	1.96656	1.060283
-0.281158	1.967301	1.060234
-0.280326	1.968042	1.060186
-0.279495	1.968178	1.060154
-0.278663	1.967921	1.060133
-0.277832	1.967665	1.060112
-0.277	1.967408	1.060092
-0.276169	1.967152	1.060071
-0.275337	1.966896	1.06005
-0.274506	1.966639	1.060029
-0.273674	1.966383	1.060009
-0.272843	1.966126	1.059988
-0.272011	1.96587	1.059967
-0.27118	1.965614	1.059946
-0.270348	1.965357	1.059925
-0.269517	1.964896	1.058817
-0.268685	1.964286	1.056925
-0.267854	1.963676	1.055034
-0.267022	1.963066	1.053142
-0.266191	1.962456	1.05125
-0.265359	1.961847	1.049358
-0.264528	1.961237	1.047467
-0.263696	1.960627	1.045575
-0.262865	1.960017	1.043684
-0.262033	1.959408	1.041792
-0.261202	1.958798	1.0399
-0.26037	1.958188	1.038008
-0.259539	1.957432	1.037571
-0.258707	1.956559	1.038298
-0.257876	1.955686	1.039026
-0.257044	1.954813	1.039753
-0.256212	1.95394	1.040481
-0.255381	1.953067	1.041208
-0.25455	1.952193	1.041936
-0.253718	1.95132	1.042663
-0.252886	1.950447	1.043391
-0.252055	1.949574	1.044119
-0.251223	1.948701	1.044846
-0.250392	1.947828	1.045574
-0.24956	1.94719	1.045616
-0.248729	1.94676	1.045048
-0.247897	1.94633	1.04448
-0.247066	1.945901	1.043912
-0.246234	1.945471	1.043343
-0.245403	1.945041	1.042775
-0.244571	1.944612	1.042207
-0.24374	1.944182	1.041639
-0.242908	1.943753	1.041071
-0.242077	1.943323	1.040502
-0.241245	1.942893	1.039934
-0.240414	1.942464	1.039366
-0.239582	1.942887	1.039254
-0.238751	1.944155	1.039593
-0.237919	1.945423	1.039933
-0.237088	1.946691	1.040273
-0.236256	1.947959	1.040612
-0.235425	1.949227	1.040952
-0.234593	1.950495	1.041291
-0.233762	1.951764	1.041631
-0.23293	1.953032	1.04197
-0.232099	1.9543	1.04231
-0.231267	1.955568	1.042649
-0.230436	1.956836	1.042989
-0.229604	1.958315	1.04377
-0.228773	1.960027	1.045038
-0.227941	1.961738	1.046307
-0.22711	1.963449	1.047575
-0.226278	1.965161	1.048843
-0.225447	1.966873	1.050111
-0.224615	1.968584	1.051379
-0.223784	1.970296	1.052647
-0.222952	1.972007	1.053915
-0.222121	1.973719	1.055183
-0.221289	1.97543	1.056451
-0.220457	1.977142	1.057719
-0.219626	1.978367	1.058276
-0.218794	1.978998	1.057965
-0.217963	1.979628	1.057653
-0.217131	1.980259	1.057341
-0.2163	1.980889	1.057029
-0.215468	1.98152	1.056717
-0.214637	1.98215	1.056405
-0.213805	1.982781	1.056094
-0.212974	1.983412	1.055782
-0.212142	1.984042	1.05547
-0.211311	1.984673	1.055158
-0.210479	1.985303	1.054846
-0.209648	1.985294	1.05464
-0.208816	1.984414	1.054578
-0.207985	1.983534	1.054515
-0.207153	1.982654	1.054453
-0.206322	1.981774	1.054391
-0.20549	1.980894	1.054328
-0.204659	1.980014	1.054266
-0.203827	1.979134	1.054204
-0.202996	1.978254	1.054141
-0.202164	1.977374	1.054079
-0.201333	1.976494	1.054017
-0.200501	1.975614	1.053954
-0.19967	1.974687	1.053652
-0.198838	1.973689	1.052987
-0.198007	1.972691	1.052322
-0.197175	1.971694	1.051657
-0.196344	1.970696	1.050992
-0.195512	1.969698	1.050326
-0.194681	1.9687	1.049661
-0.193849	1.967702	1.048996
-0.193018	1.966704	1.048331
-0.192186	1.965707	1.047665
-0.191355	1.964709	1.047
-0.190523	1.963711	1.046335
-0.189692	1.962605	1.045477
-0.18886	1.961316	1.044292
-0.188029	1.960028	1.043107
-0.187197	1.958739	1.041922
-0.186365	1.95745	1.040737
-0.185534	1.956161	1.039553
-0.184703	1.954872	1.038368
-0.183871	1.953583	1.037183
-0.183039	1.952294	1.035998
-0.182208	1.951006	1.034813
-0.181376	1.949717	1.033628
-0.180545	1.948428	1.032443
-0.179713	1.947039	1.031387
-0.178882	1.945459	1.030576
-0.17805	1.943879	1.029766
-0.177219	1.942299	1.028955
-0.176387	1.940719	1.028144
-0.175556	1.939139	1.027333
-0.174724	1.937559	1.026523
-0.173893	1.93598	1.025712
-0.173061	1.9344	1.024901
-0.17223	1.93282	1.024091
-0.171398	1.93124	1.02328
-0.170567	1.92966	1.022469
-0.169735	1.928546	1.021727
-0.168904	1.928428	1.021131
-0.168072	1.92831	1.020535
-0.167241	1.928192	1.019939
-0.166409	1.928075	1.019343
-0.165578	1.927957	1.018747
-0.164746	1.927839	1.018151
-0.163915	1.927721	1.017555
-0.163083	1.927603	1.01696
-0.162252	1.927486	1.016364
-0.16142	1.927368	1.015768
-0.160589	1.92725	1.015172
-0.159757	1.927155	1.014539
-0.158926	1.927113	1.013819
-0.158094	1.927071	1.013098
-0.157263	1.92703	1.012378
-0.156431	1.926988	1.011657
-0.1556	1.926947	1.010936
-0.154768	1.926905	1.010216
-0.153937	1.926864	1.009495
-0.153105	1.926822	1.008774
-0.152274	1.92678	1.008054
-0.151442	1.926739	1.007333
-0.150611	1.926697	1.006612
-0.149779	1.926466	1.006028
-0.148947	1.92571	1.00582
-0.148116	1.924955	1.005612
-0.147285	1.9242	1.005404
-0.146453	1.923445	1.005197
-0.145621	1.922689	1.004989
-0.14479	1.921934	1.004781
-0.143958	1.921179	1.004573
-0.143127	1.920424	1.004365
-0.142295	1.919668	1.004157
-0.141464	1.918913	1.003949
-0.140632	1.918158	1.003741
-0.139801	1.917612	1.00357
-0.138969	1.917729	1.003515
-0.138138	1.917847	1.003459
-0.137306	1.917965	1.003404
-0.136475	1.918083	1.003348
-0.135643	1.9182	1.003293
-0.134812	1.918318	1.003237
-0.13398	1.918436	1.003182
-0.133149	1.918554	1.003127
-0.132317	1.918672	1.003071
-0.131486	1.91879	1.003016
-0.130654	1.918907	1.00296
-0.129823	1.918919	1.002807
-0.128991	1.918538	1.002295
-0.12816	1.918157	1.001782
-0.127328	1.917775	1.001269
-0.126497	1.917394	1.000756
-0.125665	1.917013	1.000244
-0.124834	1.916632	0.999731
-0.124002	1.916251	0.999218
-0.123171	1.91587	0.998705
-0.122339	1.915489	0.998192
-0.121508	1.915108	0.99768
-0.120676	1.914727	0.997167
-0.119845	1.91427	0.996716
-0.119013	1.913487	0.996536
-0.118182	1.912704	0.996356
-0.11735	1.911921	0.996176
-0.116518	1.911138	0.995996
-0.115687	1.910355	0.995816
-0.114856	1.909572	0.995635
-0.114024	1.908789	0.995455
-0.113192	1.908006	0.995275
-0.112361	1.907223	0.995095
-0.111529	1.90644	0.994915
-0.110698	1.905657	0.994735
-0.109866	1.9049	0.994577
-0.109035	1.904276	0.994535
-0.108203	1.903653	0.994494
-0.107372	1.903029	0.994452
-0.10654	1.902405	0.99441
-0.105709	1.901782	0.994369
-0.104877	1.901158	0.994327
-0.104046	1.900534	0.994286
-0.103214	1.899911	0.994244
-0.102383	1.899287	0.994202
-0.101551	1.898664	0.994161
-0.10072	1.89804	0.994119
-0.099888	1.897624	0.99409
-0.099057	1.898545	0.994138
-0.098225	1.899467	0.994187
-0.097394	1.900389	0.994235
-0.096562	1.90131	0.994284
-0.095731	1.902232	0.994332
-0.094899	1.903153	0.994381
-0.094068	1.904075	0.994429
-0.093236	1.904997	0.994478
-0.092405	1.905918	0.994526
-0.091573	1.90684	0.994575
-0.090742	1.907761	0.994623
-0.08991	1.908669	0.994718
-0.089079	1.909466	0.995196
-0.088247	1.910263	0.995675
-0.087416	1.91106	0.996153
-0.086584	1.911857	0.996631
-0.085753	1.912654	0.997109
-0.084921	1.913451	0.997587
-0.08409	1.914247	0.998065
-0.083258	1.915044	0.998543
-0.082427	1.915841	0.999021
-0.081595	1.916638	0.9995
-0.080764	1.917435	0.999978
-0.079932	1.918213	1.000497
-0.0791	1.918774	1.001481
-0.078269	1.919335	1.002465
-0.077438	1.919896	1.003449
-0.076606	1.920458	1.004433
-0.075774	1.921019	1.005417
-0.074943	1.92158	1.006401
-0.074111	1.922141	1.007385
-0.07328	1.922703	1.008369
-0.072448	1.923264	1.009353
-0.071617	1.923825	1.010337
-0.070785	1.924387	1.011321
-0.069954	1.925009	1.01231
-0.069122	1.926672	1.013384
-0.068291	1.928335	1.014458
-0.067459	1.929998	1.015532
-0.066628	1.931661	1.016606
-0.065796	1.933324	1.01768
-0.064965	1.934987	1.018754
-0.064133	1.93665	1.019828
-0.063302	1.938313	1.020902
-0.06247	1.939976	1.021976
-0.061639	1.941639	1.02305
-0.060807	1.943302	1.024124
-0.059976	1.944933	1.025185
-0.059144	1.94548	1.025816
-0.058313	1.946027	1.026446
-0.057481	1.946575	1.027077
-0.05665	1.947122	1.027707
-0.055818	1.94767	1.028338
-0.054987	1.948217	1.028968
-0.054155	1.948764	1.029599
-0.053324	1.949312	1.03023
-0.052492	1.949859	1.03086
-0.051661	1.950407	1.031491
-0.050829	1.950954	1.032121
-0.049998	1.951499	1.032749
-0.049166	1.951013	1.032305
-0.048335	1.950528	1.031862
-0.047503	1.950043	1.031418
-0.046672	1.949558	1.030975
-0.04584	1.949073	1.030531
-0.045009	1.948588	1.030088
-0.044177	1.948103	1.029644
-0.043346	1.947618	1.029201
-0.042514	1.947133	1.028757
-0.041682	1.946648	1.028314
-0.040851	1.946163	1.027871
-0.04002	1.945678	1.027427
-0.039188	1.945971	1.027647
-0.038356	1.946283	1.027882
-0.037525	1.946595	1.028118
-0.036693	1.946907	1.028354
-0.035862	1.947218	1.028589
-0.03503	1.94753	1.028825
-0.034199	1.947842	1.02906
-0.033367	1.948154	1.029296
-0.032536	1.948466	1.029531
-0.031704	1.948778	1.029767
-0.030873	1.949089	1.030003
-0.030041	1.949401	1.030238
-0.02921	1.948896	1.029361
-0.028378	1.948349	1.028426
-0.027547	1.947802	1.02749
-0.026715	1.947254	1.026555
-0.025884	1.946707	1.025619
-0.025052	1.946159	1.024684
-0.024221	1.945612	1.023748
-0.023389	1.945065	1.022813
-0.022558	1.944517	1.021877
-0.021726	1.94397	1.020942
-0.020895	1.943422	1.020007
-0.020063	1.942875	1.019071
-0.019232	1.941962	1.005527
-0.0184	1.94102	0.990948
-0.017569	1.940078	0.97637
-0.016737	1.939135	0.961789
-0.015906	1.938193	0.94721
-0.015074	1.93725	0.932631
-0.014243	1.936308	0.918053
-0.013411	1.935366	0.903472
-0.01258	1.934423	0.888893
-0.011748	1.933481	0.874314
-0.010917	1.932539	0.859736
-0.010085	1.931596	0.845157
-0.009254	1.799277	0.78066
-0.008422	1.652023	0.71049
-0.007591	1.504768	0.640321
-0.006759	1.357514	0.570151
-0.005927	1.210239	0.499971
-0.005096	1.062984	0.429802
-0.004264	0.91573	0.359632
-0.003433	0.768476	0.289463
-0.002602	0.621221	0.219293
-0.00177	0.473946	0.149113
-0.000938	0.326692	0.078944
-0.000107	0.179437	0.008774
0.000725	0.149771	-0.000576
0.001556	0.137456	-0.00095
0.002388	0.125143	-0.001324
0.003219	0.11283	-0.001699
0.004051	0.100517	-0.002073
0.004882	0.088204	-0.002447
0.005714	0.07589	-0.002821
0.006545	0.063577	-0.003195
0.007377	0.051264	-0.00357
0.008208	0.038951	-0.003944
0.00904	0.026636	-0.004318
0.009871	0.014323	-0.004692
0.010703	0.012487	-0.005043
0.011534	0.01257	-0.005389
0.012366	0.012653	-0.005736
0.013197	0.012736	-0.006082
0.014029	0.01282	-0.006429
0.01486	0.012903	-0.006775
0.015692	0.012986	-0.007122
0.016523	0.013069	-0.007468
0.017355	0.013152	-0.007815
0.018186	0.013235	-0.008161
0.019018	0.013318	-0.008507
0.019849	0.013402	-0.008854
0.020681	0.013082	-0.009473
0.021512	0.012673	-0.010152
0.022344	0.012264	-0.010831
0.023175	0.011855	-0.01151
0.024007	0.011447	-0.012189
0.024838	0.011038	-0.012868
0.02567	0.010629	-0.013547
0.026501	0.01022	-0.014226
0.027333	0.009811	-0.014905
0.028165	0.009402	-0.015584
0.028996	0.008994	-0.016263
0.029827	0.008585	-0.016942
0.030659	0.008626	-0.017726
0.031491	0.008786	-0.018537
0.032322	0.008945	-0.019347
0.033154	0.009104	-0.020158
0.033985	0.009264	-0.020969
0.034817	0.009423	-0.02178
0.035648	0.009583	-0.02259
0.03648	0.009742	-0.023401
0.037311	0.009901	-0.024212
0.038143	0.010061	-0.025022
0.038974	0.01022	-0.025833
0.039806	0.010379	-0.026644
0.040637	0.009376	-0.026982
0.041469	0.008018	-0.027176
0.0423	0.00666	-0.02737
0.043132	0.005301	-0.027564
0.043963	0.003943	-0.027758
0.044795	0.002585	-0.027952
0.045626	0.001227	-0.028146
0.046458	-0.000131	-0.02834
0.047289	-0.001489	-0.028534
0.048121	-0.002847	-0.028728
0.048952	-0.004205	-0.028922
0.049784	-0.005564	-0.029116
0.050615	-0.006363	-0.029341
0.051447	-0.006966	-0.029577
0.052278	-0.007568	-0.029812
0.05311	-0.008171	-0.030048
0.053941	-0.008774	-0.030283
0.054773	-0.009377	-0.030519
0.055604	-0.00998	-0.030755
0.056436	-0.010583	-0.03099
0.057267	-0.011186	-0.031226
0.058099	-0.011788	-0.031461
0.05893	-0.012391	-0.031697
0.059762	-0.012994	-0.031933
0.060593	-0.012583	-0.031842
0.061425	-0.011765	-0.03162
0.062256	-0.010948	-0.031398
0.063088	-0.01013	-0.031177
0.063919	-0.009313	-0.030955
0.064751	-0.008495	-0.030733
0.065583	-0.007677	-0.030511
0.066414	-0.00686	-0.03029
0.067245	-0.006042	-0.030068
0.068077	-0.005224	-0.029846
0.068909	-0.004407	-0.029624
0.06974	-0.003589	-0.029403
0.070572	-0.003481	-0.029119
0.071403	-0.003696	-0.028807
0.072235	-0.003911	-0.028495
0.073066	-0.004125	-0.028184
0.073898	-0.00434	-0.027872
0.074729	-0.004555	-0.02756
0.075561	-0.00477	-0.027248
0.076392	-0.004985	-0.026936
0.077224	-0.005199	-0.026624
0.078055	-0.005414	-0.026313
0.078887	-0.005629	-0.026001
0.079718	-0.005844	-0.025689
0.08055	-0.006201	-0.025084
0.081381	-0.00663	-0.024329
0.082213	-0.00706	-0.023573
0.083044	-0.00749	-0.022818
0.083876	-0.007919	-0.022063
0.084707	-0.008349	-0.021308
0.085539	-0.008778	-0.020552
0.08637	-0.009208	-0.019797
0.087202	-0.009638	-0.019042
0.088033	-0.010067	-0.018286
0.088865	-0.010497	-0.017531
0.089696	-0.010926	-0.016776
0.090528	-0.010696	-0.016562
0.091359	-0.010086	-0.016659
0.092191	-0.009477	-0.016756
0.093022	-0.008867	-0.016853
0.093854	-0.008257	-0.01695
0.094685	-0.007647	-0.017047
0.095517	-0.007038	-0.017144
0.096348	-0.006428	-0.017241
0.09718	-0.005818	-0.017338
0.098011	-0.005208	-0.017435
0.098843	-0.004598	-0.017532
0.099674	-0.003989	-0.017629
0.100506	-0.003931	-0.018447
0.101338	-0.004229	-0.019729
0.102169	-0.004527	-0.021011
0.103001	-0.004825	-0.022293
0.103832	-0.005123	-0.023574
0.104663	-0.005421	-0.024856
0.105495	-0.005719	-0.026138
0.106327	-0.006017	-0.02742
0.107158	-0.006315	-0.028702
0.10799	-0.006613	-0.029984
0.108821	-0.006911	-0.031266
0.109653	-0.007209	-0.032548
0.110484	-0.007075	-0.033378
0.111316	-0.006632	-0.033884
0.112147	-0.006188	-0.03439
0.112979	-0.005745	-0.034895
0.11381	-0.005301	-0.035401
0.114642	-0.004858	-0.035907
0.115473	-0.004414	-0.036413
0.116305	-0.003971	-0.036919
0.117136	-0.003527	-0.037425
0.117968	-0.003084	-0.03793
0.118799	-0.00264	-0.038436
0.119631	-0.002197	-0.038942
0.120462	-0.001661	-0.04018
0.121294	-0.001051	-0.042002
0.122125	-0.000441	-0.043825
0.122957	0.000168	-0.045647
0.123788	0.000778	-0.04747
0.12462	0.001388	-0.049292
0.125451	0.001998	-0.051114
0.126283	0.002607	-0.052937
0.127114	0.003217	-0.054759
0.127946	0.003827	-0.056581
0.128777	0.004437	-0.058404
0.129609	0.005047	-0.060226
0.13044	0.005065	-0.061946
0.131272	0.00456	-0.063574
0.132103	0.004054	-0.065203
0.132935	0.003548	-0.066831
0.133766	0.003042	-0.068459
0.134598	0.002536	-0.070088
0.13543	0.00203	-0.071716
0.136261	0.001525	-0.073344
0.137092	0.001019	-0.074973
0.137924	0.000513	-0.076601
0.138756	0.000007	-0.07823
0.139587	-0.000499	-0.079858
0.140419	-0.001343	-0.080803
0.14125	-0.002521	-0.081073
0.142082	-0.003699	-0.081343
0.142913	-0.004877	-0.081613
0.143745	-0.006055	-0.081884
0.144576	-0.007233	-0.082154
0.145408	-0.008411	-0.082424
0.146239	-0.009589	-0.082694
0.147071	-0.010767	-0.082965
0.147902	-0.011945	-0.083235
0.148734	-0.013123	-0.083505
0.149565	-0.014301	-0.083775
0.150397	-0.015604	-0.084082
0.151228	-0.017046	-0.084428
0.15206	-0.018487	-0.084775
0.152891	-0.019928	-0.085121
0.153723	-0.02137	-0.085468
0.154554	-0.022811	-0.085814
0.155386	-0.024252	-0.086161
0.156217	-0.025693	-0.086507
0.157049	-0.027135	-0.086854
0.15788	-0.028576	-0.0872
0.158712	-0.030017	-0.087547
0.159543	-0.031458	-0.087893
0.160375	-0.032469	-0.088093
0.161206	-0.032954	-0.088113
0.162038	-0.033439	-0.088134
0.162869	-0.033924	-0.088155
0.163701	-0.034409	-0.088176
0.164532	-0.034894	-0.088197
0.165364	-0.035379	-0.088217
0.166195	-0.035864	-0.088238
0.167027	-0.036349	-0.088259
0.167858	-0.036834	-0.08828
0.16869	-0.037319	-0.088301
0.169521	-0.037804	-0.088321
0.170353	-0.037963	-0.088001
0.171184	-0.037679	-0.087218
0.172016	-0.037395	-0.086435
0.172848	-0.03711	-0.085652
0.173679	-0.036826	-0.084869
0.17451	-0.036542	-0.084086
0.175342	-0.036258	-0.083303
0.176174	-0.035974	-0.08252
0.177005	-0.03569	-0.081737
0.177837	-0.035406	-0.080954
0.178668	-0.035122	-0.080171
0.1795	-0.034838	-0.079388
0.180331	-0.03422	-0.078657
0.181163	-0.033097	-0.078006
0.181994	-0.031975	-0.077355
0.182826	-0.030852	-0.076703
0.183657	-0.029729	-0.076052
0.184489	-0.028607	-0.075401
0.18532	-0.027484	-0.074749
0.186152	-0.026362	-0.074098
0.186983	-0.025239	-0.073446
0.187815	-0.024117	-0.072795
0.188646	-0.022994	-0.072144
0.189478	-0.021872	-0.071492
0.190309	-0.021025	-0.071042
0.191141	-0.020644	-0.070931
0.191972	-0.020263	-0.07082
0.192804	-0.019882	-0.070709
0.193635	-0.0195	-0.070599
0.194467	-0.019119	-0.070488
0.195298	-0.018738	-0.070377
0.19613	-0.018357	-0.070266
0.196961	-0.017976	-0.070155
0.197793	-0.017595	-0.070044
0.198624	-0.017214	-0.069933
0.199456	-0.016833	-0.069823
0.200287	-0.016459	-0.069546
0.201119	-0.016098	-0.068957
0.20195	-0.015738	-0.068368
0.202782	-0.015378	-0.067779
0.203613	-0.015017	-0.06719
0.204445	-0.014657	-0.066601
0.205276	-0.014297	-0.066012
0.206108	-0.013937	-0.065423
0.206939	-0.013576	-0.064834
0.207771	-0.013216	-0.064246
0.208603	-0.012856	-0.063656
0.209434	-0.012495	-0.063068
0.210266	-0.012294	-0.062695
0.211097	-0.012433	-0.062786
0.211929	-0.012571	-0.062876
0.21276	-0.01271	-0.062966
0.213592	-0.012849	-0.063056
0.214423	-0.012987	-0.063146
0.215255	-0.013126	-0.063236
0.216086	-0.013264	-0.063326
0.216918	-0.013403	-0.063416
0.217749	-0.013542	-0.063506
0.218581	-0.01368	-0.063596
0.219412	-0.013819	-0.063686
0.220244	-0.013986	-0.063949
0.221075	-0.014221	-0.064628
0.221907	-0.014457	-0.065307
0.222738	-0.014693	-0.065986
0.22357	-0.014928	-0.066665
0.224401	-0.015164	-0.067344
0.225233	-0.015399	-0.068023
0.226064	-0.015635	-0.068703
0.226896	-0.015871	-0.069382
0.227727	-0.016106	-0.070061
0.228559	-0.016342	-0.07074
0.22939	-0.016577	-0.071419
0.230222	-0.016732	-0.072166
0.231053	-0.016662	-0.073102
0.231885	-0.016593	-0.074037
0.232716	-0.016524	-0.074973
0.233548	-0.016454	-0.075908
0.234379	-0.016385	-0.076844
0.235211	-0.016316	-0.077779
0.236042	-0.016246	-0.078714
0.236874	-0.016177	-0.07965
0.237705	-0.016108	-0.080585
0.238537	-0.016039	-0.081521
0.239368	-0.015969	-0.082456
0.2402	-0.015882	-0.0833
0.241031	-0.015736	-0.083854
0.241863	-0.015591	-0.084409
0.242694	-0.015445	-0.084963
0.243526	-0.0153	-0.085517
0.244357	-0.015154	-0.086072
0.245189	-0.015009	-0.086626
0.246021	-0.014863	-0.08718
0.246852	-0.014718	-0.087735
0.247684	-0.014572	-0.088289
0.248515	-0.014427	-0.088843
0.249347	-0.014281	-0.089398
0.250178	-0.013573	-0.089354
0.25101	-0.010801	-0.087116
0.251841	-0.00803	-0.084878
0.252673	-0.005258	-0.082639
0.253504	-0.002486	-0.080401
0.254336	0.000285	-0.078163
0.255167	0.003057	-0.075925
0.255999	0.005829	-0.073687
0.25683	0.008601	-0.071449
0.257662	0.011372	-0.069211
0.258493	0.014144	-0.066972
0.259325	0.016916	-0.064734
0.260156	0.02047	-0.061263
0.260988	0.027406	-0.052463
0.261819	0.034342	-0.043663
0.262651	0.041278	-0.034863
0.263482	0.048214	-0.026063
0.264314	0.055151	-0.017262
0.265145	0.062087	-0.008462
0.265977	0.069023	0.000338
0.266808	0.075959	0.009138
0.26764	0.082896	0.017939
0.268471	0.089832	0.026739
0.269303	0.096768	0.035539
0.270134	0.104215	0.044944
0.270966	0.11431	0.057493
0.271797	0.124407	0.070043
0.272629	0.134503	0.082592
0.27346	0.144598	0.09514
0.274292	0.154694	0.107689
0.275123	0.164791	0.120239
0.275955	0.174887	0.132787
0.276786	0.184982	0.145336
0.277618	0.195078	0.157884
0.27845	0.205175	0.170435
0.279281	0.215271	0.182983
0.280113	0.225649	0.195775
0.280944	0.23783	0.210126
0.281775	0.250011	0.224476
0.282607	0.262194	0.238828
0.283439	0.274375	0.253178
0.28427	0.286557	0.267528
0.285102	0.298738	0.281878
0.285933	0.310921	0.29623
0.286765	0.323102	0.31058
0.287596	0.335283	0.32493
0.288428	0.347465	0.33928
0.289259	0.359646	0.35363
0.290091	0.371561	0.367731
0.290922	0.381282	0.379773
0.291754	0.391004	0.391816
0.292585	0.400725	0.403859
0.293417	0.410448	0.415903
0.294248	0.420169	0.427946
0.29508	0.429891	0.439988
0.295911	0.439612	0.452031
0.296743	0.449334	0.464074
0.297574	0.459056	0.476118
0.298406	0.468778	0.488161
0.299237	0.478499	0.500204
0.300069	0.487916	0.511764
0.3009	0.493952	0.517973
0.301732	0.499987	0.524181
0.302563	0.506022	0.53039
0.303395	0.512058	0.536598
0.304226	0.518094	0.542808
0.305058	0.524129	0.549016
0.305889	0.530164	0.555224
0.306721	0.536199	0.561433
0.307552	0.542234	0.567641
0.308384	0.548271	0.573851
0.309215	0.554306	0.580059
0.310047	0.56019	0.586053
0.310878	0.563558	0.588464
0.31171	0.566926	0.590876
0.312541	0.570293	0.593287
0.313373	0.573661	0.595698
0.314204	0.577028	0.59811
0.315036	0.580396	0.600521
0.315868	0.583764	0.602933
0.316699	0.587131	0.605344
0.317531	0.590499	0.607755
0.318362	0.593866	0.610167
0.319194	0.597234	0.612578
0.320025	0.600541	0.614923
0.320857	0.601885	0.615145
0.321688	0.603229	0.615367
0.32252	0.604573	0.615589
0.323351	0.605918	0.61581
0.324183	0.607262	0.616032
0.325014	0.608606	0.616254
0.325846	0.60995	0.616476
0.326677	0.611295	0.616697
0.327509	0.612639	0.616919
0.32834	0.613983	0.617141
0.329172	0.615328	0.617362
0.330003	0.61667	0.617585
0.330835	0.61755	0.618036
0.331666	0.61843	0.618486
0.332498	0.61931	0.618936
0.333329	0.62019	0.619387
0.334161	0.62107	0.619837
0.334992	0.62195	0.620288
0.335824	0.62283	0.620738
0.336655	0.62371	0.621188
0.337487	0.62459	0.621639
0.338318	0.62547	0.622089
0.33915	0.62635	0.62254
0.339981	0.62723	0.62299
0.340813	0.627812	0.624843
0.341644	0.628387	0.626728
0.342476	0.628963	0.628612
0.343307	0.629538	0.630497
0.344139	0.630113	0.632382
0.34497	0.630688	0.634267
0.345802	0.631263	0.636151
0.346633	0.631838	0.638036
0.347465	0.632413	0.639921
0.348296	0.632988	0.641805
0.349128	0.633564	0.64369
0.349959	0.634139	0.645575
0.350791	0.632921	0.646946
0.351622	0.631611	0.64829
0.352454	0.630301	0.649634
0.353286	0.628992	0.650978
0.354117	0.627682	0.652323
0.354949	0.626373	0.653667
0.35578	0.625063	0.655011
0.356612	0.623753	0.656356
0.357443	0.622444	0.6577
0.358275	0.621134	0.659044
0.359106	0.619824	0.660388
0.359938	0.618515	0.661733
0.360769	0.617115	0.662103
0.361601	0.615709	0.662394
0.362432	0.614302	0.662685
0.363264	0.612896	0.662976
0.364095	0.611489	0.663267
0.364927	0.610082	0.663558
0.365758	0.608676	0.663849
0.36659	0.607269	0.66414
0.367421	0.605862	0.664431
0.368253	0.604456	0.664722
0.369084	0.603049	0.665013
0.369916	0.601642	0.665304
0.370747	0.60046	0.664885
0.371579	0.599303	0.664386
0.37241	0.598146	0.663887
0.373242	0.596988	0.663388
0.374073	0.595831	0.662889
0.374905	0.594674	0.66239
0.375736	0.593517	0.661892
0.376568	0.59236	0.661393
0.377399	0.591203	0.660894
0.378231	0.590045	0.660395
0.379062	0.588888	0.659896
0.379894	0.587731	0.659397
0.380725	0.585437	0.657073
0.381557	0.582978	0.654481
0.382388	0.580517	0.651889
0.38322	0.578058	0.649298
0.384051	0.575598	0.646706
0.384883	0.573138	0.644115
0.385715	0.570678	0.641523
0.386546	0.568218	0.638932
0.387378	0.565758	0.63634
0.388209	0.563298	0.633749
0.38904	0.560839	0.631157
0.389872	0.558378	0.628565
0.390704	0.555467	0.625176
0.391535	0.552474	0.621643
0.392367	0.54948	0.618109
0.393198	0.546487	0.614575
0.39403	0.543493	0.611041
0.394861	0.5405	0.607507
0.395693	0.537507	0.603973
0.396524	0.534513	0.600439
0.397356	0.531519	0.596905
0.398187	0.528526	0.593371
0.399019	0.525533	0.589837
0.39985	0.522539	0.586304
0.400682	0.520636	0.582337
0.401513	0.518974	0.578277
0.402345	0.517311	0.574217
0.403176	0.515648	0.570156
0.404008	0.513984	0.566095
0.404839	0.512321	0.562035
0.405671	0.510658	0.557974
0.406502	0.508995	0.553914
0.407334	0.507333	0.549853
0.408165	0.505669	0.545792
0.408997	0.504006	0.541732
0.409828	0.502343	0.537672
0.41066	0.500631	0.534579
0.411491	0.498905	0.531738
0.412323	0.49718	0.528897
0.413154	0.495455	0.526056
0.413986	0.493729	0.523215
0.414817	0.492004	0.520374
0.415649	0.490278	0.517533
0.41648	0.488553	0.514692
0.417312	0.486828	0.511851
0.418143	0.485102	0.50901
0.418975	0.483377	0.506169
0.419806	0.481651	0.503328
0.420638	0.479591	0.501258
0.421469	0.477429	0.499422
0.422301	0.475267	0.497585
0.423133	0.473105	0.495749
0.423964	0.470943	0.493913
0.424796	0.468782	0.492076
0.425627	0.46662	0.49024
0.426459	0.464458	0.488404
0.42729	0.462296	0.486568
0.428122	0.460134	0.484731
0.428953	0.457972	0.482895
0.429785	0.45581	0.481059
0.430616	0.454413	0.479551
0.431448	0.453284	0.478158
0.432279	0.452154	0.476766
0.433111	0.451025	0.475373
0.433942	0.449895	0.47398
0.434774	0.448766	0.472587
0.435605	0.447636	0.471195
0.436437	0.446507	0.469802
0.437268	0.445377	0.468409
0.4381	0.444248	0.467016
0.438931	0.443118	0.465623
0.439763	0.441989	0.464231
0.440594	0.440864	0.463338
0.441426	0.439742	0.462645
0.442257	0.438619	0.461952
0.443089	0.437497	0.461259
0.44392	0.436374	0.460566
0.444752	0.435252	0.459873
0.445583	0.434129	0.459181
0.446415	0.433007	0.458488
0.447246	0.431884	0.457795
0.448078	0.430762	0.457102
0.448909	0.429639	0.456409
0.449741	0.428516	0.455716
0.450572	0.42696	0.455319
0.451404	0.425207	0.455055
0.452235	0.423453	0.454792
0.453067	0.4217	0.454529
0.453898	0.419947	0.454265
0.45473	0.418194	0.454002
0.455561	0.416441	0.453739
0.456393	0.414688	0.453476
0.457224	0.412935	0.453212
0.458056	0.411182	0.452949
0.458887	0.409429	0.452686
0.459719	0.407675	0.452422
0.460551	0.407198	0.452109
0.461382	0.407371	0.451769
0.462214	0.407544	0.451429
0.463045	0.407718	0.45109
0.463877	0.407891	0.45075
0.464708	0.408064	0.450411
0.46554	0.408237	0.450071
0.466371	0.408411	0.449732
0.467203	0.408584	0.449392
0.468034	0.408757	0.449053
0.468866	0.40893	0.448713
0.469697	0.409104	0.448374
0.470529	0.409277	0.447721
0.47136	0.40945	0.44689
[truncated: 34,141 more rows]
