# Supplementary material for: Structural basis for higher-order DNA binding by a bacterial transcriptional regulator
Source: PLoS Genet. 2025 Jun 27;21(6):e1011749. doi: 10.1371/journal.pgen.1011749 (PMC12204516; doi:10.1371/journal.pgen.1011749)
Supplement: S1 Appendix — (ZIP) [file pgen.1011749.s012.zip › Raw data files/Figure 3/Figure3C_Superdex200inc__DNAS4.csv]

ml	mAU_280	mAU_260
-1.19	0.04	0.138
-1.189169	-0.194752	-0.02442
-1.188337	-0.173401	-0.01158
-1.187505	-0.15205	0.001261
-1.186674	-0.1307	0.014102
-1.185843	-0.109349	0.026943
-1.185011	-0.087998	0.039784
-1.184179	-0.066648	0.052625
-1.183348	-0.045297	0.065466
-1.182516	-0.023947	0.078306
-1.181685	-0.002596	0.091147
-1.180853	0.018755	0.103988
-1.180022	0.040105	0.116829
-1.17919	0.054384	0.141564
-1.178359	0.068471	0.16662
-1.177527	0.082558	0.191677
-1.176696	0.096645	0.216733
-1.175864	0.110732	0.241789
-1.175033	0.124819	0.266845
-1.174201	0.138907	0.291901
-1.17337	0.152994	0.316958
-1.172538	0.167081	0.342014
-1.171707	0.181168	0.36707
-1.170875	0.195255	0.392126
-1.170044	0.209343	0.417183
-1.169212	0.277525	0.550114
-1.168381	0.348709	0.689032
-1.167549	0.419893	0.827949
-1.166718	0.491078	0.966867
-1.165886	0.562262	1.105785
-1.165055	0.633446	1.244703
-1.164223	0.704631	1.383621
-1.163392	0.775815	1.522539
-1.16256	0.846999	1.661457
-1.161729	0.918184	1.800375
-1.160897	0.989368	1.939292
-1.160066	1.060552	2.07821
-1.159234	1.255971	2.484323
-1.158403	1.462026	2.913314
-1.157571	1.668082	3.342305
-1.15674	1.874137	3.771295
-1.155908	2.080193	4.200285
-1.155077	2.286249	4.629278
-1.154245	2.492304	5.058268
-1.153414	2.698359	5.487258
-1.152582	2.904415	5.916249
-1.151751	3.11047	6.345239
-1.150919	3.316526	6.774231
-1.150087	3.522582	7.203222
-1.149256	3.767416	7.724427
-1.148425	4.016806	8.25647
-1.147593	4.266197	8.788511
-1.146761	4.515589	9.320556
-1.14593	4.76498	9.852598
-1.145098	5.014371	10.38464
-1.144267	5.263762	10.916682
-1.143435	5.513153	11.448725
-1.142604	5.762545	11.980769
-1.141772	6.011935	12.512811
-1.140941	6.261326	13.044853
-1.140109	6.510717	13.576896
-1.139278	6.724214	14.029537
-1.138446	6.93228	14.470163
-1.137615	7.140345	14.910789
-1.136783	7.34841	15.351413
-1.135952	7.556475	15.792037
-1.13512	7.764539	16.232662
-1.134289	7.972605	16.673288
-1.133457	8.18067	17.113913
-1.132626	8.388735	17.554539
-1.131794	8.5968	17.995163
-1.130963	8.804865	18.435787
-1.130131	9.01293	18.876413
-1.1293	9.164197	19.193823
-1.128468	9.304826	19.488157
-1.127637	9.445455	19.782492
-1.126805	9.586085	20.076826
-1.125974	9.726713	20.371161
-1.125142	9.867344	20.665495
-1.124311	10.007974	20.959829
-1.123479	10.148602	21.254164
-1.122648	10.289232	21.548498
-1.121816	10.429861	21.842831
-1.120985	10.570491	22.137167
-1.120153	10.711121	22.431501
-1.119322	10.732714	22.466551
-1.11849	10.727462	22.443123
-1.117658	10.722209	22.419695
-1.116827	10.716957	22.396267
-1.115996	10.711704	22.372839
-1.115164	10.706452	22.349411
-1.114332	10.7012	22.325983
-1.113501	10.695948	22.302555
-1.112669	10.690695	22.279127
-1.111838	10.685443	22.255699
-1.111006	10.68019	22.232271
-1.110175	10.674938	22.208843
-1.109343	10.583267	22.008001
-1.108512	10.468581	21.759905
-1.10768	10.353894	21.511808
-1.106849	10.239209	21.263716
-1.106017	10.124522	21.015619
-1.105186	10.009837	20.767525
-1.104354	9.89515	20.519428
-1.103523	9.780464	20.271332
-1.102691	9.665778	20.023239
-1.10186	9.551092	19.775143
-1.101028	9.436406	19.527048
-1.100197	9.32172	19.278954
-1.099365	9.212714	19.046047
-1.098534	9.105471	18.817854
-1.097702	8.998226	18.589659
-1.096871	8.890983	18.361465
-1.096039	8.783738	18.13327
-1.095208	8.676493	17.905075
-1.094376	8.569249	17.676882
-1.093545	8.462005	17.448687
-1.092713	8.354761	17.220493
-1.091882	8.247517	16.992298
-1.09105	8.140272	16.764103
-1.090219	8.033029	16.53591
-1.089387	7.940794	16.346485
-1.088556	7.853916	16.170893
-1.087724	7.767036	15.995296
-1.086893	7.680157	15.819701
-1.086061	7.593278	15.644108
-1.08523	7.506399	15.468513
-1.084398	7.41952	15.292919
-1.083567	7.332641	15.117325
-1.082735	7.245761	14.94173
-1.081904	7.158883	14.766136
-1.081072	7.072003	14.590541
-1.08024	6.985125	14.414948
-1.079409	6.899664	14.257073
-1.078578	6.81478	14.10641
-1.077746	6.729897	13.955748
-1.076914	6.645013	13.805084
-1.076083	6.56013	13.654422
-1.075251	6.475246	13.503758
-1.07442	6.390363	13.353095
-1.073588	6.30548	13.202433
-1.072757	6.220596	13.051769
-1.071925	6.135713	12.901107
-1.071094	6.050829	12.750443
-1.070262	5.965945	12.59978
-1.069431	5.891208	12.460283
-1.068599	5.821146	12.325932
-1.067768	5.751084	12.191581
-1.066936	5.681022	12.057229
-1.066105	5.61096	11.922876
-1.065273	5.540899	11.788526
-1.064442	5.470837	11.654174
-1.06361	5.400775	11.519822
-1.062779	5.330713	11.38547
-1.061947	5.260652	11.251121
-1.061116	5.19059	11.116769
-1.060284	5.120528	10.982416
-1.059453	5.054425	10.852959
-1.058621	4.990377	10.726042
-1.05779	4.926332	10.599128
-1.056958	4.862284	10.472211
-1.056127	4.798236	10.345294
-1.055295	4.734189	10.218377
-1.054464	4.670142	10.09146
-1.053632	4.606096	9.964546
-1.052801	4.542048	9.837629
-1.051969	4.478001	9.710712
-1.051138	4.413953	9.583796
-1.050306	4.349906	9.456879
-1.049475	4.287226	9.335088
-1.048643	4.225341	9.216278
-1.047812	4.163455	9.097468
-1.04698	4.10157	8.978659
-1.046149	4.039684	8.859849
-1.045317	3.9778	8.741042
-1.044486	3.915915	8.622232
-1.043654	3.854029	8.503423
-1.042822	3.792144	8.384613
-1.041991	3.730258	8.265803
-1.04116	3.668374	8.146996
-1.040328	3.606488	8.028187
-1.039496	3.550226	7.917171
-1.038665	3.497626	7.811228
-1.037833	3.445026	7.705287
-1.037002	3.392426	7.599346
-1.03617	3.339826	7.493404
-1.035339	3.287226	7.387462
-1.034507	3.234626	7.28152
-1.033676	3.182025	7.175579
-1.032844	3.129426	7.069638
-1.032013	3.076826	6.963696
-1.031181	3.024225	6.857754
-1.03035	2.971625	6.751812
-1.029518	2.927396	6.657469
-1.028687	2.889244	6.571547
-1.027855	2.851091	6.485624
-1.027024	2.812938	6.399701
-1.026192	2.774786	6.313778
-1.025361	2.736633	6.227855
-1.024529	2.698481	6.141933
-1.023698	2.660328	6.05601
-1.022866	2.622176	5.970087
-1.022035	2.584023	5.884164
-1.021203	2.545871	5.798241
-1.020372	2.507719	5.712319
-1.01954	2.479005	5.640193
-1.018709	2.457919	5.579215
-1.017877	2.436833	5.518237
-1.017046	2.415747	5.457259
-1.016214	2.394662	5.396283
-1.015383	2.373576	5.335305
-1.014551	2.35249	5.274327
-1.01372	2.331404	5.213349
-1.012888	2.310319	5.152372
-1.012057	2.289233	5.091395
-1.011225	2.268147	5.030417
-1.010394	2.247062	4.96944
-1.009562	2.231553	4.91766
-1.008731	2.221056	4.874144
-1.007899	2.210558	4.830629
-1.007067	2.20006	4.787113
-1.006236	2.189562	4.743597
-1.005404	2.179064	4.700081
-1.004573	2.168566	4.656565
-1.003742	2.158069	4.61305
-1.00291	2.147571	4.569534
-1.002078	2.137073	4.526018
-1.001247	2.126575	4.482502
-1.000415	2.116077	4.438986
-0.999584	2.108576	4.400084
-0.998752	2.104065	4.365784
-0.997921	2.099554	4.331484
-0.997089	2.095043	4.297184
-0.996258	2.090532	4.262884
-0.995426	2.086021	4.228584
-0.994595	2.08151	4.194284
-0.993763	2.076999	4.159985
-0.992932	2.072488	4.125684
-0.9921	2.067977	4.091384
-0.991269	2.063466	4.057085
-0.990437	2.058955	4.022785
-0.989606	2.05405	3.990822
-0.988774	2.048707	3.961448
-0.987943	2.043365	3.932075
-0.987111	2.038023	3.902702
-0.98628	2.03268	3.873329
-0.985448	2.027338	3.843956
-0.984617	2.021995	3.814582
-0.983785	2.016653	3.785209
-0.982954	2.01131	3.755836
-0.982122	2.005968	3.726463
-0.981291	2.000625	3.69709
-0.980459	1.995283	3.667716
-0.979628	1.98594	3.635733
-0.978796	1.971665	3.600533
-0.977965	1.957391	3.565332
-0.977133	1.943117	3.530131
-0.976302	1.928842	3.49493
-0.97547	1.914568	3.459729
-0.974639	1.900294	3.424529
-0.973807	1.88602	3.389329
-0.972975	1.871745	3.354128
-0.972144	1.857471	3.318927
-0.971313	1.843197	3.283726
-0.970481	1.828923	3.248526
-0.969649	1.813518	3.213489
-0.968818	1.796562	3.178676
-0.967986	1.779606	3.143864
-0.967155	1.76265	3.109051
-0.966323	1.745694	3.074239
-0.965492	1.728738	3.039426
-0.96466	1.711782	3.004613
-0.963829	1.694826	2.969801
-0.962997	1.67787	2.934988
-0.962166	1.660915	2.900176
-0.961334	1.643959	2.865363
-0.960503	1.627003	2.83055
-0.959671	1.611433	2.798192
-0.95884	1.597983	2.769588
-0.958008	1.584534	2.740984
-0.957177	1.571084	2.71238
-0.956345	1.557634	2.683776
-0.955514	1.544184	2.655172
-0.954682	1.530735	2.626568
-0.953851	1.517285	2.597964
-0.953019	1.503835	2.56936
-0.952188	1.490386	2.540756
-0.951356	1.476936	2.512152
-0.950525	1.463486	2.483548
-0.949693	1.450658	2.457186
-0.948862	1.438892	2.434659
-0.94803	1.427126	2.412132
-0.947199	1.41536	2.389605
-0.946367	1.403594	2.367078
-0.945536	1.391829	2.344552
-0.944704	1.380063	2.322024
-0.943873	1.368297	2.299497
-0.943041	1.356531	2.27697
-0.94221	1.344765	2.254443
-0.941378	1.332999	2.231916
-0.940547	1.321233	2.209389
-0.939715	1.310493	2.188684
-0.938884	1.301721	2.171472
-0.938052	1.292948	2.154259
-0.937221	1.284176	2.137047
-0.936389	1.275403	2.119834
-0.935557	1.266631	2.102622
-0.934726	1.257859	2.08541
-0.933895	1.249086	2.068198
-0.933063	1.240314	2.050986
-0.932231	1.231541	2.033773
-0.9314	1.222769	2.016561
-0.930568	1.213996	1.999348
-0.929737	1.206329	1.98323
-0.928905	1.201049	1.969476
-0.928074	1.195769	1.955721
-0.927242	1.190489	1.941966
-0.926411	1.185209	1.928212
-0.925579	1.179929	1.914458
-0.924748	1.174649	1.900703
-0.923916	1.169368	1.886949
-0.923085	1.164088	1.873194
-0.922253	1.158808	1.859439
-0.921422	1.153528	1.845685
-0.92059	1.148248	1.83193
-0.919759	1.143392	1.819581
-0.918927	1.139574	1.81067
-0.918096	1.135756	1.801759
-0.917264	1.131938	1.792848
-0.916433	1.12812	1.783937
-0.915601	1.124302	1.775026
-0.91477	1.120484	1.766115
-0.913938	1.116666	1.757204
-0.913107	1.112848	1.748293
-0.912275	1.10903	1.739382
-0.911444	1.105212	1.730471
-0.910612	1.101394	1.721559
-0.909781	1.098291	1.713642
-0.908949	1.097182	1.708493
-0.908118	1.096073	1.703345
-0.907286	1.094965	1.698196
-0.906455	1.093856	1.693048
-0.905623	1.092747	1.687899
-0.904792	1.091639	1.682751
-0.90396	1.09053	1.677602
-0.903129	1.089421	1.672454
-0.902297	1.088313	1.667305
-0.901466	1.087204	1.662157
-0.900634	1.086095	1.657009
-0.899803	1.085655	1.652138
-0.898971	1.08736	1.648161
-0.898139	1.089064	1.644184
-0.897308	1.090769	1.640206
-0.896476	1.092473	1.636229
-0.895645	1.094178	1.632251
-0.894813	1.095883	1.628274
-0.893982	1.097587	1.624297
-0.89315	1.099292	1.620319
-0.892319	1.100996	1.616342
-0.891487	1.102701	1.612364
-0.890656	1.104406	1.608387
-0.889824	1.105469	1.604541
-0.888993	1.104138	1.601188
-0.888161	1.102808	1.597834
-0.88733	1.101478	1.59448
-0.886498	1.100147	1.591126
-0.885667	1.098817	1.587772
-0.884835	1.097486	1.584419
-0.884004	1.096156	1.581065
-0.883172	1.094826	1.577711
-0.882341	1.093495	1.574358
-0.881509	1.092165	1.571004
-0.880678	1.090834	1.56765
-0.879846	1.089064	1.564205
-0.879015	1.085357	1.560359
-0.878183	1.08165	1.556514
-0.877352	1.077943	1.552668
-0.87652	1.074236	1.548822
-0.875689	1.070528	1.544976
-0.874857	1.066821	1.541131
-0.874026	1.063114	1.537285
-0.873194	1.059407	1.533439
-0.872363	1.0557	1.529593
-0.871531	1.051993	1.525748
-0.8707	1.048285	1.521902
-0.869868	1.04416	1.517544
-0.869037	1.03782	1.510469
-0.868205	1.03148	1.503394
-0.867374	1.02514	1.496319
-0.866542	1.018799	1.489245
-0.86571	1.012459	1.48217
-0.864879	1.006119	1.475095
-0.864048	0.999778	1.46802
-0.863216	0.993438	1.460945
-0.862384	0.987098	1.453871
-0.861553	0.980758	1.446796
-0.860721	0.974417	1.439721
-0.85989	0.967942	1.432572
-0.859058	0.960583	1.424936
-0.858227	0.953225	1.4173
-0.857395	0.945866	1.409664
-0.856564	0.938507	1.402028
-0.855732	0.931148	1.394392
-0.854901	0.923789	1.386756
-0.854069	0.91643	1.37912
-0.853238	0.909071	1.371484
-0.852406	0.901712	1.363848
-0.851575	0.894354	1.356212
-0.850743	0.886995	1.348576
-0.849912	0.879608	1.340904
-0.84908	0.871985	1.332936
-0.848249	0.864363	1.324967
-0.847417	0.856741	1.316998
-0.846586	0.849119	1.30903
-0.845754	0.841497	1.301061
-0.844923	0.833874	1.293092
-0.844091	0.826252	1.285123
-0.84326	0.81863	1.277155
-0.842428	0.811008	1.269186
-0.841597	0.803386	1.261218
-0.840765	0.795764	1.253249
-0.839934	0.78826	1.245216
-0.839102	0.78212	1.236436
-0.838271	0.775981	1.227657
-0.837439	0.769842	1.218877
-0.836608	0.763702	1.210098
-0.835776	0.757563	1.201319
-0.834945	0.751424	1.19254
-0.834113	0.745285	1.18376
-0.833282	0.739145	1.174981
-0.83245	0.733006	1.166201
-0.831619	0.726867	1.157422
-0.830787	0.720727	1.148643
-0.829956	0.714619	1.139938
-0.829124	0.709062	1.132566
-0.828292	0.703505	1.125193
-0.827461	0.697947	1.11782
-0.82663	0.69239	1.110448
-0.825798	0.686833	1.103075
-0.824966	0.681275	1.095702
-0.824135	0.675718	1.088329
-0.823303	0.670161	1.080957
-0.822472	0.664604	1.073584
-0.82164	0.659046	1.066211
-0.820809	0.653489	1.058838
-0.819977	0.647896	1.05146
-0.819146	0.641043	1.043901
-0.818314	0.63419	1.036341
-0.817483	0.627337	1.028781
-0.816651	0.620484	1.021221
-0.81582	0.613631	1.013661
-0.814988	0.606778	1.006102
-0.814157	0.599925	0.998542
-0.813325	0.593072	0.990982
-0.812494	0.586219	0.983422
-0.811662	0.579366	0.975862
-0.810831	0.572513	0.968302
-0.809999	0.565661	0.960743
-0.809168	0.559924	0.953689
-0.808336	0.554186	0.946635
-0.807505	0.548449	0.939581
-0.806673	0.542711	0.932527
-0.805842	0.536974	0.925473
-0.80501	0.531236	0.918419
-0.804179	0.525499	0.911365
-0.803347	0.519761	0.904311
-0.802516	0.514024	0.897257
-0.801684	0.508287	0.890203
-0.800853	0.502549	0.883149
-0.800021	0.496812	0.876095
-0.79919	0.491459	0.870723
-0.798358	0.486117	0.865394
-0.797527	0.480774	0.860066
-0.796695	0.475432	0.854737
-0.795864	0.470089	0.849408
-0.795032	0.464747	0.84408
-0.794201	0.459405	0.838751
-0.793369	0.454062	0.833423
-0.792538	0.44872	0.828094
-0.791706	0.443377	0.822766
-0.790874	0.438035	0.817437
-0.790043	0.432692	0.812108
-0.789211	0.427797	0.805728
-0.78838	0.422926	0.799291
-0.787548	0.418054	0.792854
-0.786717	0.413183	0.786416
-0.785885	0.408312	0.779979
-0.785054	0.403441	0.773542
-0.784222	0.398569	0.767105
-0.783391	0.393698	0.760667
-0.782559	0.388827	0.75423
-0.781728	0.383955	0.747793
-0.780896	0.379084	0.741355
-0.780065	0.374213	0.734918
-0.779233	0.370434	0.731126
-0.778402	0.366748	0.727557
-0.77757	0.363061	0.723989
-0.776739	0.359375	0.72042
-0.775907	0.355689	0.716852
-0.775076	0.352002	0.713283
-0.774244	0.348316	0.709715
-0.773413	0.344629	0.706146
-0.772581	0.340943	0.702577
-0.77175	0.337257	0.699009
-0.770918	0.33357	0.69544
-0.770087	0.329884	0.691872
-0.769255	0.326676	0.687428
-0.768424	0.323523	0.682882
-0.767592	0.32037	0.678337
-0.766761	0.317217	0.673791
-0.765929	0.314064	0.669246
-0.765098	0.310912	0.6647
-0.764266	0.307759	0.660154
-0.763435	0.304606	0.655609
-0.762603	0.301453	0.651063
-0.761772	0.2983	0.646518
-0.76094	0.295147	0.641972
-0.760109	0.291995	0.637426
-0.759277	0.289456	0.633068
-0.758446	0.28701	0.628737
-0.757614	0.284564	0.624406
-0.756783	0.282118	0.620075
-0.755951	0.279672	0.615744
-0.755119	0.277226	0.611414
-0.754288	0.27478	0.607083
-0.753456	0.272334	0.602752
-0.752625	0.269888	0.598421
-0.751793	0.267442	0.59409
-0.750962	0.264996	0.58976
-0.75013	0.26255	0.585429
-0.749299	0.259946	0.581928
-0.748467	0.257313	0.578581
-0.747636	0.25468	0.575234
-0.746804	0.252047	0.571887
-0.745973	0.249414	0.56854
-0.745141	0.246781	0.565194
-0.74431	0.244148	0.561847
-0.743478	0.241514	0.5585
-0.742647	0.238881	0.555153
-0.741815	0.236248	0.551806
-0.740984	0.233615	0.548459
-0.740152	0.230982	0.545113
-0.739321	0.228326	0.540509
-0.738489	0.225665	0.535624
-0.737658	0.223005	0.530739
-0.736826	0.220344	0.525854
-0.735995	0.217683	0.520968
-0.735163	0.215022	0.516083
-0.734332	0.212361	0.511198
-0.7335	0.2097	0.506313
-0.732669	0.20704	0.501428
-0.731837	0.204379	0.496543
-0.731006	0.201718	0.491658
-0.730174	0.199057	0.486773
-0.729343	0.196451	0.483115
-0.728511	0.193859	0.479782
-0.72768	0.191268	0.476449
-0.726848	0.188676	0.473116
-0.726017	0.186085	0.469783
-0.725185	0.183493	0.46645
-0.724354	0.180902	0.463117
-0.723522	0.17831	0.459784
-0.722691	0.175719	0.456451
-0.721859	0.173127	0.453118
-0.721027	0.170536	0.449785
-0.720196	0.167944	0.446452
-0.719364	0.165962	0.444062
-0.718533	0.164167	0.441962
-0.717701	0.162372	0.439863
-0.71687	0.160578	0.437763
-0.716038	0.158783	0.435664
-0.715207	0.156988	0.433564
-0.714375	0.155193	0.431464
-0.713544	0.153399	0.429365
-0.712712	0.151604	0.427265
-0.711881	0.149809	0.425166
-0.711049	0.148015	0.423066
-0.710218	0.14622	0.420967
-0.709386	0.143965	0.417573
-0.708555	0.141547	0.41372
-0.707723	0.139128	0.409868
-0.706892	0.13671	0.406015
-0.70606	0.134292	0.402162
-0.705229	0.131874	0.39831
-0.704397	0.129455	0.394457
-0.703566	0.127037	0.390604
-0.702734	0.124619	0.386752
-0.701903	0.1222	0.382899
-0.701071	0.119782	0.379046
-0.70024	0.117364	0.375194
-0.699408	0.11537	0.372692
-0.698577	0.113547	0.370738
-0.697745	0.111725	0.368784
-0.696914	0.109902	0.36683
-0.696082	0.10808	0.364876
-0.695251	0.106258	0.362922
-0.694419	0.104435	0.360968
-0.693588	0.102613	0.359014
-0.692756	0.10079	0.35706
-0.691925	0.098968	0.355106
-0.691093	0.097146	0.353152
-0.690262	0.095323	0.351198
-0.68943	0.093919	0.348484
-0.688599	0.092706	0.345421
-0.687767	0.091494	0.342358
-0.686936	0.090281	0.339296
-0.686104	0.089068	0.336233
-0.685273	0.087856	0.33317
-0.684441	0.086643	0.330107
-0.683609	0.08543	0.327045
-0.682778	0.084218	0.323982
-0.681946	0.083005	0.320919
-0.681115	0.081792	0.317856
-0.680283	0.08058	0.314794
-0.679452	0.079943	0.31195
-0.67862	0.079603	0.30922
-0.677789	0.079264	0.30649
-0.676957	0.078924	0.30376
-0.676126	0.078585	0.30103
-0.675294	0.078245	0.2983
-0.674463	0.077906	0.295569
-0.673631	0.077566	0.292839
-0.6728	0.077227	0.290109
-0.671968	0.076887	0.287379
-0.671137	0.076547	0.284649
-0.670305	0.076208	0.281919
-0.669474	0.07589	0.280206
-0.668642	0.075585	0.279084
-0.667811	0.075281	0.277961
-0.666979	0.074976	0.276839
-0.666148	0.074671	0.275716
-0.665316	0.074366	0.274593
-0.664485	0.074061	0.273471
-0.663653	0.073756	0.272348
-0.662822	0.073451	0.271226
-0.66199	0.073146	0.270103
-0.661159	0.072841	0.268981
-0.660327	0.072537	0.267858
-0.659496	0.072215	0.266626
-0.658664	0.071882	0.265324
-0.657833	0.07155	0.264021
-0.657001	0.071217	0.262718
-0.65617	0.070884	0.261416
-0.655338	0.070552	0.260113
-0.654507	0.070219	0.25881
-0.653675	0.069887	0.257508
-0.652844	0.069554	0.256205
-0.652012	0.069221	0.254902
-0.651181	0.068889	0.253599
-0.650349	0.068556	0.252297
-0.649517	0.067966	0.251086
-0.648686	0.06719	0.249943
-0.647854	0.066414	0.2488
-0.647023	0.065638	0.247657
-0.646191	0.064862	0.246513
-0.64536	0.064086	0.24537
-0.644528	0.06331	0.244227
-0.643697	0.062534	0.243083
-0.642865	0.061758	0.24194
-0.642034	0.060982	0.240797
-0.641202	0.060206	0.239653
-0.640371	0.059429	0.23851
-0.639539	0.058074	0.23742
-0.638708	0.056251	0.236374
-0.637876	0.054429	0.235328
-0.637045	0.052607	0.234281
-0.636213	0.050784	0.233235
-0.635382	0.048962	0.232189
-0.63455	0.047139	0.231142
-0.633719	0.045317	0.230096
-0.632887	0.043494	0.22905
-0.632056	0.041672	0.228003
-0.631224	0.03985	0.226957
-0.630393	0.038027	0.225911
-0.629561	0.036406	0.224301
-0.62873	0.034965	0.222188
-0.627898	0.033523	0.220074
-0.627067	0.032082	0.217961
-0.626235	0.030641	0.215848
-0.625404	0.0292	0.213734
-0.624572	0.027758	0.211621
-0.623741	0.026317	0.209507
-0.622909	0.024876	0.207394
-0.622078	0.023434	0.205281
-0.621246	0.021993	0.203167
-0.620415	0.020552	0.201054
-0.619583	0.018867	0.198155
-0.618752	0.016941	0.194475
-0.61792	0.015015	0.190796
-0.617089	0.013088	0.187117
-0.616257	0.011162	0.183437
-0.615426	0.009236	0.179758
-0.614594	0.007309	0.176078
-0.613762	0.005383	0.172399
-0.612931	0.003457	0.168719
-0.612099	0.00153	0.16504
-0.611268	-0.000396	0.161361
-0.610436	-0.002322	0.157681
-0.609605	-0.004074	0.154466
-0.608773	-0.005633	0.151763
-0.607942	-0.007192	0.149061
-0.60711	-0.008752	0.146358
-0.606279	-0.010311	0.143656
-0.605447	-0.01187	0.140954
-0.604616	-0.013429	0.138251
-0.603784	-0.014988	0.135549
-0.602953	-0.016547	0.132846
-0.602121	-0.018106	0.130144
-0.60129	-0.019665	0.127442
-0.600458	-0.021224	0.124739
-0.599627	-0.022186	0.122261
-0.598795	-0.022415	0.120057
-0.597964	-0.022643	0.117854
-0.597132	-0.022872	0.11565
-0.596301	-0.023101	0.113447
-0.595469	-0.023329	0.111243
-0.594638	-0.023558	0.10904
-0.593806	-0.023787	0.106836
-0.592975	-0.024015	0.104633
-0.592143	-0.024244	0.102429
-0.591312	-0.024473	0.100226
-0.59048	-0.024701	0.098022
-0.589649	-0.025302	0.09605
-0.588817	-0.02641	0.094394
-0.587986	-0.027519	0.092738
-0.587154	-0.028628	0.091082
-0.586323	-0.029737	0.089426
-0.585491	-0.030845	0.08777
-0.58466	-0.031954	0.086114
-0.583828	-0.033063	0.084458
-0.582997	-0.034171	0.082801
-0.582165	-0.03528	0.081145
-0.581334	-0.036389	0.079489
-0.580502	-0.037497	0.077833
-0.579671	-0.038741	0.076487
-0.578839	-0.040189	0.075614
-0.578008	-0.041637	0.074741
-0.577176	-0.043085	0.073868
-0.576344	-0.044533	0.072995
-0.575513	-0.045982	0.072122
-0.574681	-0.04743	0.071249
-0.57385	-0.048878	0.070376
-0.573018	-0.050326	0.069503
-0.572187	-0.051774	0.06863
-0.571355	-0.053223	0.067756
-0.570524	-0.054671	0.066883
-0.569692	-0.055783	0.065951
-0.568861	-0.056324	0.064919
-0.568029	-0.056864	0.063886
-0.567198	-0.057405	0.062854
-0.566366	-0.057945	0.061821
-0.565535	-0.058486	0.060789
-0.564703	-0.059026	0.059757
-0.563872	-0.059567	0.058724
-0.56304	-0.060107	0.057692
-0.562209	-0.060648	0.056659
-0.561377	-0.061188	0.055627
-0.560546	-0.061729	0.054594
-0.559714	-0.062486	0.053502
-0.558883	-0.063657	0.052297
-0.558051	-0.064828	0.051091
-0.55722	-0.065999	0.049885
-0.556388	-0.06717	0.048679
-0.555557	-0.068341	0.047474
-0.554725	-0.069512	0.046268
-0.553894	-0.070683	0.045062
-0.553062	-0.071854	0.043857
-0.552231	-0.073025	0.042651
-0.551399	-0.074196	0.041445
-0.550568	-0.075367	0.04024
-0.549736	-0.076356	0.038926
-0.548905	-0.076952	0.037381
-0.548073	-0.077548	0.035836
-0.547242	-0.078144	0.03429
-0.54641	-0.078739	0.032745
-0.545579	-0.079335	0.0312
-0.544747	-0.079931	0.029655
-0.543916	-0.080527	0.02811
-0.543084	-0.081123	0.026564
-0.542252	-0.081719	0.025019
-0.541421	-0.082315	0.023474
-0.540589	-0.082911	0.021929
-0.539758	-0.083394	0.02043
-0.538926	-0.083602	0.019044
-0.538095	-0.08381	0.017658
-0.537263	-0.084017	0.016272
-0.536432	-0.084225	0.014886
-0.5356	-0.084433	0.013501
-0.534769	-0.084641	0.012115
-0.533937	-0.084849	0.010729
-0.533106	-0.085057	0.009343
-0.532274	-0.085265	0.007957
-0.531443	-0.085473	0.006571
-0.530611	-0.085681	0.005186
-0.52978	-0.085617	0.004002
-0.528948	-0.084799	0.003378
-0.528117	-0.083982	0.002754
-0.527285	-0.083164	0.002131
-0.526454	-0.082346	0.001507
-0.525622	-0.081529	0.000883
-0.524791	-0.080711	0.00026
-0.523959	-0.079893	-0.000364
-0.523128	-0.079076	-0.000988
-0.522296	-0.078258	-0.001611
-0.521465	-0.07744	-0.002235
-0.520633	-0.076623	-0.002858
-0.519802	-0.075805	-0.003459
-0.51897	-0.074987	-0.003986
-0.518139	-0.07417	-0.004512
-0.517307	-0.073352	-0.005039
-0.516476	-0.072534	-0.005565
-0.515644	-0.071717	-0.006092
-0.514813	-0.070899	-0.006619
-0.513981	-0.070081	-0.007145
-0.51315	-0.069264	-0.007672
-0.512318	-0.068446	-0.008199
-0.511487	-0.067628	-0.008725
-0.510655	-0.066811	-0.009252
-0.509824	-0.066084	-0.009981
-0.508992	-0.065696	-0.011464
-0.508161	-0.065308	-0.012947
-0.507329	-0.06492	-0.01443
-0.506498	-0.064532	-0.015913
-0.505666	-0.064144	-0.017396
-0.504834	-0.063756	-0.018879
-0.504003	-0.063368	-0.020361
-0.503171	-0.06298	-0.021844
-0.50234	-0.062592	-0.023327
-0.501508	-0.062204	-0.02481
-0.500677	-0.061816	-0.026293
-0.499845	-0.061343	-0.027485
-0.499014	-0.060497	-0.027401
-0.498182	-0.059652	-0.027318
-0.497351	-0.058807	-0.027235
-0.496519	-0.057961	-0.027152
-0.495688	-0.057116	-0.027069
-0.494856	-0.056271	-0.026986
-0.494025	-0.055425	-0.026902
-0.493193	-0.05458	-0.026819
-0.492362	-0.053734	-0.026736
-0.49153	-0.052889	-0.026653
-0.490699	-0.052044	-0.02657
-0.489867	-0.051489	-0.026463
-0.489036	-0.052466	-0.026235
-0.488204	-0.053443	-0.026006
-0.487373	-0.05442	-0.025777
-0.486541	-0.055397	-0.025549
-0.48571	-0.056374	-0.02532
-0.484878	-0.057352	-0.025091
-0.484047	-0.058329	-0.024863
-0.483215	-0.059306	-0.024634
-0.482384	-0.060283	-0.024405
-0.481552	-0.06126	-0.024177
-0.480721	-0.062237	-0.023948
-0.479889	-0.063267	-0.023716
-0.479058	-0.064646	-0.023459
-0.478226	-0.066025	-0.023203
-0.477395	-0.067404	-0.022947
-0.476563	-0.068783	-0.02269
-0.475732	-0.070162	-0.022434
-0.4749	-0.071541	-0.022178
-0.474069	-0.07292	-0.021921
-0.473237	-0.074299	-0.021665
-0.472405	-0.075678	-0.021408
-0.471574	-0.077056	-0.021152
-0.470743	-0.078435	-0.020896
-0.469911	-0.079714	-0.020581
-0.469079	-0.080158	-0.019784
-0.468248	-0.080601	-0.018988
-0.467416	-0.081045	-0.018191
-0.466585	-0.081488	-0.017394
-0.465753	-0.081932	-0.016597
-0.464922	-0.082375	-0.0158
-0.46409	-0.082818	-0.015003
-0.463259	-0.083262	-0.014206
-0.462427	-0.083705	-0.01341
-0.461596	-0.084149	-0.012613
-0.460764	-0.084592	-0.011816
-0.459933	-0.085114	-0.011038
-0.459101	-0.086528	-0.010477
-0.45827	-0.087941	-0.009915
-0.457438	-0.089355	-0.009354
-0.456607	-0.090769	-0.008793
-0.455775	-0.092182	-0.008232
-0.454944	-0.093596	-0.00767
-0.454112	-0.095009	-0.007109
-0.453281	-0.096423	-0.006548
-0.452449	-0.097836	-0.005987
-0.451618	-0.09925	-0.005425
-0.450786	-0.100663	-0.004864
-0.449955	-0.101981	-0.004393
-0.449123	-0.101642	-0.005488
-0.448292	-0.101302	-0.006583
-0.44746	-0.100963	-0.007678
-0.446629	-0.100623	-0.008772
-0.445797	-0.100284	-0.009867
-0.444966	-0.099944	-0.010962
-0.444134	-0.099605	-0.012057
-0.443303	-0.099265	-0.013152
-0.442471	-0.098926	-0.014246
-0.44164	-0.098586	-0.015341
-0.440808	-0.098247	-0.016436
-0.439977	-0.097912	-0.01755
-0.439145	-0.09776	-0.019324
-0.438314	-0.097607	-0.021098
-0.437482	-0.097455	-0.022872
-0.436651	-0.097303	-0.024646
-0.435819	-0.09715	-0.02642
-0.434987	-0.096998	-0.028193
-0.434156	-0.096845	-0.029967
-0.433324	-0.096693	-0.031741
-0.432493	-0.09654	-0.033515
-0.431661	-0.096388	-0.035289
-0.43083	-0.096235	-0.037063
-0.429998	-0.096086	-0.038835
-0.429167	-0.097222	-0.039847
-0.428335	-0.098358	-0.040859
-0.427504	-0.099495	-0.04187
-0.426672	-0.100631	-0.042882
-0.425841	-0.101768	-0.043894
-0.425009	-0.102904	-0.044905
-0.424178	-0.10404	-0.045917
-0.423346	-0.105177	-0.046929
-0.422515	-0.106313	-0.04794
-0.421683	-0.10745	-0.048952
-0.420852	-0.108586	-0.049964
-0.42002	-0.109722	-0.050975
-0.419189	-0.110392	-0.052068
-0.418357	-0.111051	-0.053163
-0.417526	-0.111709	-0.054258
-0.416694	-0.112367	-0.055353
-0.415863	-0.113025	-0.056447
-0.415031	-0.113684	-0.057542
-0.4142	-0.114342	-0.058637
-0.413368	-0.115	-0.059732
-0.412537	-0.115659	-0.060827
-0.411705	-0.116317	-0.061922
-0.410874	-0.116975	-0.063016
-0.410042	-0.117633	-0.064111
-0.409211	-0.118134	-0.064515
-0.408379	-0.118626	-0.064883
-0.407548	-0.119118	-0.06525
-0.406716	-0.11961	-0.065617
-0.405885	-0.120102	-0.065984
-0.405053	-0.120594	-0.066352
-0.404222	-0.121086	-0.066719
-0.40339	-0.121578	-0.067086
-0.402559	-0.12207	-0.067453
-0.401727	-0.122562	-0.067821
-0.400896	-0.123053	-0.068188
-0.400064	-0.123545	-0.068555
-0.399233	-0.124044	-0.068814
-0.398401	-0.124543	-0.069063
-0.397569	-0.125042	-0.069312
-0.396738	-0.125541	-0.069562
-0.395906	-0.126039	-0.069811
-0.395075	-0.126538	-0.070061
-0.394243	-0.127037	-0.07031
-0.393412	-0.127536	-0.07056
-0.39258	-0.128035	-0.070809
-0.391749	-0.128534	-0.071059
-0.390917	-0.129033	-0.071308
-0.390086	-0.129532	-0.071558
-0.389254	-0.129335	-0.071938
-0.388423	-0.129058	-0.072333
-0.387591	-0.12878	-0.072727
-0.38676	-0.128503	-0.073122
-0.385928	-0.128226	-0.073517
-0.385097	-0.127949	-0.073912
-0.384265	-0.127672	-0.074307
-0.383434	-0.127395	-0.074702
-0.382602	-0.127117	-0.075097
-0.381771	-0.12684	-0.075492
-0.380939	-0.126563	-0.075887
-0.380108	-0.126286	-0.076282
-0.379276	-0.126443	-0.07602
-0.378445	-0.126665	-0.075659
-0.377613	-0.126887	-0.075299
-0.376782	-0.127108	-0.074939
-0.37595	-0.12733	-0.074578
-0.375119	-0.127552	-0.074218
-0.374287	-0.127773	-0.073858
-0.373456	-0.127995	-0.073497
-0.372624	-0.128217	-0.073137
-0.371793	-0.128439	-0.072777
-0.370961	-0.12866	-0.072416
-0.37013	-0.128882	-0.072056
-0.369298	-0.128057	-0.072304
-0.368467	-0.127038	-0.072665
-0.367635	-0.12602	-0.073025
-0.366804	-0.125001	-0.073385
-0.365972	-0.123982	-0.073745
-0.36514	-0.122964	-0.074106
-0.364309	-0.121945	-0.074466
-0.363478	-0.120927	-0.074826
-0.362646	-0.119908	-0.075187
-0.361814	-0.118889	-0.075547
-0.360983	-0.117871	-0.075907
-0.360151	-0.116852	-0.076268
-0.35932	-0.116145	-0.07626
-0.358488	-0.115508	-0.07617
-0.357657	-0.11487	-0.076079
-0.356825	-0.114233	-0.075989
-0.355994	-0.113595	-0.075899
-0.355162	-0.112958	-0.075809
-0.354331	-0.11232	-0.075719
-0.353499	-0.111683	-0.075629
-0.352668	-0.111045	-0.075539
-0.351836	-0.110408	-0.075449
-0.351005	-0.10977	-0.075359
-0.350173	-0.109133	-0.075269
-0.349342	-0.109148	-0.074954
-0.34851	-0.109335	-0.07458
-0.347679	-0.109522	-0.074205
-0.346847	-0.109709	-0.073831
-0.346016	-0.109896	-0.073457
-0.345184	-0.110084	-0.073083
-0.344353	-0.110271	-0.072709
-0.343521	-0.110458	-0.072335
-0.34269	-0.110645	-0.07196
-0.341858	-0.110832	-0.071586
-0.341027	-0.111019	-0.071212
-0.340195	-0.111206	-0.070838
-0.339364	-0.111022	-0.071249
-0.338532	-0.110724	-0.0719
-0.337701	-0.110426	-0.072551
-0.336869	-0.110128	-0.073203
-0.336038	-0.10983	-0.073854
-0.335206	-0.109532	-0.074505
-0.334375	-0.109234	-0.075157
-0.333543	-0.108936	-0.075808
-0.332712	-0.108638	-0.076459
-0.33188	-0.10834	-0.077111
-0.331049	-0.108042	-0.077762
-0.330217	-0.107744	-0.078413
-0.329386	-0.107646	-0.079439
-0.328554	-0.107618	-0.080596
-0.327722	-0.107591	-0.081753
-0.326891	-0.107563	-0.08291
-0.326059	-0.107535	-0.084067
-0.325228	-0.107508	-0.085224
-0.324396	-0.10748	-0.086382
-0.323565	-0.107452	-0.087539
-0.322733	-0.107424	-0.088696
-0.321902	-0.107397	-0.089853
-0.32107	-0.107369	-0.09101
-0.320239	-0.107341	-0.092168
-0.319407	-0.107728	-0.092974
-0.318576	-0.108283	-0.093639
-0.317744	-0.108837	-0.094305
-0.316913	-0.109391	-0.09497
-0.316081	-0.109946	-0.095635
-0.31525	-0.1105	-0.0963
-0.314418	-0.111054	-0.096965
-0.313587	-0.111609	-0.097631
-0.312755	-0.112163	-0.098296
-0.311924	-0.112718	-0.098961
-0.311092	-0.113272	-0.099626
-0.310261	-0.113826	-0.100291
-0.309429	-0.113814	-0.100881
-0.308598	-0.113544	-0.101435
-0.307766	-0.113274	-0.101989
-0.306935	-0.113004	-0.102544
-0.306103	-0.112734	-0.103098
-0.305272	-0.112463	-0.103652
-0.30444	-0.112193	-0.104207
-0.303609	-0.111923	-0.104761
-0.302777	-0.111653	-0.105315
-0.301946	-0.111382	-0.10587
-0.301114	-0.111112	-0.106424
-0.300283	-0.110842	-0.106978
-0.299451	-0.111056	-0.107395
-0.29862	-0.111521	-0.107742
-0.297788	-0.111985	-0.108088
-0.296957	-0.112449	-0.108435
-0.296125	-0.112914	-0.108781
-0.295294	-0.113378	-0.109128
-0.294462	-0.113842	-0.109474
-0.293631	-0.114306	-0.109821
-0.292799	-0.114771	-0.110167
-0.291968	-0.115235	-0.110514
-0.291136	-0.115699	-0.11086
-0.290304	-0.116163	-0.111207
-0.289473	-0.116355	-0.111092
-0.288641	-0.11639	-0.110711
-0.28781	-0.116425	-0.11033
-0.286978	-0.116459	-0.109948
-0.286147	-0.116494	-0.109567
-0.285315	-0.116529	-0.109186
-0.284484	-0.116563	-0.108805
-0.283652	-0.116598	-0.108424
-0.282821	-0.116632	-0.108043
-0.281989	-0.116667	-0.107662
-0.281158	-0.116702	-0.107281
-0.280326	-0.116736	-0.1069
-0.279495	-0.117087	-0.106582
-0.278663	-0.117641	-0.106304
-0.277832	-0.118195	-0.106027
-0.277	-0.11875	-0.10575
-0.276169	-0.119304	-0.105473
-0.275337	-0.119859	-0.105196
-0.274506	-0.120413	-0.104919
-0.273674	-0.120967	-0.104641
-0.272843	-0.121522	-0.104364
-0.272011	-0.122076	-0.104087
-0.27118	-0.12263	-0.10381
-0.270348	-0.123185	-0.103533
-0.269517	-0.123896	-0.103465
-0.268685	-0.124721	-0.103548
-0.267854	-0.125545	-0.103631
-0.267022	-0.12637	-0.103714
-0.266191	-0.127194	-0.103798
-0.265359	-0.128019	-0.103881
-0.264528	-0.128843	-0.103964
-0.263696	-0.129668	-0.104047
-0.262865	-0.130493	-0.10413
-0.262033	-0.131317	-0.104213
-0.261202	-0.132142	-0.104297
-0.26037	-0.132966	-0.10438
-0.259539	-0.133345	-0.104532
-0.258707	-0.133366	-0.10474
-0.257876	-0.133386	-0.104948
-0.257044	-0.133407	-0.105156
-0.256212	-0.133428	-0.105364
-0.255381	-0.133449	-0.105571
-0.25455	-0.13347	-0.105779
-0.253718	-0.13349	-0.105987
-0.252886	-0.133511	-0.106195
-0.252055	-0.133532	-0.106403
-0.251223	-0.133553	-0.106611
-0.250392	-0.133574	-0.106819
-0.24956	-0.133547	-0.107309
-0.248729	-0.133477	-0.10805
-0.247897	-0.133408	-0.108792
-0.247066	-0.133339	-0.109533
-0.246234	-0.13327	-0.110274
-0.245403	-0.1332	-0.111016
-0.244571	-0.133131	-0.111757
-0.24374	-0.133062	-0.112499
-0.242908	-0.132992	-0.11324
-0.242077	-0.132923	-0.113982
-0.241245	-0.132854	-0.114723
-0.240414	-0.132784	-0.115464
-0.239582	-0.132552	-0.116293
-0.238751	-0.132157	-0.117208
-0.237919	-0.131762	-0.118122
-0.237088	-0.131367	-0.119037
-0.236256	-0.130972	-0.119952
-0.235425	-0.130577	-0.120866
-0.234593	-0.130182	-0.121781
-0.233762	-0.129787	-0.122696
-0.23293	-0.129392	-0.12361
-0.232099	-0.128997	-0.124525
-0.231267	-0.128602	-0.12544
-0.230436	-0.128207	-0.126354
-0.229604	-0.127848	-0.126612
-0.228773	-0.127529	-0.126148
-0.227941	-0.127211	-0.125684
-0.22711	-0.126892	-0.125219
-0.226278	-0.126573	-0.124755
-0.225447	-0.126254	-0.124291
-0.224615	-0.125936	-0.123827
-0.223784	-0.125617	-0.123362
-0.222952	-0.125298	-0.122898
-0.222121	-0.12498	-0.122434
-0.221289	-0.124661	-0.12197
-0.220457	-0.124342	-0.121505
-0.219626	-0.124107	-0.121234
-0.218794	-0.123976	-0.1212
-0.217963	-0.123844	-0.121165
-0.217131	-0.123712	-0.12113
-0.2163	-0.123581	-0.121096
-0.215468	-0.123449	-0.121061
-0.214637	-0.123318	-0.121027
-0.213805	-0.123186	-0.120992
-0.212974	-0.123054	-0.120957
-0.212142	-0.122923	-0.120923
-0.211311	-0.122791	-0.120888
-0.210479	-0.122659	-0.120853
-0.209648	-0.122645	-0.120954
-0.208816	-0.12279	-0.121238
-0.207985	-0.122936	-0.121522
-0.207153	-0.123082	-0.121806
-0.206322	-0.123227	-0.12209
-0.20549	-0.123373	-0.122374
-0.204659	-0.123518	-0.122658
-0.203827	-0.123664	-0.122942
-0.202996	-0.123809	-0.123226
-0.202164	-0.123955	-0.123511
-0.201333	-0.1241	-0.123795
-0.200501	-0.124246	-0.124079
-0.19967	-0.124578	-0.124206
-0.198838	-0.125195	-0.124095
-0.198007	-0.125812	-0.123984
-0.197175	-0.126428	-0.123873
-0.196344	-0.127045	-0.123762
-0.195512	-0.127662	-0.123652
-0.194681	-0.128279	-0.123541
-0.193849	-0.128895	-0.12343
-0.193018	-0.129512	-0.123319
-0.192186	-0.130129	-0.123208
-0.191355	-0.130745	-0.123097
-0.190523	-0.131362	-0.122986
-0.189692	-0.131822	-0.122593
-0.18886	-0.132016	-0.12172
-0.188029	-0.13221	-0.120847
-0.187197	-0.132404	-0.119974
-0.186365	-0.132598	-0.1191
-0.185534	-0.132792	-0.118227
-0.184703	-0.132986	-0.117354
-0.183871	-0.13318	-0.116481
-0.183039	-0.133374	-0.115608
-0.182208	-0.133568	-0.114735
-0.181376	-0.133762	-0.113862
-0.180545	-0.133956	-0.112989
-0.179713	-0.134234	-0.112689
-0.178882	-0.13467	-0.113479
-0.17805	-0.135107	-0.114269
-0.177219	-0.135543	-0.115059
-0.176387	-0.13598	-0.115849
-0.175556	-0.136417	-0.116639
-0.174724	-0.136853	-0.117429
-0.173893	-0.13729	-0.118219
-0.173061	-0.137726	-0.119008
-0.17223	-0.138163	-0.119798
-0.171398	-0.138599	-0.120588
-0.170567	-0.139036	-0.121378
-0.169735	-0.13921	-0.121923
-0.168904	-0.138822	-0.121944
-0.168072	-0.138434	-0.121965
-0.167241	-0.138046	-0.121986
-0.166409	-0.137658	-0.122006
-0.165578	-0.13727	-0.122027
-0.164746	-0.136882	-0.122048
-0.163915	-0.136493	-0.122069
-0.163083	-0.136105	-0.12209
-0.162252	-0.135717	-0.12211
-0.16142	-0.135329	-0.122131
-0.160589	-0.134941	-0.122152
-0.159757	-0.134845	-0.122155
-0.158926	-0.135455	-0.122113
-0.158094	-0.136064	-0.122071
-0.157263	-0.136674	-0.12203
-0.156431	-0.137284	-0.121988
-0.1556	-0.137894	-0.121947
-0.154768	-0.138503	-0.121905
-0.153937	-0.139113	-0.121863
-0.153105	-0.139723	-0.121822
-0.152274	-0.140333	-0.12178
-0.151442	-0.140943	-0.121739
-0.150611	-0.141552	-0.121697
-0.149779	-0.142374	-0.121936
-0.148947	-0.143781	-0.122947
-0.148116	-0.145187	-0.123959
-0.147285	-0.146594	-0.124971
-0.146453	-0.148	-0.125982
-0.145621	-0.149407	-0.126994
-0.14479	-0.150814	-0.128006
-0.143958	-0.15222	-0.129017
-0.143127	-0.153627	-0.130029
-0.142295	-0.155034	-0.131041
-0.141464	-0.15644	-0.132052
-0.140632	-0.157847	-0.133064
-0.139801	-0.159044	-0.134001
-0.138969	-0.159578	-0.134701
-0.138138	-0.160112	-0.135401
-0.137306	-0.160645	-0.136101
-0.136475	-0.161179	-0.1368
-0.135643	-0.161712	-0.1375
-0.134812	-0.162246	-0.1382
-0.13398	-0.162779	-0.1389
-0.133149	-0.163313	-0.1396
-0.132317	-0.163846	-0.1403
-0.131486	-0.16438	-0.141
-0.130654	-0.164914	-0.141699
-0.129823	-0.165404	-0.142302
-0.128991	-0.165737	-0.142544
-0.12816	-0.166069	-0.142787
-0.127328	-0.166402	-0.143029
-0.126497	-0.166735	-0.143272
-0.125665	-0.167067	-0.143514
-0.124834	-0.1674	-0.143757
-0.124002	-0.167733	-0.143999
-0.123171	-0.168065	-0.144242
-0.122339	-0.168398	-0.144484
-0.121508	-0.16873	-0.144727
-0.120676	-0.169063	-0.144969
-0.119845	-0.169289	-0.145247
-0.119013	-0.169054	-0.145677
-0.118182	-0.168818	-0.146106
-0.11735	-0.168583	-0.146536
-0.116518	-0.168347	-0.146965
-0.115687	-0.168111	-0.147395
-0.114856	-0.167876	-0.147825
-0.114024	-0.16764	-0.148254
-0.113192	-0.167405	-0.148684
-0.112361	-0.167169	-0.149114
-0.111529	-0.166933	-0.149543
-0.110698	-0.166698	-0.149973
-0.109866	-0.166293	-0.150423
-0.109035	-0.165004	-0.150985
-0.108203	-0.163715	-0.151546
-0.107372	-0.162426	-0.152107
-0.10654	-0.161138	-0.152669
-0.105709	-0.159849	-0.15323
-0.104877	-0.15856	-0.153791
-0.104046	-0.157271	-0.154352
-0.103214	-0.155982	-0.154914
-0.102383	-0.154693	-0.155475
-0.101551	-0.153404	-0.156036
-0.10072	-0.152116	-0.156597
-0.099888	-0.150918	-0.157075
-0.099057	-0.150308	-0.157013
-0.098225	-0.149698	-0.15695
-0.097394	-0.149089	-0.156888
-0.096562	-0.148479	-0.156825
-0.095731	-0.147869	-0.156763
-0.094899	-0.147259	-0.156701
-0.094068	-0.14665	-0.156638
-0.093236	-0.14604	-0.156576
-0.092405	-0.14543	-0.156514
-0.091573	-0.14482	-0.156451
-0.090742	-0.144211	-0.156389
-0.08991	-0.143624	-0.156283
-0.089079	-0.143229	-0.155819
-0.088247	-0.142834	-0.155355
-0.087416	-0.142439	-0.15489
-0.086584	-0.142044	-0.154426
-0.085753	-0.141649	-0.153962
-0.084921	-0.141254	-0.153498
-0.08409	-0.140859	-0.153033
-0.083258	-0.140464	-0.152569
-0.082427	-0.140069	-0.152105
-0.081595	-0.139674	-0.151641
-0.080764	-0.139279	-0.151176
-0.079932	-0.138944	-0.15079
-0.0791	-0.139284	-0.151282
-0.078269	-0.139624	-0.151774
-0.077438	-0.139963	-0.152266
-0.076606	-0.140303	-0.152758
-0.075774	-0.140642	-0.15325
-0.074943	-0.140982	-0.153742
-0.074111	-0.141321	-0.154234
-0.07328	-0.141661	-0.154726
-0.072448	-0.142	-0.155218
-0.071617	-0.14234	-0.15571
-0.070785	-0.142679	-0.156202
-0.069954	-0.143013	-0.156686
-0.069122	-0.143249	-0.15704
-0.068291	-0.143484	-0.157393
-0.067459	-0.14372	-0.157746
-0.066628	-0.143955	-0.1581
-0.065796	-0.144191	-0.158453
-0.064965	-0.144427	-0.158807
-0.064133	-0.144662	-0.15916
-0.063302	-0.144898	-0.159513
-0.06247	-0.145133	-0.159867
-0.061639	-0.145369	-0.16022
-0.060807	-0.145605	-0.160574
-0.059976	-0.145819	-0.16091
-0.059144	-0.145313	-0.160667
-0.058313	-0.144807	-0.160425
-0.057481	-0.144301	-0.160182
-0.05665	-0.143795	-0.159939
-0.055818	-0.143289	-0.159697
-0.054987	-0.142784	-0.159454
-0.054155	-0.142278	-0.159212
-0.053324	-0.141772	-0.158969
-0.052492	-0.141266	-0.158727
-0.051661	-0.14076	-0.158484
-0.050829	-0.140254	-0.158242
-0.049998	-0.139751	-0.158
-0.049166	-0.14007	-0.158104
-0.048335	-0.140388	-0.158208
-0.047503	-0.140707	-0.158312
-0.046672	-0.141026	-0.158416
-0.04584	-0.141345	-0.15852
-0.045009	-0.141663	-0.158624
-0.044177	-0.141982	-0.158728
-0.043346	-0.142301	-0.158832
-0.042514	-0.14262	-0.158936
-0.041682	-0.142938	-0.15904
-0.040851	-0.143257	-0.159144
-0.04002	-0.143576	-0.159248
-0.039188	-0.143265	-0.158905
-0.038356	-0.14294	-0.158551
-0.037525	-0.142614	-0.158198
-0.036693	-0.142288	-0.157845
-0.035862	-0.141963	-0.157491
-0.03503	-0.141637	-0.157138
-0.034199	-0.141311	-0.156784
-0.033367	-0.140986	-0.156431
-0.032536	-0.14066	-0.156078
-0.031704	-0.140334	-0.155724
-0.030873	-0.140008	-0.155371
-0.030041	-0.139683	-0.155018
-0.02921	-0.139153	-0.154829
-0.028378	-0.138613	-0.154649
-0.027547	-0.138072	-0.154468
-0.026715	-0.137532	-0.154288
-0.025884	-0.136991	-0.154108
-0.025052	-0.136451	-0.153928
-0.024221	-0.13591	-0.153748
-0.023389	-0.13537	-0.153568
-0.022558	-0.134829	-0.153387
-0.021726	-0.134289	-0.153207
-0.020895	-0.133748	-0.153027
-0.020063	-0.133208	-0.152847
-0.019232	-0.133045	-0.152155
-0.0184	-0.132913	-0.15142
-0.017569	-0.132782	-0.150686
-0.016737	-0.13265	-0.149951
-0.015906	-0.132518	-0.149217
-0.015074	-0.132387	-0.148482
-0.014243	-0.132255	-0.147748
-0.013411	-0.132123	-0.147013
-0.01258	-0.131992	-0.146279
-0.011748	-0.13186	-0.145544
-0.010917	-0.131728	-0.14481
-0.010085	-0.131597	-0.144075
-0.009254	-0.123377	-0.133255
-0.008422	-0.114238	-0.121289
-0.007591	-0.105098	-0.109323
-0.006759	-0.095959	-0.097356
-0.005927	-0.086818	-0.085388
-0.005096	-0.077679	-0.073422
-0.004264	-0.06854	-0.061456
-0.003433	-0.059401	-0.049489
-0.002602	-0.050261	-0.037523
-0.00177	-0.041121	-0.025555
-0.000938	-0.031981	-0.013589
-0.000107	-0.022842	-0.001622
0.000725	-0.020139	-0.000228
0.001556	-0.018386	-0.000395
0.002388	-0.016633	-0.000561
0.003219	-0.01488	-0.000727
0.004051	-0.013127	-0.000893
0.004882	-0.011374	-0.00106
0.005714	-0.00962	-0.001226
0.006545	-0.007867	-0.001392
0.007377	-0.006114	-0.001559
0.008208	-0.004361	-0.001725
0.00904	-0.002608	-0.001891
0.009871	-0.000855	-0.002058
0.010703	-0.001251	-0.002417
0.011534	-0.002041	-0.002812
0.012366	-0.002831	-0.003207
0.013197	-0.003621	-0.003602
0.014029	-0.004411	-0.003997
0.01486	-0.005201	-0.004392
0.015692	-0.005991	-0.004787
0.016523	-0.006781	-0.005182
0.017355	-0.00757	-0.005577
0.018186	-0.00836	-0.005972
0.019018	-0.00915	-0.006367
0.019849	-0.00994	-0.006762
0.020681	-0.010378	-0.007231
0.021512	-0.010739	-0.007716
0.022344	-0.011099	-0.008201
0.023175	-0.011459	-0.008686
0.024007	-0.01182	-0.009171
0.024838	-0.01218	-0.009656
0.02567	-0.01254	-0.010141
0.026501	-0.012901	-0.010626
0.027333	-0.013261	-0.011111
0.028165	-0.013621	-0.011596
0.028996	-0.013982	-0.012081
0.029827	-0.014342	-0.012566
0.030659	-0.014246	-0.013221
0.031491	-0.014032	-0.013921
0.032322	-0.013817	-0.014621
0.033154	-0.013602	-0.015321
0.033985	-0.013387	-0.016021
0.034817	-0.013172	-0.016721
0.035648	-0.012958	-0.017421
0.03648	-0.012743	-0.01812
0.037311	-0.012528	-0.01882
0.038143	-0.012313	-0.01952
0.038974	-0.012098	-0.02022
0.039806	-0.011884	-0.02092
0.040637	-0.012534	-0.021519
0.041469	-0.013449	-0.022087
0.0423	-0.014364	-0.022655
0.043132	-0.015278	-0.023223
0.043963	-0.016193	-0.023792
0.044795	-0.017108	-0.02436
0.045626	-0.018022	-0.024928
0.046458	-0.018937	-0.025496
0.047289	-0.019852	-0.026064
0.048121	-0.020766	-0.026633
0.048952	-0.021681	-0.027201
0.049784	-0.022596	-0.027769
0.050615	-0.022936	-0.027886
0.051447	-0.023074	-0.027844
0.052278	-0.023213	-0.027803
0.05311	-0.023352	-0.027761
0.053941	-0.02349	-0.02772
0.054773	-0.023629	-0.027678
0.055604	-0.023767	-0.027636
0.056436	-0.023906	-0.027595
0.057267	-0.024045	-0.027553
0.058099	-0.024183	-0.027512
0.05893	-0.024322	-0.02747
0.059762	-0.02446	-0.027429
0.060593	-0.024436	-0.027021
0.061425	-0.024346	-0.026467
0.062256	-0.024256	-0.025912
0.063088	-0.024165	-0.025358
0.063919	-0.024075	-0.024804
0.064751	-0.023985	-0.024249
0.065583	-0.023895	-0.023695
0.066414	-0.023805	-0.023141
0.067245	-0.023715	-0.022586
0.068077	-0.023625	-0.022032
0.068909	-0.023535	-0.021478
0.06974	-0.023445	-0.020923
0.070572	-0.02325	-0.020888
0.071403	-0.023007	-0.021089
0.072235	-0.022765	-0.02129
0.073066	-0.022522	-0.021491
0.073898	-0.02228	-0.021692
0.074729	-0.022037	-0.021893
0.075561	-0.021795	-0.022094
0.076392	-0.021552	-0.022295
0.077224	-0.02131	-0.022496
0.078055	-0.021067	-0.022697
0.078887	-0.020825	-0.022898
0.079718	-0.020582	-0.023099
0.08055	-0.020459	-0.022722
0.081381	-0.020396	-0.02205
0.082213	-0.020334	-0.021378
0.083044	-0.020272	-0.020706
0.083876	-0.020209	-0.020034
0.084707	-0.020147	-0.019362
0.085539	-0.020085	-0.018689
0.08637	-0.020022	-0.018017
0.087202	-0.01996	-0.017345
0.088033	-0.019897	-0.016673
0.088865	-0.019835	-0.016001
0.089696	-0.019773	-0.015329
0.090528	-0.018874	-0.014498
0.091359	-0.017496	-0.013577
0.092191	-0.016117	-0.012655
0.093022	-0.014738	-0.011733
0.093854	-0.013359	-0.010812
0.094685	-0.01198	-0.00989
0.095517	-0.010601	-0.008969
0.096348	-0.009222	-0.008047
0.09718	-0.007843	-0.007126
0.098011	-0.006464	-0.006204
0.098843	-0.005085	-0.005282
0.099674	-0.003706	-0.004361
0.100506	-0.002467	-0.00397
0.101338	-0.001316	-0.003922
0.102169	-0.000166	-0.003873
0.103001	0.000984	-0.003825
0.103832	0.002134	-0.003776
0.104663	0.003285	-0.003728
0.105495	0.004435	-0.003679
0.106327	0.005585	-0.003631
0.107158	0.006735	-0.003582
0.10799	0.007886	-0.003534
0.108821	0.009036	-0.003485
0.109653	0.010186	-0.003437
0.110484	0.01032	-0.003126
0.111316	0.009724	-0.002627
0.112147	0.009128	-0.002128
0.112979	0.008532	-0.001629
0.11381	0.007936	-0.00113
0.114642	0.00734	-0.000632
0.115473	0.006744	-0.000133
0.116305	0.006148	0.000366
0.117136	0.005552	0.000865
0.117968	0.004956	0.001364
0.118799	0.00436	0.001863
0.119631	0.003765	0.002362
0.120462	0.003288	0.002537
0.121294	0.002907	0.002454
0.122125	0.002526	0.002371
0.122957	0.002145	0.002288
0.123788	0.001764	0.002204
0.12462	0.001383	0.002121
0.125451	0.001001	0.002038
0.126283	0.00062	0.001955
0.127114	0.000239	0.001872
0.127946	-0.000142	0.001789
0.128777	-0.000523	0.001706
0.129609	-0.000904	0.001622
0.13044	-0.000603	0.001238
0.131272	0.000305	0.000587
0.132103	0.001213	-0.000064
0.132935	0.002121	-0.000716
0.133766	0.003028	-0.001367
0.134598	0.003936	-0.002018
0.13543	0.004844	-0.00267
0.136261	0.005752	-0.003321
0.137092	0.006659	-0.003972
0.137924	0.007567	-0.004624
0.138756	0.008475	-0.005275
0.139587	0.009383	-0.005927
0.140419	0.009823	-0.006243
0.14125	0.009802	-0.006229
0.142082	0.009781	-0.006215
0.142913	0.009761	-0.006201
0.143745	0.00974	-0.006188
0.144576	0.009719	-0.006174
0.145408	0.009698	-0.00616
0.146239	0.009677	-0.006146
0.147071	0.009657	-0.006132
0.147902	0.009636	-0.006118
0.148734	0.009615	-0.006104
0.149565	0.009594	-0.006091
0.150397	0.009468	-0.006047
0.151228	0.009225	-0.005971
0.15206	0.008983	-0.005895
0.152891	0.00874	-0.005818
0.153723	0.008498	-0.005742
0.154554	0.008255	-0.005666
0.155386	0.008012	-0.00559
0.156217	0.00777	-0.005513
0.157049	0.007527	-0.005437
0.15788	0.007285	-0.005361
0.158712	0.007042	-0.005285
0.159543	0.0068	-0.005209
0.160375	0.007338	-0.004923
0.161206	0.008828	-0.004383
0.162038	0.010318	-0.003842
0.162869	0.011808	-0.003302
0.163701	0.013297	-0.002761
0.164532	0.014787	-0.002221
0.165364	0.016277	-0.00168
0.166195	0.017767	-0.00114
0.167027	0.019257	-0.000599
0.167858	0.020747	-0.000059
0.16869	0.022236	0.000482
0.169521	0.023726	0.001022
0.170353	0.02433	0.001875
0.171184	0.023734	0.00315
0.172016	0.023138	0.004425
0.172848	0.022543	0.0057
0.173679	0.021947	0.006975
0.17451	0.021351	0.008249
0.175342	0.020755	0.009525
0.176174	0.020159	0.0108
0.177005	0.019563	0.012074
0.177837	0.018967	0.013349
0.178668	0.018371	0.014625
0.1795	0.017775	0.0159
0.180331	0.017091	0.017155
0.181163	0.016273	0.018382
0.181994	0.015456	0.019608
0.182826	0.014638	0.020835
0.183657	0.01382	0.022061
0.184489	0.013003	0.023288
0.18532	0.012185	0.024514
0.186152	0.011367	0.025741
0.186983	0.01055	0.026967
0.187815	0.009732	0.028193
0.188646	0.008915	0.02942
0.189478	0.008097	0.030646
0.190309	0.007965	0.031736
0.191141	0.00899	0.032596
0.191972	0.010016	0.033455
0.192804	0.011041	0.034314
0.193635	0.012067	0.035173
0.194467	0.013093	0.036032
0.195298	0.014118	0.036892
0.19613	0.015144	0.037751
0.196961	0.016169	0.03861
0.197793	0.017195	0.039469
0.198624	0.01822	0.040329
0.199456	0.019246	0.041188
0.200287	0.019864	0.042174
0.201119	0.019712	0.043401
0.20195	0.019559	0.044627
0.202782	0.019407	0.045853
0.203613	0.019254	0.04708
0.204445	0.019102	0.048306
0.205276	0.018949	0.049533
0.206108	0.018797	0.050759
0.206939	0.018644	0.051986
0.207771	0.018492	0.053212
0.208603	0.01834	0.054439
0.209434	0.018187	0.055665
0.210266	0.018161	0.056582
0.211097	0.018403	0.056838
0.211929	0.018646	0.057095
0.21276	0.018888	0.057351
0.213592	0.019131	0.057607
0.214423	0.019373	0.057864
0.215255	0.019616	0.05812
0.216086	0.019858	0.058377
0.216918	0.020101	0.058633
0.217749	0.020344	0.058889
0.218581	0.020586	0.059146
0.219412	0.020829	0.059402
0.220244	0.021366	0.059268
0.221075	0.022613	0.058194
0.221907	0.02386	0.05712
0.222738	0.025107	0.056046
0.22357	0.026355	0.054972
0.224401	0.027602	0.053898
0.225233	0.028849	0.052824
0.226064	0.030096	0.05175
0.226896	0.031344	0.050676
0.227727	0.032591	0.049602
0.228559	0.033838	0.048528
0.22939	0.035086	0.047454
0.230222	0.036192	0.046613
0.231053	0.036913	0.046412
0.231885	0.037634	0.046211
0.232716	0.038354	0.04601
0.233548	0.039075	0.045809
0.234379	0.039796	0.045608
0.235211	0.040516	0.045407
0.236042	0.041237	0.045206
0.236874	0.041957	0.045005
0.237705	0.042678	0.044805
0.238537	0.043399	0.044604
0.239368	0.044119	0.044403
0.2402	0.044822	0.04452
0.241031	0.045466	0.045643
0.241863	0.046111	0.046765
0.242694	0.046755	0.047888
0.243526	0.047399	0.04901
0.244357	0.048044	0.050133
0.245189	0.048688	0.051255
0.246021	0.049333	0.052378
0.246852	0.049977	0.0535
0.247684	0.050621	0.054623
0.248515	0.051266	0.055745
0.249347	0.05191	0.056868
0.250178	0.052682	0.058041
0.25101	0.053923	0.059399
0.251841	0.055163	0.060757
0.252673	0.056403	0.062115
0.253504	0.057644	0.063473
0.254336	0.058884	0.064832
0.255167	0.060124	0.06619
0.255999	0.061365	0.067548
0.25683	0.062605	0.068906
0.257662	0.063845	0.070264
0.258493	0.065086	0.071622
0.259325	0.066326	0.07298
0.260156	0.067762	0.074719
0.260988	0.070041	0.0781
0.261819	0.072321	0.081482
0.262651	0.074601	0.084863
0.263482	0.07688	0.088244
0.264314	0.07916	0.091626
0.265145	0.08144	0.095008
0.265977	0.08372	0.098389
0.266808	0.085999	0.10177
0.26764	0.088279	0.105152
0.268471	0.090559	0.108534
0.269303	0.092839	0.111915
0.270134	0.095097	0.115224
0.270966	0.097245	0.118155
0.271797	0.099393	0.121086
0.272629	0.101541	0.124017
0.27346	0.103689	0.126948
0.274292	0.105837	0.129879
0.275123	0.107986	0.13281
0.275955	0.110134	0.135741
0.276786	0.112282	0.138672
0.277618	0.11443	0.141603
0.27845	0.116578	0.144535
0.279281	0.118726	0.147466
0.280113	0.120912	0.150252
0.280944	0.123337	0.152116
0.281775	0.125762	0.15398
0.282607	0.128187	0.155844
0.283439	0.130613	0.157708
0.28427	0.133038	0.159572
0.285102	0.135463	0.161436
0.285933	0.137888	0.1633
0.286765	0.140314	0.165164
0.287596	0.142739	0.167028
0.288428	0.145164	0.168892
0.289259	0.147589	0.170756
0.290091	0.150157	0.172646
0.290922	0.153885	0.174745
0.291754	0.157612	0.176845
0.292585	0.16134	0.178944
0.293417	0.165069	0.181044
0.294248	0.168796	0.183144
0.29508	0.172524	0.185243
0.295911	0.176252	0.187343
0.296743	0.17998	0.189442
0.297574	0.183708	0.191542
0.298406	0.187436	0.193641
0.299237	0.191164	0.195741
0.300069	0.194704	0.197711
0.3009	0.196159	0.198244
0.301732	0.197614	0.198778
0.302563	0.199069	0.199311
0.303395	0.200524	0.199845
0.304226	0.20198	0.200379
0.305058	0.203435	0.200912
0.305889	0.20489	0.201446
0.306721	0.206345	0.201979
0.307552	0.2078	0.202513
0.308384	0.209255	0.203046
0.309215	0.21071	0.20358
0.310047	0.212156	0.204177
0.310878	0.213438	0.205833
0.31171	0.21472	0.207489
0.312541	0.216002	0.209145
0.313373	0.217283	0.210801
0.314204	0.218565	0.212457
0.315036	0.219847	0.214113
0.315868	0.221129	0.21577
0.316699	0.222411	0.217426
0.317531	0.223693	0.219082
0.318362	0.224975	0.220738
0.319194	0.226257	0.222394
0.320025	0.227538	0.224052
0.320857	0.228799	0.22577
0.321688	0.23006	0.227489
0.32252	0.231321	0.229207
0.323351	0.232583	0.230926
0.324183	0.233844	0.232644
0.325014	0.235105	0.234363
0.325846	0.236366	0.236081
0.326677	0.237627	0.2378
0.327509	0.238888	0.239518
0.32834	0.240149	0.241237
0.329172	0.24141	0.242955
0.330003	0.242667	0.244674
0.330835	0.242688	0.246475
0.331666	0.242708	0.248277
0.332498	0.242729	0.250079
0.333329	0.24275	0.25188
0.334161	0.242771	0.253682
0.334992	0.242791	0.255483
0.335824	0.242812	0.257285
0.336655	0.242833	0.259087
0.337487	0.242854	0.260888
0.338318	0.242875	0.26269
0.33915	0.242895	0.264491
0.339981	0.242916	0.266293
0.340813	0.243337	0.268217
0.341644	0.243766	0.270143
0.342476	0.244196	0.272069
0.343307	0.244626	0.273996
0.344139	0.245055	0.275922
0.34497	0.245485	0.277848
0.345802	0.245914	0.279775
0.346633	0.246344	0.281701
0.347465	0.246774	0.283627
0.348296	0.247203	0.285554
0.349128	0.247633	0.28748
0.349959	0.248062	0.289406
0.350791	0.247075	0.289869
0.351622	0.246015	0.290257
0.352454	0.244954	0.290645
0.353286	0.243894	0.291033
0.354117	0.242834	0.291421
0.354949	0.241774	0.291809
0.35578	0.240714	0.292197
0.356612	0.239653	0.292585
0.357443	0.238593	0.292973
0.358275	0.237533	0.293362
0.359106	0.236473	0.29375
0.359938	0.235413	0.294138
0.360769	0.234006	0.293885
0.361601	0.232572	0.29358
0.362432	0.231138	0.293275
0.363264	0.229703	0.29297
0.364095	0.228269	0.292665
0.364927	0.226835	0.29236
0.365758	0.2254	0.292055
0.36659	0.223966	0.29175
0.367421	0.222531	0.291445
0.368253	0.221097	0.291141
0.369084	0.219663	0.290836
0.369916	0.218229	0.290531
0.370747	0.217685	0.289591
0.371579	0.217241	0.288579
0.37241	0.216798	0.287567
0.373242	0.216354	0.286556
0.374073	0.215911	0.285544
0.374905	0.215467	0.284532
0.375736	0.215024	0.283521
0.376568	0.21458	0.282509
0.377399	0.214137	0.281497
0.378231	0.213693	0.280486
0.379062	0.21325	0.279474
0.379894	0.212807	0.278462
0.380725	0.212079	0.276883
0.381557	0.21131	0.27522
0.382388	0.210541	0.273556
0.38322	0.209772	0.271893
0.384051	0.209002	0.27023
0.384883	0.208233	0.268567
0.385715	0.207464	0.266904
0.386546	0.206695	0.265241
0.387378	0.205926	0.263578
0.388209	0.205157	0.261915
0.38904	0.204388	0.260252
0.389872	0.203618	0.258589
0.390704	0.204379	0.257817
0.391535	0.205419	0.257208
0.392367	0.206458	0.256598
0.393198	0.207498	0.255988
0.39403	0.208537	0.255378
0.394861	0.209576	0.254768
0.395693	0.210616	0.254159
0.396524	0.211655	0.253549
0.397356	0.212695	0.252939
0.398187	0.213734	0.252329
0.399019	0.214773	0.25172
0.39985	0.215813	0.25111
0.400682	0.21633	0.250955
0.401513	0.216731	0.250899
0.402345	0.217133	0.250844
0.403176	0.217535	0.250788
0.404008	0.217937	0.250733
0.404839	0.218339	0.250677
0.405671	0.218741	0.250622
0.406502	0.219143	0.250567
0.407334	0.219545	0.250511
0.408165	0.219947	0.250456
0.408997	0.220348	0.2504
0.409828	0.22075	0.250345
0.41066	0.221548	0.250141
0.411491	0.222449	0.249898
0.412323	0.22335	0.249656
0.413154	0.224251	0.249413
0.413986	0.225151	0.249171
0.414817	0.226052	0.248928
0.415649	0.226953	0.248686
0.41648	0.227854	0.248443
0.417312	0.228755	0.248201
0.418143	0.229655	0.247958
0.418975	0.230556	0.247716
0.419806	0.231457	0.247473
0.420638	0.231481	0.247773
0.421469	0.231238	0.248237
0.422301	0.230996	0.248701
0.423133	0.230753	0.249166
0.423964	0.23051	0.24963
0.424796	0.230268	0.250094
0.425627	0.230025	0.250558
0.426459	0.229783	0.251023
0.42729	0.22954	0.251487
0.428122	0.229298	0.251951
0.428953	0.229055	0.252415
0.429785	0.228813	0.25288
0.430616	0.228457	0.252594
0.431448	0.228062	0.252047
0.432279	0.227667	0.2515
0.433111	0.227272	0.250952
0.433942	0.226877	0.250405
0.434774	0.226482	0.249857
0.435605	0.226088	0.24931
0.436437	0.225693	0.248762
0.437268	0.225298	0.248215
0.4381	0.224903	0.247668
0.438931	0.224508	0.24712
0.439763	0.224113	0.246573
0.440594	0.224609	0.246392
0.441426	0.225462	0.246357
0.442257	0.226314	0.246323
0.443089	0.227166	0.246288
0.44392	0.228018	0.246253
0.444752	0.228871	0.246219
0.445583	0.229723	0.246184
0.446415	0.230575	0.246149
0.447246	0.231428	0.246115
0.448078	0.23228	0.24608
0.448909	0.233132	0.246045
0.449741	0.233984	0.246011
0.450572	0.235075	0.24611
0.451404	0.236274	0.246269
0.452235	0.237473	0.246428
0.453067	0.238672	0.246588
0.453898	0.23987	0.246747
0.45473	0.241069	0.246907
0.455561	0.242268	0.247066
0.456393	0.243467	0.247225
0.457224	0.244665	0.247385
0.458056	0.245864	0.247544
0.458887	0.247063	0.247703
0.459719	0.248262	0.247863
0.460551	0.248414	0.247591
0.461382	0.248033	0.247099
0.462214	0.247652	0.246607
0.463045	0.247271	0.246115
0.463877	0.24689	0.245623
0.464708	0.246509	0.245131
0.46554	0.246128	0.244639
0.466371	0.245747	0.244147
0.467203	0.245365	0.243655
0.468034	0.244984	0.243163
0.468866	0.244603	0.242671
0.469697	0.244222	0.242179
0.470529	0.243643	0.241524
0.47136	0.24295	0.240776
[truncated: 34,141 more rows]
