# Supplementary material for: Structural basis for higher-order DNA binding by a bacterial transcriptional regulator
Source: PLoS Genet. 2025 Jun 27;21(6):e1011749. doi: 10.1371/journal.pgen.1011749 (PMC12204516; doi:10.1371/journal.pgen.1011749)
Supplement: S1 Appendix — (ZIP) [file pgen.1011749.s012.zip › Raw data files/Figure 3/Figure3D_ITC_plotting_values.xlsx]

## Sheet: Sheet1
Plotting for figure
DP_X	DP_Y	NDH_X	NDH_Y
0.083333	0.004073	0.491273	-5.31084
0.1	0.007071	0.908514	-5.16932
0.116667	0.007893	1.32993	-4.85048
0.133333	0.008505	1.75551	-4.37344
0.15	0.009452	2.18527	-2.70923
0.166667	0.009646	2.61919	-1.98879
0.183333	0.010174	3.05729	-0.97115
0.2	0.009739	3.49956	-1.01886
0.216667	0.010351	3.94601	-1.11963
0.233333	0.011214	4.39662	-1.42816
0.25	0.01216	4.8514	-1.12524
0.266667	0.013105	5.31036	-1.37898
0.283333	0.013046	5.77349	-1.60456
0.3	0.012483	6.24079	-1.66834
0.316667	0.011417	6.71226	-1.87927
0.333333	0.009303	7.18791	-2.00811
0.35	0.008194
0.366667	0.007418
0.383333	0.005929
0.4	0.005067
0.416667	0.003407
0.433333	0.003127
0.45	0.001841
0.466667	0.000636
0.483333	0.000391
0.5	-0.000358
0.516667	-0.003874
0.533333	-0.009067
0.55	-0.012128
0.566667	-0.014103
0.583333	-0.015078
0.6	-0.015302
0.616667	-0.016744
0.633333	-0.021288
0.65	-0.020938
0.666667	-0.018708
0.683333	-0.017905
0.7	-0.018823
0.716667	-0.020959
0.733333	-0.020755
0.75	-0.017708
0.766667	-0.015796
0.783333	-0.015269
0.8	-0.014495
0.816667	-0.012595
0.833333	-0.009442
0.85	-0.006629
0.866667	-0.004405
0.883333	-0.002645
0.9	-0.001433
0.916667	-0.000685
0.933333	-0.000358
0.95	0.000258
0.966667	0.001207
0.983333	0.001273
1	0.000792
1.01667	0.000142
1.03333	-0.00026
1.05	-0.000622
1.06667	-0.000526
1.08333	2.8e-05
1.1	0.000581
1.11667	0.001048
1.13333	0.00055
1.15	9e-06
1.16667	-0.003088
1.18333	-0.005809
1.2	-0.007066
1.21667	-0.007445
1.23333	-0.008494
1.25	-0.01055
1.26667	-0.009508
1.28333	-0.005242
1.3	-0.002233
1.31667	2.3e-05
1.33333	-0.000108
1.35	-0.000323
1.36667	-0.00083
1.38333	-0.00029
1.4	0.000962
1.41667	0.000918
1.43333	0.001544
1.45	0.005103
1.46667	0.005355
1.48333	0.005441
1.5	0.007204
1.51667	0.008174
1.53333	0.008015
1.55	0.00677
1.56667	0.006238
1.58333	0.005626
1.6	0.006188
1.61667	0.006712
1.63333	0.00795
1.65	0.008981
1.66667	0.009137
1.68333	0.00716
1.7	0.006192
1.71667	0.005226
1.73333	0.004348
1.75	0.004813
1.76667	0.006036
1.78333	0.005671
1.8	0.004179
1.81667	0.004951
1.83333	0.004639
1.85	0.004791
1.86667	0.004779
1.88333	0.003934
1.9	0.001837
1.91667	0.002507
1.93333	0.004478
1.95	0.006495
1.96667	0.007972
1.98333	0.005811
2	0.01098
2.01667	0.018121
2.03333	0.022293
2.05	0.024752
2.06667	0.00222
2.08333	-0.049867
2.1	-0.066655
2.11667	-0.088296
2.13333	-0.118181
2.15	-0.145257
2.16667	-0.148926
2.18333	-0.138104
2.2	-0.125729
2.21667	-0.116616
2.23333	-0.106955
2.25	-0.098923
2.26667	-0.092687
2.28333	-0.08783
2.3	-0.083219
2.31667	-0.07915
2.33333	-0.073778
2.35	-0.068445
2.36667	-0.063192
2.38333	-0.057809
2.4	-0.054014
2.41667	-0.051387
2.43333	-0.048924
2.45	-0.04675
2.46667	-0.044154
2.48333	-0.041387
2.5	-0.039286
2.51667	-0.037474
2.53333	-0.034738
2.55	-0.032375
2.56667	-0.030929
2.58333	-0.030024
2.6	-0.02832
2.61667	-0.026486
2.63333	-0.026868
2.65	-0.026576
2.66667	-0.026365
2.68333	-0.025103
2.7	-0.025135
2.71667	-0.024829
2.73333	-0.024352
2.75	-0.023536
2.76667	-0.02301
2.78333	-0.02336
2.8	-0.023455
2.81667	-0.023755
2.83333	-0.023885
2.85	-0.024513
2.86667	-0.025347
2.88333	-0.025299
2.9	-0.025372
2.91667	-0.02607
2.93333	-0.024881
2.95	-0.023772
2.96667	-0.023496
2.98333	-0.024097
3	-0.023731
3.01667	-0.023445
3.03333	-0.023993
3.05	-0.024538
3.06667	-0.023321
3.08333	-0.023901
3.1	-0.025189
3.11667	-0.026097
3.13333	-0.024991
3.15	-0.026395
3.16667	-0.026371
3.18333	-0.025549
3.2	-0.023593
3.21667	-0.021508
3.23333	-0.022225
3.25	-0.023608
3.26667	-0.023815
3.28333	-0.023266
3.3	-0.022672
3.31667	-0.021948
3.33333	-0.020844
3.35	-0.019612
3.36667	-0.019423
3.38333	-0.019774
3.4	-0.020123
3.41667	-0.019087
3.43333	-0.017586
3.45	-0.015748
3.46667	-0.014241
3.48333	-0.013066
3.5	-0.011595
3.51667	-0.011711
3.53333	-0.012117
3.55	-0.010301
3.56667	-0.008899
3.58333	-0.008206
3.6	-0.007677
3.61667	-0.007605
3.63333	-0.007528
3.65	-0.007448
3.66667	-0.006694
3.68333	-0.006187
3.7	-0.005382
3.71667	-0.004615
3.73333	-0.005141
3.75	-0.006207
3.76667	-0.006263
3.78333	-0.006481
3.8	-0.007113
3.81667	-0.006944
3.83333	-0.006393
3.85	-0.005627
3.86667	-0.005399
3.88333	-0.005793
3.9	-0.005301
3.91667	-0.004343
3.93333	-0.003168
3.95	-0.001442
3.96667	-0.000505
3.98333	0.000565
4	0.001936
4.01667	0.00365
4.03333	0.005413
4.05	0.007897
4.06667	0.009509
4.08333	0.010879
4.1	0.012091
4.11667	0.013353
4.13333	0.014373
4.15	0.014732
4.16667	0.014682
4.18333	0.014893
4.2	0.015365
4.21667	0.016013
4.23333	0.014872
4.25	0.012652
4.26667	0.012618
4.28333	0.014396
4.3	0.015094
4.31667	0.015175
4.33333	0.015056
4.35	0.015324
4.36667	0.014137
4.38333	0.014802
4.4	0.014932
4.41667	0.015659
4.43333	0.017819
4.45	0.023379
4.46667	0.027694
4.48333	0.024397
4.5	0.027935
4.51667	0.033868
4.53333	0.040563
4.55	0.04149
4.56667	0.036606
4.58333	0.004391
4.6	-0.026267
4.61667	-0.112392
4.63333	-0.220238
4.65	-0.296549
4.66667	-0.374485
4.68333	-0.425744
4.7	-0.440234
4.71667	-0.45857
4.73333	-0.455712
4.75	-0.443134
4.76667	-0.415058
4.78333	-0.396437
4.8	-0.389783
4.81667	-0.352601
4.83333	-0.324539
4.85	-0.2886
4.86667	-0.257428
4.88333	-0.234874
4.9	-0.236682
4.91667	-0.231366
4.93333	-0.223281
4.95	-0.217368
4.96667	-0.212495
4.98333	-0.205273
5	-0.196706
5.01667	-0.185622
5.03333	-0.176082
5.05	-0.167082
5.06667	-0.159291
5.08333	-0.15384
5.1	-0.148553
5.11667	-0.143344
5.13333	-0.137755
5.15	-0.130781
5.16667	-0.126189
5.18333	-0.118704
5.2	-0.11243
5.21667	-0.10967
5.23333	-0.107283
5.25	-0.101543
5.26667	-0.096554
5.28333	-0.093991
5.3	-0.09222
5.31667	-0.085297
5.33333	-0.093989
5.35	-0.099328
5.36667	-0.103954
5.38333	-0.102381
5.4	-0.096829
5.41667	-0.092196
5.43333	-0.092795
5.45	-0.091006
5.46667	-0.087876
5.48333	-0.084452
5.5	-0.08425
5.51667	-0.085429
5.53333	-0.084137
5.55	-0.083347
5.56667	-0.08109
5.58333	-0.078708
5.6	-0.077289
5.61667	-0.076916
5.63333	-0.07604
5.65	-0.074202
5.66667	-0.074039
5.68333	-0.073541
5.7	-0.0725
5.71667	-0.072589
5.73333	-0.068828
5.75	-0.064481
5.76667	-0.05775
5.78333	-0.055331
5.8	-0.052537
5.81667	-0.050834
5.83333	-0.051434
5.85	-0.050488
5.86667	-0.048161
5.88333	-0.046256
5.9	-0.045901
5.91667	-0.045089
5.93333	-0.040804
5.95	-0.038614
5.96667	-0.038396
5.98333	-0.036966
6	-0.029552
6.01667	-0.02436
6.03333	-0.035081
6.05	-0.078002
6.06667	-0.073197
6.08333	-0.021001
6.1	0.025832
6.11667	0.039544
6.13333	0.038181
6.15	0.036898
6.16667	0.028493
6.18333	0.023519
6.2	0.016028
6.21667	-0.003482
6.23333	-0.019772
6.25	-0.026227
6.26667	-0.02896
6.28333	-0.028055
6.3	-0.028034
6.31667	-0.026886
6.33333	-0.028087
6.35	-0.027325
6.36667	-0.026483
6.38333	-0.025269
6.4	-0.022802
6.41667	-0.020675
6.43333	-0.017588
6.45	-0.014924
6.46667	-0.011761
6.48333	-0.008644
6.5	-0.007706
6.51667	-0.006604
6.53333	-0.004709
6.55	-0.001519
6.56667	0.000329
6.58333	0.001589
6.6	0.00335
6.61667	0.005611
6.63333	0.006867
6.65	0.008539
6.66667	0.008453
6.68333	0.007738
6.7	0.01146
6.71667	0.010199
6.73333	0.008185
6.75	0.031961
6.76667	0.101709
6.78333	0.107106
6.8	0.050412
6.81667	0.001214
6.83333	-0.038983
6.85	-0.04669
6.86667	-0.034845
6.88333	-0.017767
6.9	-0.002363
6.91667	0.012873
6.93333	0.019149
6.95	0.025132
6.96667	0.034716
6.98333	0.034042
7	0.03186
7.01667	0.017285
7.03333	0.032311
7.05	0.065549
7.06667	0.088027
7.08333	0.096478
7.1	0.09262
7.11667	0.024327
7.13333	-0.082862
7.15	-0.174184
7.16667	-0.242228
7.18333	-0.307007
7.2	-0.369525
7.21667	-0.382933
7.23333	-0.392657
7.25	-0.380778
7.26667	-0.365048
7.28333	-0.358698
7.3	-0.364113
7.31667	-0.386443
7.33333	-0.38064
7.35	-0.360392
7.36667	-0.331354
7.38333	-0.310606
7.4	-0.287097
7.41667	-0.264551
7.43333	-0.240164
7.45	-0.219087
7.46667	-0.202448
7.48333	-0.188406
7.5	-0.177381
7.51667	-0.16845
7.53333	-0.162242
7.55	-0.154905
7.56667	-0.147025
7.58333	-0.139105
7.6	-0.133154
7.61667	-0.128042
7.63333	-0.12335
7.65	-0.120168
7.66667	-0.117531
7.68333	-0.117366
7.7	-0.119046
7.71667	-0.118968
7.73333	-0.117972
7.75	-0.117145
7.76667	-0.116571
7.78333	-0.117967
7.8	-0.12263
7.81667	-0.12784
7.83333	-0.138076
7.85	-0.140443
7.86667	-0.12012
7.88333	-0.076353
7.9	-0.060765
7.91667	-0.064942
7.93333	-0.064599
7.95	-0.06564
7.96667	-0.066641
7.98333	-0.064212
8	-0.061241
8.01667	-0.05731
8.03333	-0.055014
8.05	-0.054814
8.06667	-0.054449
8.08333	-0.055594
8.1	-0.055737
8.11667	-0.054459
8.13333	-0.05331
8.15	-0.054006
8.16667	-0.0537
8.18333	-0.052433
8.2	-0.05184
8.21667	-0.050915
8.23333	-0.051123
8.25	-0.053134
8.26667	-0.057033
8.28333	-0.058925
8.3	-0.058936
8.31667	-0.054764
8.33333	-0.049046
8.35	-0.049444
8.36667	-0.070025
8.38333	-0.113805
8.4	-0.128951
8.41667	-0.116592
8.43333	-0.106122
8.45	-0.093017
8.46667	-0.081925
8.48333	-0.071256
8.5	-0.061009
8.51667	-0.056753
8.53333	-0.053589
8.55	-0.049801
8.56667	-0.043839
8.58333	-0.039263
8.6	-0.036533
8.61667	-0.033096
8.63333	-0.029871
8.65	-0.0264
8.66667	-0.024314
8.68333	-0.023697
8.7	-0.022164
8.71667	-0.021095
8.73333	-0.021203
8.75	-0.021817
8.76667	-0.02118
8.78333	-0.02017
8.8	-0.018955
8.81667	-0.01787
8.83333	-0.01813
8.85	-0.016718
8.86667	-0.015479
8.88333	-0.01529
8.9	-0.015524
8.91667	-0.015301
8.93333	-0.01479
8.95	-0.013151
8.96667	-0.011098
8.98333	-0.008922
9	-0.007336
9.01667	-0.006673
9.03333	-0.004716
9.05	-0.003055
9.06667	-0.000559
9.08333	0.00139
9.1	0.002207
9.11667	0.00252
9.13333	0.002579
9.15	0.003181
9.16667	0.002987
9.18333	0.003209
9.2	0.003975
9.21667	0.004824
9.23333	0.006175
9.25	0.007776
9.26667	0.008623
9.28333	0.009219
9.3	0.010191
9.31667	0.010787
9.33333	0.011843
9.35	0.013026
9.36667	0.013371
9.38333	0.01468
9.4	0.015822
9.41667	0.018179
9.43333	0.021667
9.45	0.025072
9.46667	0.029399
9.48333	0.033141
9.5	0.039228
9.51667	0.039538
9.53333	0.039346
9.55	0.055651
9.56667	0.074217
9.58333	0.091445
9.6	0.104528
9.61667	0.090774
9.63333	0.042773
9.65	-0.036628
9.66667	-0.140521
9.68333	-0.241525
9.7	-0.296934
9.71667	-0.336809
9.73333	-0.349595
9.75	-0.348773
9.76667	-0.342006
9.78333	-0.32925
9.8	-0.316076
9.81667	-0.301309
9.83333	-0.285454
9.85	-0.267672
9.86667	-0.249806
9.88333	-0.232191
9.9	-0.215621
9.91667	-0.203364
9.93333	-0.192906
9.95	-0.184374
9.96667	-0.177391
9.98333	-0.171579
10	-0.16472
10.0167	-0.158782
10.0333	-0.154434
10.05	-0.149667
10.0667	-0.144564
10.0833	-0.14122
10.1	-0.138838
10.1167	-0.136247
10.1333	-0.133529
10.15	-0.131104
10.1667	-0.128972
10.1833	-0.127593
10.2	-0.12525
10.2167	-0.122531
10.2333	-0.118094
10.25	-0.114369
10.2667	-0.112109
10.2833	-0.111188
10.3	-0.109681
10.3167	-0.10855
10.3333	-0.106791
10.35	-0.104237
10.3667	-0.102058
10.3833	-0.09967
10.4	-0.097408
10.4167	-0.095103
10.4333	-0.093091
10.45	-0.091498
10.4667	-0.090365
10.4833	-0.089106
10.5	-0.088265
10.5167	-0.088722
10.5333	-0.0883
10.55	-0.085366
10.5667	-0.082473
10.5833	-0.079873
10.6	-0.076854
10.6167	-0.074128
10.6333	-0.072825
10.65	-0.071816
10.6667	-0.070429
10.6833	-0.070089
10.7	-0.068535
10.7167	-0.066855
10.7333	-0.06484
10.75	-0.062197
10.7667	-0.060098
10.7833	-0.057747
10.8	-0.056528
10.8167	-0.056103
10.8333	-0.054004
10.85	-0.0527
10.8667	-0.051773
10.8833	-0.051265
10.9	-0.050296
10.9167	-0.05075
10.9333	-0.050117
10.95	-0.048394
10.9667	-0.047635
10.9833	-0.04654
11	-0.045822
11.0167	-0.04657
11.0333	-0.048114
11.05	-0.047815
11.0667	-0.047056
11.0833	-0.046632
11.1	-0.046877
11.1167	-0.046914
11.1333	-0.045946
11.15	-0.045061
11.1667	-0.044345
11.1833	-0.044759
11.2	-0.044293
11.2167	-0.042154
11.2333	-0.040349
11.25	-0.039633
11.2667	-0.038792
11.2833	-0.038453
11.3	-0.037402
11.3167	-0.035682
11.3333	-0.032832
11.35	-0.030317
11.3667	-0.028012
11.3833	-0.027172
11.4	-0.026918
11.4167	-0.026121
11.4333	-0.024863
11.45	-0.022977
11.4667	-0.021846
11.4833	-0.020589
11.5	-0.019123
11.5167	-0.018243
11.5333	-0.016862
11.55	-0.01548
11.5667	-0.01456
11.5833	-0.014812
11.6	-0.013851
11.6167	-0.012638
11.6333	-0.011133
11.65	-0.010215
11.6667	-0.009338
11.6833	-0.008044
11.7	-0.006582
11.7167	-0.005372
11.7333	-0.003744
11.75	-0.002074
11.7667	-0.001451
11.7833	-0.00175
11.8	-0.002134
11.8167	-0.002224
11.8333	-0.002357
11.85	-0.002574
11.8667	-0.002205
11.8833	-0.000372
11.9	0.000917
11.9167	2.8e-05
11.9333	-0.002159
11.95	-0.004095
11.9667	-0.004609
11.9833	-0.004118
12	-0.004046
12.0167	-0.006193
12.0333	-0.000512
12.05	0.02648
12.0667	0.061385
12.0833	0.099513
12.1	0.119679
12.1167	0.103294
12.1333	0.041524
12.15	-0.042394
12.1667	-0.132886
12.1833	-0.200226
12.2	-0.261034
12.2167	-0.277211
12.2333	-0.302725
12.25	-0.312204
12.2667	-0.305941
12.2833	-0.295785
12.3	-0.287261
12.3167	-0.272709
12.3333	-0.255477
12.35	-0.241302
12.3667	-0.227504
12.3833	-0.219818
12.4	-0.209537
12.4167	-0.202355
12.4333	-0.192451
12.45	-0.184557
12.4667	-0.178212
12.4833	-0.172161
12.5	-0.165649
12.5167	-0.15943
12.5333	-0.155221
12.55	-0.150551
12.5667	-0.147096
12.5833	-0.142971
12.6	-0.138971
12.6167	-0.135767
12.6333	-0.132186
12.65	-0.127433
12.6667	-0.122513
12.6833	-0.118974
12.7	-0.115812
12.7167	-0.113361
12.7333	-0.110869
12.75	-0.109884
12.7667	-0.108647
12.7833	-0.108416
12.8	-0.106258
12.8167	-0.103681
12.8333	-0.100602
12.85	-0.09723
12.8667	-0.094486
12.8833	-0.09216
12.9	-0.090378
12.9167	-0.08822
12.9333	-0.086689
12.95	-0.086037
12.9667	-0.083501
12.9833	-0.081719
13	-0.080438
13.0167	-0.078655
13.0333	-0.07704
13.05	-0.07534
13.0667	-0.07364
13.0833	-0.072358
13.1	-0.070741
13.1167	-0.069334
13.1333	-0.068344
13.15	-0.067271
13.1667	-0.066532
13.1833	-0.065165
13.2	-0.062918
13.2167	-0.060587
13.2333	-0.058926
13.25	-0.057934
13.2667	-0.057696
13.2833	-0.057415
13.3	-0.056673
13.3167	-0.055806
13.3333	-0.054812
13.35	-0.054027
13.3667	-0.053786
13.3833	-0.053
13.4	-0.050916
13.4167	-0.048831
13.4333	-0.048588
13.45	-0.048094
13.4667	-0.047808
13.4833	-0.047438
13.5	-0.046439
13.5167	-0.046236
13.5333	-0.047413
13.55	-0.047836
13.5667	-0.046207
13.5833	-0.043322
13.6	-0.04052
13.6167	-0.038428
13.6333	-0.03663
13.65	-0.034621
13.6667	-0.032988
13.6833	-0.031481
13.7	-0.029345
13.7167	-0.028506
13.7333	-0.028168
13.75	-0.027286
13.7667	-0.025817
13.7833	-0.024473
13.8	-0.022081
13.8167	-0.019438
13.8333	-0.018008
13.85	-0.016158
13.8667	-0.014936
13.8833	-0.013713
13.9	-0.013075
13.9167	-0.012646
13.9333	-0.012341
13.95	-0.011743
13.9667	-0.011353
13.9833	-0.010377
14	-0.008311
14.0167	-0.007081
14.0333	-0.006144
14.05	-0.005163
14.0667	-0.004182
14.0833	-0.003661
14.1	-0.002217
14.1167	-0.000982
14.1333	-0.001086
14.15	-0.000729
14.1667	4.9e-05
14.1833	0.000409
14.2	0.001188
14.2167	0.001634
14.2333	0.003169
14.25	0.003533
14.2667	0.002935
14.2833	0.003092
14.3	0.003669
14.3167	0.003702
14.3333	0.003863
14.35	0.004485
14.3667	0.00628
14.3833	0.007784
14.4	0.008075
14.4167	0.009036
14.4333	0.009245
14.45	0.007822
14.4667	0.007531
14.4833	0.014274
14.5	0.015408
14.5167	0.014994
14.5333	0.018767
14.55	0.036525
14.5667	0.066426
14.5833	0.088456
14.6	0.119864
14.6167	0.139258
14.6333	0.115067
14.65	0.035318
14.6667	-0.041333
14.6833	-0.122254
14.7	-0.201542
14.7167	-0.236491
14.7333	-0.265621
14.75	-0.278966
14.7667	-0.276276
14.7833	-0.26718
14.8	-0.258628
14.8167	-0.248067
14.8333	-0.237297
14.85	-0.226275
14.8667	-0.215756
14.8833	-0.206327
14.9	-0.196102
14.9167	-0.187259
14.9333	-0.17938
14.95	-0.17104
14.9667	-0.163455
14.9833	-0.157168
15	-0.152515
15.0167	-0.147277
15.0333	-0.142206
15.05	-0.136635
15.0667	-0.131441
15.0833	-0.127001
15.1	-0.12227
15.1167	-0.118795
15.1333	-0.115238
15.15	-0.111389
15.1667	-0.107416
15.1833	-0.103402
15.2	-0.099641
15.2167	-0.096467
15.2333	-0.093713
15.25	-0.090375
15.2667	-0.086326
15.2833	-0.082823
15.3	-0.080034
15.3167	-0.077079
15.3333	-0.074419
15.35	-0.072598
15.3667	-0.071197
15.3833	-0.068836
15.4	-0.066141
15.4167	-0.063867
15.4333	-0.061931
15.45	-0.060582
15.4667	-0.058817
15.4833	-0.05718
15.5	-0.056634
15.5167	-0.055378
15.5333	-0.054125
15.55	-0.052664
15.5667	-0.051835
15.5833	-0.051635
15.6	-0.050518
15.6167	-0.048566
15.6333	-0.047286
15.65	-0.046762
15.6667	-0.04507
15.6833	-0.042794
15.7	-0.04052
15.7167	-0.039213
15.7333	-0.038202
15.75	-0.036524
15.7667	-0.036398
15.7833	-0.036318
15.8	-0.035947
15.8167	-0.034827
15.8333	-0.034588
15.85	-0.034563
15.8667	-0.034206
15.8833	-0.033936
15.9	-0.033419
15.9167	-0.032319
15.9333	-0.03139
15.95	-0.030717
15.9667	-0.030423
15.9833	-0.029799
16	-0.029388
16.0167	-0.030069
16.0333	-0.03042
16.05	-0.030732
16.0667	-0.030672
16.0833	-0.029988
16.1	-0.028932
16.1167	-0.027921
16.1333	-0.027082
16.15	-0.026583
16.1667	-0.025251
16.1833	-0.023839
16.2	-0.021971
16.2167	-0.020233
16.2333	-0.018457
16.25	-0.017105
16.2667	-0.016007
16.2833	-0.016295
16.3	-0.016336
16.3167	-0.015669
16.3333	-0.014502
16.35	-0.012502
16.3667	-0.010212
16.3833	-0.008804
16.4	-0.007147
16.4167	-0.005828
16.4333	-0.004343
16.45	-0.002861
16.4667	-0.001171
16.4833	0.00035
16.5	0.002037
16.5167	0.002509
16.5333	0.003775
16.55	0.00458
16.5667	0.004799
16.5833	0.004725
16.6	0.004818
16.6167	0.005749
16.6333	0.006722
16.65	0.006859
16.6667	0.007122
16.6833	0.007596
16.7	0.007443
16.7167	0.008841
16.7333	0.010324
16.75	0.011181
16.7667	0.011705
16.7833	0.011394
16.8	0.010918
16.8167	0.011491
16.8333	0.012946
16.85	0.01612
16.8667	0.017203
16.8833	0.018876
16.9	0.021053
16.9167	0.024993
16.9333	0.027679
16.95	0.028777
16.9667	0.029878
16.9833	0.035001
17	0.041927
17.0167	0.036463
17.0333	0.01907
17.05	0.016835
17.0667	0.051237
17.0833	0.110637
17.1	0.15752
17.1167	0.161617
17.1333	0.126904
17.15	0.069836
17.1667	-0.009211
17.1833	-0.09642
17.2	-0.166545
17.2167	-0.221429
17.2333	-0.244533
17.25	-0.250511
17.2667	-0.251757
17.2833	-0.247056
17.3	-0.240638
17.3167	-0.231831
17.3333	-0.220386
17.35	-0.2112
17.3667	-0.200339
17.3833	-0.191068
17.4	-0.181922
17.4167	-0.17223
17.4333	-0.163794
17.45	-0.15565
17.4667	-0.148385
17.4833	-0.143422
17.5	-0.138794
17.5167	-0.134668
17.5333	-0.130877
17.55	-0.127797
17.5667	-0.123378
17.5833	-0.119294
17.6	-0.114539
17.6167	-0.110749
17.6333	-0.108339
17.65	-0.105428
17.6667	-0.101973
17.6833	-0.099189
17.7	-0.096363
17.7167	-0.091738
17.7333	-0.087699
17.75	-0.084122
17.7667	-0.080337
17.7833	-0.076469
17.8	-0.072309
17.8167	-0.069196
17.8333	-0.065918
17.85	-0.064023
17.8667	-0.062338
17.8833	-0.061576
17.9	-0.061025
17.9167	-0.060266
17.9333	-0.0593
17.95	-0.058126
17.9667	-0.05641
17.9833	-0.054822
18	-0.052858
18.0167	-0.052195
18.0333	-0.052078
18.05	-0.051127
18.0667	-0.04955
18.0833	-0.048184
18.1	-0.047407
18.1167	-0.045545
18.1333	-0.043392
18.15	-0.042749
18.1667	-0.041565
18.1833	-0.040091
18.2	-0.03728
18.2167	-0.034932
18.2333	-0.0333
18.25	-0.030708
18.2667	-0.028622
18.2833	-0.027335
18.3	-0.026595
18.3167	-0.026404
18.3333	-0.025839
18.35	-0.024232
18.3667	-0.023173
18.3833	-0.022746
18.4	-0.023285
18.4167	-0.023662
18.4333	-0.023917
18.45	-0.022585
18.4667	-0.020672
18.4833	-0.019474
18.5	-0.019119
18.5167	-0.018223
18.5333	-0.01775
18.55	-0.017742
18.5667	-0.01732
18.5833	-0.015519
18.6	-0.01456
18.6167	-0.014694
18.6333	-0.01525
18.65	-0.014427
18.6667	-0.013148
18.6833	-0.012039
18.7	-0.011519
18.7167	-0.011672
18.7333	-0.010446
18.75	-0.009431
18.7667	-0.00821
18.7833	-0.008372
18.8	-0.008661
18.8167	-0.007611
18.8333	-0.006898
18.85	-0.004594
18.8667	-0.001537
18.8833	0.000975
18.9	0.002733
18.9167	0.004367
18.9333	0.005707
18.95	0.006672
18.9667	0.007764
18.9833	0.00781
19	0.007189
19.0167	0.006904
19.0333	0.00771
19.05	0.00969
19.0667	0.011422
19.0833	0.012864
19.1	0.013346
19.1167	0.014292
19.1333	0.015032
19.15	0.015357
19.1667	0.015184
19.1833	0.014553
19.2	0.013969
19.2167	0.012719
19.2333	0.012269
19.25	0.012577
19.2667	0.012303
19.2833	0.012955
19.3	0.014365
19.3167	0.015738
19.3333	0.016823
19.35	0.017075
19.3667	0.017122
19.3833	0.016713
19.4	0.016477
19.4167	0.016496
19.4333	0.016143
19.45	0.016632
19.4667	0.017837
19.4833	0.020386
19.5	0.017496
19.5167	0.009921
19.5333	0.023242
19.55	0.030999
19.5667	0.062791
19.5833	0.120587
19.6	0.166496
19.6167	0.18913
19.6333	0.184302
19.65	0.135515
19.6667	0.06316
19.6833	-0.027238
19.7	-0.102057
19.7167	-0.169213
19.7333	-0.206471
19.75	-0.218105
19.7667	-0.209471
19.7833	-0.203641
19.8	-0.195087
19.8167	-0.185066
19.8333	-0.179815
19.85	-0.172093
19.8667	-0.167007
19.8833	-0.160956
19.9	-0.15281
19.9167	-0.146086
19.9333	-0.139236
19.95	-0.13184
19.9667	-0.12796
19.9833	-0.123576
20	-0.118564
20.0167	-0.115226
20.0333	-0.11084
20.05	-0.105282
20.0667	-0.099765
20.0833	-0.09563
20.1	-0.091243
20.1167	-0.087107
20.1333	-0.084479
20.15	-0.080679
20.1667	-0.078805
20.1833	-0.07848
20.2	-0.077193
20.2167	-0.075446
20.2333	-0.073449
20.25	-0.07141
20.2667	-0.068996
20.2833	-0.065913
20.3	-0.062915
20.3167	-0.059876
20.3333	-0.058053
20.35	-0.057864
20.3667	-0.056504
20.3833	-0.05456
20.4	-0.052744
20.4167	-0.051725
20.4333	-0.05008
20.45	-0.047726
20.4667	-0.045206
20.4833	-0.044489
20.5	-0.042854
20.5167	-0.041849
20.5333	-0.040177
20.55	-0.040224
20.5667	-0.039102
20.5833	-0.038402
20.6	-0.037914
20.6167	-0.03743
20.6333	-0.036907
20.65	-0.037184
20.6667	-0.036291
20.6833	-0.0349
20.7	-0.034183
20.7167	-0.033092
20.7333	-0.03096
20.75	-0.029082
20.7667	-0.027167
20.7833	-0.025005
20.8	-0.022597
20.8167	-0.021658
20.8333	-0.020431
20.85	-0.019083
20.8667	-0.018242
20.8833	-0.016359
20.9	-0.014731
20.9167	-0.012815
20.9333	-0.011155
20.95	-0.009624
20.9667	-0.008475
20.9833	-0.007581
21	-0.006315
21.0167	-0.005261
21.0333	-0.004589
21.05	-0.004757
21.0667	-0.004427
21.0833	-0.004644
21.1	-0.005577
21.1167	-0.00534
21.1333	-0.004771
21.15	-0.003745
21.1667	-0.002638
21.1833	-0.001617
21.2	-0.000766
21.2167	-0.000587
21.2333	-0.001248
21.25	-0.001743
21.2667	-0.001319
21.2833	-0.00119
21.3	-0.000392
21.3167	0.000908
21.3333	0.001159
21.35	0.001074
21.3667	0.001198
21.3833	0.001322
21.4	0.001864
21.4167	0.003159
21.4333	0.004286
21.45	0.004032
21.4667	0.003359
21.4833	0.002938
21.5	0.00256
21.5167	0.002517
21.5333	0.003605
21.55	0.004401
21.5667	0.004905
21.5833	0.005494
21.6	0.005456
21.6167	0.005252
21.6333	0.004715
21.65	0.003719
21.6667	0.003646
21.6833	0.004245
21.7	0.004804
21.7167	0.005365
21.7333	0.005719
21.75	0.005991
21.7667	0.006308
21.7833	0.007255
21.8	0.008247
21.8167	0.00945
21.8333	0.010321
21.85	0.010902
21.8667	0.010773
21.8833	0.01069
21.9	0.01132
21.9167	0.01254
21.9333	0.015186
21.95	0.016328
21.9667	0.017053
21.9833	0.018158
22	0.016628
22.0167	0.009741
22.0333	0.001141
22.05	0.015109
22.0667	0.050642
22.0833	0.11402
22.1	0.179451
22.1167	0.213944
22.1333	0.20745
22.15	0.165999
22.1667	0.086742
22.1833	0.003887
22.2	-0.069629
22.2167	-0.125308
22.2333	-0.170811
22.25	-0.189936
22.2667	-0.193861
22.2833	-0.189788
22.3	-0.182447
22.3167	-0.176403
22.3333	-0.169939
22.35	-0.165274
22.3667	-0.160817
22.3833	-0.154433
22.4	-0.147252
22.4167	-0.140322
22.4333	-0.133307
22.45	-0.127253
22.4667	-0.121869
22.4833	-0.116023
22.5	-0.11047
22.5167	-0.10701
22.5333	-0.104176
22.55	-0.101636
22.5667	-0.098132
22.5833	-0.093413
22.6	-0.088568
22.6167	-0.084142
22.6333	-0.079799
22.65	-0.077298
22.6667	-0.075132
22.6833	-0.073342
22.7	-0.072935
22.7167	-0.071313
22.7333	-0.070445
22.75	-0.069116
22.7667	-0.066741
22.7833	-0.063697
22.8	-0.060778
22.8167	-0.05853
22.8333	-0.057329
22.85	-0.05504
22.8667	-0.053044
22.8833	-0.053143
22.9	-0.052866
22.9167	-0.05284
22.9333	-0.052397
22.95	-0.05074
22.9667	-0.049085
22.9833	-0.046844
23	-0.044982
23.0167	-0.044376
23.0333	-0.043688
23.05	-0.043085
23.0667	-0.04307
23.0833	-0.043265
23.1	-0.042499
23.1167	-0.042153
23.1333	-0.041055
23.15	-0.039121
23.1667	-0.03677
23.1833	-0.03484
23.2	-0.032744
23.2167	-0.03086
23.2333	-0.028852
23.25	-0.027515
23.2667	-0.026642
23.2833	-0.026524
23.3	-0.025278
23.3167	-0.024411
23.3333	-0.022625
23.35	-0.021177
23.3667	-0.019145
23.3833	-0.017702
23.4	-0.01647
23.4167	-0.015241
23.4333	-0.01456
23.45	-0.014174
23.4667	-0.014
23.4833	-0.01341
23.5	-0.012405
23.5167	-0.010859
23.5333	-0.010236
23.55	-0.009784
23.5667	-0.009168
23.5833	-0.007968
23.6	-0.006897
23.6167	-0.005871
23.6333	-0.005057
23.65	-0.005293
23.6667	-0.005281
23.6833	-0.004978
23.7	-0.00426
23.7167	-0.003669
23.7333	-0.003752
23.75	-0.003795
23.7667	-0.003799
23.7833	-0.003303
23.8	-0.003479
23.8167	-0.004202
23.8333	-0.004885
23.85	-0.006031
23.8667	-0.007053
23.8833	-0.007827
23.9	-0.008309
23.9167	-0.008248
23.9333	-0.008148
23.95	-0.007086
23.9667	-0.006319
23.9833	-0.006055
24	-0.005248
24.0167	-0.004777
24.0333	-0.005103
24.05	-0.005555
24.0667	-0.00496
24.0833	-0.003906
24.1	-0.002056
24.1167	-0.000374
24.1333	0.002062
24.15	0.00408
24.1667	0.005051
24.1833	0.007322
24.2	0.008965
24.2167	0.010357
24.2333	0.010872
24.25	0.009755
24.2667	0.009644
24.2833	0.009954
24.3	0.01127
24.3167	0.01242
24.3333	0.012735
24.35	0.013429
24.3667	0.01538
24.3833	0.015827
24.4	0.015731
24.4167	0.014298
24.4333	0.01383
24.45	0.014034
24.4667	0.018719
24.4833	0.02211
24.5	0.019012
24.5167	0.017801
24.5333	0.01969
24.55	0.032843
24.5667	0.060317
24.5833	0.1117
24.6	0.171792
24.6167	0.240344
24.6333	0.233033
24.65	0.182935
24.6667	0.109057
24.6833	0.020903
24.7	-0.058917
24.7167	-0.098961
24.7333	-0.138334
24.75	-0.174858
24.7667	-0.193462
24.7833	-0.1954
24.8	-0.186034
24.8167	-0.176331
24.8333	-0.167966
24.85	-0.160857
24.8667	-0.154625
24.8833	-0.149147
24.9	-0.144127
24.9167	-0.137642
24.9333	-0.130067
24.95	-0.122994
24.9667	-0.117259
24.9833	-0.112613
25	-0.108426
25.0167	-0.104448
25.0333	-0.10026
25.05	-0.098751
25.0667	-0.097241
25.0833	-0.095019
25.1	-0.092336
25.1167	-0.08982
25.1333	-0.087263
25.15	-0.085081
25.1667	-0.082146
25.1833	-0.079838
25.2	-0.077447
25.2167	-0.075809
25.2333	-0.073166
25.25	-0.071612
25.2667	-0.06968
25.2833	-0.067959
25.3	-0.065442
25.3167	-0.063385
25.3333	-0.060743
25.35	-0.057766
25.3667	-0.055836
25.3833	-0.05311
25.4	-0.0516
25.4167	-0.048791
25.4333	-0.046444
25.45	-0.044767
25.4667	-0.043175
25.4833	-0.041332
25.5	-0.03995
25.5167	-0.038485
25.5333	-0.038067
25.55	-0.037525
25.5667	-0.037151
25.5833	-0.03615
25.6	-0.034982
25.6167	-0.033313
25.6333	-0.03311
25.65	-0.032573
25.6667	-0.031828
25.6833	-0.031001
25.7	-0.029546
25.7167	-0.027884
25.7333	-0.027018
25.75	-0.026865
25.7667	-0.026463
25.7833	-0.025769
25.8	-0.024238
25.8167	-0.023003
25.8333	-0.021811
25.85	-0.020788
25.8667	-0.019976
25.8833	-0.019584
25.9	-0.019906
25.9167	-0.020188
25.9333	-0.020346
25.95	-0.021008
25.9667	-0.020835
25.9833	-0.020412
26	-0.02041
26.0167	-0.020578
26.0333	-0.020581
26.05	-0.018994
26.0667	-0.018582
26.0833	-0.018675
26.1	-0.018309
26.1167	-0.017946
26.1333	-0.018045
26.15	-0.018147
26.1667	-0.018377
26.1833	-0.018442
26.2	-0.017045
26.2167	-0.015231
26.2333	-0.013964
26.25	-0.013495
26.2667	-0.012233
26.2833	-0.010932
26.3	-0.009424
26.3167	-0.008464
26.3333	-0.00805
26.35	-0.008685
26.3667	-0.009783
26.3833	-0.00992
26.4	-0.009599
26.4167	-0.008778
26.4333	-0.009006
26.45	-0.009362
26.4667	-0.009342
26.4833	-0.010078
26.5	-0.00935
26.5167	-0.008079
26.5333	-0.005847
26.55	-0.004118
26.5667	-0.002432
26.5833	-0.000203
26.6	0.001063
26.6167	0.001574
26.6333	0.000829
26.65	0.000837
26.6667	0.00206
26.6833	0.004287
26.7	0.00618
26.7167	0.006483
26.7333	0.007832
26.75	0.009517
26.7667	0.010701
26.7833	0.010965
26.8	0.011983
26.8167	0.011956
26.8333	0.011595
26.85	0.011696
26.8667	0.011715
26.8833	0.011275
26.9	0.009957
26.9167	0.010818
26.9333	0.011639
26.95	0.011457
26.9667	0.014123
26.9833	0.013567
27	0.010752
27.0167	0.011959
27.0333	0.012664
27.05	0.02053
27.0667	0.048997
27.0833	0.09191
27.1	0.154921
27.1167	0.217432
27.1333	0.223255
27.15	0.180596
27.1667	0.122447
27.1833	0.066185
27.2	-0.01256
27.2167	-0.084771
27.2333	-0.145049
27.25	-0.161908
27.2667	-0.172486
27.2833	-0.173516
27.3	-0.171153
27.3167	-0.16477
27.3333	-0.160018
27.35	-0.154762
27.3667	-0.150803
27.3833	-0.147303
27.4	-0.143969
27.4167	-0.139169
27.4333	-0.134116
27.45	-0.130024
27.4667	-0.125262
27.4833	-0.120288
27.5	-0.116612
27.5167	-0.113604
27.5333	-0.109716
27.55	-0.104821
27.5667	-0.100135
27.5833	-0.096829
27.6	-0.094066
27.6167	-0.091847
27.6333	-0.088454
27.65	-0.08506
27.6667	-0.081455
27.6833	-0.07898
27.7	-0.074954
27.7167	-0.07323
27.7333	-0.071087
27.75	-0.068147
27.7667	-0.065876
27.7833	-0.062766
27.8	-0.060911
27.8167	-0.060605
27.8333	-0.060465
27.85	-0.059947
27.8667	-0.059387
27.8833	-0.058574
27.9	-0.056881
27.9167	-0.055104
27.9333	-0.053074
27.95	-0.050876
27.9667	-0.049515
27.9833	-0.048487
28	-0.048338
28.0167	-0.048063
28.0333	-0.04607
28.05	-0.043574
28.0667	-0.041161
28.0833	-0.039334
28.1	-0.037547
28.1167	-0.036472
28.1333	-0.03527
28.15	-0.034025
28.1667	-0.031985
28.1833	-0.029776
28.2	-0.029618
28.2167	-0.029962
28.2333	-0.030054
28.25	-0.029936
28.2667	-0.030278
28.2833	-0.028442
28.3	-0.026522
28.3167	-0.025188
28.3333	-0.024648
28.35	-0.024569
28.3667	-0.024907
28.3833	-0.026418
28.4	-0.027048
28.4167	-0.026381
28.4333	-0.026215
28.45	-0.026467
28.4667	-0.02584
28.4833	-0.024543
28.5	-0.024124
28.5167	-0.023286
28.5333	-0.022155
28.55	-0.021316
28.5667	-0.020603
28.5833	-0.020057
28.6	-0.019887
28.6167	-0.020052
28.6333	-0.020468
28.65	-0.020548
28.6667	-0.020503
28.6833	-0.019411
28.7	-0.018067
28.7167	-0.016598
28.7333	-0.015295
28.75	-0.012946
28.7667	-0.010723
28.7833	-0.009587
28.8	-0.00841
28.8167	-0.007442
28.8333	-0.006683
28.85	-0.00563
28.8667	-0.004411
28.8833	-0.003526
28.9	-0.002808
28.9167	-0.001463
28.9333	-0.001122
28.95	-0.000865
28.9667	-0.000189
28.9833	0.000278
29	0.000493
29.0167	0.000666
29.0333	0.000337
29.05	9.2e-05
29.0667	-0.000363
29.0833	-0.001739
29.1	-0.003157
29.1167	-0.003361
29.1333	-0.003271
29.15	-0.002973
29.1667	-0.002675
29.1833	-0.002628
29.2	-0.00321
29.2167	-0.002828
29.2333	-0.002656
29.25	-0.0024
29.2667	-0.002061
29.2833	-0.001973
29.3	-0.00176
29.3167	-0.000793
29.3333	0.000593
29.35	0.001476
29.3667	0.002276
29.3833	0.002824
29.4	0.004754
29.4167	0.005596
29.4333	0.005474
29.45	0.005688
29.4667	0.006446
29.4833	0.008083
29.5	0.01106
29.5167	0.009222
29.5333	0.009771
29.55	-0.001319
29.5667	0.017777
29.5833	0.083388
29.6	0.141631
29.6167	0.201004
29.6333	0.245347
29.65	0.219518
29.6667	0.167815
29.6833	0.082911
29.7	0.006129
29.7167	-0.060186
29.7333	-0.110257
29.75	-0.154006
29.7667	-0.164469
29.7833	-0.169197
29.8	-0.166515
29.8167	-0.160567
29.8333	-0.155834
29.85	-0.152357
29.8667	-0.147331
29.8833	-0.142347
29.9	-0.13887
29.9167	-0.134347
29.9333	-0.128904
29.95	-0.123544
29.9667	-0.118813
29.9833	-0.115673
30	-0.111948
30.0167	-0.10772
30.0333	-0.103702
30.05	-0.100187
30.0667	-0.096798
30.0833	-0.092739
30.1	-0.088681
30.1167	-0.084665
30.1333	-0.081906
30.15	-0.079566
30.1667	-0.076263
30.1833	-0.073212
30.2	-0.070246
30.2167	-0.067531
30.2333	-0.065277
30.25	-0.063442
30.2667	-0.061399
30.2833	-0.058645
30.3	-0.055765
30.3167	-0.054142
30.3333	-0.05252
30.35	-0.051401
30.3667	-0.049947
30.3833	-0.048871
30.4	-0.048047
30.4167	-0.047517
30.4333	-0.046694
30.45	-0.044783
30.4667	-0.042873
30.4833	-0.041257
30.5	-0.040145
30.5167	-0.039242
30.5333	-0.038005
30.55	-0.037271
30.5667	-0.035533
30.5833	-0.03455
30.6	-0.034154
30.6167	-0.033591
30.6333	-0.032987
30.65	-0.032258
30.6667	-0.031321
30.6833	-0.030385
30.7	-0.029324
30.7167	-0.027553
30.7333	-0.025614
30.75	-0.024096
30.7667	-0.023164
30.7833	-0.022778
30.8	-0.0221
30.8167	-0.021674
30.8333	-0.021416
30.85	-0.020657
30.8667	-0.020778
30.8833	-0.020482
30.9	-0.020229
30.9167	-0.019432
30.9333	-0.018427
30.95	-0.018261
30.9667	-0.017845
30.9833	-0.016843
31	-0.016722
31.0167	-0.016267
31.0333	-0.015604
31.05	-0.014817
31.0667	-0.014868
31.0833	-0.015004
31.1	-0.014011
31.1167	-0.012642
31.1333	-0.012238
31.15	-0.012672
31.1667	-0.012982
31.1833	-0.012289
31.2	-0.010926
31.2167	-0.01011
31.2333	-0.009043
31.25	-0.008229
31.2667	-0.008129
31.2833	-0.007611
31.3	-0.006256
31.3167	-0.004946
31.3333	-0.002841
31.35	-0.002496
31.3667	-0.00278
31.3833	-0.001559
31.4	-0.002223
31.4167	-0.002722
31.4333	-0.00297
31.45	-0.003764
31.4667	-0.003346
31.4833	-0.002133
31.5	-0.002346
31.5167	-0.002099
31.5333	-0.002147
31.55	-0.002321
31.5667	-0.002498
31.5833	-0.002591
31.6	-0.002477
31.6167	-0.001987
31.6333	-0.002588
31.65	-0.003189
31.6667	-0.003498
31.6833	-0.0036
31.7	-0.003367
31.7167	-0.002927
31.7333	-0.002948
31.75	-0.002216
31.7667	-0.000648
31.7833	0.000166
31.8	0.000685
31.8167	0.000953
31.8333	0.001094
31.85	0.001402
31.8667	0.003552
31.8833	0.005659
31.9	0.006216
31.9167	0.005391
31.9333	0.006911
31.95	0.010272
31.9667	0.011204
31.9833	0.012304
32	0.015161
32.0167	0.020614
32.0333	0.014511
32.05	0.009915
32.0667	0.028806
32.0833	0.092077
32.1	0.169834
32.1167	0.232016
32.1333	0.252203
32.15	0.227927
32.1667	0.180288
32.1833	0.095804
32.2	0.012953
32.2167	-0.065377
32.2333	-0.118377
32.25	-0.159863
32.2667	-0.17154
32.2833	-0.168187
32.3	-0.166006
32.3167	-0.16056
32.3333	-0.154654
32.35	-0.148915
32.3667	-0.14368
32.3833	-0.141208
32.4	-0.13815
32.4167	-0.133753
32.4333	-0.129021
32.45	-0.124415
32.4667	-0.119432
32.4833	-0.114241
32.5	-0.110222
32.5167	-0.106497
32.5333	-0.103274
32.55	-0.101517
32.5667	-0.097709
32.5833	-0.09298
32.6	-0.089675
32.6167	-0.086957
32.6333	-0.083443
32.65	-0.07792
32.6667	-0.074155
32.6833	-0.072191
32.7	-0.070772
32.7167	-0.070149
32.7333	-0.068353
32.75	-0.066181
32.7667	-0.064973
32.7833	-0.06322
32.8	-0.061384
32.8167	-0.058585
32.8333	-0.055452
32.85	-0.05483
32.8667	-0.054042
32.8833	-0.052793
32.9	-0.051587
32.9167	-0.049836
32.9333	-0.048295
32.95	-0.046336
32.9667	-0.044
32.9833	-0.041665
33	-0.039036
33.0167	-0.037078
33.0333	-0.036376
33.05	-0.035632
33.0667	-0.034219
33.0833	-0.032764
33.1	-0.031602
33.1167	-0.030817
33.1333	-0.030075
33.15	-0.030086
33.1667	-0.029177
33.1833	-0.028895
33.2	-0.028321
33.2167	-0.027538
33.2333	-0.027132
33.25	-0.027019
33.2667	-0.026989
33.2833	-0.026207
33.3	-0.025885
33.3167	-0.025354
33.3333	-0.024698
33.35	-0.024628
33.3667	-0.024224
[truncated: 670 more rows]
