# Supplementary material for: Structural basis for higher-order DNA binding by a bacterial transcriptional regulator
Source: PLoS Genet. 2025 Jun 27;21(6):e1011749. doi: 10.1371/journal.pgen.1011749 (PMC12204516; doi:10.1371/journal.pgen.1011749)
Supplement: S1 Appendix — (ZIP) [file pgen.1011749.s012.zip › Raw data files/Figure 4/Figure 4E.xlsx]

## Sheet: Sheet1
	Figure 4E
	Time (min)
		- (+Ara)
		Replicate 1	Replicate 2	Replicate 3	Mean	SEM
	350	4.24	2.65667	5.3	4.06556	0.768033
	Time (min)
		xre-res (+Ara)
		Replicate 1	Replicate 2	Replicate 3	Mean	SEM
	350	-0.716667	2.33333	0.01	0.542222	0.919795
	Time (min)
		xre-resR67A (+Ara)
		Replicate 1	Replicate 2	Replicate 3	Mean	SEM
	350	5.33333	10.1667	1.09333	5.53111	2.62111
