# Supplementary material for: Structural basis for higher-order DNA binding by a bacterial transcriptional regulator
Source: PLoS Genet. 2025 Jun 27;21(6):e1011749. doi: 10.1371/journal.pgen.1011749 (PMC12204516; doi:10.1371/journal.pgen.1011749)
Supplement: S1 Appendix — (ZIP) [file pgen.1011749.s012.zip › Raw data files/Figure 5/Figure 5A.xlsx]

## Sheet: Sheet1
	Figure 5A
	Time (min)	RFU (x 103)											Time (min)	RFU (x 103)								RFU (x 103)
		pBAD33 (-) (-Ara)					pBAD33 (-) (+Ara)							xre (-Ara)								PXR / xre (+Ara)
		Replicate 1	Replicate 2	Replicate 3	Mean	SEM	Replicate 1	Replicate 2	Replicate 3	Mean	SEM			Replicate 1	Replicate 2	Replicate 3	Replicate 4	Replicate 5	Replicate 6	Mean	SEM	Replicate 1	Replicate 2	Replicate 3	Replicate 4	Replicate 5	Replicate 6	Mean	SEM
	350	9.77033	9.07367	7.28967	8.41967	0.740284	5.85733	11.713	7.57933	8.38322	1.73752		350	9.326	9.278	11.2277	8.55	6.659	6.05167	8.51539	0.777012	-0.214	5.73833	11.5923	5.90733	1.62867	2.59833	4.54183	1.7116
	Time (min)	RFU (x 103)
		PXR / xre-res (-Ara)					PXR / xre-res (+Ara)
		Replicate 1	Replicate 2	Replicate 3	Mean	SEM	Replicate 1	Replicate 2	Replicate 3	Mean	SEM
	350	9.041	9.308	10.957	9.76867	0.599145	-2.04167	-3.858	4.65067	-3.51678	0.772235
