# Supplementary material for: Structural basis for higher-order DNA binding by a bacterial transcriptional regulator
Source: PLoS Genet. 2025 Jun 27;21(6):e1011749. doi: 10.1371/journal.pgen.1011749 (PMC12204516; doi:10.1371/journal.pgen.1011749)
Supplement: S1 Appendix — (ZIP) [file pgen.1011749.s012.zip › Raw data files/Figure 5/Figure5B_SEC_MALS_Xre_chromatogram.csv]

time_1	Molar_Mass	time_2	LS	time_3	UV	time_4	RI
31.3500884839916	19944.3111822661	31.0552562474235	0.172527334075963	31.0529391341571	0.207279524869615	31.0555481901075	0.111913933593326
31.3582782683407	19989.9356655888	31.0634460317726	0.179124863309865	31.0611289185062	0.215365395466919	31.0643201850495	0.118003276008533
31.3664680526899	20034.8370197942	31.0716358161218	0.185958369019324	31.0693187028553	0.223624154970446	31.0730921799915	0.124261908947373
31.374657837039	20077.397097891	31.0798256004709	0.193043857590273	31.0775084872044	0.232042597705522	31.0818641749335	0.130394845478076
31.3828476213881	20117.2860389106	31.08801538482	0.200404662158457	31.0856982715535	0.240614961094287	31.0906361698754	0.13674799665469
31.3910374057372	20155.0032019837	31.0962051691691	0.208066081237515	31.0938880559026	0.24934978176846	31.0994081648174	0.143299504312216
31.3992271900863	20190.7141342595	31.1043949535182	0.216046179864188	31.1020778402518	0.258244424670994	31.1081801597594	0.149960758949829
31.4074169744354	20224.7061409635	31.1125847378673	0.224342891691127	31.1102676246009	0.267284489275463	31.1169521547014	0.156764622436641
31.4156067587845	20258.066133603	31.1207745222164	0.232923134709062	31.11845740895	0.276459976826013	31.1257241496434	0.16381791442956
31.4237965431337	20291.6984921159	31.1289643065656	0.241722848527368	31.1266471932991	0.285758190098323	31.1344961445854	0.171211872893397
31.4319863274828	20326.6385021991	31.1371540909147	0.250663191580051	31.1348369776482	0.295169765011639	31.1432681395273	0.178732689503812
31.4401761118319	20364.3608932399	31.1453438752638	0.259677283819311	31.1430267619973	0.30469083275694	31.1520401344693	0.186293753357833
31.448365896181	20405.8758710071	31.1535336596129	0.268730888464058	31.1512165463464	0.314320291491691	31.1608121294113	0.193926541067271
31.4565556805301	20451.6425180634	31.161723443962	0.277824895009902	31.1594063306955	0.324049019692478	31.1695841243533	0.201508954833952
31.4647454648792	20500.9349258232	31.1699132283111	0.286979163642031	31.1675961150447	0.333866078944206	31.1783561192953	0.209205780125669
31.4729352492283	20551.3996044843	31.1781030126602	0.296212081958968	31.1757858993938	0.343771817660739	31.1871281142372	0.21727721778983
31.4811250335774	20600.1717976072	31.1862927970094	0.305529429089866	31.1839756837429	0.35376181323965	31.1959001091792	0.225531068455898
31.4893148179266	20645.1801881233	31.1944825813585	0.314926786157152	31.192165468092	0.363819353111702	31.2046721041212	0.233885585340831
31.4975046022757	20684.9219965559	31.2026723657076	0.324399390083869	31.2003552524411	0.373924809125162	31.2134440990632	0.242401419126266
31.5056943866248	20718.9010284928	31.2108621500567	0.333949519066427	31.2085450367902	0.384073747328941	31.2222160940052	0.25079749135446
31.5138841709739	20747.5816977902	31.2190519344058	0.343584759767932	31.2167348211393	0.39426299975111	31.2309880889471	0.259219442057421
31.522073955323	20772.3771917588	31.2272417187549	0.35331104678197	31.2249246054885	0.404488183141406	31.2397600838891	0.267733495455907
31.5302637396721	20794.562549319	31.235431503104	0.363128261038636	31.2331143898376	0.414760498028931	31.2485320788311	0.276306528255604
31.5384535240212	20815.0492000446	31.2436212874531	0.373030668724249	31.2413041741867	0.42506926581543	31.2573040737731	0.2851385100896
31.5466433083704	20834.6414411999	31.2518110718023	0.383010600770719	31.2494939585358	0.435401204911031	31.2660760687151	0.29424426301368
31.5548330927195	20854.0012017758	31.2600008561514	0.393059157436205	31.2576837428849	0.445752182482894	31.2748480636571	0.303311410558916
31.5630228770686	20873.8047150365	31.2681906405005	0.4031621521692	31.265873527234	0.456101531055027	31.283620058599	0.312209974768058
31.5712126614177	20894.9469046028	31.2763804248496	0.413296331193157	31.2740633115831	0.466440643087211	31.292392053541	0.321174903449021
31.5794024457668	20918.1492717085	31.2845702091987	0.423432163941187	31.2822530959322	0.476769572750653	31.301164048483	0.330115071977156
31.5875922301159	20943.638675049	31.2927599935478	0.433543140762116	31.2904428802814	0.487091367248635	31.309936043425	0.339155983662659
31.595782014465	20971.6606443401	31.3009497778969	0.443615458909432	31.2986326646305	0.497406467826873	31.318708038367	0.348362936013364
31.6039717988142	21002.3783804588	31.3091395622461	0.45365260623616	31.3068224489796	0.507699788384355	31.3274800333089	0.357713983137254
31.6121615831633	21035.7096189519	31.3173293465952	0.463672573405396	31.3150122333287	0.517961360401484	31.3362520282509	0.367202077429158
31.6203513675124	21071.7908069618	31.3255191309443	0.473699609397645	31.3232020176778	0.528189148596133	31.3450240231929	0.376564155515343
31.6285411518615	21110.6157961727	31.3337089152934	0.483754750409913	31.3313918020269	0.538382723277277	31.3537960181349	0.385769457907663
31.6367309362106	21151.14807085	31.3418986996425	0.49384922118272	31.3395815863761	0.548540528130499	31.3625680130769	0.394937182699892
31.6449207205597	21191.7950556527	31.3500884839916	0.503980859933397	31.3477713707252	0.558655846329807	31.3713400080189	0.404045414404463
31.6531105049088	21231.2046633436	31.3582782683407	0.514134523807989	31.3559611550743	0.568731828308514	31.3801120029608	0.413313157335594
31.661300289258	21268.5064222312	31.3664680526899	0.524284575670118	31.3641509394234	0.578761119127089	31.3888839979028	0.422671291013129
31.6694900736071	21303.3695440234	31.374657837039	0.534402431783616	31.3723407237725	0.588738242425524	31.3976559928448	0.432285295508724
31.6776798579562	21335.6281950945	31.3828476213881	0.544469759561345	31.3805305081216	0.598669429973165	31.4064279877868	0.441894504065051
31.6858696423053	21365.3223508543	31.3910374057372	0.55447537488166	31.3887202924707	0.608528919569077	31.4151999827288	0.451225995746373
31.6940594266544	21393.4714303881	31.3992271900863	0.564419094140747	31.3969100768198	0.61831030991969	31.4239719776707	0.460533545996403
31.7022492110035	21421.701784861	31.4074169744354	0.574311959474353	31.405099861169	0.62803226960651	31.4327439726127	0.469883404770912
31.7104389953526	21451.4319867856	31.4156067587845	0.584172412762012	31.4132896455181	0.637680464050672	31.4415159675547	0.479147297356616
31.7186287797017	21483.5184350403	31.4237965431337	0.594025122005829	31.4214794298672	0.647251097168204	31.4502879624967	0.48844110651331
31.7268185640509	21518.1937452479	31.4319863274828	0.60389895273254	31.4296692142163	0.656754293226988	31.4590599574387	0.498050544136286
31.7350083484	21554.6951916754	31.4401761118319	0.61382078942808	31.4378589985654	0.666179827541959	31.4678319523806	0.507712734356597
31.7431981327491	21591.1553582821	31.448365896181	0.623805484504181	31.4460487829145	0.675528927166984	31.4766039473226	0.51714030059923
31.7513879170982	21625.289070951	31.4565556805301	0.633845267860608	31.4542385672636	0.684793374283378	31.4853759422646	0.526437366867641
31.7595777014473	21655.5099060413	31.4647454648792	0.643904542214402	31.4624283516128	0.693956844770884	31.4941479372066	0.535601698850771
31.7677674857964	21681.4021507079	31.4729352492283	0.653923587136765	31.4706181359619	0.703029876706958	31.5029199321486	0.544719961055578
31.7759572701455	21703.5091901926	31.4811250335774	0.663832388283453	31.478807920311	0.712013338051536	31.5116919270906	0.554020212876794
31.7841470544947	21723.5591898815	31.4893148179266	0.673571977473024	31.4869977046601	0.720896389785618	31.5204639220325	0.563293872395144
31.7923368388438	21744.0276005341	31.4975046022757	0.683104377733189	31.4951874890092	0.729676576359711	31.5292359169745	0.572716417273785
31.8005266231929	21766.7313572545	31.5056943866248	0.692421829500309	31.5033772733583	0.738358773829585	31.5380079119165	0.582151597152312
31.808716407542	21792.2801629824	31.5138841709739	0.701537058893405	31.5115670577074	0.746950502540925	31.5467799068585	0.591334729494057
31.8169061918911	21820.2099110235	31.522073955323	0.710476352091222	31.5197568420566	0.755443018210771	31.5555519018005	0.600470200450737
31.8250959762402	21848.7250750198	31.5302637396721	0.719266048630558	31.5279466264057	0.763829883830085	31.5643238967424	0.609483709879153
31.8332857605893	21875.3680055819	31.5384535240212	0.727926660980212	31.5361364107548	0.772112845875398	31.5730958916844	0.618491658545221
31.8414755449385	21898.3509905336	31.5466433083704	0.736473943858105	31.5443261951039	0.780286588751107	31.5818678866264	0.627610777723411
31.8496653292876	21917.5510942096	31.5548330927195	0.744923275847779	31.552515979453	0.788349067168003	31.5906398815684	0.63675030290309
31.8578551136367	21934.2064787428	31.5630228770686	0.753291813375576	31.5607057638021	0.796304589012914	31.5994118765104	0.6458894301966
31.8660448979858	21949.6996982254	31.5712126614177	0.761596273649668	31.5688955481512	0.804146260589633	31.6081838714524	0.654885413653932
31.8742346823349	21965.3928545896	31.5794024457668	0.769849110629229	31.5770853325004	0.811860540496467	31.6169558663943	0.663729395976844
31.882424466684	21982.6026031391	31.5875922301159	0.778056486675068	31.5852751168495	0.819450882047651	31.6257278613363	0.672324360376951
31.8906142510331	22001.5798811447	31.595782014465	0.786219186093748	31.5934649011986	0.826913618376553	31.6344998562783	0.680846645279329
31.8988040353823	22021.5620607733	31.6039717988142	0.794335504805314	31.6016546855477	0.834240431093657	31.6432718512203	0.689539672744047
31.9069938197314	22041.6329666507	31.6121615831633	0.802402276203491	31.6098444698968	0.841444687607754	31.6520438461623	0.698242851923151
31.9151836040805	22060.8412495352	31.6203513675124	0.810412612087253	31.6180342542459	0.848531031042543	31.6608158411042	0.706905477980519
31.9233733884296	22078.6008011902	31.6285411518615	0.818351405096001	31.626224038595	0.855482790470583	31.6695878360462	0.715632099525366
31.9315631727787	22094.7202422352	31.6367309362106	0.826191772057711	31.6344138229441	0.862298777169379	31.6783598309882	0.724191504167792
31.9397529571278	22109.2748976686	31.6449207205597	0.833897597720335	31.6426036072933	0.868987280635377	31.6871318259302	0.732447184506432
31.9479427414769	22122.5737356366	31.6531105049088	0.841430539029773	31.6507933916424	0.875537932690833	31.6959038208722	0.7406052913527
31.956132525826	22134.6542066424	31.661300289258	0.848759787848035	31.6589831759915	0.881935901521054	31.7046758158142	0.748771961689524
31.9643223101752	22145.3750513829	31.6694900736071	0.855869843965763	31.6671729603406	0.888168189131457	31.7134478107561	0.756927739833533
31.9725120945243	22155.0040356486	31.6776798579562	0.862763495518295	31.6753627446897	0.894239282392685	31.7222198056981	0.765112187464581
31.9807018788734	22164.2644971909	31.6858696423053	0.869462526329652	31.6835525290388	0.900175275824099	31.7309918006401	0.773295663408737
31.9888916632225	22173.864211288	31.6940594266544	0.87600696273841	31.6917423133879	0.905976583693922	31.7397637955821	0.781315072670871
31.9970814475716	22184.1374321683	31.7022492110035	0.882448317535418	31.6999320977371	0.91162020708908	31.7485357905241	0.788951562957029
32.0052712319207	22195.0106785715	31.7104389953526	0.888836122047309	31.7081218820862	0.917098301137536	31.757307785466	0.796395763789753
32.0134610162698	22206.2878049299	31.7186287797017	0.89519946081422	31.7163116664353	0.922421779056776	31.766079780408	0.803812847626696
32.021650800619	22218.0252846138	31.7268185640509	0.901532328769268	31.7245014507844	0.927594485288003	31.77485177535	0.811203672725287
32.0298405849681	22230.4959741529	31.7350083484	0.907790525263282	31.7326912351335	0.932606337240073	31.783623770292	0.818673960685214
32.0380303693172	22243.7479594103	31.7431981327491	0.913904883690991	31.7408810194826	0.937448752864158	31.792395765234	0.825974197464769
32.0462201536663	22257.496250559	31.7513879170982	0.919802181906008	31.7490708038317	0.942123470850427	31.8011677601759	0.833057074727795
32.0544099380154	22271.6553838056	31.7595777014473	0.925426782132589	31.7572605881809	0.946626309699539	31.8099397551179	0.840034492253654
32.0625997223645	22286.586348629	31.7677674857964	0.930753908685341	31.76545037253	0.950942760694762	31.8187117500599	0.846863338608208
32.0707895067136	22302.6988948833	31.7759572701455	0.935793679739469	31.7736401568791	0.955083259770412	31.8274837450019	0.853458121783044
32.0789792910628	22320.5819283533	31.7841470544947	0.940583897989784	31.7818299412282	0.959058432857926	31.8362557399439	0.860048542505725
32.0871690754119	22340.9178679659	31.7923368388438	0.945175945605054	31.7900197255773	0.962854907538572	31.8450277348859	0.866707326914452
32.095358859761	22363.6410900182	31.8005266231929	0.949616296578743	31.7982095099264	0.966472464697415	31.8537997298278	0.873172023134555
32.1035486441101	22388.0250881675	31.808716407542	0.953929419830556	31.8063992942755	0.969923693410201	31.8625717247698	0.879570418247863
32.1117384284592	22413.3308272488	31.8169061918911	0.958110022846289	31.8145890786247	0.97319614753612	31.8713437197118	0.885868658269992
32.1199282128083	22438.7732469067	31.8250959762402	0.962127839916423	31.8227788629738	0.97627679530007	31.8801157146538	0.891747129131668
32.1281179971574	22463.6395696669	31.8332857605893	0.965943830570645	31.8309686473229	0.979168764865021	31.8888877095958	0.897328003101421
32.1363077815066	22487.5273891528	31.8414755449385	0.969529875324686	31.839158431672	0.981878346500306	31.8976597045377	0.902959608217636
32.1444975658557	22510.2967476026	31.8496653292876	0.972882610430518	31.8473482160211	0.984399438827466	31.9064316994797	0.90850761753913
32.1526873502048	22532.0154065673	31.8578551136367	0.976023320714962	31.8555380003702	0.986711646472092	31.9152036944217	0.913992174935877
32.1608771345539	22552.6945441434	31.8660448979858	0.978986968041808	31.8637277847193	0.98882794430911	31.9239756893637	0.919326639543509
32.169066918903	22572.2969466534	31.8742346823349	0.981805597456579	31.8719175690684	0.990775874861981	31.9327476843057	0.924379108004531
32.1772567032521	22590.8990818865	31.882424466684	0.984494428251528	31.8801073534176	0.992543300973756	31.9415196792477	0.929253940925391
32.1854464876012	22608.8533967767	31.8906142510331	0.987045647621248	31.8882971377667	0.994120064821719	31.9502916741896	0.933954392448718
32.1936362719503	22626.5097341671	31.8988040353823	0.98943080954549	31.8964869221158	0.995515767150573	31.9590636691316	0.938585390395446
32.2018260562995	22643.9119404122	31.9069938197314	0.99161039535481	31.9046767064649	0.996724863371914	31.9678356640736	0.943090850157809
32.2100158406486	22660.9682156191	31.9151836040805	0.993546627841176	31.912866490814	0.997746237798692	31.9766076590156	0.947395864928989
32.2182056249977	22677.4865756374	31.9233733884296	0.995214273467012	31.9210562751631	0.99857993387044	31.9853796539576	0.951550455797829
32.2263954093468	22692.8639315315	31.9315631727787	0.996605886602319	31.9292460595122	0.999223728313833	31.9941516488995	0.955443530470449
32.2345851936959	22706.2083098733	31.9397529571278	0.997730177578574	31.9374358438614	0.999680278551813	32.0029236438415	0.959199039214908
32.242774978045	22716.8339030532	31.9479427414769	0.998605930758732	31.9456256282105	0.999939418753522	32.0116956387835	0.962795967783059
32.2509647623942	22724.9963234877	31.956132525826	0.999253853850958	31.9538154125596	1	32.0204676337255	0.966119543188386
32.2591545467433	22731.9453073691	31.9643223101752	0.999692452130977	31.9620051969087	0.999876673053526	32.0292396286675	0.969420263747238
32.2673443310924	22739.4285718597	31.9725120945243	0.999937308370705	31.9701949812578	0.99957609714263	32.0380116236094	0.972532929311609
32.2755341154415	22749.3786018224	31.9807018788734	1	31.9783847656069	0.999087900372217	32.0467836185514	0.975442436180787
32.2837238997906	22763.3002559499	31.9888916632225	0.99988742249969	31.986574549956	0.998402631792829	32.0555556134934	0.978386775406479
32.2919136841397	22781.4071902718	31.9970814475716	0.999602073651822	31.9947643343052	0.997527431752342	32.0643276084354	0.981143209474867
32.3001034684888	22802.8720447917	32.0052712319207	0.999140539418996	32.0029541186543	0.996477499902601	32.0730996033774	0.98349078368404
32.3082932528379	22825.856151794	32.0134610162698	0.998497356515162	32.0111439030034	0.995268188176657	32.0818715983194	0.98563507173167
32.3164830371871	22847.5551422503	32.021650800619	0.997668774415874	32.0193336873525	0.993893153761469	32.0906435932613	0.987690242020304
32.3246728215362	22865.2011853767	32.0298405849681	0.996657576782444	32.0275234717016	0.992330602256365	32.0994155882033	0.989708358731079
32.3328626058853	22877.2998539142	32.0380303693172	0.995473605423697	32.0357132560507	0.990566330787517	32.1081875831453	0.991409023898168
32.3410523902344	22883.9866386762	32.0462201536663	0.994133114456203	32.0439030403998	0.988610069016587	32.1169595780873	0.992987143011777
32.3492421745835	22886.3188091215	32.0544099380154	0.992659039074896	32.0520928247489	0.986481629045584	32.1257315730293	0.994509229070947
32.3574319589326	22885.5160111345	32.0625997223645	0.991076187272322	32.0602826090981	0.984184773326297	32.1345035679713	0.995769440293166
32.3656217432817	22883.3730412558	32.0707895067136	0.989406577683912	32.0684723934472	0.981732304758448	32.1432755629132	0.9967011501373
32.3738115276308	22882.0892881235	32.0789792910628	0.987662505976965	32.0766621777963	0.979137571221831	32.1520475578552	0.997464512497978
32.38200131198	22883.1490288173	32.0871690754119	0.985839895036659	32.0848519621454	0.97638707155191	32.1608195527972	0.99825078404197
32.3901910963291	22887.4301936899	32.095358859761	0.983917497201074	32.0930417464945	0.973476358210964	32.1695915477392	0.998993636971909
32.3983808806782	22895.4003187034	32.1035486441101	0.981864276274979	32.1012315308436	0.970419102023995	32.1783635426812	0.999454026429396
32.4065706650273	22906.6223919544	32.1117384284592	0.979649197120076	32.1094213151927	0.967210932425006	32.1871355376231	0.999780662090959
32.4147604493764	22919.7812720084	32.1199282128083	0.977251608894427	32.1176110995419	0.963844952589182	32.1959075325651	1
32.4229502337255	22933.5965523782	32.1281179971574	0.974666737551103	32.125800883891	0.960327331965675	32.2046795275071	0.999825381042324
32.4311400180746	22947.351913596	32.1363077815066	0.971903121654527	32.1339906682401	0.956668389443854	32.2134515224491	0.99959680184774
32.4393298024238	22960.3420059275	32.1444975658557	0.968971839112793	32.1421804525892	0.952879447658439	32.2222235173911	0.999265908575182
32.4475195867729	22972.0856076733	32.1526873502048	0.965877685507047	32.1503702369383	0.94896149901558	32.230995512333	0.998935015302624
32.455709371122	22982.8460980906	32.1608771345539	0.962615287035198	32.1585600212874	0.944911921180501	32.239767507275	0.99842273214955
32.4638991554711	22992.8871987536	32.169066918903	0.959172508292544	32.1667498056365	0.940733076361839	32.248539502217	0.99767890236975
32.4720889398202	23002.3902945922	32.1772567032521	0.955536778496457	32.1749395899857	0.936427727553568	32.257311497159	0.996677911835444
32.4802787241693	23011.5284276917	32.1854464876012	0.951704375249595	32.1831293743348	0.931994019167591	32.266083492101	0.995435040529539
32.4884685085184	23019.5919365013	32.1936362719503	0.9476830153455	32.1913191586839	0.927429067558874	32.274855487043	0.994142008211833
32.4966582928676	23025.6150643261	32.2018260562995	0.943489485757573	32.199508943033	0.922744234532524	32.2836274819849	0.992687666159085
32.5048480772167	23029.5479006702	32.2100158406486	0.939141015759155	32.2076987273821	0.917948160323302	32.2923994769269	0.991205505433408
32.5130378615658	23031.5056234341	32.2182056249977	0.934647484531607	32.2158885117312	0.913034392372305	32.3011714718689	0.989708343644998
32.5212276459149	23031.7795754159	32.2263954093468	0.930007990091167	32.2240782960803	0.907999866502295	32.3099434668109	0.987943344861976
32.529417430264	23031.7524992401	32.2345851936959	0.925213019730721	32.2322680804294	0.902851487101517	32.3187154617529	0.986044110464912
32.5376072146131	23032.9106363753	32.242774978045	0.920254367489107	32.2404578647786	0.897605467423466	32.3274874566948	0.983930391463086
32.5457969989622	23035.8503284722	32.2509647623942	0.915135560301555	32.2486476491277	0.892266650581755	32.3362594516368	0.981731200041378
32.5539867833114	23040.638349562	32.2591545467433	0.90987735263283	32.2568374334768	0.886825797956821	32.3450314465788	0.979397102398436
32.5621765676605	23046.3811481165	32.2673443310924	0.904515423234196	32.2650272178259	0.88129066299425	32.3538034415208	0.976981869769549
32.5703663520096	23052.0088317701	32.2755341154415	0.899087885054049	32.273217002175	0.875674724918076	32.3625754364628	0.974496857370853
32.5785561363587	23056.6888593394	32.2837238997906	0.893621763319771	32.2814067865241	0.869985009399083	32.3713474314047	0.971775781240482
32.5867459207078	23059.5935170305	32.2919136841397	0.88812253695552	32.2895965708732	0.864236035732804	32.3801194263467	0.968959781114372
32.5949357050569	23061.0707625925	32.3001034684888	0.882573544499454	32.2977863552224	0.85842249660183	32.3888914212887	0.966049300045003
32.603125489406	23062.6493426205	32.3082932528379	0.87694400333651	32.3059761395715	0.85252161607362	32.3976634162307	0.962878421038258
32.6113152737552	23065.650833719	32.3164830371871	0.871201134008465	32.3141659239206	0.846534634257506	32.4064354111727	0.959646195374678
32.6195050581043	23070.3979520605	32.3246728215362	0.865321437596523	32.3223557082697	0.840489534372032	32.4152074061147	0.956387901507518
32.6276948424534	23076.1377960618	32.3328626058853	0.859298272122611	32.3305454926188	0.834410329230108	32.4239794010566	0.953012143286261
32.6358846268025	23081.4799607717	32.3410523902344	0.853141238702087	32.3387352769679	0.828291600900733	32.4327513959986	0.949482171408058
32.6440744111516	23085.1909514978	32.3492421745835	0.846874954904296	32.346925061317	0.822113843337815	32.4415233909406	0.94577677899167
32.6522641955007	23087.0695269479	32.3574319589326	0.840534782209754	32.3551148456662	0.815881365737908	32.4502953858826	0.942100965700994
32.6604539798498	23088.3647518105	32.3656217432817	0.834161107592842	32.3633046300153	0.809601482074759	32.4590673808246	0.938295947512665
32.6686437641989	23090.6057016108	32.3738115276308	0.827789672836455	32.3714944143644	0.803263235235972	32.4678393757665	0.934267268763528
32.6768335485481	23094.5772908557	32.38200131198	0.821443513128218	32.3796841987135	0.796876208406114	32.4766113707085	0.930194858358026
32.6850233328972	23100.1997347373	32.3901910963291	0.815130270442681	32.3878739830626	0.790458176444055	32.4853833656505	0.926071971982759
32.6932131172463	23106.0558829543	32.3983808806782	0.808843766362464	32.3960637674117	0.784009674592426	32.4941553605925	0.92199422695789
32.7014029015954	23109.7421298846	32.4065706650273	0.802566106575129	32.4042535517608	0.777528471555341	32.5029273555345	0.917971873729249
32.7095926859445	23109.4720118291	32.4147604493764	0.796271773131351	32.41244333611	0.77102645875632	32.5116993504765	0.913614368204585
32.7177824702936	23104.9269799319	32.4229502337255	0.78993194710123	32.4206331204591	0.764509837603563	32.5204713454184	0.909030755076349
32.7259722546427	23096.7244007001	32.4311400180746	0.783522587429437	32.4288229048082	0.757960348562291	32.5292433403604	0.90438687035612
32.7341620389919	23086.2343204539	32.4393298024238	0.777033033597958	32.4370126891573	0.751374044821008	32.5380153353024	0.899738204609942
32.742351823341	23075.6548550503	32.4475195867729	0.770470851613858	32.4452024735064	0.744770535956039	32.5467873302444	0.89516597970891
32.7505416076901	23067.4651873751	32.455709371122	0.763858542078811	32.4533922578555	0.738156527988864	32.5555593251864	0.890471229331586
32.7587313920392	23063.367903253	32.4638991554711	0.757221850783653	32.4615820422046	0.731541101086596	32.5643313201283	0.885602739200798
32.7669211763883	23062.6716399306	32.4720889398202	0.750578897937517	32.4697718265537	0.72493650438208	32.5731033150703	0.880716544105595
32.7751109607374	23062.7615848911	32.4802787241693	0.743933122328933	32.4779616109029	0.718328417516008	32.5818753100123	0.875708514514861
32.7833007450865	23061.2956426171	32.4884685085184	0.737274245082425	32.486151395252	0.711716999704715	32.5906473049543	0.870390393459391
32.7914905294357	23057.4290092416	32.4966582928676	0.730587391067671	32.4943411796011	0.705116217198122	32.5994192998963	0.865125040907393
32.7996803137848	23052.4591317751	32.5048480772167	0.723864015945157	32.5025309639502	0.698511278038941	32.6081912948382	0.86007183374642
32.8078700981339	23050.144946506	32.5130378615658	0.717108663856728	32.5107207482993	0.691893119088068	32.6169632897802	0.854894928408848
32.816059882483	23055.2606123177	32.5212276459149	0.710339960713226	32.5189105326484	0.685284998918588	32.6257352847222	0.849590789463547
32.8242496668321	23071.9326328345	32.529417430264	0.703585256755468	32.5271003169975	0.678689977531254	32.6345072796642	0.844118141240725
32.8324394511812	23100.9191312095	32.5376072146131	0.696871151736273	32.5352901013467	0.672101024261437	32.6432792746062	0.838600895140137
32.8406292355303	23136.6306708894	32.5457969989622	0.690212151945304	32.5434798856958	0.665533057430695	32.6520512695482	0.83300869164201
32.8488190198794	23094.6035263653	32.5539867833114	0.683603754761873	32.5516696700449	0.658982909091551	32.6608232644901	0.827303418500717
		32.5621765676605	0.677023501911484	32.559859454394	0.65245064760236	32.6695952594321	0.821696149264011
		32.5703663520096	0.670441122698428	32.5680492387431	0.645933178977804	32.6783672543741	0.816051856030897
		32.5785561363587	0.663831061789504	32.5762390230922	0.639417672320543	32.6871392493161	0.810421719760977
		32.5867459207078	0.657182082576599	32.5844288074413	0.632924354122676	32.6959112442581	0.80466955289876
		32.5949357050569	0.650499364455026	32.5926185917905	0.626473512338974	32.7046832392001	0.798835967765279
		32.603125489406	0.643798173117053	32.6008083761396	0.620061347181122	32.713455234142	0.793014718117208
		32.6113152737552	0.637094516328263	32.6089981604887	0.613680855755463	32.722227229084	0.787042276664214
		32.6195050581043	0.630397445101726	32.6171879448378	0.607329380971623	32.730999224026	0.780966209405301
		32.6276948424534	0.62370739324527	32.6253777291869	0.601005953340298	32.739771218968	0.774997259413264
		32.6358846268025	0.61702085352597	32.633567513536	0.594711302832868	32.74854321391	0.769173955473747
		32.6440744111516	0.610339541450046	32.6417572978851	0.588449000488625	32.7573152088519	0.763176306071249
		32.6522641955007	0.603676944671542	32.6499470822342	0.582228659347624	32.7660872037939	0.75703338879223
		32.6604539798498	0.597056814765087	32.6581368665834	0.576046394730587	32.7748591987359	0.750885395774305
		32.6686437641989	0.59050350997657	32.6663266509325	0.569900262519065	32.7836311936779	0.744700551483882
		32.6768335485481	0.584028831070882	32.6745164352816	0.563799453339925	32.7924031886199	0.738377358601373
		32.6850233328972	0.577624653599976	32.6827062196307	0.557738339700988	32.8011751835618	0.732141237989645
		32.6932131172463	0.571267610015757	32.6908960039798	0.551712259273854	32.8099471785038	0.72613641825231
		32.7014029015954	0.564929480227304	32.6990857883289	0.545731153069683	32.8187191734458	0.7200097096338
		32.7095926859445	0.55858988013847	32.707275572678	0.539802782753452	32.8274911683878	0.713727039449807
		32.7177824702936	0.552243149248712	32.7154653570272	0.53391605936465	32.8362631633298	0.707441166518078
		32.7259722546427	0.54590054774534	32.7236551413763	0.528066259939059	32.8450351582718	0.70106334653619
		32.7341620389919	0.539587778585426	32.7318449257254	0.522259021074237	32.8538071532137	0.694471770406224
		32.742351823341	0.533339584106312	32.7400347100745	0.516498650305722	32.8625791481557	0.687973391034076
		32.7505416076901	0.527189350918713	32.7482244944236	0.510784887597085	32.8713511430977	0.681703791091419
		32.7587313920392	0.521155036599504	32.7564142787727	0.505105915658544	32.8801231380397	0.675346546742557
		32.7669211763883	0.515229360279442	32.7646040631218	0.49946515550105	32.8888951329817	0.668894135120492
		32.7751109607374	0.509381594434595	32.772793847471	0.493881861862034	32.8976671279236	0.662494123816488
		32.7833007450865	0.503573377828129	32.7809836318201	0.488357816130563	32.9064391228656	0.656048714101819
		32.7914905294357	0.497779284457681	32.7891734161692	0.482883326637705	32.9152111178076	0.649508356945598
		32.7996803137848	0.492000256327769	32.7973632005183	0.477458535248974	32.9239831127496	0.643073392997622
		32.8078700981339	0.486261344398555	32.8055529848674	0.472083254385177	32.9327551076916	0.636615360933603
		32.816059882483	0.480595534968868	32.8137427692165	0.466763834640126	32.9415271026335	0.630040442915371
		32.8242496668321	0.475024248512592	32.8219325535656	0.46149958348771	32.9502990975755	0.623697573646577
		32.8324394511812	0.469543935792154	32.8301223379148	0.456269957490753	32.9590710925175	0.617465137629876
		32.8406292355303	0.464125021627947	32.8383121222639	0.451082896196441	32.9678430874595	0.610980396057093
		32.8488190198794	0.458723019846138	32.846501906613	0.445959433714523	32.9766150824015	0.604365658779944
		32.8570088042286	0.453295616845866	32.8546916909621	0.440899497419444	32.9853870773435	0.597767677631537
		32.8651985885777	0.447818693873177	32.8628814753112	0.435907417365481	32.9941590722854	0.591341303995357
		32.8733883729268	0.442293936091513	32.8710712596603	0.430980654832847	33.0029310672274	0.585008894738495
		32.8815781572759	0.436746521666444	32.8792610440094	0.426100868397298	33.0117030621694	0.578634680356069
		32.889767941625	0.431214976928028	32.8874508283586	0.421264236898194	33.0204750571114	0.572321846071978
		32.8979577259741	0.425738799389061	32.8956406127077	0.416477929077748	33.0292470520534	0.565883934875926
		32.9061475103233	0.420347271388053	32.9038303970568	0.411738621803711	33.0380190469954	0.559450060664381
		32.9143372946724	0.415053649805874	32.9120201814059	0.407038782888339	33.0467910419373	0.552933967957949
		32.9225270790215	0.409855629398807	32.920209965755	0.402384677791184	33.0555630368793	0.54646322279447
		32.9307168633706	0.404741537074432	32.9283997501041	0.39778772768741	33.0643350318213	0.540044931614755
		32.9389066477197	0.39969993891039	32.9365895344532	0.39324958513726	33.0731070267633	0.533592544317775
		32.9470964320688	0.394726375576165	32.9447793188023	0.388771750123609	33.0818790217053	0.527487094257265
		32.9552862164179	0.38982508293388	32.9529691031515	0.384353033020623	33.0906510166472	0.521277174495578
		32.963476000767	0.385004228231556	32.9611588875006	0.379987344002628	33.0994230115892	0.514935544998181
		32.9716657851162	0.380267836092788	32.9693486718497	0.375675357803963	33.1081950065312	0.508586366055845
		32.9798555694653	0.37561027915842	32.9775384561988	0.371413510024073	33.1169670014732	0.502031342809154
		32.9880453538144	0.37101666915627	32.9857282405479	0.367198845306908	33.1257389964152	0.495642843601377
		32.9962351381635	0.366470199801011	32.993918024897	0.363039777825901	33.1345109913571	0.48948795432397
		33.0044249225126	0.361961210112582	33.0021078092462	0.358936501203398	33.1432829862991	0.483446078565697
		33.0126147068617	0.357492245515878	33.0102975935953	0.354880742826904
		33.0208044912108	0.353076673303975	33.0184873779444	0.350874622317249
		33.02899427556	0.34873174761905	33.0266771622935	0.34692220167425
		33.0371840599091	0.344473082972138	33.0348669466426	0.343015078431848
		33.0453738442582	0.34031363310776	33.0430567309917	0.339157587193791
		33.0535636286073	0.336264035049639	33.0512465153408	0.335362535332091
		33.0617534129564	0.332328532253104	33.0594362996899	0.33162279538634
		33.0699431973055	0.328496604415966	33.0676260840391	0.327919993780472
		33.0781329816546	0.324732672752044	33.0758158683882	0.324246144389323
		33.0863227660038	0.320977629158815	33.0840056527373	0.320616434731727
		33.0945125503529	0.317165967157889	33.0921954370864	0.317040998164476
		33.102702334702	0.313250288170489	33.1003852214355	0.313517041892772
		33.1108921190511	0.309219713654029	33.1085750057846	0.310045770485447
		33.1190819034002	0.305099492691574	33.1167647901337	0.30661665471072
		33.1272716877493	0.300937633619911	33.1249545744828	0.303222714854092
		33.1354614720984	0.296786038839325	33.133144358832	0.299873681007573
		33.1436512564475	0.292686618073227	33.1413341431811	0.296572039774719
