# Supplementary material for: Structural basis for higher-order DNA binding by a bacterial transcriptional regulator
Source: PLoS Genet. 2025 Jun 27;21(6):e1011749. doi: 10.1371/journal.pgen.1011749 (PMC12204516; doi:10.1371/journal.pgen.1011749)
Supplement: S1 Appendix — (ZIP) [file pgen.1011749.s012.zip › Raw data files/Figure 5/Figure5B_SEC_MALS_Xre_profile.csv]

time (min)	LS 1	time (min)	LS 2	time (min)	LS 3	time (min)	LS 4	time (min)	LS 5	time (min)	LS 6	time (min)	LS 7	time (min)	LS 8	time (min)	UV	time (min)	dRI	time (min)	FM	time (min)	Auto-inject Signal	time (min)	aRI
-0.0823038479071199	0.0437223041498337	-0.0823038479071199	0.0124137771729595	-0.0823038479071199	0.0269994874669732	-0.0823038479071199	0.0218286498941557	-0.0823038479071199	0.0204352049223568	-0.0823038479071199	0.0213902944167199	-0.0823038479071199	0.0314322864146503	-0.0823038479071199	0.0139322059566852	0.00546666666666667	0.0534997314910141	-0.330649712302475	5.94138018332989E-7	-0.0823038479071199	1.00581639936029	-0.0877705145737866	1	-0.330649712302475	0.906859495421604
-0.0741140635580061	0.0449087561672543	-0.0741140635580061	0.0123783825426309	-0.0741140635580061	0.0267188965036329	-0.0741140635580061	0.0216448295218147	-0.0741140635580061	0.0203541581236081	-0.0741140635580061	0.0213422040080147	-0.0741140635580061	0.0313704772794752	-0.0741140635580061	0.0139123395987541	0.0136564510157805	0.0535000325169687	-0.321877717360494	8.91589723095337E-8	-0.0741140635580061	1.00582055694832			-0.321877717360494	0.906859745850314
-0.0659242792088923	0.0446443856521061	-0.0659242792088923	0.0123581053805433	-0.0659242792088923	0.0265239295359638	-0.0659242792088923	0.0215776239618154	-0.0659242792088923	0.0203526741090415	-0.0659242792088923	0.0213403353194519	-0.0659242792088923	0.0313457487654279	-0.0659242792088923	0.0139083828902828	0.0218462353648943	0.0535038031874514	-0.313105722418512	-1.91348853954031E-8	-0.0659242792088924	1.00582775955751			-0.313105722418512	0.906860068362575
-0.0577344948597785	0.0412900530193541	-0.0577344948597785	0.0120212169842328	-0.0577344948597785	0.0264098284516707	-0.0577344948597785	0.0215449851477884	-0.0577344948597785	0.0203300239300162	-0.0577344948597785	0.0213224742877288	-0.0577344948597785	0.0313138873801724	-0.0577344948597785	0.0138935572979105	0.0300360197140081	0.0535006239951625	-0.304333727476531	-2.06520602528973E-8	-0.0577344948597785	1.00584526729244			-0.304333727476531	0.906860367271362
-0.0495447105106647	0.0406422794494017	-0.0495447105106647	0.011921535951545	-0.0495447105106647	0.0263168525918617	-0.0495447105106647	0.0215219758606954	-0.0495447105106647	0.0203016771751024	-0.0495447105106647	0.0213061161313407	-0.0495447105106647	0.031292894015103	-0.0495447105106647	0.0138784617473244	0.0382258040631218	0.053495556937999	-0.295561732534549	-1.76755312281686E-8	-0.0495447105106648	1.00584479711097			-0.295561732534549	0.906860599020946
-0.0413549261615509	0.0417541004959418	-0.0413549261615509	0.0119389697848666	-0.0413549261615509	0.0263604055141448	-0.0413549261615509	0.0215266175926027	-0.0413549261615509	0.0203058228816697	-0.0413549261615509	0.0213074055822023	-0.0413549261615509	0.0313170001925866	-0.0413549261615509	0.0138872156431835	0.0464155884122356	0.0534939692872695	-0.286789737592568	-1.51881454169042E-8	-0.041354926161551	1.00583169228321			-0.286789737592568	0.906860813400721
-0.0331651418124371	0.0485201970549675	-0.0331651418124371	0.0128210865945273	-0.0331651418124371	0.0275870860622331	-0.0331651418124371	0.0216410379165249	-0.0331651418124371	0.0203938377045379	-0.0331651418124371	0.021391602991476	-0.0331651418124371	0.0314769629627205	-0.0331651418124371	0.013935689980757	0.0546053727613494	0.0534981434254112	-0.278017742650586	-1.33163046079444E-8	-0.0331651418124372	1.00582318226238			-0.278017742650586	0.906860994810514
-0.0249753574633233	0.0450950560245724	-0.0249753574633233	0.0128767616193217	-0.0249753574633233	0.0275125148695781	-0.0249753574633233	0.0217717387931018	-0.0249753574633233	0.0204472275259982	-0.0249753574633233	0.0214133530617551	-0.0249753574633233	0.0314970307664601	-0.0249753574633233	0.0139341847695043	0.0627951571104632	0.0535005281689224	-0.269245747708604	-1.18013668142027E-8	-0.0249753574633234	1.00582020689136			-0.269245747708604	0.906861156591202
-0.0167855731142095	0.0474752370282435	-0.0167855731142095	0.0128375060995408	-0.0167855731142095	0.0270784986796181	-0.0167855731142095	0.0217625361267737	-0.0167855731142095	0.0204717241678868	-0.0167855731142095	0.0214603201638285	-0.0167855731142095	0.0315712102728463	-0.0167855731142095	0.013974303500673	0.070984941459577	0.0535018189361354	-0.260473752766623	-1.03819147157646E-8	-0.0167855731142096	1.00581713633959			-0.260473752766623	0.906861236285946
-0.00859578876509575	0.0430647720371175	-0.00859578876509575	0.0123004387565181	-0.00859578876509575	0.0266507797426028	-0.00859578876509575	0.0216227305833234	-0.00859578876509575	0.0204215958577403	-0.00859578876509575	0.0214222720663553	-0.00859578876509575	0.0314700871209606	-0.00859578876509575	0.0139373668935392	0.0791747258086908	0.0535071838632934	-0.251701757824641	-9.10552404047209E-9	-0.00859578876509577	1.00581291181935			-0.251701757824641	0.906861126468072
-0.000406004415981959	0.0410976408310833	-0.000406004415981959	0.012105654995154	-0.000406004415981959	0.0266038900868624	-0.000406004415981959	0.0216334223784579	-0.000406004415981959	0.0203905780493258	-0.000406004415981959	0.0213684510099139	-0.000406004415981959	0.0313730341073745	-0.000406004415981959	0.0139006797421922	0.0873645101578046	0.0535081761449994	-0.24292976288266	-9.15711672720598E-9	-0.000406004415981973	1.00580445936456			-0.24292976288266	0.906860946822458
0.00778377993313184	0.0409030451427441	0.00778377993313184	0.0119926829081841	0.00778377993313184	0.0263918978274026	0.00778377993313184	0.0215454924063136	0.00778377993313184	0.0203220103169097	0.00778377993313184	0.0213085201941989	0.00778377993313184	0.0313059400236025	0.00778377993313184	0.0138818010684145	0.0955542945069184	0.0535049943285799	-0.234157767940678	-8.48350784669076E-9	0.00778377993313181	1.00580274583047			-0.234157767940678	0.906860778039001
0.0159735642822456	0.0409389674033653	0.0159735642822456	0.0119464549060939	0.0159735642822456	0.026291752091136	0.0159735642822456	0.0215108897581371	0.0159735642822456	0.0203001758227821	0.0159735642822456	0.0212953226431463	0.0159735642822456	0.0312880744518815	0.0159735642822456	0.0138787103294493	0.103744078856032	0.0534996346127506	-0.225385772998697	-6.7255141809475E-9	0.0159735642822456	1.00580843416075			-0.225385772998697	0.906860633775218
0.0241633486313594	0.0411573409991389	0.0241633486313594	0.0119729505051704	0.0241633486313594	0.0263120466446368	0.0241633486313594	0.0215219447844447	0.0241633486313594	0.0203178773676717	0.0241633486313594	0.0213165968799618	0.0241633486313594	0.0313239728217475	0.0241633486313594	0.0138838820716499	0.111933863205146	0.0535015198774769	-0.216613778056715	-5.72699507172449E-9	0.0241633486313594	1.00580743022105			-0.216613778056715	0.906860506445627
0.0323531329804732	0.0419617902152616	0.0323531329804732	0.0120703377574527	0.0323531329804732	0.0264455628213065	0.0323531329804732	0.0215546148587643	0.0323531329804732	0.020324943736644	0.0323531329804732	0.0213346405699564	0.0323531329804732	0.0314063053711315	0.0323531329804732	0.0139025657833342	0.12012364755426	0.0535023110045813	-0.207841783114734	-5.6900733923539E-9	0.0323531329804732	1.00581010004126			-0.207841783114734	0.90686041465096
0.040542917329587	0.0603483608447884	0.040542917329587	0.0140590011136439	0.040542917329587	0.028065101475732	0.040542917329587	0.0219549606329135	0.040542917329587	0.0205735712130967	0.040542917329587	0.0215510104796469	0.040542917329587	0.0317037151763008	0.040542917329587	0.0140446513925417	0.128313431903374	0.0534980441932457	-0.199069788172752	-5.63809761757231E-9	0.040542917329587	1.00580266620198			-0.199069788172752	0.906860329945104
0.0487327016787008	0.0557995830767611	0.0487327016787008	0.0141320324009255	0.0487327016787008	0.0280203145554276	0.0487327016787008	0.0219613514904911	0.0487327016787008	0.0205824434319109	0.0487327016787008	0.0215664212276523	0.0487327016787008	0.0316590245908629	0.0487327016787008	0.0140293307029712	0.136503216252487	0.0535027144703066	-0.190297793230771	-5.03538575227904E-9	0.0487327016787008	1.00579568495061			-0.190297793230771	0.906860263355721
0.0569224860278146	0.041706774129398	0.0569224860278146	0.0119723096574157	0.0569224860278146	0.0263824053579036	0.0569224860278146	0.0215440467227338	0.0569224860278146	0.0203250232478334	0.0569224860278146	0.0213236157760702	0.0569224860278146	0.0313314348458674	0.0569224860278146	0.0138881733169256	0.144693000601601	0.0535088635536999	-0.181525798288789	-5.08120715447016E-9	0.0569224860278146	1.00580040061773			-0.181525798288789	0.906860215263578
0.0651122703769284	0.0413292247809781	0.0651122703769284	0.012018528707512	0.0651122703769284	0.0263875275070439	0.0651122703769284	0.0215298789462605	0.0651122703769284	0.0203148113973915	0.0651122703769284	0.0213016998201175	0.0651122703769284	0.0312894662421132	0.0651122703769284	0.0138708149875268	0.152882784950715	0.0535018183535875	-0.172753803346807	-5.40319412259817E-9	0.0651122703769284	1.00580157095415			-0.172753803346807	0.906860158553921
0.0733020547260422	0.0413436238293327	0.0733020547260422	0.0120000478576906	0.0733020547260422	0.0264032509773635	0.0733020547260422	0.0215316867488762	0.0733020547260422	0.020312701411722	0.0733020547260422	0.0212951383516524	0.0733020547260422	0.0312776022293199	0.0733020547260422	0.013866719194469	0.161072569299829	0.0534953627286375	-0.163981808404826	-4.95505832338064E-9	0.0733020547260422	1.00580770347644			-0.163981808404826	0.906860115855049
0.081491839075156	0.0412705830813255	0.081491839075156	0.0119788431168291	0.081491839075156	0.0264073797921483	0.081491839075156	0.0215536567452391	0.081491839075156	0.0203210657638226	0.081491839075156	0.0213096309881365	0.081491839075156	0.0313208475041126	0.081491839075156	0.013882064874176	0.169262353648943	0.0534991412167874	-0.155209813462844	-5.02374333329861E-9	0.081491839075156	1.00580573257947			-0.155209813462844	0.90686011040887
0.0896816234242698	0.0412613426425854	0.0896816234242698	0.0120447507686255	0.0896816234242698	0.0263700097203792	0.0896816234242698	0.0215421676144365	0.0896816234242698	0.0203309491613571	0.0896816234242698	0.0213348949352639	0.0896816234242698	0.0313658291005988	0.0896816234242698	0.0139011786052782	0.177452137998056	0.0535030104945318	-0.146437818520863	-5.37339664523495E-9	0.0896816234242698	1.00580730891907			-0.146437818520863	0.906860107611469
0.0978714077733836	0.0412215522583952	0.0978714077733836	0.0119816758660158	0.0978714077733836	0.0263203374427204	0.0978714077733836	0.0215141403430931	0.0978714077733836	0.0203109730755901	0.0978714077733836	0.0213081983409528	0.0978714077733836	0.0313212923386864	0.0978714077733836	0.0138848316376103	0.18564192234717	0.053504500384343	-0.137665823578881	-5.92274004880281E-9	0.0978714077733836	1.00581437994772			-0.137665823578881	0.90686011753273
0.106061192122497	0.0436226511062577	0.106061192122497	0.0120674274832322	0.106061192122497	0.0265670082862296	0.106061192122497	0.0215704718936782	0.106061192122497	0.0203325233745207	0.106061192122497	0.0213218334752186	0.106061192122497	0.0313322674371149	0.106061192122497	0.0138956259231102	0.193831706696284	0.053504500384343	-0.1288938286369	-5.98016475332742E-9	0.106061192122497	1.00581311569388			-0.1288938286369	0.906860117677232
0.114250976471611	0.0435087748852888	0.114250976471611	0.0123758874601469	0.114250976471611	0.0268413088310342	0.114250976471611	0.0216661293289301	0.114250976471611	0.0203621294358201	0.114250976471611	0.0213335588694088	0.114250976471611	0.0313293553004063	0.114250976471611	0.0138971651322984	0.202021491045398	0.053503803983586	-0.120121833694918	-5.54175851080131E-9	0.114250976471611	1.00580839308334			-0.120121833694918	0.906860131626622
0.122440760820725	0.0414895384182063	0.122440760820725	0.0120960813605157	0.122440760820725	0.0265130890561301	0.122440760820725	0.0215998473040679	0.122440760820725	0.0203540712682027	0.122440760820725	0.0213288232991082	0.122440760820725	0.0313165273323712	0.122440760820725	0.0138842822573413	0.210211275394512	0.0535022114644392	-0.111349838752937	-4.93057225750855E-9	0.122440760820725	1.00581010209598			-0.111349838752937	0.906860114443092
0.130630545169839	0.0412798050336341	0.130630545169839	0.0120070793549309	0.130630545169839	0.0264549152126448	0.130630545169839	0.0215372192651386	0.130630545169839	0.0203286395563802	0.130630545169839	0.0213182824732142	0.130630545169839	0.0313178052238016	0.130630545169839	0.0138829700766162	0.218401059743625	0.0534994334351811	-0.102577843810955	-3.93099189058691E-9	0.130630545169839	1.00581749917212			-0.102577843810955	0.90686009001778
0.138820329518953	0.0414717627572843	0.138820329518953	0.0120212872438435	0.138820329518953	0.0264529571425164	0.138820329518953	0.0215235393720783	0.138820329518953	0.0203132846678958	0.138820329518953	0.021307589453637	0.138820329518953	0.0313160505910675	0.138820329518953	0.0138836584455553	0.226590844092739	0.0534994303411456	-0.0938058488689735	-4.05307690174621E-9	0.138820329518953	1.00582010273162			-0.0938058488689735	0.906860087066145
0.147010113868066	0.0502726753796745	0.147010113868066	0.0127635662313851	0.147010113868066	0.0270314811133296	0.147010113868066	0.0216749835668135	0.147010113868066	0.0203772467567843	0.147010113868066	0.0213566047918281	0.147010113868066	0.0313991900742636	0.147010113868066	0.013921903732583	0.234780628441853	0.0534960565833453	-0.0850338539269919	-4.7337958415329E-9	0.147010113868066	1.00581211263136			-0.0850338539269919	0.906860080796642
0.15519989821718	0.0498407133594506	0.15519989821718	0.012567885371201	0.15519989821718	0.026716090097014	0.15519989821718	0.0216140311137963	0.15519989821718	0.020382076789066	0.15519989821718	0.0213629163958773	0.15519989821718	0.0313839248583677	0.15519989821718	0.0139167241270706	0.242970412790967	0.0534934740922721	-0.0762618589850104	-5.16644121786051E-9	0.15519989821718	1.00580879337685			-0.0762618589850104	0.906860081384122
0.163389682566294	0.0415061283043919	0.163389682566294	0.01198011415265	0.163389682566294	0.0264108292982743	0.163389682566294	0.0215508782535325	0.163389682566294	0.0203346195744076	0.163389682566294	0.0213187511607616	0.163389682566294	0.0313071506937716	0.163389682566294	0.013888725929219	0.251160197140081	0.053497348156295	-0.0674898640430288	-5.47365038505846E-9	0.163389682566294	1.00581638278628			-0.0674898640430288	0.906860068111097
0.171579466915408	0.0425585736743655	0.171579466915408	0.0121778896144773	0.171579466915408	0.0265840497161456	0.171579466915408	0.0216040829004348	0.171579466915408	0.0203601282212042	0.171579466915408	0.0213392048627786	0.171579466915408	0.0313411828846495	0.171579466915408	0.0138996689489882	0.259349981489194	0.0534982412098304	-0.0587178691010473	-5.38284644300898E-9	0.171579466915408	1.00581468507199			-0.0587178691010473	0.906860064511045
0.179769251264522	0.0494625653344794	0.179769251264522	0.0128993204495107	0.179769251264522	0.0277421133694963	0.179769251264522	0.0217646064568486	0.179769251264522	0.0203971877387429	0.179769251264522	0.0213945740135769	0.179769251264522	0.0314862183408244	0.179769251264522	0.0139553655325885	0.267539765838308	0.0534991355352217	-0.0499458741590657	-5.09852268391237E-9	0.179769251264522	1.00580857375434			-0.0499458741590657	0.906860055995434
0.187959035613635	0.0422495019960539	0.187959035613635	0.0122092384683006	0.187959035613635	0.0265504303710542	0.187959035613635	0.0215824869478628	0.187959035613635	0.0203558534998268	0.187959035613635	0.0213375781911251	0.187959035613635	0.0313337671108268	0.187959035613635	0.0138990331589601	0.275729550187422	0.0534993339915629	-0.0411738792170842	-4.8767440312575E-9	0.187959035613635	1.00580965017948			-0.0411738792170842	0.906860061514793
0.196148819962749	0.0412992042593528	0.196148819962749	0.0120508392421928	0.196148819962749	0.0264883598484878	0.196148819962749	0.0216039607501014	0.196148819962749	0.0203675448698388	0.196148819962749	0.0213463443501798	0.196148819962749	0.0313334102709815	0.196148819962749	0.0138924485334167	0.283919334536536	0.0534981417627346	-0.0324018842751026	-4.71555754516162E-9	0.196148819962749	1.00581457142426			-0.0324018842751026	0.906860077534255
0.204338604311863	0.0413471294945642	0.204338604311863	0.0120577549834828	0.204338604311863	0.0265407084100923	0.204338604311863	0.0216372620620867	0.204338604311863	0.020400422016022	0.204338604311863	0.021376163901547	0.204338604311863	0.0313903890217704	0.204338604311863	0.013898537329608	0.292109118885649	0.0534978449089239	-0.023629889333121	-5.20351085957805E-9	0.204338604311863	1.00582097226638			-0.023629889333121	0.906860096817215
0.212528388660977	0.0417647479025644	0.212528388660977	0.0119969766516398	0.212528388660977	0.0263844222254554	0.212528388660977	0.021564117718093	0.212528388660977	0.0203413453804801	0.212528388660977	0.0213374189102048	0.212528388660977	0.0313425749825612	0.212528388660977	0.0138856758356786	0.300298903234763	0.0534988371906299	-0.0148578943911395	-5.63806587095938E-9	0.212528388660977	1.0058287745037			-0.0148578943911395	0.906860107313994
0.220718173010091	0.0414908686353858	0.220718173010091	0.0120850456504843	0.220718173010091	0.0263924529471662	0.220718173010091	0.021539205769282	0.220718173010091	0.0203274854170456	0.220718173010091	0.0213207111867845	0.220718173010091	0.0313109703348929	0.220718173010091	0.0138755686997652	0.308488687583877	0.0535007252704765	-0.00608589944915794	-5.32145750316662E-9	0.22071817301009	1.00583023072832			-0.00608589944915794	0.906860103209224
0.228907957359204	0.0414449719747694	0.228907957359204	0.0122228161109721	0.228907957359204	0.0265533442323842	0.228907957359204	0.0215430272854234	0.228907957359204	0.020319509019832	0.228907957359204	0.0213274660741346	0.228907957359204	0.0313263843911274	0.228907957359204	0.0138844810031495	0.316678471932991	0.0535011221321677	0.00268609549282361	-5.98737686792177E-9	0.228907957359204	1.00583217453172			0.00268609549282361	0.906860120573686
0.237097741708318	0.0413950253817209	0.237097741708318	0.0122036358883638	0.237097741708318	0.0265077541903986	0.237097741708318	0.0215127560412654	0.237097741708318	0.0203062169543397	0.237097741708318	0.0213106557432341	0.237097741708318	0.0312847417023432	0.237097741708318	0.0138806345461538	0.324868256282105	0.053500923791543	0.0114580904348052	-6.02231194298536E-9	0.237097741708318	1.00582668985955			0.0114580904348052	0.906860119204583
0.245287526057432	0.040457338462908	0.245287526057432	0.0118722622297455	0.245287526057432	0.0262407541524498	0.245287526057432	0.0214864716528179	0.245287526057432	0.020295051245158	0.245287526057432	0.0212873325782443	0.245287526057432	0.0312506398727942	0.245287526057432	0.0138574259049691	0.333058040631218	0.0535013184917563	0.0202300853767867	-5.16399759303207E-9	0.245287526057432	1.00581384676983			0.0202300853767867	0.906860121105942
0.253477310406546	0.0404455224073567	0.253477310406546	0.0118703223523117	0.253477310406546	0.0262498393428284	0.253477310406546	0.0214929258402141	0.253477310406546	0.0202927698900441	0.253477310406546	0.0212843904244154	0.253477310406546	0.031249167470968	0.253477310406546	0.013860318940311	0.341247824980332	0.0534986393311502	0.0290020803187683	-4.91061298687167E-9	0.253477310406546	1.0058146269967			0.0290020803187683	0.906860120025947
0.26166709475566	0.0405108307783888	0.26166709475566	0.0118829519541491	0.26166709475566	0.0262517049690353	0.26166709475566	0.0215022046050071	0.26166709475566	0.0202977489486398	0.26166709475566	0.0212900359717889	0.26166709475566	0.0312618727402336	0.26166709475566	0.0138655661749152	0.349437609329446	0.0534947637899689	0.0377740752607498	-4.79231958052735E-9	0.261667094755659	1.00582000102326			0.0377740752607498	0.906860122073961
0.269856879104773	0.0406483298080978	0.269856879104773	0.01191798185922	0.269856879104773	0.0262888811198646	0.269856879104773	0.0215210534564646	0.269856879104773	0.0203080474004342	0.269856879104773	0.0213103891298599	0.269856879104773	0.0312930140762357	0.269856879104773	0.0138734438980571	0.35762739367856	0.0534945645400607	0.0465460702027314	-5.15003486159458E-9	0.269856879104773	1.0058189723775			0.0465460702027314	0.906860116065391
0.278046663453887	0.0463077026023658	0.278046663453887	0.013338563565331	0.278046663453887	0.0281216442869704	0.278046663453887	0.0217497624438929	0.278046663453887	0.0206009916427902	0.278046663453887	0.0215121761710568	0.278046663453887	0.0314542910993657	0.278046663453887	0.0139176008202795	0.365817178027673	0.0534940683370614	0.0553180651447129	-6.04650446244371E-9	0.278046663453887	1.00581741138266			0.0553180651447129	0.906860130618019
0.286236447803001	0.0490478829542856	0.286236447803001	0.0131351222124984	0.286236447803001	0.0277436269281618	0.286236447803001	0.0217286578674914	0.286236447803001	0.0205716488335533	0.286236447803001	0.0215231667223556	0.286236447803001	0.0315173113535822	0.286236447803001	0.0139586874670377	0.374006962376787	0.0534925775605234	0.0640900600866945	-6.56298732039062E-9	0.286236447803001	1.00580710216405			0.0640900600866945	0.906860150034782
0.294426232152115	0.0481753858017491	0.294426232152115	0.0122499757055788	0.294426232152115	0.0266004349402385	0.294426232152115	0.0216431605726672	0.294426232152115	0.020437134921661	0.294426232152115	0.0213971704940604	0.294426232152115	0.0314462690637209	0.294426232152115	0.0139583618924141	0.382196746725901	0.0534918829633292	0.072862055028676	-6.59968682955781E-9	0.294426232152115	1.00580431357043			0.072862055028676	0.906860149937689
0.302616016501228	0.0472774569839944	0.302616016501228	0.0120738295194341	0.302616016501228	0.0266257294838712	0.302616016501228	0.0216064000549013	0.302616016501228	0.0203809631600928	0.302616016501228	0.0213585252121002	0.302616016501228	0.0314477725039087	0.302616016501228	0.0139527050045477	0.390386531075015	0.0534942673670131	0.0816340499706576	-6.18792665229288E-9	0.302616016501228	1.00580329291245			0.0816340499706576	0.906860157635846
0.310805800850342	0.0505014292350522	0.310805800850342	0.012470992467687	0.310805800850342	0.0268908773257204	0.310805800850342	0.0218022844333532	0.310805800850342	0.0205137705591029	0.310805800850342	0.0214188417390755	0.310805800850342	0.0315472872974013	0.310805800850342	0.0139707262957913	0.398576315424128	0.0534948644147932	0.0904060449126391	-5.60291909244055E-9	0.310805800850342	1.00578568267349			0.0904060449126391	0.906860164183612
0.318995585199456	0.0493208946026342	0.318995585199456	0.0128510284808394	0.318995585199456	0.027380039925956	0.318995585199456	0.0219051983977044	0.318995585199456	0.0205294777848553	0.318995585199456	0.0214774103836823	0.318995585199456	0.0315829370312874	0.318995585199456	0.0139884145559044	0.406766099773242	0.0534958566964991	0.0991780398546206	-5.32619428381109E-9	0.318995585199456	1.00578235225336			0.0991780398546206	0.906860171122611
0.32718536954857	0.0456854094938528	0.32718536954857	0.0124725268291685	0.32718536954857	0.0267886674403321	0.32718536954857	0.0216509211292867	0.32718536954857	0.0203506151134498	0.32718536954857	0.0213540667578841	0.32718536954857	0.0314485849124022	0.32718536954857	0.0139455641929902	0.414955884122356	0.0534961543209532	0.107950034796602	-5.49739359733527E-9	0.32718536954857	1.00579465611482			0.107950034796602	0.906860187404108
0.335375153897683	0.0466500752914221	0.335375153897683	0.0123571553896906	0.335375153897683	0.0265413749378917	0.335375153897683	0.0215685554497734	0.335375153897683	0.020326173291762	0.335375153897683	0.0213336715550965	0.335375153897683	0.0313700293791132	0.335375153897683	0.013912147366713	0.42314566847147	0.0534954608519436	0.116722029738584	-6.63885113477981E-9	0.335375153897684	1.00580492973208			0.116722029738584	0.906860215635855
0.343564938246797	0.0473885674502046	0.343564938246797	0.0127014014684941	0.343564938246797	0.0267908473610095	0.343564938246797	0.0216654940879583	0.343564938246797	0.0203705456576052	0.343564938246797	0.0213631038870973	0.343564938246797	0.0314374863418812	0.343564938246797	0.0139502949016662	0.431335452820584	0.0534964530312438	0.125494024680565	-8.08172699683178E-9	0.343564938246797	1.005806542454			0.125494024680565	0.906860246560471
0.351754722595911	0.0433212043536292	0.351754722595911	0.012436655336182	0.351754722595911	0.0265976053193217	0.351754722595911	0.0216115012483915	0.351754722595911	0.0203584576700415	0.351754722595911	0.0213538890177959	0.351754722595911	0.0313813812277992	0.351754722595911	0.0139231929460466	0.439525237169697	0.0534970504422906	0.134266019622547	-8.65013579187645E-9	0.351754722595911	1.00581470369339			0.134266019622547	0.906860275037192
0.359944506945025	0.041375832001499	0.359944506945025	0.0120082425071311	0.359944506945025	0.0263733190734	0.359944506945025	0.0215227300887418	0.359944506945025	0.0203137037565079	0.359944506945025	0.021321168220014	0.359944506945025	0.0313217776650833	0.359944506945025	0.0138823480689824	0.447715021518811	0.0534984396366789	0.143038014564528	-7.85316124999482E-9	0.359944506945025	1.00582560517664			0.143038014564528	0.906860281745045
0.368134291294139	0.0417467371651209	0.368134291294139	0.0120220630069076	0.368134291294139	0.0263706451159984	0.368134291294139	0.0215194050222063	0.368134291294139	0.0203070074700886	0.368134291294139	0.0213129382283547	0.368134291294139	0.031323248589891	0.368134291294139	0.0138860912701962	0.455904805867925	0.0534965515286319	0.15181000950651	-6.96785376073756E-9	0.368134291294139	1.00583000824629			0.15181000950651	0.906860296263037
0.376324075643252	0.0447484005728188	0.376324075643252	0.0122954690548908	0.376324075643252	0.0267040528190038	0.376324075643252	0.0216276777637223	0.376324075643252	0.0203731578043932	0.376324075643252	0.0213879232019226	0.376324075643252	0.0314490911186311	0.376324075643252	0.0139193653931822	0.464094590217039	0.0534953590507367	0.160582004448492	-7.01387190661566E-9	0.376324075643253	1.00582283123775			0.160582004448492	0.906860321433145
0.384513859992366	0.0525040487328444	0.384513859992366	0.0133874046091936	0.384513859992366	0.0279693464993679	0.384513859992366	0.0217983314390978	0.384513859992366	0.0204617236622226	0.384513859992366	0.0215835833657956	0.384513859992366	0.0319646399889895	0.384513859992366	0.014049867125306	0.472284374566152	0.0534946644027973	0.169353999390473	-6.75913988653864E-9	0.384513859992366	1.00580284702964			0.169353999390473	0.906860337527827
0.39270364434148	0.0782274538480708	0.39270364434148	0.0146259414081921	0.39270364434148	0.0289679758319116	0.39270364434148	0.021954669635817	0.39270364434148	0.0205955459967637	0.39270364434148	0.0217928061082533	0.39270364434148	0.03229456800927	0.39270364434148	0.0142391734441518	0.480474158915266	0.0534935699457059	0.178125994332455	-6.31859594851083E-9	0.39270364434148	1.00576907772079			0.178125994332455	0.906860344899088
0.400893428690594	0.108034662046739	0.400893428690594	0.0178394900572761	0.400893428690594	0.0296396120694315	0.400893428690594	0.022159271086113	0.400893428690594	0.0207846500949777	0.400893428690594	0.021776284481668	0.400893428690594	0.0319726375456225	0.400893428690594	0.0142903450262175	0.48866394326438	0.0534916846104645	0.186897989274436	-6.92158580546562E-9	0.400893428690594	1.00573640181475			0.186897989274436	0.906860346506979
0.409083213039707	0.0415344837302476	0.409083213039707	0.0121185400303279	0.409083213039707	0.0266600579253272	0.409083213039707	0.0217223859983304	0.409083213039707	0.0204174252661051	0.409083213039707	0.0214058554104339	0.409083213039707	0.0313984213106111	0.409083213039707	0.0139515238319904	0.496853727613494	0.0534913868328104	0.195669984216418	-7.25554797530857E-9	0.409083213039708	1.00573321583723			0.195669984216418	0.906860321373432
0.417272997388821	0.0413318190058462	0.417272997388821	0.0120527534972851	0.417272997388821	0.026638603968294	0.417272997388821	0.0216601833280347	0.417272997388821	0.0203765977258063	0.417272997388821	0.0213669740544249	0.417272997388821	0.0313670753402259	0.417272997388821	0.0139109190498205	0.505043511962608	0.0534933765430064	0.204441979158399	-6.52830929295079E-9	0.417272997388822	1.00576579771748			0.204441979158399	0.906860285581769
0.425462781737935	0.0422977252691424	0.425462781737935	0.0123520810930649	0.425462781737935	0.0268995320632556	0.425462781737935	0.0217458137776605	0.425462781737935	0.0204037043324143	0.425462781737935	0.021367045517726	0.425462781737935	0.0313681986011878	0.425462781737935	0.0138959281678476	0.513233296311721	0.0534962541599537	0.213213974100381	-5.88981061429185E-9	0.425462781737935	1.00580313326054			0.213213974100381	0.906860265705
0.433652566087049	0.0420937997862162	0.433652566087049	0.0122130699038985	0.433652566087049	0.0264957755913338	0.433652566087049	0.0215531412781219	0.433652566087049	0.0203189927507318	0.433652566087049	0.0213108960834298	0.433652566087049	0.0312948397162477	0.433652566087049	0.013871899002805	0.521423080660835	0.053500028070309	0.221985969042362	-5.86112926242956E-9	0.433652566087049	1.00581218963465			0.221985969042362	0.906860252773541
0.441842350436162	0.0411994567179905	0.441842350436162	0.0119349033966685	0.441842350436162	0.0263403102035989	0.441842350436162	0.0215159872437537	0.441842350436162	0.0203006873510553	0.441842350436162	0.0212996240989429	0.441842350436162	0.0312779044847886	0.441842350436162	0.0138617834378186	0.529612865009949	0.0534981427350677	0.230757963984344	-5.91577411081131E-9	0.441842350436163	1.00581226187747			0.230757963984344	0.906860232844238
0.450032134785276	0.0409001740897167	0.450032134785276	0.0119194634850051	0.450032134785276	0.0263184481491163	0.450032134785276	0.0215233380884806	0.450032134785276	0.0203168453144632	0.450032134785276	0.0213216185452089	0.450032134785276	0.0313151307762413	0.450032134785276	0.0138688140922334	0.537802649359063	0.0534956574179907	0.239529958926326	-5.86204782714479E-9	0.450032134785277	1.00581289317065			0.239529958926326	0.906860225367559
0.45822191913439	0.0416848404475477	0.45822191913439	0.0120734324982781	0.45822191913439	0.0263814775493497	0.45822191913439	0.0215661841631764	0.45822191913439	0.020341753472891	0.45822191913439	0.0213526682845692	0.45822191913439	0.0313541387174273	0.45822191913439	0.0138833369376679	0.545992433708176	0.0534936693684943	0.248301953868307	-6.36490527424727E-9	0.458221919134391	1.00581894989001			0.248301953868307	0.906860230929071
0.466411703483504	0.0410573970742002	0.466411703483504	0.0119790231244044	0.466411703483504	0.0263517416271328	0.466411703483504	0.0215435382795353	0.466411703483504	0.0203137776742802	0.466411703483504	0.0213068880452341	0.466411703483504	0.0312826385651351	0.466411703483504	0.0138710789604701	0.55418221805729	0.0534921809459353	0.257073948810289	-7.15258928111508E-9	0.466411703483504	1.00582290881059			0.257073948810289	0.90686022922779
0.474601487832618	0.0408455960175845	0.474601487832618	0.0119305979932263	0.474601487832618	0.0263209524478577	0.474601487832618	0.0215209991878585	0.474601487832618	0.0203099125626001	0.474601487832618	0.0213008458255747	0.474601487832618	0.031277711148004	0.474601487832618	0.0138699222642575	0.562372002406404	0.0534893979171021	0.26584594375227	-7.71424629871987E-9	0.474601487832618	1.00581489234293			0.26584594375227	0.906860243615433
0.482791272181731	0.0412066253856861	0.482791272181731	0.0120537616691937	0.482791272181731	0.0265135029272248	0.482791272181731	0.0216105302804855	0.482791272181731	0.020347068348922	0.482791272181731	0.0213805324197019	0.482791272181731	0.0314950130204511	0.482791272181731	0.0139063639116036	0.570561786755518	0.0534879123226808	0.274617938694252	-7.45018478481897E-9	0.482791272181732	1.00581106639584			0.274617938694252	0.9068602541799
0.490981056530845	0.043238030032099	0.490981056530845	0.0123601323646826	0.490981056530845	0.0270860531639418	0.490981056530845	0.0218529295435629	0.490981056530845	0.0204152231613255	0.490981056530845	0.0214302750170719	0.490981056530845	0.031653610634016	0.490981056530845	0.0140128679454727	0.578751571104632	0.0534904929237289	0.283389933636233	-6.72606170287534E-9	0.490981056530846	1.00580966589346			0.283389933636233	0.90686026434664
0.499170840879959	0.0461651917624131	0.499170840879959	0.0128121424971132	0.499170840879959	0.027273242573574	0.499170840879959	0.021662757530856	0.499170840879959	0.0203585881705349	0.499170840879959	0.0213403740385289	0.499170840879959	0.0314112586706029	0.499170840879959	0.013935028808984	0.586941355453745	0.0534965562138612	0.292161928578215	-6.46731851673682E-9	0.49917084087996	1.00581355216873			0.292161928578215	0.906860272581808
0.507360625229073	0.0415940273828818	0.507360625229073	0.0120858675972309	0.507360625229073	0.0264292768702397	0.507360625229073	0.0215478763338296	0.507360625229073	0.0203305832385374	0.507360625229073	0.0213272617996471	0.507360625229073	0.0313220492140117	0.507360625229073	0.0138797068863641	0.595131139802859	0.0535006245688557	0.300933923520196	-7.1418254980711E-9	0.507360625229073	1.00581634075085			0.300933923520196	0.906860301139356
0.515550409578186	0.0424079518751578	0.515550409578186	0.0121784752766869	0.515550409578186	0.0265741548182126	0.515550409578186	0.0216209835840871	0.515550409578186	0.020385568369729	0.515550409578186	0.0213569707094921	0.515550409578186	0.031354713348053	0.515550409578186	0.0138875614401922	0.603320924151973	0.0534970482648687	0.309705918462178	-7.788439477087E-9	0.515550409578187	1.00581212429285			0.309705918462178	0.906860328440644
0.5237401939273	0.0446288709426954	0.5237401939273	0.0122661718754946	0.5237401939273	0.0268462272731154	0.5237401939273	0.0217817173104991	0.5237401939273	0.020460656175175	0.5237401939273	0.0213827477928674	0.5237401939273	0.0313996243638971	0.5237401939273	0.0139050477328629	0.611510708501087	0.0534956579315506	0.318477913404159	-7.71560521238213E-9	0.523740193927301	1.00581178811114			0.318477913404159	0.906860343216951
0.531929978276414	0.0424998163984849	0.531929978276414	0.0119767566392971	0.531929978276414	0.026442572358696	0.531929978276414	0.021595547265739	0.531929978276414	0.0203377331785444	0.531929978276414	0.0213153762422632	0.531929978276414	0.0313007094868929	0.531929978276414	0.0138800429644571	0.6197004928502	0.0534955585777127	0.327249908346141	-7.63821965413411E-9	0.531929978276415	1.00582007402912			0.327249908346141	0.906860345356438
0.540119762625528	0.0408413421279195	0.540119762625528	0.0119210959197986	0.540119762625528	0.0263855337306531	0.540119762625528	0.0215573423960229	0.540119762625528	0.0203338623830236	0.540119762625528	0.0213061775362247	0.540119762625528	0.0312757492894905	0.540119762625528	0.0138768151960292	0.627890277199314	0.0534933717045881	0.336021903288123	-7.3742140648524E-9	0.540119762625529	1.00582252887471			0.336021903288123	0.906860335904534
0.548309546974642	0.0406802319047018	0.548309546974642	0.0119160971449199	0.548309546974642	0.0263492150388848	0.548309546974642	0.021552015341265	0.548309546974642	0.0203356787743306	0.548309546974642	0.0213162916690683	0.548309546974642	0.0312994927401488	0.548309546974642	0.0138710473968716	0.636080061548428	0.0534918832820291	0.344793898230104	-6.46018977826035E-9	0.548309546974642	1.00581741407953			0.344793898230104	0.906860320651194
0.556499331323755	0.0408165770114473	0.556499331323755	0.0119136137403371	0.556499331323755	0.0263316031103321	0.556499331323755	0.021535908433226	0.556499331323755	0.0203206239023151	0.556499331323755	0.0213083937247293	0.556499331323755	0.0312970334993392	0.556499331323755	0.0138653034730046	0.644269845897542	0.053495062760194	0.353565893172086	-5.76378413946891E-9	0.556499331323756	1.00581387618946			0.353565893172086	0.906860310837785
0.564689115672869	0.0410172612624989	0.564689115672869	0.0119448561324402	0.564689115672869	0.0263128599386525	0.564689115672869	0.0215166696205693	0.564689115672869	0.0203065026096849	0.564689115672869	0.0213007628478118	0.564689115672869	0.0312919068421904	0.564689115672869	0.0138671901183327	0.652459630246655	0.0534971490405467	0.362337888114067	-5.98407869144979E-9	0.56468911567287	1.00581709187173			0.362337888114067	0.906860304950017
0.572878900021983	0.0456491042208531	0.572878900021983	0.0124168781533383	0.572878900021983	0.0270268784727684	0.572878900021983	0.0216215602044349	0.572878900021983	0.0203200105053644	0.572878900021983	0.021314929663407	0.572878900021983	0.0313321154384923	0.572878900021983	0.0138829541757213	0.660649414595769	0.0534977444095703	0.371109883056049	-6.37892123218522E-9	0.572878900021984	1.00582163596204			0.371109883056049	0.906860286583824
0.581068684371097	0.0450501286112459	0.581068684371097	0.0122819350341073	0.581068684371097	0.0270179133653196	0.581068684371097	0.0216447440801281	0.581068684371097	0.0203322048763193	0.581068684371097	0.0213262404904628	0.581068684371097	0.0313347767726412	0.581068684371097	0.0138828879484553	0.668839198944883	0.053497344907959	0.37988187799803	-6.97143553985816E-9	0.581068684371097	1.00582115125103			0.37988187799803	0.906860280806478
0.58925846872021	0.0405377570140589	0.58925846872021	0.0118746109874838	0.58925846872021	0.0262519857394767	0.58925846872021	0.0215027810722943	0.58925846872021	0.0202965271595584	0.58925846872021	0.0212856764420366	0.58925846872021	0.0312724475730623	0.58925846872021	0.0138612317637142	0.677028983293997	0.0534943630537436	0.388653872940012	-7.6167839871068E-9	0.589258468720211	1.00583067975872			0.388653872940012	0.906860283697049
0.597448253069324	0.0406756551232939	0.597448253069324	0.0118868633417473	0.597448253069324	0.0262447256521001	0.597448253069324	0.0214945113263757	0.597448253069324	0.0202945141322158	0.597448253069324	0.0212879999363027	0.597448253069324	0.0312769906460264	0.597448253069324	0.0138618519043606	0.685218767643111	0.0534920806515827	0.397425867881993	-7.45112074155686E-9	0.597448253069325	1.00583671713152			0.397425867881993	0.906860276122259
0.605638037418438	0.0449594596728644	0.605638037418438	0.0121005876121993	0.605638037418438	0.0264128972881197	0.605638037418438	0.0215837907733135	0.605638037418438	0.0203606771422192	0.605638037418438	0.0213400844922979	0.605638037418438	0.0314100840211999	0.605638037418438	0.0139164652046105	0.693408551992224	0.0534892039151147	0.406197862823975	-6.91771252492345E-9	0.605638037418439	1.00583445836398			0.406197862823975	0.906860268494369
0.613827821767552	0.0448404256837925	0.613827821767552	0.0123375330882209	0.613827821767552	0.026903987361338	0.613827821767552	0.0217453414377068	0.613827821767552	0.0204560672099552	0.613827821767552	0.0214381669284615	0.613827821767552	0.0315464649134962	0.613827821767552	0.0139611370791933	0.701598336341338	0.0534927761292562	0.414969857765957	-6.34275858461148E-9	0.613827821767553	1.00583201655792			0.414969857765957	0.906860268556013
0.622017606116665	0.0411251136251111	0.622017606116665	0.0119836194692411	0.622017606116665	0.0264878097244705	0.622017606116665	0.0216140781277702	0.622017606116665	0.0203517711305813	0.622017606116665	0.0213225431319933	0.622017606116665	0.0312885755605493	0.622017606116665	0.013869156717704	0.709788120690452	0.0534976433565171	0.423741852707938	-6.0110846912154E-9	0.622017606116666	1.00583072619681			0.423741852707938	0.906860272856701
0.630207390465779	0.0406197084359478	0.630207390465779	0.0119313364180699	0.630207390465779	0.026359642689552	0.630207390465779	0.0215529336088225	0.630207390465779	0.0203283767412686	0.630207390465779	0.0213077492885231	0.630207390465779	0.0312730290169697	0.630207390465779	0.0138568405461362	0.717977905039566	0.053494660593063	0.43251384764992	-6.33049535877763E-9	0.63020739046578	1.00582670231501			0.43251384764992	0.906860279251591
0.638397174814893	0.040520927345622	0.638397174814893	0.0118966143628938	0.638397174814893	0.0262815068073207	0.638397174814893	0.0215105023096598	0.638397174814893	0.0203071503566046	0.638397174814893	0.0213027835419889	0.638397174814893	0.0312789860545001	0.638397174814893	0.0138553979914031	0.726167689388679	0.0534917831492167	0.441285842591901	-6.46154160302124E-9	0.638397174814894	1.00582340835026			0.441285842591901	0.906860277312558
0.646586959164007	0.0409507100264697	0.646586959164007	0.0120239416148294	0.646586959164007	0.026473489724256	0.646586959164007	0.0215871899000829	0.646586959164007	0.0203450365264959	0.646586959164007	0.0213270705454221	0.646586959164007	0.0313037836251356	0.646586959164007	0.0138672500798148	0.734357473737793	0.0534902926940909	0.450057837533883	-7.42317734896513E-9	0.646586959164008	1.00582261269045			0.450057837533883	0.906860292240007
0.654776743513121	0.0413302239557038	0.654776743513121	0.0120947411369626	0.654776743513121	0.0265372276425509	0.654776743513121	0.0216109692281247	0.654776743513121	0.0203516687909429	0.654776743513121	0.0213199119309217	0.654776743513121	0.0312966437113619	0.654776743513121	0.0138704632354337	0.742547258086907	0.0534898957814085	0.458829832475864	-8.0121191127692E-9	0.654776743513122	1.00582251155065			0.458829832475864	0.9068602873042
0.662966527862234	0.040530431238397	0.662966527862234	0.0118928867966242	0.662966527862234	0.0262821563367198	0.662966527862234	0.0215087932721537	0.662966527862234	0.0203030234735094	0.662966527862234	0.0212912882692149	0.662966527862234	0.0312694971465215	0.662966527862234	0.0138570306221368	0.750737042436021	0.0534914837485671	0.467601827417846	-7.73111050831302E-9	0.662966527862235	1.00582315102195			0.467601827417846	0.906860299927634
0.671156312211348	0.0404855599461085	0.671156312211348	0.0118838566448765	0.671156312211348	0.0262683033661729	0.671156312211348	0.0215088411921269	0.671156312211348	0.020306442897896	0.671156312211348	0.0212940051982127	0.671156312211348	0.0312662965448411	0.671156312211348	0.0138550329814	0.758926826785134	0.0534881087907361	0.476373822359827	-7.18445029935625E-9	0.671156312211349	1.00582972258671			0.476373822359827	0.906860295953106
0.679346096560462	0.0420142843110291	0.679346096560462	0.0120888906802911	0.679346096560462	0.0267434359711278	0.679346096560462	0.021710807142704	0.679346096560462	0.0203897681911749	0.679346096560462	0.0213423825084422	0.679346096560462	0.0313258384466294	0.679346096560462	0.0138759825786503	0.767116611134248	0.0534892995287833	0.485145817301809	-6.43349934124052E-9	0.679346096560463	1.00582930358698			0.485145817301809	0.906860303581898
0.687535880909576	0.0421325736240677	0.687535880909576	0.012073512156348	0.687535880909576	0.0267198701006192	0.687535880909576	0.0217145256345504	0.687535880909576	0.0203915863487235	0.687535880909576	0.0213418118189965	0.687535880909576	0.0313481502633772	0.687535880909576	0.0138749281524214	0.775306395483362	0.0534912856458853	0.493917812243791	-6.65223724192604E-9	0.687535880909577	1.00582440244061			0.493917812243791	0.906860315553773
0.695725665258689	0.0411566019541204	0.695725665258689	0.0119732697132906	0.695725665258689	0.0264290431785859	0.695725665258689	0.0215567950316377	0.695725665258689	0.0203369452147371	0.695725665258689	0.0213290974207441	0.695725665258689	0.0313346018920659	0.695725665258689	0.0138722220904452	0.783496179832476	0.0534900949078381	0.502689807185772	-6.91453411593138E-9	0.695725665258691	1.00581902033147			0.502689807185772	0.906860320203417
0.703915449607803	0.0448275674374917	0.703915449607803	0.0123707982503855	0.703915449607803	0.0267053583506158	0.703915449607803	0.021571638817182	0.703915449607803	0.0203418525268334	0.703915449607803	0.0213516919203208	0.703915449607803	0.0313889243216951	0.703915449607803	0.0139019410782564	0.79168596418159	0.0534884048583099	0.511461802127753	-7.85491319752839E-9	0.703915449607804	1.00580770169106			0.511461802127753	0.906860351697113
0.712105233956917	0.0635002244679704	0.712105233956917	0.0136236035897036	0.712105233956917	0.0277585140467247	0.712105233956917	0.0216729628955233	0.712105233956917	0.0203578403058523	0.712105233956917	0.0213910652283419	0.712105233956917	0.0315801962360869	0.712105233956917	0.0139831281971662	0.799875748530703	0.0534868161783953	0.520233797069735	-8.667674592668E-9	0.712105233956918	1.00579769149094			0.520233797069735	0.906860353511129
0.720295018306031	0.0412015581146035	0.720295018306031	0.0120616787144322	0.720295018306031	0.0265995474407383	0.720295018306031	0.0215830669727997	0.720295018306031	0.0203415235396998	0.720295018306031	0.0213339200530506	0.720295018306031	0.03130962320391	0.720295018306031	0.0138876808321989	0.808065532879817	0.0534872130910777	0.529005792011717	-8.04422137460115E-9	0.720295018306032	1.00580198273699			0.529005792011717	0.906860353315409
0.728484802655144	0.0405665616584398	0.728484802655144	0.0119109523434482	0.728484802655144	0.0263172865678129	0.728484802655144	0.0215273366330484	0.728484802655144	0.0203128834634673	0.728484802655144	0.0212938915766238	0.728484802655144	0.0312607571662736	0.728484802655144	0.0138638797787313	0.816255317228931	0.0534835380278583	0.537777786953698	-7.54755431036223E-9	0.728484802655146	1.00580588273351			0.537777786953698	0.906860346862484
0.736674587004258	0.040418079998494	0.736674587004258	0.011872830480587	0.736674587004258	0.0262326441858791	0.736674587004258	0.0214878228794281	0.736674587004258	0.0202883663215586	0.736674587004258	0.0212799334884358	0.736674587004258	0.0312481149534428	0.736674587004258	0.0138463389277757	0.824445101578045	0.0534849357509025	0.54654978189568	-6.8832771708178E-9	0.73667458700426	1.00580686360328			0.54654978189568	0.906860344942176
0.744864371353372	0.0404848039794484	0.744864371353372	0.0119008212239052	0.744864371353372	0.0262604832429103	0.744864371353372	0.0215056379141362	0.744864371353372	0.0202962287486973	0.744864371353372	0.0212894987709999	0.744864371353372	0.0312570242426053	0.744864371353372	0.0138483218887958	0.832634885927158	0.0534902939610855	0.555321776837661	-5.98730100506077E-9	0.744864371353373	1.00582040743986			0.555321776837661	0.90686033650838
0.753054155702486	0.0409048975648612	0.753054155702486	0.012035691411462	0.753054155702486	0.0264620725761668	0.753054155702486	0.0215772021588175	0.753054155702486	0.0203239379378071	0.753054155702486	0.0213154613958007	0.753054155702486	0.0312986037728492	0.753054155702486	0.0138727964770302	0.840824670276272	0.0534950640830238	0.564093771779643	-5.96442906299201E-9	0.753054155702487	1.00582472498956			0.564093771779643	0.906860326855885
0.7612439400516	0.0405953460041488	0.7612439400516	0.011905728620921	0.7612439400516	0.0263190269492441	0.7612439400516	0.0215092210751628	0.7612439400516	0.0202996432622821	0.7612439400516	0.0213047942496598	0.7612439400516	0.0312779324324192	0.7612439400516	0.0138624064108412	0.849014454625386	0.0534972471027769	0.572865766721624	-6.62304489637003E-9	0.761243940051601	1.00582481168026			0.572865766721624	0.906860329997825
0.769433724400713	0.0404821761210283	0.769433724400713	0.0118697756489222	0.769433724400713	0.0262395595781069	0.769433724400713	0.0214818671648626	0.769433724400713	0.0202886957032399	0.769433724400713	0.0212908244679492	0.769433724400713	0.0312556069324185	0.769433724400713	0.0138519565395906	0.8572042389745	0.0534916825939829	0.581637761663606	-6.64691093472169E-9	0.769433724400715	1.00582120663667			0.581637761663606	0.906860296319005
0.777623508749827	0.0410642276780659	0.777623508749827	0.0118843830698638	0.777623508749827	0.0262671760646205	0.777623508749827	0.0214913663658135	0.777623508749827	0.0202962026470736	0.777623508749827	0.0212982821710124	0.777623508749827	0.0312785102953912	0.777623508749827	0.0138595144930244	0.865394023323613	0.0534890061437764	0.590409756605587	-6.92744640379478E-9	0.777623508749829	1.00581565228047			0.590409756605587	0.906860281761363
0.785813293098941	0.0421353492519747	0.785813293098941	0.0119524483749758	0.785813293098941	0.0263582266664969	0.785813293098941	0.0215212370793557	0.785813293098941	0.0203165055339611	0.785813293098941	0.0213229251629017	0.785813293098941	0.0313394301980961	0.785813293098941	0.0138771692630439	0.873583807672727	0.0534925780703971	0.599181751547569	-7.37131843338017E-9	0.785813293098942	1.00581961828966			0.599181751547569	0.906860275126969
0.794003077448055	0.0446176844840153	0.794003077448055	0.01242062848169	0.794003077448055	0.0268561054684448	0.794003077448055	0.0217118890370358	0.794003077448055	0.0204102321921092	0.794003077448055	0.0213848186915315	0.794003077448055	0.031412709149631	0.794003077448055	0.0139064271542399	0.881773592021841	0.0534911856295436	0.607953746489551	-6.55291979289795E-9	0.794003077448056	1.00582127188719			0.607953746489551	0.906860253698959
0.802192861797168	0.0428488385004311	0.802192861797168	0.0120172099349608	0.802192861797168	0.026438427094997	0.802192861797168	0.021537158584659	0.802192861797168	0.020316831614836	0.802192861797168	0.021316528835372	0.802192861797168	0.0313393446805402	0.802192861797168	0.0138914539743566	0.889963376370955	0.0534893002943023	0.616725741431532	-5.61506590357896E-9	0.80219286179717	1.0058180353992			0.616725741431532	0.906860237687115
0.810382646146282	0.0404374743567473	0.810382646146282	0.0118606486276659	0.810382646146282	0.0262357769724255	0.810382646146282	0.0214826549105868	0.810382646146282	0.0202927824552492	0.810382646146282	0.0212838536342661	0.810382646146282	0.0312565601314492	0.810382646146282	0.0138502593186934	0.898153160720069	0.0534890998352559	0.625497736373514	-5.53470821771541E-9	0.810382646146284	1.00582488451529			0.625497736373514	0.90686024023189
0.818572430495396	0.0404729550954553	0.818572430495396	0.0118648956743314	0.818572430495396	0.0262389154750975	0.818572430495396	0.0214838236924456	0.818572430495396	0.0202888282084591	0.818572430495396	0.0212806804077801	0.818572430495396	0.0312508583105182	0.818572430495396	0.013845494087381	0.906342945069182	0.0534865200115488	0.634269731315495	-5.86417058090865E-9	0.818572430495398	1.00582613220838			0.634269731315495	0.90686023626458
0.82676221484451	0.0405651118453539	0.82676221484451	0.0118731072903675	0.82676221484451	0.0262371983507008	0.82676221484451	0.021491680455948	0.82676221484451	0.0202899291354712	0.82676221484451	0.0212910104928363	0.82676221484451	0.0312605029193588	0.82676221484451	0.013859690173485	0.914532729418296	0.0534885045749607	0.643041726257477	-6.78520890347007E-9	0.826762214844511	1.00582341587913			0.643041726257477	0.906860242119779
0.834951999193624	0.0405723156890253	0.834951999193624	0.0118726027870533	0.834951999193624	0.0262400200040142	0.834951999193624	0.0214887453888599	0.834951999193624	0.0202909472405289	0.834951999193624	0.0212927930352612	0.834951999193624	0.0312623536225355	0.834951999193624	0.0138631677095953	0.92272251376741	0.0534904901274589	0.651813721199458	-7.34005718581517E-9	0.834951999193625	1.00582327676037			0.651813721199458	0.906860252941109
0.843141783542737	0.0408927880529595	0.843141783542737	0.0119211752808598	0.843141783542737	0.0263071255621895	0.843141783542737	0.0215120748922404	0.843141783542737	0.0203049121590595	0.843141783542737	0.0212964265793961	0.843141783542737	0.0312722813050697	0.843141783542737	0.0138606086283061	0.930912298116524	0.0534882030893472	0.66058571614144	-6.73806332839631E-9	0.843141783542739	1.00582121108422			0.66058571614144	0.906860237279658
0.851331567891851	0.0408440691009273	0.851331567891851	0.0119250122254348	0.851331567891851	0.0263718707151464	0.851331567891851	0.0215375031590001	0.851331567891851	0.0203196867316353	0.851331567891851	0.0213133985250575	0.851331567891851	0.0312961159577364	0.851331567891851	0.0138623654734458	0.939102082465637	0.0534858221682396	0.669357711083421	-6.0792116342879E-9	0.851331567891853	1.00582707025331			0.669357711083421	0.9068602158368
0.859521352240965	0.0404499230623082	0.859521352240965	0.0118902477526796	0.859521352240965	0.0262693930006325	0.859521352240965	0.0215062623933201	0.859521352240965	0.0203046210384567	0.859521352240965	0.021297836154326	0.859521352240965	0.0312625186465677	0.859521352240965	0.0138569853644656	0.947291866814751	0.0534856244454483	0.678129706025403	-4.73838729517281E-9	0.859521352240967	1.00583397778518			0.678129706025403	0.906860184555908
0.867711136590079	0.0404358438485606	0.867711136590079	0.0118784459637104	0.867711136590079	0.0262430994764831	0.867711136590079	0.0214888658644798	0.867711136590079	0.0202916193171783	0.867711136590079	0.0212823626929028	0.867711136590079	0.0312445280821949	0.867711136590079	0.0138543075680091	0.955481651163865	0.0534865174989837	0.686901700967385	-4.50799649641025E-9	0.86771113659008	1.00583540819342			0.686901700967385	0.90686018305203
0.875900920939192	0.040440654065564	0.875900920939192	0.0118748623806818	0.875900920939192	0.0262391825341723	0.875900920939192	0.0214866055688842	0.875900920939192	0.0202862260715424	0.875900920939192	0.0212811475945209	0.875900920939192	0.0312469961771831	0.875900920939192	0.0138549148839673	0.963671435512979	0.0534888038192897	0.695673695909366	-5.62755202631104E-9	0.875900920939194	1.00584289924235			0.695673695909366	0.906860183400218
0.884090705288306	0.0404041158050841	0.884090705288306	0.0118701684460279	0.884090705288306	0.0262385006065174	0.884090705288306	0.0214916980933371	0.884090705288306	0.0202948523563863	0.884090705288306	0.0212852015470024	0.884090705288306	0.0312496778590468	0.884090705288306	0.0138637625704727	0.971861219862093	0.0534905879854939	0.704445690851348	-6.17226674719818E-9	0.884090705288308	1.00585027890162			0.704445690851348	0.906860189098376
0.89228048963742	0.0403983981755022	0.89228048963742	0.0118595732106106	0.89228048963742	0.0262312128236563	0.89228048963742	0.0214833615526367	0.89228048963742	0.0202967340414239	0.89228048963742	0.0212813150470968	0.89228048963742	0.0312509085962897	0.89228048963742	0.0138645403899355	0.980051004211206	0.0534883058467273	0.713217685793329	-6.56107254609831E-9	0.892280489637422	1.00583356222747			0.713217685793329	0.906860178720855
0.900470273986534	0.0405965898771396	0.900470273986534	0.0118680542874635	0.900470273986534	0.026248853794057	0.900470273986534	0.0214877167434107	0.900470273986534	0.0202959234982911	0.900470273986534	0.021283039100205	0.900470273986534	0.0312582783577054	0.900470273986534	0.0138584587511508	0.98824078856032	0.0534869117480493	0.721989680735311	-6.3020645043153E-9	0.900470273986535	1.00581936500331			0.721989680735311	0.906860160535136
0.908660058335647	0.0408203384035937	0.908660058335647	0.0119219416349885	0.908660058335647	0.0264944966965981	0.908660058335647	0.021588736183582	0.908660058335647	0.0203441918346929	0.908660058335647	0.0213343281093612	0.908660058335647	0.0313334545418242	0.908660058335647	0.013866403650153	0.996430572909434	0.0534832403057372	0.730761675677292	-5.42685695137139E-9	0.908660058335649	1.00582729005242			0.730761675677292	0.906860140788532
0.916849842684761	0.0406334869686459	0.916849842684761	0.0119185407764565	0.916849842684761	0.026317349720951	0.916849842684761	0.0215122951892195	0.916849842684761	0.0202984361063279	0.916849842684761	0.0213034245922126	0.916849842684761	0.0312761434399423	0.916849842684761	0.0138592530202683	1.00462035725855	0.0534839362345138	0.739533670619274	-4.75666916210797E-9	0.916849842684763	1.00582858562514			0.739533670619274	0.906860122699162
0.925039627033875	0.0404605738084306	0.925039627033875	0.0119025712927344	0.925039627033875	0.0262949851649595	0.925039627033875	0.0215197812135777	0.925039627033875	0.0203103631536731	0.925039627033875	0.0213063260862535	0.925039627033875	0.0312664097907207	0.925039627033875	0.0138591094171281	1.01281014160766	0.0534877099057477	0.748305665561255	-3.72807424174836E-9	0.925039627033877	1.00582446791508			0.748305665561255	0.906860111134072
0.933229411382989	0.0404972329178301	0.933229411382989	0.011916915515469	0.933229411382989	0.0263252126536841	0.933229411382989	0.0215458865764344	0.933229411382989	0.020326851856024	0.933229411382989	0.0213165505144921	0.933229411382989	0.0312766908078531	0.933229411382989	0.0138610899394478	1.02099992595678	0.0534877099057477	0.757077660503237	-2.95835972113443E-9	0.933229411382991	1.00583306481059			0.757077660503237	0.906860079805105
0.941419195732103	0.040460009061783	0.941419195732103	0.0118939246206866	0.941419195732103	0.0263031569480445	0.941419195732103	0.0215247033130857	0.941419195732103	0.0203111652512313	0.941419195732103	0.0213033952715964	0.941419195732103	0.0312653500209199	0.941419195732103	0.0138515141647351	1.02918971030589	0.0534889033653036	0.765849655445219	-3.35125890421281E-9	0.941419195732104	1.00583645863775			0.765849655445219	0.906860049048583
0.949608980081216	0.0404979137538775	0.949608980081216	0.0119052249931937	0.949608980081216	0.0263165217704963	0.949608980081216	0.0215271956723495	0.949608980081216	0.0203067357657627	0.949608980081216	0.0212997884213358	0.949608980081216	0.0312618916441037	0.949608980081216	0.0138508319761153	1.037379494655	0.0534904910160331	0.7746216503872	-3.9238483601213E-9	0.949608980081218	1.00582887314213			0.7746216503872	0.906860015695666
0.95779876443033	0.0412352839057204	0.95779876443033	0.0121153983738723	0.95779876443033	0.0264778824712579	0.95779876443033	0.0215748584662795	0.95779876443033	0.0203399898028161	0.95779876443033	0.0213229755000992	0.95779876443033	0.0312953027603309	0.95779876443033	0.0138639098836957	1.04556927900412	0.0534920811692887	0.783393645329182	-3.98320670831849E-9	0.957798764430332	1.00582925420969			0.783393645329182	0.906859974667127
0.965988548779444	0.0409692317509091	0.965988548779444	0.011963581542322	0.965988548779444	0.0263412990464361	0.965988548779444	0.0215239042827478	0.965988548779444	0.0203148970749257	0.965988548779444	0.0213052617342709	0.965988548779444	0.0312822150710769	0.965988548779444	0.0138609987022056	1.05375906335323	0.0534913805468806	0.792165640271163	-3.7864493476495E-9	0.965988548779446	1.00583319462859			0.792165640271163	0.906859944817443
0.974178333128558	0.0408589390722399	0.974178333128558	0.0119024902539692	0.974178333128558	0.0262767630949231	0.974178333128558	0.021501510059883	0.974178333128558	0.0203021178473294	0.974178333128558	0.0213002318036814	0.974178333128558	0.0312814833033684	0.974178333128558	0.0138631034822015	1.06194884770234	0.0534865183665213	0.800937635213145	-3.6691690273329E-9	0.97417833312856	1.00583276839487			0.800937635213145	0.906859922816323
0.982368117477671	0.0408388861133208	0.982368117477671	0.0119420654025165	0.982368117477671	0.0262962643860249	0.982368117477671	0.0215156910575608	0.982368117477671	0.0203092039087337	0.982368117477671	0.0213035232701442	0.982368117477671	0.0312707447702093	0.982368117477671	0.0138630430664235	1.07013863205146	0.0534865210276017	0.809709630155126	-2.36460989753577E-9	0.982368117477673	1.00583916200258			0.809709630155126	0.906859875064537
0.990557901826785	0.0404926045056089	0.990557901826785	0.0118978065628965	0.990557901826785	0.026268896605242	0.990557901826785	0.0215037344026981	0.990557901826785	0.0202989090374619	0.990557901826785	0.0212944987683961	0.990557901826785	0.0312630943639954	0.990557901826785	0.0138574224156619	1.07832841640057	0.0534916812786657	0.818481625097108	-7.02391860058572E-10	0.990557901826787	1.00583831131137			0.818481625097108	0.906859835576177
0.998747686175899	0.0404353897995563	0.998747686175899	0.0118658984823183	0.998747686175899	0.0262495774331476	0.998747686175899	0.0214936357952043	0.998747686175899	0.0202969375831276	0.998747686175899	0.0212968645218398	0.998747686175899	0.0312685348725626	0.998747686175899	0.0138536321807988	1.08651820074969	0.0534897957378308	0.827253620039089	-5.59515212159241E-10	0.998747686175901	1.00583990845728			0.827253620039089	0.906859804158505
1.00693747052501	0.0406145514470352	1.00693747052501	0.0119326759972485	1.00693747052501	0.0263561478094272	1.00693747052501	0.0215496195738713	1.00693747052501	0.0203311331787984	1.00693747052501	0.0213144484419271	1.00693747052501	0.0312758417311607	1.00693747052501	0.013857257110166	1.0947079850988	0.0534868177699604	0.836025614981071	-6.94571888424838E-10	1.00693747052501	1.00584462771355			0.836025614981071	0.906859758948372
1.01512725487413	0.0405673660754243	1.01512725487413	0.0119326100589137	1.01512725487413	0.0263259554316291	1.01512725487413	0.0215404229112543	1.01512725487413	0.0203169370953595	1.01512725487413	0.0213017351306021	1.01512725487413	0.0312762525412888	1.01512725487413	0.0138558705752561	1.10289776944791	0.0534889015615429	0.844797609923053	-1.15297956117725E-9	1.01512725487413	1.00584134790097			0.844797609923053	0.906859725762074
1.02331703922324	0.0403890262240117	1.02331703922324	0.0118628575844003	1.02331703922324	0.0262247439298311	1.02331703922324	0.021482341189103	1.02331703922324	0.0202863614110168	1.02331703922324	0.0212800194477279	1.02331703922324	0.0312484408477052	1.02331703922324	0.0138444372824444	1.11108755379703	0.0534919815269581	0.853569604865034	-1.54385351946742E-9	1.02331703922324	1.00583319181898			0.853569604865034	0.906859689720581
1.03150682357235	0.0404030443493854	1.03150682357235	0.0118644811557461	1.03150682357235	0.0262388254422133	1.03150682357235	0.0214834772103382	1.03150682357235	0.0202851265023252	1.03150682357235	0.021279720752295	1.03150682357235	0.0312440847168643	1.03150682357235	0.0138400060826445	1.11927733814614	0.0534909803742246	0.862341599807016	-9.88288853977753E-10	1.03150682357236	1.00582684530155			0.862341599807016	0.906859645121095
1.03969660792147	0.0404614333596728	1.03969660792147	0.0118800094815566	1.03969660792147	0.0262693272811904	1.03969660792147	0.0214993176338842	1.03969660792147	0.0202967935022217	1.03969660792147	0.0212918804880259	1.03969660792147	0.0312598533944717	1.03969660792147	0.0138500372965712	1.12746712249526	0.0534847293695536	0.871113594748997	-2.28115926387853E-10	1.03969660792147	1.00582209161862			0.871113594748997	0.906859592817269
1.04788639227058	0.0404158182846033	1.04788639227058	0.0118712537895959	1.04788639227058	0.0262375646489634	1.04788639227058	0.0214870920236942	1.04788639227058	0.0202927079745557	1.04788639227058	0.021287848613291	1.04788639227058	0.0312629693282315	1.04788639227058	0.0138638382794713	1.13565690684437	0.0534851324457034	0.879885589690979	4.64514844441602E-10	1.04788639227058	1.00581563198713			0.879885589690979	0.906859566335971
1.0560761766197	0.0404382046097997	1.0560761766197	0.0118704907216355	1.0560761766197	0.026235545266766	1.0560761766197	0.0214888617615297	1.0560761766197	0.0202907953664439	1.0560761766197	0.0212850573126571	1.0560761766197	0.0312624362673943	1.0560761766197	0.0138644500351152	1.14384669119348	0.053491879961304	0.88865758463296	1.50726539886162E-9	1.0560761766197	1.00582344144759			0.88865758463296	0.906859532389394
1.06426596096881	0.040634705160412	1.06426596096881	0.011913366863532	1.06426596096881	0.0263083554970741	1.06426596096881	0.0215130237568552	1.06426596096881	0.020307851133996	1.06426596096881	0.0212989748043114	1.06426596096881	0.0312721206037881	1.06426596096881	0.0138668165660746	1.1520364755426	0.0534912863468514	0.897429579574942	1.29044685019719E-9	1.06426596096881	1.00582941875755			0.897429579574942	0.906859516762047
1.07245574531792	0.0408414796992281	1.07245574531792	0.0119612735870477	1.07245574531792	0.0263734284052848	1.07245574531792	0.0215432758215203	1.07245574531792	0.0203187415819149	1.07245574531792	0.0213056180899122	1.07245574531792	0.0312898386140138	1.07245574531792	0.0138745309280408	1.16022625989171	0.0534906904640782	0.906201574516923	-4.16189930471012E-11	1.07245574531793	1.00582796157308			0.906201574516923	0.906859514083848
1.08064552966704	0.0416453979001555	1.08064552966704	0.0120174293211711	1.08064552966704	0.0264901351027442	1.08064552966704	0.0216045386848145	1.08064552966704	0.0203774771246289	1.08064552966704	0.0213544071710977	1.08064552966704	0.0313612090855143	1.08064552966704	0.0138945832316693	1.16841604424083	0.0534906904640782	0.914973569458905	-3.94156221167185E-10	1.08064552966704	1.005830844055			0.914973569458905	0.906859493669452
1.08883531401615	0.0421712006169837	1.08883531401615	0.0121264170135575	1.08883531401615	0.0266206696921517	1.08883531401615	0.0216010498531847	1.08883531401615	0.0203754962822868	1.08883531401615	0.0213472657219798	1.08883531401615	0.0313305051188876	1.08883531401615	0.013881962772992	1.17660582858994	0.0534853279358077	0.923745564400887	-3.391685340563E-10	1.08883531401615	1.00583758119643			0.923745564400887	0.906859477901089
1.09702509836527	0.0404461112056337	1.09702509836527	0.0118827482922564	1.09702509836527	0.0262669114296731	1.09702509836527	0.0214895899484712	1.09702509836527	0.0202955954739925	1.09702509836527	0.0212843658702829	1.09702509836527	0.0312471529278435	1.09702509836527	0.0138529248465815	1.18479561293905	0.0534888063478752	0.932517559342868	4.19924168617453E-10	1.09702509836527	1.0058312494741			0.932517559342868	0.906859453788999
1.10521488271438	0.0403560787046916	1.10521488271438	0.0118492354741418	1.10521488271438	0.0262213632269712	1.10521488271438	0.0214806298037713	1.10521488271438	0.0202868556213421	1.10521488271438	0.0212836998444675	1.10521488271438	0.0312471455810643	1.10521488271438	0.0138479771964896	1.19298539728817	0.0534911860961902	0.94128955428485	1.4174659681143E-9	1.10521488271438	1.00581687526318			0.94128955428485	0.90685943301994
1.11340466706349	0.0404328740345725	1.11340466706349	0.0118561129316517	1.11340466706349	0.0262257883524003	1.11340466706349	0.0214802508008045	1.11340466706349	0.0202874552791041	1.11340466706349	0.0212776319578742	1.11340466706349	0.0312485758430413	1.11340466706349	0.0138483928235472	1.20117518163728	0.0534867171084813	0.950061549226831	2.19219933216718E-9	1.11340466706349	1.0058109515384			0.950061549226831	0.906859406484844
1.12159445141261	0.0405973328056517	1.12159445141261	0.0118947567811344	1.12159445141261	0.026267140870217	1.12159445141261	0.021510058290656	1.12159445141261	0.0203078648044967	1.12159445141261	0.0212852939450567	1.12159445141261	0.0312595460420321	1.12159445141261	0.0138591787144775	1.20936496598639	0.0534874117056755	0.958833544168813	2.51981467253077E-9	1.12159445141261	1.00581681767704			0.958833544168813	0.906859403082022
1.12978423576172	0.0422258248378355	1.12978423576172	0.0120092867918341	1.12978423576172	0.0264481620129346	1.12978423576172	0.0215624803355682	1.12978423576172	0.020347806720923	1.12978423576172	0.0213255379380475	1.12978423576172	0.0313217945428697	1.12978423576172	0.0138821199155993	1.21755475033551	0.0534865177400882	0.967605539110794	2.22982545133201E-9	1.12978423576172	1.00582564188974			0.967605539110794	0.906859376658328
1.13797402011083	0.0430849638034906	1.13797402011083	0.0120630484697773	1.13797402011083	0.0266533495937091	1.13797402011083	0.0217368719163291	1.13797402011083	0.0204460906166507	1.13797402011083	0.021380893095258	1.13797402011083	0.0313775608392815	1.13797402011083	0.0138850760911495	1.22574453468462	0.0534866178486594	0.976377534052776	1.99844200463859E-9	1.13797402011084	1.00583526828232			0.976377534052776	0.906859344035599
1.14616380445995	0.0406224738925066	1.14616380445995	0.0119252120461198	1.14616380445995	0.0263408689617453	1.14616380445995	0.0215450418729658	1.14616380445995	0.0203317306613647	1.14616380445995	0.0213184593139753	1.14616380445995	0.0312896513419102	1.14616380445995	0.0138692778124287	1.23393431903374	0.0534872131699603	0.985149528994757	1.80781657450233E-9	1.14616380445995	1.00584382102521			0.985149528994757	0.906859315446519
1.15435358880906	0.0405349398919273	1.15435358880906	0.0118991586603262	1.15435358880906	0.0262915184898454	1.15435358880906	0.0215085778524129	1.15435358880906	0.0203009362678919	1.15435358880906	0.021302732126743	1.15435358880906	0.0312724541442357	1.15435358880906	0.0138670318491344	1.24212410338285	0.053487410228044	0.993921523936739	2.10878445177448E-9	1.15435358880906	1.00584571563723			0.993921523936739	0.906859275296894
1.16254337315818	0.0408446134353668	1.16254337315818	0.0119111288226479	1.16254337315818	0.0263189188122964	1.16254337315818	0.0214954278978782	1.16254337315818	0.0202927328531084	1.16254337315818	0.0212863951626578	1.16254337315818	0.0312619892521947	1.16254337315818	0.0138622403798067	1.25031388773196	0.0534856241209732	1.00269351887872	2.41084810524238E-9	1.16254337315818	1.00582151421069			1.00269351887872	0.906859257381466
1.17073315750729	0.0406108138455232	1.17073315750729	0.011927110295886	1.17073315750729	0.0263193835605028	1.17073315750729	0.021509545889368	1.17073315750729	0.0202990473446216	1.17073315750729	0.0212846225135855	1.17073315750729	0.0312604291608783	1.17073315750729	0.0138577222161253	1.25850367208108	0.0534845309110198	1.0114655138207	2.75621790354486E-9	1.17073315750729	1.00580489934542			1.0114655138207	0.906859235590181
1.1789229418564	0.0404859491899887	1.1789229418564	0.0118625216848283	1.1789229418564	0.0262521924179612	1.1789229418564	0.0214876842700032	1.1789229418564	0.0202931742471396	1.1789229418564	0.0212873786902482	1.1789229418564	0.0312500403159526	1.1789229418564	0.0138579415846604	1.26669345643019	0.0534851319065938	1.02023750876268	3.17240503192919E-9	1.1789229418564	1.00582324915278			1.02023750876268	0.906859228520394
1.18711272620552	0.0405978815875761	1.18711272620552	0.01188706785084	1.18711272620552	0.0263066663413051	1.18711272620552	0.0215087547489033	1.18711272620552	0.0203021022448628	1.18711272620552	0.021292293836522	1.18711272620552	0.0312538421890052	1.18711272620552	0.0138572623479563	1.27488324077931	0.0534892994897588	1.02900950370467	3.11393131567925E-9	1.18711272620552	1.00583483692114			1.02900950370467	0.906859218986731
1.19530251055463	0.0406775135943722	1.19530251055463	0.0119088788768364	1.19530251055463	0.0263139091066146	1.19530251055463	0.0215135423785052	1.19530251055463	0.0203101442230206	1.19530251055463	0.0212976980219737	1.19530251055463	0.0312719428516778	1.19530251055463	0.0138575674533663	1.28307302512842	0.0534939678456066	1.03778149864665	2.53543995213085E-9	1.19530251055463	1.00583037674757			1.03778149864665	0.906859223329534
1.20349229490375	0.0405916152074993	1.20349229490375	0.0118981605019972	1.20349229490375	0.0262842290969255	1.20349229490375	0.0214987552635874	1.20349229490375	0.0203029955886869	1.20349229490375	0.0212971982105318	1.20349229490375	0.0312802327342222	1.20349229490375	0.0138609160443012	1.29126280947753	0.0534923801948771	1.04655349358863	2.00956601460122E-9	1.20349229490375	1.00582445283294			1.04655349358863	0.906859221699768
1.21168207925286	0.0409048217839559	1.21168207925286	0.0119208850470081	1.21168207925286	0.0263003121355225	1.21168207925286	0.0215022989485542	1.21168207925286	0.0203030747718085	1.21168207925286	0.0212943100570496	1.21168207925286	0.031265257043387	1.21168207925286	0.013859670143238	1.29945259382665	0.0534857212293264	1.05532548853061	2.53806553825578E-9	1.21168207925286	1.00582691664687			1.05532548853061	0.906859201289316
1.21987186360197	0.0406167420824345	1.21987186360197	0.0118888726327041	1.21987186360197	0.0262829840317866	1.21987186360197	0.0215001153857397	1.21987186360197	0.0203002867908096	1.21987186360197	0.0212889964240079	1.21987186360197	0.0312557159214727	1.21987186360197	0.0138551689534046	1.30764237817576	0.0534805609492798	1.06409748347259	2.45926791121419E-9	1.21987186360197	1.005827083749			1.06409748347259	0.90685920991845
1.22806164795109	0.040436591286879	1.22806164795109	0.0118731116192327	1.22806164795109	0.0262482769383404	1.22806164795109	0.0214884837689644	1.22806164795109	0.0202906873608387	1.22806164795109	0.0212822003323216	1.22806164795109	0.0312435429738024	1.22806164795109	0.0138461685815459	1.31583216252488	0.0534845300761036	1.07286947841457	2.74137214396939E-9	1.22806164795109	1.00582779895727			1.07286947841457	0.906859192000492
1.2362514323002	0.0404839433761859	1.2362514323002	0.0118729867987466	1.2362514323002	0.0262377858645684	1.2362514323002	0.0214829428368225	1.2362514323002	0.0202879931138569	1.2362514323002	0.0212814269020219	1.2362514323002	0.031240240111569	1.2362514323002	0.0138463322111517	1.32402194687399	0.053482938768717	1.08164147335655	3.59536944420475E-9	1.2362514323002	1.00582847813759			1.08164147335655	0.906859186414061
1.24444121664932	0.0406893119209166	1.24444121664932	0.0119464022108062	1.24444121664932	0.0263749567291012	1.24444121664932	0.0215241310539126	1.24444121664932	0.0203057344201429	1.24444121664932	0.021291623748118	1.24444121664932	0.0312602674032214	1.24444121664932	0.0138549393529873	1.3322117312231	0.0534794639786398	1.09041346829854	3.22636119846085E-9	1.24444121664932	1.00582716168506			1.09041346829854	0.906859189497346
1.25263100099843	0.0407088502972945	1.25263100099843	0.0119709105621567	1.25263100099843	0.0264778011906678	1.25263100099843	0.0215573232312199	1.25263100099843	0.0203207438132177	1.25263100099843	0.0212998794783812	1.25263100099843	0.0312740795008852	1.25263100099843	0.0138563225897189	1.34040151557222	0.0534796632078646	1.09918546324052	3.14600373404964E-9	1.25263100099843	1.00583161770351			1.09918546324052	0.90685918621651
1.26082078534754	0.040771388867643	1.26082078534754	0.0119602585980649	1.26082078534754	0.0263717596192221	1.26082078534754	0.0215348830049387	1.26082078534754	0.0203163078958008	1.26082078534754	0.0213144107616255	1.26082078534754	0.0312981268437765	1.26082078534754	0.0138669525389944	1.34859129992133	0.0534840408335278	1.1079574581825	3.5207650505285E-9	1.26082078534754	1.00582871469145			1.1079574581825	0.906859159750295
1.26901056969666	0.0405895530986678	1.26901056969666	0.0119061148886689	1.26901056969666	0.0262925378465516	1.26901056969666	0.0215061680986974	1.26901056969666	0.0203061132208976	1.26901056969666	0.0212913561266263	1.26901056969666	0.0312594519894351	1.26901056969666	0.013859569488007	1.35678108427044	0.0534911852618108	1.11672945312448	3.5669083562318E-9	1.26901056969666	1.00582563715004			1.11672945312448	0.906859139579366
1.27720035404577	0.040460898026931	1.27720035404577	0.0118886160725493	1.27720035404577	0.0262790961308353	1.27720035404577	0.0215018644472329	1.27720035404577	0.0203029599674286	1.27720035404577	0.0212868248689291	1.27720035404577	0.0312576038125895	1.27720035404577	0.0138478360885306	1.36497086861956	0.0534938680938197	1.12550144806646	3.67424199303687E-9	1.27720035404577	1.00582553189852			1.12550144806646	0.906859130656783
1.28539013839488	0.0406091662277395	1.28539013839488	0.0119384787196373	1.28539013839488	0.0263457523986708	1.28539013839488	0.0215404737890141	1.28539013839488	0.0203193051917967	1.28539013839488	0.0213072902581818	1.28539013839488	0.0312830696315888	1.28539013839488	0.0138542913647558	1.37316065296867	0.0534906838813891	1.13427344300844	3.73828476982228E-9	1.28539013839488	1.00581942260658			1.13427344300844	0.906859107551021
1.293579922744	0.0408661163317032	1.293579922744	0.0119679744963475	1.293579922744	0.0263473254876776	1.293579922744	0.0215416669812912	1.293579922744	0.0203263241564497	1.293579922744	0.0213109570792513	1.293579922744	0.031282443917564	1.293579922744	0.0138687333073703	1.38135043731779	0.0534856235042976	1.14304543795043	3.85237144302481E-9	1.293579922744	1.00581920596147			1.14304543795043	0.906859102186388
1.30176970709311	0.040569506746306	1.30176970709311	0.011899341154482	1.30176970709311	0.0262816023879326	1.30176970709311	0.0215069888209478	1.30176970709311	0.0203009491407518	1.30176970709311	0.0212915844108641	1.30176970709311	0.0312594966757169	1.30176970709311	0.0138592097620719	1.3895402216669	0.0534854242268099	1.15181743289241	4.01154120324736E-9	1.30176970709311	1.00582063860176			1.15181743289241	0.906859097043364
1.30995949144223	0.0404907830023817	1.30995949144223	0.0118678442964104	1.30995949144223	0.0262450929353151	1.30995949144223	0.0214884523244502	1.30995949144223	0.0202886231100614	1.30995949144223	0.0212859615622534	1.30995949144223	0.0312568328183174	1.30995949144223	0.0138540877042881	1.39773000601601	0.0534847296296158	1.16058942783439	4.1271155351689E-9	1.30995949144223	1.00582125266758			1.16058942783439	0.906859077475173
1.31814927579134	0.0407151890698328	1.31814927579134	0.0119185945750068	1.31814927579134	0.0262821965782841	1.31814927579134	0.021502240008445	1.31814927579134	0.0202964962700835	1.31814927579134	0.0212979128912465	1.31814927579134	0.0312798726517356	1.31814927579134	0.0138619657896235	1.40591979036513	0.0534822451695675	1.16936142277637	4.30671758180174E-9	1.31814927579134	1.00581821099624			1.16936142277637	0.906859063084538
1.32633906014045	0.0487272147158083	1.32633906014045	0.0124591226431584	1.32633906014045	0.0271306451178447	1.32633906014045	0.0216367304808749	1.32633906014045	0.0203508470497703	1.32633906014045	0.0213640436365825	1.32633906014045	0.0314336164046056	1.32633906014045	0.0139128984483908	1.41410957471424	0.0534812507532758	1.17813341771835	4.12306505458435E-9	1.32633906014045	1.00580792301889			1.17813341771835	0.906859060165118
1.33452884448957	0.0464596581857951	1.33452884448957	0.0127729315836614	1.33452884448957	0.0274092668932922	1.33452884448957	0.0217153378565223	1.33452884448957	0.02037835169613	1.33452884448957	0.0213518174836901	1.33452884448957	0.0313598874214659	1.33452884448957	0.0138958460480045	1.42229935906336	0.0534801592433992	1.18690541266033	4.5162200488715E-9	1.33452884448957	1.00580886939753			1.18690541266033	0.906859035989069
1.34271862883868	0.0404762625852847	1.34271862883868	0.0118849273196387	1.34271862883868	0.0262787106991581	1.34271862883868	0.0215073553009148	1.34271862883868	0.0202979607918411	1.34271862883868	0.0212906278610879	1.34271862883868	0.031259291737654	1.34271862883868	0.0138602932727076	1.43048914341247	0.0534802571696839	1.19567740760231	5.54567167273853E-9	1.34271862883868	1.00581533523132			1.19567740760231	0.906859003937904
1.3509084131878	0.0403814400339092	1.3509084131878	0.011865946032051	1.3509084131878	0.0262288329237944	1.3509084131878	0.021489037514038	1.3509084131878	0.0202872409290187	1.3509084131878	0.0212836975303968	1.3509084131878	0.0312434587582355	1.3509084131878	0.0138497350853474	1.43867892776158	0.0534783682975176	1.2044494025443	5.68691615984275E-9	1.35090841318779	1.00581416626621			1.2044494025443	0.906858978071657
1.35909819753691	0.0403482937469958	1.35909819753691	0.011854623373963	1.35909819753691	0.0262160204640175	1.35909819753691	0.0214780951466019	1.35909819753691	0.0202836615373575	1.35909819753691	0.0212771499916914	1.35909819753691	0.0312375117066744	1.35909819753691	0.0138453896489775	1.4468687121107	0.0534766829822548	1.21322139748628	5.7056055517505E-9	1.35909819753691	1.00582032802635			1.21322139748628	0.906858949218858
1.36728798188602	0.0403407303524279	1.36728798188602	0.0118525274600536	1.36728798188602	0.026212488625424	1.36728798188602	0.0214753688088941	1.36728798188602	0.0202844515436046	1.36728798188602	0.0212734883788277	1.36728798188602	0.0312355914927627	1.36728798188602	0.0138474795744804	1.45505849645981	0.0534812533676354	1.22199339242826	5.89940993484598E-9	1.36728798188602	1.00582421850384			1.22199339242826	0.90685892286526
1.37547776623514	0.0403930763426209	1.37547776623514	0.011860944534333	1.37547776623514	0.0262209722203853	1.37547776623514	0.021480606469794	1.37547776623514	0.0202897431961492	1.37547776623514	0.0212792204373666	1.37547776623514	0.0312433647698759	1.37547776623514	0.0138545244774701	1.46324828080893	0.0534825433338531	1.23076538737024	6.06565200812617E-9	1.37547776623514	1.00581717481365			1.23076538737024	0.906858893218788
1.38366755058425	0.0404576638364747	1.38366755058425	0.0118689175454343	1.38366755058425	0.0262360829445369	1.38366755058425	0.0214920779591765	1.38366755058425	0.0202912173892218	1.38366755058425	0.021287228590768	1.38366755058425	0.0312592867961091	1.38366755058425	0.0138565970674394	1.47143806515804	0.0534811529646605	1.23953738231222	6.55482076134988E-9	1.38366755058425	1.00581327840759			1.23953738231222	0.906858859719732
1.39185733493337	0.0407345111472364	1.39185733493337	0.0119864769023546	1.39185733493337	0.0264639023311778	1.39185733493337	0.0215987068400939	1.39185733493337	0.020327443481533	1.39185733493337	0.0213029977043147	1.39185733493337	0.03128718589103	1.39185733493337	0.0138620964154558	1.47962784950715	0.0534816480822192	1.2483093772542	6.35995371401664E-9	1.39185733493336	1.00581991540938			1.2483093772542	0.906858830036881
1.40004711928248	0.0409072430696399	1.40004711928248	0.0120706110043218	1.40004711928248	0.0265231082267726	1.40004711928248	0.0216167278669904	1.40004711928248	0.0203312451294662	1.40004711928248	0.0213062507439164	1.40004711928248	0.0312798692131993	1.40004711928248	0.0138705288710048	1.48781763385627	0.0534806560703503	1.25708137219619	6.53007239838737E-9	1.40004711928248	1.00582569500275			1.25708137219619	0.906858801383053
1.40823690363159	0.0405504267766116	1.40823690363159	0.0119276590172635	1.40823690363159	0.0262990427477124	1.40823690363159	0.0215091127674654	1.40823690363159	0.0202971940437273	1.40823690363159	0.0212956863706769	1.40823690363159	0.0312648283100847	1.40823690363159	0.0138586106517784	1.49600741820538	0.0534819509084021	1.26585336713817	6.55116974416093E-9	1.40823690363159	1.00583271533812			1.26585336713817	0.90685879951973
1.41642668798071	0.0403955271450583	1.41642668798071	0.0118622695290695	1.41642668798071	0.0262388209975052	1.41642668798071	0.0214856523134091	1.41642668798071	0.0202839542387937	1.41642668798071	0.0212804685011983	1.41642668798071	0.0312492823749807	1.41642668798071	0.0138504802123857	1.50419720255449	0.0534857215788848	1.27462536208015	6.32726328176183E-9	1.4164266879807	1.00583011457976			1.27462536208015	0.906858781134649
1.42461647232982	0.0403967362563852	1.42461647232982	0.0118601345409072	1.42461647232982	0.0262321567763529	1.42461647232982	0.0214828856536848	1.42461647232982	0.0202836625464964	1.42461647232982	0.0212729127780535	1.42461647232982	0.0312382197079473	1.42461647232982	0.0138510004634291	1.51238698690361	0.0534867165637328	1.28339735702213	7.28407853807453E-9	1.42461647232982	1.00581727458381			1.28339735702213	0.906858753253486
1.43280625667893	0.0405133089625973	1.43280625667893	0.011898413760804	1.43280625667893	0.0263067684904637	1.43280625667893	0.0215240104677246	1.43280625667893	0.0203185447182689	1.43280625667893	0.0213030059041792	1.43280625667893	0.0312704590104867	1.43280625667893	0.0138715089141289	1.52057677125272	0.0534871131819412	1.29216935196411	8.14349581639543E-9	1.43280625667893	1.00581726039334			1.29216935196411	0.906858716623725
1.44099604102805	0.040490041773506	1.44099604102805	0.0119108420452204	1.44099604102805	0.0263605861421088	1.44099604102805	0.0215777693937981	1.44099604102805	0.0203483990699524	1.44099604102805	0.0213300585391022	1.44099604102805	0.0313071359121162	1.44099604102805	0.0138795976380392	1.52876655560184	0.0534866170410882	1.30094134690609	7.9781871763462E-9	1.44099604102805	1.00581161097805			1.30094134690609	0.906858697410546
1.44918582537716	0.0404558120104524	1.44918582537716	0.0118779405249348	1.44918582537716	0.026260980352123	1.44918582537716	0.0215077850017833	1.44918582537716	0.0203002058586905	1.44918582537716	0.0212956755099077	1.44918582537716	0.0312745490098036	1.44918582537716	0.0138660423130942	1.53695633995095	0.0534802612752766	1.30971334184807	8.16768781752615E-9	1.44918582537716	1.0058040620245			1.30971334184807	0.906858667293817
1.45737560972628	0.0408293620444051	1.45737560972628	0.0119153052306957	1.45737560972628	0.0263012001433436	1.45737560972628	0.0215174528358942	1.45737560972628	0.0203182264386131	1.45737560972628	0.0213113330344929	1.45737560972628	0.0313076793016987	1.45737560972628	0.0138712054242501	1.54514612430006	0.0534838334894181	1.31848533679006	8.52997116994197E-9	1.45737560972627	1.00580756582202			1.31848533679006	0.906858633286953
1.46556539407539	0.042320991744113	1.46556539407539	0.0121064822300731	1.46556539407539	0.0265346977580818	1.46556539407539	0.0215919087538529	1.46556539407539	0.0203417398587398	1.46556539407539	0.0213589931831492	1.46556539407539	0.0314499210979033	1.46556539407539	0.0139282130300791	1.55333590864918	0.0534887020807399	1.32725733173204	9.0606790357915E-9	1.46556539407539	1.00580541207036			1.32725733173204	0.906858595792477
1.4737551784245	0.0451477989353475	1.4737551784245	0.012149345498814	1.4737551784245	0.0265767980452266	1.4737551784245	0.0215782659733177	1.4737551784245	0.0203358703420955	1.4737551784245	0.0213328169110144	1.4737551784245	0.0313861341685086	1.4737551784245	0.0139147289617742	1.56152569299829	0.0534844259327554	1.33602932667402	9.47953902327948E-9	1.4737551784245	1.00580581669564			1.33602932667402	0.90685855186551
1.48194496277362	0.0406753232277739	1.48194496277362	0.0119643603442857	1.48194496277362	0.0263977783437703	1.48194496277362	0.0215256967095332	1.48194496277362	0.020299623583601	1.48194496277362	0.021286622364973	1.48194496277362	0.0312496933600237	1.48194496277362	0.0138566774592272	1.56971547734741	0.0534795637523961	1.344801321616	8.85981404718663E-9	1.48194496277362	1.00581865429371			1.344801321616	0.906858524464383
1.49013474712273	0.0405437065932648	1.49013474712273	0.0119055094859599	1.49013474712273	0.0262937081208542	1.49013474712273	0.0215065501999463	1.49013474712273	0.0202986986316064	1.49013474712273	0.0212855883379111	1.49013474712273	0.0312508560963673	1.49013474712273	0.0138480964240544	1.57790526169652	0.0534776781062527	1.35357331655798	9.3658262586204E-9	1.49013474712273	1.00581674900247			1.35357331655798	0.906858491172818
1.49832453147185	0.0404615867994703	1.49832453147185	0.011878178973127	1.49832453147185	0.0262577088705414	1.49832453147185	0.0214924276325151	1.49832453147185	0.0202980910777205	1.49832453147185	0.0212875038990852	1.49832453147185	0.0312546759908713	1.49832453147185	0.0138473086355785	1.58609504604563	0.0534819462157648	1.36234531149996	1.02399012488171E-8	1.49832453147184	1.00580930502892			1.36234531149996	0.906858462894389
1.50651431582096	0.0404993156632893	1.50651431582096	0.0118972998012203	1.50651431582096	0.0263078695291228	1.50651431582096	0.0215060567390283	1.50651431582096	0.0203056770847098	1.50651431582096	0.0212893765889313	1.50651431582096	0.0312667125101676	1.50651431582096	0.0138534076572586	1.59428483039475	0.0534810524894044	1.37111730644195	1.0323529836999E-8	1.50651431582096	1.00581038905153			1.37111730644195	0.906858425022017
1.51470410017007	0.0407112322894432	1.51470410017007	0.0119036249537496	1.51470410017007	0.0263027928125495	1.51470410017007	0.0215245403086559	1.51470410017007	0.0203265171318722	1.51470410017007	0.0213131328233274	1.51470410017007	0.0312881523191345	1.51470410017007	0.0138552739898864	1.60247461474386	0.0534764917067027	1.37988930138393	1.08408060562848E-8	1.51470410017007	1.00581352315452			1.37988930138393	0.906858387486022
1.52289388451919	0.0413897064797991	1.52289388451919	0.0119127450611594	1.52289388451919	0.0263087785811392	1.52289388451919	0.0215431655183984	1.52289388451919	0.0203349216296182	1.52289388451919	0.0213230758035663	1.52289388451919	0.0313003468149759	1.52289388451919	0.0138629101310113	1.61066439909298	0.0534853230138859	1.38866129632591	1.16269293151387E-8	1.52289388451918	1.00581625394079			1.38866129632591	0.906858336653339
1.5310836688683	0.042930471362388	1.5310836688683	0.0120768608432736	1.5310836688683	0.0266169951462527	1.5310836688683	0.021596418835049	1.5310836688683	0.0203415912303732	1.5310836688683	0.0213469713880646	1.5310836688683	0.0313715253253935	1.5310836688683	0.0138864842197034	1.61885418344209	0.0534879068827698	1.39743329126789	1.20832512127583E-8	1.5310836688683	1.00581192553339			1.39743329126789	0.906858301757538
1.53927345321742	0.0499175503031841	1.53927345321742	0.0126288139666103	1.53927345321742	0.0276337523763064	1.53927345321742	0.0219426689147322	1.53927345321742	0.0205090502034402	1.53927345321742	0.0215246170015374	1.53927345321742	0.0316085855085582	1.53927345321742	0.0139598679292334	1.6270439677912	0.0534845352820586	1.40620528620987	1.26492339862085E-8	1.53927345321741	1.00580481069663			1.40620528620987	0.906858246481374
1.54746323756653	0.103798699162576	1.54746323756653	0.0207280054640693	1.54746323756653	0.0325366461564236	1.54746323756653	0.0241764744149965	1.54746323756653	0.0214607388345955	1.54746323756653	0.0221483311251123	1.54746323756653	0.0322143445404042	1.54746323756653	0.0142840104797165	1.63523375214032	0.0534881071203089	1.41497728115185	1.2489111479376E-8	1.54746323756653	1.00580413174416			1.41497728115185	0.906858198018854
1.55565302191564	0.0540480946089447	1.55565302191564	0.0148721966907183	1.55565302191564	0.0291602766358225	1.55565302191564	0.0224254886621312	1.55565302191564	0.0206135745100189	1.55565302191564	0.0214923915964737	1.55565302191564	0.0315298729508849	1.55565302191564	0.0139559389848943	1.64342353648943	0.0534843302749319	1.42374927609383	1.29387957129593E-8	1.55565302191564	1.00580602252919			1.42374927609383	0.906858145439594
1.56384280626476	0.0407093832482291	1.56384280626476	0.0119114881271205	1.56384280626476	0.0263802461826138	1.56384280626476	0.0215190146778922	1.56384280626476	0.0203073859075474	1.56384280626476	0.0213004461677059	1.56384280626476	0.0312864926798062	1.56384280626476	0.0138661480524532	1.65161332083854	0.0534823457115199	1.43252127103582	1.43622064529822E-8	1.56384280626475	1.00580957689271			1.43252127103582	0.906858081862266
1.57203259061387	0.0403955426812548	1.57203259061387	0.0118751015720986	1.57203259061387	0.0262515354527914	1.57203259061387	0.0215019945921038	1.57203259061387	0.0203049692491374	1.57203259061387	0.0212990657222665	1.57203259061387	0.0312707670595768	1.57203259061387	0.0138634464049734	1.65980310518766	0.0534802577182349	1.4412932659778	1.49659818719037E-8	1.57203259061387	1.00581524884282			1.4412932659778	0.906858013282895
1.58022237496298	0.040396654585021	1.58022237496298	0.0118716685627797	1.58022237496298	0.0262531506123662	1.58022237496298	0.0214995529385481	1.58022237496298	0.0202926307956883	1.58022237496298	0.0212885962264303	1.58022237496298	0.0312502918317555	1.58022237496298	0.0138560696494225	1.66799288953677	0.0534781738558475	1.45006526091978	1.5452089054409E-8	1.58022237496298	1.00581412200232			1.45006526091978	0.906857950517913
1.5884121593121	0.0403654425784792	1.5884121593121	0.0118535509240262	1.5884121593121	0.0262270297497807	1.5884121593121	0.0214839761866029	1.5884121593121	0.0202794152909692	1.5884121593121	0.0212746677175216	1.5884121593121	0.0312412126085213	1.5884121593121	0.0138520771338209	1.67618267388589	0.0534796622784065	1.45883725586176	1.58583549441117E-8	1.58841215931209	1.00581509006258			1.45883725586176	0.906857893022426
1.59660194366121	0.0403576586793783	1.59660194366121	0.0118534704750234	1.59660194366121	0.0262224046099218	1.59660194366121	0.0214790008999049	1.59660194366121	0.0202823572999657	1.59660194366121	0.0212702889226121	1.59660194366121	0.0312412410015008	1.59660194366121	0.0138556097615763	1.684372458235	0.0534808551137861	1.46760925080374	1.58455997719241E-8	1.59660194366121	1.00581966452362			1.46760925080374	0.906857842259803
1.60479172801033	0.0404430728729061	1.60479172801033	0.0118865695109078	1.60479172801033	0.0262743696647638	1.60479172801033	0.021505779236617	1.60479172801033	0.0203021526677365	1.60479172801033	0.021284760204907	1.60479172801033	0.0312540486436264	1.60479172801033	0.0138595571356721	1.69256224258411	0.0534815505301948	1.47638124574572	1.55774250350068E-8	1.60479172801032	1.00582379833413			1.47638124574572	0.906857809341341
1.61298151235944	0.0404347590104456	1.61298151235944	0.0118896326828678	1.61298151235944	0.0262857168724562	1.61298151235944	0.0215123533402215	1.61298151235944	0.0203081777945235	1.61298151235944	0.0212970486288094	1.61298151235944	0.0312590192634703	1.61298151235944	0.0138550944046653	1.70075202693323	0.0534818473781668	1.48515324068771	1.47046535512254E-8	1.61298151235944	1.00582332295504			1.48515324068771	0.906857779348372
1.62117129670855	0.0405218299501787	1.62117129670855	0.0118831701479876	1.62117129670855	0.0262900687649719	1.62117129670855	0.0215237706124118	1.62117129670855	0.0203164075872723	1.62117129670855	0.0213109395739176	1.62117129670855	0.0312676844377053	1.62117129670855	0.0138586020831244	1.70894181128234	0.0534787633002154	1.49392523562969	1.45163355827618E-8	1.62117129670855	1.00582859872289			1.49392523562969	0.906857763363657
1.62936108105767	0.0405175797313493	1.62936108105767	0.0118725429516292	1.62936108105767	0.026276997438452	1.62936108105767	0.0215283471982613	1.62936108105767	0.020322195294734	1.62936108105767	0.021313703171128	1.62936108105767	0.0312830685515631	1.62936108105767	0.0138641817734571	1.71713159563146	0.0534740003480267	1.50269723057167	1.52918362035078E-8	1.62936108105766	1.00583247094441			1.50269723057167	0.906857752064986
1.63755086540678	0.0405260535839259	1.63755086540678	0.0118818837840334	1.63755086540678	0.0263017111188595	1.63755086540678	0.0215271172520584	1.63755086540678	0.0203201846334104	1.63755086540678	0.0213072295872997	1.63755086540678	0.0312852932192399	1.63755086540678	0.0138594042805508	1.72532137998057	0.053473205322998	1.51146922551365	1.53771704172919E-8	1.63755086540678	1.00583304423556			1.51146922551365	0.906857750938313
1.6457406497559	0.0408916370193365	1.6457406497559	0.0119540473474993	1.6457406497559	0.0264067132641366	1.6457406497559	0.0215766021806052	1.6457406497559	0.0203516201649638	1.6457406497559	0.0213282726303664	1.6457406497559	0.0313058519380812	1.6457406497559	0.0138665710057718	1.73351116432968	0.0534745992365984	1.52024122045563	1.53807886170454E-8	1.64574064975589	1.00583484898021			1.52024122045563	0.906857754608977
1.65393043410501	0.041116614072987	1.65393043410501	0.0120791045382117	1.65393043410501	0.0265272340297725	1.65393043410501	0.0215952522485848	1.65393043410501	0.0203211519382586	1.65393043410501	0.0212970921007518	1.65393043410501	0.0312737498947316	1.65393043410501	0.0138679631043637	1.7417009486788	0.0534773773611237	1.52901321539761	1.59080789989843E-8	1.653930434105	1.00583829386951			1.52901321539761	0.906857751704068
1.66212021845412	0.0409268582864391	1.66212021845412	0.0119665040450174	1.66212021845412	0.0264515146048692	1.66212021845412	0.021547050631532	1.66212021845412	0.0203061925847733	1.66212021845412	0.0212876804433518	1.66212021845412	0.0312551108603044	1.66212021845412	0.0138641813347726	1.74989073302791	0.0534778715529066	1.53778521033959	1.64351441856665E-8	1.66212021845412	1.00583234164902			1.53778521033959	0.906857739260166
1.67031000280324	0.0407417430167685	1.67031000280324	0.0119656130238838	1.67031000280324	0.0266415639417708	1.67031000280324	0.0216333024096853	1.67031000280324	0.0203488145106495	1.67031000280324	0.0213196409112375	1.67031000280324	0.0312922268867984	1.67031000280324	0.0138641676571422	1.75808051737702	0.0534750931641299	1.54655720528158	1.59463079050387E-8	1.67031000280323	1.00582443829267			1.54655720528158	0.90685774036392
1.67849978715235	0.0406354913979179	1.67849978715235	0.0119430731803912	1.67849978715235	0.0263795038414333	1.67849978715235	0.0215518158777079	1.67849978715235	0.0203136014662462	1.67849978715235	0.0213010408060157	1.67849978715235	0.0312782427456413	1.67849978715235	0.0138611895353157	1.76627030172614	0.053480656579685	1.55532920022356	1.56118882962476E-8	1.67849978715235	1.00583326921812			1.55532920022356	0.906857714921556
1.68668957150146	0.0404097557888843	1.68668957150146	0.0118674468575838	1.68668957150146	0.0262423249347976	1.68668957150146	0.0214911465944012	1.68668957150146	0.0202906706851417	1.68668957150146	0.0212802549413109	1.68668957150146	0.0312462435258209	1.68668957150146	0.0138529957093184	1.77446008607525	0.0534821372759865	1.56410119516554	1.68082021576824E-8	1.68668957150146	1.00583728843855			1.56410119516554	0.906857678209074
1.69487935585058	0.0403725480024945	1.69487935585058	0.0118584880933582	1.69487935585058	0.0262198461048075	1.69487935585058	0.0214789442988324	1.69487935585058	0.0202883597417676	1.69487935585058	0.021277833949557	1.69487935585058	0.0312464037548598	1.69487935585058	0.0138505758166625	1.78264987042437	0.0534748936195329	1.57287319010752	1.78224956838616E-8	1.69487935585057	1.00583671771455			1.57287319010752	0.906857643186188
1.70306914019969	0.0405660940009257	1.70306914019969	0.0118937307660403	1.70306914019969	0.0262732997866771	1.70306914019969	0.021499806245191	1.70306914019969	0.0202963422104726	1.70306914019969	0.0212906060062327	1.70306914019969	0.0312614862909287	1.70306914019969	0.0138588330826089	1.79083965477348	0.0534739964269639	1.5816451850495	1.8231343999991E-8	1.70306914019969	1.00583168525192			1.5816451850495	0.906857596548567
1.71125892454881	0.0408217474579809	1.71125892454881	0.0119289606234065	1.71125892454881	0.0263033168637154	1.71125892454881	0.021505092854729	1.71125892454881	0.0202954736733328	1.71125892454881	0.0212931449550438	1.71125892454881	0.0312601289640622	1.71125892454881	0.0138597745417583	1.79902943912259	0.0534702257564812	1.59041717999148	1.86568782531528E-8	1.7112589245488	1.00582480773993			1.59041717999148	0.906857551060875
1.71944870889792	0.0408443725281439	1.71944870889792	0.0119612593833306	1.71944870889792	0.0262994815673276	1.71944870889792	0.0214937700913949	1.71944870889792	0.0202908599666439	1.71944870889792	0.0212879269016832	1.71944870889792	0.0312510598129317	1.71944870889792	0.013848059915674	1.80721922347171	0.0534715174944378	1.59918917493347	1.86833267057472E-8	1.71944870889792	1.00582541979022			1.59918917493347	0.906857515951967
1.72763849324703	0.0404594797842549	1.72763849324703	0.0119048666388411	1.72763849324703	0.0262830904945172	1.72763849324703	0.021503682091448	1.72763849324703	0.0203005026634488	1.72763849324703	0.0212943165835836	1.72763849324703	0.0312558695300315	1.72763849324703	0.0138494956993385	1.81540900782082	0.0534777742747544	1.60796116987545	1.89343267045179E-8	1.72763849324703	1.00582696742259			1.60796116987545	0.906857477019699
1.73582827759615	0.0404451335849335	1.73582827759615	0.0118977218359602	1.73582827759615	0.0262977048643254	1.73582827759615	0.0215264296789592	1.73582827759615	0.0203277563506578	1.73582827759615	0.0213149760542136	1.73582827759615	0.0312959257166	1.73582827759615	0.0138625726681182	1.82359879216994	0.053477377362072	1.61673316481743	1.87791721262228E-8	1.73582827759614	1.00582714080653			1.61673316481743	0.90685743433826
1.74401806194526	0.0406285467633203	1.74401806194526	0.0119048428511015	1.74401806194526	0.026312024154632	1.74401806194526	0.0215288211116224	1.74401806194526	0.0203218843913517	1.74401806194526	0.0213160933349517	1.74401806194526	0.0313052554239294	1.74401806194526	0.0138624303450525	1.83178857651905	0.0534728030400922	1.62550515975941	1.86930798792546E-8	1.74401806194526	1.00582788833552			1.62550515975941	0.906857388168004
1.75220784629438	0.0422853941917429	1.75220784629438	0.0121926383760509	1.75220784629438	0.0269132541846777	1.75220784629438	0.0217197778125686	1.75220784629438	0.0204103124712562	1.75220784629438	0.0214078020276888	1.75220784629438	0.031407637465682	1.75220784629438	0.0138845877646892	1.83997836086816	0.0534664478812167	1.63427715470139	1.89089481121064E-8	1.75220784629437	1.00582045961782			1.63427715470139	0.90685737247009
1.76039763064349	0.0434630770334063	1.76039763064349	0.0128357400554912	1.76039763064349	0.0278225163912182	1.76039763064349	0.0221878554740165	1.76039763064349	0.0206996495101324	1.76039763064349	0.0215288545066373	1.76039763064349	0.0314809579617397	1.76039763064349	0.0139031734584874	1.84816814521728	0.0534659530146837	1.64304914964337	1.88786968012662E-8	1.76039763064348	1.0058170504873			1.64304914964337	0.906857355249847
1.7685874149926	0.042969348429411	1.7685874149926	0.0125286343506411	1.7685874149926	0.0278594236066181	1.7685874149926	0.0222257293974258	1.7685874149926	0.0206541763740692	1.7685874149926	0.0214799007096512	1.7685874149926	0.0314319159475429	1.7685874149926	0.0138969761765011	1.85635792956639	0.0534725104033169	1.65182114458536	1.88943866151733E-8	1.7685874149926	1.00581770397693			1.65182114458536	0.906857351127852
1.77677719934172	0.0411439541675704	1.77677719934172	0.0121077005151382	1.77677719934172	0.0266476234084584	1.77677719934172	0.0216628502557706	1.77677719934172	0.0203655041486953	1.77677719934172	0.0213473988502566	1.77677719934172	0.0313371585994101	1.77677719934172	0.0138808659164741	1.86454771391551	0.0534738995977053	1.66059313952734	1.87624162677232E-8	1.77677719934171	1.00581292870957			1.66059313952734	0.906857350403989
1.78496698369083	0.040633277673965	1.78496698369083	0.0118960292904294	1.78496698369083	0.0262602272804687	1.78496698369083	0.0214919199473887	1.78496698369083	0.0202925333490953	1.78496698369083	0.0212821782912335	1.78496698369083	0.0312607266645809	1.78496698369083	0.0138576491284974	1.87273749826462	0.0534711186366958	1.66936513446932	1.84956653121491E-8	1.78496698369083	1.00581618551135			1.66936513446932	0.906857357051517
1.79315676803995	0.0405222570131824	1.79315676803995	0.0118714625644938	1.79315676803995	0.0262303455381122	1.79315676803995	0.0214743725757524	1.79315676803995	0.0202828518511343	1.79315676803995	0.02127865741023	1.79315676803995	0.0312461494542012	1.79315676803995	0.0138483431363921	1.88092728261373	0.0534721169240596	1.6781371294113	1.7949199094657E-8	1.79315676803994	1.00582235982551			1.6781371294113	0.906857378453623
1.80134655238906	0.0405486300791613	1.80134655238906	0.0118887092620273	1.80134655238906	0.0262272526130921	1.80134655238906	0.0214813926782802	1.80134655238906	0.0202908614570939	1.80134655238906	0.0212883697711724	1.80134655238906	0.0312586032418393	1.80134655238906	0.0138458069651399	1.88911706696285	0.0534761850364639	1.68690912435328	1.80531175136857E-8	1.80134655238905	1.00581694206442			1.68690912435328	0.906857375934995
1.80953633673817	0.0410365914333337	1.80953633673817	0.0118995162313995	1.80953633673817	0.0262478063494296	1.80953633673817	0.0214912749048557	1.80953633673817	0.0202939757386013	1.80953633673817	0.0212913735239072	1.80953633673817	0.0312697870981655	1.80953633673817	0.0138526194166305	1.89730685131196	0.0534752910787262	1.69568111929526	1.85135215525961E-8	1.80953633673817	1.00582103842222			1.69568111929526	0.906857381460586
1.81772612108729	0.0417745747374209	1.81772612108729	0.0119453586975609	1.81772612108729	0.0263253166531841	1.81772612108729	0.0214981128620106	1.81772612108729	0.0202980098543931	1.81772612108729	0.0212962879714017	1.81772612108729	0.0312686131377131	1.81772612108729	0.0138615369723738	1.90549663566107	0.0534754895350673	1.70445311423724	1.85081483942471E-8	1.81772612108728	1.00583268398753			1.70445311423724	0.906857386528013
1.8259159054364	0.0404564752932541	1.8259159054364	0.0118681353287478	1.8259159054364	0.02624882863269	1.8259159054364	0.0214990049399753	1.8259159054364	0.0203005488854672	1.8259159054364	0.0212930528033234	1.8259159054364	0.0312583392924635	1.8259159054364	0.0138537906394784	1.91368642001019	0.0534810525385091	1.71322510917923	1.86759750525199E-8	1.82591590543639	1.00583394762386			1.71322510917923	0.906857390265877
1.83410568978551	0.0404924196396206	1.83410568978551	0.0118681779609732	1.83410568978551	0.0262507130313421	1.83410568978551	0.0214974152805345	1.83410568978551	0.0202937968315928	1.83410568978551	0.0212917414477026	1.83410568978551	0.0312620806606215	1.83410568978551	0.0138580536784267	1.9218762043593	0.0534789616189056	1.72199710412121	1.89779541638819E-8	1.83410568978551	1.00583463235305			1.72199710412121	0.906857387497899
1.84229547413463	0.0405545788662708	1.84229547413463	0.0118820445449811	1.84229547413463	0.0262700427045515	1.84229547413463	0.0214990980974634	1.84229547413463	0.0202994342017902	1.84229547413463	0.0212958417811719	1.84229547413463	0.0312805940613384	1.84229547413463	0.0138635708821382	1.93006598870842	0.0534743971230581	1.73076909906319	1.90753580920358E-8	1.84229547413462	1.00583276848321			1.73076909906319	0.906857382607492
1.85048525848374	0.0404012979320221	1.85048525848374	0.0118662134956884	1.85048525848374	0.0262384998082287	1.85048525848374	0.0214848286691035	1.85048525848374	0.0202840626108932	1.85048525848374	0.0212859170525706	1.85048525848374	0.0312584693741658	1.85048525848374	0.0138489590513903	1.93825577305753	0.0534747956218668	1.73954109400517	1.94424388131158E-8	1.85048525848374	1.00583338188535			1.73954109400517	0.906857359943246
1.85867504283286	0.0403676359881335	1.85867504283286	0.0118531257746652	1.85867504283286	0.0262195209790779	1.85867504283286	0.0214770086598817	1.85867504283286	0.0202765183047336	1.85867504283286	0.0212757343041267	1.85867504283286	0.0312399811427417	1.85867504283286	0.0138439475734865	1.94644555740664	0.0534768794134494	1.74831308894715	1.9606647147712E-8	1.85867504283285	1.00583157581576			1.74831308894715	0.906857336868723
1.86686482718197	0.0404114507493209	1.86686482718197	0.0118614465559904	1.86686482718197	0.0262353827101546	1.86686482718197	0.0214867563756151	1.86686482718197	0.0202879134780999	1.86686482718197	0.0212826133511575	1.86686482718197	0.0312530171043686	1.86686482718197	0.0138556656805656	1.95463534175576	0.0534769798226065	1.75708508388913	2.00235351150365E-8	1.86686482718196	1.0058222435197			1.75708508388913	0.906857306859966
1.87505461153108	0.04055848537557	1.87505461153108	0.0119409777883656	1.87505461153108	0.0263392956195279	1.87505461153108	0.0215387918167519	1.87505461153108	0.0203267483365487	1.87505461153108	0.0213087467158293	1.87505461153108	0.0312746485046779	1.87505461153108	0.013860510741639	1.96282512610487	0.0534766794825324	1.76585707883112	2.04680122132957E-8	1.87505461153108	1.0058207647981			1.76585707883112	0.906857282891088
1.8832443958802	0.040641664655239	1.8832443958802	0.0119258063787962	1.8832443958802	0.0263282396231917	1.8832443958802	0.0215243857771685	1.8832443958802	0.0203139913279172	1.8832443958802	0.0213001106353569	1.8832443958802	0.0312677667625219	1.8832443958802	0.0138558342013937	1.97101491045399	0.0534743972346087	1.7746290737731	2.06159255066019E-8	1.88324439588019	1.00582438417027			1.7746290737731	0.906857248616657
1.89143418022931	0.0408320678858697	1.89143418022931	0.0119194314679989	1.89143418022931	0.0262907283390775	1.89143418022931	0.0215307205245634	1.89143418022931	0.0203168627078073	1.89143418022931	0.0213044168105379	1.89143418022931	0.0313019580449995	1.89143418022931	0.0138620582684967	1.9792046948031	0.0534715154248216	1.78340106871508	2.04842422989476E-8	1.8914341802293	1.00582676420049			1.78340106871508	0.906857231237858
1.89962396457843	0.0408555943469549	1.89962396457843	0.0119337874983335	1.89962396457843	0.0263066615780312	1.89962396457843	0.0215412639037294	1.89962396457843	0.0203321403668338	1.89962396457843	0.0213252626333638	1.89962396457843	0.0313349676539117	1.89962396457843	0.0138706275680132	1.98739447915221	0.0534713191306737	1.79217306365706	2.04793044761933E-8	1.89962396457842	1.00582587825121			1.79217306365706	0.906857205425565
1.90781374892754	0.0469845837980389	1.90781374892754	0.0121535627628888	1.90781374892754	0.0266848946494044	1.90781374892754	0.0216458077228213	1.90781374892754	0.0203623450951791	1.90781374892754	0.0213638625758949	1.90781374892754	0.0314411000935825	1.90781374892754	0.013914928974333	1.99558426350133	0.05347300603255	1.80094505859904	1.98323665586962E-8	1.90781374892753	1.00581763495971			1.80094505859904	0.90685720865589
1.91600353327665	0.0645459087764276	1.91600353327665	0.0135227905769644	1.91600353327665	0.0313581547544763	1.91600353327665	0.0224003082970001	1.91600353327665	0.0206512913589918	1.91600353327665	0.0215497779010484	1.91600353327665	0.0316408430016887	1.91600353327665	0.0140107975073972	2.00377404785044	0.0534748943992374	1.80971705354102	1.89243096889523E-8	1.91600353327665	1.0058062360101			1.80971705354102	0.906857219455795
1.92419331762577	0.0414408391806731	1.92419331762577	0.0119869757774172	1.92419331762577	0.0263259282442979	1.92419331762577	0.0215670532372298	1.92419331762577	0.0203273764936395	1.92419331762577	0.0213012020010681	1.92419331762577	0.0312728141206922	1.92419331762577	0.0138642028552949	2.01196383219956	0.0534758866809434	1.818489048483	1.93485435723494E-8	1.92419331762576	1.00580565084294			1.818489048483	0.906857215855026
1.93238310197488	0.0405380539173067	1.93238310197488	0.0118747151999756	1.93238310197488	0.026265945873561	1.93238310197488	0.0215030703906753	1.93238310197488	0.0202952631272002	1.93238310197488	0.0212785273122857	1.93238310197488	0.0312453231396341	1.93238310197488	0.0138482671896988	2.02015361654867	0.0534783700765483	1.82726104342499	2.01026562473762E-8	1.93238310197487	1.00581518083682			1.82726104342499	0.906857215894651
1.940572886324	0.0405747095955939	1.940572886324	0.0118874260484585	1.940572886324	0.0262710459775423	1.940572886324	0.021502136708895	1.940572886324	0.0203009073974112	1.940572886324	0.021291832751061	1.940572886324	0.031265590925455	1.940572886324	0.0138566072344647	2.02834340089778	0.0534766790343958	1.83603303836697	2.07616867775634E-8	1.94057288632399	1.00582400782473			1.83603303836697	0.906857208624637
1.94876267067311	0.0408960410990783	1.94876267067311	0.0119780659962494	1.94876267067311	0.0263836420125424	1.94876267067311	0.0215398239737889	1.94876267067311	0.0203215572039029	1.94876267067311	0.0213257828798387	1.94876267067311	0.0313225868142389	1.94876267067311	0.0138804855001818	2.0365331852469	0.053474396786472	1.84480503330895	2.08916924335991E-8	1.9487626706731	1.00582320592597			1.84480503330895	0.906857209708419
1.95695245502222	0.0445211674507686	1.95695245502222	0.0121803880186978	1.95695245502222	0.0266480698249232	1.95695245502222	0.0215574483757405	1.95695245502222	0.0203690444973309	1.95695245502222	0.0213739311522629	1.95695245502222	0.0314276954926027	1.95695245502222	0.0139101674795068	2.04472296959601	0.0534738957853055	1.85357702825093	2.01721043266084E-8	1.95695245502222	1.00581203757467			1.85357702825093	0.906857217868066
1.96514223937134	0.043837714133263	1.96514223937134	0.0121436737887176	1.96514223937134	0.0265465050572993	1.96514223937134	0.0215417202728343	1.96514223937134	0.0203351282021792	1.96514223937134	0.0213422123444729	1.96514223937134	0.0313587141314251	1.96514223937134	0.0138936743345718	2.05291275394512	0.0534684382359226	1.86234902319291	1.93589557737308E-8	1.96514223937133	1.00581191476145			1.86234902319291	0.906857239613422
1.97333202372045	0.0408139674318195	1.97333202372045	0.0119456292231005	1.97333202372045	0.0263201362564317	1.97333202372045	0.0215322305903606	1.97333202372045	0.020324367727715	1.97333202372045	0.021323141276011	1.97333202372045	0.0313083115102919	1.97333202372045	0.0138742369273658	2.06110253829424	0.0534653573515613	1.87112101813489	1.89662538314285E-8	1.97333202372044	1.00581781157399			1.87112101813489	0.906857240754791
1.98152180806956	0.0406416024977003	1.98152180806956	0.0119390764770041	1.98152180806956	0.026305737547232	1.98152180806956	0.0215231310777663	1.98152180806956	0.0203231843770727	1.98152180806956	0.0213125504683489	1.98152180806956	0.0312973875079247	1.98152180806956	0.0138830284596829	2.06929232264335	0.0534706273616607	1.87989301307688	1.88191253694395E-8	1.98152180806956	1.00582333065269			1.87989301307688	0.906857242545558
1.98971159241868	0.0405016697854614	1.98971159241868	0.0118816606882829	1.98971159241868	0.0262653665606988	1.98971159241868	0.0215002312790659	1.98971159241868	0.0202964921149496	1.98971159241868	0.0212839905477015	1.98971159241868	0.031265482457717	1.98971159241868	0.0138743008017707	2.07748210699247	0.0534760849110436	1.88866500801886	1.94585673564133E-8	1.98971159241867	1.00582494889664			1.88866500801886	0.906857237885018
1.99790137676779	0.0404850158264355	1.99790137676779	0.0118659852232236	1.99790137676779	0.026278144670389	1.99790137676779	0.021501455722957	1.99790137676779	0.020294744392989	1.99790137676779	0.0212847767521874	1.99790137676779	0.0312695083464547	1.99790137676779	0.0138674235669447	2.08567189134158	0.0534745945610516	1.89743700296084	2.02383470711655E-8	1.99790137676778	1.00582065844092			1.89743700296084	0.90685723969602
2.00609116111691	0.0404248735265461	2.00609116111691	0.0118777264065623	2.00609116111691	0.0262870429504781	2.00609116111691	0.0215109958289922	2.00609116111691	0.0203044497527551	2.00609116111691	0.0212988267234167	2.00609116111691	0.0312659564782634	2.00609116111691	0.013858389787894	2.09386167569069	0.0534732005608882	1.90620899790282	2.05525921723931E-8	2.0060911611169	1.00581855316853			1.90620899790282	0.90685724323054
2.01428094546602	0.0403586834152482	2.01428094546602	0.0118607769269047	2.01428094546602	0.0262441250091308	2.01428094546602	0.0214936376374571	2.01428094546602	0.0202872049875698	2.01428094546602	0.0212822377415579	2.01428094546602	0.0312454431138081	2.01428094546602	0.0138480822234243	2.10205146003981	0.0534704224901707	1.9149809928448	2.05914323162801E-8	2.01428094546601	1.00582241863454			1.9149809928448	0.906857248141308
2.02247072981513	0.0403589038529802	2.02247072981513	0.0118639767357205	2.02247072981513	0.0262358602307799	2.02247072981513	0.0214894326538076	2.02247072981513	0.0202868509817353	2.02247072981513	0.0212753945025116	2.02247072981513	0.0312388642167938	2.02247072981513	0.0138439977799757	2.11024124438892	0.0534694299147958	1.92375298778678	1.98999449473584E-8	2.02247072981513	1.00582890764187			1.92375298778678	0.906857250051384
2.03066051416425	0.0405899910046313	2.03066051416425	0.0118911278295161	2.03066051416425	0.0262609845154521	2.03066051416425	0.0214962011751241	2.03066051416425	0.0202921352903762	2.03066051416425	0.0212841411671995	2.03066051416425	0.0312512970261745	2.03066051416425	0.0138503232986025	2.11843102873804	0.0534702237401606	1.93252498272876	1.91574581988433E-8	2.03066051416424	1.00583085819628			1.93252498272876	0.906857254399152
2.03885029851336	0.041939975439519	2.03885029851336	0.0119346598664527	2.03885029851336	0.0263931922232484	2.03885029851336	0.0215361051590818	2.03885029851336	0.0203089743758476	2.03885029851336	0.0213201318961358	2.03885029851336	0.0313397052117448	2.03885029851336	0.013882050911636	2.12662081308715	0.0534762865967986	1.94129697767075	1.96918450558105E-8	2.03885029851335	1.00583308719751			1.94129697767075	0.906857234081528
2.04704008286248	0.0440109285226698	2.04704008286248	0.0122322393819092	2.04704008286248	0.0272678777943353	2.04704008286248	0.0217142291050201	2.04704008286248	0.0203600231475449	2.04704008286248	0.0213757062821685	2.04704008286248	0.031439691720376	2.04704008286248	0.0139086793303126	2.13481059743626	0.0534805532273675	1.95006897261273	2.07601687721331E-8	2.04704008286247	1.00583429024685			1.95006897261273	0.906857201611964
2.05522986721159	0.0435996315287619	2.05522986721159	0.012216395734822	2.05522986721159	0.0268164464003233	2.05522986721159	0.0217399767478559	2.05522986721159	0.020392867144744	2.05522986721159	0.0213796462444245	2.05522986721159	0.0313521878135007	2.05522986721159	0.0138895459783112	2.14300038178538	0.0534779733966607	1.95884096755471	2.02871200025097E-8	2.05522986721158	1.00583655872261			1.95884096755471	0.906857210218626
2.0634196515607	0.0419190186052837	2.0634196515607	0.012053335058556	2.0634196515607	0.0266987071117383	2.0634196515607	0.0216562647022774	2.0634196515607	0.0204548324068687	2.0634196515607	0.0214364638195187	2.0634196515607	0.0313944619200289	2.0634196515607	0.0139123758967179	2.15119016613449	0.0534775722820162	1.96761296249669	1.90928023558076E-8	2.06341965156069	1.00583991256759			1.96761296249669	0.906857233387506
2.07160943590982	0.0449131738580472	2.07160943590982	0.0125651986767375	2.07160943590982	0.0272281478600589	2.07160943590982	0.0217675849630502	2.07160943590982	0.0204936727498506	2.07160943590982	0.0214357938321955	2.07160943590982	0.0314803350145648	2.07160943590982	0.0139441857251949	2.15937995048361	0.0534731070143393	1.97638495743867	1.92501618357757E-8	2.07160943590981	1.00583721792056			1.97638495743867	0.906857247019695
2.07979922025893	0.0432432840879131	2.07979922025893	0.0124047183340085	2.07979922025893	0.0269157132488161	2.07979922025893	0.02170708478135	2.07979922025893	0.0203781154616466	2.07979922025893	0.0213587946540002	2.07979922025893	0.0313593984170433	2.07979922025893	0.0138991216818695	2.16756973483272	0.0534715165445656	1.98515695238065	2.00129965838108E-8	2.07979922025892	1.00582866745768			1.98515695238065	0.906857248750956
2.08798900460804	0.0405559342083866	2.08798900460804	0.0118707592190082	2.08798900460804	0.0262398264466525	2.08798900460804	0.0214911146505372	2.08798900460804	0.0202890406342604	2.08798900460804	0.0212846206690857	2.08798900460804	0.0312502298635722	2.08798900460804	0.0138537761672075	2.17575951918183	0.0534741971186339	1.99392894732264	2.00455223689383E-8	2.08798900460804	1.00582974209381			1.99392894732264	0.906857243346065
2.09617878895716	0.0403680404946169	2.09617878895716	0.0118572753505111	2.09617878895716	0.0262137884805184	2.09617878895716	0.0214733826331044	2.09617878895716	0.0202809820996594	2.09617878895716	0.0212741425409295	2.09617878895716	0.0312359975376525	2.09617878895716	0.0138440804257711	2.18394930353095	0.0534734032932691	2.00270094226462	1.99150912052314E-8	2.09617878895715	1.00583362153687			2.00270094226462	0.906857227976801
2.10436857330627	0.0403588614259524	2.10436857330627	0.0118559070810607	2.10436857330627	0.0262210176438379	2.10436857330627	0.0214710944124223	2.10436857330627	0.0202827087139173	2.10436857330627	0.0212777374825856	2.10436857330627	0.0312396096795431	2.10436857330627	0.0138478890889302	2.19213908788006	0.0534734085246797	2.0114729372066	1.99210140625763E-8	2.10436857330626	1.00583040045212			2.0114729372066	0.906857234362681
2.11255835765539	0.0403303769058932	2.11255835765539	0.0118489224573042	2.11255835765539	0.026213146718351	2.11255835765539	0.0214711937233037	2.11255835765539	0.0202812699833125	2.11255835765539	0.0212716823781093	2.11255835765539	0.0312426165742881	2.11255835765539	0.013844530247839	2.20032887222917	0.053480949865645	2.02024493214858	2.01357771991207E-8	2.11255835765538	1.00582670161809			2.02024493214858	0.906857241697436
2.1207481420045	0.0403229400080485	2.1207481420045	0.0118497448007787	2.1207481420045	0.0262085245727678	2.1207481420045	0.0214696562055967	2.1207481420045	0.0202742843232219	2.1207481420045	0.0212683269273212	2.1207481420045	0.0312369555972521	2.1207481420045	0.0138416705525076	2.20851865657829	0.0534788672444738	2.02901692709056	2.07507993791229E-8	2.12074814200449	1.00582942073745			2.02901692709056	0.906857218854688
2.12893792635361	0.0403213678423486	2.12893792635361	0.0118452375058846	2.12893792635361	0.0262063403284403	2.12893792635361	0.0214673579344811	2.12893792635361	0.0202712730071577	2.12893792635361	0.0212705390677441	2.12893792635361	0.0312338915550717	2.12893792635361	0.0138452531751593	2.2167084409274	0.0534774768600217	2.03778892203254	2.08849091740025E-8	2.1289379263536	1.00583525257409			2.03778892203254	0.906857190464674
2.13712771070273	0.0403250230393148	2.13712771070273	0.0118428668228384	2.13712771070273	0.02620973005387	2.13712771070273	0.0214690472960999	2.13712771070273	0.020275490900877	2.13712771070273	0.02127222855881	2.13712771070273	0.0312352447873497	2.13712771070273	0.0138458485300524	2.22489822527652	0.0534776753163629	2.04656091697453	2.08728854315702E-8	2.13712771070272	1.00583838068597			2.04656091697453	0.906857172236078
2.14531749505184	0.0403511597448128	2.14531749505184	0.0118454528369637	2.14531749505184	0.0262142353545465	2.14531749505184	0.0214716285210298	2.14531749505184	0.0202776881972534	2.14531749505184	0.0212740949331471	2.14531749505184	0.0312397541413064	2.14531749505184	0.0138445260217402	2.23308800962563	0.0534741991200178	2.05533291191651	2.08534437675953E-8	2.14531749505183	1.00584211371037			2.05533291191651	0.906857166021438
2.15350727940096	0.0403634327450156	2.15350727940096	0.0118492859980657	2.15350727940096	0.0262079848599295	2.15350727940096	0.0214677421962849	2.15350727940096	0.0202746762821656	2.15350727940096	0.0212708669558953	2.15350727940096	0.0312425393559132	2.15350727940096	0.0138439390975396	2.24127779397474	0.0534760806051187	2.06410490685849	2.04920476868669E-8	2.15350727940095	1.00584205669568			2.06410490685849	0.906857159251009
2.16169706375007	0.0404497881652206	2.16169706375007	0.0118772596080183	2.16169706375007	0.0262197560506323	2.16169706375007	0.0214795649952929	2.16169706375007	0.0202825960781154	2.16169706375007	0.0212815903842888	2.16169706375007	0.0312670029661775	2.16169706375007	0.0138563075684843	2.24946757832386	0.053472310232623	2.07287690180047	2.07247958486835E-8	2.16169706375006	1.00583733973711			2.07287690180047	0.906857143052701
2.16988684809918	0.0406451456235273	2.16988684809918	0.0118969003536207	2.16988684809918	0.0262475044765337	2.16988684809918	0.0214933366902564	2.16988684809918	0.0202831930259982	2.16988684809918	0.0212917553620809	2.16988684809918	0.0312788535149438	2.16988684809918	0.0138620142210006	2.25765736267297	0.053471219177915	2.08164889674245	2.11280136226875E-8	2.16988684809917	1.00583701951381			2.08164889674245	0.906857124457628
2.1780766324483	0.0409354495102615	2.1780766324483	0.011970918702242	2.1780766324483	0.0264199392764578	2.1780766324483	0.021534988453421	2.1780766324483	0.0202941272653937	2.1780766324483	0.0212988979358792	2.1780766324483	0.0312737964842486	2.1780766324483	0.0138593209404648	2.26584714702209	0.0534731045131564	2.09042089168443	2.18027128260681E-8	2.17807663244829	1.00584284949621			2.09042089168443	0.906857098424431
2.18626641679741	0.0408796517961503	2.18626641679741	0.011994746430964	2.18626641679741	0.0263961499671628	2.18626641679741	0.0215345452966729	2.18626641679741	0.0203079138843977	2.18626641679741	0.0213046541623357	2.18626641679741	0.0312801773308393	2.18626641679741	0.0138591265999439	2.2740369313712	0.0534725094950915	2.09919288662641	2.21561779712631E-8	2.1862664167974	1.00583837773699			2.09919288662641	0.906857087240222
2.19445620114653	0.0432894764653713	2.19445620114653	0.0121686940324413	2.19445620114653	0.0265266760537338	2.19445620114653	0.0215699940881576	2.19445620114653	0.0203243514023825	2.19445620114653	0.0213273580535589	2.19445620114653	0.0313335374122953	2.19445620114653	0.0138876483267112	2.28222671572031	0.0534735005078664	2.1079648815684	2.24520570692851E-8	2.19445620114652	1.00583014661303			2.1079648815684	0.90685705429832
2.20264598549564	0.0439995792941126	2.20264598549564	0.0125718062966654	2.20264598549564	0.0269971487559016	2.20264598549564	0.0216890036883883	2.20264598549564	0.0203674745414076	2.20264598549564	0.0213681176414841	2.20264598549564	0.0313952816872155	2.20264598549564	0.0139176973698407	2.29041650006943	0.0534718136289663	2.11673687651038	2.28486484482909E-8	2.20264598549563	1.00583337586218			2.11673687651038	0.906857030639252
2.21083576984475	0.0420878857974913	2.21083576984475	0.0123393647905648	2.21083576984475	0.0267771357353773	2.21083576984475	0.0216023491727553	2.21083576984475	0.0203539848513737	2.21083576984475	0.0213309695260196	2.21083576984475	0.0313057063990948	2.21083576984475	0.0138689497277147	2.29860628441854	0.0534674437842371	2.12550887145236	2.24954564813089E-8	2.21083576984474	1.00584086085497			2.12550887145236	0.906857006398507
2.21902555419387	0.0417120402941624	2.21902555419387	0.0120575817134145	2.21902555419387	0.0264082619609126	2.21902555419387	0.0215202623154572	2.21902555419387	0.020331629162712	2.21902555419387	0.0213082296301086	2.21902555419387	0.0312867077638275	2.21902555419387	0.0138620322860694	2.30679606876766	0.0534696268039902	2.13428086639434	2.25665100058918E-8	2.21902555419386	1.00584830184756			2.13428086639434	0.90685697086014
2.22721533854298	0.0418001441802598	2.22721533854298	0.0120354619940839	2.22721533854298	0.0263956949242401	2.22721533854298	0.0215123380103402	2.22721533854298	0.0203065671403947	2.22721533854298	0.0212951075941706	2.22721533854298	0.0312855177932892	2.22721533854298	0.0138609712493477	2.31498585311677	0.0534740990258849	2.14305286133632	2.30144825301776E-8	2.22721533854297	1.0058483046482			2.14305286133632	0.906856940047187
2.23540512289209	0.04254379394357	2.23540512289209	0.0121406059599413	2.23540512289209	0.0264260647847774	2.23540512289209	0.0215096631910735	2.23540512289209	0.0203000038279451	2.23540512289209	0.0212939824844563	2.23540512289209	0.0312798151475043	2.23540512289209	0.0138549670146266	2.32317563746588	0.0534751919955236	2.1518248562783	2.36633909762419E-8	2.23540512289208	1.00584581055608			2.1518248562783	0.906856899455238
2.24359490724121	0.0407619873745064	2.24359490724121	0.0118738836293262	2.24359490724121	0.0262404616268834	2.24359490724121	0.0214841283099586	2.24359490724121	0.0202893596908912	2.24359490724121	0.0212771846371976	2.24359490724121	0.0312546178439352	2.24359490724121	0.0138507469509361	2.331365421815	0.053475588908206	2.16059685122029	2.47390122164921E-8	2.2435949072412	1.00584637405303			2.16059685122029	0.906856854823862
2.25178469159032	0.0403653505250682	2.25178469159032	0.0118561959068625	2.25178469159032	0.0262212132489174	2.25178469159032	0.0214838736027952	2.25178469159032	0.0202874005131147	2.25178469159032	0.0212766036149717	2.25178469159032	0.0312478796227382	2.25178469159032	0.0138500477846097	2.33955520616411	0.0534750909446787	2.16936884616227	2.50753234938908E-8	2.25178469159031	1.00584672985318			2.16936884616227	0.906856812806306
2.25997447593944	0.0403651794235974	2.25997447593944	0.0118553263096705	2.25997447593944	0.0262279489702463	2.25997447593944	0.0214803181428745	2.25997447593944	0.0202843970201222	2.25997447593944	0.0212773429073889	2.25997447593944	0.0312391271202731	2.25997447593944	0.0138494551563563	2.34774499051322	0.053473101638942	2.17814084110425	2.56513943447182E-8	2.25997447593943	1.00584874003877			2.17814084110425	0.9068567626109
2.26816426028855	0.0403570588823382	2.26816426028855	0.0118499962067767	2.26816426028855	0.0262197612944073	2.26816426028855	0.0214707537643669	2.26816426028855	0.0202775788869728	2.26816426028855	0.0212721733173989	2.26816426028855	0.0312379111920568	2.26816426028855	0.0138434620589138	2.35593477486234	0.053470621861355	2.18691283604623	2.50685687378258E-8	2.26816426028854	1.00584409580171			2.18691283604623	0.90685674941283
2.27635404463766	0.040501212611118	2.27635404463766	0.0118699054519438	2.27635404463766	0.0262656704873176	2.27635404463766	0.0214889361918511	2.27635404463766	0.020288612147364	2.27635404463766	0.0212869463227408	2.27635404463766	0.0312610791711884	2.27635404463766	0.0138464756856982	2.36412455921145	0.0534734052339238	2.19568483098821	2.365973948173E-8	2.27635404463765	1.0058449276458			2.19568483098821	0.90685672875013
2.28454382898678	0.0405343340927955	2.28454382898678	0.0118834193048307	2.28454382898678	0.0262805531450335	2.28454382898678	0.0214947535802698	2.28454382898678	0.0202948146073988	2.28454382898678	0.0212936979482818	2.28454382898678	0.0312606287688474	2.28454382898678	0.0138551531661417	2.37231434356057	0.0534754890255064	2.20445682593019	2.44113689500397E-8	2.28454382898677	1.00584510102992			2.20445682593019	0.906856696940921
2.29273361333589	0.0404697833183112	2.29273361333589	0.0118721764102131	2.29273361333589	0.0262475050791683	2.29273361333589	0.0214842565546633	2.29273361333589	0.0202864527013231	2.29273361333589	0.0212782368376497	2.29273361333589	0.0312460421618536	2.29273361333589	0.0138448623214252	2.38050412790968	0.0534721123521086	2.21322882087217	2.47371557344535E-8	2.29273361333588	1.00583884950106			2.21322882087217	0.906856680194676
2.30092339768501	0.0414556272686457	2.30092339768501	0.0120593495025356	2.30092339768501	0.026416206744312	2.30092339768501	0.0215295277197292	2.30092339768501	0.0203089636482522	2.30092339768501	0.0212982880067167	2.30092339768501	0.03127034227105	2.30092339768501	0.0138519423244774	2.38869391225879	0.0534735043721587	2.22200081581416	2.52743857613211E-8	2.30092339768499	1.00583483063279			2.22200081581416	0.906856648093498
2.30911318203412	0.0423711059507169	2.30911318203412	0.0122500076505818	2.30911318203412	0.0265598351428648	2.30911318203412	0.0216112354819316	2.30911318203412	0.0203538032896038	2.30911318203412	0.0213540072155899	2.30911318203412	0.0313311186209022	2.30911318203412	0.0138750775116076	2.39688369660791	0.0534748936195977	2.23077281075614	2.62315172951808E-8	2.30911318203411	1.00583545918776			2.23077281075614	0.906856636613101
2.31730296638323	0.0404970620446984	2.31730296638323	0.0118918575921672	2.31730296638323	0.0262788370239877	2.31730296638323	0.0214971379183647	2.31730296638323	0.0202990758354855	2.31730296638323	0.0212890997377379	2.31730296638323	0.0312639980890278	2.31730296638323	0.0138545867734022	2.40507348095702	0.0534774785544185	2.23954480569812	2.67213598004243E-8	2.31730296638322	1.00583697761256			2.23954480569812	0.906856602988241
2.32549275073235	0.0403802012717309	2.32549275073235	0.011861750317293	2.32549275073235	0.026230877775083	2.32549275073235	0.0214806082752628	2.32549275073235	0.020288260504046	2.32549275073235	0.0212779002377418	2.32549275073235	0.0312564852254919	2.32549275073235	0.0138510767443269	2.41326326530614	0.0534797608023422	2.2483168006401	2.69573962444675E-8	2.32549275073234	1.00583637799654			2.2483168006401	0.906856600144914
2.33368253508146	0.0411108258827773	2.33368253508146	0.0118832723735956	2.33368253508146	0.0262547234776163	2.33368253508146	0.0214886498002263	2.33368253508146	0.0202857387840802	2.33368253508146	0.0212788441562592	2.33368253508146	0.0312614484570908	2.33368253508146	0.0138539428995193	2.42145304965525	0.0534794631760145	2.25708879558208	2.63614477257743E-8	2.33368253508145	1.00584217074309			2.25708879558208	0.906856566500375
2.34187231943058	0.0412493196067284	2.34187231943058	0.0119289229573262	2.34187231943058	0.0263387720001468	2.34187231943058	0.0215066101674483	2.34187231943058	0.0203000159746254	2.34187231943058	0.0212908715362179	2.34187231943058	0.0312660903206904	2.34187231943058	0.0138563407028944	2.42964283400436	0.053478068277817	2.26586079052406	2.59781573569206E-8	2.34187231943056	1.0058398565334			2.26586079052406	0.906856535332806
2.35006210377969	0.0406844869421266	2.35006210377969	0.011896064643582	2.35006210377969	0.0262820678177818	2.35006210377969	0.0215097466149769	2.35006210377969	0.020303317036929	2.35006210377969	0.0212997228398621	2.35006210377969	0.0312726356526802	2.35006210377969	0.0138527716251954	2.43783261835348	0.0534741983791637	2.27463278546605	2.63096605339559E-8	2.35006210377968	1.00583949531988			2.27463278546605	0.906856512476819
2.3582518881288	0.0405340028156197	2.3582518881288	0.0118742808871558	2.3582518881288	0.0262427036788257	2.3582518881288	0.0214927701419515	2.3582518881288	0.0202924468532674	2.3582518881288	0.0212864322456294	2.3582518881288	0.031261226891666	2.3582518881288	0.0138530101053113	2.44602240270259	0.0534706215103161	2.28340478040803	2.65837881114963E-8	2.35825188812879	1.00584237846573			2.28340478040803	0.906856480801207
2.36644167247792	0.0404413297006686	2.36644167247792	0.0118617056848293	2.36644167247792	0.0262429974198606	2.36644167247792	0.0214870158298526	2.36644167247792	0.0202876807918728	2.36644167247792	0.0212797436162143	2.36644167247792	0.031252017729878	2.36644167247792	0.0138536795402392	2.4542121870517	0.0534708199666573	2.29217677535001	2.72670332044691E-8	2.3664416724779	1.00583823173647			2.29217677535001	0.906856454843859
2.37463145682703	0.0403554691886747	2.37463145682703	0.0118580754682425	2.37463145682703	0.0262212787265185	2.37463145682703	0.0214741489522061	2.37463145682703	0.020281140296176	2.37463145682703	0.0212760083630534	2.37463145682703	0.0312356301983093	2.37463145682703	0.0138433416086925	2.46240197140082	0.0534753902646483	2.30094877029199	2.83365547561348E-8	2.37463145682702	1.00583579303871			2.30094877029199	0.906856419281305
2.38282124117614	0.0403809543843237	2.38282124117614	0.0118732588550862	2.38282124117614	0.0262395077240645	2.38282124117614	0.0214869335860305	2.38282124117614	0.0202898555582464	2.38282124117614	0.021284444989816	2.38282124117614	0.0312440816640158	2.38282124117614	0.0138448961412894	2.47059175574993	0.0534753819988604	2.30972076523397	2.82394882126821E-8	2.38282124117613	1.00584071635991			2.30972076523397	0.90685640749183
2.39101102552526	0.040361532874927	2.39101102552526	0.0118642010869651	2.39101102552526	0.0262372750037096	2.39101102552526	0.021490192310316	2.39101102552526	0.0202952564532248	2.39101102552526	0.021285450559481	2.39101102552526	0.0312505900478569	2.39101102552526	0.0138464454734427	2.47878154009905	0.053467344517042	2.31849276017595	2.80883413100208E-8	2.39101102552525	1.00583940154207			2.31849276017595	0.90685638338489
2.39920080987437	0.0403346408491064	2.39920080987437	0.0118509859472795	2.39920080987437	0.0262177677335168	2.39920080987437	0.0214711843902385	2.39920080987437	0.0202813703013042	2.39920080987437	0.0212717282033369	2.39920080987437	0.031239606238712	2.39920080987437	0.0138436788023418	2.48697132444816	0.0534661535309228	2.32726475511793	2.82687575281136E-8	2.39920080987436	1.00583328169536			2.32726475511793	0.906856352120886
2.40739059422349	0.0403565751205443	2.40739059422349	0.0118622689698089	2.40739059422349	0.0262230897483021	2.40739059422349	0.0214712721625991	2.40739059422349	0.0202866764254911	2.40739059422349	0.0212786823711918	2.40739059422349	0.0312445082501799	2.40739059422349	0.0138459633147154	2.49516110879727	0.0534714137641607	2.33603675005992	2.85916125289278E-8	2.40739059422347	1.0058329239454			2.33603675005992	0.90685630989013
2.4155803785726	0.0405848827606409	2.4155803785726	0.0118906773277096	2.4155803785726	0.0262601645329541	2.4155803785726	0.0214924093717542	2.4155803785726	0.0203016572899579	2.4155803785726	0.0212942110880674	2.4155803785726	0.0312644804277395	2.4155803785726	0.0138517202277478	2.50335089314639	0.0534696279494673	2.3448087450019	2.88148876030836E-8	2.41558037857259	1.00583566156849			2.3448087450019	0.906856282549698
2.42377016292171	0.0420607546347563	2.42377016292171	0.0120146025672096	2.42377016292171	0.0263776103934671	2.42377016292171	0.0215344588877952	2.42377016292171	0.0203099896188564	2.42377016292171	0.0212968791797871	2.42377016292171	0.0312923516607194	2.42377016292171	0.0138641242385012	2.5115406774955	0.0534705252227464	2.35358073994388	2.90180528080639E-8	2.4237701629217	1.0058350079784			2.35358073994388	0.906856244462014
2.43195994727083	0.0413949647238264	2.43195994727083	0.0119690471910884	2.43195994727083	0.0263179863776378	2.43195994727083	0.0215143999982745	2.43195994727083	0.0202990526978792	2.43195994727083	0.0212864367367775	2.43195994727083	0.0312704236345974	2.43195994727083	0.0138663760901664	2.51973046184462	0.0534740974368879	2.36235273488586	3.0283300128284E-8	2.43195994727082	1.0058320315819			2.36235273488586	0.906856201131678
2.44014973161994	0.0403606168594315	2.44014973161994	0.0118629410464308	2.44014973161994	0.026239865021819	2.44014973161994	0.0214933509635088	2.44014973161994	0.020291541604097	2.44014973161994	0.0212805752069273	2.44014973161994	0.0312522193295808	2.44014973161994	0.0138511726136374	2.52792024619373	0.0534742955680158	2.37112472982784	3.0582192975597E-8	2.44014973161993	1.00584112598279			2.37112472982784	0.906856183477047
2.44833951596906	0.0404200626747067	2.44833951596906	0.0118665850779773	2.44833951596906	0.0262476567153027	2.44833951596906	0.0214955163086455	2.44833951596906	0.0202902898036261	2.44833951596906	0.0212792699028164	2.44833951596906	0.0312450955774843	2.44833951596906	0.0138455692261754	2.53611003054284	0.0534701263130312	2.37989672476982	2.93620508904903E-8	2.44833951596904	1.0058484636926			2.37989672476982	0.906856171539824
2.45652930031817	0.0405285022908256	2.45652930031817	0.0118715918638585	2.45652930031817	0.0262633315644278	2.45652930031817	0.021500143503768	2.45652930031817	0.0202895311653281	2.45652930031817	0.0212791711970345	2.45652930031817	0.0312484090781058	2.45652930031817	0.0138427740094564	2.54429981489196	0.0534715155074196	2.38866871971181	2.83574196175533E-8	2.45652930031816	1.0058418607182			2.38866871971181	0.906856177367169
2.46471908466728	0.040376983179188	2.46471908466728	0.0118521222476763	2.46471908466728	0.026236775957767	2.46471908466728	0.0214807795137129	2.46471908466728	0.0202846297057714	2.46471908466728	0.0212747626773818	2.46471908466728	0.0312488859856832	2.46471908466728	0.0138415053784736	2.55248959924107	0.0534716122336222	2.39744071465379	2.79923247917835E-8	2.46471908466727	1.00583468108733			2.39744071465379	0.906856179966929
2.4729088690164	0.0404979462347515	2.4729088690164	0.011875041486257	2.4729088690164	0.02629085808234	2.4729088690164	0.0215089228956854	2.4729088690164	0.0203016175653886	2.4729088690164	0.0212899375451566	2.4729088690164	0.0312605479262656	2.4729088690164	0.0138532154007802	2.56067938359019	0.0534681392476513	2.40621270959577	2.81479954943824E-8	2.47290886901638	1.005838813371			2.40621270959577	0.906856189728622
2.48109865336551	0.0407366221038237	2.48109865336551	0.0119472637174679	2.48109865336551	0.0264444886027881	2.48109865336551	0.0215903318738798	2.48109865336551	0.0203553044350802	2.48109865336551	0.0213223356653732	2.48109865336551	0.0312882687225769	2.48109865336551	0.0138653204167718	2.5688691679393	0.0534664480430441	2.41498470453775	2.88078311326681E-8	2.4810986533655	1.00584408794026			2.41498470453775	0.906856179256303
2.48928843771463	0.0403893498155571	2.48928843771463	0.0118566789246761	2.48928843771463	0.0262443256082147	2.48928843771463	0.0214912244113135	2.48928843771463	0.0202984893971363	2.48928843771463	0.0212813148143255	2.48928843771463	0.0312554542789738	2.48928843771463	0.0138559135070483	2.57705895228841	0.0534646637255941	2.42375669947973	2.92032878798337E-8	2.48928843771461	1.00584250744891			2.42375669947973	0.906856181286438
2.49747822206374	0.0403870744124507	2.49747822206374	0.0118563038200267	2.49747822206374	0.0262265975646829	2.49747822206374	0.0214895931949441	2.49747822206374	0.0202930655975943	2.49747822206374	0.0212832002958148	2.49747822206374	0.0312635023136294	2.49747822206374	0.0138491656917416	2.58524873663753	0.0534678390270532	2.43252869442171	2.95686100948115E-8	2.49747822206373	1.00584535380775			2.43252869442171	0.90685619601838
2.50566800641285	0.0406278947712405	2.50566800641285	0.0118971421665439	2.50566800641285	0.0262822873173829	2.50566800641285	0.0215123454964908	2.50566800641285	0.0203057332174196	2.50566800641285	0.0213084457766421	2.50566800641285	0.0312985944487388	2.50566800641285	0.0138574685393941	2.59343852098664	0.0534721112725922	2.4413006893637	2.9691449294447E-8	2.50566800641284	1.00584356344956			2.4413006893637	0.906856204128573
2.51385779076197	0.0454317044510049	2.51385779076197	0.0123025071352882	2.51385779076197	0.027337073039581	2.51385779076197	0.0217119120610598	2.51385779076197	0.0203904084693359	2.51385779076197	0.0213603382747288	2.51385779076197	0.0313768760665244	2.51385779076197	0.0138938191640475	2.60162830533575	0.0534715121544545	2.45007268430568	2.8746093535549E-8	2.51385779076195	1.00583698409841			2.45007268430568	0.906856212382292
2.52204757511108	0.0416596782917014	2.52204757511108	0.0121716787954568	2.52204757511108	0.0270244505485075	2.52204757511108	0.0216731687242315	2.52204757511108	0.0203691556029162	2.52204757511108	0.0213315622872096	2.52204757511108	0.0313158872661079	2.52204757511108	0.0138715977192276	2.60981808968487	0.0534691310921542	2.45884467924766	2.80060348799558E-8	2.52204757511107	1.00583611049572			2.45884467924766	0.906856214094482
2.53023735946019	0.0406265724768773	2.53023735946019	0.0118980584449351	2.53023735946019	0.0263006331795125	2.53023735946019	0.0215104196361888	2.53023735946019	0.0203038355714033	2.53023735946019	0.0212976022265022	2.53023735946019	0.0312792981625111	2.53023735946019	0.0138607196036314	2.61800787403398	0.053469129374909	2.46761667418964	2.83144531520915E-8	2.53023735946018	1.00583829811739			2.46761667418964	0.906856202031566
2.53842714380931	0.0404818109066054	2.53842714380931	0.0118774068814137	2.53842714380931	0.0262602113671621	2.53842714380931	0.0215023049398661	2.53842714380931	0.0203046768610159	2.53842714380931	0.0213014666492971	2.53842714380931	0.0312793243921309	2.53842714380931	0.0138532579034395	2.6261976583831	0.0534673432678382	2.47638866913162	2.86035065707839E-8	2.53842714380929	1.00584198972026			2.47638866913162	0.906856199288652
2.54661692815842	0.0404941449090895	2.54661692815842	0.011880794745405	2.54661692815842	0.0262634704402299	2.54661692815842	0.0214990321087642	2.54661692815842	0.0202970077961691	2.54661692815842	0.02129307928786	2.54661692815842	0.0312652589321019	2.54661692815842	0.0138480688773649	2.63438744273221	0.053468238870414	2.4851606640736	2.92740505193999E-8	2.54661692815841	1.00583729246445			2.4851606640736	0.906856188643079
2.55480671250754	0.0404469037342178	2.55480671250754	0.011866699828034	2.55480671250754	0.0262482561750902	2.55480671250754	0.0214878674328109	2.55480671250754	0.0202892524587977	2.55480671250754	0.0212792762774087	2.55480671250754	0.0312488769795702	2.55480671250754	0.013842130677284	2.64257722708132	0.0534721136976998	2.49393265901558	3.08446461030896E-8	2.55480671250752	1.00584391708046			2.49393265901558	0.90685615465477
2.56299649685665	0.0403477467634406	2.56299649685665	0.0118501676416288	2.56299649685665	0.0262125552184992	2.56299649685665	0.0214807916009847	2.56299649685665	0.0202823957640432	2.56299649685665	0.0212732444578262	2.56299649685665	0.0312444446753792	2.56299649685665	0.0138389516869881	2.65076701143044	0.0534737010681238	2.50270465395757	3.1678495588092E-8	2.56299649685664	1.00585128514862			2.50270465395757	0.906856131969032
2.57118628120576	0.0403951881834761	2.57118628120576	0.011862389642255	2.57118628120576	0.0262252627594746	2.57118628120576	0.021484935894716	2.57118628120576	0.0202872610752748	2.57118628120576	0.0212799180564242	2.57118628120576	0.0312575205578703	2.57118628120576	0.0138404491447661	2.65895679577955	0.0534686349911387	2.51147664889955	3.10837248404174E-8	2.57118628120575	1.00584231816883			2.51147664889955	0.906856117114889
2.57937606555488	0.0411988637306167	2.57937606555488	0.011935040061703	2.57937606555488	0.026480961162898	2.57937606555488	0.0215665475905602	2.57937606555488	0.0203099098722569	2.57937606555488	0.0212935003876779	2.57937606555488	0.0312925931392803	2.57937606555488	0.0138507860673771	2.66714658012867	0.0534694288165035	2.52024864384153	3.01758729677859E-8	2.57937606555486	1.005835888566			2.52024864384153	0.906856093403434
2.58756584990399	0.0421694873359081	2.58756584990399	0.0121301587567537	2.58756584990399	0.0267387631991587	2.58756584990399	0.021649792207439	2.58756584990399	0.0203247759300665	2.58756584990399	0.0213052860133417	2.58756584990399	0.0313063128608126	2.58756584990399	0.0138661999279076	2.67533636447778	0.0534734013857403	2.52902063878351	2.98207139120198E-8	2.58756584990398	1.00583333262741			2.52902063878351	0.906856068130502
2.59575563425311	0.040829901612566	2.59575563425311	0.0119352163634482	2.59575563425311	0.0263602207100141	2.59575563425311	0.0215265552499728	2.59575563425311	0.0202986649509348	2.59575563425311	0.0212897223243611	2.59575563425311	0.03127458283252	2.59575563425311	0.0138569183451479	2.68352614882689	0.0534684373518444	2.53779263372549	3.00932515640253E-8	2.59575563425309	1.00583359578777			2.53779263372549	0.906856043977422
2.60394541860222	0.0465258438785982	2.60394541860222	0.0122511992260614	2.60394541860222	0.0271466018189242	2.60394541860222	0.0216452756361937	2.60394541860222	0.020367158614737	2.60394541860222	0.0213478314520443	2.60394541860222	0.0313401774473139	2.60394541860222	0.0138746843834876	2.69171593317601	0.0534699257744034	2.54656462866747	3.03563758708937E-8	2.6039454186022	1.00582981748951			2.54656462866747	0.906856017314334
2.61213520295133	0.0461819531117825	2.61213520295133	0.0122004318791955	2.61213520295133	0.0270870301105712	2.61213520295133	0.0216178976936068	2.61213520295133	0.0203579153481959	2.61213520295133	0.0213410151668787	2.61213520295133	0.0313311478213332	2.61213520295133	0.0138774144873218	2.69990571752512	0.0534714143857489	2.55533662360946	3.08771656757612E-8	2.61213520295132	1.00582780177369			2.55533662360946	0.906855996239871
2.62032498730045	0.0405195764371328	2.62032498730045	0.0118829774128466	2.62032498730045	0.0262539124705614	2.62032498730045	0.0215043090965932	2.62032498730045	0.0202967502507816	2.62032498730045	0.0212912246905183	2.62032498730045	0.0312753653913859	2.62032498730045	0.0138632339468484	2.70809550187424	0.0534688344533133	2.56410861855144	3.12967073785824E-8	2.62032498730043	1.00583168843975			2.56410861855144	0.906856003045553
2.62851477164956	0.0426411093475343	2.62851477164956	0.0119793730614399	2.62851477164956	0.0264604066378441	2.62851477164956	0.0215358101646314	2.62851477164956	0.0203028635559366	2.62851477164956	0.0213055411654793	2.62851477164956	0.0313121425152209	2.62851477164956	0.0138747497304035	2.71628528622335	0.0534728071140952	2.57288061349342	3.08497405716665E-8	2.62851477164955	1.0058325289649			2.57288061349342	0.906856016925683
2.63670455599867	0.041162050464019	2.63670455599867	0.01192124444523	2.63670455599867	0.0263303320085831	2.63670455599867	0.0215063514697221	2.63670455599867	0.020294312205519	2.63670455599867	0.0212842179444568	2.63670455599867	0.0312715129423886	2.63670455599867	0.0138577573538139	2.72447507057246	0.0534728031430182	2.5816526084354	3.02816093895758E-8	2.63670455599866	1.00582970440083			2.5816526084354	0.906856023510048
2.64489434034779	0.0403985793510264	2.64489434034779	0.011873843513824	2.64489434034779	0.0262772426875981	2.64489434034779	0.0215184253875556	2.64489434034779	0.0203118240600509	2.64489434034779	0.0212910710892786	2.64489434034779	0.0312736586762372	2.64489434034779	0.0138544858017012	2.73266485492158	0.0534689332443649	2.59042460337738	2.99885189233418E-8	2.64489434034777	1.00583260855606			2.59042460337738	0.906856020827042
2.6530841246969	0.0407170658580251	2.6530841246969	0.0119833493172811	2.6530841246969	0.0264558885154229	2.6530841246969	0.0216159358492725	2.6530841246969	0.020375340601603	2.6530841246969	0.0213340820106594	2.6530841246969	0.0313345452056348	2.6530841246969	0.0138725239006552	2.74085463927069	0.0534700232883027	2.59919659831936	3.0384849483028E-8	2.65308412469689	1.0058364190456			2.59919659831936	0.906856007093595
2.66127390904602	0.0408891367014629	2.66127390904602	0.0119370822352718	2.66127390904602	0.0263806813123521	2.66127390904602	0.021547107748272	2.66127390904602	0.0203186941716238	2.66127390904602	0.0213113812521035	2.66127390904602	0.0313060398654243	2.66127390904602	0.0138626596274553	2.7490444236198	0.0534665447166991	2.60796859326134	3.06540872947365E-8	2.661273909046	1.00583271286126			2.60796859326134	0.906856004450648
2.66946369339513	0.041522103428454	2.66946369339513	0.0119373063954017	2.66946369339513	0.0263480222555666	2.66946369339513	0.0215081850830788	2.66946369339513	0.0202996647608818	2.66946369339513	0.0213068002906694	2.66946369339513	0.0312923286533472	2.66946369339513	0.0138657792995735	2.75723420796892	0.0534641636966929	2.61674058820333	3.10587061736266E-8	2.66946369339511	1.00582913695547			2.61674058820333	0.906855987117757
2.67765347774424	0.043950978878611	2.67765347774424	0.012091925000668	2.67765347774424	0.0263971268985355	2.67765347774424	0.0215126090892037	2.67765347774424	0.0203214147380285	2.67765347774424	0.0213181025636146	2.67765347774424	0.0313114191954667	2.67765347774424	0.0138837971389673	2.76542399231803	0.0534660516256706	2.62551258314531	3.20809486631816E-8	2.67765347774423	1.00582662470276			2.62551258314531	0.906855970882878
2.68584326209336	0.0412882156871882	2.68584326209336	0.0118851437588672	2.68584326209336	0.0262610119481504	2.68584326209336	0.0214866162009809	2.68584326209336	0.0202911357298937	2.68584326209336	0.0212937582152441	2.68584326209336	0.031265203852733	2.68584326209336	0.0138603873244567	2.77361377666715	0.0534665477665236	2.63428457808729	3.29443578629866E-8	2.68584326209334	1.00582375664859			2.63428457808729	0.906855938774821
2.69403304644247	0.0405090680955486	2.69403304644247	0.0118872336541113	2.69403304644247	0.0262714515594904	2.69403304644247	0.02149834636675	2.69403304644247	0.0202978481037339	2.69403304644247	0.021294253511644	2.69403304644247	0.0312592617912409	2.69403304644247	0.0138489364741772	2.78180356101626	0.0534701252600997	2.64305657302927	3.29370701679584E-8	2.69403304644246	1.00582241715926			2.64305657302927	0.906855911552184
2.70222283079159	0.0406351148849344	2.70222283079159	0.0119338772830847	2.70222283079159	0.0263656272118387	2.70222283079159	0.0215578487816369	2.70222283079159	0.0203347187961478	2.70222283079159	0.0213272139660776	2.70222283079159	0.0313158820649102	2.70222283079159	0.0138607571294794	2.78999334536537	0.0534716107663355	2.65182856797125	3.26287794480762E-8	2.70222283079157	1.00582167937122			2.65182856797125	0.906855874740936
2.7104126151407	0.0417473721086067	2.7104126151407	0.0120719673857909	2.7104126151407	0.0266481264128726	2.7104126151407	0.021685276965731	2.7104126151407	0.0203941178204338	2.7104126151407	0.021381832106295	2.7104126151407	0.0314226472281406	2.7104126151407	0.0138996054369448	2.79818312971449	0.0534682370085352	2.66060056291323	3.27895101624673E-8	2.71041261514068	1.0058155025893			2.66060056291323	0.906855832411338
2.71860239948981	0.0471545737185584	2.71860239948981	0.0135559301391762	2.71860239948981	0.028214640118977	2.71860239948981	0.0220251359288466	2.71860239948981	0.0205997187994856	2.71860239948981	0.0215950215664511	2.71860239948981	0.0315834877960786	2.71860239948981	0.013923065106245	2.8063729140636	0.0534618763564778	2.66937255785522	3.31855450262169E-8	2.7186023994898	1.00581538260789			2.66937255785522	0.906855792056297
2.72679218383893	0.0412709990723387	2.72679218383893	0.012295291457613	2.72679218383893	0.0271241202117025	2.72679218383893	0.0217400362211819	2.72679218383893	0.0204473815268581	2.72679218383893	0.0214374633143183	2.72679218383893	0.0313925679056775	2.72679218383893	0.0138797548210192	2.81456269841272	0.0534591971958717	2.6781445527972	3.32443421225446E-8	2.72679218383891	1.00582898595178			2.6781445527972	0.906855758146531
2.73498196818804	0.0405867423218748	2.73498196818804	0.0118746316702774	2.73498196818804	0.0262783773989945	2.73498196818804	0.0215021505134143	2.73498196818804	0.0203065569147539	2.73498196818804	0.0212904230844689	2.73498196818804	0.0312683685323274	2.73498196818804	0.013849286519064	2.82275248276183	0.053457606718749	2.68691654773918	3.31205081160775E-8	2.73498196818803	1.00582839191829			2.68691654773918	0.906855734069833
2.74317175253716	0.0404728018746473	2.74317175253716	0.0118602535219898	2.74317175253716	0.0262300882935679	2.74317175253716	0.0214811848635931	2.74317175253716	0.0202866844031443	2.74317175253716	0.0212761046647327	2.74317175253716	0.0312516964974994	2.74317175253716	0.0138469505984013	2.83094226711094	0.0534591018496553	2.69568854268116	3.2979353612745E-8	2.74317175253714	1.00582752469169			2.69568854268116	0.906855732236163
2.75136153688627	0.0404862959013707	2.75136153688627	0.011872445657616	2.75136153688627	0.0262445249205672	2.75136153688627	0.0214907886001071	2.75136153688627	0.0202917279009873	2.75136153688627	0.0212785648727011	2.75136153688627	0.031249809659514	2.75136153688627	0.0138530419800205	2.83913205146006	0.0534639640300146	2.70446053762314	3.28255293773822E-8	2.75136153688625	1.00583461894434			2.70446053762314	0.906855737240371
2.75955132123538	0.0403477982081172	2.75955132123538	0.0118613802847935	2.75955132123538	0.0262417642146663	2.75955132123538	0.0214894084958998	2.75955132123538	0.0202900187872944	2.75955132123538	0.0212785604252939	2.75955132123538	0.03124546004909	2.75955132123538	0.0138480365746029	2.84732183580917	0.0534669484872462	2.71323253256512	3.3311507607956E-8	2.75955132123537	1.00583306256454			2.71323253256512	0.906855722155289
2.7677411055845	0.0403226534385816	2.7677411055845	0.0118479006221397	2.7677411055845	0.026222108945165	2.7677411055845	0.0214791595550097	2.7677411055845	0.0202826878736062	2.7677411055845	0.021270348023369	2.7677411055845	0.0312402672837856	2.7677411055845	0.0138483535748611	2.85551162015829	0.053471914213714	2.7220045275071	3.3566360967406E-8	2.76774110558448	1.005829367688			2.7220045275071	0.906855711378545
2.77593088993361	0.0403202707172954	2.77593088993361	0.0118447626502681	2.77593088993361	0.026210117003836	2.77593088993361	0.0214688191134894	2.77593088993361	0.0202747652401657	2.77593088993361	0.0212614369369921	2.77593088993361	0.0312304717637927	2.77593088993361	0.0138424673193839	2.8637014045074	0.0534728064661269	2.73077652244909	3.36008513512559E-8	2.77593088993359	1.00582866791343			2.73077652244909	0.906855700568731
2.78412067428272	0.0403221554389169	2.78412067428272	0.0118432637343754	2.78412067428272	0.0262025965538917	2.78412067428272	0.0214661476311737	2.78412067428272	0.0202707211947831	2.78412067428272	0.0212632282625735	2.78412067428272	0.0312306023230262	2.78412067428272	0.013839918013753	2.87189118885651	0.0534690324064575	2.73954851739107	3.39599107620307E-8	2.78412067428271	1.00583371101355			2.73954851739107	0.906855690777673
2.79231045863184	0.04033929827141	2.79231045863184	0.0118465214280052	2.79231045863184	0.0262005428787706	2.79231045863184	0.0214655164544167	2.79231045863184	0.0202711325165171	2.79231045863184	0.0212695756089283	2.79231045863184	0.0312407544065001	2.79231045863184	0.0138407055341556	2.88008097320563	0.0534697270036516	2.74832051233305	3.3885236560943E-8	2.79231045863182	1.00583616727572			2.74832051233305	0.906855682656071
2.80050024298095	0.040556924731565	2.80050024298095	0.0118566275843416	2.80050024298095	0.0262221770204472	2.80050024298095	0.0214706749834674	2.80050024298095	0.0202775507634799	2.80050024298095	0.0212743997671382	2.80050024298095	0.0312459250355724	2.80050024298095	0.01383963073168	2.88827075755474	0.053469427310326	2.75709250727503	3.40375017543169E-8	2.80050024298094	1.00583386818271			2.75709250727503	0.906855666153521
2.80869002733007	0.0406811670600128	2.80869002733007	0.0118908826338712	2.80869002733007	0.0262700292992531	2.80869002733007	0.021483818997294	2.80869002733007	0.0202825074626889	2.80869002733007	0.0212756161272753	2.80869002733007	0.031244835253001	2.80869002733007	0.0138448044629286	2.89646054190385	0.0534657615560061	2.76586450221701	3.4886268403492E-8	2.80869002733005	1.00583466059331			2.76586450221701	0.906855629940153
2.81687981167918	0.0407629950336134	2.81687981167918	0.0119376876211833	2.81687981167918	0.0263802868385588	2.81687981167918	0.0215417711179976	2.81687981167918	0.0203019965668218	2.81687981167918	0.0212951043552919	2.81687981167918	0.0312738207781877	2.81687981167918	0.0138576502111511	2.90465032625297	0.0534723105563824	2.77463649715899	3.51162182072437E-8	2.81687981167916	1.00584367636051			2.77463649715899	0.906855602830982
2.82506959602829	0.0405346048125406	2.82506959602829	0.0119194600020572	2.82506959602829	0.0263511948360553	2.82506959602829	0.0215531129350704	2.82506959602829	0.0203166457825463	2.82506959602829	0.0213103013486036	2.82506959602829	0.0312928101687706	2.82506959602829	0.0138632653862537	2.91284011060208	0.0534773760718252	2.78340849210098	3.49797821607647E-8	2.82506959602828	1.0058495358793			2.78340849210098	0.906855583484311
2.83325938037741	0.0406335555724998	2.83325938037741	0.0119601352340216	2.83325938037741	0.026353912573477	2.83325938037741	0.0215531884406432	2.83325938037741	0.0203249627842471	2.83325938037741	0.0213152672766278	2.83325938037741	0.0312886087715747	2.83325938037741	0.01386102560922	2.9210298949512	0.0534758876492663	2.79218048704296	3.46211947502138E-8	2.83325938037739	1.0058417625653			2.79218048704296	0.90685557168475
2.84144916472652	0.040599854778708	2.84144916472652	0.0119204630678751	2.84144916472652	0.026310978249131	2.84144916472652	0.0215102120229781	2.84144916472652	0.0203016363442446	2.84144916472652	0.0212939198440269	2.84144916472652	0.0312687435190586	2.84144916472652	0.0138531573280419	2.92921967930031	0.0534762828959687	2.80095248198494	3.48487328272195E-8	2.8414491647265	1.00582540232072			2.80095248198494	0.906855547759654
2.84963894907564	0.0403945592641364	2.84963894907564	0.0118618466209566	2.84963894907564	0.0262471029913581	2.84963894907564	0.021486146198822	2.84963894907564	0.0202901483383535	2.84963894907564	0.0212812733385586	2.84963894907564	0.0312538771783635	2.84963894907564	0.0138495145188245	2.93740946364942	0.0534721088985862	2.80972447692692	3.54915452908547E-8	2.84963894907562	1.00581859258855			2.80972447692692	0.906855529068657
2.85782873342475	0.0404276801369979	2.85782873342475	0.0118923401645132	2.85782873342475	0.026319244229417	2.85782873342475	0.0215417488921424	2.85782873342475	0.0203290463442118	2.85782873342475	0.0213187422585173	2.85782873342475	0.0312903533719449	2.85782873342475	0.0138608843769512	2.94559924799854	0.0534697274224919	2.8184964718689	3.58819226427979E-8	2.85782873342473	1.00582617086945			2.8184964718689	0.906855489581268
2.86601851777386	0.040376113451497	2.86601851777386	0.011857898245044	2.86601851777386	0.0262562342612876	2.86601851777386	0.0214979997510691	2.86601851777386	0.0202856320267001	2.86601851777386	0.0212893553354911	2.86601851777386	0.031263763746838	2.86601851777386	0.0138519663058736	2.95378903234765	0.0534688333125202	2.82726846681088	3.61618086426157E-8	2.86601851777385	1.00582819012018			2.82726846681088	0.906855465340281
2.87420830212298	0.0403583283025494	2.87420830212298	0.0118560581533735	2.87420830212298	0.0262324363172851	2.87420830212298	0.0214814110964982	2.87420830212298	0.0202778382509003	2.87420830212298	0.0212781523414309	2.87420830212298	0.0312416030505463	2.87420830212298	0.0138453959429174	2.96197881669677	0.0534692302252026	2.83604046175286	3.658369463893E-8	2.87420830212296	1.00582885475664			2.83604046175286	0.906855438973704
2.88239808647209	0.0405583326893785	2.88239808647209	0.0118919383026115	2.88239808647209	0.0262792687358362	2.88239808647209	0.0214973786292596	2.88239808647209	0.020287151193645	2.88239808647209	0.021276185387213	2.88239808647209	0.031242554177405	2.88239808647209	0.0138466162151331	2.97016860104588	0.0534707203005365	2.84481245669485	3.69112149317261E-8	2.88239808647207	1.00582650342947			2.84481245669485	0.906855412065619
2.89058787082121	0.040480815531362	2.89058787082121	0.011882199421384	2.89058787082121	0.0262799825280555	2.89058787082121	0.0215040012977324	2.89058787082121	0.0202896045087062	2.89058787082121	0.0212789749310585	2.89058787082121	0.0312414003318935	2.89058787082121	0.0138505494243735	2.97835838539499	0.0534689329978547	2.85358445163683	3.68678590838467E-8	2.89058787082119	1.00582282669594			2.85358445163683	0.906855382937745
2.89877765517032	0.0403356731413507	2.89877765517032	0.0118564224898533	2.89877765517032	0.0262276033650337	2.89877765517032	0.0214835506638939	2.89877765517032	0.0202823975795619	2.89877765517032	0.0212758889247363	2.89877765517032	0.0312356176284601	2.89877765517032	0.0138507085841363	2.98654816974411	0.0534695283668783	2.86235644657881	3.72631171781362E-8	2.8987776551703	1.00581981415038			2.86235644657881	0.906855335886774
2.90696743951943	0.0403553811129427	2.90696743951943	0.0118562705652208	2.90696743951943	0.0262268046335233	2.90696743951943	0.0214798889315552	2.90696743951943	0.0202816525367981	2.90696743951943	0.0212744311027015	2.90696743951943	0.0312426467635683	2.90696743951943	0.0138572214962245	2.99473795409322	0.053470521514479	2.87112844152079	3.74611418122128E-8	2.90696743951942	1.00581258169033			2.87112844152079	0.906855306902088
2.91515722386855	0.0404405026214712	2.91515722386855	0.0118635223313949	2.91515722386855	0.0262365031138418	2.91515722386855	0.0214839416943715	2.91515722386855	0.0202842528365481	2.91515722386855	0.021277586589502	2.91515722386855	0.0312494648724924	2.91515722386855	0.0138629298278392	3.00292773844233	0.0534696287909024	2.87990043646277	3.77827210579982E-8	2.91515722386853	1.00581528176972			2.87990043646277	0.90685526885533
2.92334700821766	0.0406682885948441	2.92334700821766	0.0119114433267496	2.92334700821766	0.026270095893795	2.92334700821766	0.0215016513098463	2.92334700821766	0.0202880060649752	2.92334700821766	0.0212828795814004	2.92334700821766	0.0312555348366696	2.92334700821766	0.0138626104765795	3.01111752279145	0.0534703228477559	2.88867243140475	3.80556686024361E-8	2.92334700821764	1.00581791822945			2.88867243140475	0.906855245429179
2.93153679256678	0.0406857645319375	2.93153679256678	0.011894985406541	2.93153679256678	0.0262565168581813	2.93153679256678	0.0214898033462638	2.93153679256678	0.0202840394520894	2.93153679256678	0.021283088419031	2.93153679256678	0.0312481816474413	2.93153679256678	0.0138479891097647	3.01930730714056	0.0534658494678353	2.89744442634674	3.82374791146078E-8	2.93153679256676	1.00581661754104			2.89744442634674	0.906855210814421
2.93972657691589	0.040481272170236	2.93972657691589	0.0118600147949345	2.93972657691589	0.026224212639261	2.93972657691589	0.0214716302607695	2.93972657691589	0.0202782325655742	2.93972657691589	0.0212740375940237	2.93972657691589	0.0312415304835911	2.93972657691589	0.0138426335785871	3.02749709148968	0.0534624757100351	2.90621642128872	3.84872756963446E-8	2.93972657691587	1.00581793235975			2.90621642128872	0.906855190965844
2.947916361265	0.0405778601889107	2.947916361265	0.0118701285860838	2.947916361265	0.026252873604771	2.947916361265	0.0214781322839705	2.947916361265	0.0202791780155188	2.947916361265	0.0212735527261647	2.947916361265	0.0312398415224836	2.947916361265	0.0138493000494829	3.03568687583879	0.0534680376616528	2.9149884162307	3.87770222557064E-8	2.94791636126498	1.00581792696079			2.9149884162307	0.906855158100829
2.95610614561412	0.04036856587395	2.95610614561412	0.0118580570265757	2.95610614561412	0.026229551381834	2.95610614561412	0.0214827691696316	2.95610614561412	0.0202764526547702	2.95610614561412	0.0212724262574689	2.95610614561412	0.0312362281201655	2.95610614561412	0.0138536167624842	3.0438766601879	0.0534667418021934	2.92376041117268	3.95842783705556E-8	2.9561061456141	1.0058210884888			2.92376041117268	0.906855114675097
2.96429592996323	0.0403285303193628	2.96429592996323	0.011845464074303	2.96429592996323	0.0262031546120127	2.96429592996323	0.0214697841221506	2.96429592996323	0.0202683591821911	2.96429592996323	0.0212684533432983	2.96429592996323	0.0312306539258335	2.96429592996323	0.0138422861420028	3.05206644453702	0.0534627726753695	2.93253240611466	3.96487265842933E-8	2.96429592996321	1.00582267783319			2.93253240611466	0.906855090806796
2.97248571431234	0.0411918072794892	2.97248571431234	0.0118830380318117	2.97248571431234	0.0263606388851614	2.97248571431234	0.0216195865333921	2.97248571431234	0.0203074170960311	2.97248571431234	0.0213279731725133	2.97248571431234	0.0312990300552753	2.97248571431234	0.013857241139942	3.06025622888613	0.0534662500367075	2.94130440105664	3.99860562958002E-8	2.97248571431233	1.0058168885885			2.94130440105664	0.906855042453033
2.98067549866146	0.0412904252588518	2.98067549866146	0.0118982539723571	2.98067549866146	0.0264311837604864	2.98067549866146	0.0216365564215475	2.98067549866146	0.0203349931203831	2.98067549866146	0.0213501085836104	2.98067549866146	0.0313360525815084	2.98067549866146	0.0138680600961117	3.06844601323525	0.0534664484930487	2.95007639599863	4.09769077260895E-8	2.98067549866144	1.00581341370043			2.95007639599863	0.906854999275505
2.98886528301057	0.0405256842783097	2.98886528301057	0.0118706091680755	2.98886528301057	0.0262348488757087	2.98886528301057	0.0214868273469297	2.98886528301057	0.0202924886871645	2.98886528301057	0.0212860887971286	2.98886528301057	0.0312661861435259	2.98886528301057	0.0138540793221264	3.07663579758436	0.053463666705297	2.95884839094061	4.08056537507322E-8	2.98886528301055	1.00580847194448			2.95884839094061	0.906854964458954
2.99705506735969	0.041732155115035	2.99705506735969	0.0120175133552327	2.99705506735969	0.0263396006304129	2.99705506735969	0.021554052642532	2.99705506735969	0.0203260410888264	2.99705506735969	0.0213100745354422	2.99705506735969	0.0313070803359018	2.99705506735969	0.0138704519970812	3.08482558193347	0.0534635677073251	2.96762038588259	4.03614612570152E-8	2.99705506735967	1.00580948691235			2.96762038588259	0.906854938881224
3.0052448517088	0.0430671420139767	3.0052448517088	0.0121940723117348	3.0052448517088	0.026477145185603	3.0052448517088	0.0215842222621921	3.0052448517088	0.0203478580471884	3.0052448517088	0.0213340346548447	3.0052448517088	0.0313373604993928	3.0052448517088	0.013884300608642	3.09301536628259	0.0534638653918369	2.97639238082457	4.02415214050534E-8	3.00524485170878	1.00581852451916			2.97639238082457	0.906854914659431
3.01343463605791	0.0421149545274667	3.01343463605791	0.0120557723861463	3.01343463605791	0.0264314544656286	3.01343463605791	0.02149445618513	3.01343463605791	0.0203077150160627	3.01343463605791	0.0213008248820613	3.01343463605791	0.0312646302337289	3.01343463605791	0.0138596279628715	3.1012051506317	0.0534661518470087	2.98516437576655	4.02317223064524E-8	3.01343463605789	1.0058181235809			2.98516437576655	0.906854898280466
3.02162442040703	0.0407823746663129	3.02162442040703	0.0119774311800179	3.02162442040703	0.02631978350543	3.02162442040703	0.0214808777815451	3.02162442040703	0.0202864784212309	3.02162442040703	0.02128211810316	3.02162442040703	0.0312369090830286	3.02162442040703	0.0138440639509069	3.10939493498082	0.0534682372057883	2.99393637070853	4.03420851031928E-8	3.02162442040701	1.00581090354019			2.99393637070853	0.906854892751201
3.02981420475614	0.0404742437285978	3.02981420475614	0.0119129196623304	3.02981420475614	0.0262930166043983	3.02981420475614	0.0214906581195837	3.02981420475614	0.020285050072612	3.02981420475614	0.0212814038931386	3.02981420475614	0.031242019556825	3.02981420475614	0.0138467563360487	3.11758471932993	0.0534684361165285	3.00270836565051	4.08019314457702E-8	3.02981420475612	1.00580175137274			3.00270836565051	0.906854863425434
3.03800398910526	0.0403678975774361	3.03800398910526	0.0118536177361406	3.03800398910526	0.0262299598207678	3.03800398910526	0.0214926803075438	3.03800398910526	0.0202838933399412	3.03800398910526	0.0212795246949554	3.03800398910526	0.0312442182636346	3.03800398910526	0.013846810134938	3.12577450367904	0.0534713135115415	3.0114803605925	4.1573398198E-8	3.03800398910524	1.00579880827715			3.0114803605925	0.906854846943361
3.04619377345437	0.0403527225673061	3.04619377345437	0.0118517630397466	3.04619377345437	0.0262120759312196	3.04619377345437	0.0214770439632473	3.04619377345437	0.0202805646651299	3.04619377345437	0.0212684490519456	3.04619377345437	0.0312397482294076	3.04619377345437	0.0138443532698478	3.13396428802816	0.0534678405255706	3.02025235553448	4.1553738966313E-8	3.04619377345435	1.00579919839236			3.02025235553448	0.906854847639824
3.05438355780348	0.0404146851469005	3.05438355780348	0.0118699924054625	3.05438355780348	0.0262282780064179	3.05438355780348	0.0214803000148153	3.05438355780348	0.0202882798964188	3.05438355780348	0.0212727544859592	3.05438355780348	0.0312479640066875	3.05438355780348	0.0138461221633863	3.14215407237727	0.0534600914001465	3.02902435047646	4.14933024243291E-8	3.05438355780346	1.00580111107582			3.02902435047646	0.906854828632156
3.0625733421526	0.0406345689686516	3.0625733421526	0.0118976066992581	3.0625733421526	0.026270840913186	3.0625733421526	0.0214922925183025	3.0625733421526	0.0202991850744423	3.0625733421526	0.021290261292886	3.0625733421526	0.031261640966643	3.0625733421526	0.0138531712772608	3.15034385672638	0.0534627763927873	3.03779634541844	4.15703433233936E-8	3.06257334215258	1.00580707475872			3.03779634541844	0.906854813465784
3.07076312650171	0.0415903716046432	3.07076312650171	0.011988158493854	3.07076312650171	0.0263952867216137	3.07076312650171	0.0215358571266664	3.07076312650171	0.0203098357400925	3.07076312650171	0.0213027799474354	3.07076312650171	0.0312882766178173	3.07076312650171	0.0138594289320585	3.1585336410755	0.0534657531073651	3.04656834036042	4.18308434807116E-8	3.07076312650169	1.0058120376654			3.04656834036042	0.906854783214521
3.07895291085082	0.0410853162170626	3.07895291085082	0.0120134585892856	3.07895291085082	0.0263354198069771	3.07895291085082	0.0215228000878996	3.07895291085082	0.0202978902453388	3.07895291085082	0.021295062831736	3.07895291085082	0.0312673499349979	3.07895291085082	0.0138489695243898	3.16672342542461	0.0534652594781341	3.0553403353024	4.21935519341671E-8	3.07895291085081	1.00581176500978			3.0553403353024	0.906854756655357
3.08714269519994	0.0413779989672639	3.08714269519994	0.0120090112978535	3.08714269519994	0.0263376260810171	3.08714269519994	0.0215106076527186	3.08714269519994	0.0202987208540412	3.08714269519994	0.0212866619559239	3.08714269519994	0.0312568640302542	3.08714269519994	0.0138477099740636	3.17491320977373	0.0534690301486167	3.06411233024438	4.20000198112148E-8	3.08714269519992	1.00581443077667			3.06411233024438	0.906854734645718
3.09533247954905	0.0419117077646736	3.09533247954905	0.0119603419669613	3.09533247954905	0.0264058404095487	3.09533247954905	0.0215407487389161	3.09533247954905	0.0203252679950885	3.09533247954905	0.0212967230887961	3.09533247954905	0.0312879622243331	3.09533247954905	0.013867933358112	3.18310299412284	0.0534722121656594	3.07288432518637	4.17238718694191E-8	3.09533247954903	1.00582118964514			3.07288432518637	0.906854730262685
3.10352226389817	0.0408678484033417	3.10352226389817	0.0119849766714826	3.10352226389817	0.026429650609056	3.10352226389817	0.0216000270843585	3.10352226389817	0.020325747798949	3.10352226389817	0.0213586735840092	3.10352226389817	0.031369262653914	3.10352226389817	0.013903932934534	3.19129277847195	0.053475385687122	3.08165632012835	4.18470367234959E-8	3.10352226389815	1.00582617632518			3.08165632012835	0.906854726831056
3.11171204824728	0.0404931266896967	3.11171204824728	0.0119261599815427	3.11171204824728	0.0263155302226784	3.11171204824728	0.0215305346866704	3.11171204824728	0.020301262436242	3.11171204824728	0.0213172066735385	3.11171204824728	0.0313136025352684	3.11171204824728	0.0138743472479638	3.19948256282107	0.0534714165602981	3.09042831507033	4.19014083228776E-8	3.11171204824726	1.00583030139725			3.09042831507033	0.906854721178897
3.11990183259639	0.0404440540512334	3.11990183259639	0.0118855766097331	3.11990183259639	0.0262806126324956	3.11990183259639	0.0215087088523166	3.11990183259639	0.0202998768602844	3.11990183259639	0.0212873122112606	3.11990183259639	0.0312625645706854	3.11990183259639	0.0138593062744318	3.20767234717018	0.0534670453207523	3.09920031001231	4.18982001099705E-8	3.11990183259637	1.00582188001598			3.09920031001231	0.906854714061255
3.12809161694551	0.0410576560058763	3.12809161694551	0.0120268450462604	3.12809161694551	0.0264559377106678	3.12809161694551	0.0215850164288968	3.12809161694551	0.0203286528598566	3.12809161694551	0.02130784465829	3.12809161694551	0.0312817142201619	3.12809161694551	0.0138609422729073	3.2158621315193	0.0534679383742877	3.10797230495429	4.18587381159508E-8	3.12809161694549	1.00580829109516			3.10797230495429	0.906854712138869
3.13628140129462	0.0417001439165706	3.13628140129462	0.0120400296005475	3.13628140129462	0.0264905768519213	3.13628140129462	0.0215712806717624	3.13628140129462	0.0203292063072253	3.13628140129462	0.0213222039697656	3.13628140129462	0.0313196140663083	3.13628140129462	0.0138625339537727	3.22405191586841	0.0534671450301919	3.11674429989627	4.14601485150852E-8	3.1362814012946	1.00579943057361			3.11674429989627	0.906854724829981
3.14447118564374	0.0403690827832043	3.14447118564374	0.0118599454990615	3.14447118564374	0.0262229769992927	3.14447118564374	0.0214816823172584	3.14447118564374	0.0202836097923818	3.14447118564374	0.0212791933777712	3.14447118564374	0.0312505356936967	3.14447118564374	0.0138479078011997	3.23224170021752	0.053471315212947	3.12551629483826	4.1241918913275E-8	3.14447118564372	1.00580199396383			3.12551629483826	0.906854739045219
3.15266096999285	0.0404443917141846	3.15266096999285	0.0118606125178427	3.15266096999285	0.0262150259014991	3.15266096999285	0.021476310882055	3.15266096999285	0.0202754900325545	3.15266096999285	0.0212710742563674	3.15266096999285	0.0312417635529472	3.15266096999285	0.0138451691248948	3.24043148456664	0.0534697275622175	3.13428828978024	4.14444975438712E-8	3.15266096999283	1.00581238976304			3.13428828978024	0.90685474005962
3.16085075434196	0.0408494458998802	3.16085075434196	0.0118759576157841	3.16085075434196	0.0262443484527511	3.16085075434196	0.0214804446644547	3.16085075434196	0.0202809998574643	3.16085075434196	0.0212708648384593	3.16085075434196	0.0312393573267264	3.16085075434196	0.0138463287434031	3.24862126891575	0.0534641629920631	3.14306028472222	4.19687739417753E-8	3.16085075434194	1.00582069036064			3.14306028472222	0.906854731581738
3.16904053869108	0.0403780071363709	3.16904053869108	0.011851867614991	3.16904053869108	0.0262108622737485	3.16904053869108	0.0214698349945691	3.16904053869108	0.0202739078239195	3.16904053869108	0.0212675670918554	3.16904053869108	0.0312314414991117	3.16904053869108	0.0138382953644529	3.25681105326487	0.0534632720058847	3.1518322796642	4.19004908443408E-8	3.16904053869106	1.00582359676867			3.1518322796642	0.906854739826812
3.17723032304019	0.0403813518102429	3.17723032304019	0.0118535698969482	3.17723032304019	0.0262241559264662	3.17723032304019	0.0214818643527495	3.17723032304019	0.020284178300028	3.17723032304019	0.0212783315312243	3.17723032304019	0.0312474221311176	3.17723032304019	0.0138408192725283	3.26500083761398	0.0534652563358167	3.16060427460618	4.15198135577161E-8	3.17723032304017	1.00582378455872			3.16060427460618	0.906854742288003
3.1854201073893	0.0404426398137156	3.1854201073893	0.0118815976681679	3.1854201073893	0.02627750064682	3.1854201073893	0.0215146318301979	3.1854201073893	0.0203069828906532	3.1854201073893	0.0212989898453493	3.1854201073893	0.0312646292123989	3.1854201073893	0.0138502510109943	3.27319062196309	0.0534649538950065	3.16937626954816	4.1409511449412E-8	3.18542010738928	1.00582356468991			3.16937626954816	0.906854753385929
3.19360989173842	0.0404218518517895	3.19360989173842	0.0118853456854637	3.19360989173842	0.0262626888643336	3.19360989173842	0.0215076185856138	3.19360989173842	0.0202965065644816	3.19360989173842	0.021285602048006	3.19360989173842	0.0312466899636742	3.19360989173842	0.0138483958763706	3.28138040631221	0.0534599924864766	3.17814826449015	4.22759175009504E-8	3.1936098917384	1.00582031375402			3.17814826449015	0.906854729961914
3.20179967608753	0.0403614620812215	3.20179967608753	0.0118656537458907	3.20179967608753	0.0262389210831643	3.20179967608753	0.0214901206714634	3.20179967608753	0.0202865442067553	3.20179967608753	0.0212756953180915	3.20179967608753	0.0312412382956634	3.20179967608753	0.0138442129996892	3.28957019066132	0.0534610852532377	3.18692025943213	4.33381079737988E-8	3.20179967608751	1.0058215130201			3.18692025943213	0.906854698727272
3.20998946043665	0.040437732195045	3.20998946043665	0.0118768729652093	3.20998946043665	0.0262583392328763	3.20998946043665	0.0214964380416059	3.20998946043665	0.0202904410788665	3.20998946043665	0.021283585082578	3.20998946043665	0.0312512624696375	3.20998946043665	0.0138452337975815	3.29775997501043	0.0534649567393357	3.19569225437411	4.39774132101938E-8	3.20998946043663	1.00582082028434			3.19569225437411	0.906854651685723
3.21817924478576	0.0406718992416598	3.21817924478576	0.0119586850468277	3.21817924478576	0.0265141694340754	3.21817924478576	0.021610608034591	3.21817924478576	0.0203597718915891	3.21817924478576	0.0213342865514073	3.21817924478576	0.0313314091294909	3.21817924478576	0.0138606630372412	3.30594975935955	0.053463666773118	3.20446424931609	4.42873801613202E-8	3.21817924478574	1.00582194004551			3.20446424931609	0.906854618887164
3.22636902913487	0.0410551740223099	3.22636902913487	0.0120789625293004	3.22636902913487	0.0265155835898184	3.22636902913487	0.0215561453264574	3.22636902913487	0.0203170562297245	3.22636902913487	0.0213054360271542	3.22636902913487	0.0312955262018466	3.22636902913487	0.013853576534265	3.31413954370866	0.0534617793492541	3.21323624425807	4.42822867070877E-8	3.22636902913485	1.0058254001332			3.21323624425807	0.906854588026585
3.23455881348399	0.0404649862855174	3.23455881348399	0.0119034998646488	3.23455881348399	0.026281373679529	3.23455881348399	0.021486845243702	3.23455881348399	0.020282100977207	3.23455881348399	0.021274656750146	3.23455881348399	0.031237378151577	3.23455881348399	0.013840713646807	3.32232932805778	0.0534621762619365	3.22200823920005	4.4199969467489E-8	3.23455881348397	1.00580966558286			3.22200823920005	0.906854553681559
3.2427485978331	0.0404005295997878	3.2427485978331	0.0118585153719308	3.2427485978331	0.0262333858629835	3.2427485978331	0.0214862577241131	3.2427485978331	0.0202858217539688	3.2427485978331	0.0212721090884647	3.2427485978331	0.0312344329565388	3.2427485978331	0.0138376802591605	3.33051911240689	0.0534637660574661	3.23078023414203	4.41329411656123E-8	3.24274859783308	1.00580583913273			3.23078023414203	0.906854511800392
3.25093838218222	0.0403498797483249	3.25093838218222	0.0118496699876244	3.25093838218222	0.0262127247041261	3.25093838218222	0.0214747780021272	3.25093838218222	0.0202742280921003	3.25093838218222	0.0212664077519632	3.25093838218222	0.0312320339751524	3.25093838218222	0.013834281262652	3.338708896756	0.0534636636091917	3.23955222908402	4.48560864342133E-8	3.2509383821822	1.00580728162901			3.23955222908402	0.906854452683948
3.25912816653133	0.0403261633933844	3.25912816653133	0.0118498414656683	3.25912816653133	0.0262109259690573	3.25912816653133	0.0214728667159663	3.25912816653133	0.0202696235266715	3.25912816653133	0.0212674637133511	3.25912816653133	0.0312273805844327	3.25912816653133	0.013833904338322	3.34689868110512	0.0534607859922444	3.248324224026	4.55607222324914E-8	3.25912816653131	1.00581049643905			3.248324224026	0.906854417279098
3.26731795088044	0.0403263957564177	3.26731795088044	0.0118532934583597	3.26731795088044	0.0262107879161932	3.26731795088044	0.0214731235769202	3.26731795088044	0.02027010318545	3.26731795088044	0.0212648047499384	3.26731795088044	0.0312205342954307	3.26731795088044	0.0138388454496234	3.35508846545423	0.0534589961969043	3.25709621896798	4.62704610411335E-8	3.26731795088042	1.00581418790092			3.25709621896798	0.906854371258573
3.27550773522956	0.0403130401683131	3.27550773522956	0.0118448371143483	3.27550773522956	0.0261982365177937	3.27550773522956	0.0214704579217595	3.27550773522956	0.0202710150914032	3.27550773522956	0.0212614842878464	3.27550773522956	0.0312214192122185	3.27550773522956	0.0138386491352524	3.36327824980335	0.0534574107905945	3.26586821390996	4.6966389075335E-8	3.27550773522954	1.00580575063794			3.26586821390996	0.906854333707407
3.28369751957867	0.0403086676291292	3.28369751957867	0.0118389649010112	3.28369751957867	0.026195887804362	3.28369751957867	0.0214654691913949	3.28369751957867	0.0202699260823532	3.28369751957867	0.0212602859261241	3.28369751957867	0.0312272590342444	3.28369751957867	0.0138390965785913	3.37146803415246	0.0534596931389084	3.27464020885194	4.69173410012276E-8	3.28369751957865	1.0058048478413			3.27464020885194	0.906854296237269
3.29188730392779	0.0403384437600893	3.29188730392779	0.0118470008250005	3.29188730392779	0.0262089168283392	3.29188730392779	0.0214742808208717	3.29188730392779	0.0202749439755986	3.29188730392779	0.0212658547673369	3.29188730392779	0.0312398798737943	3.29188730392779	0.0138496602892428	3.37965781850157	0.0534625709272071	3.28341220379392	4.67920496637114E-8	3.29188730392776	1.00580539778652			3.28341220379392	0.906854260477869
3.3000770882769	0.0406073134571818	3.3000770882769	0.0119157428559063	3.3000770882769	0.0262721064243578	3.3000770882769	0.0214965325349178	3.3000770882769	0.02029862461862	3.3000770882769	0.0212909639792025	3.3000770882769	0.0312816376659791	3.3000770882769	0.0138590546709943	3.38784760285069	0.0534594948539186	3.29218419873591	4.69577336028829E-8	3.30007708827688	1.00580571565211			3.29218419873591	0.906854215981959
3.30826687262601	0.0408126813601152	3.30826687262601	0.0119066356135921	3.30826687262601	0.0262749126238795	3.30826687262601	0.0214940975043922	3.30826687262601	0.0202931562512411	3.30826687262601	0.0212876431766421	3.30826687262601	0.0312876270108677	3.30826687262601	0.0138605630884234	3.3960373871998	0.0534591970789283	3.30095619367789	4.74666723270546E-8	3.30826687262599	1.00580007329388			3.30095619367789	0.906854166883171
3.31645665697513	0.0420571432252864	3.31645665697513	0.0121092213418385	3.31645665697513	0.0265019899441408	3.31645665697513	0.0215070391575341	3.31645665697513	0.0202937643096835	3.31645665697513	0.0212884091349931	3.31645665697513	0.0312761376279246	3.31645665697513	0.0138648260003722	3.40422717154892	0.053461580853496	3.30972818861987	4.83049668033667E-8	3.31645665697511	1.00579918215673			3.30972818861987	0.906854120511578
3.32464644132424	0.0407570496050397	3.32464644132424	0.0120062553130452	3.32464644132424	0.0264433726695393	3.32464644132424	0.0215432860234518	3.32464644132424	0.0203193001279752	3.32464644132424	0.0213074571249961	3.32464644132424	0.0312916884552631	3.32464644132424	0.0138735138780476	3.41241695589803	0.0534619778364367	3.31850018356185	4.93961677434461E-8	3.32464644132422	1.00580335043578			3.31850018356185	0.906854057708442
3.33283622567335	0.0404436612470911	3.33283622567335	0.0119122909474814	3.33283622567335	0.0263679338777693	3.33283622567335	0.0215843460291717	3.33283622567335	0.0203536764567138	3.33283622567335	0.0213332600206448	3.33283622567335	0.0313159352206087	3.33283622567335	0.0138724398085299	3.42060674024714	0.0534643624438217	3.32727217850383	4.94741451338904E-8	3.33283622567333	1.00580312282445			3.32727217850383	0.906854027617012
3.34102601002247	0.0403988591669206	3.34102601002247	0.0118617632097806	3.34102601002247	0.0262428156051613	3.34102601002247	0.0214874067413607	3.34102601002247	0.0202904194583339	3.34102601002247	0.0212820945544122	3.34102601002247	0.0312533628719063	3.34102601002247	0.0138480733827431	3.42879652459626	0.0534646601283335	3.33604417344581	4.91594734266574E-8	3.34102601002245	1.00580781141237			3.33604417344581	0.90685399455459
3.34921579437158	0.0403912562946678	3.34921579437158	0.0118642243705921	3.34921579437158	0.0262300648709403	3.34921579437158	0.0214810888524558	3.34921579437158	0.0202881781045945	3.34921579437158	0.0212838231046916	3.34921579437158	0.0312523926196251	3.34921579437158	0.0138475613110696	3.43698630894537	0.0534649596110351	3.34481616838779	4.9077410595608E-8	3.34921579437156	1.00580752494289			3.34481616838779	0.906853965522388
3.3574055787207	0.0414282561228389	3.3574055787207	0.0119134490786055	3.3574055787207	0.0263306089949419	3.3574055787207	0.0215241387235243	3.3574055787207	0.020302790609669	3.3574055787207	0.0213101956313198	3.3574055787207	0.0313100057720523	3.3574055787207	0.0138652716738474	3.44517609329448	0.0534685370363379	3.35358816332978	4.86338797386893E-8	3.35740557872067	1.00580991298677			3.35358816332978	0.906853943049572
3.36559536306981	0.0421815885052729	3.36559536306981	0.0120586162660677	3.36559536306981	0.0263865189449065	3.36559536306981	0.0215145524523034	3.36559536306981	0.0202908428453667	3.36559536306981	0.0212897842326841	3.36559536306981	0.0312918358604655	3.36559536306981	0.0138678384186712	3.4533658776436	0.0534703231434086	3.36236015827176	4.84598820906266E-8	3.36559536306979	1.00581785973102			3.36236015827176	0.90685392431549
3.37378514741892	0.0406010160584128	3.37378514741892	0.0119551224176439	3.37378514741892	0.0263229524440411	3.37378514741892	0.0215112120288741	3.37378514741892	0.0203000019801675	3.37378514741892	0.0212901959695215	3.37378514741892	0.0312594905945892	3.37378514741892	0.0138531807572488	3.46155566199271	0.053467438884843	3.37113215321374	4.85151236153242E-8	3.3737851474189	1.00581542481172			3.37113215321374	0.906853912528501
3.38197493176804	0.040368688361898	3.38197493176804	0.0118714496923278	3.38197493176804	0.0262497968879309	3.38197493176804	0.0214895934591497	3.38197493176804	0.0202914050225526	3.38197493176804	0.0212853921233865	3.38197493176804	0.0312406891199101	3.38197493176804	0.0138421563025446	3.46974544634183	0.0534627751608249	3.37990414815572	4.85883008814171E-8	3.38197493176802	1.00581824228872			3.37990414815572	0.906853914054175
3.39016471611715	0.0403162481531322	3.39016471611715	0.0118493440897272	3.39016471611715	0.0262166954351274	3.39016471611715	0.0214675780256195	3.39016471611715	0.0202782542511054	3.39016471611715	0.0212675658867633	3.39016471611715	0.0312275343598459	3.39016471611715	0.0138398968482616	3.47793523069094	0.0534584017501903	3.3886761430977	4.90604876924491E-8	3.39016471611713	1.00582290145167			3.3886761430977	0.9068539228587
3.39835450046627	0.040345290433579	3.39835450046627	0.0118582487238357	3.39835450046627	0.0262260994059205	3.39835450046627	0.0214731291020457	3.39835450046627	0.0202813265991305	3.39835450046627	0.0212661294679917	3.39835450046627	0.0312308892740568	3.39835450046627	0.0138417623460086	3.48612501504005	0.0534612876494819	3.39744813803968	4.95315216024863E-8	3.39835450046624	1.00582003534889			3.39744813803968	0.906853914963338
3.40654428481538	0.0403569545504628	3.40654428481538	0.0118557090798759	3.40654428481538	0.0262323924771037	3.40654428481538	0.0214755254128179	3.40654428481538	0.0202799874309582	3.40654428481538	0.0212668774535988	3.40654428481538	0.0312404743910581	3.40654428481538	0.0138415836095962	3.49431479938917	0.0534665467425236	3.40622013298167	4.99369293316569E-8	3.40654428481536	1.00581060762363			3.40622013298167	0.906853901787352
3.41473406916449	0.040357591669796	3.41473406916449	0.0118572568861396	3.41473406916449	0.0262325113027277	3.41473406916449	0.0214739852564189	3.41473406916449	0.020279653270134	3.41473406916449	0.0212673162889592	3.41473406916449	0.0312403042749247	3.41473406916449	0.0138442228109915	3.50250458373828	0.0534670433100703	3.41499212792365	5.00188084747496E-8	3.41473406916447	1.00580470044055			3.41499212792365	0.906853889289275
3.42292385351361	0.0404376374358085	3.42292385351361	0.0118792968971129	3.42292385351361	0.0262634188262244	3.42292385351361	0.0214882342707353	3.42292385351361	0.0202866937220881	3.42292385351361	0.0212790336626806	3.42292385351361	0.0312485197626433	3.42292385351361	0.0138505493810921	3.5106943680874	0.0534645546189042	3.42376412286563	4.95796438623292E-8	3.42292385351358	1.0058129192494			3.42376412286563	0.906853874639009
3.43111363786272	0.0408826539282387	3.43111363786272	0.0119150715001678	3.43111363786272	0.0263131522865674	3.43111363786272	0.0214983509487365	3.43111363786272	0.0202927989305554	3.43111363786272	0.0212875015431604	3.43111363786272	0.031272209737896	3.43111363786272	0.0138558828265524	3.51888415243651	0.0534598915801095	3.43253611780761	5.00119925378578E-8	3.4311136378627	1.00581763644125			3.43253611780761	0.906853844766091
3.43930342221184	0.0414135891490712	3.43930342221184	0.0119243102908405	3.43930342221184	0.0262995430205666	3.43930342221184	0.021491067027319	3.43930342221184	0.0202852509462998	3.43930342221184	0.0212766491509063	3.43930342221184	0.0312486367321453	3.43930342221184	0.0138453150437396	3.52707393678562	0.0534620796585825	3.44130811274959	5.0795414319874E-8	3.43930342221181	1.00581940421893			3.44130811274959	0.906853808056484
3.44749320656095	0.0403602388090169	3.44749320656095	0.0118602942495512	3.44749320656095	0.0262185494608571	3.44749320656095	0.0214698044950945	3.44749320656095	0.0202761873543763	3.44749320656095	0.0212637391467691	3.44749320656095	0.0312234742780047	3.44749320656095	0.01384191035362	3.53526372113474	0.0534649572755298	3.45008010769157	5.13537753160725E-8	3.44749320656093	1.00581467229609			3.45008010769157	0.906853765410568
3.45568299091006	0.0402954843345493	3.45568299091006	0.0118377823113613	3.45568299091006	0.0261968182489893	3.45568299091006	0.0214636606282788	3.45568299091006	0.0202764810952226	3.45568299091006	0.0212633192813707	3.45568299091006	0.031217998290542	3.45568299091006	0.0138395570291628	3.54345350548385	0.0534643620711476	3.45885210263355	5.10069986364263E-8	3.45568299091004	1.0058110060254			3.45885210263355	0.906853752309178
3.46387277525918	0.0403268953809067	3.46387277525918	0.0118440267901865	3.46387277525918	0.0262091487069173	3.46387277525918	0.0214756996881812	3.46387277525918	0.020281684464504	3.46387277525918	0.021273353542745	3.46387277525918	0.0312290267878482	3.46387277525918	0.0138402856562151	3.55164328983297	0.0534640624541184	3.46762409757554	5.10083061746451E-8	3.46387277525915	1.00581733940367			3.46762409757554	0.906853719936967
3.47206255960829	0.0408155491546434	3.47206255960829	0.0119677689460484	3.47206255960829	0.0263281009102575	3.47206255960829	0.0215324503451546	3.47206255960829	0.0203242585178149	3.47206255960829	0.0213094427369614	3.47206255960829	0.0312759349535944	3.47206255960829	0.0138616527371512	3.55983307418208	0.05346267325973	3.47639609251752	5.09884726854419E-8	3.47206255960827	1.00581709377652			3.47639609251752	0.906853719330802
3.4802523439574	0.043502724716535	3.4802523439574	0.0124425034748379	3.4802523439574	0.0275515942252401	3.4802523439574	0.0220012264538872	3.4802523439574	0.0205125983112083	3.4802523439574	0.0214233497791618	3.4802523439574	0.0314725395465275	3.4802523439574	0.0139246528462683	3.56802285853119	0.0534589979440424	3.4851680874595	4.94399855384395E-8	3.48025234395738	1.00580734260871			3.4851680874595	0.90685373347587
3.48844212830652	0.0404923160769119	3.48844212830652	0.0118799623011817	3.48844212830652	0.0262469852479543	3.48844212830652	0.0214858276154974	3.48844212830652	0.0202880012639228	3.48844212830652	0.0212827173837064	3.48844212830652	0.0312555742064779	3.48844212830652	0.0138445259858399	3.57621264288031	0.0534599902257483	3.49394008240148	4.89768458129974E-8	3.48844212830649	1.00580650458965			3.49394008240148	0.906853733123697
3.49663191265563	0.0408492461025894	3.49663191265563	0.0119159232335046	3.49663191265563	0.0262606765250501	3.49663191265563	0.0214903814241436	3.49663191265563	0.0202911510753083	3.49663191265563	0.0212818311419213	3.49663191265563	0.0312473076942863	3.49663191265563	0.0138464901939838	3.58440242722942	0.053460287737712	3.50271207734346	5.03071852710569E-8	3.49663191265561	1.00582158674153			3.50271207734346	0.906853723385883
3.50482169700475	0.0407030530042079	3.50482169700475	0.0119548726124463	3.50482169700475	0.026405595395764	3.50482169700475	0.0215689310946956	3.50482169700475	0.0203375038232513	3.50482169700475	0.0213174707268713	3.50482169700475	0.0312888227939887	3.50482169700475	0.0138641194551016	3.59259221157853	0.053456811666194	3.51148407228544	5.10813530683856E-8	3.50482169700472	1.00582526270081			3.51148407228544	0.906853726778083
3.51301148135386	0.0403272712881095	3.51301148135386	0.0118674538013011	3.51301148135386	0.0262565863756152	3.51301148135386	0.0214856950325984	3.51301148135386	0.0202856988416591	3.51301148135386	0.0212777556023178	3.51301148135386	0.0312462569450756	3.51301148135386	0.0138480831407414	3.60078199592765	0.0534570101225352	3.52025606722743	5.1590694142386E-8	3.51301148135384	1.00582092089532			3.52025606722743	0.906853718421828
3.52120126570297	0.0403226454863513	3.52120126570297	0.0118528872935069	3.52120126570297	0.026213488882818	3.52120126570297	0.0214735152336073	3.52120126570297	0.0202812805914037	3.52120126570297	0.0212688825827849	3.52120126570297	0.0312378453591519	3.52120126570297	0.0138420042399178	3.60897178027676	0.0534598931617409	3.52902806216941	5.19133904911523E-8	3.52120126570295	1.00581907761889			3.52902806216941	0.906853698843215
3.52939105005209	0.0403673950281098	3.52939105005209	0.0118579189251556	3.52939105005209	0.0262251923454532	3.52939105005209	0.0214786858841348	3.52939105005209	0.0202882925222651	3.52939105005209	0.0212723250356755	3.52939105005209	0.0312427199284177	3.52939105005209	0.013845111293783	3.61716156462588	0.0534627717270074	3.53780005711139	5.18754134609906E-8	3.52939105005206	1.00582217110983			3.53780005711139	0.906853693652805
3.5375808344012	0.0404472106880996	3.5375808344012	0.0118686162962748	3.5375808344012	0.0262769623922285	3.5375808344012	0.0215025554820883	3.5375808344012	0.0202930983675474	3.5375808344012	0.0212796015406157	3.5375808344012	0.0312441021215722	3.5375808344012	0.0138542101958174	3.62535134897499	0.0534621763414065	3.54657205205337	5.17537518174324E-8	3.53758083440118	1.0058269821578			3.54657205205337	0.906853679039057
3.54577061875032	0.0404055791228599	3.54577061875032	0.0118820309847295	3.54577061875032	0.0262815758780358	3.54577061875032	0.0215231779754036	3.54577061875032	0.020309108060817	3.54577061875032	0.0212944582785351	3.54577061875032	0.0312592422746571	3.54577061875032	0.0138552027556537	3.6335411333241	0.0534614844891388	3.55534404699535	5.0401542145713E-8	3.54577061875029	1.0058297463523			3.55534404699535	0.906853667489088
3.55396040309943	0.0403944514751646	3.55396040309943	0.0118669986027675	3.55396040309943	0.0262588247463889	3.55396040309943	0.0215041538184209	3.55396040309943	0.0202992582661149	3.55396040309943	0.0212864238798994	3.55396040309943	0.031254305455768	3.55396040309943	0.0138497908433111	3.64173091767322	0.0534651559314509	3.56411604193733	5.02505352643473E-8	3.5539604030994	1.00582376463272			3.56411604193733	0.906853644899228
3.56215018744854	0.040402347478057	3.56215018744854	0.0118649174925325	3.56215018744854	0.0262461214650892	3.56215018744854	0.0214884252808444	3.56215018744854	0.0202866151969971	3.56215018744854	0.0212779596785617	3.56215018744854	0.0312433095396195	3.56215018744854	0.0138489183071719	3.64992070202233	0.0534655522664958	3.57288803687932	5.22218770104759E-8	3.56215018744852	1.00580879676414			3.57288803687932	0.906853613812266
3.57033997179766	0.0404201967123309	3.57033997179766	0.0118799496187691	3.57033997179766	0.0262426070047687	3.57033997179766	0.0214897685124607	3.57033997179766	0.0202926838509384	3.57033997179766	0.021276506320376	3.57033997179766	0.0312270553036995	3.57033997179766	0.0138522023011727	3.65811048637145	0.0534611789979375	3.5816600318213	5.27780875017643E-8	3.57033997179763	1.00580804480196			3.5816600318213	0.906853594773817
3.57852975614677	0.0403384010248494	3.57852975614677	0.0118585263355155	3.57852975614677	0.0262181154042831	3.57852975614677	0.0214769782864597	3.57852975614677	0.02027615640212	3.57852975614677	0.0212698702862088	3.57852975614677	0.0312197662734736	3.57852975614677	0.013847704686782	3.66630027072056	0.0534581031249339	3.59043202676328	5.25171636053662E-8	3.57852975614675	1.00581928567992			3.59043202676328	0.906853586524732
3.58671954049589	0.0403166467095064	3.58671954049589	0.0118503542813913	3.58671954049589	0.0262132189453613	3.58671954049589	0.0214738183466961	3.58671954049589	0.0202748134783857	3.58671954049589	0.0212665967754234	3.58671954049589	0.031226851628902	3.58671954049589	0.0138417787656438	3.67449005506967	0.0534610853763675	3.59920402170526	5.22333243267615E-8	3.58671954049586	1.00582602796658			3.59920402170526	0.906853588037568
3.594909324845	0.0403766957585392	3.594909324845	0.0118677701046215	3.594909324845	0.0262499181471558	3.594909324845	0.0214867251663928	3.594909324845	0.020290852890154	3.594909324845	0.0212754372722335	3.594909324845	0.0312429975215462	3.594909324845	0.0138451814147914	3.68267983941879	0.0534632683961206	3.60797601664724	5.17648933676255E-8	3.59490932484497	1.00582732111576			3.60797601664724	0.906853589301978
3.60309910919411	0.0403757476438438	3.60309910919411	0.0118549596779126	3.60309910919411	0.0262214867412351	3.60309910919411	0.0214733563853715	3.60309910919411	0.0202823809636031	3.60309910919411	0.0212701533947916	3.60309910919411	0.031239859356142	3.60309910919411	0.0138455102182815	3.6908696237679	0.0534646604700673	3.61674801158922	5.19059400693361E-8	3.60309910919409	1.00581799922039			3.61674801158922	0.906853582108473
3.61128889354323	0.0407650491478418	3.61128889354323	0.0118711509628625	3.61128889354323	0.0262414712291324	3.61128889354323	0.0214815076211417	3.61128889354323	0.020285954355481	3.61128889354323	0.0212745947119897	3.61128889354323	0.0312450576405238	3.61128889354323	0.0138511093082589	3.69905940811702	0.0534652530606261	3.6255200065312	5.16448679701098E-8	3.6112888935432	1.00582159004384			3.6255200065312	0.906853554775569
3.61947867789234	0.0410225310226976	3.61947867789234	0.0119057097109695	3.61947867789234	0.0262938275030576	3.61947867789234	0.0215202382249172	3.61947867789234	0.0203118819139162	3.61947867789234	0.0212913449891222	3.61947867789234	0.0312638914674553	3.61947867789234	0.0138602797575186	3.70724919246613	0.0534623754436788	3.63429200147319	5.23267354106654E-8	3.61947867789232	1.00582542615168			3.63429200147319	0.906853523269466
3.62766846224145	0.0403433871207002	3.62766846224145	0.0118571444521787	3.62766846224145	0.0262275629145708	3.62766846224145	0.0214894466745153	3.62766846224145	0.0202870879147057	3.62766846224145	0.0212706789277105	3.62766846224145	0.0312498336405402	3.62766846224145	0.0138542422972406	3.71543897681524	0.0534581039836084	3.64306399641517	5.38485107833403E-8	3.62766846224143	1.00582465492648			3.64306399641517	0.906853508825897
3.63585824659057	0.0403614620516331	3.63585824659057	0.0118619240278771	3.63585824659057	0.0262362426004654	3.63585824659057	0.0214848836134095	3.63585824659057	0.0202864814512203	3.63585824659057	0.0212722704110794	3.63585824659057	0.0312470280516389	3.63585824659057	0.0138567137298315	3.72362876116436	0.0534594931779968	3.65183599135715	5.46910052015392E-8	3.63585824659054	1.00582808646674			3.65183599135715	0.906853472676057
3.64404803093968	0.0405107954689823	3.64404803093968	0.0119003789927798	3.64404803093968	0.0263031553118186	3.64404803093968	0.0215271201385968	3.64404803093968	0.0203213316888886	3.64404803093968	0.0213074954350774	3.64404803093968	0.0312763685852591	3.64404803093968	0.0138670094045609	3.73181854551347	0.0534604866518126	3.66060798629913	5.47786178858474E-8	3.64404803093966	1.00582238891985			3.66060798629913	0.906853446402374
3.6522378152888	0.0416745511900707	3.6522378152888	0.0121018028869397	3.6522378152888	0.0265374560677299	3.6522378152888	0.0216784179467715	3.6522378152888	0.0204046026218089	3.6522378152888	0.0213395208778485	3.6522378152888	0.0313218964737239	3.6522378152888	0.0138795558173975	3.74000832986258	0.0534569125187304	3.66937998124111	5.48749628425295E-8	3.65223781528877	1.00582401006022			3.66937998124111	0.906853396300224
3.66042759963791	0.0422651800461543	3.66042759963791	0.0121893440769028	3.66042759963791	0.0265431247648356	3.66042759963791	0.0216362225788384	3.66042759963791	0.0203798813063407	3.66042759963791	0.0213348020949042	3.66042759963791	0.0313350401030092	3.66042759963791	0.0138739553625644	3.7481981142117	0.0534585993976305	3.67815197618309	5.45403451626967E-8	3.66042759963788	1.00582523819207			3.67815197618309	0.906853367146011
3.66861738398702	0.0404155439507158	3.66861738398702	0.0118715405044361	3.66861738398702	0.0262550349981062	3.66861738398702	0.0214969683006221	3.66861738398702	0.0202914210127732	3.66861738398702	0.0212795233739222	3.66861738398702	0.0312422805286799	3.66861738398702	0.0138506527059475	3.75638789856081	0.0534586999693778	3.68692397112508	5.38652294890567E-8	3.668617383987	1.00582329777103			3.68692397112508	0.906853338905027
3.67680716833614	0.0403148356919827	3.67680716833614	0.0118512803346899	3.67680716833614	0.0262159285026375	3.67680716833614	0.0214771177438787	3.67680716833614	0.020280328292043	3.67680716833614	0.0212713348113226	3.67680716833614	0.0312323766211085	3.67680716833614	0.013839244156062	3.76457768290993	0.0534601915527435	3.69569596606706	5.3576631967533E-8	3.67680716833611	1.00583237010686			3.69569596606706	0.906853311002858
3.68499695268525	0.0403072676942384	3.68499695268525	0.0118481912285272	3.68499695268525	0.0262011191497905	3.68499695268525	0.0214636314696441	3.68499695268525	0.0202761840619715	3.68499695268525	0.0212608154657569	3.68499695268525	0.031226461176224	3.68499695268525	0.0138374703675142	3.77276746725904	0.0534617787663979	3.70446796100904	5.519257990978E-8	3.68499695268523	1.00584283717964			3.70446796100904	0.906853257519418
3.69318673703437	0.0403747401165122	3.69318673703437	0.0118653440296799	3.69318673703437	0.0262175053135507	3.69318673703437	0.0214683027250375	3.69318673703437	0.020279858770133	3.69318673703437	0.0212616892590496	3.69318673703437	0.0312283757379459	3.69318673703437	0.013843850055238	3.78095725160815	0.0534588988083586	3.71323995595102	5.68957449757843E-8	3.69318673703434	1.00584400435246			3.71323995595102	0.906853222852508
3.70137652138348	0.0403665366420518	3.70137652138348	0.0118597505436704	3.70137652138348	0.0262250040759864	3.70137652138348	0.0214762914387881	3.70137652138348	0.0202799883455474	3.70137652138348	0.0212678643911122	3.70137652138348	0.0312357694595401	3.70137652138348	0.0138504026478733	3.78914703595727	0.0534599903182352	3.722011950893	5.68738917272249E-8	3.70137652138345	1.00583891846201			3.722011950893	0.906853191223954
3.70956630573259	0.0403047766691144	3.70956630573259	0.0118412148509957	3.70956630573259	0.0262070878545756	3.70956630573259	0.0214710276650071	3.70956630573259	0.0202775276537315	3.70956630573259	0.0212678818490048	3.70956630573259	0.0312326006819336	3.70956630573259	0.0138467272228508	3.79733682030638	0.0534612815688635	3.73078394583498	5.68804667295426E-8	3.70956630573257	1.00583793968156			3.73078394583498	0.906853160659624
3.71775609008171	0.040306396338745	3.71775609008171	0.01183963054045	3.71775609008171	0.0262034175976949	3.71775609008171	0.0214702157762415	3.71775609008171	0.0202785773353858	3.71775609008171	0.0212674488246644	3.71775609008171	0.0312256799018164	3.71775609008171	0.0138431566411544	3.8055266046555	0.0534595959545072	3.73955594077696	5.66992844927698E-8	3.71775609008168	1.00583688858672			3.73955594077696	0.906853139266157
3.72594587443082	0.0403093286260689	3.72594587443082	0.0118432081984083	3.72594587443082	0.026203980033557	3.72594587443082	0.0214716550940309	3.72594587443082	0.0202736966954348	3.72594587443082	0.0212639424485702	3.72594587443082	0.0312193209836139	3.72594587443082	0.0138405807705889	3.81371638900461	0.0534617789742603	3.74832793571895	5.65775764573426E-8	3.72594587443079	1.00583464906355			3.74832793571895	0.906853103683605
3.73413565877994	0.0403255804176667	3.73413565877994	0.0118457800866368	3.73413565877994	0.0262065772363137	3.73413565877994	0.0214716728233156	3.73413565877994	0.0202730578644313	3.73413565877994	0.0212650621878739	3.73413565877994	0.0312227438527473	3.73413565877994	0.0138430914190348	3.82190617335372	0.0534635655881446	3.75709993066093	5.68339272030612E-8	3.73413565877991	1.00583401053728			3.75709993066093	0.906853056673051
3.74232544312905	0.0403780949291808	3.74232544312905	0.0118557207490157	3.74232544312905	0.0262120602628735	3.74232544312905	0.0214741906802323	3.74232544312905	0.0202778292607815	3.74232544312905	0.0212694484710976	3.74232544312905	0.0312411929863987	3.74232544312905	0.013849898959595	3.83009595770284	0.0534611841120503	3.76587192560291	5.74776080921244E-8	3.74232544312902	1.00583146036332			3.76587192560291	0.906852991252777
3.75051522747816	0.0405178078104207	3.75051522747816	0.0118795994244175	3.75051522747816	0.0262376442136062	3.75051522747816	0.0214879943502183	3.75051522747816	0.0202852399142372	3.75051522747816	0.021281588453116	3.75051522747816	0.0312633747903867	3.75051522747816	0.0138561971986512	3.83828574205195	0.0534613823715871	3.77464392054489	5.85881588248069E-8	3.75051522747814	1.00583319202442			3.77464392054489	0.906852957016686
3.75870501182728	0.0412635865100961	3.75870501182728	0.0120028336074822	3.75870501182728	0.0264964560695116	3.75870501182728	0.0215631911051395	3.75870501182728	0.0203248859920567	3.75870501182728	0.0213098647573983	3.75870501182728	0.0313239228730351	3.75870501182728	0.0138774019663525	3.84647552640106	0.0534638656537943	3.78341591548687	5.95985323993662E-8	3.75870501182725	1.00582275715865			3.78341591548687	0.906852912964593
3.76689479617639	0.0411387369996562	3.76689479617639	0.0120747253990963	3.76689479617639	0.0267113496172411	3.76689479617639	0.021715818598259	3.76689479617639	0.020409922036841	3.76689479617639	0.0213584695365893	3.76689479617639	0.0313554510410427	3.76689479617639	0.013899510551858	3.85466531075018	0.0534640641101355	3.79218791042885	5.9839768953886E-8	3.76689479617636	1.00581581461343			3.79218791042885	0.906852871129127
3.7750845805255	0.0404454568789241	3.7750845805255	0.0119092176702166	3.7750845805255	0.0263635499343701	3.7750845805255	0.021563581368349	3.7750845805255	0.0203380768800703	3.7750845805255	0.0213185359878176	3.7750845805255	0.0312960964971701	3.7750845805255	0.0138767408468121	3.86285509509929	0.0534591961451528	3.80095990537084	5.9700537697523E-8	3.77508458052548	1.00582120135322			3.80095990537084	0.90685283061748
3.78327436487462	0.04032635968232	3.78327436487462	0.0118468393401275	3.78327436487462	0.0262084443225385	3.78327436487462	0.0214733096823025	3.78327436487462	0.0202822844595402	3.78327436487462	0.021270382446035	3.78327436487462	0.031229457195594	3.78327436487462	0.0138502668255411	3.87104487944841	0.0534596025384859	3.80973190031282	5.89928492072987E-8	3.78327436487459	1.0058313347015			3.80973190031282	0.90685280494531
3.79146414922373	0.040330638189527	3.79146414922373	0.0118416698663171	3.79146414922373	0.0262028797080331	3.79146414922373	0.0214670885866943	3.79146414922373	0.0202772170295436	3.79146414922373	0.0212634468193044	3.79146414922373	0.0312254282832409	3.79146414922373	0.0138463575501778	3.87923466379752	0.0534661508245751	3.8185038952548	5.87777444228851E-8	3.79146414922371	1.00583545057655			3.8185038952548	0.906852766811352
3.79965393357285	0.0404573590835274	3.79965393357285	0.0118606705957855	3.79965393357285	0.0262167198370178	3.79965393357285	0.0214784529162471	3.79965393357285	0.0202828743389719	3.79965393357285	0.0212721867907195	3.79965393357285	0.0312433862527515	3.79965393357285	0.0138522190693736	3.88742444814663	0.0534679364175129	3.82727589019678	5.93684593184344E-8	3.79965393357282	1.00582741575579			3.82727589019678	0.90685273208643
3.80784371792196	0.0430607312606291	3.80784371792196	0.011989408368156	3.80784371792196	0.0265176590172701	3.80784371792196	0.0215515701295366	3.80784371792196	0.0203139552756228	3.80784371792196	0.0213045855109222	3.80784371792196	0.0313000078825052	3.80784371792196	0.0138722066658804	3.89561423249575	0.0534653564850774	3.83604788513876	5.98252543550958E-8	3.80784371792193	1.00582748077746			3.83604788513876	0.906852700796167
3.81603350227107	0.0455503735964148	3.81603350227107	0.0124882015680501	3.81603350227107	0.0267587549949969	3.81603350227107	0.0216754832145763	3.81603350227107	0.0204740582576737	3.81603350227107	0.0214029742924805	3.81603350227107	0.0313647904691901	3.81603350227107	0.0139118575153509	3.90380401684486	0.0534613831035222	3.84481988008074	6.07333139971609E-8	3.81603350227105	1.00583220243214			3.84481988008074	0.906852671085069
3.82422328662019	0.0421944112958427	3.82422328662019	0.0120450322658437	3.82422328662019	0.0263528860492436	3.82422328662019	0.0215374819610524	3.82422328662019	0.0203350851627153	3.82422328662019	0.0212993883076455	3.82422328662019	0.0312684490158039	3.82422328662019	0.0138625669031595	3.91199380119398	0.05346436372078	3.85359187502272	6.1626945934522E-8	3.82422328662016	1.0058434711215			3.85359187502272	0.906852641586539
3.8324130709693	0.0408861727162907	3.8324130709693	0.0118894571503937	3.8324130709693	0.0262573553504379	3.8324130709693	0.021482454403869	3.8324130709693	0.0202937411318918	3.8324130709693	0.021279418651986	3.8324130709693	0.0312406105424437	3.8324130709693	0.0138538695491753	3.92018358554309	0.0534655543701032	3.86236386996471	6.19325379045478E-8	3.83241307096927	1.00585286932894			3.86236386996471	0.906852610686648
3.84060285531842	0.0403885229816812	3.84060285531842	0.0118724516437054	3.84060285531842	0.0262614230185127	3.84060285531842	0.021494349100061	3.84060285531842	0.0203004009566333	3.84060285531842	0.0212919115571627	3.84060285531842	0.0312500818740609	3.84060285531842	0.0138505696831046	3.9283733698922	0.0534638657639712	3.87113586490669	6.1933355349625E-8	3.84060285531839	1.00584393007087			3.87113586490669	0.906852579298773
3.84879263966753	0.0403569991736198	3.84879263966753	0.0118620324162938	3.84879263966753	0.0262474579972937	3.84879263966753	0.021499828130777	3.84879263966753	0.0202963163440707	3.84879263966753	0.0212889277590421	3.84879263966753	0.0312488745207641	3.84879263966753	0.0138470229155076	3.93656315424132	0.0534642626766535	3.87990785984867	6.15790988161879E-8	3.8487926396675	1.00584489088912			3.87990785984867	0.906852537565667
3.85698242401664	0.040341164048211	3.85698242401664	0.0118583465112995	3.85698242401664	0.0262373344130107	3.85698242401664	0.0214885549875194	3.85698242401664	0.0202864715838013	3.85698242401664	0.0212771592756928	3.85698242401664	0.0312284748770488	3.85698242401664	0.0138437807272871	3.94475293859043	0.0534646603973654	3.88867985479065	6.17082777940444E-8	3.85698242401662	1.00585388082124			3.88867985479065	0.906852496119035
3.86517220836576	0.0403600769825619	3.86517220836576	0.0118577931215848	3.86517220836576	0.0262228035664102	3.86517220836576	0.0214727661854143	3.86517220836576	0.0202776117714726	3.86517220836576	0.0212712699487978	3.86517220836576	0.0312278689449874	3.86517220836576	0.0138425683882516	3.95294272293955	0.053465058800089	3.89745184973263	6.17954913985592E-8	3.86517220836573	1.00584986666629			3.89745184973263	0.906852466611266
3.87336199271487	0.0404135126721711	3.87336199271487	0.0118582395543208	3.87336199271487	0.0262208404178826	3.87336199271487	0.0214755810484519	3.87336199271487	0.0202792170226572	3.87336199271487	0.0212735901360349	3.87336199271487	0.0312360196780232	3.87336199271487	0.013844499642724	3.96113250728866	0.053466051081795	3.90622384467461	6.27309856647335E-8	3.87336199271484	1.00584256293725			3.90622384467461	0.906852411919578
3.88155177706399	0.0405007215562489	3.88155177706399	0.0118836275202687	3.88155177706399	0.0262641352655742	3.88155177706399	0.0214985340317367	3.88155177706399	0.0202917801086917	3.88155177706399	0.0212888446045161	3.88155177706399	0.0312587443645335	3.88155177706399	0.0138586148226216	3.96932229163777	0.0534682360386704	3.9149958396166	6.40892743503048E-8	3.88155177706396	1.00584380155436			3.9149958396166	0.906852373610205
3.8897415614131	0.0404376382386454	3.8897415614131	0.0118678955331897	3.8897415614131	0.026241624925775	3.8897415614131	0.0214858663329327	3.8897415614131	0.0202891151053505	3.8897415614131	0.0212818920846744	3.8897415614131	0.031257658151534	3.8897415614131	0.0138566728549936	3.97751207598689	0.0534669460724527	3.92376783455858	6.36210298109983E-8	3.88974156141307	1.00583686624642			3.92376783455858	0.90685235850649
3.89793134576221	0.0406518952054046	3.89793134576221	0.0118958625370029	3.89793134576221	0.0262521030506892	3.89793134576221	0.0214877538554868	3.89793134576221	0.0202970013268124	3.89793134576221	0.0212852682781821	3.89793134576221	0.0312674361231835	3.89793134576221	0.0138556990788816	3.985701860336	0.0534624736987901	3.93253982950056	6.29034315437252E-8	3.89793134576218	1.0058349968364			3.93253982950056	0.906852347694385
3.90612113011133	0.0416642539289106	3.90612113011133	0.0119627903956506	3.90612113011133	0.0263106154101333	3.90612113011133	0.0215075812333548	3.90612113011133	0.020303841476457	3.90612113011133	0.0213056347586326	3.90612113011133	0.0313194487401426	3.90612113011133	0.0138782074667994	3.99389164468511	0.0534588951229566	3.94131182444254	6.24644587471053E-8	3.9061211301113	1.00583789908644			3.94131182444254	0.906852342063859
3.91431091446044	0.0434435601802355	3.91431091446044	0.0122129253415886	3.91431091446044	0.0264463949838139	3.91431091446044	0.0215223045626885	3.91431091446044	0.0203136194144874	3.91431091446044	0.0213096426778458	3.91431091446044	0.0313357640349197	3.91431091446044	0.0138822715582521	4.00208142903423	0.0534562159623505	3.95008381938452	6.27166865343379E-8	3.91431091446041	1.00584021807705			3.95008381938452	0.906852313536991
3.92250069880955	0.0426980978671728	3.92250069880955	0.0122727105247475	3.92250069880955	0.0264627347469182	3.92250069880955	0.021534166136067	3.92250069880955	0.0203159682689323	3.92250069880955	0.0213009928818576	3.92250069880955	0.0312775303165792	3.92250069880955	0.0138610233177144	4.01027121338334	0.0534576091370422	3.9588558143265	6.29286840394459E-8	3.92250069880953	1.00584817364385			3.9588558143265	0.906852305550447
3.93069048315867	0.0409854531801231	3.93069048315867	0.0119398532344427	3.93069048315867	0.0263215369128604	3.93069048315867	0.0215006599145778	3.93069048315867	0.0202939597771351	3.93069048315867	0.0212914563038887	3.93069048315867	0.0312486911999144	3.93069048315867	0.0138486934222913	4.01846099773246	0.0534627769649501	3.96762780926849	6.35588865605594E-8	3.93069048315864	1.00584533019863			3.96762780926849	0.906852264684703
3.93888026750778	0.0405867025471509	3.93888026750778	0.0118982031951375	3.93888026750778	0.0263043912595465	3.93888026750778	0.0214983542643426	3.93888026750778	0.020294786790107	3.93888026750778	0.0212849210047937	3.93888026750778	0.0312462245715454	3.93888026750778	0.0138466078791076	4.02665078208157	0.0534660509824828	3.97639980421047	6.49727845988898E-8	3.93888026750775	1.00584358174368			3.97639980421047	0.90685224366399
3.9470700518569	0.0404148253493879	3.9470700518569	0.0118651012148185	3.9470700518569	0.0262319515128338	3.9470700518569	0.0214830153693827	3.9470700518569	0.0202894643792452	3.9470700518569	0.0212821892828984	3.9470700518569	0.0312545164638337	3.9470700518569	0.0138478299173606	4.03484056643068	0.053463964791048	3.98517179915245	6.579921144257E-8	3.94707005185687	1.00583988276786			3.98517179915245	0.906852214200392
3.95525983620601	0.0407485265356552	3.95525983620601	0.011876361477908	3.95525983620601	0.0262311718479093	3.95525983620601	0.0214808088537063	3.95525983620601	0.0202924237241021	3.95525983620601	0.0212902037236407	3.95525983620601	0.0312797266174598	3.95525983620601	0.0138523304308704	4.0430303507798	0.053463964791048	3.99394379409443	6.56128540563178E-8	3.95525983620598	1.00582815775935			3.99394379409443	0.906852184877579
3.96344962055512	0.0488804187515668	3.96344962055512	0.0121552449442958	3.96344962055512	0.026637097143032	3.96344962055512	0.0215478688354574	3.96344962055512	0.0203205991623473	3.96344962055512	0.0213080317311941	3.96344962055512	0.0313514794924285	3.96344962055512	0.0139041101201292	4.05122013512891	0.0534608824384051	4.00271578903641	6.49375526109532E-8	3.9634496205551	1.00583018831063			4.00271578903641	0.90685215534938
3.97163940490424	0.0410010553273377	3.97163940490424	0.0119356269385965	3.97163940490424	0.0263904905496101	3.97163940490424	0.0215305785825668	3.97163940490424	0.0203249851615887	3.97163940490424	0.0213052327175909	3.97163940490424	0.0312789470113043	3.97163940490424	0.0138701802908149	4.05940991947802	0.0534551255928185	4.01148778397839	6.49211584864839E-8	3.97163940490421	1.00583552552432			4.01148778397839	0.906852115629751
3.97982918925335	0.040373531656534	3.97982918925335	0.011856990265143	3.97982918925335	0.0262115777145984	3.97982918925335	0.0214809440796908	3.97982918925335	0.0202835879401054	3.97982918925335	0.0212784568873064	3.97982918925335	0.0312386428517036	3.97982918925335	0.0138518886373826	4.06759970382714	0.053457705525254	4.02025977892037	6.57556215380573E-8	3.97982918925332	1.00582466019738			4.02025977892037	0.906852070144701
3.98801897360247	0.0403424009215936	3.98801897360247	0.0118526987139621	3.98801897360247	0.0262093715730747	3.98801897360247	0.0214705382925926	3.98801897360247	0.0202783008694076	3.98801897360247	0.0212696460495829	3.98801897360247	0.0312290043558644	3.98801897360247	0.0138366989257781	4.07578948817625	0.0534607835899402	4.02903177386236	6.67081205590901E-8	3.98801897360244	1.00582441444178			4.02903177386236	0.906852010960903
3.99620875795158	0.0404076655936697	3.99620875795158	0.0118626947488981	3.99620875795158	0.0262246367770347	3.99620875795158	0.0214748153004348	3.99620875795158	0.0202840620669037	3.99620875795158	0.0212718899522398	3.99620875795158	0.0312339915563563	3.99620875795158	0.0138391658104863	4.08397927252536	0.0534582036575047	4.03780376880434	6.75216842599499E-8	3.99620875795155	1.00583479573322			4.03780376880434	0.906851958074368
4.00439854230069	0.0405953730148341	4.00439854230069	0.0118880042646421	4.00439854230069	0.0263611807737452	4.00439854230069	0.0215219046357722	4.00439854230069	0.0203155264308004	4.00439854230069	0.0213079757439126	4.00439854230069	0.0312816250457912	4.00439854230069	0.0138551176037822	4.09216905687448	0.0534576054250598	4.04657576374632	6.82725647790153E-8	4.00439854230066	1.00583901080546			4.04657576374632	0.90685191460457
4.01258832664981	0.040468786331022	4.01258832664981	0.0118875815771556	4.01258832664981	0.0263174371469309	4.01258832664981	0.0215157217291963	4.01258832664981	0.0203074069278063	4.01258832664981	0.0213062764386286	4.01258832664981	0.0312656452409282	4.01258832664981	0.0138547478058405	4.10035884122359	0.0534547188472014	4.0553477586883	6.88744596435872E-8	4.01258832664978	1.00583952407858			4.0553477586883	0.90685186877531
4.02077811099892	0.0414561777687309	4.02077811099892	0.0120535975842122	4.02077811099892	0.0263982893199443	4.02077811099892	0.021540575212334	4.02077811099892	0.0203219287216483	4.02077811099892	0.0213064567064723	4.02077811099892	0.0312823180573315	4.02077811099892	0.0138654733024366	4.1085486255727	0.0534489636133068	4.06411975363028	6.78078286845386E-8	4.02077811099889	1.00583268991058			4.06411975363028	0.906851850170862
4.02896789534803	0.0414578628758411	4.02896789534803	0.0120141958183137	4.02896789534803	0.026395850362681	4.02896789534803	0.0215410465000112	4.02896789534803	0.0203313137200616	4.02896789534803	0.0213247016630327	4.02896789534803	0.0313011642642847	4.02896789534803	0.0138672248820095	4.11673840992182	0.0534490620610291	4.07289174857226	6.67822483470387E-8	4.02896789534801	1.00583321625547			4.07289174857226	0.906851814156318
4.03715767969715	0.0404703840609399	4.03715767969715	0.0118744234899614	4.03715767969715	0.0262695284399765	4.03715767969715	0.0215066745761653	4.03715767969715	0.0202999704441585	4.03715767969715	0.0213006121918321	4.03715767969715	0.0312712970243183	4.03715767969715	0.0138567476019686	4.12492819427093	0.0534491607926617	4.08166374351425	6.6927664179324E-8	4.03715767969712	1.00583235101987			4.08166374351425	0.906851790842949
4.04534746404626	0.040963138319358	4.04534746404626	0.0119079686794203	4.04534746404626	0.0262805297186764	4.04534746404626	0.02149113330015	4.04534746404626	0.0202882169618873	4.04534746404626	0.021285286738498	4.04534746404626	0.0312867436993261	4.04534746404626	0.0138671915197175	4.13311797862004	0.0534487644691903	4.09043573845623	6.73524164728397E-8	4.04534746404623	1.00583393415599			4.09043573845623	0.906851768244137
4.05353724839537	0.0513889982654231	4.05353724839537	0.0124284886597124	4.05353724839537	0.0266785039007697	4.05353724839537	0.0215175216700429	4.05353724839537	0.0202955809033485	4.05353724839537	0.0212872527141167	4.05353724839537	0.0313068997672974	4.05353724839537	0.0138847398454164	4.14130776296916	0.0534520444388627	4.09920773339821	6.84616139990841E-8	4.05353724839535	1.00584187930263			4.09920773339821	0.90685174063539
4.06172703274449	0.040887731356696	4.06172703274449	0.0120068286959965	4.06172703274449	0.0263749638403818	4.06172703274449	0.0215029774748598	4.06172703274449	0.0202874131259787	4.06172703274449	0.0212746321991259	4.06172703274449	0.0312452457219141	4.06172703274449	0.0138660875079074	4.14949754731827	0.0534540290022746	4.10797972834019	6.91912018163359E-8	4.06172703274446	1.00583874396984			4.10797972834019	0.906851720729883
4.0699168170936	0.0403268062613696	4.0699168170936	0.0118565521123822	4.0699168170936	0.0262247820740575	4.0699168170936	0.0214667802281853	4.0699168170936	0.0202772395398621	4.0699168170936	0.0212700174410701	4.0699168170936	0.0312242240455986	4.0699168170936	0.0138499641376288	4.15768733166738	0.0534541306960996	4.11675172328217	6.93499614931367E-8	4.06991681709357	1.00584149731377			4.11675172328217	0.906851710502799
4.07810660144271	0.040299610809441	4.07810660144271	0.0118397744211521	4.07810660144271	0.0262020420450902	4.07810660144271	0.0214646758948267	4.07810660144271	0.0202713386380339	4.07810660144271	0.0212696121657202	4.07810660144271	0.031220740434482	4.07810660144271	0.013841477938025	4.1658771160165	0.0534577049855275	4.12552371822415	6.90918698226818E-8	4.07810660144269	1.0058530259518			4.12552371822415	0.906851715334309
4.08629638579183	0.0403053916944162	4.08629638579183	0.011844299754521	4.08629638579183	0.0261986232276216	4.08629638579183	0.0214684474760698	4.08629638579183	0.0202726356874637	4.08629638579183	0.0212687677274107	4.08629638579183	0.031227934811508	4.08629638579183	0.0138377090460317	4.17406690036561	0.0534572088162729	4.13429571316614	6.9087765734067E-8	4.0862963857918	1.00585085125853			4.13429571316614	0.906851675747011
4.09448617014094	0.0403245658899901	4.09448617014094	0.0118515859123461	4.09448617014094	0.0262107648727392	4.09448617014094	0.0214712741699294	4.09448617014094	0.0202801955800333	4.09448617014094	0.0212733563488905	4.09448617014094	0.0312325334139661	4.09448617014094	0.013840805704144	4.18225668471472	0.053455717931726	4.14306770810812	6.85550038710172E-8	4.09448617014092	1.00584211797766			4.14306770810812	0.906851666953237
4.10267595449005	0.0403830978918164	4.10267595449005	0.0118680577622189	4.10267595449005	0.0262289239123137	4.10267595449005	0.0214737775555629	4.10267595449005	0.0202859973761384	4.10267595449005	0.0212777282925919	4.10267595449005	0.0312384876373147	4.10267595449005	0.0138451860802691	4.19044646906384	0.0534549241063612	4.1518397030501	6.80937263210838E-8	4.10267595449003	1.00584731222004			4.1518397030501	0.90685164367414
4.11086573883917	0.0404665627269666	4.11086573883917	0.0118993813929995	4.11086573883917	0.0262560526217425	4.11086573883917	0.0214813547554023	4.11086573883917	0.0202898813858679	4.11086573883917	0.0212769906855466	4.11086573883917	0.0312413956800494	4.11086573883917	0.0138492777180824	4.19863625341295	0.0534521420160263	4.16061169799208	6.84349245947011E-8	4.11086573883914	1.00585459246426			4.16061169799208	0.906851633011014
4.11905552318828	0.040416107197161	4.11905552318828	0.0118890084985286	4.11905552318828	0.0263124074257063	4.11905552318828	0.0215176898099755	4.11905552318828	0.0203069244058642	4.11905552318828	0.0212925502526805	4.11905552318828	0.031262182640041	4.11905552318828	0.013854555001443	4.20682603776206	0.0534524423498652	4.16938369293406	6.92282200668577E-8	4.11905552318826	1.00585834140192			4.16938369293406	0.906851616574609
4.1272453075374	0.04032623572851	4.1272453075374	0.0118532437206455	4.1272453075374	0.0262312082634564	4.1272453075374	0.0214875918059015	4.1272453075374	0.0202888598425739	4.1272453075374	0.0212752557020314	4.1272453075374	0.0312411035104084	4.1272453075374	0.0138440141805704	4.21501582211118	0.0534545261414477	4.17815568787604	7.04558611090454E-8	4.12724530753737	1.0058550326925			4.17815568787604	0.90685159396508
4.13543509188651	0.0403487989802129	4.13543509188651	0.0118528959573565	4.13543509188651	0.0262218595735817	4.13543509188651	0.0214798702497719	4.13543509188651	0.0202905254309359	4.13543509188651	0.021270040401176	4.13543509188651	0.0312348454285263	4.13543509188651	0.0138423122246763	4.22320560646029	0.0534555208267755	4.18692768281802	7.11926349668327E-8	4.13543509188648	1.00585529267993			4.18692768281802	0.906851563522671
4.14362487623562	0.0406071464803698	4.14362487623562	0.0119117390212793	4.14362487623562	0.026399110651965	4.14362487623562	0.0215352436389941	4.14362487623562	0.0203132038819676	4.14362487623562	0.0212874977098224	4.14362487623562	0.0312557016760916	4.14362487623562	0.013847906083024	4.2313953908094	0.0534569100211639	4.19569967776001	7.11975766517076E-8	4.1436248762356	1.00585519154025			4.19569967776001	0.906851534117794
4.15181466058474	0.0403321469312661	4.15181466058474	0.0118545922241514	4.15181466058474	0.0262301038635179	4.15181466058474	0.021474344525208	4.15181466058474	0.0202831550129467	4.15181466058474	0.0212761502049536	4.15181466058474	0.0312375775513592	4.15181466058474	0.0138448128909177	4.23958517515852	0.0534584007243856	4.20447167270199	7.07771091522752E-8	4.15181466058471	1.00585328964269			4.20447167270199	0.906851515808684
4.16000444493385	0.0403042022902355	4.16000444493385	0.0118429822580398	4.16000444493385	0.0262084230484041	4.16000444493385	0.0214655412796825	4.16000444493385	0.0202807320284619	4.16000444493385	0.0212676192197508	4.16000444493385	0.0312241024921287	4.16000444493385	0.0138388712153378	4.24777495950763	0.0534568096424721	4.21324366764397	7.00836098224487E-8	4.16000444493383	1.00585554630593			4.21324366764397	0.906851490322023
4.16819422928296	0.0403045372980456	4.16819422928296	0.011839961508844	4.16819422928296	0.0262013927631557	4.16819422928296	0.021464170327331	4.16819422928296	0.0202787564588585	4.16819422928296	0.0212635006895334	4.16819422928296	0.031226799200123	4.16819422928296	0.0138384334274015	4.25596474385674	0.0534550235354013	4.22201566258595	7.02186865491072E-8	4.16819422928294	1.00586307395867			4.22201566258595	0.906851454979958
4.17638401363208	0.040356681498662	4.17638401363208	0.0118530713344366	4.17638401363208	0.0262331644342305	4.17638401363208	0.0214856789610192	4.17638401363208	0.0202921672207484	4.17638401363208	0.0212786150962638	4.17638401363208	0.0312556627111112	4.17638401363208	0.0138463456997037	4.26415452820586	0.0534559189328323	4.23078765752793	7.07190346386072E-8	4.17638401363205	1.00586611501725			4.23078765752793	0.906851428356193
4.18457379798119	0.0405006139184585	4.18457379798119	0.0119022685445355	4.18457379798119	0.026327277847713	4.18457379798119	0.0215160333432985	4.18457379798119	0.0203026807628561	4.18457379798119	0.0212881943240602	4.18457379798119	0.0312690934778592	4.18457379798119	0.0138513605821448	4.27234431255497	0.0534588977088608	4.23955965246991	7.17347793987566E-8	4.18457379798117	1.00585544298615			4.23955965246991	0.906851387682128
4.1927635823303	0.0412748803535018	4.1927635823303	0.0119637002424022	4.1927635823303	0.0263726666097731	4.1927635823303	0.0215033982344962	4.1927635823303	0.0202983981731574	4.1927635823303	0.0212836923744282	4.1927635823303	0.0312603067294752	4.1927635823303	0.0138511433460986	4.28053409690409	0.0534587981747503	4.2483316474119	7.27776489801783E-8	4.19276358233028	1.00585420760109			4.2483316474119	0.90685136216192
4.20095336667942	0.040866867971659	4.20095336667942	0.0119658771399249	4.20095336667942	0.0263630193320374	4.20095336667942	0.0214917504201676	4.20095336667942	0.0202968195866644	4.20095336667942	0.0212849188527163	4.20095336667942	0.0312544783207153	4.20095336667942	0.0138540393155846	4.2887238812532	0.0534554203490086	4.25710364235388	7.26477335386902E-8	4.20095336667939	1.00585252184964			4.25710364235388	0.906851347121681
4.20914315102853	0.0405268990277471	4.20914315102853	0.0118951040163732	4.20914315102853	0.0262565875204572	4.20914315102853	0.0214799426736938	4.20914315102853	0.0202849565159077	4.20914315102853	0.0212738254043623	4.20914315102853	0.0312440473986643	4.20914315102853	0.0138530545260327	4.29691366560231	0.0534552218926674	4.26587563729586	7.23110476432642E-8	4.20914315102851	1.00585188611335			4.26587563729586	0.906851333139779
4.21733293537764	0.0406382480497902	4.21733293537764	0.011893063198543	4.21733293537764	0.0262727673644936	4.21733293537764	0.0215008372686783	4.21733293537764	0.0202930217396963	4.21733293537764	0.0212803468602729	4.21733293537764	0.031246237246802	4.21733293537764	0.0138545050270965	4.30510344995143	0.0534552215686348	4.27464763223784	7.2285880083729E-8	4.21733293537762	1.00585357981525			4.27464763223784	0.906851305439707
4.22552271972676	0.0406401659697958	4.22552271972676	0.0119020720769626	4.22552271972676	0.0262857325362483	4.22552271972676	0.0215381224140181	4.22552271972676	0.0203111733304196	4.22552271972676	0.0212868422972345	4.22552271972676	0.0312537177442403	4.22552271972676	0.0138557119800931	4.31329323430054	0.0534546248685519	4.28341962717982	7.22434869408881E-8	4.22552271972674	1.0058567839555			4.28341962717982	0.906851270835938
4.23371250407587	0.0405401117061554	4.23371250407587	0.0118923879796525	4.23371250407587	0.0262720216429328	4.23371250407587	0.0215343627266569	4.23371250407587	0.0203118110347723	4.23371250407587	0.0212899517540611	4.23371250407587	0.0312519808604555	4.23371250407587	0.0138521253563766	4.32148301864965	0.0534539302713577	4.2921916221218	7.28037376137517E-8	4.23371250407585	1.00586372645155			4.2921916221218	0.906851230474622
4.24190228842498	0.0404010081340087	4.24190228842498	0.0118668238070595	4.24190228842498	0.0262412917733511	4.24190228842498	0.021491456545494	4.24190228842498	0.0202882224325509	4.24190228842498	0.0212790715211414	4.24190228842498	0.03124496874792	4.24190228842498	0.0138481806294747	4.32967280299877	0.053457209453619	4.30096361706378	7.39899305954271E-8	4.24190228842496	1.00586525018065			4.30096361706378	0.906851176937352
4.2500920727741	0.0407188992375946	4.2500920727741	0.0118834737771374	4.2500920727741	0.0262537102769783	4.2500920727741	0.0214848620672917	4.2500920727741	0.020290090434332	4.2500920727741	0.0212784117587788	4.2500920727741	0.0312581564838382	4.2500920727741	0.0138584562463048	4.33786258734788	0.0534580032789838	4.30973561200577	7.46569606994905E-8	4.25009207277408	1.00586158027003			4.30973561200577	0.906851146264124
4.25828185712321	0.0472482060007196	4.25828185712321	0.0123790522585312	4.25828185712321	0.0274711599592244	4.25828185712321	0.0216894043566744	4.25828185712321	0.0203310545060449	4.25828185712321	0.0213088154131645	4.25828185712321	0.031359838645635	4.25828185712321	0.0138871610137401	4.34605237169699	0.0534558181043765	4.31850760694775	7.49460665148662E-8	4.25828185712319	1.005852523372			4.31850760694775	0.906851115876536
4.26647164147232	0.0404400913148999	4.26647164147232	0.0118695414272452	4.26647164147232	0.0262948863347199	4.26647164147232	0.0214918697350888	4.26647164147232	0.0202883030734557	4.26647164147232	0.0212842756276796	4.26647164147232	0.0312427784562396	4.26647164147232	0.0138493097475269	4.35424215604611	0.0534564136156902	4.32727960188973	7.49390989257622E-8	4.26647164147231	1.00585583627361			4.32727960188973	0.906851081048458
4.27466142582144	0.0403568003377831	4.27466142582144	0.0118604949905475	4.27466142582144	0.0262293750879002	4.27466142582144	0.0214809715740457	4.27466142582144	0.0202799855354781	4.27466142582144	0.0212812351133151	4.27466142582144	0.0312378318468356	4.27466142582144	0.0138441133047258	4.36243194039522	0.0534560167030078	4.33605159683171	7.46481079209555E-8	4.27466142582142	1.0058635084204			4.33605159683171	0.906851046812793
4.28285121017055	0.0404910254300108	4.28285121017055	0.0119230025436751	4.28285121017055	0.0263327428453132	4.28285121017055	0.0215299408220792	4.28285121017055	0.0203149346752851	4.28285121017055	0.0212990189152727	4.28285121017055	0.0312790584882803	4.28285121017055	0.0138506211896836	4.37062172474433	0.0534586959447323	4.34482359177369	7.47786248186305E-8	4.28285121017053	1.00586261576152			4.34482359177369	0.906851007087344
4.29104099451966	0.0404871924192642	4.29104099451966	0.0119107462267901	4.29104099451966	0.0262766665448505	4.29104099451966	0.0214939357792531	4.29104099451966	0.0202966058007007	4.29104099451966	0.0212786049761899	4.29104099451966	0.0312470037677029	4.29104099451966	0.0138502977359523	4.37881150909345	0.0534535262829658	4.35359558671567	7.56956424685961E-8	4.29104099451965	1.00586740181363			4.35359558671567	0.906850950031257
4.29923077886878	0.0403802080254238	4.29923077886878	0.0118591359342168	4.29923077886878	0.0262159140109464	4.29923077886878	0.0214642350440777	4.29923077886878	0.0202829495169358	4.29923077886878	0.0212699473265592	4.29923077886878	0.0312297591429023	4.29923077886878	0.0138421997505619	4.38700129344256	0.053448864410447	4.36236758165766	7.62120288526337E-8	4.29923077886876	1.00586269045598			4.36236758165766	0.906850913645029
4.30742056321789	0.0403492676494831	4.30742056321789	0.0118508003029779	4.30742056321789	0.0262084318737443	4.30742056321789	0.02147016681924	4.30742056321789	0.0202856247224783	4.30742056321789	0.0212750992346024	4.30742056321789	0.0312302043169112	4.30742056321789	0.0138403031464434	4.39519107779167	0.0534559177527184	4.37113957659964	7.6875996354511E-8	4.30742056321787	1.00585067209403			4.37113957659964	0.906850868181704
4.315610347567	0.0403605261024271	4.315610347567	0.0118549908101005	4.315610347567	0.0262143430980086	4.315610347567	0.0214761822583483	4.315610347567	0.0202824069571277	4.315610347567	0.0212712232438694	4.315610347567	0.0312323299437801	4.315610347567	0.0138435069219922	4.40338086214079	0.0534564138935713	4.37991157154162	7.78543089852008E-8	4.31561034756699	1.00585214583858			4.37991157154162	0.906850821763027
4.32380013191612	0.0405368788748126	4.32380013191612	0.011871469748584	4.32380013191612	0.0262702125963874	4.32380013191612	0.0214987029306141	4.32380013191612	0.0202867069619081	4.32380013191612	0.0212762997956704	4.32380013191612	0.0312457808480315	4.32380013191612	0.0138458799297764	4.4115706464899	0.0534530361738056	4.3886835664836	7.80237716533472E-8	4.3238001319161	1.00585961792031			4.3886835664836	0.906850779440123
4.33198991626523	0.0410208145882865	4.33198991626523	0.0120406954677435	4.33198991626523	0.0264321993312216	4.33198991626523	0.0215327303201135	4.33198991626523	0.0203075103200142	4.33198991626523	0.0213104890880652	4.33198991626523	0.0313003972506991	4.33198991626523	0.0138595974275405	4.41976043083901	0.0534532397099168	4.39745556142558	7.79106666486394E-8	4.33198991626522	1.00585895022092			4.39745556142558	0.906850734843113
4.34017970061434	0.0452139010301433	4.34017970061434	0.0122429009377475	4.34017970061434	0.0266650952396333	4.34017970061434	0.021566438499403	4.34017970061434	0.0203234173549569	4.34017970061434	0.0213422206718058	4.34017970061434	0.0314182989464698	4.34017970061434	0.0138946155754184	4.42795021518813	0.053457109546076	4.40622755636756	7.79261221482675E-8	4.34017970061433	1.00583990753649			4.40622755636756	0.906850685162246
4.34836948496346	0.0593242442416455	4.34836948496346	0.0134794315686217	4.34836948496346	0.0284154119412084	4.34836948496346	0.0216281463583427	4.34836948496346	0.020532272235965	4.34836948496346	0.021473420307374	4.34836948496346	0.0314894085151628	4.34836948496346	0.0139229257570491	4.43613999953724	0.0534585984937597	4.41499955130954	7.79297829771377E-8	4.34836948496344	1.00583864614767			4.41499955130954	0.906850647126356
4.35655926931257	0.0404034484770402	4.35655926931257	0.011880004333425	4.35655926931257	0.0262730448600693	4.35655926931257	0.0215161775614602	4.35655926931257	0.020316777280848	4.35655926931257	0.0212978733394589	4.35655926931257	0.031257686053506	4.35655926931257	0.0138584466103209	4.44432978388635	0.0534570108430302	4.42377154625153	7.80324388510172E-8	4.35655926931256	1.00585293575056			4.42377154625153	0.906850617855774
4.36474905366168	0.0403336979260255	4.36474905366168	0.0118562230812977	4.36474905366168	0.0262328218553851	4.36474905366168	0.0214824373252459	4.36474905366168	0.0202947098317229	4.36474905366168	0.02127868549325	4.36474905366168	0.0312372810624811	4.36474905366168	0.0138500783111146	4.45251956823547	0.0534612828169596	4.43254354119351	7.81603645420942E-8	4.36474905366167	1.00585610194349			4.43254354119351	0.906850588695081
4.3729388380108	0.0403375005245193	4.3729388380108	0.0118548232108619	4.3729388380108	0.0262293767592583	4.3729388380108	0.0214763711382021	4.3729388380108	0.0202901636497691	4.3729388380108	0.0212728752726908	4.3729388380108	0.0312321975089127	4.3729388380108	0.0138457376982224	4.46070935258458	0.0534627697347967	4.44131553613549	7.87294342466908E-8	4.37293883801078	1.00585347396639			4.44131553613549	0.906850562632918
4.38112862235991	0.0404259325322266	4.38112862235991	0.0118769408168703	4.38112862235991	0.0262855304723513	4.38112862235991	0.0215026425615966	4.38112862235991	0.020299348057089	4.38112862235991	0.0212825519452637	4.38112862235991	0.0312485000087961	4.38112862235991	0.0138446063492473	4.46889913693369	0.0534602890305317	4.45008753107747	7.96410233780643E-8	4.3811286223599	1.00585697771608			4.45008753107747	0.906850537303931
4.38931840670902	0.0403670741177202	4.38931840670902	0.0118769874642805	4.38931840670902	0.0262701561166115	4.38931840670902	0.0214985085606837	4.38931840670902	0.0203030879819161	4.38931840670902	0.0212779917143646	4.38931840670902	0.0312509830794832	4.38931840670902	0.0138467009311549	4.47708892128281	0.0534591945436371	4.45885952601945	7.97401641623014E-8	4.38931840670901	1.00585861868544			4.45885952601945	0.906850515537847
4.39750819105814	0.0403426367953719	4.39750819105814	0.0118527037525913	4.39750819105814	0.0262074672462717	4.39750819105814	0.0214678543149809	4.39750819105814	0.0202849071705319	4.39750819105814	0.0212704718065261	4.39750819105814	0.0312363784116641	4.39750819105814	0.0138424751584686	4.48527870563192	0.0534572099802251	4.46763152096143	7.96226393984017E-8	4.39750819105813	1.00585663925285			4.46763152096143	0.906850487794975
4.40569797540725	0.0404226554742335	4.40569797540725	0.0118602222029609	4.40569797540725	0.0262187028047171	4.40569797540725	0.0214764124027877	4.40569797540725	0.020289621901295	4.40569797540725	0.0212795928815899	4.40569797540725	0.0312415313809886	4.40569797540725	0.0138478621826009	4.49346848998103	0.0534520419157693	4.47640351590342	8.00377910218298E-8	4.40569797540724	1.00585980680271			4.47640351590342	0.906850454212069
4.41388775975637	0.0403845032684065	4.41388775975637	0.0118520802934209	4.41388775975637	0.0262193658372303	4.41388775975637	0.0214721803001663	4.41388775975637	0.020288083488668	4.41388775975637	0.0212738200428776	4.41388775975637	0.0312376901176173	4.41388775975637	0.0138560062064863	4.50165827433015	0.0534491637574006	4.4851755108454	8.06881728020306E-8	4.41388775975635	1.00586203089804			4.4851755108454	0.906850408218283
4.42207754410548	0.0403356450778115	4.42207754410548	0.0118462535253665	4.42207754410548	0.0262111738084541	4.42207754410548	0.0214665168037076	4.42207754410548	0.0202812662132725	4.42207754410548	0.0212677169700318	4.42207754410548	0.0312336185981032	4.42207754410548	0.013853036567453	4.50984805867926	0.0534515452334949	4.49394750578738	8.05645403243011E-8	4.42207754410547	1.00585881610697			4.49394750578738	0.906850380796401
4.43026732845459	0.0403469584258308	4.43026732845459	0.0118521184866931	4.43026732845459	0.0262224130501335	4.43026732845459	0.0214740771462561	4.43026732845459	0.0202877787993665	4.43026732845459	0.021271534324563	4.43026732845459	0.0312369794708181	4.43026732845459	0.0138476166735118	4.51803784302838	0.0534509495220846	4.50271950072936	8.05771219701207E-8	4.43026732845458	1.0058587932795			4.50271950072936	0.906850340119131
4.43845711280371	0.0403510823499265	4.43845711280371	0.0118498423592753	4.43845711280371	0.0262320480847971	4.43845711280371	0.0214819151013823	4.43845711280371	0.0202882469473533	4.43845711280371	0.0212759652212289	4.43845711280371	0.0312406863627991	4.43845711280371	0.013839516728207	4.52622762737749	0.0534506525601118	4.51149149567134	8.12646606225653E-8	4.43845711280369	1.0058712473716			4.51149149567134	0.906850311124813
4.44664689715282	0.0403415419077524	4.44664689715282	0.0118430514553894	4.44664689715282	0.0262205029731036	4.44664689715282	0.0214797573543393	4.44664689715282	0.0202842192574849	4.44664689715282	0.0212753455299871	4.44664689715282	0.0312410748875894	4.44664689715282	0.0138380595165446	4.5344174117266	0.0534513472659818	4.52026349061332	8.1178313262164E-8	4.44664689715281	1.00586981573235			4.52026349061332	0.90685029856294
4.45483668150193	0.0403287126677127	4.45483668150193	0.0118431211034905	4.45483668150193	0.0262085838757096	4.45483668150193	0.0214740467970606	4.45483668150193	0.0202837895924627	4.45483668150193	0.0212691387543024	4.45483668150193	0.031238670016931	4.45483668150193	0.0138398839570864	4.54260719607572	0.0534532378326488	4.5290354855553	8.06846303221356E-8	4.45483668150192	1.00585475773349			4.5290354855553	0.906850283638304
4.46302646585105	0.0403517940079189	4.46302646585105	0.0118517877896327	4.46302646585105	0.0262126157781448	4.46302646585105	0.0214720403127432	4.46302646585105	0.0202820044779675	4.46302646585105	0.0212660335186955	4.46302646585105	0.0312355516674619	4.46302646585105	0.013840744968845	4.55079698042483	0.0534567108186197	4.53780748049729	8.03771005652034E-8	4.46302646585104	1.00585503947725			4.53780748049729	0.906850276957637
4.47121625020016	0.0404217580344384	4.47121625020016	0.0118706544996171	4.47121625020016	0.0262539833426064	4.47121625020016	0.0214872212294459	4.47121625020016	0.020296526022421	4.47121625020016	0.0212746179819452	4.47121625020016	0.0312449057496516	4.47121625020016	0.0138494955230784	4.55898676477394	0.0534539298697257	4.54657947543927	8.05373363272587E-8	4.47121625020015	1.00586402810085			4.54657947543927	0.906850269037896
4.47940603454927	0.040353322026627	4.47940603454927	0.0118515716525172	4.47940603454927	0.0262343942428181	4.47940603454927	0.0214791286425729	4.47940603454927	0.0202902401448091	4.47940603454927	0.0212815392628785	4.47940603454927	0.0312506610579917	4.47940603454927	0.0138551027964524	4.56717654912306	0.0534530397890083	4.55535147038125	8.08347612794105E-8	4.47940603454926	1.00585826526167			4.55535147038125	0.906850270609337
4.48759581889839	0.0403963465013718	4.48759581889839	0.0118565554293015	4.48759581889839	0.026235126459325	4.48759581889839	0.0214800324360611	4.48759581889839	0.0202839470464277	4.48759581889839	0.021282223532011	4.48759581889839	0.031245726234547	4.48759581889839	0.0138580505554075	4.57536633347217	0.0534561158622968	4.56412346532323	8.08081246942201E-8	4.48759581889838	1.00585797629345			4.56412346532323	0.906850260970842
4.4957856032475	0.0412067834196157	4.4957856032475	0.0119180829780957	4.4957856032475	0.0263095322186963	4.4957856032475	0.0215040765611105	4.4957856032475	0.0202976030673492	4.4957856032475	0.0212853210172931	4.4957856032475	0.0312476794814091	4.4957856032475	0.0138605872976812	4.58355611782128	0.0534597940848594	4.57289546026521	8.05014977977764E-8	4.49578560324749	1.00586144349398			4.57289546026521	0.906850272092231
4.50397538759661	0.0403187922692686	4.50397538759661	0.0118434645641561	4.50397538759661	0.026213708856661	4.50397538759661	0.0214655101258273	4.50397538759661	0.0202757961827395	4.50397538759661	0.0212682952952003	4.50397538759661	0.0312276906622286	4.50397538759661	0.013842898989042	4.5917459021704	0.0534625724736361	4.58166745520719	8.09923249590299E-8	4.5039753875966	1.00585507892804			4.58166745520719	0.906850268329998
4.51216517194573	0.0403217148480339	4.51216517194573	0.0118401451855784	4.51216517194573	0.0262047873557298	4.51216517194573	0.0214628138207317	4.51216517194573	0.0202718925066092	4.51216517194573	0.0212664866154711	4.51216517194573	0.031226773072435	4.51216517194573	0.0138418545534347	4.59993568651951	0.0534627717392007	4.59043945014918	8.17530185842712E-8	4.51216517194572	1.0058557484463			4.59043945014918	0.906850254696
4.52035495629484	0.0412805183716695	4.52035495629484	0.0118965056771062	4.52035495629484	0.0263200479166073	4.52035495629484	0.0215102945222363	4.52035495629484	0.0203018713105632	4.52035495629484	0.0213020691580277	4.52035495629484	0.0312964286260746	4.52035495629484	0.0138639996129113	4.60812547086862	0.0534598857076866	4.59921144509116	8.18985467548961E-8	4.52035495629483	1.00585578879983			4.59921144509116	0.906850233691863
4.52854474064395	0.0411258546746997	4.52854474064395	0.0119067175889686	4.52854474064395	0.0263441515545804	4.52854474064395	0.0215298958055796	4.52854474064395	0.0203139452033578	4.52854474064395	0.0213059545762402	4.52854474064395	0.0313041530639892	4.52854474064395	0.0138673960967759	4.61631525521774	0.0534546266146449	4.60798344003314	8.18708906302314E-8	4.52854474064395	1.00585295689949			4.60798344003314	0.906850212910517
4.53673452499307	0.0403257148245158	4.53673452499307	0.011838171753705	4.53673452499307	0.0262116761328804	4.53673452499307	0.0214689977722264	4.53673452499307	0.0202811600802755	4.53673452499307	0.0212730041278667	4.53673452499307	0.0312380845242469	4.53673452499307	0.0138483628186297	4.62450503956685	0.0534525401740265	4.61675543497512	8.20713763996887E-8	4.53673452499306	1.00584958649556			4.61675543497512	0.906850191551511
4.54492430934218	0.0403744196863185	4.54492430934218	0.0118456238508761	4.54492430934218	0.0262159717676916	4.54492430934218	0.0214708371655822	4.54492430934218	0.0202819969264212	4.54492430934218	0.0212753821875885	4.54492430934218	0.0312422906209006	4.54492430934218	0.013848699920426	4.63269482391596	0.0534539280171335	4.6255274299171	8.26022190759762E-8	4.54492430934217	1.00585088592301			4.6255274299171	0.906850164753045
4.55311409369129	0.0404697709435609	4.55311409369129	0.0118624116099272	4.55311409369129	0.0262513540552152	4.55311409369129	0.0214815059846453	4.55311409369129	0.0202839323649051	4.55311409369129	0.0212781399302356	4.55311409369129	0.0312514006249767	4.55311409369129	0.0138492757286	4.64088460826508	0.05345234025755	4.63429942485908	8.32945374630902E-8	4.55311409369129	1.00585993730781			4.63429942485908	0.9068501220282
4.56130387804041	0.0404773129603958	4.56130387804041	0.0118642843092685	4.56130387804041	0.0262484902948429	4.56130387804041	0.0214828977316195	4.56130387804041	0.0202851494899207	4.56130387804041	0.0212809990131067	4.56130387804041	0.0312536527625836	4.56130387804041	0.0138530155974215	4.64907439261419	0.0534500594503867	4.64307141980106	8.39110749831584E-8	4.5613038780404	1.00586514769305			4.64307141980106	0.906850069917795
4.56949366238952	0.040955310113343	4.56949366238952	0.0119267183011453	4.56949366238952	0.0263070892997985	4.56949366238952	0.0215033568437356	4.56949366238952	0.0202952768329718	4.56949366238952	0.0212823899359075	4.56949366238952	0.0312545022092927	4.56949366238952	0.0138540158780502	4.6572641769633	0.0534542270335518	4.65184341474305	8.36413365347051E-8	4.56949366238952	1.00586860087171			4.65184341474305	0.906850044849932
4.57768344673863	0.0407785328580699	4.57768344673863	0.0119783579011459	4.57768344673863	0.0263784160528663	4.57768344673863	0.0215237121369372	4.57768344673863	0.0203054590285258	4.57768344673863	0.0212894396075076	4.57768344673863	0.0312650759530238	4.57768344673863	0.0138516506920592	4.66545396131242	0.0534602888652937	4.66061540968503	8.36230984792372E-8	4.57768344673863	1.00587425795636			4.66061540968503	0.906850015211027
4.58587323108775	0.0404653432334903	4.58587323108775	0.011885483793435	4.58587323108775	0.0262621466706916	4.58587323108775	0.0214987382541655	4.58587323108775	0.0202988574651183	4.58587323108775	0.0212953762481023	4.58587323108775	0.03127345368186	4.58587323108775	0.0138472012191861	4.67364374566153	0.0534604809128466	4.66938740462701	8.40290983776669E-8	4.58587323108774	1.00587351885736			4.66938740462701	0.906849983636609
4.59406301543686	0.0407943599122149	4.59406301543686	0.0118886393918009	4.59406301543686	0.0262422053702863	4.59406301543686	0.0214859568578638	4.59406301543686	0.0202901375175975	4.59406301543686	0.0212861625315478	4.59406301543686	0.0312777116775374	4.59406301543686	0.0138464439821651	4.68183353001064	0.0534553210596622	4.67815939956899	8.4126135364408E-8	4.59406301543686	1.00586651864319			4.67815939956899	0.906849948225654
4.60225279978597	0.0453089940390267	4.60225279978597	0.0124576717579398	4.60225279978597	0.0278577373557966	4.60225279978597	0.0216624140407963	4.60225279978597	0.0203063759899935	4.60225279978597	0.0213007423596481	4.60225279978597	0.0313254324129312	4.60225279978597	0.0138746059971518	4.69002331435976	0.0534506523554015	4.68693139451097	8.46978821843504E-8	4.60225279978597	1.00586201404357			4.68693139451097	0.906849907035435
4.61044258413509	0.040902447408574	4.61044258413509	0.0119581457190993	4.61044258413509	0.0266100817427632	4.61044258413509	0.0215484092093578	4.61044258413509	0.0203212336711694	4.61044258413509	0.0213058720353231	4.61044258413509	0.0312896616864321	4.61044258413509	0.0138688678173032	4.69821309870887	0.0534515454089368	4.69570338945295	8.51283404321785E-8	4.61044258413509	1.00586398625773			4.69570338945295	0.906849875698702
4.6186323684842	0.0404028206770068	4.6186323684842	0.0118564247065332	4.6186323684842	0.0262268987684128	4.6186323684842	0.0214780052808483	4.6186323684842	0.0202841168194117	4.6186323684842	0.0212727692048234	4.6186323684842	0.031245820795049	4.6186323684842	0.0138491796719581	4.70640288305798	0.0534544273894182	4.70447538439494	8.52305643059186E-8	4.6186323684842	1.00586710612547			4.70447538439494	0.90684985125765
4.62682215283331	0.04046926554396	4.62682215283331	0.0118519142470213	4.62682215283331	0.0262303160032297	4.62682215283331	0.0214747143785102	4.62682215283331	0.0202809407412927	4.62682215283331	0.021272558764519	4.62682215283331	0.0312475952334665	4.62682215283331	0.0138504038564055	4.7145926674071	0.0534555215721654	4.71324737933692	8.53213064848387E-8	4.62682215283331	1.00587131314925			4.71324737933692	0.906849832272996
4.63501193718243	0.0403562873351518	4.63501193718243	0.0118455403047676	4.63501193718243	0.0262233930224289	4.63501193718243	0.0214718576255306	4.63501193718243	0.020282919649196	4.63501193718243	0.0212701965651331	4.63501193718243	0.0312444640461774	4.63501193718243	0.0138558444745323	4.72278245175621	0.0534570099947244	4.7220193742789	8.5454339233805E-8	4.63501193718243	1.00587657238278			4.7220193742789	0.906849801914605
4.64320172153154	0.0403570438657593	4.64320172153154	0.0118546806546634	4.64320172153154	0.0262759394829397	4.64320172153154	0.0215005217904683	4.64320172153154	0.0202984848411904	4.64320172153154	0.021285710950622	4.64320172153154	0.031264041555199	4.64320172153154	0.0138561686785424	4.73097223610532	0.053454821240616	4.73079136922088	8.57570484395805E-8	4.64320172153154	1.00587329721754			4.73079136922088	0.906849774132719
4.65139150588065	0.0403810938624878	4.65139150588065	0.0118738531266953	4.65139150588065	0.0262981276254446	4.65139150588065	0.0215134253976107	4.65139150588065	0.0203035309961213	4.65139150588065	0.0212982849501316	4.65139150588065	0.0312710059498034	4.65139150588065	0.0138556677395303	4.73916202045444	0.0534501575165979	4.73956336416286	8.59839163934716E-8	4.65139150588065	1.00587466259123			4.73956336416286	0.906849747022522
4.65958129022977	0.0403507212245992	4.65958129022977	0.011856487787196	4.65958129022977	0.0262238315330375	4.65958129022977	0.0214801652603128	4.65958129022977	0.0202879275691066	4.65958129022977	0.0212804852971844	4.65958129022977	0.0312480405556288	4.65958129022977	0.0138494079860513	4.74735180480355	0.0534515465430019	4.74833535910484	8.6444924580721E-8	4.65958129022977	1.0058704679482			4.74833535910484	0.906849710472333
4.66777107457888	0.0403494882614442	4.66777107457888	0.0118486725073171	4.66777107457888	0.0262099585753276	4.66777107457888	0.0214720137068237	4.66777107457888	0.0202845070980196	4.66777107457888	0.0212739346943723	4.66777107457888	0.0312389526272826	4.66777107457888	0.0138452781112894	4.75554158915266	0.0534549218635752	4.75710735404682	8.61385440712361E-8	4.66777107457888	1.00586982983254			4.75710735404682	0.906849706504097
4.675960858928	0.0403979114901382	4.675960858928	0.011849335232901	4.675960858928	0.026209691145904	4.675960858928	0.0214704261257961	4.675960858928	0.020282864233923	4.675960858928	0.0212779520737706	4.675960858928	0.031240115333088	4.675960858928	0.013846655759726	4.76373137350178	0.0534530365283338	4.76587934898881	8.59257491576693E-8	4.675960858928	1.00586811046205			4.76587934898881	0.906849688768746
4.68415064327711	0.0405657340692707	4.68415064327711	0.0118599867036858	4.68415064327711	0.0262159494706553	4.68415064327711	0.0214718213166964	4.68415064327711	0.0202868949343779	4.68415064327711	0.0212854498459198	4.68415064327711	0.0312464080107321	4.68415064327711	0.0138510657873491	4.77192115785089	0.0534482683834219	4.77465134393079	8.65669562104661E-8	4.68415064327711	1.00586438189059			4.77465134393079	0.906849671316433
4.69234042762622	0.0411238765128896	4.69234042762622	0.011906019748392	4.69234042762622	0.0262612082929039	4.69234042762622	0.0214839620449115	4.69234042762622	0.020290482091099	4.69234042762622	0.0212869384862745	4.69234042762622	0.0312475238949229	4.69234042762622	0.0138500890250659	4.7801109422	0.0534504637979047	4.78342333887277	8.68532145353727E-8	4.69234042762622	1.00587200565889			4.78342333887277	0.906849647730629
4.70053021197534	0.0421847517156465	4.70053021197534	0.0121556743355319	4.70053021197534	0.0263813152224074	4.70053021197534	0.0215119328279963	4.70053021197534	0.020296091506524	4.70053021197534	0.0212856795330844	4.70053021197534	0.0312534108654909	4.70053021197534	0.0138571255083946	4.78830072654912	0.0534585996890235	4.79219533381475	8.68013902757636E-8	4.70053021197534	1.0058696720949			4.79219533381475	0.906849631721322
4.70871999632445	0.0404974384955211	4.70871999632445	0.0118759231353665	4.70871999632445	0.0262340568375746	4.70871999632445	0.0214792662861656	4.70871999632445	0.02028729854294	4.70871999632445	0.0212728713886391	4.70871999632445	0.031241929034158	4.70871999632445	0.0138512995785423	4.79649051089823	0.0534575017837875	4.80096732875673	8.67615820940758E-8	4.70871999632445	1.00586573956195			4.80096732875673	0.906849614512257
4.71690978067356	0.0404691029614104	4.71690978067356	0.0118693895995327	4.71690978067356	0.0262399491304814	4.71690978067356	0.0214827934081195	4.71690978067356	0.0202881324853143	4.71690978067356	0.0212742553134583	4.71690978067356	0.0312452410062666	4.71690978067356	0.013850976475792	4.80468029524735	0.0534516473217223	4.80973932369871	8.66147019599767E-8	4.71690978067356	1.00585977234228			4.80973932369871	0.906849609794061
4.72509956502268	0.0404323500207401	4.72509956502268	0.0118574265776708	4.72509956502268	0.0262444109317864	4.72509956502268	0.0214769757585312	4.72509956502268	0.020282207413038	4.72509956502268	0.02127542740305	4.72509956502268	0.0312448520636199	4.72509956502268	0.0138547453424158	4.81287007959646	0.0534522424632466	4.8185113186407	8.62899812073526E-8	4.72509956502268	1.00586389675897			4.8185113186407	0.906849617329788
4.73328934937179	0.0403813381418701	4.73328934937179	0.0118607140110284	4.73328934937179	0.0262401769279367	4.73328934937179	0.021474368515656	4.73328934937179	0.0202825888945776	4.73328934937179	0.0212788708343258	4.73328934937179	0.0312428265510446	4.73328934937179	0.0138520301713479	4.82105986394557	0.0534551197192142	4.82728331358268	8.69115757687537E-8	4.73328934937179	1.00587271795922			4.82728331358268	0.906849586803267
4.7414791337209	0.0431964104406004	4.7414791337209	0.0123096592841776	4.7414791337209	0.0273424295204648	4.7414791337209	0.0217344425684264	4.7414791337209	0.0203297828905352	4.7414791337209	0.0213114473937059	4.7414791337209	0.0313487584139086	4.7414791337209	0.0138838407123558	4.82924964829469	0.0534528374712904	4.83605530852466	8.7495875662457E-8	4.74147913372091	1.00587298525575			4.83605530852466	0.906849572336154
4.74966891807002	0.0432650431829578	4.74966891807002	0.0123735324404085	4.74966891807002	0.0277234167432141	4.74966891807002	0.0217901833434503	4.74966891807002	0.0203364163247649	4.74966891807002	0.0213162140605807	4.74966891807002	0.031372918432766	4.74966891807002	0.0138904369170689	4.8374394326438	0.053448568047866	4.84482730346664	8.68310341851384E-8	4.74966891807002	1.00587540332541			4.84482730346664	0.906849578017727
4.75785870241913	0.0403942685804983	4.75785870241913	0.0118647337787647	4.75785870241913	0.0262409875339766	4.75785870241913	0.021484971865489	4.75785870241913	0.0202942009642377	4.75785870241913	0.0212832847801333	4.75785870241913	0.0312564023280173	4.75785870241913	0.0138519074028369	4.84562921699291	0.0534523387183487	4.85359929840862	8.70200701642238E-8	4.75785870241913	1.00586859087344			4.85359929840862	0.906849565293539
4.76604848676824	0.0404438390094051	4.76604848676824	0.0118803988896147	4.76604848676824	0.026237744891162	4.76604848676824	0.0214873639359405	4.76604848676824	0.0202949603981068	4.76604848676824	0.0212896074813753	4.76604848676824	0.0312693474179739	4.76604848676824	0.0138578380744191	4.85381900134203	0.0534614813325762	4.8623712933506	8.752876825484E-8	4.76604848676825	1.00586947853473			4.8623712933506	0.906849555103378
4.77423827111736	0.0412006802330101	4.77423827111736	0.0119363030743471	4.77423827111736	0.0263216331457568	4.77423827111736	0.0215112508803114	4.77423827111736	0.0203055991390513	4.77423827111736	0.0213046956415801	4.77423827111736	0.0312964560039064	4.77423827111736	0.013868054994179	4.86200878569114	0.0534626699158762	4.87114328829259	8.73333867127611E-8	4.77423827111736	1.00587437119143			4.87114328829259	0.906849548576507
4.78242805546647	0.0421159064858597	4.78242805546647	0.0120801303629289	4.78242805546647	0.026623689042602	4.78242805546647	0.0215759095594734	4.78242805546647	0.0203290973532648	4.78242805546647	0.0213202825597423	4.78242805546647	0.0313154117022903	4.78242805546647	0.013872859006454	4.87019857004025	0.0534595938425877	4.87991528323457	8.70769207891173E-8	4.78242805546647	1.0058649724736			4.87991528323457	0.906849543081054
4.79061783981558	0.0404495537371606	4.79061783981558	0.011871826373585	4.79061783981558	0.0262675497260468	4.79061783981558	0.0214861450739548	4.79061783981558	0.0202938000037602	4.79061783981558	0.0212807385527722	4.79061783981558	0.0312453690831385	4.79061783981558	0.013853521539427	4.87838835438937	0.0534541268759352	4.88868727817655	8.76521459921549E-8	4.79061783981559	1.00585996539894			4.88868727817655	0.906849512140397
4.7988076241647	0.0404502914411146	4.7988076241647	0.0118681250652629	4.7988076241647	0.0262668588717822	4.7988076241647	0.0214884103457356	4.7988076241647	0.0203002301680715	4.7988076241647	0.0212758962204333	4.7988076241647	0.0312409787583528	4.7988076241647	0.0138525270254318	4.88657813873848	0.0534507552913459	4.89745927311853	8.82773886184973E-8	4.7988076241647	1.00584813296876			4.89745927311853	0.906849505973279
4.80699740851381	0.0404230913535957	4.80699740851381	0.0118937959515991	4.80699740851381	0.0262811755259416	4.80699740851381	0.0214938803165729	4.80699740851381	0.0202958094320577	4.80699740851381	0.0212710948140836	4.80699740851381	0.0312437743691266	4.80699740851381	0.0138476578108821	4.89476792308759	0.0534538312740721	4.90623126806051	8.74940868187811E-8	4.80699740851382	1.0058438077161			4.90623126806051	0.906849510724372
4.81518719286292	0.0403341957737727	4.81518719286292	0.0118514511678169	4.81518719286292	0.0262109556883154	4.81518719286292	0.0214679425237896	4.81518719286292	0.020275757599083	4.81518719286292	0.0212663987351757	4.81518719286292	0.031231663475988	4.81518719286292	0.0138370669633736	4.90295770743671	0.0534563137574929	4.91500326300249	8.7508478768861E-8	4.81518719286293	1.00585301083852			4.91500326300249	0.906849484659495
4.82337697721204	0.0403326836650825	4.82337697721204	0.0118477772251853	4.82337697721204	0.0262015762543707	4.82337697721204	0.0214637803441947	4.82337697721204	0.0202731882231887	4.82337697721204	0.0212703692159399	4.82337697721204	0.0312325632379137	4.82337697721204	0.0138435053665216	4.91114749178582	0.053455321475787	4.92377525794447	8.81675423658541E-8	4.82337697721204	1.0058493770434			4.92377525794447	0.9068494794629
4.83156676156115	0.0403320170766812	4.83156676156115	0.0118492621023357	4.83156676156115	0.0262045456723508	4.83156676156115	0.0214652090164904	4.83156676156115	0.0202764861008742	4.83156676156115	0.0212701476718153	4.83156676156115	0.0312379442292452	4.83156676156115	0.0138465281513727	4.91933727613493	0.0534545258297797	4.93254725288646	8.84008825790529E-8	4.83156676156116	1.00585602709758			4.93254725288646	0.906849461842081
4.83975654591026	0.0403350177601924	4.83975654591026	0.0118546921918662	4.83975654591026	0.0262169317564331	4.83975654591026	0.0214720886279672	4.83975654591026	0.0202788595629309	4.83975654591026	0.0212725770136904	4.83975654591026	0.0312263788766414	4.83975654591026	0.0138407763557297	4.92752706048405	0.0534534315959603	4.94131924782844	8.85615577422087E-8	4.83975654591027	1.00586392549982			4.94131924782844	0.906849445958881
4.84794633025938	0.0403836086472138	4.84794633025938	0.0118632913271125	4.84794633025938	0.026227365611195	4.84794633025938	0.0214689612369615	4.84794633025938	0.0202763393810561	4.84794633025938	0.0212724173170767	4.84794633025938	0.0312220748726135	4.84794633025938	0.0138383263012215	4.93571684483316	0.0534519431971292	4.95009124277042	8.88807000184173E-8	4.84794633025938	1.00586097088423			4.95009124277042	0.906849412269165
4.85613611460849	0.0403601740539927	4.85613611460849	0.0118488837600136	4.85613611460849	0.0262109824563064	4.85613611460849	0.0214658976173998	4.85613611460849	0.0202721166592413	4.85613611460849	0.0212664346491272	4.85613611460849	0.0312239690276543	4.85613611460849	0.0138408133817713	4.94390662918227	0.0534515468421612	4.9588632377124	8.89743764234104E-8	4.8561361146085	1.00586235997125			4.9588632377124	0.906849407289195
4.8643258989576	0.0403297046273919	4.8643258989576	0.0118477219949818	4.8643258989576	0.0262038215808879	4.8643258989576	0.0214690706602541	4.8643258989576	0.0202717186689767	4.8643258989576	0.0212659810538523	4.8643258989576	0.0312263663379498	4.8643258989576	0.013842892418617	4.95209641353139	0.053452836808379	4.96763523265438	8.85339717423931E-8	4.86432589895761	1.00586277897753			4.96763523265438	0.906849404936602
4.87251568330672	0.0403341292992448	4.87251568330672	0.0118557079033467	4.87251568330672	0.0262039440563118	4.87251568330672	0.0214708983289158	4.87251568330672	0.0202775082332365	4.87251568330672	0.0212689636786022	4.87251568330672	0.0312273769127746	4.87251568330672	0.0138391049541654	4.9602861978805	0.0534527373605581	4.97640722759636	8.75193036284421E-8	4.87251568330673	1.00586205704171			4.97640722759636	0.906849406848147
4.88070546765583	0.0405399322944505	4.88070546765583	0.0118637659674818	4.88070546765583	0.0262117633436885	4.88070546765583	0.0214710900494097	4.88070546765583	0.020285229954519	4.88070546765583	0.0212726516822959	4.88070546765583	0.0312382195545962	4.88070546765583	0.0138424146583342	4.96847598222961	0.0534508529303624	4.98517922253835	8.70718741891387E-8	4.88070546765584	1.00586547717242			4.98517922253835	0.906849417671754
4.88889525200494	0.0418436680336471	4.88889525200494	0.0121176300884755	4.88889525200494	0.0264823205665394	4.88889525200494	0.0215686102422225	4.88889525200494	0.0203795639781087	4.88889525200494	0.0213495104289272	4.88889525200494	0.0313569426805983	4.88889525200494	0.0138846604443998	4.97666576657873	0.0534531351782862	4.99395121748033	8.74905020704626E-8	4.88889525200495	1.00586548439536			4.99395121748033	0.906849424732161
4.89708503635406	0.0421560508811853	4.89708503635406	0.0120086978149477	4.89708503635406	0.0263681822665252	4.89708503635406	0.021544717519172	4.89708503635406	0.0203445012094278	4.89708503635406	0.0213152844813784	4.89708503635406	0.0313121986044005	4.89708503635406	0.0138847633933857	4.98485555092784	0.0534559190994553	5.00272321242231	8.72302808710942E-8	4.89708503635407	1.00586184204028			5.00272321242231	0.9068494491646
4.90527482070317	0.0416233948935105	4.90527482070317	0.0118818271555968	4.90527482070317	0.0262522608251819	4.90527482070317	0.0214823138624046	4.90527482070317	0.0202824810466879	4.90527482070317	0.0212719486666721	4.90527482070317	0.0312363413803692	4.90527482070317	0.0138509269270079	4.99304533527695	0.0534585982600614	5.01149520736429	8.71628847702818E-8	4.90527482070318	1.0058558820333			5.01149520736429	0.906849465236087
4.91346460505228	0.0405096535865608	4.91346460505228	0.0118786033116561	4.91346460505228	0.0262512838775082	4.91346460505228	0.0214752153789343	4.91346460505228	0.0202794001089927	4.91346460505228	0.0212718489303692	4.91346460505228	0.0312318119738397	4.91346460505228	0.0138482528097077	5.00123511962607	0.0534595919825917	5.02026720230627	8.70440803084068E-8	4.9134646050523	1.00584928404452			5.02026720230627	0.906849500454292
4.9216543894014	0.0404130301569737	4.9216543894014	0.0118579942319559	4.9216543894014	0.0262219737869601	4.9216543894014	0.0214724130087576	4.9216543894014	0.0202756051836966	4.9216543894014	0.0212699246142121	4.9216543894014	0.0312281214350767	4.9216543894014	0.0138430801405636	5.00942490397518	0.0534535237547292	5.02903919724825	8.67268426035737E-8	4.92165438940141	1.00585906953204			5.02903919724825	0.906849527960479
4.92984417375051	0.0405645223931653	4.92984417375051	0.0118817307717499	4.92984417375051	0.0262420807193516	4.92984417375051	0.0214845529673429	4.92984417375051	0.0202848329695973	4.92984417375051	0.0212799215194632	4.92984417375051	0.0312364128910748	4.92984417375051	0.0138470338891089	5.01761468832429	0.0534444939912049	5.03781119219023	8.65318386575275E-8	4.92984417375052	1.0058672834925			5.03781119219023	0.906849555455203
4.93803395809963	0.0406301476254162	4.93803395809963	0.0118888188686135	4.93803395809963	0.0262678730946606	4.93803395809963	0.0214879590848439	4.93803395809963	0.0202884037680775	4.93803395809963	0.0212805760269001	4.93803395809963	0.0312425111364107	4.93803395809963	0.0138466438633704	5.02580447267341	0.0534418099047763	5.04658318713222	8.70523584556766E-8	4.93803395809964	1.00585761181293			5.04658318713222	0.906849540226617
4.94622374244874	0.0404529554953051	4.94622374244874	0.0118653412490449	4.94622374244874	0.0262467821767048	4.94622374244874	0.0214810234227508	4.94622374244874	0.0202816345002673	4.94622374244874	0.0212733659764098	4.94622374244874	0.0312337882303466	4.94622374244874	0.0138409681208057	5.03399425702252	0.0534429056200083	5.0553551820742	8.75551120327106E-8	4.94622374244875	1.00585248311876			5.0553551820742	0.906849541880799
4.95441352679785	0.0403210991123073	4.95441352679785	0.0118444111605229	4.95441352679785	0.0262144284104435	4.95441352679785	0.0214751520957566	4.95441352679785	0.0202791694553623	4.95441352679785	0.0212683186795082	4.95441352679785	0.031229459095755	4.95441352679785	0.0138463578437807	5.04218404137163	0.0534454856646478	5.06412717701618	8.77533195709795E-8	4.95441352679786	1.00585555974612			5.06412717701618	0.906849533508285
4.96260331114697	0.0403128436433744	4.96260331114697	0.0118426931653818	4.96260331114697	0.0262071854502301	4.96260331114697	0.0214690651412684	4.96260331114697	0.0202739157674806	4.96260331114697	0.0212612467371319	4.96260331114697	0.0312215448439781	4.96260331114697	0.0138406112850762	5.05037382572075	0.0534493609226259	5.07289917195816	8.76251723713315E-8	4.96260331114698	1.00584820036861			5.07289917195816	0.906849531450171
4.97079309549608	0.0403100027515125	4.97079309549608	0.0118470941302866	4.97079309549608	0.0262074709790572	4.97079309549608	0.0214626446747769	4.97079309549608	0.02027480332068	4.97079309549608	0.0212605411110865	4.97079309549608	0.0312170516787203	4.97079309549608	0.0138339129267664	5.05856361006986	0.0534503532043319	5.08167116690014	8.70978841831487E-8	4.97079309549609	1.00584387303995			5.08167116690014	0.906849535040033
4.97898287984519	0.0403024063385574	4.97898287984519	0.0118429697363999	4.97898287984519	0.026197509714059	4.97898287984519	0.021459946079747	4.97898287984519	0.0202724364047461	4.97898287984519	0.0212616402622439	4.97898287984519	0.0312191390281243	4.97898287984519	0.0138356162441763	5.06675339441898	0.0534489615347581	5.09044316184212	8.72616707022341E-8	4.97898287984521	1.00585053426222			5.09044316184212	0.906849524360673
4.98717266419431	0.0403088846889505	4.98717266419431	0.0118478173079218	4.98717266419431	0.0261991012003934	4.98717266419431	0.0214662088464846	4.98717266419431	0.0202755126191873	4.98717266419431	0.0212660345934428	4.98717266419431	0.0312248990028324	4.98717266419431	0.0138405036912054	5.07494317876809	0.0534462775206136	5.09921515678411	8.68890293315013E-8	4.98717266419432	1.00585294514845			5.09921515678411	0.906849529912481
4.99536244854342	0.0403226707231813	4.99536244854342	0.01186115230357	4.99536244854342	0.026211315229202	4.99536244854342	0.0214728251023114	4.99536244854342	0.0202841638857626	4.99536244854342	0.0212737501769866	4.99536244854342	0.0312306211188933	4.99536244854342	0.0138424058148823	5.0831329631172	0.0534440945008604	5.10798715172609	8.6417634445354E-8	4.99536244854343	1.00585561089593			5.10798715172609	0.9068495292431
5.00355223289253	0.0403399067200364	5.00355223289253	0.0118609329371193	5.00355223289253	0.0262098282241399	5.00355223289253	0.0214662687812052	5.00355223289253	0.0202815171517108	5.00355223289253	0.0212746760286901	5.00355223289253	0.0312342956894902	5.00355223289253	0.0138402527888025	5.09132274746632	0.0534439936503986	5.11675914666807	8.69421188118674E-8	5.00355223289255	1.00585801056628			5.11675914666807	0.906849534547675
5.01174201724165	0.0403778568122271	5.01174201724165	0.0118666028474104	5.01174201724165	0.0262193017933653	5.01174201724165	0.0214637590310898	5.01174201724165	0.0202826331812371	5.01174201724165	0.0212713418512907	5.01174201724165	0.0312326733482267	5.01174201724165	0.0138368024749419	5.09951253181543	0.0534421083151573	5.12553114161005	8.76750236828337E-8	5.01174201724166	1.0058652058947			5.12553114161005	0.906849524580184
5.01993180159076	0.0405058189470018	5.01993180159076	0.011892620877878	5.01993180159076	0.0262535233874548	5.01993180159076	0.0214813633331276	5.01993180159076	0.0202941851245602	5.01993180159076	0.0212756860090785	5.01993180159076	0.0312401545550804	5.01993180159076	0.0138393875976653	5.10770231616454	0.0534446915542845	5.13430313655203	8.77339580801441E-8	5.01993180159078	1.00587334719395			5.13430313655203	0.90684953411712
5.02812158593987	0.0404065943172841	5.02812158593987	0.0118652062605171	5.02812158593987	0.026245066112142	5.02812158593987	0.0214875489250907	5.02812158593987	0.020292732996772	5.02812158593987	0.0212818223108163	5.02812158593987	0.0312505760367837	5.02812158593987	0.0138483414638501	5.11589210051366	0.0534483695100556	5.14307513149401	8.76951847334684E-8	5.02812158593989	1.00587428418701			5.14307513149401	0.906849522497987
5.03631137028899	0.0403293562369222	5.03631137028899	0.0118508546785623	5.03631137028899	0.02622108675172	5.03631137028899	0.0214718709242366	5.03631137028899	0.0202837050129254	5.03631137028899	0.0212713648196967	5.03631137028899	0.0312409898943616	5.03631137028899	0.0138451983258173	5.12408188486277	0.0534511478988323	5.15184712643599	8.78324018753772E-8	5.036311370289	1.00587142339267			5.15184712643599	0.90684951247534
5.0445011546381	0.0403398393815006	5.0445011546381	0.0118584204209466	5.0445011546381	0.0262305526204566	5.0445011546381	0.0214856925931336	5.0445011546381	0.0202891676795799	5.0445011546381	0.0212702778704177	5.0445011546381	0.0312409314268798	5.0445011546381	0.0138423688976165	5.13227166921188	0.0534533312784698	5.16061912137798	8.74055716983642E-8	5.04450115463812	1.00587177935382			5.16061912137798	0.906849520694358
5.05269093898721	0.040340020450044	5.05269093898721	0.0118507283764033	5.05269093898721	0.0262229215914144	5.05269093898721	0.0214778919995718	5.05269093898721	0.0202826890446557	5.05269093898721	0.0212631535888343	5.05269093898721	0.0312330466848557	5.05269093898721	0.0138426046118163	5.140461453561	0.0534486670895209	5.16939111631996	8.64288571719223E-8	5.05269093898723	1.00587510171298			5.16939111631996	0.906849528612441
5.06088072333633	0.0403254470304505	5.06088072333633	0.0118473342244757	5.06088072333633	0.0262145434269911	5.06088072333633	0.0214692881991532	5.06088072333633	0.0202765011668463	5.06088072333633	0.0212664720228724	5.06088072333633	0.0312365948740614	5.06088072333633	0.0138449251400227	5.14865123791011	0.0534504532722874	5.17816311126194	8.62809177390837E-8	5.06088072333634	1.00586786354893			5.17816311126194	0.906849525302059
5.06907050768544	0.0403667585223343	5.06907050768544	0.0118603889317308	5.06907050768544	0.0262491070423498	5.06907050768544	0.0214923905737154	5.06907050768544	0.0202961846411801	5.06907050768544	0.0212885728825042	5.06907050768544	0.0312672796290377	5.06907050768544	0.013850691657139	5.15684102225922	0.0534527341086279	5.18693510620392	8.73385615944451E-8	5.06907050768546	1.00586398701902			5.18693510620392	0.906849516805207
5.07726029203455	0.040745965263078	5.07726029203455	0.0118872730629348	5.07726029203455	0.0262860630676205	5.07726029203455	0.0215057124056638	5.07726029203455	0.0202998887209275	5.07726029203455	0.0212896953559819	5.07726029203455	0.0312780295298948	5.07726029203455	0.0138505970135457	5.16503080660834	0.0534485665254629	5.1957071011459	8.73200938448406E-8	5.07726029203457	1.00586387865048			5.1957071011459	0.906849534210244
5.08545007638367	0.041128920387724	5.08545007638367	0.0119084553407731	5.08545007638367	0.0262905943819134	5.08545007638367	0.0214933088534879	5.08545007638367	0.0202939246901035	5.08545007638367	0.0212814191512491	5.08545007638367	0.0312495224514007	5.08545007638367	0.0138451142883119	5.17322059095745	0.0534504545941528	5.20447909608788	8.74589793006557E-8	5.08545007638369	1.00586143848204			5.20447909608788	0.906849522772869
5.09363986073278	0.0403256579218247	5.09363986073278	0.0118501466586975	5.09363986073278	0.0262185777405992	5.09363986073278	0.0214760767286496	5.09363986073278	0.020291597328197	5.09363986073278	0.0212745799582922	5.09363986073278	0.0312366860732598	5.09363986073278	0.0138382304328867	5.18141037530656	0.053453927353381	5.21325109102987	8.77623750465457E-8	5.0936398607328	1.00585617288477			5.21325109102987	0.906849532057162
5.10182964508189	0.0403179933661736	5.10182964508189	0.0118424619579156	5.10182964508189	0.026205133088798	5.10182964508189	0.0214695523248693	5.10182964508189	0.0202858412617508	5.10182964508189	0.0212673409527652	5.10182964508189	0.0312311572478192	5.10182964508189	0.0138361517755854	5.18960015965568	0.0534516451499485	5.22202308597185	8.70745197895097E-8	5.10182964508191	1.0058600522325			5.22202308597185	0.90684954530552
5.11001942943101	0.0403831843201301	5.11001942943101	0.0118589796058626	5.11001942943101	0.0262278943308414	5.11001942943101	0.0214787036260401	5.11001942943101	0.0202865118255917	5.11001942943101	0.0212705981745155	5.11001942943101	0.031235021665975	5.11001942943101	0.0138421533856479	5.19778994400479	0.0534516456305215	5.23079508091383	8.69387196477475E-8	5.11001942943103	1.00586043758665			5.23079508091383	0.90684954404394
5.11820921378012	0.0404355341609366	5.11820921378012	0.0118715030051687	5.11820921378012	0.026270304532937	5.11820921378012	0.0214968825635592	5.11820921378012	0.0202951847654253	5.11820921378012	0.0212800399771932	5.11820921378012	0.0312448984902339	5.11820921378012	0.0138450044719575	5.2059797283539	0.053452240999545	5.23956707585581	8.64456860208273E-8	5.11820921378014	1.00585395021894			5.23956707585581	0.906849543126185
5.12639899812923	0.0403941232249337	5.12639899812923	0.0118588774035441	5.12639899812923	0.0262297662283402	5.12639899812923	0.0214738530809787	5.12639899812923	0.0202830860304959	5.12639899812923	0.0212743755511696	5.12639899812923	0.0312446279126954	5.12639899812923	0.0138443460312198	5.21416951270302	0.0534491601765355	5.24833907079779	8.65259367380957E-8	5.12639899812925	1.00585480236957			5.24833907079779	0.906849534129671
5.13458878247835	0.0408681035231954	5.13458878247835	0.0119295526344856	5.13458878247835	0.0263739112088001	5.13458878247835	0.0215252673749961	5.13458878247835	0.0202939470702535	5.13458878247835	0.0212759393073932	5.13458878247835	0.0312539867517174	5.13458878247835	0.013849830122096	5.22235929705213	0.0534457864266179	5.25711106573977	8.75659787006245E-8	5.13458878247837	1.00585906256517			5.25711106573977	0.906849534272016
5.14277856682746	0.0408969319877782	5.14277856682746	0.0119412511251998	5.14277856682746	0.0263906028815893	5.14277856682746	0.0215372357298259	5.14277856682746	0.020288936181537	5.14277856682746	0.0212699937504708	5.14277856682746	0.0312449588506274	5.14277856682746	0.0138498230626273	5.23054908140124	0.053448465587224	5.26588306068176	8.82489945391818E-8	5.14277856682748	1.00586019677228			5.26588306068176	0.906849507254918
5.15096835117657	0.0403402048038069	5.15096835117657	0.0118559619833779	5.15096835117657	0.0262255801355547	5.15096835117657	0.0214796691931376	5.15096835117657	0.0202792968975971	5.15096835117657	0.0212706993586793	5.15096835117657	0.0312366287039562	5.15096835117657	0.0138434304225245	5.23873886575036	0.0534537311385922	5.27465505562374	8.84314557731997E-8	5.1509683511766	1.00585435791467			5.27465505562374	0.90684950721784
5.15915813552569	0.0403169513191033	5.15915813552569	0.0118525684682335	5.15915813552569	0.026220224684783	5.15915813552569	0.0214748578686532	5.15915813552569	0.0202838258923991	5.15915813552569	0.0212781418847287	5.15915813552569	0.0312357299746677	5.15915813552569	0.0138415777920537	5.24692865009947	0.0534531357695687	5.28342705056572	8.87243073893507E-8	5.15915813552571	1.00585177163351			5.28342705056572	0.906849481382695
5.1673479198748	0.040333397910886	5.1673479198748	0.0118585654160625	5.1673479198748	0.0262249008020211	5.1673479198748	0.0214792035096951	5.1673479198748	0.0202859764242772	5.1673479198748	0.0212748470961406	5.1673479198748	0.0312372738010375	5.1673479198748	0.0138415783224123	5.25511843444858	0.0534523401843144	5.2921990455077	8.84678749594633E-8	5.16734791987482	1.0058579184842			5.2921990455077	0.906849468858897
5.17553770422391	0.0403567181468744	5.17553770422391	0.0118612377945133	5.17553770422391	0.0262245286146464	5.17553770422391	0.0214779023052231	5.17553770422391	0.0202867705212227	5.17553770422391	0.0212749835404016	5.17553770422391	0.0312405331572674	5.17553770422391	0.0138426052885238	5.2633082187977	0.053450346604093	5.30097104044968	8.71446555617145E-8	5.17553770422394	1.00585819880123			5.30097104044968	0.906849476384382
5.18372748857303	0.0403432214251955	5.18372748857303	0.0118513528483159	5.18372748857303	0.0262113541634445	5.18372748857303	0.0214656045731767	5.18372748857303	0.0202781538820878	5.18372748857303	0.021269884287739	5.18372748857303	0.0312339005189535	5.18372748857303	0.0138397001668318	5.27149800314681	0.0534434006321512	5.30974303539166	8.6736768652589E-8	5.18372748857305	1.00584928408052			5.30974303539166	0.906849460727573
5.19191727292214	0.0403074614451871	5.19191727292214	0.0118458062727006	5.19191727292214	0.0261975594120084	5.19191727292214	0.0214609394017462	5.19191727292214	0.0202749179701434	5.19191727292214	0.0212653287766143	5.19191727292214	0.0312278641986957	5.19191727292214	0.0138397668423548	5.27968778749592	0.0534424054191239	5.31851503033364	8.7444632448276E-8	5.19191727292216	1.00584780290493			5.31851503033364	0.906849452087682
5.20010705727126	0.0406973464687161	5.20010705727126	0.0118618420026016	5.20010705727126	0.0262147701237852	5.20010705727126	0.0214739450632637	5.20010705727126	0.0202847273954616	5.20010705727126	0.0212745274145267	5.20010705727126	0.0312400922335084	5.20010705727126	0.0138536904117255	5.28787757184504	0.0534424112327617	5.32728702527563	8.78636157652077E-8	5.20010705727128	1.00585482536589			5.32728702527563	0.906849454004876
5.20829684162037	0.0408979800030063	5.20829684162037	0.011883657919833	5.20829684162037	0.0262887877708418	5.20829684162037	0.0214886782791436	5.20829684162037	0.0202946805082693	5.20829684162037	0.0212797559335653	5.20829684162037	0.0312460937013858	5.20829684162037	0.0138579812941946	5.29606735619415	0.053446777239531	5.33605902021761	8.80085122430658E-8	5.20829684162039	1.00586777799413			5.33605902021761	0.906849462052362
5.21648662596948	0.0403076934283495	5.21648662596948	0.0118445496271248	5.21648662596948	0.0262018222718678	5.21648662596948	0.0214610713411365	5.21648662596948	0.0202764249961558	5.21648662596948	0.0212656298831043	5.21648662596948	0.0312214071714132	5.21648662596948	0.0138423091830409	5.30425714054326	0.053450749079109	5.34483101515959	8.76769781885719E-8	5.21648662596951	1.00587561689128			5.34483101515959	0.906849476148196
5.2246764103186	0.040303092773911	5.2246764103186	0.0118434001319902	5.2246764103186	0.0261957326014611	5.2246764103186	0.0214558041453647	5.2246764103186	0.020270827645388	5.2246764103186	0.02126305522051	5.2246764103186	0.0312135060108487	5.2246764103186	0.0138392921037995	5.31244692489238	0.0534485660593558	5.35360301010157	8.70813224720681E-8	5.22467641031862	1.00587415759792			5.35360301010157	0.906849506611564
5.23286619466771	0.0403275593118417	5.23286619466771	0.0118482877932185	5.23286619466771	0.026204287354959	5.23286619466771	0.021464805585551	5.23286619466771	0.020275262008186	5.23286619466771	0.0212707896371471	5.23286619466771	0.0312222805987986	5.23286619466771	0.0138454377353614	5.32063670924149	0.0534514462821153	5.36237500504355	8.62230210812794E-8	5.23286619466773	1.00587040161616			5.36237500504355	0.906849538952018
5.24105597901682	0.0404096462921912	5.24105597901682	0.0118620617631842	5.24105597901682	0.0262176894736374	5.24105597901682	0.0214793158309963	5.24105597901682	0.0202855353051121	5.24105597901682	0.0212784766686943	5.24105597901682	0.0312512115875312	5.24105597901682	0.0138483429315749	5.3288264935906	0.053451047014196	5.37114699998553	8.53160897182167E-8	5.24105597901685	1.00586704784474			5.37114699998553	0.906849558649836
5.24924576336594	0.0422622711242815	5.24924576336594	0.0120774007728993	5.24924576336594	0.0263660814410569	5.24924576336594	0.021492478988991	5.24924576336594	0.0202957325042738	5.24924576336594	0.0212884529047994	5.24924576336594	0.0312833763738758	5.24924576336594	0.0138536020581422	5.33701627793972	0.0534493601352959	5.37991899492752	8.54650846359658E-8	5.24924576336596	1.00586793642082			5.37991899492752	0.90684957666746
5.25743554771505	0.0434968191902235	5.25743554771505	0.0124230610284043	5.25743554771505	0.0265341680193943	5.25743554771505	0.0215128737020984	5.25743554771505	0.0202942399722359	5.25743554771505	0.0212859142527554	5.25743554771505	0.0312775258102766	5.25743554771505	0.0138611934367246	5.34520606228883	0.0534486662075453	5.3886909898695	8.61767519924483E-8	5.25743554771507	1.00587407704044			5.3886909898695	0.90684959412017
5.26562533206416	0.0403365526197486	5.26562533206416	0.0118459166088149	5.26562533206416	0.026217003829058	5.26562533206416	0.0214778255639913	5.26562533206416	0.0202741928610669	5.26562533206416	0.021264383953252	5.26562533206416	0.0312351740033409	5.26562533206416	0.0138522982090703	5.35339584663795	0.0534508492272984	5.39746298481148	8.6614442548097E-8	5.26562533206419	1.00587348465516			5.39746298481148	0.906849610848043
5.27381511641328	0.0403175782927354	5.27381511641328	0.0118430820196085	5.27381511641328	0.0262087826235216	5.27381511641328	0.0214721734649135	5.27381511641328	0.020278178694601	5.27381511641328	0.0212623173168757	5.27381511641328	0.0312319303665339	5.27381511641328	0.0138447403885015	5.36158563098706	0.053454625206164	5.40623497975346	8.67704779617188E-8	5.2738151164133	1.00588133519211			5.40623497975346	0.906849629442175
5.28200490076239	0.0403130099307486	5.28200490076239	0.0118448953880164	5.28200490076239	0.0262015035819657	5.28200490076239	0.0214669351253872	5.28200490076239	0.0202755796118147	5.28200490076239	0.0212646688468004	5.28200490076239	0.0312294870883698	5.28200490076239	0.0138369778376698	5.36977541533617	0.0534528395992738	5.41500697469544	8.68157657867829E-8	5.28200490076242	1.00589131570663			5.41500697469544	0.906849637811259
5.2901946851115	0.0403970710595692	5.2901946851115	0.0118536446672183	5.2901946851115	0.0262071902424119	5.2901946851115	0.0214736610276997	5.2901946851115	0.0202803810156876	5.2901946851115	0.0212705702783723	5.2901946851115	0.0312352887764277	5.2901946851115	0.0138425969423895	5.37796519968529	0.0534549233908564	5.42377896963742	8.61036471502161E-8	5.29019468511153	1.00587915014333			5.42377896963742	0.906849658978891
5.29838446946062	0.0404439574977505	5.29838446946062	0.0118707633989108	5.29838446946062	0.0262496909474812	5.29838446946062	0.0214905827455479	5.29838446946062	0.0202951543910098	5.29838446946062	0.0212772086703785	5.29838446946062	0.0312458478543361	5.29838446946062	0.0138496598738812	5.3861549840344	0.053458896268626	5.4325509645794	8.54203935649307E-8	5.29838446946064	1.00586479542166			5.4325509645794	0.906849660733044
5.30657425380973	0.0403129723853918	5.30657425380973	0.0118448495533658	5.30657425380973	0.0262106589352371	5.30657425380973	0.0214739933670057	5.30657425380973	0.0202785199040231	5.30657425380973	0.0212702441133056	5.30657425380973	0.0312322205801761	5.30657425380973	0.0138396301122773	5.39434476838351	0.0534563141371405	5.44132295952139	8.47628133905425E-8	5.30657425380976	1.00586182798843			5.44132295952139	0.906849672182788
5.31476403815884	0.0403042918884925	5.31476403815884	0.0118445755709123	5.31476403815884	0.0262008792235859	5.31476403815884	0.0214658615750905	5.31476403815884	0.0202763771367554	5.31476403815884	0.0212635401165608	5.31476403815884	0.0312278248050439	5.31476403815884	0.0138362238316552	5.40253455273263	0.0534559172539467	5.45009495446337	8.52529679974458E-8	5.31476403815887	1.00587477348027			5.45009495446337	0.906849663648057
5.32295382250796	0.0403119294591122	5.32295382250796	0.0118508025079996	5.32295382250796	0.026204532019229	5.32295382250796	0.021466528019035	5.32295382250796	0.0202786370466054	5.32295382250796	0.0212593637164541	5.32295382250796	0.0312289293549163	5.32295382250796	0.0138389185997769	5.41072433708174	0.0534557156057326	5.45886694940535	8.69355410720354E-8	5.32295382250799	1.00588567627027			5.45886694940535	0.906849650598741
5.33114360685707	0.0403624663266349	5.33114360685707	0.0118625955172345	5.33114360685707	0.026228992725137	5.33114360685707	0.0214740174665319	5.33114360685707	0.0202840954593245	5.33114360685707	0.0212648753062692	5.33114360685707	0.0312346427167524	5.33114360685707	0.0138385638644534	5.41891412143085	0.0534525403042735	5.46763894434733	8.70534162955097E-8	5.3311436068571	1.0058821580877			5.46763894434733	0.906849652872454
5.33933339120618	0.0404511240661501	5.33933339120618	0.0118801683694898	5.33933339120618	0.026257204570098	5.33933339120618	0.0214878870714355	5.33933339120618	0.0202960932979647	5.33933339120618	0.021283697544418	5.33933339120618	0.0312569882576994	5.33933339120618	0.0138442353572114	5.42710390577997	0.053450552088884	5.47641093928931	8.67633781740551E-8	5.33933339120621	1.00587514515243			5.47641093928931	0.906849652261971
5.3475231755553	0.0410609746536215	5.3475231755553	0.0119243326125198	5.3475231755553	0.0263433934421746	5.3475231755553	0.0215046787860412	5.3475231755553	0.0203112398268016	5.3475231755553	0.0213035135623351	5.3475231755553	0.0312864622749394	5.3475231755553	0.0138614899833577	5.43529369012908	0.0534501572549769	5.48518293423129	8.65165186972553E-8	5.34752317555533	1.00586917874678			5.48518293423129	0.906849660939446
5.35571295990441	0.0406439476084324	5.35571295990441	0.0118825682323317	5.35571295990441	0.0262634913285953	5.35571295990441	0.0214724198994307	5.35571295990441	0.0202828276107651	5.35571295990441	0.0212710348573273	5.35571295990441	0.0312358485808977	5.35571295990441	0.0138486844916737	5.44348347447819	0.0534520425645803	5.49395492917328	8.57715785204773E-8	5.35571295990444	1.00586772670136			5.49395492917328	0.906849662628791
5.36390274425352	0.0403039167474443	5.36390274425352	0.011844287800825	5.36390274425352	0.0262054729552163	5.36390274425352	0.0214672657143469	5.36390274425352	0.0202775651217708	5.36390274425352	0.0212630786989476	5.36390274425352	0.0312260886152274	5.36390274425352	0.0138426477525129	5.45167325882731	0.0534524380485941	5.50272692411526	8.5798321834262E-8	5.36390274425355	1.00586762691751			5.50272692411526	0.906849652525932
5.37209252860264	0.0403054408485929	5.37209252860264	0.0118461680142914	5.37209252860264	0.0262079170827069	5.37209252860264	0.0214644847450398	5.37209252860264	0.02027829982283	5.37209252860264	0.0212654629182864	5.37209252860264	0.0312317249359869	5.37209252860264	0.0138457938431722	5.45986304317642	0.0534500565724998	5.51149891905724	8.57439971585594E-8	5.37209252860267	1.00586946187017			5.51149891905724	0.906849636817001
5.38028231295175	0.0402990180603499	5.38028231295175	0.0118424143963073	5.38028231295175	0.0262053589213731	5.38028231295175	0.0214603364221333	5.38028231295175	0.0202726675052156	5.38028231295175	0.0212620323403744	5.38028231295175	0.0312270177100406	5.38028231295175	0.0138424778022004	5.46805282752553	0.0534479686130826	5.52027091399922	8.65167856898905E-8	5.38028231295178	1.00587305805111			5.52027091399922	0.906849616644155
5.38847209730086	0.0403007732451794	5.38847209730086	0.0118400006674161	5.38847209730086	0.0262020002544655	5.38847209730086	0.0214650617898921	5.38847209730086	0.0202737701669289	5.38847209730086	0.0212667550170626	5.38847209730086	0.0312250815258785	5.38847209730086	0.0138369696739946	5.47624261187465	0.0534464773873868	5.5290429089412	8.74677214499423E-8	5.3884720973009	1.00587437992542			5.5290429089412	0.906849620788193
5.39666188164998	0.040316413842916	5.39666188164998	0.0118514018118542	5.39666188164998	0.0262117297967418	5.39666188164998	0.0214715387067855	5.39666188164998	0.0202861241995143	5.39666188164998	0.0212707586974931	5.39666188164998	0.0312306459398686	5.39666188164998	0.0138366706821187	5.48443239622376	0.0534451874211691	5.53781490388318	8.68564066063519E-8	5.39666188165001	1.00587318793152			5.53781490388318	0.906849622975168
5.40485166599909	0.0403262638212693	5.40485166599909	0.0118592815712166	5.40485166599909	0.0262211661044568	5.40485166599909	0.0214710147446119	5.40485166599909	0.0202888953147597	5.40485166599909	0.0212674815912133	5.40485166599909	0.0312310123248732	5.40485166599909	0.0138395519763773	5.49262218057287	0.0534467782408151	5.54658689882516	8.63379263089757E-8	5.40485166599912	1.00587966647541			5.54658689882516	0.906849632911849
5.4130414503482	0.0403325752394595	5.4130414503482	0.0118530697585073	5.4130414503482	0.0262123138058674	5.4130414503482	0.0214689773179849	5.4130414503482	0.0202790001160207	5.4130414503482	0.0212630263569437	5.4130414503482	0.0312258957116699	5.4130414503482	0.0138440002837038	5.50081196492199	0.053448762804227	5.55535889376715	8.56957359022244E-8	5.41304145034824	1.00587627831761			5.55535889376715	0.906849646127346
5.42123123469732	0.0403466838829672	5.42123123469732	0.0118519687433062	5.42123123469732	0.0262214487323026	5.42123123469732	0.021475639776834	5.42123123469732	0.0202821903955451	5.42123123469732	0.0212657816020582	5.42123123469732	0.0312353666432138	5.42123123469732	0.0138468117310775	5.5090017492711	0.0534501549132582	5.56413088870913	8.48058730807032E-8	5.42123123469735	1.00586285195459			5.56413088870913	0.906849659351335
5.42942101904643	0.0403907058606368	5.42942101904643	0.0118511467833697	5.42942101904643	0.0262207186577684	5.42942101904643	0.0214784264029057	5.42942101904643	0.0202797532612556	5.42942101904643	0.02127148572507	5.42942101904643	0.0312459508788965	5.42942101904643	0.01384327887822	5.51719153362021	0.0534503536740274	5.57290288365111	8.46847335569075E-8	5.42942101904646	1.00586497703531			5.57290288365111	0.906849674826952
5.43761080339554	0.0406010465024639	5.43761080339554	0.0118630676523847	5.43761080339554	0.0262251619319431	5.43761080339554	0.0214755625917894	5.43761080339554	0.0202779888257808	5.43761080339554	0.0212705452617368	5.43761080339554	0.0312368197579444	5.43761080339554	0.0138411866414445	5.52538131796933	0.053450452902198	5.58167487859309	8.52048641612498E-8	5.43761080339558	1.00587116819989			5.58167487859309	0.90684967363695
5.44580058774466	0.0405446423726619	5.44580058774466	0.0118793044969694	5.44580058774466	0.0262432638498603	5.44580058774466	0.0214714432419723	5.44580058774466	0.0202853081729208	5.44580058774466	0.0212717081039648	5.44580058774466	0.0312346270083158	5.44580058774466	0.0138371200982821	5.53357110231844	0.0534469734544754	5.59044687353507	8.59184223153439E-8	5.44580058774469	1.00587768624202			5.59044687353507	0.906849693121314
5.45399037209377	0.0406082208453803	5.45399037209377	0.0118771256147912	5.45399037209377	0.0262245751082214	5.45399037209377	0.0214715266564398	5.45399037209377	0.0202757672972354	5.45399037209377	0.0212716153644575	5.45399037209377	0.0312327162702548	5.45399037209377	0.0138378778604231	5.54176088666755	0.0534430011350784	5.59921886847705	8.6534776583469E-8	5.45399037209381	1.005876532946			5.59921886847705	0.906849701543229
5.46218015644289	0.0405240121163153	5.46218015644289	0.0118607463255972	5.46218015644289	0.0262098393060537	5.46218015644289	0.0214685517870854	5.46218015644289	0.020271035414836	5.46218015644289	0.0212600692328311	5.46218015644289	0.0312265517172913	5.46218015644289	0.0138397413228223	5.54995067101667	0.0534427034831036	5.60799086341904	8.64106535601751E-8	5.46218015644292	1.0058682114086			5.60799086341904	0.906849704972264
5.470369940792	0.0403205420127596	5.470369940792	0.011846902198705	5.470369940792	0.0261965542288502	5.470369940792	0.0214643303858107	5.470369940792	0.0202773280334402	5.470369940792	0.0212597620853668	5.470369940792	0.0312294392503941	5.470369940792	0.013840471719318	5.55814045536578	0.0534428083495376	5.61676285836102	8.60936359095896E-8	5.47036994079203	1.00586919420397			5.61676285836102	0.906849707620419
5.47855972514111	0.040442397713723	5.47855972514111	0.0118578460332144	5.47855972514111	0.0262036069186293	5.47855972514111	0.0214601696329481	5.47855972514111	0.0202814090828742	5.47855972514111	0.0212652176224019	5.47855972514111	0.0312294618438676	5.47855972514111	0.0138443283076031	5.56633023971489	0.0534491589524558	5.625534853303	8.5387366976609E-8	5.47855972514115	1.0058765412367			5.625534853303	0.906849714715072
5.48674950949023	0.0404538870586757	5.48674950949023	0.0118632383109653	5.48674950949023	0.0262105929709262	5.48674950949023	0.0214590660985759	5.48674950949023	0.0202769505803779	5.48674950949023	0.0212639519070071	5.48674950949023	0.0312208186919608	5.48674950949023	0.0138373377746939	5.57452002406401	0.0534534324251509	5.63430684824498	8.44381660854903E-8	5.48674950949026	1.0058726357401			5.63430684824498	0.906849717270479
5.49493929383934	0.0403357985384882	5.49493929383934	0.0118592534759954	5.49493929383934	0.0262121522751883	5.49493929383934	0.0214647050487913	5.49493929383934	0.0202774761213867	5.49493929383934	0.0212676651811583	5.49493929383934	0.0312222214222888	5.49493929383934	0.0138324889432974	5.58270980841312	0.0534508473634031	5.64307884318696	8.40843376718675E-8	5.49493929383937	1.00586697596574			5.64307884318696	0.906849732035994
5.50312907818845	0.0403170933910022	5.50312907818845	0.0118487675749901	5.50312907818845	0.0262054697965315	5.50312907818845	0.0214620850449346	5.50312907818845	0.0202749100925346	5.50312907818845	0.0212642207495449	5.50312907818845	0.0312269728811369	5.50312907818845	0.0138370612525206	5.59089959276223	0.0534483666591382	5.65185083812894	8.4445590413733E-8	5.50312907818849	1.00586220797253			5.65185083812894	0.906849741510128
5.51131886253757	0.0403128364627419	5.51131886253757	0.0118417879138628	5.51131886253757	0.026204373835332	5.51131886253757	0.021461587699711	5.51131886253757	0.0202755153041432	5.51131886253757	0.0212590492082511	5.51131886253757	0.031225101556286	5.51131886253757	0.0138367838649192	5.59908937711135	0.0534474715627892	5.66062283307093	8.58579574217346E-8	5.5113188625376	1.00585382166916			5.66062283307093	0.906849735589438
5.51950864688668	0.0403708752389422	5.51950864688668	0.0118560071724335	5.51950864688668	0.0262172584479507	5.51950864688668	0.0214640918018469	5.51950864688668	0.0202806583599738	5.51950864688668	0.0212649055433279	5.51950864688668	0.0312315513731344	5.51950864688668	0.0138367686217467	5.60727916146046	0.0534463800529126	5.66939482801291	8.62163836634421E-8	5.51950864688672	1.00585991892571			5.66939482801291	0.906849751119642
5.52769843123579	0.0403996065689519	5.52769843123579	0.0118747168259481	5.52769843123579	0.0262331599247444	5.52769843123579	0.021474101719597	5.52769843123579	0.0202848359102321	5.52769843123579	0.0212724383104471	5.52769843123579	0.0312335246856147	5.52769843123579	0.0138444111429758	5.61546894580958	0.0534471752532512	5.67816682295489	8.52473231505423E-8	5.52769843123583	1.00586190201148			5.67816682295489	0.906849768655039
5.53588821558491	0.0403836758472448	5.53588821558491	0.0118742920781955	5.53588821558491	0.0262451581462718	5.53588821558491	0.0214831105624556	5.53588821558491	0.0202864776494712	5.53588821558491	0.0212705039675858	5.53588821558491	0.0312339588361967	5.53588821558491	0.0138429692185069	5.62365873015869	0.0534505498457265	5.68693881789687	8.44863792692706E-8	5.53588821558494	1.00585498269288			5.68693881789687	0.906849795371238
5.54407799993402	0.0404563686485839	5.54407799993402	0.0118891816376858	5.54407799993402	0.0262532311888927	5.54407799993402	0.0214729957022865	5.54407799993402	0.0202795501607687	5.54407799993402	0.0212628619385704	5.54407799993402	0.0312298868168055	5.54407799993402	0.0138325260344892	5.6318485145078	0.0534482675978028	5.69571081283885	8.40196856975818E-8	5.54407799993406	1.00586946725842			5.69571081283885	0.906849806269289
5.55226778428313	0.0403220396932943	5.55226778428313	0.0118512817416531	5.55226778428313	0.0262038872472688	5.55226778428313	0.0214635411496262	5.55226778428313	0.0202751037139237	5.55226778428313	0.0212600112481696	5.55226778428313	0.0312251159886788	5.55226778428313	0.0138342372942145	5.64003829885692	0.0534452879517859	5.70448280778083	8.37749177717694E-8	5.55226778428317	1.00588305088236			5.70448280778083	0.906849815381133
5.56045756863225	0.0403169207575841	5.56045756863225	0.0118519030285665	5.56045756863225	0.0261956791085592	5.56045756863225	0.0214647698989351	5.56045756863225	0.0202784708197169	5.56045756863225	0.0212631611184428	5.56045756863225	0.0312287685794458	5.56045756863225	0.0138361665915582	5.64822808320603	0.0534474690485139	5.71325480272281	8.41624184763827E-8	5.56045756863228	1.00587806142483			5.71325480272281	0.90684980541591
5.56864735298136	0.04033833989572	5.56864735298136	0.0118594979072643	5.56864735298136	0.026214937822273	5.56864735298136	0.0214708379621719	5.56864735298136	0.0202805811433374	5.56864735298136	0.0212668666815373	5.56864735298136	0.0312345719817129	5.56864735298136	0.0138346985937682	5.65641786755514	0.0534450878487228	5.7220267976648	8.51231959088131E-8	5.5686473529814	1.00587694226135			5.7220267976648	0.906849794613398
5.57683713733047	0.0403467602275379	5.57683713733047	0.0118560476418292	5.57683713733047	0.0262106873494473	5.57683713733047	0.0214731317010595	5.57683713733047	0.0202793505962641	5.57683713733047	0.021271032192224	5.57683713733047	0.0312309943316691	5.57683713733047	0.0138346720730728	5.66460765190426	0.0534445914400331	5.73079879260678	8.56008135525716E-8	5.57683713733051	1.00587983291577			5.73079879260678	0.906849812057624
5.58502692167959	0.040331267315472	5.58502692167959	0.0118496193300147	5.58502692167959	0.0262031611944229	5.58502692167959	0.0214724740524125	5.58502692167959	0.0202772091679673	5.58502692167959	0.0212722428666367	5.58502692167959	0.031227315171059	5.58502692167959	0.0138383549386357	5.67279743625337	0.0534448891245449	5.73957078754876	8.54935345089839E-8	5.58502692167963	1.00587746337416			5.73957078754876	0.906849817073002
5.5932167060287	0.0403232088651587	5.5932167060287	0.0118471180263302	5.5932167060287	0.0262038750385831	5.5932167060287	0.02146246827008	5.5932167060287	0.0202724912417507	5.5932167060287	0.0212635054105105	5.5932167060287	0.0312206477012915	5.5932167060287	0.0138391535236389	5.68098722060248	0.0534474745392295	5.74834278249074	8.5011066296196E-8	5.59321670602874	1.00587438318617			5.74834278249074	0.906849819915856
5.60140649037781	0.0403370525877279	5.60140649037781	0.0118487659606206	5.60140649037781	0.0262026558220042	5.60140649037781	0.0214557556483972	5.60140649037781	0.0202741850495494	5.60140649037781	0.0212607535524327	5.60140649037781	0.0312202053203593	5.60140649037781	0.0138399780605748	5.6891770049516	0.0534520438103219	5.75711477743272	8.51339581180999E-8	5.60140649037785	1.0058783997183			5.75711477743272	0.906849799486943
5.60959627472693	0.0403460164425703	5.60959627472693	0.0118533096175894	5.60959627472693	0.0262085642110337	5.60959627472693	0.0214639551547086	5.60959627472693	0.0202757865247313	5.60959627472693	0.0212698314614714	5.60959627472693	0.0312341501762174	5.60959627472693	0.0138467250858868	5.69736678930071	0.053453036069725	5.7658867723747	8.50728719393414E-8	5.60959627472697	1.00587584219888			5.7658867723747	0.906849790720169
5.61778605907604	0.0435061485933671	5.61778605907604	0.0119282101138838	5.61778605907604	0.026387603733688	5.61778605907604	0.0214995069655336	5.61778605907604	0.0202888522087232	5.61778605907604	0.0212918742783664	5.61778605907604	0.0312915578074755	5.61778605907604	0.0138667707582103	5.70555657364982	0.0534525382023905	5.77465876731668	8.48405433153831E-8	5.61778605907608	1.00586368309923			5.77465876731668	0.906849769768887
5.62597584342515	0.0642152695075004	5.62597584342515	0.0137335400889057	5.62597584342515	0.0287934002517695	5.62597584342515	0.0217829971082028	5.62597584342515	0.0203875452000288	5.62597584342515	0.0214017196607972	5.62597584342515	0.0315218842034074	5.62597584342515	0.0139570183943717	5.71374635799894	0.0534511490080022	5.78343076225867	8.513917123821E-8	5.62597584342519	1.00585440718416			5.78343076225867	0.906849762856017
5.63416562777427	0.0403295464624787	5.63416562777427	0.0118501495197573	5.63416562777427	0.0262383833711817	5.63416562777427	0.0214845430866199	5.63416562777427	0.0202907118749347	5.63416562777427	0.0212791409419346	5.63416562777427	0.0312378267761502	5.63416562777427	0.01385252715195	5.72193614234805	0.0534487631932833	5.79220275720065	8.60271035661812E-8	5.63416562777431	1.00585514515356			5.79220275720065	0.906849744904977
5.64235541212338	0.0403266626355947	5.64235541212338	0.011852874219205	5.64235541212338	0.0262349191375443	5.64235541212338	0.0214822586660094	5.64235541212338	0.0202934248302934	5.64235541212338	0.0212767957077886	5.64235541212338	0.0312345073632225	5.64235541212338	0.0138469819705405	5.73012592669716	0.0534465729276042	5.80097475214263	8.66601343509898E-8	5.64235541212342	1.00586767816708			5.80097475214263	0.906849733698095
5.65054519647249	0.0403753241023631	5.65054519647249	0.0118710006721994	5.65054519647249	0.0262663347675896	5.65054519647249	0.0214902131512851	5.65054519647249	0.0202953903898479	5.65054519647249	0.0212797497724926	5.65054519647249	0.0312446537986628	5.65054519647249	0.013846258954635	5.73831571104628	0.0534419092035862	5.80974674708461	8.56953013154483E-8	5.65054519647254	1.00587593545628			5.80974674708461	0.906849738510417
5.65873498082161	0.0404083598284088	5.65873498082161	0.0118843238393536	5.65873498082161	0.026301882699033	5.65873498082161	0.0214983776449021	5.65873498082161	0.020295131960869	5.65873498082161	0.021281749497886	5.65873498082161	0.0312570563868687	5.65873498082161	0.0138455593914037	5.74650549539539	0.0534407202978671	5.81851874202659	8.48192102766726E-8	5.65873498082165	1.00587278045247			5.81851874202659	0.906849738474682
5.66692476517072	0.040395930069038	5.66692476517072	0.0118820515016589	5.66692476517072	0.0262784307443542	5.66692476517072	0.0215080689828596	5.66692476517072	0.0202997148113093	5.66692476517072	0.0212886936367716	5.66692476517072	0.0312591485969601	5.66692476517072	0.0138554829907539	5.7546952797445	0.0534464755317617	5.82729073696857	8.46584541916824E-8	5.66692476517076	1.00586938507328			5.82729073696857	0.906849752673788
5.67511454951983	0.0403754875847957	5.67511454951983	0.0118620022061514	5.67511454951983	0.0262382583512468	5.67511454951983	0.0214883290882369	5.67511454951983	0.0202833321125705	5.67511454951983	0.0212769842077558	5.67511454951983	0.0312458717644879	5.67511454951983	0.0138491828736107	5.76288506409362	0.0534476706519193	5.83606273191056	8.50784429937852E-8	5.67511454951988	1.00587282725751			5.83606273191056	0.906849739501645
5.68330433386895	0.0404839559783224	5.68330433386895	0.0119037051501097	5.68330433386895	0.0263141168306515	5.68330433386895	0.0215133611750718	5.68330433386895	0.0203127739348102	5.68330433386895	0.021295701491841	5.68330433386895	0.03126877088027	5.68330433386895	0.0138541437293074	5.77107484844273	0.0534456860159103	5.84483472685254	8.535410351122E-8	5.68330433386899	1.00587814959201			5.84483472685254	0.906849738012542
5.69149411821806	0.040426929062729	5.69149411821806	0.0118960317706433	5.69149411821806	0.026284322106962	5.69149411821806	0.0214903174586691	5.69149411821806	0.0203003337783295	5.69149411821806	0.0212840322824714	5.69149411821806	0.0312460181198117	5.69149411821806	0.013847187952628	5.77926463279184	0.0534476705793222	5.85360672179452	8.58457866406149E-8	5.69149411821811	1.00588519318969			5.85360672179452	0.906849720420772
5.69968390256718	0.0405054856734454	5.69968390256718	0.0118647481618343	5.69968390256718	0.0262375678997375	5.69968390256718	0.0214723372384868	5.69968390256718	0.0202786681695508	5.69968390256718	0.0212653397149943	5.69968390256718	0.0312279333822421	5.69968390256718	0.0138410321062318	5.78745441714096	0.0534484650833171	5.8623787167365	8.64716452268281E-8	5.69968390256722	1.00588288265419			5.8623787167365	0.906849726109287
5.70787368691629	0.040679416471287	5.70787368691629	0.0118998350742166	5.70787368691629	0.0262518783227908	5.70787368691629	0.0214853034737269	5.70787368691629	0.0202894916204095	5.70787368691629	0.021278656146814	5.70787368691629	0.0312426745467549	5.70787368691629	0.0138441631838978	5.79564420149007	0.053446977452078	5.87115071167848	8.56781702139261E-8	5.70787368691633	1.0058872593848			5.87115071167848	0.906849746827845
5.7160634712654	0.0403744983162082	5.7160634712654	0.0118570798301237	5.7160634712654	0.0262118081956916	5.7160634712654	0.0214697971689116	5.7160634712654	0.0202757440943686	5.7160634712654	0.0212784797151983	5.7160634712654	0.0312355151855548	5.7160634712654	0.0138371780064158	5.80383398583918	0.0534483666229261	5.87992270662046	8.50612821636266E-8	5.71606347126545	1.00589497386915			5.87992270662046	0.906849743674132
5.72425325561452	0.0404062003788258	5.72425325561452	0.0118514421257362	5.72425325561452	0.0262097110813167	5.72425325561452	0.0214694147169447	5.72425325561452	0.0202735381494944	5.72425325561452	0.0212735146025327	5.72425325561452	0.0312373740612434	5.72425325561452	0.013841407033231	5.8120237701883	0.053449458202236	5.88869470156245	8.49290450128876E-8	5.72425325561456	1.0058903973071			5.88869470156245	0.906849746097606
5.73244303996363	0.0412279026720629	5.73244303996363	0.0118979913148366	5.73244303996363	0.0262949526549315	5.73244303996363	0.0214965158210626	5.73244303996363	0.0202900880820943	5.73244303996363	0.0212814926484055	5.73244303996363	0.0312589297671356	5.73244303996363	0.01384866717162	5.82021355453741	0.0534480690078476	5.89746669650443	8.52857629878157E-8	5.73244303996367	1.0058923406145			5.89746669650443	0.906849726380228
5.74063282431274	0.0405955829810443	5.74063282431274	0.0119236348420221	5.74063282431274	0.0263532294658905	5.74063282431274	0.0215419120117763	5.74063282431274	0.0203161764695961	5.74063282431274	0.0213025146216492	5.74063282431274	0.0312792470809386	5.74063282431274	0.0138558814558567	5.82840333888653	0.0534458822912731	5.90623869144641	8.51891625820353E-8	5.74063282431279	1.00588484498342			5.90623869144641	0.906849739758
5.74882260866186	0.0403707874311739	5.74882260866186	0.0118766188304157	5.74882260866186	0.0262690301100379	5.74882260866186	0.0215028990413854	5.74882260866186	0.020298454165249	5.74882260866186	0.0212802860119844	5.74882260866186	0.031258254069415	5.74882260866186	0.0138488071305886	5.83659312323564	0.0534447937800947	5.91501068638839	8.5373927091954E-8	5.7488226086619	1.00587810414835			5.91501068638839	0.906849723818487
5.75701239301097	0.0403264095100028	5.75701239301097	0.0118555630579539	5.75701239301097	0.0262211466912193	5.75701239301097	0.0214754062551879	5.75701239301097	0.0202746440613268	5.75701239301097	0.0212609810927585	5.75701239301097	0.031230753423551	5.75701239301097	0.0138424766167066	5.84478290758475	0.0534480683097244	5.92378268133037	8.68394656173827E-8	5.75701239301102	1.00588833361614			5.92378268133037	0.906849708194178
5.76520217736008	0.0403111255788275	5.76520217736008	0.0118468319495771	5.76520217736008	0.0262026459276307	5.76520217736008	0.0214638319334697	5.76520217736008	0.0202673638262425	5.76520217736008	0.0212563396684195	5.76520217736008	0.0312257926160184	5.76520217736008	0.0138386464396537	5.85297269193386	0.0534512454060852	5.93255467627235	8.69490323665616E-8	5.76520217736013	1.00588546161934			5.93255467627235	0.906849708442204
5.7733919617092	0.0403135447491885	5.7733919617092	0.0118446342984889	5.7733919617092	0.0262022621321833	5.7733919617092	0.0214645470025218	5.7733919617092	0.0202740135657561	5.7733919617092	0.0212575492897988	5.7733919617092	0.0312196391289995	5.7733919617092	0.0138366137071162	5.86116247628298	0.0534480701046261	5.94132667121433	8.60442479262175E-8	5.77339196170924	1.00588418293573			5.94132667121433	0.906849700472776
5.78158174605831	0.0403577075986813	5.78158174605831	0.0118515617474233	5.78158174605831	0.0262138666195147	5.78158174605831	0.0214732323251771	5.78158174605831	0.0202815449489909	5.78158174605831	0.0212679403790807	5.78158174605831	0.0312202824221681	5.78158174605831	0.013839137855484	5.86935226063209	0.0534443920463238	5.95009866615632	8.55218541223476E-8	5.78158174605836	1.00588847085701			5.95009866615632	0.906849696445251
5.78977153040742	0.0403630834319601	5.78977153040742	0.0118593553014556	5.78977153040742	0.0262461692433294	5.78977153040742	0.021483441143663	5.78977153040742	0.0202838959082297	5.78977153040742	0.0212774380085535	5.78977153040742	0.031228030018307	5.78977153040742	0.0138440234166654	5.87754204498121	0.0534429061897881	5.9588706610983	8.49717906437976E-8	5.78977153040747	1.00588585817404			5.9588706610983	0.906849696626117
5.79796131475654	0.0403101470889997	5.79796131475654	0.0118469858788704	5.79796131475654	0.0262167584041997	5.79796131475654	0.0214694187619139	5.79796131475654	0.0202767978978426	5.79796131475654	0.0212669875330896	5.79796131475654	0.0312301587281908	5.79796131475654	0.013839071457979	5.88573182933032	0.0534466768602708	5.96764265604028	8.49573366943869E-8	5.79796131475658	1.00589056835107			5.96764265604028	0.906849704787416
5.80615109910565	0.0403544502106055	5.80615109910565	0.011855278368503	5.80615109910565	0.0262262898037945	5.80615109910565	0.0214793676231385	5.80615109910565	0.0202823862710064	5.80615109910565	0.0212702139395329	5.80615109910565	0.031247107045073	5.80615109910565	0.0138415154194473	5.89392161367943	0.0534459808879099	5.97641465098226	8.54089046100905E-8	5.8061510991057	1.0058965722894			5.97641465098226	0.906849692008746
5.81434088345476	0.0407863703169303	5.81434088345476	0.0119069307040551	5.81434088345476	0.0263088124470995	5.81434088345476	0.0215266288322201	5.81434088345476	0.0203061484922481	5.81434088345476	0.0212999079902814	5.81434088345476	0.0312945865893438	5.81434088345476	0.0138605166694049	5.90211139802855	0.053443995188333	5.98518664592424	8.53766610749201E-8	5.81434088345481	1.00589577335346			5.98518664592424	0.906849706069381
5.82253066780388	0.0414405818231129	5.82253066780388	0.0120738145370041	5.82253066780388	0.0265644066587697	5.82253066780388	0.0216550497490853	5.82253066780388	0.0203418981591513	5.82253066780388	0.021330382846057	5.82253066780388	0.0313777339303102	5.82253066780388	0.0138762189270454	5.91030118237766	0.0534440942729831	5.99395864086622	8.59594784843632E-8	5.82253066780393	1.00589307170592			5.99395864086622	0.906849720437154
5.83072045215299	0.0404833382924612	5.83072045215299	0.0118886795151127	5.83072045215299	0.0262764059068152	5.83072045215299	0.0214868939125193	5.83072045215299	0.0202916957030789	5.83072045215299	0.0212819889641011	5.83072045215299	0.0312428773005808	5.83072045215299	0.013848946467731	5.91849096672677	0.0534432026393378	6.00273063580821	8.56470537140045E-8	5.83072045215304	1.00589176283924			6.00273063580821	0.906849744671312
5.8389102365021	0.0403187373459581	5.8389102365021	0.0118483000185198	5.8389102365021	0.0262208165411836	5.8389102365021	0.0214703159850748	5.8389102365021	0.0202860520860719	5.8389102365021	0.0212675539653477	5.8389102365021	0.0312300988607925	5.8389102365021	0.013842418441969	5.92668075107589	0.0534457825717733	6.01150263075019	8.43130018862814E-8	5.83891023650215	1.00589193622			6.01150263075019	0.906849767521494
5.84710002085122	0.0402964509947042	5.84710002085122	0.0118451356889629	5.84710002085122	0.0262015556497549	5.84710002085122	0.0214665903485099	5.84710002085122	0.0202748488853652	5.84710002085122	0.0212614656352704	5.84710002085122	0.0312203636868986	5.84710002085122	0.0138394790198071	5.934870535425	0.053442902272785	6.02027462569217	8.39583097975123E-8	5.84710002085127	1.00589809119129			6.02027462569217	0.906849787417507
5.85528980520033	0.0402983173430985	5.85528980520033	0.0118511857213722	5.85528980520033	0.026199569043846	5.85528980520033	0.021464754751413	5.85528980520033	0.020272638024924	5.85528980520033	0.0212641978187344	5.85528980520033	0.0312217304594576	5.85528980520033	0.0138396911262485	5.94306031977411	0.0534431005076284	6.02904662063415	8.43399035446759E-8	5.85528980520038	1.00589695428313			6.02904662063415	0.906849785445479
5.86347958954944	0.0403818614821669	5.86347958954944	0.0118643082667195	5.86347958954944	0.0262218554331645	5.86347958954944	0.021470945003848	5.86347958954944	0.0202852585132603	5.86347958954944	0.021272806041275	5.86347958954944	0.0312483534142348	5.86347958954944	0.0138480862259396	5.95125010412323	0.0534428027712793	6.03781861557613	8.45997827993703E-8	5.8634795895495	1.00590123816944			6.03781861557613	0.906849796927203
5.87166937389856	0.0404321039532448	5.87166937389856	0.0118616283438209	5.87166937389856	0.0262111095863476	5.87166937389856	0.0214659185351706	5.87166937389856	0.0202803946885131	5.87166937389856	0.0212663984793147	5.87166937389856	0.031234255560705	5.87166937389856	0.0138484337622856	5.95943988847234	0.0534384347565242	6.04659061051811	8.45063620500615E-8	5.87166937389861	1.00590141122205			6.04659061051811	0.90684981169456
5.87985915824767	0.0404372582786031	5.87985915824767	0.0118591684184415	5.87985915824767	0.026208775135148	5.87985915824767	0.0214693487956091	5.87985915824767	0.0202830543476045	5.87985915824767	0.0212631794451797	5.87985915824767	0.0312275854270199	5.87985915824767	0.0138439977548895	5.96762967282145	0.0534427015678599	6.05536260546009	8.4525760271127E-8	5.87985915824772	1.00589169469074			6.05536260546009	0.906849821463642
5.88804894259678	0.040406158051233	5.88804894259678	0.0118661900674913	5.88804894259678	0.0262301414315486	5.88804894259678	0.0214805476851347	5.88804894259678	0.0202884207760824	5.88804894259678	0.021271900075646	5.88804894259678	0.031245810617341	5.88804894259678	0.0138477760365838	5.97581945717057	0.0534480685477096	6.06413460040208	8.48220764920236E-8	5.88804894259684	1.00589349424018			6.06413460040208	0.906849842558849
5.8962387269459	0.0403214226671978	5.8962387269459	0.0118449138116806	5.8962387269459	0.0262077157588771	5.8962387269459	0.0214687929969908	5.8962387269459	0.0202728712810421	5.8962387269459	0.0212612444570019	5.8962387269459	0.0312299357831447	5.8962387269459	0.0138433818431069	5.98400924151968	0.0534482631528813	6.07290659534406	8.43559496150359E-8	5.89623872694595	1.00590178154474			6.07290659534406	0.906849857261669
5.90442851129501	0.0403157646989979	5.90442851129501	0.0118458485636422	5.90442851129501	0.02620502445066	5.90442851129501	0.0214696732726319	5.90442851129501	0.0202746856653759	5.90442851129501	0.021261410358882	5.90442851129501	0.0312293328621896	5.90442851129501	0.0138403052677091	5.99219902586879	0.0534446909387398	6.08167859028604	8.32514622968044E-8	5.90442851129506	1.0059089768202			6.08167859028604	0.906849872639573
5.91261829564412	0.0403522782505027	5.91261829564412	0.0118561413869143	5.91261829564412	0.0262167405450719	5.91261829564412	0.0214751684081727	5.91261829564412	0.0202788580538702	5.91261829564412	0.0212657483308485	5.91261829564412	0.0312331747178656	5.91261829564412	0.0138459133433388	6.00038881021791	0.0534409130164889	6.09045058522802	8.33935006071888E-8	5.91261829564418	1.00591471484931			6.09045058522802	0.906849872904222
5.92080807999324	0.0405988294360172	5.92080807999324	0.0118703696010478	5.92080807999324	0.026230689045645	5.92080807999324	0.0214796120236689	5.92080807999324	0.020278906002766	5.92080807999324	0.0212675543708504	5.92080807999324	0.0312405823177941	5.92080807999324	0.0138501397891616	6.00857859456702	0.0534377377150297	6.09922258017	8.39511181859648E-8	5.92080807999329	1.00591660757009			6.09922258017	0.906849881425179
5.92899786434235	0.0404849691958808	5.92899786434235	0.0118557168367928	5.92899786434235	0.026219473987612	5.92899786434235	0.0214776445079516	5.92899786434235	0.0202753443966834	5.92899786434235	0.0212663013482316	5.92899786434235	0.0312379364525862	5.92899786434235	0.0138475828061896	6.01676837891613	0.0534434992675488	6.10799457511198	8.39903670962309E-8	5.92899786434241	1.00590440475542			6.10799457511198	0.906849887414075
5.93718764869146	0.0403427088086511	5.93718764869146	0.0118481390986492	5.93718764869146	0.02621652636137	5.93718764869146	0.0214750342029308	5.93718764869146	0.0202801986081339	5.93718764869146	0.0212652666201974	5.93718764869146	0.0312357931776294	5.93718764869146	0.0138463574889727	6.02495816326525	0.053448166546107	6.11676657005397	8.40176088742752E-8	5.93718764869152	1.00589705866275			6.11676657005397	0.906849893051735
5.94537743304058	0.0405028761663037	5.94537743304058	0.0119018541636664	5.94537743304058	0.0263168737276404	5.94537743304058	0.0215334427453121	5.94537743304058	0.0203234927936573	5.94537743304058	0.0213042219864228	5.94537743304058	0.0313090065111647	5.94537743304058	0.0138689749400732	6.03314794761436	0.0534468765798892	6.12553856499595	8.42331309636781E-8	5.94537743304063	1.00589107702966			6.12553856499595	0.906849896006301
5.95356721738969	0.0454790751266966	5.95356721738969	0.0124541230587419	5.95356721738969	0.0276209287846431	5.95356721738969	0.021986705194743	5.95356721738969	0.0205354038432648	5.95356721738969	0.0214556260495864	5.95356721738969	0.0314505554941327	5.95356721738969	0.0139045517740031	6.04133773196347	0.0534440941351641	6.13431055993793	8.34048841058572E-8	5.95356721738975	1.00587891041081			6.13431055993793	0.906849934911521
5.9617570017388	0.0438710511066306	5.9617570017388	0.012292146172579	5.9617570017388	0.0273298474134591	5.9617570017388	0.0217738361521586	5.9617570017388	0.0203665341134744	5.9617570017388	0.0213159567058397	5.9617570017388	0.0312823963012391	5.9617570017388	0.013854774858956	6.04952751631259	0.0534436019804808	6.14308255487991	8.25071341408776E-8	5.96175700173886	1.00588103099707			6.14308255487991	0.906849950648519
5.96994678608792	0.0403252171938799	5.96994678608792	0.0118495865900018	5.96994678608792	0.0262275192778571	5.96994678608792	0.0214743436405101	5.96994678608792	0.0202805122018525	5.96994678608792	0.0212716374913875	5.96994678608792	0.0312310837763375	5.96994678608792	0.013842061556888	6.0577173006617	0.0534468760564928	6.15185454982189	8.29752382586399E-8	5.96994678608797	1.00589375202694			6.15185454982189	0.906849944039282
5.97813657043703	0.0403563645652623	5.97813657043703	0.01185333157757	5.97813657043703	0.0262319146255549	5.97813657043703	0.0214784127928386	5.97813657043703	0.0202881054468161	5.97813657043703	0.0212732347850337	5.97813657043703	0.03123273152286	5.97813657043703	0.0138466813798544	6.06590708501081	0.0534442969689851	6.16062654476387	8.28328249346912E-8	5.97813657043709	1.00589651669284			6.16062654476387	0.90684996737265
5.98632635478615	0.0403618240944258	5.98632635478615	0.0118565405716519	5.98632635478615	0.0262221266808375	5.98632635478615	0.0214736715982229	5.98632635478615	0.0202870987370058	5.98632635478615	0.0212729442540794	5.98632635478615	0.0312260300506848	5.98632635478615	0.0138434098114909	6.07409686935993	0.053448762236662	6.16939853970585	8.24895382111411E-8	5.9863263547862	1.00589859003467			6.16939853970585	0.906849987485753
5.99451613913526	0.0403728638782221	5.99451613913526	0.0118648087730255	5.99451613913526	0.026222862117735	5.99451613913526	0.0214748311864161	5.99451613913526	0.0202901777243538	5.99451613913526	0.0212743157250003	5.99451613913526	0.0312211266237143	5.99451613913526	0.0138366347279895	6.08228665370904	0.0534512456056399	6.17817053464784	8.28926814417043E-8	5.99451613913532	1.00590815018115			6.17817053464784	0.906850000570793
6.00270592348437	0.0406654213405724	6.00270592348437	0.0119210401588969	6.00270592348437	0.0263297133038819	6.00270592348437	0.0215287991920085	6.00270592348437	0.0203229525537194	6.00270592348437	0.0213035239466672	6.00270592348437	0.031268014252038	6.00270592348437	0.0138461024613998	6.09047643805815	0.0534459876535006	6.18694252958982	8.37131898272291E-8	6.00270592348443	1.00590094962077			6.18694252958982	0.906849997503996
6.01089570783349	0.0407929540505319	6.01089570783349	0.011945051222469	6.01089570783349	0.0263769655844988	6.01089570783349	0.0215487418237219	6.01089570783349	0.0203264101262187	6.01089570783349	0.0213141798979762	6.01089570783349	0.031303011391474	6.01089570783349	0.0138573644683666	6.09866622240727	0.0534506513775187	6.1957145245318	8.43756041171566E-8	6.01089570783354	1.00588947762426			6.1957145245318	0.906849997077583
6.0190854921826	0.0407175852026698	6.0190854921826	0.0119076650232207	6.0190854921826	0.0262854597647431	6.0190854921826	0.0215007564039538	6.0190854921826	0.0202970832079821	6.0190854921826	0.0212808357457087	6.0190854921826	0.0312563478417532	6.0190854921826	0.0138454247296406	6.10685600675638	0.0534529341779809	6.20448651947378	8.40577767811429E-8	6.01908549218266	1.00589021039437			6.20448651947378	0.90684997850975
6.02727527653171	0.0411865237312702	6.02727527653171	0.0119479561187407	6.02727527653171	0.0263569775027044	6.02727527653171	0.0214970962456435	6.02727527653171	0.0203034778926932	6.02727527653171	0.0212860224930338	6.02727527653171	0.0312576430666976	6.02727527653171	0.0138498347040079	6.1150457911055	0.05344946119201	6.21325851441576	8.33849215117727E-8	6.02727527653177	1.00589408256383			6.21325851441576	0.906849970412991
6.03546506088083	0.0407815456360465	6.03546506088083	0.0119342586839089	6.03546506088083	0.0263438943615679	6.03546506088083	0.0214900579565018	6.03546506088083	0.0203010086007457	6.03546506088083	0.0212828411631138	6.03546506088083	0.0312414797238827	6.03546506088083	0.0138504462056629	6.12323557545461	0.0534487634808041	6.22203050935774	8.33787044719086E-8	6.03546506088089	1.00589549482161			6.22203050935774	0.906849966221281
6.04365484522994	0.0402938425414827	6.04365484522994	0.0118418544263424	6.04365484522994	0.0261948892267078	6.04365484522994	0.0214658629692498	6.04365484522994	0.0202691683178718	6.04365484522994	0.0212628845508262	6.04365484522994	0.0312168530973847	6.04365484522994	0.0138351601336196	6.13142535980372	0.0534470746445279	6.23080250429973	8.36113333561108E-8	6.04365484523	1.00589473813468			6.23080250429973	0.906849948169425
6.05184462957905	0.0403020733354851	6.05184462957905	0.0118412626191995	6.05184462957905	0.0261885428830184	6.05184462957905	0.0214655012526898	6.05184462957905	0.0202695196879943	6.05184462957905	0.0212654350311873	6.05184462957905	0.0312212276059174	6.05184462957905	0.0138355595785309	6.13961514415284	0.0534467769600161	6.23957449924171	8.37627127718703E-8	6.05184462957911	1.00589036749776			6.23957449924171	0.906849930986855
6.06003441392817	0.0404354026436674	6.06003441392817	0.0118648623776789	6.06003441392817	0.0262375939947762	6.06003441392817	0.0214920001166611	6.06003441392817	0.0202975323031405	6.06003441392817	0.0212961563999032	6.06003441392817	0.0312684500969217	6.06003441392817	0.013858355745817	6.14780492850195	0.0534448891578969	6.24834649418369	8.39195126070118E-8	6.06003441392823	1.0058928518388			6.24834649418369	0.906849920047595
6.06822419827728	0.04084785928294	6.06822419827728	0.0119532898240449	6.06822419827728	0.0263843352201101	6.06822419827728	0.0215533341672686	6.06822419827728	0.0203138685712589	6.06822419827728	0.0213332271782285	6.06822419827728	0.0313902820902841	6.06822419827728	0.0138907850040946	6.15599471285106	0.0534447904172894	6.25711848912567	8.38273421983406E-8	6.06822419827734	1.00588775218757			6.25711848912567	0.906849927054216
6.07641398262639	0.0514639160104482	6.07641398262639	0.0125566198487133	6.07641398262639	0.0272097042941988	6.07641398262639	0.0216162725486817	6.07641398262639	0.0203234128445227	6.07641398262639	0.0213463379749577	6.07641398262639	0.0314651233373583	6.07641398262639	0.0139250505244133	6.16418449720018	0.0534451874996495	6.26589048406765	8.38488509557484E-8	6.07641398262646	1.00588017600007			6.26589048406765	0.90684993485493
6.08460376697551	0.0424877836481818	6.08460376697551	0.0122048705947484	6.08460376697551	0.0266283979432636	6.08460376697551	0.0215258307738842	6.08460376697551	0.0203034177055711	6.08460376697551	0.0212972320450427	6.08460376697551	0.0312795698520064	6.08460376697551	0.0138532386370607	6.17237428154929	0.0534467770892005	6.27466247900963	8.33853441234195E-8	6.08460376697557	1.00588661687471			6.27466247900963	0.906849946611978
6.09279355132462	0.0403688911725324	6.09279355132462	0.0118531189730927	6.09279355132462	0.0262336080143611	6.09279355132462	0.0214764124205312	6.09279355132462	0.0202871358313001	6.09279355132462	0.0212712779820483	6.09279355132462	0.0312397600772278	6.09279355132462	0.0138380609809319	6.1805640658984	0.0534469755455417	6.28343447395162	8.30107230288709E-8	6.09279355132468	1.00589116089373			6.28343447395162	0.906849945304093
6.10098333567373	0.0403905657476246	6.10098333567373	0.0118679807413206	6.10098333567373	0.0262527451280013	6.10098333567373	0.0214968628511126	6.10098333567373	0.0202934553386279	6.10098333567373	0.0212801798108111	6.10098333567373	0.0312485982855626	6.10098333567373	0.0138390997090263	6.18875385024752	0.0534453858839645	6.2922064688936	8.3824477343034E-8	6.1009833356738	1.00589749367137			6.2922064688936	0.906849933759681
6.10917312002285	0.0404544973848897	6.10917312002285	0.0118980859724896	6.10917312002285	0.0262930838778558	6.10917312002285	0.0215176416427348	6.10917312002285	0.0203099551173986	6.10917312002285	0.0212966326641737	6.10917312002285	0.0312669375396074	6.10917312002285	0.0138502170739234	6.19694363459663	0.0534451885216761	6.30097846383558	8.38422899519475E-8	6.10917312002291	1.00590235861452			6.30097846383558	0.906849938878805
6.11736290437196	0.0404330790322549	6.11736290437196	0.0118601170637901	6.11736290437196	0.0262430252812944	6.11736290437196	0.02148697906144	6.11736290437196	0.020288963813175	6.11736290437196	0.0212809715139574	6.11736290437196	0.0312535292586119	6.11736290437196	0.0138418644393306	6.20513341894574	0.0534461807992456	6.30975045877756	8.42426357305589E-8	6.11736290437202	1.00590179514406			6.30975045877756	0.906849920356758
6.12555268872107	0.0416781596485739	6.12555268872107	0.0120620260582807	6.12555268872107	0.0264131768381873	6.12555268872107	0.0215036887421716	6.12555268872107	0.0203020191867987	6.12555268872107	0.0212909350373882	6.12555268872107	0.031269320948309	6.12555268872107	0.0138490747221093	6.21332320329486	0.0534467809437927	6.31852245371954	8.50651346432343E-8	6.12555268872114	1.00590265411954			6.31852245371954	0.906849907516007
6.13374247307019	0.0419703803509369	6.13374247307019	0.0122602159149809	6.13374247307019	0.0266032669510954	6.13374247307019	0.0215617390798954	6.13374247307019	0.0203306725704809	6.13374247307019	0.0213065085679529	6.13374247307019	0.0312843846613666	6.13374247307019	0.0138585600699931	6.22151298764397	0.0534518415804932	6.32729444866152	8.51856148714321E-8	6.13374247307025	1.00590044352185			6.32729444866152	0.906849881951358
6.1419322574193	0.040332703167237	6.1419322574193	0.0118565986378103	6.1419322574193	0.0262141942191353	6.1419322574193	0.0214680751287807	6.1419322574193	0.0202761713095879	6.1419322574193	0.0212686708269736	6.1419322574193	0.0312290843593107	6.1419322574193	0.0138398276028417	6.22970277199308	0.0534525378366663	6.3360664436035	8.52891304645193E-8	6.14193225741937	1.00590178324883			6.3360664436035	0.906849865197394
6.15012204176841	0.0403011689732633	6.15012204176841	0.0118487987914364	6.15012204176841	0.0262019572919435	6.15012204176841	0.0214646876282872	6.15012204176841	0.0202711329889936	6.15012204176841	0.0212653330889958	6.15012204176841	0.0312258061589576	6.15012204176841	0.0138378052193184	6.2378925563422	0.0534481681671367	6.34483843854549	8.48775330176014E-8	6.15012204176848	1.00590941529984			6.34483843854549	0.906849838375298
6.15831182611753	0.0403151153067973	6.15831182611753	0.0118525483165976	6.15831182611753	0.0262151739622465	6.15831182611753	0.0214749867556008	6.15831182611753	0.0202812659681134	6.15831182611753	0.0212710710683649	6.15831182611753	0.0312310603885729	6.15831182611753	0.0138427658245775	6.24608234069131	0.0534484658516484	6.35361043348747	8.45018789515348E-8	6.15831182611759	1.00591263727605			6.35361043348747	0.906849823422296
6.16650161046664	0.0403122218619135	6.16650161046664	0.011847235006541	6.16650161046664	0.026204166344629	6.16650161046664	0.0214688681168402	6.16650161046664	0.0202749249455609	6.16650161046664	0.021269958181438	6.16650161046664	0.0312356874934429	6.16650161046664	0.0138465878649318	6.25427212504042	0.053446082829882	6.36238242842945	8.45019408733357E-8	6.16650161046671	1.00590464236345			6.36238242842945	0.906849819421807
6.17469139481575	0.0402936960908238	6.17469139481575	0.0118430177919899	6.17469139481575	0.0261926576212037	6.17469139481575	0.0214618048321596	6.17469139481575	0.0202683548079399	6.17469139481575	0.0212628397101077	6.17469139481575	0.0312228658985729	6.17469139481575	0.0138387462401969	6.26246190938954	0.0534481666214646	6.37115442337143	8.50880012870629E-8	6.17469139481582	1.00590069074679			6.37115442337143	0.906849787970365
6.18288117916487	0.0403155827634598	6.18288117916487	0.0118504426166143	6.18288117916487	0.0261996932286351	6.18288117916487	0.0214641652182423	6.18288117916487	0.0202713209031746	6.18288117916487	0.0212656403358263	6.18288117916487	0.0312278636485519	6.18288117916487	0.013840721493746	6.27065169373865	0.0534531356964365	6.37992641831341	8.49713513301717E-8	6.18288117916493	1.00589893121351			6.37992641831341	0.90684979983254
6.19107096351398	0.0403360388892461	6.19107096351398	0.0118551778326843	6.19107096351398	0.0262131547675327	6.19107096351398	0.0214695497406938	6.19107096351398	0.0202770380656889	6.19107096351398	0.0212714692910826	6.19107096351398	0.0312375476620827	6.19107096351398	0.0138440721022309	6.27884147808776	0.0534544229584044	6.38869841325539	8.43033990861645E-8	6.19107096351405	1.00590103506477			6.38869841325539	0.906849808802078
6.1992607478631	0.0403390452838774	6.1992607478631	0.0118626465076967	6.1992607478631	0.0262040774873529	6.1992607478631	0.021468552148117	6.1992607478631	0.0202783488910388	6.1992607478631	0.0212748129157148	6.1992607478631	0.0312478661470574	6.1992607478631	0.0138425829586671	6.28703126243688	0.0534503546034099	6.39747040819738	8.41304888168812E-8	6.19926074786316	1.00591500660996			6.39747040819738	0.906849830002914
6.20745053221221	0.0405243523703102	6.20745053221221	0.0118829220756074	6.20745053221221	0.0262305626301411	6.20745053221221	0.0214879751296561	6.20745053221221	0.0202920864165111	6.20745053221221	0.0212912571940842	6.20745053221221	0.0312951547450019	6.20745053221221	0.0138541788965108	6.29522104678599	0.0534456820657011	6.40624240313936	8.37089756338754E-8	6.20745053221228	1.00592381426521			6.40624240313936	0.906849855083957
6.21564031656132	0.115771011476286	6.21564031656132	0.0160532661152778	6.21564031656132	0.0282493141649702	6.21564031656132	0.0217137778296498	6.21564031656132	0.0203786721985187	6.21564031656132	0.0213978208076432	6.21564031656132	0.0317771742042915	6.21564031656132	0.0140472309115738	6.3034108311351	0.0534420086675016	6.41501439808134	8.34878371658295E-8	6.21564031656139	1.00589931054202			6.41501439808134	0.906849868141844
6.22383010091043	0.122520119030441	6.22383010091043	0.0172654363600421	6.22383010091043	0.0298076841180419	6.22383010091043	0.0217770091659055	6.22383010091043	0.0204549896101947	6.22383010091043	0.021445511286697	6.22383010091043	0.0318590672144748	6.22383010091043	0.0140824408708218	6.31160061548422	0.0534425047262335	6.42378639302332	8.3539157017309E-8	6.2238301009105	1.0058693552042			6.42378639302332	0.906849880049466
6.23201988525955	0.0404419512877195	6.23201988525955	0.011870770048776	6.23201988525955	0.0262578921297959	6.23201988525955	0.0214906869593145	6.23201988525955	0.0202916377696666	6.23201988525955	0.0212823201472951	6.23201988525955	0.0312479921883218	6.23201988525955	0.0138588994134997	6.31979039983333	0.05344190669018	6.4325583879653	8.36505925891724E-8	6.23201988525962	1.00588398440282			6.4325583879653	0.906849892613318
6.24020966960866	0.040370536116678	6.24020966960866	0.0118563241513524	6.24020966960866	0.0262255946897986	6.24020966960866	0.0214652559004271	6.24020966960866	0.0202786799830662	6.24020966960866	0.0212643073793414	6.24020966960866	0.0312265776947399	6.24020966960866	0.0138429708820334	6.32798018418244	0.0534396244422562	6.44133038290728	8.38540547579131E-8	6.24020966960873	1.00590616990748			6.44133038290728	0.906849914392602
6.24839945395778	0.0403550758260574	6.24839945395778	0.0118479065019195	6.24839945395778	0.0262080477288475	6.24839945395778	0.0214587728605747	6.24839945395778	0.020280390178189	6.24839945395778	0.0212646395108885	6.24839945395778	0.0312233855252137	6.24839945395778	0.0138387817348138	6.33616996853156	0.0534442928655435	6.45010237784926	8.40439800657804E-8	6.24839945395784	1.00591303451854			6.45010237784926	0.906849917405209
6.25658923830689	0.0404828897795442	6.25658923830689	0.0118799577076149	6.25658923830689	0.0262879687119173	6.25658923830689	0.021537498696954	6.25658923830689	0.0203338696534047	6.25658923830689	0.0213180080738469	6.25658923830689	0.0312870801777866	6.25658923830689	0.0138553172396749	6.34435975288067	0.0534436954582322	6.45887437279125	8.40264500465814E-8	6.25658923830696	1.00591061350476			6.45887437279125	0.906849924522982
6.264779022656	0.0404424941458221	6.264779022656	0.011884901343328	6.264779022656	0.0262837331633422	6.264779022656	0.0215395832932751	6.264779022656	0.0203322727313279	6.264779022656	0.0213169055488605	6.264779022656	0.0312875146413534	6.264779022656	0.0138574030991318	6.35254953722978	0.0534424054920145	6.46764636773323	8.45567054553302E-8	6.26477902265607	1.00590548434722			6.46764636773323	0.906849907997209
6.27296880700512	0.0403287590087651	6.27296880700512	0.0118518590085451	6.27296880700512	0.0262096676111679	6.27296880700512	0.0214685918475904	6.27296880700512	0.0202756952596643	6.27296880700512	0.0212735898850836	6.27296880700512	0.0312302453892632	6.27296880700512	0.0138323956033348	6.3607393215789	0.0534467746554974	6.47641836267521	8.53299712946308E-8	6.27296880700519	1.00590721137189			6.47641836267521	0.906849879953225
6.28115859135423	0.0403700511721736	6.28115859135423	0.0118557675535673	6.28115859135423	0.0262082543962693	6.28115859135423	0.021468769408817	6.28115859135423	0.0202775206484042	6.28115859135423	0.0212758005223507	6.28115859135423	0.0312371327654186	6.28115859135423	0.0138343820314663	6.36892910592801	0.0534436985822089	6.48519035761719	8.53923204998795E-8	6.2811585913543	1.00590527528741			6.48519035761719	0.906849856269985
6.28934837570334	0.04039056776656	6.28934837570334	0.0118641994084119	6.28934837570334	0.0262158622098389	6.28934837570334	0.0214717950094299	6.28934837570334	0.0202800489483616	6.28934837570334	0.0212787696076515	6.28934837570334	0.0312497868929976	6.28934837570334	0.0138415897194825	6.37711889027713	0.0534403191632742	6.49396235255917	8.59066627241705E-8	6.28934837570341	1.00589948753524			6.49396235255917	0.906849814893641
6.29753816005246	0.0409301081713408	6.29753816005246	0.0119170886483876	6.29753816005246	0.0262948088941112	6.29753816005246	0.0214866100886969	6.29753816005246	0.020282975322835	6.29753816005246	0.0212840525941212	6.29753816005246	0.031259849759538	6.29753816005246	0.0138491329425116	6.38530867462624	0.0534408184155783	6.50273434750115	8.59019492946045E-8	6.29753816005253	1.00589873335152			6.50273434750115	0.90684979206892
6.30572794440157	0.040921790589552	6.30572794440157	0.0119429258860174	6.30572794440157	0.0263559370739302	6.30572794440157	0.0215003662516365	6.30572794440157	0.0202896967072994	6.30572794440157	0.0212824772083194	6.30572794440157	0.031251194202599	6.30572794440157	0.0138537057304814	6.39349845897535	0.0534432991198432	6.51150634244313	8.60098075242735E-8	6.30572794440164	1.00590353742693			6.51150634244313	0.906849755904374
6.31391772875068	0.0403374449285522	6.31391772875068	0.0118649241475147	6.31391772875068	0.02622899084849	6.31391772875068	0.0214828981939275	6.31391772875068	0.0202832330159621	6.31391772875068	0.0212748630461054	6.31391772875068	0.0312334687846927	6.31391772875068	0.0138433280576607	6.40168824332447	0.0534480699702283	6.52027833738512	8.63336525161895E-8	6.31391772875075	1.00591146816924			6.52027833738512	0.906849727625914
6.3221075130998	0.0403667786657682	6.3221075130998	0.01185554399279	6.3221075130998	0.026212688247143	6.3221075130998	0.0214743318588837	6.3221075130998	0.0202804316903846	6.3221075130998	0.0212805348972642	6.3221075130998	0.0312382155983818	6.3221075130998	0.0138439378678299	6.40987802767358	0.0534505456713131	6.5290503323271	8.63703193897458E-8	6.32210751309987	1.00591525685368			6.5290503323271	0.906849686438327
6.33029729744891	0.0404992402510021	6.33029729744891	0.0118702881077177	6.33029729744891	0.0262298089495092	6.33029729744891	0.0214798983199554	6.33029729744891	0.0202799510931517	6.33029729744891	0.0212836809362612	6.33029729744891	0.0312470858402437	6.33029729744891	0.0138457063852242	6.41806781202269	0.0534457831905548	6.53782232726908	8.64229792637531E-8	6.33029729744898	1.00591061207332			6.53782232726908	0.906849671708689
6.33848708179802	0.0422479975463213	6.33848708179802	0.0119603986391178	6.33848708179802	0.0263626506682655	6.33848708179802	0.0215167841536578	6.33848708179802	0.0202982623683926	6.33848708179802	0.0213005535238673	6.33848708179802	0.0312961633781715	6.33848708179802	0.0138641790150483	6.42625759637181	0.0534443946669308	6.54659432221106	8.63899598112084E-8	6.3384870817981	1.0059084915643			6.54659432221106	0.906849652645479
6.34667686614714	0.0428406312839582	6.34667686614714	0.0120441950374709	6.34667686614714	0.0264014920398362	6.34667686614714	0.0215894221655682	6.34667686614714	0.020330236938194	6.34667686614714	0.0213254939983354	6.34667686614714	0.031365610845714	6.34667686614714	0.0138793957008495	6.43444738072092	0.0534467761430252	6.55536631715304	8.67258706133444E-8	6.34667686614721	1.00590688057118			6.55536631715304	0.906849632004814
6.35486665049625	0.0403163107012829	6.35486665049625	0.0118502355303576	6.35486665049625	0.0262053865314998	6.35486665049625	0.0214704057061494	6.35486665049625	0.0202770121193439	6.35486665049625	0.0212684683373916	6.35486665049625	0.0312257488904743	6.35486665049625	0.0138460710223444	6.44263716507003	0.0534465765260586	6.56413831209502	8.7473053945046E-8	6.35486665049632	1.00590496443592			6.56413831209502	0.906849607410953
6.36305643484536	0.0403650509137548	6.36305643484536	0.0118492467838746	6.36305643484536	0.0261992816694952	6.36305643484536	0.0214666073862556	6.36305643484536	0.0202784392760262	6.36305643484536	0.0212626929158964	6.36305643484536	0.031215023306535	6.36305643484536	0.0138384770176716	6.45082694941915	0.0534429987898812	6.57291030703701	8.76592100352638E-8	6.36305643484544	1.00590748341946			6.57291030703701	0.906849581926671
6.37124621919448	0.0403869325152505	6.37124621919448	0.0118529546131224	6.37124621919448	0.0262050427433868	6.37124621919448	0.021468698272166	6.37124621919448	0.020281082500042	6.37124621919448	0.021266872436819	6.37124621919448	0.0312209919854289	6.37124621919448	0.0138378938282534	6.45901673376826	0.0534408158385235	6.58168230197899	8.71063945428659E-8	6.37124621919455	1.00591563953964			6.58168230197899	0.906849575313854
6.37943600354359	0.0403352921612269	6.37943600354359	0.0118555276459017	6.37943600354359	0.026212615914887	6.37943600354359	0.0214747329202041	6.37943600354359	0.0202798568106459	6.37943600354359	0.0212747273841746	6.37943600354359	0.0312295546794973	6.37943600354359	0.013836949885905	6.46720651811737	0.0534469782936835	6.59045429692097	8.68514818889569E-8	6.37943600354366	1.00592972896266			6.59045429692097	0.906849567233264
6.3876257878927	0.0403246556083234	6.3876257878927	0.0118481873883946	6.3876257878927	0.0262076666488436	6.3876257878927	0.0214687852629945	6.3876257878927	0.0202757751547201	6.3876257878927	0.0212744942556559	6.3876257878927	0.0312273078364142	6.3876257878927	0.0138364274484683	6.47539630246649	0.0534503520514838	6.59922629186295	8.67059782730021E-8	6.38762578789278	1.00592891984895			6.59922629186295	0.906849565277067
6.39581557224182	0.0403129151360213	6.39581557224182	0.0118460259075375	6.39581557224182	0.0261996544039896	6.39581557224182	0.0214629807968939	6.39581557224182	0.0202726138962299	6.39581557224182	0.0212623636097487	6.39581557224182	0.0312209970680108	6.39581557224182	0.0138373998430205	6.4835860868156	0.0534468754543144	6.60799828680493	8.67885598857922E-8	6.39581557224189	1.00592646019617			6.60799828680493	0.906849556953465
6.40400535659093	0.0404222331542682	6.40400535659093	0.0118556421891939	6.40400535659093	0.0262067145809861	6.40400535659093	0.0214735934845824	6.40400535659093	0.0202827708517319	6.40400535659093	0.0212677396256873	6.40400535659093	0.0312317519091936	6.40400535659093	0.0138388918805284	6.49177587116471	0.0534444920330003	6.61677028174691	8.68491258894664E-8	6.40400535659101	1.0059264022568			6.61677028174691	0.906849553775567
6.41219514094004	0.0408871233788545	6.41219514094004	0.0119447190786383	6.41219514094004	0.0262715594547405	6.41219514094004	0.0215187104494313	6.41219514094004	0.0203139850728717	6.41219514094004	0.0213025807160586	6.41219514094004	0.0312558235685654	6.41219514094004	0.0138441135995216	6.49996565551383	0.0534446904893415	6.62554227668889	8.72258663448176E-8	6.41219514094012	1.00592630834682			6.62554227668889	0.906849540405874
6.42038492528916	0.0405097466628721	6.42038492528916	0.0119474837396057	6.42038492528916	0.0263913689574354	6.42038492528916	0.021555428991036	6.42038492528916	0.0203408681602798	6.42038492528916	0.021325005507827	6.42038492528916	0.031300757546667	6.42038492528916	0.0138571453779821	6.50815543986294	0.0534408162493834	6.63431427163088	8.74085357591567E-8	6.42038492528923	1.00593419575434			6.63431427163088	0.90684955287351
6.42857470963827	0.0403630399008311	6.42857470963827	0.0118740178611182	6.42857470963827	0.026273232352934	6.42857470963827	0.0215046059643298	6.42857470963827	0.0203117504357588	6.42857470963827	0.0212930855850284	6.42857470963827	0.0312845567528729	6.42857470963827	0.0138505006248244	6.51634522421205	0.0534415108465776	6.64308626657286	8.74353474669801E-8	6.42857470963835	1.00593916595163			6.64308626657286	0.906849545889891
6.43676449398738	0.0403016316055061	6.43676449398738	0.0118487674848935	6.43676449398738	0.026205358475013	6.43676449398738	0.0214654398882738	6.43676449398738	0.0202734237319597	6.43676449398738	0.0212645502512614	6.43676449398738	0.0312225152098745	6.43676449398738	0.013836840481787	6.52453500856117	0.0534463793748666	6.65185826151484	8.67079166153124E-8	6.43676449398746	1.00593594842585			6.65185826151484	0.906849562504125
6.4449542783365	0.0402999432334123	6.4449542783365	0.0118508752589222	6.4449542783365	0.0262007286228224	6.4449542783365	0.0214594805727873	6.4449542783365	0.0202699950272375	6.4449542783365	0.0212623811158628	6.4449542783365	0.0312160761767164	6.4449542783365	0.013832347893248	6.53272479291028	0.0534457793484413	6.66063025645682	8.65428606577289E-8	6.44495427833657	1.00592770647053			6.66063025645682	0.906849553601572
6.45314406268561	0.0403169139209988	6.45314406268561	0.0118521525814374	6.45314406268561	0.0262108693670402	6.45314406268561	0.0214668134272985	6.45314406268561	0.0202791948726522	6.45314406268561	0.0212645483350344	6.45314406268561	0.0312254532943586	6.45314406268561	0.013831539318639	6.54091457725939	0.0534417109934468	6.6694022513988	8.69501909012382E-8	6.45314406268569	1.00592257733215			6.6694022513988	0.906849555349239
6.46133384703473	0.0403366703394807	6.46133384703473	0.0118640725857273	6.46133384703473	0.0262361898597732	6.46133384703473	0.0214780608511427	6.46133384703473	0.0202820866352382	6.46133384703473	0.0212684325453835	6.46133384703473	0.0312318538248693	6.46133384703473	0.0138318025621134	6.54910436160851	0.053436644647903	6.67817424634078	8.75548271343439E-8	6.4613338470348	1.00592193845478			6.67817424634078	0.906849531321135
6.46952363138384	0.0403131920253361	6.46952363138384	0.0118507419332411	6.46952363138384	0.0262013933019313	6.46952363138384	0.0214576834304093	6.46952363138384	0.0202722181892188	6.46952363138384	0.0212678006326876	6.46952363138384	0.0312200999083457	6.46952363138384	0.0138372918273095	6.55729414595762	0.0534397255367612	6.68694624128277	8.82984943913876E-8	6.46952363138392	1.00591996317681			6.68694624128277	0.906849512986461
6.47771341573295	0.0403056398513924	6.47771341573295	0.0118427832937598	6.47771341573295	0.0261899840570854	6.47771341573295	0.0214513260227222	6.47771341573295	0.0202693210505224	6.47771341573295	0.0212642997722201	6.47771341573295	0.0312139692426184	6.47771341573295	0.0138409284411073	6.56548393030673	0.0534417096728526	6.69571823622475	8.76831885385405E-8	6.47771341573303	1.00591869963898			6.69571823622475	0.906849517908606
6.48590320008206	0.040315280587859	6.48590320008206	0.0118417397186125	6.48590320008206	0.0261950419717029	6.48590320008206	0.0214592996162845	6.48590320008206	0.0202701381182393	6.48590320008206	0.0212645678164565	6.48590320008206	0.0312182537354022	6.48590320008206	0.013839107781832	6.57367371465585	0.0534378386454468	6.70449023116673	8.79917954312415E-8	6.48590320008214	1.00592683635833			6.70449023116673	0.906849497132156
6.49409298443118	0.0403527492674209	6.49409298443118	0.0118503097500542	6.49409298443118	0.0262054775077048	6.49409298443118	0.0214669335817931	6.49409298443118	0.0202718925532003	6.49409298443118	0.0212681903918066	6.49409298443118	0.0312277541119783	6.49409298443118	0.0138408085346182	6.58186349900496	0.0534418077722707	6.71326222610871	8.86727635881158E-8	6.49409298443126	1.00593525247339			6.71326222610871	0.90684948333566
6.50228276878029	0.0404997683064771	6.50228276878029	0.0118814870498237	6.50228276878029	0.026238220499833	6.50228276878029	0.0214770498688181	6.50228276878029	0.0202893184799845	6.50228276878029	0.0212733509121679	6.50228276878029	0.0312489461627969	6.50228276878029	0.0138437509082593	6.59005328335407	0.053445584761068	6.72203422105069	8.78662153320079E-8	6.50228276878037	1.00593459409829			6.72203422105069	0.906849464222145
6.51047255312941	0.0408537983712845	6.51047255312941	0.0119122560716536	6.51047255312941	0.0262680120678481	6.51047255312941	0.0214960420813313	6.51047255312941	0.0202992245784551	6.51047255312941	0.0212871104526597	6.51047255312941	0.0312659346733267	6.51047255312941	0.0138481055363764	6.59824306770319	0.0534457796110715	6.73080621599267	8.79204631645586E-8	6.51047255312948	1.00592607814641			6.73080621599267	0.906849442839206
6.51866233747852	0.0406677256286171	6.51866233747852	0.0119307722675518	6.51866233747852	0.0262936690840936	6.51866233747852	0.0215061488563338	6.51866233747852	0.0202999349385109	6.51866233747852	0.0212906231277705	6.51866233747852	0.0312537293431935	6.51866233747852	0.0138531033610253	6.6064328520523	0.0534426043096124	6.73957821093466	8.78088623889202E-8	6.5186623374786	1.00591498186326			6.73957821093466	0.906849439138512
6.52685212182763	0.0403825660922692	6.52685212182763	0.0118669762924614	6.52685212182763	0.0262325568072557	6.52685212182763	0.0214747040537096	6.52685212182763	0.0202854372948947	6.52685212182763	0.0212770665819745	6.52685212182763	0.031234711806349	6.52685212182763	0.0138495094819777	6.61462263640141	0.0534404198991637	6.74835020587664	8.70847800162589E-8	6.52685212182771	1.00591328077223			6.74835020587664	0.906849454680758
6.53504190617675	0.0403091195766437	6.53504190617675	0.0118421839890755	6.53504190617675	0.0262088521876422	6.53504190617675	0.0214623780629356	6.53504190617675	0.0202738266067869	6.53504190617675	0.0212744121374386	6.53504190617675	0.0312268841012574	6.53504190617675	0.013842794519551	6.62281242075053	0.0534425036907462	6.75712220081862	8.76569234171941E-8	6.53504190617683	1.00591239219869			6.75712220081862	0.906849455213451
6.54323169052586	0.0403413205063403	6.54323169052586	0.0118480208077023	6.54323169052586	0.0262138147163246	6.54323169052586	0.0214663955763959	6.54323169052586	0.0202704690653186	6.54323169052586	0.0212684171582918	6.54323169052586	0.0312296933983934	6.54323169052586	0.0138426301143494	6.63100220509964	0.0534388279727508	6.7658941957606	8.75328187050015E-8	6.54323169052594	1.00590938684165			6.7658941957606	0.906849460964496
6.55142147487497	0.0411207311275176	6.55142147487497	0.0119052877615687	6.55142147487497	0.0262816548154139	6.55142147487497	0.0214796735535784	6.55142147487497	0.0202741978535989	6.55142147487497	0.0212672489427721	6.55142147487497	0.031235989993981	6.55142147487497	0.0138486592016729	6.63919198944876	0.0534359507939678	6.77466619070258	8.6915770250722E-8	6.55142147487505	1.00592463425571			6.77466619070258	0.90684948805551
6.55961125922409	0.040412563429968	6.55961125922409	0.0118677910451697	6.55961125922409	0.0262133062637077	6.55961125922409	0.0214626573299951	6.55961125922409	0.0202768561148682	6.55961125922409	0.0212690812578585	6.55961125922409	0.0312295078315345	6.55961125922409	0.0138376455562498	6.64738177379787	0.0534390268672563	6.78343818564456	8.59514088576609E-8	6.55961125922417	1.00594213833573			6.78343818564456	0.906849536451193
6.5678010435732	0.0403554594332308	6.5678010435732	0.0118511361413995	6.5678010435732	0.0261971648676275	6.5678010435732	0.0214586204999153	6.5678010435732	0.0202725392840071	6.5678010435732	0.0212668005628997	6.5678010435732	0.0312351588096576	6.5678010435732	0.0138345811578986	6.65557155814698	0.0534388307682623	6.79221018058654	8.54328300485273E-8	6.56780104357328	1.0059405918837			6.79221018058654	0.906849556963374
6.57599082792231	0.0404227571350736	6.57599082792231	0.0118673431974744	6.57599082792231	0.0262266463301075	6.57599082792231	0.0214811825760419	6.57599082792231	0.0202828820758433	6.57599082792231	0.0212762022062633	6.57599082792231	0.031243082986928	6.57599082792231	0.0138397306464168	6.6637613424961	0.0534422096011961	6.80098217552853	8.60762849435754E-8	6.5759908279224	1.00593741835009			6.80098217552853	0.906849590525877
6.58418061227143	0.0404368387082829	6.58418061227143	0.0118790181891337	6.58418061227143	0.0262726818887907	6.58418061227143	0.0215011335566474	6.58418061227143	0.0202958040852687	6.58418061227143	0.0212830237183805	6.58418061227143	0.0312400504736955	6.58418061227143	0.0138446470005193	6.67195112684521	0.0534442929829397	6.80975417047051	8.63840302505324E-8	6.58418061227151	1.00593735322156			6.80975417047051	0.906849599293298
6.59237039662054	0.0403783967770423	6.59237039662054	0.0118587225159774	6.59237039662054	0.0262263632452297	6.59237039662054	0.0214802080967371	6.59237039662054	0.0202839587811956	6.59237039662054	0.0212735978251221	6.59237039662054	0.0312450899925546	6.59237039662054	0.0138504102743543	6.68014091119432	0.0534434001321501	6.81852616541249	8.62383507563789E-8	6.59237039662062	1.00593649955398			6.81852616541249	0.906849617989434
6.60056018096965	0.0408713506730881	6.60056018096965	0.0118739566254544	6.60056018096965	0.0262526578673098	6.60056018096965	0.0214778681595688	6.60056018096965	0.0202839255087974	6.60056018096965	0.0212732908552567	6.60056018096965	0.0312512229503349	6.60056018096965	0.013849435958539	6.68833069554344	0.0534446900983678	6.82729816035447	8.60820987685123E-8	6.60056018096974	1.0059283868529			6.82729816035447	0.906849647168846
6.60874996531877	0.0408260232300467	6.60874996531877	0.0118928422543942	6.60874996531877	0.026263149470089	6.60874996531877	0.0214742450870125	6.60874996531877	0.0202850282829588	6.60874996531877	0.0212768678332153	6.60874996531877	0.0312379629862824	6.60874996531877	0.0138398052624857	6.69652047989255	0.0534431014845757	6.83607015529645	8.62271348491552E-8	6.60874996531885	1.00592526873619			6.83607015529645	0.906849654901157
6.61693974966788	0.0405200225105813	6.61693974966788	0.0119167338308273	6.61693974966788	0.0263363926273029	6.61693974966788	0.0215018353072727	6.61693974966788	0.0202980397952839	6.61693974966788	0.0212868568017457	6.61693974966788	0.0312453406142904	6.61693974966788	0.013840993009106	6.70471026424166	0.0534443927067359	6.84484215023843	8.62704254686384E-8	6.61693974966796	1.00592950233313			6.84484215023843	0.906849664909038
6.62512953401699	0.0405842207317994	6.62512953401699	0.011875745033392	6.62512953401699	0.0262931011846171	6.62512953401699	0.0215027226225347	6.62512953401699	0.0202963439750713	6.62512953401699	0.0212854910649095	6.62512953401699	0.0312528807037773	6.62512953401699	0.0138481418604448	6.71290004859078	0.0534445911388924	6.85361414518042	8.57723556634527E-8	6.62512953401708	1.00592706780638			6.85361414518042	0.906849661762158
6.63331931836611	0.0406432581944701	6.63331931836611	0.0118758066338292	6.63331931836611	0.0262654874623515	6.63331931836611	0.0214978227714247	6.63331931836611	0.0202927630449287	6.63331931836611	0.0212826779121711	6.63331931836611	0.031254964160076	6.63331931836611	0.0138501233252787	6.72108983293989	0.0534407124985788	6.8623861401224	8.58499701038711E-8	6.63331931836619	1.00592569505698			6.8623861401224	0.906849654302828
6.64150910271522	0.0404627084132685	6.64150910271522	0.0118914895987292	6.64150910271522	0.026289384657001	6.64150910271522	0.0215072590178506	6.64150910271522	0.0202995044628658	6.64150910271522	0.0212868933974216	6.64150910271522	0.0312652426429909	6.64150910271522	0.0138597103416583	6.729279617289	0.0534357510900489	6.87115813506438	8.59877731582598E-8	6.64150910271531	1.00592763112407			6.87115813506438	0.906849664935075
6.64969888706433	0.040297925092435	6.64969888706433	0.0118471411168102	6.64969888706433	0.0262089892868593	6.64969888706433	0.0214621853253523	6.64969888706433	0.0202737423984136	6.64969888706433	0.0212674554508628	6.64969888706433	0.0312319897485032	6.64969888706433	0.0138518327400531	6.73746940163812	0.0534362465283044	6.87993013000636	8.6368928192319E-8	6.64969888706442	1.00592691566			6.87993013000636	0.90684965483122
6.65788867141345	0.0403037216432287	6.65788867141345	0.0118438759112251	6.65788867141345	0.026198923638852	6.65788867141345	0.021458452110935	6.65788867141345	0.0202701742126785	6.65788867141345	0.0212600379127102	6.65788867141345	0.0312230036808084	6.65788867141345	0.0138395922981045	6.74565918598723	0.0534390255609456	6.88870212494834	8.67862442331346E-8	6.65788867141353	1.00592614293929			6.88870212494834	0.906849647563629
6.66607845576256	0.0403565654286289	6.66607845576256	0.0118502607540553	6.66607845576256	0.0262033429880754	6.66607845576256	0.021459625136665	6.66607845576256	0.0202689283352688	6.66607845576256	0.0212614855177332	6.66607845576256	0.0312195145335269	6.66607845576256	0.01384114321676	6.75384897033634	0.0534373386820455	6.89747411989032	8.67352932087406E-8	6.66607845576265	1.00592700260949			6.89747411989032	0.906849635591857
6.67426824011167	0.0403345946893889	6.67426824011167	0.0118499970394772	6.67426824011167	0.0262120592816564	6.67426824011167	0.021461186060461	6.67426824011167	0.0202706548641254	6.67426824011167	0.021266845892514	6.67426824011167	0.0312214197893658	6.67426824011167	0.0138458898160689	6.76203875468546	0.0534363462642304	6.9062461148323	8.69258806011727E-8	6.67426824011176	1.00591896681985			6.9062461148323	0.906849629733775
6.68245802446079	0.0403254555604518	6.68245802446079	0.0118497721690841	6.68245802446079	0.0262103995423356	6.68245802446079	0.0214623858103427	6.68245802446079	0.0202747675322692	6.68245802446079	0.0212729363750656	6.68245802446079	0.0312316273502236	6.68245802446079	0.0138491809640387	6.77022853903457	0.0534383308276423	6.91501810977429	8.66096648455799E-8	6.68245802446087	1.00591918354901			6.91501810977429	0.906849627683965
6.6906478088099	0.0403347088792521	6.6906478088099	0.0118504354878423	6.6906478088099	0.026205338885757	6.6906478088099	0.021460296987311	6.6906478088099	0.0202704236255851	6.6906478088099	0.02126798692445	6.6906478088099	0.0312282193067399	6.6906478088099	0.013847035351123	6.77841832338368	0.053440518194799	6.92379010471627	8.61363125811774E-8	6.69064780880999	1.00592700929226			6.92379010471627	0.90684961990801
6.69883759315901	0.0404270272468869	6.69883759315901	0.0118711385054129	6.69883759315901	0.0262265390561201	6.69883759315901	0.0214750657764152	6.69883759315901	0.020279861052903	6.69883759315901	0.0212704902973228	6.69883759315901	0.0312271004791195	6.69883759315901	0.0138439143099757	6.7866081077328	0.053442801746327	6.93256209965825	8.65084101717025E-8	6.6988375931591	1.00592372878626			6.93256209965825	0.906849608173928
6.70702737750813	0.0404672318058296	6.70702737750813	0.0118824687981707	6.70702737750813	0.0262850299903446	6.70702737750813	0.0214861296825154	6.70702737750813	0.0202963091352506	6.70702737750813	0.0212832025612097	6.70702737750813	0.0312409753949503	6.70702737750813	0.0138483774216436	6.79479789208191	0.0534417102364504	6.94133409460023	8.77412603536744E-8	6.70702737750822	1.00591913423233			6.94133409460023	0.906849569086898
6.71521716185724	0.0403509177849047	6.71521716185724	0.0118608415183318	6.71521716185724	0.0262221932722045	6.71521716185724	0.0214583414582307	6.71521716185724	0.0202727025144775	6.71521716185724	0.0212666912484225	6.71521716185724	0.0312300745925841	6.71521716185724	0.0138452355495146	6.80298767643102	0.0534389297356563	6.95010608954221	8.81892684781334E-8	6.71521716185733	1.0059185530619			6.95010608954221	0.90684955543317
6.72340694620636	0.0403421407265675	6.72340694620636	0.0118512584445351	6.72340694620636	0.0261957551195235	6.72340694620636	0.0214548557033365	6.72340694620636	0.0202663596788613	6.72340694620636	0.0212583080076458	6.72340694620636	0.0312220027690115	6.72340694620636	0.0138374005855268	6.81117746078014	0.0534420065727394	6.95887808448419	8.79472216729437E-8	6.72340694620644	1.00591602520812			6.95887808448419	0.90684953642588
6.73159673055547	0.0403318631532182	6.73159673055547	0.0118568069149746	6.73159673055547	0.0262003148070922	6.73159673055547	0.0214689216970159	6.73159673055547	0.0202805904752817	6.73159673055547	0.0212695718214471	6.73159673055547	0.0312332658751894	6.73159673055547	0.013836960847434	6.81936724512925	0.0534409147817867	6.96765007942618	8.80683028390599E-8	6.73159673055556	1.00590688690234			6.96765007942618	0.90684951851838
6.73978651490458	0.0403066441387382	6.73978651490458	0.0118426234612172	6.73978651490458	0.0261932389286507	6.73978651490458	0.0214669499563033	6.73978651490458	0.0202777980031573	6.73978651490458	0.0212693669486204	6.73978651490458	0.0312253673377626	6.73978651490458	0.0138379108780578	6.82755702947836	0.0534358478501176	6.97642207436816	8.76048205817348E-8	6.73978651490467	1.00590156625799			6.97642207436816	0.906849517968425
6.74797629925369	0.040299728246417	6.74797629925369	0.0118415817259834	6.74797629925369	0.0261882435419553	6.74797629925369	0.0214529416480688	6.74797629925369	0.0202703835985826	6.74797629925369	0.0212629968115876	6.74797629925369	0.0312176803374852	6.74797629925369	0.013839452240677	6.83574681382748	0.0534354509374352	6.98519406931014	8.71371930046039E-8	6.74797629925379	1.00590458596947			6.98519406931014	0.906849503339408
6.75616608360281	0.0403424822729498	6.75616608360281	0.0118503845186999	6.75616608360281	0.0261990784528879	6.75616608360281	0.0214563444666871	6.75616608360281	0.0202702676933326	6.75616608360281	0.0212724528950902	6.75616608360281	0.0312340699962565	6.75616608360281	0.0138487490858577	6.84393659817659	0.0534380346866888	6.99396606425212	8.76106226614717E-8	6.7561660836029	1.00591071473509			6.99396606425212	0.906849475885035
6.76435586795192	0.0403786696401125	6.76435586795192	0.0118563925179431	6.76435586795192	0.0262070043870431	6.76435586795192	0.0214595877576114	6.76435586795192	0.0202728486123394	6.76435586795192	0.0212708981528127	6.76435586795192	0.031241474780287	6.76435586795192	0.0138503846063991	6.8521263825257	0.0534399227976974	7.0027380591941	8.86992242691314E-8	6.76435586795201	1.00591345226539			7.0027380591941	0.906849443333031
6.77254565230104	0.0405062723878897	6.77254565230104	0.011878083938754	6.77254565230104	0.0262355474600786	6.77254565230104	0.0214773111784646	6.77254565230104	0.0202874962006393	6.77254565230104	0.0212773018904997	6.77254565230104	0.0312524274847957	6.77254565230104	0.0138505328348833	6.86031616687482	0.0534409150794034	7.01151005413608	8.93886191065607E-8	6.77254565230113	1.00591113331177			7.01151005413608	0.906849430858579
6.78073543665015	0.0413483780613534	6.78073543665015	0.0119585454426121	6.78073543665015	0.0263529566275386	6.78073543665015	0.0215541900168098	6.78073543665015	0.0203194933253611	6.78073543665015	0.0213116046882491	6.78073543665015	0.0313480654591363	6.78073543665015	0.0138698881407805	6.86850595122393	0.0534411139159529	7.02028204907806	8.90476554365112E-8	6.78073543665024	1.00590942664749			7.02028204907806	0.906849419518765
6.78892522099926	0.0416659367840874	6.78892522099926	0.0119293264382038	6.78892522099926	0.0263083143712322	6.78892522099926	0.0215299835471032	6.78892522099926	0.0203134191527314	6.78892522099926	0.0213005312116326	6.78892522099926	0.0313346965810524	6.78892522099926	0.0138734223388631	6.87669573557304	0.0534412131441235	7.02905404402005	8.92295430718008E-8	6.78892522099935	1.00590018692604			7.02905404402005	0.906849395709279
6.79711500534838	0.0409041903259496	6.79711500534838	0.0118904114040814	6.79711500534838	0.0262568581987155	6.79711500534838	0.021488222307589	6.79711500534838	0.0202926310727019	6.79711500534838	0.0212783107251189	6.79711500534838	0.0312506384131777	6.79711500534838	0.0138548350151705	6.88488551992216	0.0534417085485296	7.03782603896203	8.96832067145369E-8	6.79711500534847	1.00589412883611			7.03782603896203	0.906849375345849
6.80530478969749	0.0403688195028877	6.80530478969749	0.0118515928365431	6.80530478969749	0.0262180455769031	6.80530478969749	0.0214666777872541	6.80530478969749	0.0202793310397337	6.80530478969749	0.0212647457703347	6.80530478969749	0.0312282214079039	6.80530478969749	0.0138417545686963	6.89307530427127	0.0534364417907668	7.04659803390401	8.91185372271481E-8	6.80530478969758	1.00589744429968			7.04659803390401	0.906849351558247
6.8134945740466	0.0404378500696373	6.8134945740466	0.0118575860173376	6.8134945740466	0.0262198117726579	6.8134945740466	0.0214684425767744	6.8134945740466	0.0202759850227707	6.8134945740466	0.0212703021280464	6.8134945740466	0.0312304836466593	6.8134945740466	0.0138424180789169	6.90126508862039	0.0534340603146725	7.05537002884599	8.90272244907768E-8	6.8134945740467	1.00590080354103			7.05537002884599	0.906849320732604
6.82168435839572	0.0404472098162545	6.82168435839572	0.0118702537052557	6.82168435839572	0.0262309498740859	6.82168435839572	0.0214787445258103	6.82168435839572	0.0202823775655904	6.82168435839572	0.0212801579403026	6.82168435839572	0.0312430424875685	6.82168435839572	0.0138455001806925	6.9094548729695	0.0534325719430967	7.06414202378797	8.96511597279223E-8	6.82168435839581	1.00589616170353			7.06414202378797	0.906849292875736
6.82987414274483	0.0404505693600046	6.82987414274483	0.0118946133963419	6.82987414274483	0.0262801176633555	6.82987414274483	0.0215077325020801	6.82987414274483	0.0203074541498119	6.82987414274483	0.0212977199782721	6.82987414274483	0.0312768930709042	6.82987414274483	0.0138515944803385	6.91764465731861	0.0534365521609581	7.07291401872995	9.07591781400801E-8	6.82987414274492	1.005898245439			7.07291401872995	0.906849258580454
6.83806392709394	0.0415553447832386	6.83806392709394	0.0120901113636519	6.83806392709394	0.0266764984241726	6.83806392709394	0.0216275039005912	6.83806392709394	0.020342777479721	6.83806392709394	0.0213462313017762	6.83806392709394	0.0313710615445097	6.83806392709394	0.0138803844569357	6.92583444166773	0.0534427035287811	7.08168601367194	9.06107251773657E-8	6.83806392709404	1.00590478847322			7.08168601367194	0.906849254059012
6.84625371144306	0.0421040103805701	6.84625371144306	0.0121449695250288	6.84625371144306	0.0267875446931445	6.84625371144306	0.021573494600706	6.84625371144306	0.0202924811206303	6.84625371144306	0.021306530106175	6.84625371144306	0.0313185556772166	6.84625371144306	0.0138697402813293	6.93402422601684	0.0534431008827343	7.09045800861392	9.02415343157098E-8	6.84625371144315	1.00589596865793			7.09045800861392	0.906849222619381
6.85444349579217	0.0403439258248401	6.85444349579217	0.0118579760477617	6.85444349579217	0.026223837067419	6.85444349579217	0.0214665343610146	6.85444349579217	0.0202745950484052	6.85444349579217	0.0212645218464666	6.85444349579217	0.0312305121187155	6.85444349579217	0.0138397011173513	6.94221401036595	0.0534431008827343	7.0992300035559	9.08705377222408E-8	6.85444349579226	1.00589190866921			7.0992300035559	0.90684920423369
6.86263328014128	0.0403107963904278	6.86263328014128	0.0118496328957056	6.86263328014128	0.0262113353790702	6.86263328014128	0.0214653523518501	6.86263328014128	0.0202745396123213	6.86263328014128	0.0212650674971511	6.86263328014128	0.0312259789338835	6.86263328014128	0.0138380457100199	6.95040379471507	0.053440021248884	7.10800199849788	9.03109194348451E-8	6.86263328014138	1.00589654710944			7.10800199849788	0.906849200965696
6.8708230644904	0.0403105170396787	6.8708230644904	0.0118474673578794	6.8708230644904	0.0262047506892083	6.8708230644904	0.0214675756112114	6.8708230644904	0.0202717621569866	6.8708230644904	0.0212695479688965	6.8708230644904	0.0312188967941809	6.8708230644904	0.0138388475790872	6.95859357906418	0.0534406180772312	7.11677399343986	9.01054479350401E-8	6.87082306449049	1.00588801870878			7.11677399343986	0.906849174354557
6.87901284883951	0.0403144888888939	6.87901284883951	0.0118459882112855	6.87901284883951	0.0262059147186462	6.87901284883951	0.0214697818641123	6.87901284883951	0.0202754516651338	6.87901284883951	0.0212734576046854	6.87901284883951	0.0312244587676969	6.87901284883951	0.0138380835162995	6.96678336341329	0.0534414119004108	7.12554598838184	9.02415142400609E-8	6.87901284883961	1.0058845005494			7.12554598838184	0.906849164218473
6.88720263318862	0.0403510950941496	6.88720263318862	0.0118594009029381	6.88720263318862	0.0262464326651248	6.88720263318862	0.0214957238110841	6.88720263318862	0.0203098651810529	6.88720263318862	0.0212932917653052	6.88720263318862	0.0312567742933951	6.88720263318862	0.0138428041796968	6.97497314776241	0.05344161217408	7.13431798332382	9.12449044582109E-8	6.88720263318872	1.00588504948164			7.13431798332382	0.906849127001013
6.89539241753774	0.0403457325478129	6.89539241753774	0.0118562365458851	6.89539241753774	0.0262334597137678	6.89539241753774	0.021483181330359	6.89539241753774	0.0202942981009016	6.89539241753774	0.021279759772858	6.89539241753774	0.0312432065171653	6.89539241753774	0.0138429956637927	6.98316293211152	0.0534435967374919	7.14308997826581	9.28171345677901E-8	6.89539241753783	1.00588405253487			7.14308997826581	0.906849103977816
6.90358220188685	0.0403431913833901	6.90358220188685	0.0118484507983293	6.90358220188685	0.0262137079537189	6.90358220188685	0.0214730452568285	6.90358220188685	0.0202768404478252	6.90358220188685	0.0212680272852139	6.90358220188685	0.0312344696713833	6.90358220188685	0.013843577600353	6.99135271646063	0.053442106505813	7.15186197320779	9.3117277762214E-8	6.90358220188695	1.00588897097462			7.15186197320779	0.906849055655552
6.91177198623596	0.0403782334410777	6.91177198623596	0.0118538875638651	6.91177198623596	0.0262202935105661	6.91177198623596	0.021472689013326	6.91177198623596	0.0202768795440745	6.91177198623596	0.0212678974053767	6.91177198623596	0.0312407073818168	6.91177198623596	0.0138448814141283	6.99954250080975	0.0534395255456254	7.16063396814977	9.32092454711531E-8	6.91177198623606	1.00588989978418			7.16063396814977	0.906849022183376
6.91996177058508	0.0414458679079002	6.91996177058508	0.0119188752844662	6.91996177058508	0.0263080073856637	6.91996177058508	0.0214915569027956	6.91996177058508	0.0203026182935892	6.91996177058508	0.0212920409420435	6.91996177058508	0.0312732420467931	6.91996177058508	0.0138576622678583	7.00773228515886	0.0534407162836726	7.16940596309175	9.21787052414105E-8	6.91996177058518	1.00589281113389			7.16940596309175	0.906849021313626
6.92815155493419	0.050191119936612	6.92815155493419	0.013537396527211	6.92815155493419	0.0276844444810587	6.92815155493419	0.0216741423782203	6.92815155493419	0.0204963512163352	6.92815155493419	0.0214425863922214	6.92815155493419	0.0314207289548544	6.92815155493419	0.0139218100322704	7.01592206950797	0.0534447899967109	7.17817795803373	9.10436325531043E-8	6.92815155493429	1.00589537112706			7.17817795803373	0.90684900178367
6.9363413392833	0.0429065989194553	6.9363413392833	0.0123557891773009	6.9363413392833	0.0270736794508878	6.9363413392833	0.0216138198400447	6.9363413392833	0.0204030571923666	6.9363413392833	0.0213533044139131	6.9363413392833	0.0313553022035106	6.9363413392833	0.0138992889605305	7.02411185385709	0.0534449884530521	7.18694995297571	9.16886296069E-8	6.9363413392834	1.00589396963344			7.18694995297571	0.906848977409384
6.94453112363242	0.0419182472784551	6.94453112363242	0.0119956087658822	6.94453112363242	0.0263999219133973	6.94453112363242	0.0215255462576237	6.94453112363242	0.0203091014943842	6.94453112363242	0.0212996802660162	6.94453112363242	0.0312907226699259	6.94453112363242	0.0138659079201047	7.0323016382062	0.053440915219515	7.1957219479177	9.19907147586053E-8	6.94453112363252	1.00589157549955			7.1957219479177	0.90684895354086
6.95272090798153	0.0409486753348658	6.95272090798153	0.0118838894392406	6.95272090798153	0.02628132735939	6.95272090798153	0.0214937136889614	6.95272090798153	0.020288829949341	6.95272090798153	0.0212860062590669	6.95272090798153	0.0312561305032472	6.95272090798153	0.0138497686573102	7.04049142255531	0.0534413147039505	7.20449394285968	9.25545998990548E-8	6.95272090798163	1.00589593510834			7.20449394285968	0.906848940510312
6.96091069233064	0.0409590476148835	6.96091069233064	0.0119032282961437	6.96091069233064	0.0262652730141124	6.96091069233064	0.021484694650775	6.96091069233064	0.0202875044525103	6.96091069233064	0.0212824823928501	6.96091069233064	0.0312510097783073	6.96091069233064	0.0138464670406355	7.04868120690443	0.0534434977237036	7.21326593780166	9.31446830939627E-8	6.96091069233074	1.00589478645659			7.21326593780166	0.906848944542139
6.96910047667976	0.0409655532676677	6.96910047667976	0.0119346616918827	6.96910047667976	0.0262748007997616	6.96910047667976	0.0214909418226119	6.96910047667976	0.0202922208188472	6.96910047667976	0.021277952754274	6.96910047667976	0.0312457580896369	6.96910047667976	0.0138506922101526	7.05687099125354	0.0534445910043882	7.22203793274364	9.32121764920616E-8	6.96910047667986	1.00589514811562			7.22203793274364	0.906848936599654
6.97729026102887	0.0403996124168524	6.97729026102887	0.0118648057426023	6.97729026102887	0.026220928733053	6.97729026102887	0.0214680430521828	6.97729026102887	0.0202828517260757	6.97729026102887	0.0212654520436305	6.97729026102887	0.03123051170112	6.97729026102887	0.0138438036397003	7.06506077560265	0.0534442880142975	7.23080992768562	9.2865346613703E-8	6.97729026102897	1.00589569735044			7.23080992768562	0.906848950902793
6.98548004537799	0.0403981840843061	6.98548004537799	0.0118582167388858	6.98548004537799	0.0262090153020548	6.98548004537799	0.0214636551780854	6.98548004537799	0.0202792868331496	6.98548004537799	0.0212646355846196	6.98548004537799	0.0312386003654989	6.98548004537799	0.0138408964045369	7.07325055995177	0.0534404187065526	7.2395819226276	9.19243333449469E-8	6.98548004537809	1.0058900484021			7.2395819226276	0.906848940903422
6.9936698297271	0.0410503458703765	6.9936698297271	0.0118790635069962	6.9936698297271	0.0262506427306753	6.9936698297271	0.0214916897515673	6.9936698297271	0.0202941144061646	6.9936698297271	0.0212910964261842	6.9936698297271	0.0312780669809553	6.9936698297271	0.0138569938050383	7.08144034430088	0.0534451872735657	7.24835391756959	9.15798063813413E-8	6.9936698297272	1.00588971821125			7.24835391756959	0.906848935224769
7.00185961407621	0.0526079037631085	7.00185961407621	0.01323767129639	7.00185961407621	0.0272869095415848	7.00185961407621	0.0217465539354342	7.00185961407621	0.0204152828769702	7.00185961407621	0.0213783053037269	7.00185961407621	0.0314027532143436	7.00185961407621	0.013911561218521	7.08963012864999	0.0534451872735657	7.25712591251157	9.16194853571604E-8	7.00185961407631	1.00589265122827			7.25712591251157	0.9068489417455
7.01004939842532	0.0409504460740257	7.01004939842532	0.0120254233241973	7.01004939842532	0.0264552132731329	7.01004939842532	0.0215442495361062	7.01004939842532	0.0203103197237206	7.01004939842532	0.021292425459862	7.01004939842532	0.0312647409235472	7.01004939842532	0.0138582314155197	7.09781991299911	0.0534382324009834	7.26589790745355	9.24496059880815E-8	7.01004939842543	1.00589974732085			7.26589790745355	0.90684892198191
7.01823918277444	0.0403560394039586	7.01823918277444	0.0118693786053169	7.01823918277444	0.0262291002577526	7.01823918277444	0.0214783570215929	7.01823918277444	0.0202729329360292	7.01823918277444	0.0212627909335399	7.01823918277444	0.0312186143998996	7.01823918277444	0.0138402561886913	7.10600969734822	0.0534376358208314	7.27466990239553	9.34946763528596E-8	7.01823918277454	1.00589768648371			7.27466990239553	0.906848915175023
7.02642896712355	0.0402908151661964	7.02642896712355	0.0118480195868342	7.02642896712355	0.0261973760133136	7.02642896712355	0.021459924159673	7.02642896712355	0.0202695549650027	7.02642896712355	0.0212567217721232	7.02642896712355	0.0312122297733242	7.02642896712355	0.0138388472571792	7.11419948169734	0.0534370404518078	7.28344189733751	9.38252277500058E-8	7.02642896712365	1.00589752032173			7.28344189733751	0.906848902526215
7.03461875147267	0.0402985834273457	7.03461875147267	0.0118472512879502	7.03461875147267	0.0262020607934981	7.03461875147267	0.0214614179992733	7.03461875147267	0.0202726964352135	7.03461875147267	0.021259593083996	7.03461875147267	0.0312224224147457	7.03461875147267	0.0138418202050898	7.12238926604645	0.0534384306944183	7.29221389227949	9.39747930889418E-8	7.03461875147277	1.00590159138351			7.29221389227949	0.906848895378366
7.04280853582178	0.0402976902941428	7.04280853582178	0.0118456536137725	7.04280853582178	0.0262023265019078	7.04280853582178	0.0214632789280083	7.04280853582178	0.0202697770241413	7.04280853582178	0.0212632125192977	7.04280853582178	0.0312259834588134	7.04280853582178	0.0138373094311245	7.13057905039556	0.0534375376408829	7.30098588722147	9.35188122586599E-8	7.04280853582188	1.00589991538138			7.30098588722147	0.906848885485077
7.05099832017089	0.0403001164086127	7.05099832017089	0.0118458197726222	7.05099832017089	0.0262019454708023	7.05099832017089	0.0214619646249874	7.05099832017089	0.0202686247307879	7.05099832017089	0.0212652536983158	7.05099832017089	0.0312265408758182	7.05099832017089	0.0138373100205294	7.13876883474467	0.0534405187587443	7.30975788216346	9.3151284509557E-8	7.050998320171	1.00589906882595			7.30975788216346	0.906848860579745
7.05918810452001	0.0403166835143403	7.05918810452001	0.0118516576985482	7.05918810452001	0.0262136695852725	7.05918810452001	0.0214789096768284	7.05918810452001	0.0202836388391686	7.05918810452001	0.0212760403675477	7.05918810452001	0.0312428730924034	7.05918810452001	0.0138467110839191	7.14695861909379	0.0534443892206895	7.31852987710544	9.32481885457965E-8	7.05918810452011	1.00590136954977			7.31852987710544	0.906848837195674
7.06737788886912	0.0403254604491631	7.06737788886912	0.0118583023038976	7.06737788886912	0.0262204736126533	7.06737788886912	0.0214815392085036	7.06737788886912	0.0202808286604758	7.06737788886912	0.0212807581190834	7.06737788886912	0.0312378057726406	7.06737788886912	0.0138417052941101	7.1551484034429	0.053441313147401	7.32730187204742	9.27030071060136E-8	7.06737788886922	1.00590936670816			7.32730187204742	0.906848828531566
7.07556767321823	0.0403223283933813	7.07556767321823	0.0118556060208638	7.07556767321823	0.026215522376152	7.07556767321823	0.0214720774562195	7.07556767321823	0.0202714781893951	7.07556767321823	0.0212772981824017	7.07556767321823	0.0312220190006464	7.07556767321823	0.0138362047493671	7.16333818779202	0.0534385298681783	7.3360738669894	9.31927761879601E-8	7.07556767321834	1.00591321418495			7.3360738669894	0.906848814069154
7.08375745756735	0.0403106332717005	7.08375745756735	0.0118482790773709	7.08375745756735	0.0262039951127475	7.08375745756735	0.021465624282962	7.08375745756735	0.0202693630565824	7.08375745756735	0.0212780941213376	7.08375745756735	0.0312180903896655	7.08375745756735	0.0138348736589565	7.17152797214113	0.0534371378483791	7.34484586193138	9.43966609630109E-8	7.08375745756745	1.00590960802761			7.34484586193138	0.906848802920363
7.09194724191646	0.040306757917239	7.09194724191646	0.0118453002841731	7.09194724191646	0.0261939698404635	7.09194724191646	0.0214638992863224	7.09194724191646	0.0202626390014283	7.09194724191646	0.0212696096495841	7.09194724191646	0.0312185532909598	7.09194724191646	0.0138346943525203	7.17971775649024	0.0534357489976279	7.35361785687336	9.45168245061447E-8	7.09194724191656	1.00589990023445			7.35361785687336	0.90684879687272
7.10013702626557	0.040400479525401	7.10013702626557	0.0118486207666645	7.10013702626557	0.0262062300767266	7.10013702626557	0.0214675984028821	7.10013702626557	0.0202632041165873	7.10013702626557	0.021261366284372	7.10013702626557	0.0312241296215099	7.10013702626557	0.013833600206753	7.18790754083936	0.0534369465441143	7.36238985181535	9.40992455479234E-8	7.10013702626568	1.00590146806857			7.36238985181535	0.906848800410433
7.10832681061469	0.0406047942569455	7.10832681061469	0.0118660422049482	7.10832681061469	0.0262489313692453	7.10832681061469	0.0214747455721439	7.10832681061469	0.0202726040818026	7.10832681061469	0.0212633480188796	7.10832681061469	0.0312353447743711	7.10832681061469	0.0138355257688822	7.19609732518847	0.0534429002343501	7.37116184675733	9.33860228297844E-8	7.10832681061479	1.00590763752257			7.37116184675733	0.906848801014696
7.1165165949638	0.0403922569741313	7.1165165949638	0.0118694195638314	7.1165165949638	0.0262576700447123	7.1165165949638	0.02148649689916	7.1165165949638	0.0202774805918875	7.1165165949638	0.0212648673991101	7.1165165949638	0.0312325900574434	7.1165165949638	0.0138362640264234	7.20428710953758	0.0534434973735914	7.37993384169931	9.27839207436927E-8	7.11651659496391	1.00590133153959			7.37993384169931	0.906848811059067
7.12470637931291	0.0403481441386377	7.12470637931291	0.011860172137883	7.12470637931291	0.0262315775642371	7.12470637931291	0.0214736740650492	7.12470637931291	0.0202731346060992	7.12470637931291	0.0212601998524659	7.12470637931291	0.0312232476683193	7.12470637931291	0.0138348933439187	7.2124768938867	0.0534415116233665	7.38870583664129	9.30126640817496E-8	7.12470637931302	1.00589988521901			7.38870583664129	0.906848807702323
7.13289616366203	0.0403321234921217	7.13289616366203	0.0118504919673543	7.13289616366203	0.0262048519258209	7.13289616366203	0.0214609644781113	7.13289616366203	0.0202669101340675	7.13289616366203	0.0212604588749155	7.13289616366203	0.0312207517677749	7.13289616366203	0.0138347732044817	7.22066667823581	0.0534418093008562	7.39747783158327	9.35727824907403E-8	7.13289616366213	1.00589960347127			7.39747783158327	0.906848786395991
7.14108594801114	0.0403086850004356	7.14108594801114	0.0118448709654908	7.14108594801114	0.0261958411139963	7.14108594801114	0.0214589997917034	7.14108594801114	0.0202657710365414	7.14108594801114	0.0212588743403779	7.14108594801114	0.0312205197752023	7.14108594801114	0.013834249959891	7.22885646258492	0.0534371391396632	7.40624982652525	9.41793806170685E-8	7.14108594801125	1.00589625876335			7.40624982652525	0.906848779706709
7.14927573236025	0.0403497903546812	7.14927573236025	0.0118660826450178	7.14927573236025	0.026213976244075	7.14927573236025	0.0214686722304356	7.14927573236025	0.0202725310121445	7.14927573236025	0.0212616778912424	7.14927573236025	0.0312216752867284	7.14927573236025	0.0138367783893992	7.23704624693404	0.0534363453142984	7.41502182146723	9.52717658287906E-8	7.14927573236036	1.00589248051394			7.41502182146723	0.906848760121371
7.15746551670937	0.0403403247100565	7.15746551670937	0.0118657850604876	7.15746551670937	0.026213275238457	7.15746551670937	0.0214733521366183	7.15746551670937	0.0202811680039983	7.15746551670937	0.0212681148577091	7.15746551670937	0.0312206553708531	7.15746551670937	0.0138382987762187	7.24523603128315	0.0534390276167919	7.42379381640922	9.48758764351438E-8	7.15746551670948	1.00588880435766			7.42379381640922	0.906848767808701
7.16565530105848	0.0402958160430138	7.16565530105848	0.0118425592633351	7.16565530105848	0.0261939831452302	7.16565530105848	0.021469351466253	7.16565530105848	0.0202773906285049	7.16565530105848	0.0212644438757838	7.16565530105848	0.0312199413125786	7.16565530105848	0.0138327200697521	7.25342581563226	0.0534395276490784	7.4325658113512	9.36234973127103E-8	7.16565530105859	1.00588893873302			7.4325658113512	0.906848773035376
7.17384508540759	0.0402978161028981	7.17384508540759	0.0118473302664866	7.17384508540759	0.0261973136231261	7.17384508540759	0.0214662565584517	7.17384508540759	0.0202753957211382	7.17384508540759	0.0212607446751672	7.17384508540759	0.0312198606949832	7.17384508540759	0.0138330384037315	7.26161559998138	0.0534426037223669	7.44133780629318	9.29107688549198E-8	7.1738450854077	1.00589918984191			7.44133780629318	0.906848782325595
7.18203486975671	0.0403030569941532	7.18203486975671	0.0118475529163079	7.18203486975671	0.0261995220646843	7.18203486975671	0.0214619183450128	7.18203486975671	0.0202725359245061	7.18203486975671	0.0212561837158817	7.18203486975671	0.0312148048836429	7.18203486975671	0.0138406876236938	7.26980538433049	0.0534425002697127	7.45010980123516	9.28218645762069E-8	7.18203486975682	1.00590270166688			7.45010980123516	0.906848775066886
7.19022465410582	0.0403169397881573	7.19022465410582	0.0118484424581139	7.19022465410582	0.0262059192214141	7.19022465410582	0.0214714435846718	7.19022465410582	0.0202712347650915	7.19022465410582	0.0212618072496356	7.19022465410582	0.0312184588569804	7.19022465410582	0.0138404798808329	7.2779951686796	0.0534356535259415	7.45888179617714	9.35146238342096E-8	7.19022465410593	1.00589533299701			7.45888179617714	0.906848770163964
7.19841443845493	0.0403188522877803	7.19841443845493	0.0118532940488161	7.19841443845493	0.0262061092789502	7.19841443845493	0.0214712459207103	7.19841443845493	0.0202731211385574	7.19841443845493	0.0212640837806352	7.19841443845493	0.0312221169409732	7.19841443845493	0.013837684315546	7.28618495302872	0.0534329679086348	7.46765379111912	9.38969251186373E-8	7.19841443845504	1.00588915101328			7.46765379111912	0.906848766784215
7.20660422280405	0.0403212014940648	7.20660422280405	0.0118511900314356	7.20660422280405	0.0262043743874868	7.20660422280405	0.0214668169844412	7.20660422280405	0.0202720416987393	7.20660422280405	0.0212636163181986	7.20660422280405	0.0312167284319855	7.20660422280405	0.0138334832040126	7.29437473737783	0.0534376399482865	7.47642578606111	9.4521495046238E-8	7.20660422280416	1.00588671575565			7.47642578606111	0.906848763383802
7.21479400715316	0.0403761790778549	7.21479400715316	0.0118582865132705	7.21479400715316	0.0262207120882326	7.21479400715316	0.0214761727840985	7.21479400715316	0.0202731540528994	7.21479400715316	0.0212734665437931	7.21479400715316	0.0312185623482769	7.21479400715316	0.013837228974653	7.30256452172694	0.0534411129342574	7.48519778100309	9.47631305180589E-8	7.21479400715327	1.00588857959912			7.48519778100309	0.906848785379514
7.22298379150227	0.0403724641311658	7.22298379150227	0.0118543379928398	7.22298379150227	0.0262172751295461	7.22298379150227	0.0214774052620579	7.22298379150227	0.0202782935766707	7.22298379150227	0.0212731042884443	7.22298379150227	0.0312227236533859	7.22298379150227	0.0138412589941869	7.31075430607606	0.0534417091190484	7.49396977594507	9.38434031162607E-8	7.22298379150239	1.00588689546074			7.49396977594507	0.90684879316431
7.23117357585139	0.0403232762315644	7.23117357585139	0.0118541728913486	7.23117357585139	0.0262180372999232	7.23117357585139	0.0214763529207139	7.23117357585139	0.0202847145179818	7.23117357585139	0.0212737580986308	7.23117357585139	0.0312323329666677	7.23117357585139	0.0138405387839731	7.31894409042517	0.053440112243702	7.50274177088705	9.3255015661006E-8	7.2311735758515	1.00588824053523			7.50274177088705	0.906848793247446
7.2393633602005	0.0403245400921073	7.2393633602005	0.0118603102945756	7.2393633602005	0.0262259679060109	7.2393633602005	0.02148192780862	7.2393633602005	0.0202855104054773	7.2393633602005	0.0212803224506858	7.2393633602005	0.0312380596130243	7.2393633602005	0.013843761950157	7.32713387477428	0.0534339604709866	7.51151376582903	9.30330003233353E-8	7.23936336020061	1.00588305373563			7.51151376582903	0.906848787174171
7.24755314454962	0.0403168179928802	7.24755314454962	0.0118494174316894	7.24755314454962	0.0262045644838988	7.24755314454962	0.0214699872806179	7.24755314454962	0.0202707660392193	7.24755314454962	0.0212704737240279	7.24755314454962	0.0312271687962384	7.24755314454962	0.0138427171176137	7.3353236591234	0.0534334657774421	7.52028576077101	9.25207434178364E-8	7.24755314454973	1.005880636752			7.52028576077101	0.906848799701568
7.25574292889873	0.0403525381401212	7.25574292889873	0.011848154142887	7.25574292889873	0.0261984112630293	7.25574292889873	0.0214646580914014	7.25574292889873	0.0202679095864386	7.25574292889873	0.021266573251311	7.25574292889873	0.0312256866592347	7.25574292889873	0.0138413989761222	7.34351344347251	0.0534358472535364	7.52905775571299	9.27282488939382E-8	7.25574292889884	1.00589610374801			7.52905775571299	0.90684880941509
7.26393271324784	0.0403563884247952	7.26393271324784	0.0118577250408428	7.26393271324784	0.0262130384179815	7.26393271324784	0.0214703682877085	7.26393271324784	0.0202784085961636	7.26393271324784	0.0212738260521258	7.26393271324784	0.0312290840936798	7.26393271324784	0.0138398505408486	7.35170322782162	0.05343525231426	7.53782975065498	9.39277414151423E-8	7.26393271324795	1.00589874684133			7.53782975065498	0.906848798594803
7.27212249759695	0.0403619784947867	7.27212249759695	0.0118655685721612	7.27212249759695	0.026227288965746	7.27212249759695	0.0214689904235526	7.27212249759695	0.0202786145970132	7.27212249759695	0.0212760119456089	7.27212249759695	0.031229534277583	7.27212249759695	0.0138361915603267	7.35989301217074	0.0534358522952353	7.54660174559696	9.47782858619842E-8	7.27212249759707	1.00589085787708			7.54660174559696	0.906848799164866
7.28031228194607	0.0405212204138894	7.28031228194607	0.0119240508347252	7.28031228194607	0.0262886459263142	7.28031228194607	0.0214828638817938	7.28031228194607	0.0202847934658774	7.28031228194607	0.0212807632818284	7.28031228194607	0.0312407817963465	7.28031228194607	0.0138386260183636	7.36808279651985	0.0534393252812062	7.55537374053894	9.46654225765808E-8	7.28031228194618	1.00589641327265			7.55537374053894	0.90684880027617
7.28850206629518	0.0406549834225485	7.28850206629518	0.0118790933267238	7.28850206629518	0.0262692035227517	7.28850206629518	0.0214849338510389	7.28850206629518	0.0202871953042677	7.28850206629518	0.0212787629461183	7.28850206629518	0.0312510442360277	7.28850206629518	0.0138444500309838	7.37627258086897	0.0534420055033511	7.56414573548092	9.4806330189723E-8	7.2885020662953	1.00589638943529			7.56414573548092	0.906848773514385
7.2966918506443	0.040775247277688	7.2966918506443	0.0118778933863182	7.2966918506443	0.0262640579838973	7.2966918506443	0.0214784109149586	7.2966918506443	0.0202824848500647	7.2966918506443	0.0212744378999066	7.2966918506443	0.0312478807064294	7.2966918506443	0.0138481971801464	7.38446236521808	0.0534385325173802	7.5729177304229	9.48206357293172E-8	7.29669185064441	1.00588290908776			7.5729177304229	0.906848758173821
7.30488163499341	0.0406915043183015	7.30488163499341	0.0119633355746464	7.30488163499341	0.0263891229281647	7.30488163499341	0.0215228274177554	7.30488163499341	0.0203058870276951	7.30488163499341	0.0212866185468537	7.30488163499341	0.0312527020424617	7.30488163499341	0.0138589440489773	7.39265214956719	0.0534373383133776	7.58168972536488	9.49211429428252E-8	7.30488163499352	1.00587488189622			7.58168972536488	0.906848721260093
7.31307141934252	0.0404527930628497	7.31307141934252	0.0118950806601928	7.31307141934252	0.0262917696995351	7.31307141934252	0.0214914307939639	7.31307141934252	0.0202889146225465	7.31307141934252	0.0212736167807641	7.31307141934252	0.0312400534023216	7.31307141934252	0.0138532137514076	7.4008419339163	0.053436740274187	7.59046172030687	9.56529530759345E-8	7.31307141934264	1.00588068039577			7.59046172030687	0.906848668665642
7.32126120369164	0.0404528380368432	7.32126120369164	0.0118611728715083	7.32126120369164	0.0262196673160627	7.32126120369164	0.0214718079355147	7.32126120369164	0.020280282289181	7.32126120369164	0.0212757546284638	7.32126120369164	0.0312743352102905	7.32126120369164	0.0138580460352343	7.40903171826542	0.0534347557107751	7.59923371524885	9.66782619416925E-8	7.32126120369175	1.00587971234873			7.59923371524885	0.906848607902617
7.32945098804075	0.0421810458537185	7.32945098804075	0.0119362194084835	7.32945098804075	0.0262701763088261	7.32945098804075	0.0215020338947454	7.32945098804075	0.0203017299111853	7.32945098804075	0.0213146571088965	7.32945098804075	0.0314177601108721	7.32945098804075	0.0139199206391444	7.41722150261453	0.0534328654014058	7.60800571019083	9.75404219054258E-8	7.32945098804087	1.00585633242501			7.60800571019083	0.906848566117811
7.33764077238986	0.133439794639118	7.33764077238986	0.0126108302417565	7.33764077238986	0.0281844469595851	7.33764077238986	0.0217515644603535	7.33764077238986	0.0204021737046138	7.33764077238986	0.0214355941378606	7.33764077238986	0.0316991900686501	7.33764077238986	0.0142668561988466	7.42541128696365	0.0534290990962747	7.61677770513281	9.7248880451387E-8	7.33764077238998	1.00579194577944			7.61677770513281	0.906848537235706
7.34583055673898	0.104261702051325	7.34583055673898	0.0125145549851947	7.34583055673898	0.0281129924441535	7.34583055673898	0.0217953403824138	7.34583055673898	0.0204335973215198	7.34583055673898	0.0214549278531871	7.34583055673898	0.0315506051154839	7.34583055673898	0.0140861803989505	7.43360107131276	0.0534340612344937	7.62554970007479	9.67406071522961E-8	7.34583055673909	1.00576761870918			7.62554970007479	0.906848504926531
7.35402034108809	0.0414994146046654	7.35402034108809	0.0119840946711034	7.35402034108809	0.0266272392305913	7.35402034108809	0.0216719107526284	7.35402034108809	0.020387937093292	7.35402034108809	0.0213914863742489	7.35402034108809	0.0314036811514209	7.35402034108809	0.0139226712656852	7.44179085566187	0.0534445876073922	7.63432169501677	9.64264400723479E-8	7.35402034108821	1.00583250053719			7.63432169501677	0.906848489573337
7.3622101254372	0.0444798654476372	7.3622101254372	0.0124520625403621	7.3622101254372	0.0270599895109771	7.3622101254372	0.0216715350039089	7.3622101254372	0.020365415553036	7.3622101254372	0.0213574804819396	7.3622101254372	0.0313568208344904	7.3622101254372	0.0138749794976015	7.44998064001098	0.0534407177087389	7.64309368995876	9.64014423814559E-8	7.36221012543732	1.0058798267956			7.64309368995876	0.906848459291059
7.37039990978632	0.041790575304556	7.37039990978632	0.012072598916834	7.37039990978632	0.0265169700672046	7.37039990978632	0.0215339735566861	7.37039990978632	0.0202999969737746	7.37039990978632	0.0212986042008156	7.37039990978632	0.0312705453322894	7.37039990978632	0.013855328100042	7.4581704243601	0.0534357499793844	7.65186568490074	9.72324062943422E-8	7.37039990978643	1.00589165120369			7.65186568490074	0.906848423799844
7.37858969413543	0.0403121476746315	7.37858969413543	0.011845674093092	7.37858969413543	0.026202739321086	7.37858969413543	0.0214614608128966	7.37858969413543	0.0202725192002331	7.37858969413543	0.0212662867357185	7.37858969413543	0.031227480544619	7.37858969413543	0.013839685467105	7.46636020870921	0.0534382289267717	7.66063767984272	9.75732057473433E-8	7.37858969413555	1.00590089511674			7.66063767984272	0.906848405475943
7.38677947848454	0.0403050185705071	7.38677947848454	0.0118453874573317	7.38677947848454	0.0261957342703882	7.38677947848454	0.0214630328646844	7.38677947848454	0.0202683225955377	7.38677947848454	0.0212631332021978	7.38677947848454	0.0312175031032738	7.38677947848454	0.0138368690880183	7.47454999305833	0.0534352520816538	7.6694096747847	9.84688709783009E-8	7.38677947848466	1.00591001201458			7.6694096747847	0.906848372676106
7.39496926283366	0.0403246341981624	7.39496926283366	0.0118567941069086	7.39496926283366	0.026209734880922	7.39496926283366	0.0214691491366373	7.39496926283366	0.0202694856749385	7.39496926283366	0.0212715555811111	7.39496926283366	0.031218171806616	7.39496926283366	0.0138344499643556	7.48273977740744	0.0534328684132361	7.67818166972668	9.95627397339962E-8	7.39496926283378	1.00591593292142			7.67818166972668	0.906848347015904
7.40315904718277	0.0404436845100104	7.40315904718277	0.0118829036135174	7.40315904718277	0.0262505806860616	7.40315904718277	0.0214874619282048	7.40315904718277	0.0202855996388864	7.40315904718277	0.0212838236365566	7.40315904718277	0.0312387439996486	7.40315904718277	0.0138409982280712	7.49092956175655	0.0534338606949421	7.68695366466866	9.91620807365032E-8	7.40315904718289	1.00591203909737			7.68695366466866	0.906848320808415
7.41134883153188	0.0408621268034759	7.41134883153188	0.0119475036012192	7.41134883153188	0.0263960237814914	7.41134883153188	0.0215424751055874	7.41134883153188	0.0203192366102979	7.41134883153188	0.0213045420444236	7.41134883153188	0.0312809671516643	7.41134883153188	0.0138586333922879	7.49911934610567	0.0534341600210039	7.69572565961065	9.87097375520635E-8	7.411348831532	1.00590793215958			7.69572565961065	0.906848293230454
[truncated: 6,288 more rows]
