# Supplementary material for: Structural basis for higher-order DNA binding by a bacterial transcriptional regulator
Source: PLoS Genet. 2025 Jun 27;21(6):e1011749. doi: 10.1371/journal.pgen.1011749 (PMC12204516; doi:10.1371/journal.pgen.1011749)
Supplement: S1 Appendix — (ZIP) [file pgen.1011749.s012.zip › Raw data files/Figure 5/Figure5C_221117_Xre_RES_10nM.csv]

frame_indices	x_coords	y_coords	contrasts	masses_kDa	fit_errors	diffblur_errors	frame_signal_scores	neareast_neighbour_distances	selections
5.000000000000000000e+00	1.028451427682208106e+02	3.061819372437608422e+01	-3.435170560539207909e-03	1.061342816859689435e+02	8.574492884372342250e-02	0.000000000000000000e+00	0.000000000000000000e+00	1.127048547499483178e+01	1.000000000000000000e+00
5.000000000000000000e+00	1.052942884741886189e+02	4.161935403377113118e+01	2.245117924142196828e-03	-6.778370024459204046e+01	1.447942529608771123e-01	0.000000000000000000e+00	0.000000000000000000e+00	1.127048547499483178e+01	1.000000000000000000e+00
5.000000000000000000e+00	8.576416568258272832e+01	4.348347064207095514e+01	-1.737028214991365258e-03	5.141002468238443868e+01	2.670012102699245160e-01	0.000000000000000000e+00	0.000000000000000000e+00	1.319276948645272185e+01	1.000000000000000000e+00
6.000000000000000000e+00	1.403604712705138979e+02	1.719756940886722418e+01	-3.170107132277141197e-03	9.759235985680398073e+01	1.370881868314445251e-01	0.000000000000000000e+00	0.000000000000000000e+00	1.690480106030086560e+01	1.000000000000000000e+00
6.000000000000000000e+00	6.907005981569638209e+01	2.293110882429462549e+01	-3.468411076114735411e-03	1.072054890096989084e+02	8.027941137635907776e-02	0.000000000000000000e+00	0.000000000000000000e+00	3.425535704149671012e+00	1.000000000000000000e+00
7.000000000000000000e+00	7.701164985858306977e+01	3.361216710741487645e+01	1.678130029271394453e-03	-4.951197446248682610e+01	3.887648218441853709e-01	0.000000000000000000e+00	0.000000000000000000e+00	1.319276948645272185e+01	1.000000000000000000e+00
8.000000000000000000e+00	8.602038809871170599e+01	2.274989688708192404e+01	-1.160125090380462534e-02	3.692940106618141272e+02	2.364842008474665747e-02	0.000000000000000000e+00	0.000000000000000000e+00	1.158621710434124452e+01	1.000000000000000000e+00
9.000000000000000000e+00	1.171272030017189394e+02	3.269352856620815118e+01	3.644210511262604459e-03	-1.128707935086649741e+02	2.387957404025362607e-01	0.000000000000000000e+00	0.000000000000000000e+00	1.138026308435416389e+01	1.000000000000000000e+00
1.000000000000000000e+01	1.155159825104797164e+02	2.142790135784886729e+01	-2.419984316182654735e-03	7.341893653935881048e+01	2.330132988892802404e-01	0.000000000000000000e+00	0.000000000000000000e+00	7.022273684879182909e+00	1.000000000000000000e+00
1.000000000000000000e+01	1.982523211717093758e+01	5.630966059318711636e+00	2.695375493940333801e-03	-8.229367994802700537e+01	2.625800251439039945e-01	0.000000000000000000e+00	0.000000000000000000e+00	2.281379753442540093e+01	1.000000000000000000e+00
1.100000000000000000e+01	9.968928300836338963e+01	1.133327653250568723e+01	-2.882838422340712730e-03	8.833485164327572647e+01	9.733786302527036582e-02	0.000000000000000000e+00	0.000000000000000000e+00	1.780948927879814647e+01	1.000000000000000000e+00
1.100000000000000000e+01	6.619798090328410467e+01	2.106417080141306997e+01	3.506507670654049075e-03	-1.084331881104231030e+02	7.957997237667646662e-02	0.000000000000000000e+00	0.000000000000000000e+00	3.425535704149671012e+00	1.000000000000000000e+00
1.200000000000000000e+01	7.473013007102801453e+01	2.014787835193396148e+01	-2.698374039644737925e-03	8.239031094377068598e+01	1.374431713655349663e-01	0.000000000000000000e+00	0.000000000000000000e+00	8.581209779139857829e+00	1.000000000000000000e+00
1.200000000000000000e+01	1.197464752654811804e+02	5.026366507479925616e+01	2.094755426773973160e-03	-6.293812533077358040e+01	2.876232130712198520e-01	0.000000000000000000e+00	0.000000000000000000e+00	1.197732407983378167e+01	1.000000000000000000e+00
1.200000000000000000e+01	1.317158116610551701e+02	5.070101889375364834e+01	-2.308120880947635463e-03	6.981403062840580276e+01	3.264873021001015729e-01	0.000000000000000000e+00	0.000000000000000000e+00	1.197732407983378167e+01	1.000000000000000000e+00
1.500000000000000000e+01	1.230176706390152930e+02	1.510811005288258713e+01	3.170887710838234466e-03	-9.761751474555681796e+01	2.636983789135047829e-01	0.000000000000000000e+00	0.000000000000000000e+00	3.658764130708809237e+00	1.000000000000000000e+00
1.500000000000000000e+01	8.239528474132617930e+01	3.056892733958344266e+01	2.332257349650386676e-03	-7.059185135698683666e+01	3.902109762635350698e-01	0.000000000000000000e+00	0.000000000000000000e+00	1.032025201571564210e+01	1.000000000000000000e+00
1.600000000000000000e+01	9.471917066130652429e+00	1.470011193715300379e+01	-3.619712620607370805e-03	1.120813256128919448e+02	1.012223661565512245e-01	0.000000000000000000e+00	0.000000000000000000e+00	2.120181910251125856e+01	1.000000000000000000e+00
1.700000000000000000e+01	6.423820764272534234e+01	1.292837331333474360e+01	-1.484262879009747016e-03	4.326442060854400040e+01	3.441079133846329796e-01	0.000000000000000000e+00	0.000000000000000000e+00	1.273584269861559370e+01	1.000000000000000000e+00
1.700000000000000000e+01	1.017046491788627094e+02	2.913451021188405932e+01	-1.760791984678041627e-03	5.217583482964163011e+01	3.153909632257022588e-01	0.000000000000000000e+00	0.000000000000000000e+00	1.283695134124394244e+01	1.000000000000000000e+00
1.900000000000000000e+01	7.612460431638702119e+01	4.038140414567313030e+01	-2.292257441116523319e-03	6.930281614714945704e+01	2.581513868963717373e-01	0.000000000000000000e+00	0.000000000000000000e+00	1.164500468277120149e+01	1.000000000000000000e+00
2.000000000000000000e+01	4.732835575877292911e+01	9.017430056901481805e+00	-2.205031499151272490e-03	6.649187695939474452e+01	2.331931616938379692e-01	0.000000000000000000e+00	0.000000000000000000e+00	9.312840277649209852e+00	1.000000000000000000e+00
2.100000000000000000e+01	7.895733551043866782e+01	7.629678375701780979e+00	-7.892504412726343392e-04	2.086698180541277381e+01	4.952650300895343749e-01	0.000000000000000000e+00	0.000000000000000000e+00	1.341278771477438703e+01	1.000000000000000000e+00
2.100000000000000000e+01	9.737362539636784220e+01	4.121877902439102570e+01	-2.659025980157097169e-03	8.112228219126978956e+01	1.565109736698684362e-01	0.000000000000000000e+00	0.000000000000000000e+00	1.283695134124394244e+01	1.000000000000000000e+00
2.200000000000000000e+01	1.222611171129383933e+02	4.762042632708381795e+00	9.283181669477975169e-04	-2.534857192693842620e+01	4.398552086261864336e-01	0.000000000000000000e+00	0.000000000000000000e+00	5.558656090550967654e+00	1.000000000000000000e+00
2.200000000000000000e+01	1.773300780849738700e+01	3.061806358415547180e+01	-1.143654986139450288e-03	3.228800634283051352e+01	3.710944825469243424e-01	0.000000000000000000e+00	0.000000000000000000e+00	9.802313681347767371e+00	1.000000000000000000e+00
2.400000000000000000e+01	3.809074157817302364e+01	7.836126417956369217e+00	-3.168791272923067621e-03	9.754995503387397093e+01	1.396413275820869160e-01	0.000000000000000000e+00	0.000000000000000000e+00	9.312840277649209852e+00	1.000000000000000000e+00
2.600000000000000000e+01	1.493492898272560332e+01	4.027890427874529422e+01	-2.795656285003938080e-03	8.552532410146045549e+01	1.369576353904220500e-01	0.000000000000000000e+00	0.000000000000000000e+00	1.005788685765927504e+01	1.000000000000000000e+00
2.700000000000000000e+01	1.227298860522079025e+02	1.030089749762364804e+01	-2.193338702999499297e-03	6.611506544923025785e+01	1.956356719616395567e-01	0.000000000000000000e+00	0.000000000000000000e+00	5.558656090550967654e+00	1.000000000000000000e+00
2.900000000000000000e+01	5.675483451941245505e+01	2.914696522779581045e+01	1.003458964335289614e-03	-2.777005580222616032e+01	4.103698718626092035e-01	0.000000000000000000e+00	0.000000000000000000e+00	1.869273474857632777e+01	1.000000000000000000e+00
3.000000000000000000e+01	9.282476304651591192e+01	1.792804876603113584e+01	-2.189565482778907217e-03	6.599346982821286645e+01	3.607098931056584856e-01	0.000000000000000000e+00	0.000000000000000000e+00	1.453326665080745350e+01	1.000000000000000000e+00
3.100000000000000000e+01	3.586608721755070661e+01	3.607186054839238665e+01	-2.359565231258491623e-03	7.147187389176632166e+01	1.382683695803266222e-01	0.000000000000000000e+00	0.000000000000000000e+00	1.652982916147929870e+01	1.000000000000000000e+00
3.100000000000000000e+01	1.050708145991189042e+02	1.010180695310061871e+01	-3.160969145993039291e-03	9.729787953174907500e+01	1.760953246305053677e-01	0.000000000000000000e+00	0.000000000000000000e+00	1.453326665080745350e+01	1.000000000000000000e+00
3.100000000000000000e+01	1.132579967540118844e+02	4.906534966758565020e+01	-2.063320462729592054e-03	6.192510362751455233e+01	1.588667267526140403e-01	0.000000000000000000e+00	0.000000000000000000e+00	2.155663751462277133e+01	1.000000000000000000e+00
3.100000000000000000e+01	7.009430115834643971e+01	5.072367136933596754e+01	-3.001269293957639899e-03	9.215139945654657083e+01	8.241015561766917852e-02	0.000000000000000000e+00	0.000000000000000000e+00	1.025178206033893602e+01	1.000000000000000000e+00
3.100000000000000000e+01	2.848877947754709083e+01	5.103338006365101620e+01	1.414388388580103788e-03	-4.101264849869022555e+01	3.457217348818186764e-01	0.000000000000000000e+00	0.000000000000000000e+00	8.041655516881274224e+00	1.000000000000000000e+00
3.200000000000000000e+01	3.637759404477482406e+01	5.259377366017803723e+01	-1.979590460451039965e-03	5.922682443106476313e+01	2.459516765995675147e-01	0.000000000000000000e+00	0.000000000000000000e+00	8.041655516881274224e+00	1.000000000000000000e+00
3.300000000000000000e+01	5.988759830978306553e+01	5.168401108725642246e+01	-2.873562152461260708e-03	8.803591499744703697e+01	7.971978150062852819e-02	0.000000000000000000e+00	0.000000000000000000e+00	1.017439265064023779e+01	1.000000000000000000e+00
3.300000000000000000e+01	4.974069076337053730e+01	5.243136177733342151e+01	-2.140384431980764911e-03	6.440856355069135475e+01	1.288284936652637214e-01	0.000000000000000000e+00	0.000000000000000000e+00	1.017439265064023779e+01	1.000000000000000000e+00
3.300000000000000000e+01	1.374258779601266838e+02	5.230917064057392452e+01	-3.311237326837691754e-03	1.021404150056235665e+02	1.007801797811374023e-01	0.000000000000000000e+00	0.000000000000000000e+00	2.438460285708330844e+01	1.000000000000000000e+00
3.400000000000000000e+01	7.532175819853171106e+01	3.131206972282451773e+01	-3.155085367507439158e-03	9.710826915730530118e+01	8.349673711662253250e-02	0.000000000000000000e+00	0.000000000000000000e+00	1.285995271779132842e+01	1.000000000000000000e+00
3.600000000000000000e+01	1.235075291235016266e+02	2.994254502993648970e+01	-2.431366794072623537e-03	7.378574774751305654e+01	1.587315344608722922e-01	0.000000000000000000e+00	0.000000000000000000e+00	1.311998727416571775e+01	1.000000000000000000e+00
3.700000000000000000e+01	8.767863222046305793e+01	3.487381765185413940e+01	9.988417929782653949e-04	-2.762126305076228405e+01	4.536275074004763042e-01	0.000000000000000000e+00	0.000000000000000000e+00	7.747808427653303909e+00	1.000000000000000000e+00
3.900000000000000000e+01	1.729605837021859216e+01	4.726851999900235057e+01	4.144955778498698312e-03	-1.290077874240461142e+02	2.040627957188881902e-01	0.000000000000000000e+00	0.000000000000000000e+00	2.950971649762887239e+01	1.000000000000000000e+00
3.900000000000000000e+01	1.371843225768701586e+02	5.241289570918286245e+01	3.859586947155274703e-03	-1.198115046105391173e+02	7.136621387541919326e-02	0.000000000000000000e+00	0.000000000000000000e+00	2.157110054339201355e+01	1.000000000000000000e+00
3.900000000000000000e+01	1.016315320438087610e+02	4.913910516779030502e+01	-1.120590776326710466e-03	3.154474017984594170e+01	3.605081717896700955e-01	0.000000000000000000e+00	0.000000000000000000e+00	1.769167022354221075e+01	1.000000000000000000e+00
4.000000000000000000e+01	8.403190198767212848e+01	5.094138627397273211e+01	-3.401705803229073191e-03	1.050558479584291121e+02	6.227606558480947019e-02	0.000000000000000000e+00	0.000000000000000000e+00	7.045044390751716179e+00	1.000000000000000000e+00
4.000000000000000000e+01	1.365961090499696127e+02	3.084981653435492177e+01	-6.247142692508852145e-03	1.967527660787950481e+02	2.777786140440496876e-02	0.000000000000000000e+00	0.000000000000000000e+00	1.311998727416571775e+01	1.000000000000000000e+00
4.100000000000000000e+01	4.636191021859128369e+01	4.216953734568026846e+01	-4.414568198767294949e-03	1.376963048600665900e+02	4.361941005525482584e-02	0.000000000000000000e+00	0.000000000000000000e+00	1.149181524613024408e+01	1.000000000000000000e+00
4.400000000000000000e+01	8.294319551126044132e+01	3.002504012872433847e+01	-1.192431195980210665e-03	3.385986623430822817e+01	4.314886153562726978e-01	0.000000000000000000e+00	0.000000000000000000e+00	1.217802887092497954e+01	1.000000000000000000e+00
4.500000000000000000e+01	8.954099745183503956e+01	4.655019991554954828e+01	-2.437331781973285216e-03	7.397797517282572244e+01	1.428756185176511817e-01	0.000000000000000000e+00	0.000000000000000000e+00	7.045044390751716179e+00	1.000000000000000000e+00
4.600000000000000000e+01	7.618772171846803332e+00	2.233171874163322812e+01	-2.863969371711936902e-03	8.772677848690575786e+01	1.205473936782432975e-01	0.000000000000000000e+00	0.000000000000000000e+00	3.084848813850289417e+01	1.000000000000000000e+00
4.600000000000000000e+01	3.535503049832262690e+01	3.583465155189168172e+01	2.767991691036461154e-03	-8.463380617061960720e+01	1.960213409282007824e-01	0.000000000000000000e+00	0.000000000000000000e+00	1.269969209062983140e+01	1.000000000000000000e+00
4.700000000000000000e+01	9.802155064841512910e+01	5.252036364953389658e+00	-2.678010232872073387e-03	8.173406784476293296e+01	3.411659675647711332e-01	0.000000000000000000e+00	0.000000000000000000e+00	2.900100876042019138e+01	1.000000000000000000e+00
4.800000000000000000e+01	3.541830594381431752e+01	7.599410634125074004e+00	2.579331777392952340e-03	-7.855406048406429420e+01	1.067128500090227528e-01	0.000000000000000000e+00	0.000000000000000000e+00	2.588562889544630963e+01	1.000000000000000000e+00
4.800000000000000000e+01	7.210139276876671488e+01	2.447889728221039007e+01	-1.082461015544389400e-03	3.031597226530238132e+01	3.450706451270331154e-01	0.000000000000000000e+00	0.000000000000000000e+00	1.217802887092497954e+01	1.000000000000000000e+00
5.100000000000000000e+01	1.099385405983232147e+02	4.286292196358624551e+01	-3.759040478050681023e-03	1.165712987287950710e+02	5.482739099091138435e-02	0.000000000000000000e+00	0.000000000000000000e+00	2.521352053852925579e+01	1.000000000000000000e+00
5.300000000000000000e+01	3.946588844468015367e+01	3.316663299423782973e+01	2.484744482163207466e-03	-7.550589466510488990e+01	2.541274602045956454e-01	0.000000000000000000e+00	0.000000000000000000e+00	1.383706873210848620e+01	1.000000000000000000e+00
5.300000000000000000e+01	8.491289922383742805e+01	3.979064402328497607e+01	-1.555257069895057184e-03	4.555227613370367834e+01	2.896251653169074070e-01	0.000000000000000000e+00	0.000000000000000000e+00	1.982881943543432968e+01	1.000000000000000000e+00
5.700000000000000000e+01	5.186667366452390837e+01	2.085124975235920530e+01	-2.890387985827162862e-03	8.857814352842336802e+01	1.095507088659295469e-01	0.000000000000000000e+00	0.000000000000000000e+00	1.747707465404437244e+01	1.000000000000000000e+00
5.700000000000000000e+01	1.300981416236980124e+02	3.101402815205008423e+01	-3.619245545571843446e-03	1.120662736743126118e+02	6.990582078675389166e-02	0.000000000000000000e+00	0.000000000000000000e+00	1.129760107563627436e+01	1.000000000000000000e+00
5.700000000000000000e+01	6.928359640008557108e+01	5.199338852796589805e+01	-3.834417294421108707e-03	1.190003885409548019e+02	8.921339493751656580e-02	0.000000000000000000e+00	0.000000000000000000e+00	1.302318543506714121e+01	1.000000000000000000e+00
5.700000000000000000e+01	1.321119754113241243e+02	4.573233076940477559e+01	8.671880185659255631e-04	-2.337859458111257993e+01	4.793076874569681678e-01	0.000000000000000000e+00	0.000000000000000000e+00	1.229200051505744895e+01	1.000000000000000000e+00
5.700000000000000000e+01	1.205295694076209685e+02	5.282822320832841712e+01	-2.222988918766004643e-03	6.707057193669994888e+01	1.579902845913636611e-01	0.000000000000000000e+00	0.000000000000000000e+00	1.358321826149431466e+01	1.000000000000000000e+00
5.800000000000000000e+01	2.994839183891165391e+01	4.807652281458719301e+01	-2.361429214165297434e-03	7.153194251905765100e+01	1.531415757339295025e-01	0.000000000000000000e+00	0.000000000000000000e+00	1.142850262947927398e+01	1.000000000000000000e+00
5.800000000000000000e+01	3.075927083572668153e+01	2.241213249869850088e+01	-2.467773929154112086e-03	7.495900240557344318e+01	1.190102970051940545e-01	0.000000000000000000e+00	0.000000000000000000e+00	8.914532236378526875e+00	1.000000000000000000e+00
5.800000000000000000e+01	4.037098482411617084e+01	5.276483037881335747e+01	-2.623753442581237220e-03	7.998559102016115219e+01	2.189633080198785109e-01	0.000000000000000000e+00	0.000000000000000000e+00	1.142850262947927398e+01	1.000000000000000000e+00
5.900000000000000000e+01	6.474004795306456117e+01	3.739215917328613870e+01	-2.800899753429764247e-03	8.569429987341348465e+01	2.544786659116079486e-01	0.000000000000000000e+00	0.000000000000000000e+00	5.875507476383732275e+00	1.000000000000000000e+00
5.900000000000000000e+01	4.965218310732574913e+00	9.761914974385183186e+00	1.231489169363353528e-03	-3.511854668536824420e+01	3.361498743387187904e-01	0.000000000000000000e+00	0.000000000000000000e+00	1.464627352122370496e+01	1.000000000000000000e+00
6.000000000000000000e+01	8.342669327902778775e+01	2.905180790129814028e+01	2.153886840358137066e-03	-6.484369154107916700e+01	2.665588486837650040e-01	0.000000000000000000e+00	0.000000000000000000e+00	1.772564510678282801e+01	1.000000000000000000e+00
6.100000000000000000e+01	1.898932969802516979e+01	5.538453378098460611e+00	-2.705687074541059112e-03	8.262598046946840213e+01	1.071730184322242652e-01	0.000000000000000000e+00	0.000000000000000000e+00	1.464627352122370496e+01	1.000000000000000000e+00
6.200000000000000000e+01	1.313071088234636932e+02	1.302269138931537817e+01	-3.260502620987763139e-03	1.005054407119715023e+02	7.464487008190012762e-02	0.000000000000000000e+00	0.000000000000000000e+00	1.638778300857708103e+01	1.000000000000000000e+00
6.200000000000000000e+01	1.400553141301843709e+02	3.635167798510302362e+01	-1.132194111867488142e-03	3.191866873648145386e+01	3.658628969237237571e-01	0.000000000000000000e+00	0.000000000000000000e+00	1.129760107563627436e+01	1.000000000000000000e+00
6.300000000000000000e+01	3.456552347596381480e+01	3.047323204107606642e+01	-2.191916907702322510e-03	6.606924673947769122e+01	1.590193589784418826e-01	0.000000000000000000e+00	0.000000000000000000e+00	8.694743126921952836e+00	1.000000000000000000e+00
6.300000000000000000e+01	6.582447378800054594e+01	3.113995622967777877e+01	-9.356897898605155001e-04	2.558612950735371783e+01	3.833060763108449009e-01	0.000000000000000000e+00	0.000000000000000000e+00	6.345551279403677469e+00	1.000000000000000000e+00
6.500000000000000000e+01	9.798876524735361215e+01	1.668028762340994930e+01	1.421015060901434802e-03	-4.122619933566323880e+01	3.548084669684282710e-01	0.000000000000000000e+00	0.000000000000000000e+00	1.720968071780377073e+01	1.000000000000000000e+00
6.600000000000000000e+01	1.149262329440589099e+02	1.254694212789478058e+01	-3.015812200861860658e-03	9.262005850453057576e+01	1.135375975362077350e-01	0.000000000000000000e+00	0.000000000000000000e+00	5.178190259983243671e+00	1.000000000000000000e+00
6.600000000000000000e+01	6.943636434397652124e+01	4.581672099009207244e+01	-3.407035497812946779e-03	1.052276024505794254e+02	1.954738278869277979e-01	0.000000000000000000e+00	0.000000000000000000e+00	5.740262148208841175e+00	1.000000000000000000e+00
6.600000000000000000e+01	6.916400696018028782e+01	5.155051824720283093e+01	3.143544907748759693e-03	-9.673636683272735581e+01	1.823902263398470280e-01	0.000000000000000000e+00	0.000000000000000000e+00	5.740262148208841175e+00	1.000000000000000000e+00
6.700000000000000000e+01	2.590600065569050869e+01	3.125503928606833171e+01	-2.747236717289285382e-03	8.396495734271015010e+01	9.485883223145463727e-02	0.000000000000000000e+00	0.000000000000000000e+00	8.694743126921952836e+00	1.000000000000000000e+00
6.800000000000000000e+01	1.243554284119182114e+02	3.892472832908759273e+01	-3.258767948634944556e-03	1.004495392406363408e+02	7.511543329520042889e-02	0.000000000000000000e+00	0.000000000000000000e+00	1.405818401062258616e+01	1.000000000000000000e+00
6.900000000000000000e+01	5.919514481291437136e+01	3.344564695516739050e+01	-3.633155871547754864e-03	1.125145471984404253e+02	8.462979942653625631e-02	0.000000000000000000e+00	0.000000000000000000e+00	1.606007628440775648e+01	1.000000000000000000e+00
6.900000000000000000e+01	3.951309079937293944e+01	8.237242320591674272e+00	-1.300589531311503689e-03	3.734537176643724621e+01	3.116831942606049788e-01	0.000000000000000000e+00	0.000000000000000000e+00	5.327804131201714810e+00	1.000000000000000000e+00
7.000000000000000000e+01	1.127572753587454599e+02	7.844891791956576377e+00	-1.673898850978888103e-03	4.937562070573953577e+01	2.453434906367312207e-01	0.000000000000000000e+00	0.000000000000000000e+00	5.178190259983243671e+00	1.000000000000000000e+00
7.000000000000000000e+01	1.703581545478455439e+01	2.551567656533833173e+01	-2.951651235735168379e-03	9.055241019789913537e+01	1.507723839529884202e-01	0.000000000000000000e+00	0.000000000000000000e+00	5.155283624742485138e+00	1.000000000000000000e+00
7.000000000000000000e+01	1.094735399230832940e+01	2.966353047699043444e+01	-2.557449943456191477e-03	7.784889751159347782e+01	2.157649307269062788e-01	0.000000000000000000e+00	0.000000000000000000e+00	6.207324754881080153e+00	1.000000000000000000e+00
7.000000000000000000e+01	1.010282939454925497e+02	4.436232251182788389e+01	-1.732187908850533076e-03	5.125404119965615735e+01	2.436905318401906273e-01	0.000000000000000000e+00	0.000000000000000000e+00	9.323270822055741647e+00	1.000000000000000000e+00
7.100000000000000000e+01	1.089757391313846142e+02	3.948774623910048120e+01	-3.253541014336985143e-03	1.002810962967263038e+02	1.268565916905884938e-01	0.000000000000000000e+00	0.000000000000000000e+00	9.323270822055741647e+00	1.000000000000000000e+00
7.100000000000000000e+01	4.191170957666466279e+01	4.095131821030680896e+01	-3.705695992509074662e-03	1.148522217950171296e+02	7.139203095167445667e-02	0.000000000000000000e+00	0.000000000000000000e+00	1.159447310826832300e+01	1.000000000000000000e+00
7.200000000000000000e+01	1.030792051966356269e+02	2.934509815298691038e+01	3.416483254646557419e-03	-1.055320654270933858e+02	6.229703540960040975e-02	0.000000000000000000e+00	0.000000000000000000e+00	3.812196618944455828e+00	1.000000000000000000e+00
7.200000000000000000e+01	1.333959844983696996e+02	2.815900107431053812e+01	1.079721046223158180e-03	-3.022767414017164000e+01	3.261611874763239438e-01	0.000000000000000000e+00	0.000000000000000000e+00	9.254775613864582695e+00	1.000000000000000000e+00
7.200000000000000000e+01	8.803826467170985381e+01	1.026638744241819801e+01	-8.794362601204181937e-04	2.377330584923880963e+01	4.548712075371365016e-01	0.000000000000000000e+00	0.000000000000000000e+00	2.119476857808889392e+01	1.000000000000000000e+00
7.300000000000000000e+01	4.482063252884931615e+01	8.701459565334875634e+00	-1.551736736707686999e-03	4.543883003856979741e+01	2.294752215457530609e-01	0.000000000000000000e+00	0.000000000000000000e+00	5.327804131201714810e+00	1.000000000000000000e+00
7.500000000000000000e+01	1.707240318144555502e+01	3.067083035448912653e+01	-2.641505348324430652e-03	8.055766311690904047e+01	1.050740084972638932e-01	0.000000000000000000e+00	0.000000000000000000e+00	5.155283624742485138e+00	1.000000000000000000e+00
7.500000000000000000e+01	2.607905451834662358e+01	2.158037913659031659e+01	-2.351446427403600884e-03	7.121023769272707682e+01	1.986833586819297670e-01	0.000000000000000000e+00	0.000000000000000000e+00	9.862390106533290179e+00	1.000000000000000000e+00
7.600000000000000000e+01	6.827051957471822163e+01	4.961530208846926371e+01	-3.660198862306275787e-03	1.133860333729032845e+02	1.388275885836662837e-01	0.000000000000000000e+00	0.000000000000000000e+00	1.811851965511758777e+01	1.000000000000000000e+00
7.600000000000000000e+01	1.470953563688955690e+01	6.674250556065521423e+00	-8.873943994058572458e-04	2.402976447926383941e+01	4.828502305007362772e-01	0.000000000000000000e+00	0.000000000000000000e+00	8.345623817409656198e+00	1.000000000000000000e+00
7.600000000000000000e+01	4.022678507301483819e+01	5.242271028256018894e+01	2.970722109744375339e-03	-9.116698730522999483e+01	2.290930506100075092e-01	0.000000000000000000e+00	0.000000000000000000e+00	1.027382791828380881e+01	1.000000000000000000e+00
7.700000000000000000e+01	9.947166213694158898e+01	2.811283351665877106e+01	-2.860547650752338043e-03	8.761651026488151217e+01	1.387287443131103304e-01	0.000000000000000000e+00	0.000000000000000000e+00	3.812196618944455828e+00	1.000000000000000000e+00
7.700000000000000000e+01	1.378782602300563838e+02	3.625591875501565653e+01	-2.265340734570318870e-03	6.843539960189549731e+01	1.500900763317256636e-01	0.000000000000000000e+00	0.000000000000000000e+00	9.254775613864582695e+00	1.000000000000000000e+00
7.700000000000000000e+01	1.155423232821170387e+01	5.096411896442803169e+01	-3.024937431416674198e-03	9.291412776404101237e+01	1.166233442788218166e-01	0.000000000000000000e+00	0.000000000000000000e+00	2.103016338908843963e+01	1.000000000000000000e+00
7.800000000000000000e+01	1.103203609074378164e+02	2.522058319838137663e+01	-3.023232332807917772e-03	9.285917933481971431e+01	1.131205363002546482e-01	0.000000000000000000e+00	0.000000000000000000e+00	1.122761670687693325e+01	1.000000000000000000e+00
7.900000000000000000e+01	4.956945253032613863e+01	3.647653417580965396e+01	-2.493619918034224898e-03	7.579191405264197101e+01	1.134144821352439658e-01	0.000000000000000000e+00	0.000000000000000000e+00	1.089897350307727564e+01	1.000000000000000000e+00
8.000000000000000000e+01	9.680454632017735150e+01	1.256846878622113906e+01	1.404809136625411641e-03	-4.070394796646155555e+01	3.883752668202916647e-01	0.000000000000000000e+00	0.000000000000000000e+00	1.222017933707021697e+01	1.000000000000000000e+00
8.000000000000000000e+01	5.048122520858336770e+01	5.305358079268814464e+01	-3.007310373189408213e-03	9.234607899759038219e+01	2.710452731794676939e-01	0.000000000000000000e+00	0.000000000000000000e+00	1.027382791828380881e+01	1.000000000000000000e+00
8.100000000000000000e+01	2.017604788265704130e+01	2.226255969092889231e+01	1.218295226874980923e-03	-3.469335930251001798e+01	4.040979487398632664e-01	0.000000000000000000e+00	0.000000000000000000e+00	1.272060515282757898e+01	1.000000000000000000e+00
8.100000000000000000e+01	4.017396345166275751e+01	4.200033797332977059e+01	-9.974751692112819763e-04	2.757722229620028642e+01	3.719106118265688155e-01	0.000000000000000000e+00	0.000000000000000000e+00	1.042250616099099680e+01	1.000000000000000000e+00
8.200000000000000000e+01	9.115390504923941251e+01	3.379097475663819239e+01	-3.048047549848670410e-03	9.365887337607499319e+01	1.603669372478455646e-01	0.000000000000000000e+00	0.000000000000000000e+00	1.007106602655224670e+01	1.000000000000000000e+00
8.300000000000000000e+01	8.648069329124129467e+01	1.910688156510606461e+01	-2.650342826146503180e-03	8.084245927010934452e+01	1.462855896993409122e-01	0.000000000000000000e+00	0.000000000000000000e+00	5.986611435062132003e+00	1.000000000000000000e+00
8.300000000000000000e+01	3.312518864169827992e+01	3.183584281774659885e+01	-3.114383342504576865e-03	9.579660757448058916e+01	8.223752341602219573e-02	0.000000000000000000e+00	0.000000000000000000e+00	1.236940532481103183e+01	1.000000000000000000e+00
8.600000000000000000e+01	5.331310186139441498e+01	3.750012047004355509e+01	-2.676451573823109085e-03	8.168383857004981508e+01	1.063857033417194842e-01	0.000000000000000000e+00	0.000000000000000000e+00	8.769683730798826460e+00	1.000000000000000000e+00
8.600000000000000000e+01	1.418782815227083347e+02	4.366540909302952400e+01	-2.294959329342133921e-03	6.938988707264691413e+01	1.289719311082287989e-01	0.000000000000000000e+00	0.000000000000000000e+00	9.015387974256389825e+00	1.000000000000000000e+00
8.600000000000000000e+01	8.406757288581555088e+01	1.362816215420952126e+01	-2.045094920830548002e-03	6.133776815382603331e+01	2.319597871148337820e-01	0.000000000000000000e+00	0.000000000000000000e+00	5.986611435062132003e+00	1.000000000000000000e+00
8.700000000000000000e+01	1.358763869640999928e+02	3.693826393079953618e+01	-2.438349846803885505e-03	7.401078328316002342e+01	2.074740461442918793e-01	0.000000000000000000e+00	0.000000000000000000e+00	6.318271799547203749e+00	1.000000000000000000e+00
8.800000000000000000e+01	8.269572987973562306e+01	4.806041307307077659e+01	-3.186256639476986712e-03	9.811279313190757989e+01	1.172964604076514039e-01	0.000000000000000000e+00	0.000000000000000000e+00	6.277233622239957178e+00	1.000000000000000000e+00
8.800000000000000000e+01	8.420569983777727430e+01	3.049162909229300666e+01	-3.416756844713674836e-03	1.055408821279935268e+02	7.590970063522561873e-02	0.000000000000000000e+00	0.000000000000000000e+00	1.159462999569137587e+01	1.000000000000000000e+00
8.800000000000000000e+01	9.525274452332291730e+01	2.511785300778513275e+01	1.802714070271541373e-03	-5.352681402885877304e+01	2.503911897568569245e-01	0.000000000000000000e+00	0.000000000000000000e+00	4.277844222225317239e+00	1.000000000000000000e+00
8.900000000000000000e+01	1.053100879651051685e+02	6.981033988873028839e+00	-3.407814218260775234e-03	1.052526974598598031e+02	1.684184432838051748e-01	0.000000000000000000e+00	0.000000000000000000e+00	1.646750147546055132e+01	1.000000000000000000e+00
8.900000000000000000e+01	8.183835022862301400e+01	4.184200796548589096e+01	-2.306282888882124366e-03	6.975479958076878972e+01	2.553802483563241132e-01	0.000000000000000000e+00	0.000000000000000000e+00	6.277233622239957178e+00	1.000000000000000000e+00
8.900000000000000000e+01	2.042587039311682418e+01	5.138433343026338918e+01	-9.866114118618209920e-04	2.722712735228986602e+01	4.257318096590896328e-01	0.000000000000000000e+00	0.000000000000000000e+00	9.292304531312673532e+00	1.000000000000000000e+00
9.000000000000000000e+01	6.855287900430062109e+01	1.117264957063149566e+01	-4.633264929939881829e-03	1.447440156446836568e+02	5.280546025101906515e-02	0.000000000000000000e+00	0.000000000000000000e+00	8.169593445568333223e+00	1.000000000000000000e+00
9.000000000000000000e+01	1.365501008858056196e+02	3.065601369026840217e+01	3.376578249180559738e-03	-1.042460885591493707e+02	9.842052655850641596e-02	0.000000000000000000e+00	0.000000000000000000e+00	6.318271799547203749e+00	1.000000000000000000e+00
9.000000000000000000e+01	1.162376288336294152e+02	4.015359140639892388e+01	-3.548430786960508464e-03	1.097842005253485951e+02	8.043611386336257940e-02	0.000000000000000000e+00	0.000000000000000000e+00	8.161614327162466154e+00	1.000000000000000000e+00
9.100000000000000000e+01	7.396624865511256530e+01	3.971667111319403176e+01	-3.030043181125629311e-03	9.307866541896811441e+01	1.445937328775278585e-01	0.000000000000000000e+00	0.000000000000000000e+00	8.153958542902676854e+00	1.000000000000000000e+00
9.200000000000000000e+01	1.311053011026755541e+02	1.206297819797909376e+01	3.142989443466988071e-03	-9.671846646637015965e+01	9.992613736734534680e-02	0.000000000000000000e+00	0.000000000000000000e+00	1.937386934754911749e+01	1.000000000000000000e+00
9.200000000000000000e+01	6.554381637987022557e+00	4.426245836181674775e+01	-3.128100479447702004e-03	9.623865539773699140e+01	1.264356258237961939e-01	0.000000000000000000e+00	0.000000000000000000e+00	6.328121991305076577e+00	1.000000000000000000e+00
9.300000000000000000e+01	4.572668490403127350e+01	1.847499118265187690e+01	1.953516907268328801e-03	-5.838657930726331813e+01	2.001897624107157325e-01	0.000000000000000000e+00	0.000000000000000000e+00	1.184197586595321816e+01	1.000000000000000000e+00
9.300000000000000000e+01	9.751027095111868448e+01	2.148418741813186728e+01	-2.863925964755724765e-03	8.772537965633438262e+01	1.001767171322126559e-01	0.000000000000000000e+00	0.000000000000000000e+00	4.277844222225317239e+00	1.000000000000000000e+00
9.400000000000000000e+01	1.196160238963112832e+01	4.754987249450953612e+01	-2.167927542709524938e-03	6.529616656827737131e+01	2.174792076916609584e-01	0.000000000000000000e+00	0.000000000000000000e+00	6.328121991305076577e+00	1.000000000000000000e+00
9.400000000000000000e+01	2.027596287049164303e+01	1.517618634922550314e+01	-2.413060374258260959e-03	7.319580590585107416e+01	1.115680704315942240e-01	0.000000000000000000e+00	0.000000000000000000e+00	1.744506446901664987e+01	1.000000000000000000e+00
9.500000000000000000e+01	6.148896684786241451e+01	1.527672097741739776e+01	-2.770349581753663980e-03	8.470979144825717810e+01	1.235889402592380559e-01	0.000000000000000000e+00	0.000000000000000000e+00	8.169593445568333223e+00	1.000000000000000000e+00
9.800000000000000000e+01	8.271233489529129201e+01	3.277498522797485236e+01	1.713840957020609790e-03	-5.066279317512780267e+01	2.711287215786153393e-01	0.000000000000000000e+00	0.000000000000000000e+00	5.845815471002162589e+00	1.000000000000000000e+00
9.800000000000000000e+01	7.550939138101315962e+01	4.210678820982676740e+01	-3.467664412934402460e-03	1.071814270764441517e+02	2.641479012587202302e-01	0.000000000000000000e+00	0.000000000000000000e+00	8.095360443703638609e+00	1.000000000000000000e+00
9.900000000000000000e+01	1.345098735325974530e+02	1.858190209149731942e+01	-3.237226271508968686e-03	9.975533814588075643e+01	1.006267905919823180e-01	0.000000000000000000e+00	0.000000000000000000e+00	2.117487872346396216e+01	1.000000000000000000e+00
1.000000000000000000e+02	5.111668329040434600e+01	4.880104091623374529e+01	-3.295552340113682647e-03	1.016349513459763756e+02	9.936384654778229741e-02	0.000000000000000000e+00	0.000000000000000000e+00	1.702667276242459948e+01	1.000000000000000000e+00
1.000000000000000000e+02	6.974000457400892472e+00	1.332345161504385622e+01	-2.528678993408561490e-03	7.692172620067734101e+01	1.589246912694631808e-01	0.000000000000000000e+00	0.000000000000000000e+00	5.447200117372293704e+00	1.000000000000000000e+00
1.010000000000000000e+02	1.098293157809692957e+02	6.445203169284372535e+00	-4.033003930335894542e-03	1.254000323221550133e+02	2.096568600488589729e-01	0.000000000000000000e+00	0.000000000000000000e+00	1.913484920008849954e+01	1.000000000000000000e+00
1.010000000000000000e+02	6.173372946534100691e+01	9.334504265620521934e+00	-3.521732792698740924e-03	1.089238321920980468e+02	8.940163175947790641e-02	0.000000000000000000e+00	0.000000000000000000e+00	1.718533770992367593e+01	1.000000000000000000e+00
1.010000000000000000e+02	4.529856815328914621e+01	3.279925596548644506e+01	-2.472050471014165113e-03	7.509681804655883752e+01	1.355238808479855006e-01	0.000000000000000000e+00	0.000000000000000000e+00	1.215028207794467008e+01	1.000000000000000000e+00
1.020000000000000000e+02	1.046965071483235334e+02	4.110982710670344886e+01	-1.249407879394921154e-03	3.569599420942952150e+01	3.892024667850706443e-01	0.000000000000000000e+00	0.000000000000000000e+00	1.247570909179523113e+01	1.000000000000000000e+00
1.020000000000000000e+02	9.692951548482030333e+00	2.636295043713519348e+01	-3.330443193342122465e-03	1.027593423748871402e+02	1.942049408833046442e-01	0.000000000000000000e+00	0.000000000000000000e+00	1.167597628712344893e+01	1.000000000000000000e+00
1.030000000000000000e+02	9.968845884775745958e+01	2.804495269347044939e+01	3.152010631988732409e-03	-9.700918287211554514e+01	1.980868524440513312e-01	0.000000000000000000e+00	0.000000000000000000e+00	6.886463196305735224e+00	1.000000000000000000e+00
1.030000000000000000e+02	7.085217571240100654e+01	2.506593003373598805e+01	-8.055998416936565546e-04	2.139385683025404106e+01	4.782439272375651473e-01	0.000000000000000000e+00	0.000000000000000000e+00	1.325253193830322829e+01	1.000000000000000000e+00
1.050000000000000000e+02	5.458284322541434364e+01	2.496142520954777666e+01	-3.004170292134814187e-03	9.224488689017123022e+01	1.170139278151619555e-01	0.000000000000000000e+00	0.000000000000000000e+00	1.215028207794467008e+01	1.000000000000000000e+00
1.050000000000000000e+02	1.390724680581955681e+02	3.933432023316455428e+01	-3.232022771418813136e-03	9.958765039167191446e+01	1.390939019831148871e-01	0.000000000000000000e+00	0.000000000000000000e+00	1.088040941515856552e+01	1.000000000000000000e+00
1.050000000000000000e+02	7.113807748082288995e+00	7.878045933171011761e+00	-1.344665090636875055e-03	3.876574871093904306e+01	3.815041595795732876e-01	0.000000000000000000e+00	0.000000000000000000e+00	5.447200117372293704e+00	1.000000000000000000e+00
1.050000000000000000e+02	8.165922594764209919e+01	5.227585927808981836e+01	-2.698183427834943953e-03	8.238416829636869920e+01	1.301776081797667572e-01	0.000000000000000000e+00	0.000000000000000000e+00	1.365681647659771336e+01	1.000000000000000000e+00
1.070000000000000000e+02	1.970929912515712346e+01	1.706173670711216417e+01	-2.449863559688164778e-03	7.438182366419563607e+01	1.499153217692809070e-01	0.000000000000000000e+00	0.000000000000000000e+00	1.366893542410431905e+01	1.000000000000000000e+00
1.070000000000000000e+02	6.477267082987105518e+00	3.758737896048744886e+01	-3.112170306634617911e-03	9.572529038247763822e+01	1.302365151653720465e-01	0.000000000000000000e+00	0.000000000000000000e+00	1.167597628712344893e+01	1.000000000000000000e+00
1.080000000000000000e+02	9.289179537214397442e+01	2.579566266700798494e+01	1.582424047938778408e-03	-4.642775791670798924e+01	2.300964906345043248e-01	0.000000000000000000e+00	0.000000000000000000e+00	6.628681756281419091e+00	1.000000000000000000e+00
1.080000000000000000e+02	7.502414763107438489e+01	3.764465226954149557e+01	-2.920898115759655231e-03	8.956136157019466282e+01	1.315802051183674326e-01	0.000000000000000000e+00	0.000000000000000000e+00	6.807988934354741950e+00	1.000000000000000000e+00
1.080000000000000000e+02	1.188029112230427700e+02	3.361098555561650869e+01	1.512327293524164985e-03	-4.416882313791303716e+01	2.615621957874399994e-01	0.000000000000000000e+00	0.000000000000000000e+00	8.694298136613152650e+00	1.000000000000000000e+00
1.080000000000000000e+02	1.090723943002387983e+02	4.667296822273899437e+01	-3.579715985627732015e-03	1.107923958964622102e+02	1.104453484991601009e-01	0.000000000000000000e+00	0.000000000000000000e+00	8.951555031675290763e+00	1.000000000000000000e+00
1.110000000000000000e+02	6.574245855250271120e+01	1.095800617347252448e+01	-4.840897065053541802e-03	1.514351592663905990e+02	7.452834016534526373e-02	0.000000000000000000e+00	0.000000000000000000e+00	2.549508722401831662e+01	1.000000000000000000e+00
1.110000000000000000e+02	7.244852901308055948e+01	4.836951989947792185e+01	-2.623072237671928309e-03	7.996363854213311129e+01	1.285631780835492233e-01	0.000000000000000000e+00	0.000000000000000000e+00	1.102980493685244667e+01	1.000000000000000000e+00
1.120000000000000000e+02	6.834631733859234259e+01	3.631977645834037816e+01	-2.556726110756703772e-03	7.782557131236276859e+01	8.772147404809560456e-02	0.000000000000000000e+00	0.000000000000000000e+00	6.807988934354741950e+00	1.000000000000000000e+00
1.120000000000000000e+02	1.180666085337842901e+02	1.519604286372636182e+01	-2.612089788312424183e-03	7.960971863497452716e+01	1.301521987017367765e-01	0.000000000000000000e+00	0.000000000000000000e+00	1.014576777521546269e+01	1.000000000000000000e+00
1.120000000000000000e+02	4.750576737129433980e+01	5.325153158875392734e+01	-2.802646302903888820e-03	8.575058409631273548e+01	1.383453760516695219e-01	0.000000000000000000e+00	0.000000000000000000e+00	2.541604604286806790e+01	1.000000000000000000e+00
1.130000000000000000e+02	7.466609095516774985e+00	4.274495250076655140e+01	-3.521319228748983916e-03	1.089105046993037860e+02	2.446416912544939759e-01	0.000000000000000000e+00	0.000000000000000000e+00	3.685705690116454747e+01	1.000000000000000000e+00
1.130000000000000000e+02	1.356294875188163758e+02	3.712421774227814808e+01	2.233738793735171643e-03	-6.741699691226894231e+01	2.851458276330393060e-01	0.000000000000000000e+00	0.000000000000000000e+00	7.746959727505781323e+00	1.000000000000000000e+00
1.140000000000000000e+02	1.405744634369882249e+02	3.116077928881047399e+01	-2.593694993882105643e-03	7.901692883700967229e+01	1.589704046418494165e-01	0.000000000000000000e+00	0.000000000000000000e+00	6.517678489760069027e+00	1.000000000000000000e+00
1.150000000000000000e+02	1.091160395748937475e+02	1.997348140971997665e+01	-3.311877516585091073e-03	1.021610457309332531e+02	6.966242175877845888e-02	0.000000000000000000e+00	0.000000000000000000e+00	1.014576777521546269e+01	1.000000000000000000e+00
1.170000000000000000e+02	1.305078804434362780e+02	2.212688400082784312e+01	-2.312212989453421227e-03	6.994590272861242397e+01	1.262079835550206086e-01	0.000000000000000000e+00	0.000000000000000000e+00	1.175190723231971113e+01	1.000000000000000000e+00
1.170000000000000000e+02	1.603136548804731021e+01	6.896834121243633042e+00	-1.104926154924015455e-03	3.103993281210529531e+01	4.458654374405285337e-01	0.000000000000000000e+00	0.000000000000000000e+00	1.319098558415972455e+01	1.000000000000000000e+00
1.180000000000000000e+02	1.092717386110029167e+02	5.310700356386503174e+00	3.003421881232806387e-03	-9.222076863491827226e+01	2.683918451175469899e-01	0.000000000000000000e+00	0.000000000000000000e+00	1.466360768732716835e+01	1.000000000000000000e+00
1.190000000000000000e+02	1.278185120423997319e+02	3.706985567450190189e+01	-3.178776215373795098e-03	9.787172932933995639e+01	1.405299524088553520e-01	0.000000000000000000e+00	0.000000000000000000e+00	3.576741350052628832e+00	1.000000000000000000e+00
1.190000000000000000e+02	1.415217135298747735e+02	3.760925586529018716e+01	1.657947247410320422e-03	-4.886156506394115695e+01	3.615017544525205295e-01	0.000000000000000000e+00	0.000000000000000000e+00	5.872133508476985675e+00	1.000000000000000000e+00
1.190000000000000000e+02	9.163064299148463476e+01	5.362301352371817131e+01	-3.258768735900424360e-03	1.004495646110174363e+02	8.854128704686536899e-02	0.000000000000000000e+00	0.000000000000000000e+00	1.227114672188097622e+01	1.000000000000000000e+00
1.200000000000000000e+02	3.283538521018132172e+01	1.233909211571745246e+01	-1.013039798767925584e-03	2.807880733131615258e+01	4.086157129408327648e-01	0.000000000000000000e+00	0.000000000000000000e+00	1.766333068535725204e+01	1.000000000000000000e+00
1.210000000000000000e+02	1.442824264683374054e+02	3.180501474888534119e+01	-3.622472814939134249e-03	1.121702755082804401e+02	2.351759038588783213e-01	0.000000000000000000e+00	0.000000000000000000e+00	3.786943598721423054e+00	1.000000000000000000e+00
1.210000000000000000e+02	8.938979250220297601e+00	2.824162666057491222e+01	1.143282358801220311e-03	-3.227599807139360166e+01	4.495056359054840911e-01	0.000000000000000000e+00	0.000000000000000000e+00	1.060747035212918377e+01	1.000000000000000000e+00
1.210000000000000000e+02	1.404955495017253213e+02	3.182747937975303643e+01	3.292949974348207895e-03	-1.015510876266948088e+02	2.779695154354169251e-01	0.000000000000000000e+00	0.000000000000000000e+00	3.786943598721423054e+00	1.000000000000000000e+00
1.220000000000000000e+02	8.389019931156163068e+00	1.764842261181449246e+01	-2.543857877213993347e-03	7.741088021098383365e+01	1.437335680760473133e-01	0.000000000000000000e+00	0.000000000000000000e+00	1.060747035212918377e+01	1.000000000000000000e+00
1.220000000000000000e+02	3.916164334667703883e+01	3.012605311886771275e+01	-2.663632254075485022e-03	8.127072376237815376e+01	9.195002932422269293e-02	0.000000000000000000e+00	0.000000000000000000e+00	1.390470411766501968e+01	1.000000000000000000e+00
1.220000000000000000e+02	8.060727986610780249e+01	4.823167720736648789e+01	-3.192014227124103341e-03	9.829833688620330179e+01	1.945509725577849736e-01	0.000000000000000000e+00	0.000000000000000000e+00	1.227114672188097622e+01	1.000000000000000000e+00
1.230000000000000000e+02	1.216960046231744172e+02	2.482360740594409876e+01	-3.433455998561490193e-03	1.060790282906554154e+02	9.833065529749507316e-02	0.000000000000000000e+00	0.000000000000000000e+00	1.369144600667234180e+01	1.000000000000000000e+00
1.240000000000000000e+02	1.102579551965632021e+02	4.693903347036970786e+01	2.925922337983605150e-03	-8.972327192414550723e+01	2.557971221430527242e-01	0.000000000000000000e+00	0.000000000000000000e+00	3.047303792815470924e+00	1.000000000000000000e+00
1.250000000000000000e+02	1.073042576454123918e+02	4.618954619093578629e+01	-2.822043756000857176e-03	8.637568552628209773e+01	2.419051615365380714e-01	0.000000000000000000e+00	0.000000000000000000e+00	3.047303792815470924e+00	1.000000000000000000e+00
1.260000000000000000e+02	2.533763963726150337e+01	3.162195353061845893e+01	2.675982150332833782e-03	-8.166871095027595118e+01	2.568444949585741988e-01	0.000000000000000000e+00	0.000000000000000000e+00	6.222598876706522120e+00	1.000000000000000000e+00
1.290000000000000000e+02	6.575108809104936824e+01	1.678795581385694291e+01	3.768569301909027117e-03	-1.168783741675138401e+02	1.900563821830102418e-01	0.000000000000000000e+00	0.000000000000000000e+00	1.702701757822400452e+01	1.000000000000000000e+00
1.290000000000000000e+02	2.033113454993106473e+01	2.792659920512764060e+01	-3.421750275942328327e-03	1.057018002127483101e+02	8.492365979478511129e-02	0.000000000000000000e+00	0.000000000000000000e+00	6.222598876706522120e+00	1.000000000000000000e+00
1.300000000000000000e+02	1.054534741100681714e+02	1.218327508496961542e+01	-2.286274697144594688e-03	6.911001651550206759e+01	2.499092712114910908e-01	0.000000000000000000e+00	0.000000000000000000e+00	2.098593257660670020e+01	1.000000000000000000e+00
1.310000000000000000e+02	7.969869002915514500e+01	4.305531705531360132e+01	-2.633785516900686349e-03	8.030888418505745108e+01	1.644810526487656688e-01	0.000000000000000000e+00	0.000000000000000000e+00	7.784929315943990069e+00	1.000000000000000000e+00
1.310000000000000000e+02	5.425950849728818781e+01	2.935230721173661550e+01	-2.713572104489455749e-03	8.288008308136565461e+01	1.187341877138643476e-01	0.000000000000000000e+00	0.000000000000000000e+00	4.713265797525809653e+00	1.000000000000000000e+00
1.320000000000000000e+02	6.722888276391057616e+01	4.752753887855710246e+01	-2.662896663612478437e-03	8.124701865800189182e+01	1.480114529515217381e-01	0.000000000000000000e+00	0.000000000000000000e+00	6.501180210010166327e+00	1.000000000000000000e+00
1.320000000000000000e+02	1.349389992586820028e+02	2.575744126846832316e+01	-2.188262722743302986e-03	6.595148714331644157e+01	3.104307765980007794e-01	0.000000000000000000e+00	0.000000000000000000e+00	2.036125835773421144e+01	1.000000000000000000e+00
1.320000000000000000e+02	8.543373690515454655e+01	3.193368575205273530e+01	-2.136620219742136912e-03	6.428725822048579630e+01	2.268979517842000249e-01	0.000000000000000000e+00	0.000000000000000000e+00	1.159700624960816739e+01	1.000000000000000000e+00
1.330000000000000000e+02	5.167735977145845538e+00	4.708771205080270050e+01	-3.724969637193876072e-03	1.154733333807991755e+02	7.422524739294511509e-02	0.000000000000000000e+00	0.000000000000000000e+00	1.622578485617106381e+01	1.000000000000000000e+00
1.340000000000000000e+02	2.068318716166344373e+01	5.183606636989070893e+01	3.302530522755209048e-03	-1.018598299383358636e+02	7.639483961805115797e-02	0.000000000000000000e+00	0.000000000000000000e+00	1.397825276679766482e+01	1.000000000000000000e+00
1.350000000000000000e+02	1.006146383900870376e+02	5.003873745127354056e+01	-3.001041235568136043e-03	9.214405005739180865e+01	2.242287887344749375e-01	0.000000000000000000e+00	0.000000000000000000e+00	2.205096497353072493e+01	1.000000000000000000e+00
1.350000000000000000e+02	8.552251345570486762e+01	5.613178167563892096e+00	-3.426434128155174310e-03	1.058527418184002755e+02	1.075156190245492027e-01	0.000000000000000000e+00	0.000000000000000000e+00	5.946881786824152805e+00	1.000000000000000000e+00
1.350000000000000000e+02	1.437028315894686443e+02	7.378755657460663642e+00	-2.647815706957812581e-03	8.076102044354502141e+01	1.080674509878546408e-01	0.000000000000000000e+00	0.000000000000000000e+00	2.036125835773421144e+01	1.000000000000000000e+00
1.350000000000000000e+02	2.457932539066714739e+01	1.585331384323051118e+01	-2.471735721194283624e-03	7.508667493336211862e+01	1.904635873754410014e-01	0.000000000000000000e+00	0.000000000000000000e+00	1.621870233381108406e+01	1.000000000000000000e+00
1.350000000000000000e+02	2.148779753109627322e+01	3.788099014057946334e+01	-2.716716353978767835e-03	8.298140952057001130e+01	1.759720014888083162e-01	0.000000000000000000e+00	0.000000000000000000e+00	6.378477209269334480e+00	1.000000000000000000e+00
1.360000000000000000e+02	7.616759884464299546e+01	2.496021893869582797e+01	-3.873481704283478558e-03	1.202592764136978900e+02	6.764358684142091072e-02	0.000000000000000000e+00	0.000000000000000000e+00	1.118679445312053922e+01	1.000000000000000000e+00
1.360000000000000000e+02	5.033835406939167711e+01	2.673707826751123662e+01	-2.264522149183088341e-03	6.840901990691432388e+01	1.559391791089037582e-01	0.000000000000000000e+00	0.000000000000000000e+00	4.713265797525809653e+00	1.000000000000000000e+00
1.370000000000000000e+02	9.738215766011055052e+01	2.021936629294044607e+01	-1.413336218514843652e-03	4.097874131463481717e+01	2.460611845549748322e-01	0.000000000000000000e+00	0.000000000000000000e+00	1.673290288406647974e+01	1.000000000000000000e+00
1.370000000000000000e+02	2.817070755430139783e+01	3.625124255677341978e+01	-3.306481659260676435e-03	1.019871590813540223e+02	2.536858081952403365e-01	0.000000000000000000e+00	0.000000000000000000e+00	5.834052318205237064e+00	1.000000000000000000e+00
1.380000000000000000e+02	5.233024185078742363e+01	1.673851996827932709e+01	-4.177758108250759217e-03	1.300648737916138487e+02	6.762404383832365529e-02	0.000000000000000000e+00	0.000000000000000000e+00	1.019503727294868511e+01	1.000000000000000000e+00
1.380000000000000000e+02	6.518788364198061913e+01	2.281773808585415608e+01	2.970663786454510579e-03	-9.116510778157744710e+01	2.636749033518805962e-01	0.000000000000000000e+00	0.000000000000000000e+00	3.033707917835059664e+00	1.000000000000000000e+00
1.380000000000000000e+02	2.410712319904989798e+01	3.206514071385187492e+01	-3.056457045576226658e-03	9.392987739801219504e+01	3.005603643468041097e-01	0.000000000000000000e+00	0.000000000000000000e+00	5.834052318205237064e+00	1.000000000000000000e+00
1.380000000000000000e+02	8.182622186374725004e+01	1.027180795041681272e+01	-2.488906346349806838e-03	7.564001470866813293e+01	2.882650754310464025e-01	0.000000000000000000e+00	0.000000000000000000e+00	5.946881786824152805e+00	1.000000000000000000e+00
1.400000000000000000e+02	6.264584781976791561e+01	2.447346681041096517e+01	-3.879679322684369269e-03	1.204590005787949423e+02	1.488950329428975206e-01	0.000000000000000000e+00	0.000000000000000000e+00	3.033707917835059664e+00	1.000000000000000000e+00
1.400000000000000000e+02	6.696216943791075948e+01	4.771240653913201157e+01	3.060262908728157184e-03	-9.405252496863120371e+01	1.127029410972025802e-01	0.000000000000000000e+00	0.000000000000000000e+00	5.504248664095301002e+00	1.000000000000000000e+00
1.410000000000000000e+02	1.351917290401433718e+02	2.653526115045429279e+01	2.768591903531427562e-03	-8.465314859083392207e+01	2.651262899106496818e-01	0.000000000000000000e+00	0.000000000000000000e+00	4.902425651495847525e+00	1.000000000000000000e+00
1.410000000000000000e+02	1.145097204873558212e+02	3.962530402185350908e+01	-1.700966939888741642e-03	5.024791569207109632e+01	2.144992249497040815e-01	0.000000000000000000e+00	0.000000000000000000e+00	1.612790047745216526e+01	1.000000000000000000e+00
1.420000000000000000e+02	9.987134693186972001e+00	1.674943081066887984e+01	-2.150615133790915231e-03	6.473825767595332081e+01	2.498340144091523163e-01	0.000000000000000000e+00	0.000000000000000000e+00	1.187123652424417131e+01	1.000000000000000000e+00
1.430000000000000000e+02	1.386523161099722188e+02	3.000774072571141460e+01	-3.184963698323425851e-03	9.807112686985158234e+01	1.831114992234110783e-01	0.000000000000000000e+00	0.000000000000000000e+00	4.902425651495847525e+00	1.000000000000000000e+00
1.430000000000000000e+02	5.620971036588638015e+01	3.173421283463854792e+01	-3.064155694908110919e-03	9.417797371674723195e+01	8.191507353303639771e-02	0.000000000000000000e+00	0.000000000000000000e+00	9.702695406617346308e+00	1.000000000000000000e+00
1.440000000000000000e+02	1.303418214976935019e+02	4.269999935782849576e+01	-3.075709115465112987e-03	9.455029371541489525e+01	8.494518856713506594e-02	0.000000000000000000e+00	0.000000000000000000e+00	7.744308542550747632e+00	1.000000000000000000e+00
1.440000000000000000e+02	6.373473431126721067e+01	1.723761299746603370e+01	-1.591849577880490637e-03	4.673150461042749271e+01	2.922286252709814791e-01	0.000000000000000000e+00	0.000000000000000000e+00	7.317325617579099273e+00	1.000000000000000000e+00
1.450000000000000000e+02	1.125993958746821448e+02	6.482806146120955404e+00	-3.039806350935381381e-03	9.339329287952186576e+01	2.352333811072208070e-01	0.000000000000000000e+00	0.000000000000000000e+00	3.352661814035301724e+00	1.000000000000000000e+00
1.450000000000000000e+02	5.014666210920257328e+01	2.078608860518603763e+01	-2.650607036996972029e-03	8.085097371680581091e+01	1.497829941341092264e-01	0.000000000000000000e+00	0.000000000000000000e+00	3.821961016419318735e+00	1.000000000000000000e+00
1.450000000000000000e+02	1.305278473881751609e+02	3.217561907131717902e+01	-2.889557076458236073e-03	8.855136668137573963e+01	1.196406418118292070e-01	0.000000000000000000e+00	0.000000000000000000e+00	7.318840723707985774e+00	1.000000000000000000e+00
1.450000000000000000e+02	6.147080082675509516e+01	4.808873635805314706e+01	-3.129505623021810231e-03	9.628393748982900036e+01	2.010397935360296318e-01	0.000000000000000000e+00	0.000000000000000000e+00	3.173278180073328514e+00	1.000000000000000000e+00
1.450000000000000000e+02	1.097283407866602545e+02	8.214101591974751315e+00	2.910677302989720956e-03	-8.923198612868716850e+01	2.795587700644481810e-01	0.000000000000000000e+00	0.000000000000000000e+00	3.352661814035301724e+00	1.000000000000000000e+00
1.460000000000000000e+02	6.821434169553421079e+00	5.308076135228777304e+00	-2.441183572929214035e-03	7.410210281074074601e+01	2.035124988315409889e-01	0.000000000000000000e+00	0.000000000000000000e+00	1.187123652424417131e+01	1.000000000000000000e+00
1.470000000000000000e+02	1.145249961942976427e+02	3.978643326298075777e+01	2.085647150245312220e-03	-6.264460243092895553e+01	2.803139574025216296e-01	0.000000000000000000e+00	0.000000000000000000e+00	4.189145306237856303e+00	1.000000000000000000e+00
1.470000000000000000e+02	9.426164459889037062e+01	4.865502445852693825e+01	-3.120482461278219991e-03	9.599315749512729212e+01	9.095571056149820421e-02	0.000000000000000000e+00	0.000000000000000000e+00	1.919288736729641442e+01	1.000000000000000000e+00
1.470000000000000000e+02	1.403204919175282441e+02	4.973306195770069849e+01	-2.758488843042780029e-03	8.432756782891897274e+01	3.002919100785099715e-01	0.000000000000000000e+00	0.000000000000000000e+00	1.078597225268724458e+01	1.000000000000000000e+00
1.480000000000000000e+02	1.200568452026068123e+01	3.915125024770944862e+01	-2.954886780710549478e-03	9.065667872123208326e+01	9.811014974069620642e-02	0.000000000000000000e+00	0.000000000000000000e+00	6.516901139956227773e+00	1.000000000000000000e+00
1.480000000000000000e+02	1.127748100970670890e+02	4.359245310289693265e+01	-1.865757023672295683e-03	5.555843334111076359e+01	2.929330805308383301e-01	0.000000000000000000e+00	0.000000000000000000e+00	4.189145306237856303e+00	1.000000000000000000e+00
1.480000000000000000e+02	5.974585902552320960e+01	5.075224348034367949e+01	3.046651947926002930e-03	-9.361389877280278426e+01	1.817167750944805871e-01	0.000000000000000000e+00	0.000000000000000000e+00	3.173278180073328514e+00	1.000000000000000000e+00
1.490000000000000000e+02	7.723370075140181257e+01	3.352490948605064602e+01	-1.931860386337266519e-03	5.768867726133523632e+01	3.653570752875897609e-01	0.000000000000000000e+00	0.000000000000000000e+00	1.947233155917059833e+01	1.000000000000000000e+00
1.490000000000000000e+02	5.825830005553640945e+01	3.789593508442249714e+01	-2.587644533127927277e-03	7.882194696745683871e+01	1.170541587642266457e-01	0.000000000000000000e+00	0.000000000000000000e+00	4.175024111568301777e+00	1.000000000000000000e+00
1.490000000000000000e+02	1.373331713308606368e+02	3.936903218409376137e+01	-2.122748218438384391e-03	6.384021974547756884e+01	1.664025136177330610e-01	0.000000000000000000e+00	0.000000000000000000e+00	7.744308542550747632e+00	1.000000000000000000e+00
1.500000000000000000e+02	2.800979033134330365e+01	4.872210147037281303e+01	-1.583544515334356882e-03	4.646386604738415116e+01	1.965872196313172005e-01	0.000000000000000000e+00	0.000000000000000000e+00	1.540657683674862000e+01	1.000000000000000000e+00
1.500000000000000000e+02	5.324571536233740687e+01	1.854929291821250459e+01	-1.730816578379188982e-03	5.120984876705624345e+01	2.926484827943433009e-01	0.000000000000000000e+00	0.000000000000000000e+00	3.821961016419318735e+00	1.000000000000000000e+00
1.510000000000000000e+02	1.130345589590746584e+02	1.489499641274330877e+01	-3.079748670166868388e-03	9.468047221915368539e+01	2.554319730734215810e-01	0.000000000000000000e+00	0.000000000000000000e+00	4.645702235804164637e+00	1.000000000000000000e+00
1.510000000000000000e+02	1.176794182916446090e+02	1.498348960114585715e+01	3.038135611514603245e-03	-9.333945170790960333e+01	2.506320484769795076e-01	0.000000000000000000e+00	0.000000000000000000e+00	4.645702235804164637e+00	1.000000000000000000e+00
1.520000000000000000e+02	3.497068331076972925e+01	2.644922782113758331e+01	-3.267665073847956288e-03	1.007362575879094351e+02	9.657275938989262620e-02	0.000000000000000000e+00	0.000000000000000000e+00	3.088488188568391024e+00	1.000000000000000000e+00
1.520000000000000000e+02	6.685598130474414980e+00	4.291511545161536390e+01	2.968804598812536250e-03	-9.110519368626968628e+01	1.169581890704827210e-01	0.000000000000000000e+00	0.000000000000000000e+00	6.516901139956227773e+00	1.000000000000000000e+00
1.520000000000000000e+02	1.310509850719052167e+02	3.236722564331651597e+01	3.327415720476285203e-03	-1.026617791737716345e+02	2.413859965082948422e-01	0.000000000000000000e+00	0.000000000000000000e+00	3.372569081865127494e+00	1.000000000000000000e+00
1.520000000000000000e+02	4.235139087980867600e+01	4.309350452842566170e+01	-3.025389148010748045e-03	9.292868476219355500e+01	5.824876939864054304e-02	0.000000000000000000e+00	0.000000000000000000e+00	1.159992937239981003e+01	1.000000000000000000e+00
1.530000000000000000e+02	1.279099576690789917e+02	3.113915029275885260e+01	-3.343489837017731437e-03	1.031797829129904898e+02	2.337237894006460870e-01	0.000000000000000000e+00	0.000000000000000000e+00	3.372569081865127494e+00	1.000000000000000000e+00
1.530000000000000000e+02	9.736560740506497780e+01	4.630683497604452015e+01	-3.332806545445174927e-03	1.028355036508935285e+02	2.909109789350323716e-01	0.000000000000000000e+00	0.000000000000000000e+00	3.684903238731714659e+00	1.000000000000000000e+00
1.530000000000000000e+02	9.439948932790109382e+01	4.849330597542619614e+01	3.796271066424976130e-03	-1.177710899547375050e+02	1.943495701507462758e-01	0.000000000000000000e+00	0.000000000000000000e+00	3.684903238731714659e+00	1.000000000000000000e+00
1.550000000000000000e+02	1.067036816476946228e+02	2.429633826060814883e+01	-2.867740681670933808e-03	8.784831254792096900e+01	1.717410108049829409e-01	0.000000000000000000e+00	0.000000000000000000e+00	1.039398634618285122e+01	1.000000000000000000e+00
1.550000000000000000e+02	5.547021165646010843e+01	3.473861996829224097e+01	-3.120270112554833150e-03	9.598631435494915820e+01	3.205713577820749061e-01	0.000000000000000000e+00	0.000000000000000000e+00	6.893034390115631460e+00	1.000000000000000000e+00
1.560000000000000000e+02	8.254990864649596460e+01	2.868065100853315741e+01	-1.962882101085770391e-03	5.868838161182143409e+01	1.996302711693623833e-01	0.000000000000000000e+00	0.000000000000000000e+00	2.094429317466990881e+01	1.000000000000000000e+00
1.560000000000000000e+02	1.388239899123619807e+02	3.012641646478157398e+01	3.149131374621689464e-03	-9.691639605683670311e+01	1.196417657505147725e-01	0.000000000000000000e+00	0.000000000000000000e+00	8.089550668879621043e+00	1.000000000000000000e+00
1.560000000000000000e+02	1.403057056603650210e+02	4.111818657403011912e+01	-3.006334296387236198e-03	9.231462399152604803e+01	1.237537189231817658e-01	0.000000000000000000e+00	0.000000000000000000e+00	1.109118982311861856e+01	1.000000000000000000e+00
1.570000000000000000e+02	1.287392218182510248e+02	1.939462094713977791e+01	2.544358143620162674e-03	-7.742700177314453924e+01	3.059621672573420437e-01	0.000000000000000000e+00	0.000000000000000000e+00	3.240424580884111005e+00	1.000000000000000000e+00
1.580000000000000000e+02	1.135633090223878554e+02	1.648733932060343221e+01	-3.475184241858226674e-03	1.074237607369463205e+02	1.211639025517231572e-01	0.000000000000000000e+00	0.000000000000000000e+00	6.257147551308294808e+00	1.000000000000000000e+00
1.580000000000000000e+02	1.261756052510418584e+02	3.835418750681046873e+01	-2.807781589669886783e-03	8.591607361107948293e+01	1.404361428605888085e-01	0.000000000000000000e+00	0.000000000000000000e+00	7.420561994222603985e+00	1.000000000000000000e+00
1.590000000000000000e+02	8.830238659567392290e+00	1.671877885719368706e+01	3.485461333309192340e-03	-1.077549498126362835e+02	2.448255137346994070e-01	0.000000000000000000e+00	0.000000000000000000e+00	4.908558211413713401e+00	1.000000000000000000e+00
1.590000000000000000e+02	1.319201814825171937e+02	1.877668318432735006e+01	-3.285556517718184535e-03	1.013128264339113969e+02	2.069506251178172551e-01	0.000000000000000000e+00	0.000000000000000000e+00	3.240424580884111005e+00	1.000000000000000000e+00
1.590000000000000000e+02	1.785205978016176331e+01	1.811783845714517227e+01	-2.120631480259236885e-03	6.377200583842279968e+01	2.595792974303916534e-01	0.000000000000000000e+00	0.000000000000000000e+00	4.314142615830908412e+00	1.000000000000000000e+00
1.590000000000000000e+02	2.647050612377058343e+01	2.885684152666852142e+01	-2.673709022191763426e-03	8.159545722751228425e+01	1.001963559472225374e-01	0.000000000000000000e+00	0.000000000000000000e+00	9.157229857287692454e+00	1.000000000000000000e+00
1.600000000000000000e+02	3.072096429525171146e+01	1.134618399996176841e+01	-2.372010808844970953e-03	7.187294450176918303e+01	1.428369758192695738e-01	0.000000000000000000e+00	0.000000000000000000e+00	1.454180207216403709e+01	1.000000000000000000e+00
1.600000000000000000e+02	9.132574640523017706e+01	4.904131574759006895e+01	-3.620024367216374394e-03	1.120913719447532486e+02	1.359451345709115078e-01	0.000000000000000000e+00	0.000000000000000000e+00	4.152767983560480047e+00	1.000000000000000000e+00
1.610000000000000000e+02	6.715943721088488871e+01	1.447513075842742403e+01	-3.307167475737912352e-03	1.020092601715576421e+02	9.127351000181505025e-02	0.000000000000000000e+00	0.000000000000000000e+00	5.264937267777302310e+00	1.000000000000000000e+00
1.610000000000000000e+02	1.073518615596872223e+02	1.724220082906260387e+01	-3.516986942728485277e-03	1.087708926495716781e+02	1.987731948199820131e-01	0.000000000000000000e+00	0.000000000000000000e+00	6.257147551308294808e+00	1.000000000000000000e+00
1.610000000000000000e+02	6.172368173070404751e+00	3.463635870209645873e+01	-2.206188280130038943e-03	6.652915532992996361e+01	1.856101063094997006e-01	0.000000000000000000e+00	0.000000000000000000e+00	1.724851744567713041e+01	1.000000000000000000e+00
1.620000000000000000e+02	1.369654859948727790e+02	1.373382306365880190e+01	-3.040496338224320250e-03	9.341552837811130416e+01	1.284020710549141908e-01	0.000000000000000000e+00	0.000000000000000000e+00	7.133409831141404034e+00	1.000000000000000000e+00
1.620000000000000000e+02	1.257630257000524239e+02	2.225755371876858746e+01	-2.345983351301188062e-03	7.103418485390446335e+01	2.140481245271456112e-01	0.000000000000000000e+00	0.000000000000000000e+00	4.129664319148305118e+00	1.000000000000000000e+00
1.640000000000000000e+02	9.492538298444812028e+01	4.697054332580125191e+01	-3.087237893502004643e-03	9.492181958536463071e+01	1.040062465807466419e-01	0.000000000000000000e+00	0.000000000000000000e+00	4.152767983560480047e+00	1.000000000000000000e+00
1.640000000000000000e+02	1.373775244134631279e+01	1.682003198794505394e+01	-3.072209655005621581e-03	9.443752026384814258e+01	1.848836107666721462e-01	0.000000000000000000e+00	0.000000000000000000e+00	4.314142615830908412e+00	1.000000000000000000e+00
1.640000000000000000e+02	5.708689163573259151e+01	1.737850138851450765e+01	-2.986289131289011391e-03	9.166864942444071573e+01	1.029788626325407463e-01	0.000000000000000000e+00	0.000000000000000000e+00	6.370028940883345925e+00	1.000000000000000000e+00
1.650000000000000000e+02	2.654804510748216018e+01	2.919778362356583656e+01	2.450600923978896260e-03	-7.440558593186244707e+01	1.399115267270627516e-01	0.000000000000000000e+00	0.000000000000000000e+00	9.108795915190967207e+00	1.000000000000000000e+00
1.660000000000000000e+02	5.448832361440871352e+00	5.186969413094243464e+01	-3.639985636146457655e-03	1.127346428777886871e+02	1.289686743044140549e-01	0.000000000000000000e+00	0.000000000000000000e+00	4.710823358459694354e+00	1.000000000000000000e+00
1.670000000000000000e+02	1.258937471107635702e+02	3.276260743860283497e+01	-1.534313820792868391e-03	4.487735995287637536e+01	2.578987830683027171e-01	0.000000000000000000e+00	0.000000000000000000e+00	1.017819101478884392e+01	1.000000000000000000e+00
1.670000000000000000e+02	5.908297240849073262e+00	3.457618018451814379e+01	2.297030628047865269e-03	-6.945663664932452264e+01	2.412890740726827410e-01	0.000000000000000000e+00	0.000000000000000000e+00	9.940554226630849755e+00	1.000000000000000000e+00
1.680000000000000000e+02	5.448002345080860920e+01	6.545775505615845979e+00	3.148034958228429839e-03	-9.688106299265336929e+01	1.155335879336299998e-01	0.000000000000000000e+00	0.000000000000000000e+00	7.739296445105982691e+00	1.000000000000000000e+00
1.680000000000000000e+02	1.565852215238389178e+01	3.651208630493677276e+01	-1.962890503847608287e-03	5.868865239883734830e+01	1.736022840218667262e-01	0.000000000000000000e+00	0.000000000000000000e+00	9.940554226630849755e+00	1.000000000000000000e+00
1.680000000000000000e+02	1.156760680581374885e+02	4.789344687149827706e+01	-2.564595626739444873e-03	7.807917397191744158e+01	2.179847350328775191e-01	0.000000000000000000e+00	0.000000000000000000e+00	6.378242042684957980e+00	1.000000000000000000e+00
1.680000000000000000e+02	4.528037532317156177e+01	1.468240525408462283e+01	2.805379770191580423e-03	-8.583867268721014909e+01	2.451800490588355030e-01	0.000000000000000000e+00	0.000000000000000000e+00	4.747040044369912337e+00	1.000000000000000000e+00
1.680000000000000000e+02	6.348536829322159747e+01	2.501396940876419706e+01	2.175432585513869307e-03	-6.553802373197429176e+01	2.498828951818529154e-01	0.000000000000000000e+00	0.000000000000000000e+00	4.676532839807260977e+00	1.000000000000000000e+00
1.690000000000000000e+02	1.010142474598395808e+02	2.823026181844364757e+01	-2.246005453632748255e-03	6.781230172907096687e+01	1.547133012647192718e-01	0.000000000000000000e+00	0.000000000000000000e+00	1.097113842095303404e+01	1.000000000000000000e+00
1.690000000000000000e+02	4.767753796315407300e+00	4.720836506052312842e+01	3.832630834622430260e-03	-1.189428181697749238e+02	1.437922546425510761e-01	0.000000000000000000e+00	0.000000000000000000e+00	4.710823358459694354e+00	1.000000000000000000e+00
1.700000000000000000e+02	1.125696869771161772e+02	4.232277652273890567e+01	-2.520918808839335383e-03	7.667164685021832327e+01	1.859536116554558749e-01	0.000000000000000000e+00	0.000000000000000000e+00	6.378242042684957980e+00	1.000000000000000000e+00
1.700000000000000000e+02	5.990407493274011586e+01	2.200659559296293821e+01	-2.219693452410535263e-03	6.696437238973253159e+01	2.603645180957934180e-01	0.000000000000000000e+00	0.000000000000000000e+00	4.676532839807260977e+00	1.000000000000000000e+00
1.700000000000000000e+02	8.447118258021442117e+00	2.428252326683869100e+01	-3.398724251275123207e-03	1.049597646025047624e+02	1.423388818758341001e-01	0.000000000000000000e+00	0.000000000000000000e+00	1.060212171671907377e+01	1.000000000000000000e+00
1.700000000000000000e+02	4.679650245180808810e+01	5.618298000148388205e+00	-2.450455904741367149e-03	7.440091254859406433e+01	3.083967946897524515e-01	0.000000000000000000e+00	0.000000000000000000e+00	5.435328527045786728e+00	1.000000000000000000e+00
1.700000000000000000e+02	1.258118004359364193e+02	2.258474631378819453e+01	3.012363704739158630e-03	-9.250892742733356044e+01	1.883660301371755663e-01	0.000000000000000000e+00	0.000000000000000000e+00	1.017819101478884392e+01	1.000000000000000000e+00
1.700000000000000000e+02	1.038999834515437897e+02	5.184876863929752489e+01	-2.810811651078015585e-03	8.601372023043964532e+01	1.084346400982096892e-01	0.000000000000000000e+00	0.000000000000000000e+00	1.242258986477778038e+01	1.000000000000000000e+00
1.710000000000000000e+02	4.256186061571501966e+01	4.361605596420875486e+01	3.648022663920464075e-03	-1.129936437646123295e+02	2.456373728562695202e-01	0.000000000000000000e+00	0.000000000000000000e+00	1.265764337683509488e+01	1.000000000000000000e+00
1.720000000000000000e+02	6.524809788453457315e+01	9.920665865384377113e+00	-3.112929993611226239e-03	9.574977201999122656e+01	2.040216907754622833e-01	0.000000000000000000e+00	0.000000000000000000e+00	4.266686795661057019e+00	1.000000000000000000e+00
1.730000000000000000e+02	4.381938859038496759e+01	1.016577963870835433e+01	-3.386150119406894192e-03	1.045545512081400261e+02	1.316840140562585137e-01	0.000000000000000000e+00	0.000000000000000000e+00	4.747040044369912337e+00	1.000000000000000000e+00
1.730000000000000000e+02	1.179814671405406727e+02	3.187195892352787752e+01	-1.961706599954444758e-03	5.865049996651217867e+01	1.617702117074381052e-01	0.000000000000000000e+00	0.000000000000000000e+00	7.226777625011497896e+00	1.000000000000000000e+00
1.740000000000000000e+02	9.277582068160539563e+01	1.219186586802169892e+01	-2.489930096780504191e-03	7.567300604288925570e+01	1.312607193793088323e-01	0.000000000000000000e+00	0.000000000000000000e+00	1.596763032746302713e+01	1.000000000000000000e+00
1.750000000000000000e+02	5.894507858810568734e+01	3.420205402533850503e+01	-2.240441490841764069e-03	6.763299772046975988e+01	1.399489070190100826e-01	0.000000000000000000e+00	0.000000000000000000e+00	1.223310591652105828e+01	1.000000000000000000e+00
1.750000000000000000e+02	1.440324541058206194e+02	4.711592236294713842e+01	-2.481653123302038615e-03	7.540627267684668311e+01	1.612474697129553380e-01	0.000000000000000000e+00	0.000000000000000000e+00	2.416171057843965286e+01	1.000000000000000000e+00
1.760000000000000000e+02	4.671640242204944116e+01	5.733789582163773879e+00	3.065561588443079487e-03	-9.422327997704337577e+01	1.492304817660461413e-01	0.000000000000000000e+00	0.000000000000000000e+00	5.294830025804918350e+00	1.000000000000000000e+00
1.770000000000000000e+02	9.016204327659366413e+01	2.794411605494950734e+01	-2.933066533065267507e-03	8.995350042575353200e+01	1.048896989421713721e-01	0.000000000000000000e+00	0.000000000000000000e+00	1.596763032746302713e+01	1.000000000000000000e+00
1.770000000000000000e+02	4.079895780930647220e+01	4.681662011700303339e+01	-1.190003239452385462e-03	3.378162301908508169e+01	2.979865012608768904e-01	0.000000000000000000e+00	0.000000000000000000e+00	8.794658075310868739e+00	1.000000000000000000e+00
1.780000000000000000e+02	1.252075857939579464e+02	3.196955015316332904e+01	-2.315095475810224207e-03	7.003879360116651753e+01	1.660834081183294453e-01	0.000000000000000000e+00	0.000000000000000000e+00	7.226777625011497896e+00	1.000000000000000000e+00
1.820000000000000000e+02	1.343445014963205608e+01	7.586546752682428618e+00	-4.949441038028468999e-03	1.549330923394591935e+02	6.605172171174500395e-02	0.000000000000000000e+00	0.000000000000000000e+00	8.683967420026524664e+00	1.000000000000000000e+00
1.820000000000000000e+02	3.211757208398598351e+01	4.540965439253341174e+01	-3.337847392665844407e-03	1.029979497612228414e+02	1.625787955194194501e-01	0.000000000000000000e+00	0.000000000000000000e+00	7.230008624892142244e+00	1.000000000000000000e+00
1.820000000000000000e+02	9.481867571674936812e+01	5.171143261530113477e+01	-4.500103018514347263e-03	1.404527460211182870e+02	2.199369568791986751e-01	0.000000000000000000e+00	0.000000000000000000e+00	2.177491493677027634e+01	1.000000000000000000e+00
1.820000000000000000e+02	6.453595304031679802e+01	3.533167210204946684e+01	-2.906926667920240598e-03	8.911111833570913632e+01	1.012255536390882504e-01	0.000000000000000000e+00	0.000000000000000000e+00	1.941949082647798974e+01	1.000000000000000000e+00
1.820000000000000000e+02	2.769305159208417777e+01	3.969155653286401275e+01	-2.403715765369830292e-03	7.289466697026703912e+01	3.272472921994464823e-01	0.000000000000000000e+00	0.000000000000000000e+00	6.693489256137751475e+00	1.000000000000000000e+00
1.830000000000000000e+02	9.409957710844645362e+01	2.994839473693686216e+01	-3.434791533656123604e-03	1.061220671830943445e+02	1.179317919769894418e-01	0.000000000000000000e+00	0.000000000000000000e+00	1.033444118308544901e+01	1.000000000000000000e+00
1.830000000000000000e+02	7.587657193154556978e+01	1.849227431546205835e+01	-1.212932789991423089e-03	3.452054965851834112e+01	3.312643916627409091e-01	0.000000000000000000e+00	0.000000000000000000e+00	1.779373082478906909e+01	1.000000000000000000e+00
1.830000000000000000e+02	2.925204869234779892e+01	3.318215360606641440e+01	-3.079847132782202908e-03	9.468364527085982729e+01	1.341955223185627988e-01	0.000000000000000000e+00	0.000000000000000000e+00	6.693489256137751475e+00	1.000000000000000000e+00
1.840000000000000000e+02	1.358004559382493994e+02	2.812918466890520719e+01	-2.964533469044821311e-03	9.096755245512267152e+01	2.850161103041354282e-01	0.000000000000000000e+00	0.000000000000000000e+00	5.936596520177581660e+00	1.000000000000000000e+00
1.840000000000000000e+02	9.100173744251129904e+01	7.333882999406938552e+00	-3.348777858083229302e-03	1.033501944362572971e+02	7.962125410305409545e-02	0.000000000000000000e+00	0.000000000000000000e+00	1.256931911107621858e+01	1.000000000000000000e+00
1.850000000000000000e+02	1.321410595022431949e+02	2.345457281683345840e+01	-2.715790071932861188e-03	8.295155919802732569e+01	2.695062400220209486e-01	0.000000000000000000e+00	0.000000000000000000e+00	5.936596520177581660e+00	1.000000000000000000e+00
1.850000000000000000e+02	1.407380335478390521e+02	3.609061373530256844e+01	-2.764549323804542900e-03	8.452287260277466885e+01	2.538187582270462483e-01	0.000000000000000000e+00	0.000000000000000000e+00	9.368245589756805103e+00	1.000000000000000000e+00
1.860000000000000000e+02	1.241203775569966865e+02	1.617520677510303528e+01	-2.984654863915633689e-03	9.161598359934792768e+01	8.648922504313039106e-02	0.000000000000000000e+00	0.000000000000000000e+00	9.838858152032205595e+00	1.000000000000000000e+00
1.860000000000000000e+02	9.363424826427466030e+01	1.962443504922816118e+01	3.254361508713689982e-03	-1.003075375107143543e+02	1.809503610596303602e-01	0.000000000000000000e+00	0.000000000000000000e+00	3.573231170828356174e+00	1.000000000000000000e+00
1.860000000000000000e+02	1.285728347487804228e+02	3.751862087118076516e+01	4.099939760760528719e-03	-1.275571033100552114e+02	2.197036652387240885e-01	0.000000000000000000e+00	0.000000000000000000e+00	3.269987958365980774e+00	1.000000000000000000e+00
1.870000000000000000e+02	5.927640075494262106e+01	9.030564221834220362e+00	-2.746589257223074673e-03	8.394409232444135682e+01	9.926333732432623957e-02	0.000000000000000000e+00	0.000000000000000000e+00	1.910731904240828527e+01	1.000000000000000000e+00
1.870000000000000000e+02	5.075975135918822900e+01	4.901863272888452627e+01	-2.821807942907795640e-03	8.636808622440770478e+01	9.979185711681948234e-02	0.000000000000000000e+00	0.000000000000000000e+00	1.390148934613442222e+01	1.000000000000000000e+00
1.880000000000000000e+02	1.270065463035933675e+02	3.464815718837061098e+01	-4.014877902888422043e-03	1.248159037965987608e+02	2.137192598798819398e-01	0.000000000000000000e+00	0.000000000000000000e+00	3.269987958365980774e+00	1.000000000000000000e+00
1.890000000000000000e+02	8.631273199313739042e+01	2.852558223748966171e+01	-3.884829360371119030e-03	1.206249654560543405e+02	2.290396904234247577e-01	0.000000000000000000e+00	0.000000000000000000e+00	3.376738383589122705e+00	1.000000000000000000e+00
1.890000000000000000e+02	9.648970164203866773e+01	5.011445463025263081e+01	-3.214307702002541182e-03	9.901676538069855837e+01	9.255910407917533611e-02	0.000000000000000000e+00	0.000000000000000000e+00	7.553396578092686831e+00	1.000000000000000000e+00
1.890000000000000000e+02	9.530679623976828907e+01	2.278205508176082006e+01	-3.114245433531324849e-03	9.579216332626127439e+01	2.707028647662546028e-01	0.000000000000000000e+00	0.000000000000000000e+00	3.573231170828356174e+00	1.000000000000000000e+00
1.890000000000000000e+02	1.007602035600199741e+01	2.645898147860975058e+01	-2.496711395575089160e-03	7.589153986546656938e+01	2.649172773633383660e-01	0.000000000000000000e+00	0.000000000000000000e+00	8.012007578803613583e+00	1.000000000000000000e+00
1.890000000000000000e+02	9.372988870606043577e+01	3.151104223689110029e+01	-2.768780224238648249e-03	8.465921740526992778e+01	3.339094115623876258e-01	0.000000000000000000e+00	0.000000000000000000e+00	5.229869063849495348e+00	1.000000000000000000e+00
1.890000000000000000e+02	4.035469395930729064e+01	3.409250632815984972e+01	2.013794151708408163e-03	-6.032907100994953709e+01	3.120985215042418881e-01	0.000000000000000000e+00	0.000000000000000000e+00	5.873197069933767445e+00	1.000000000000000000e+00
1.890000000000000000e+02	4.894762992673472013e+01	3.523575850197773462e+01	-2.134071648678221352e-03	6.420512808677865735e+01	1.966985754183846469e-01	0.000000000000000000e+00	0.000000000000000000e+00	8.668654686469364989e+00	1.000000000000000000e+00
1.900000000000000000e+02	8.967456322567954885e+01	2.820863922193615281e+01	3.720397548252044745e-03	-1.153259934531705966e+02	3.284887993266203399e-01	0.000000000000000000e+00	0.000000000000000000e+00	3.376738383589122705e+00	1.000000000000000000e+00
1.900000000000000000e+02	8.019504464229815710e+01	3.614455903672014614e+01	2.334765460747261889e-03	-7.067267762965991551e+01	2.868248467077464392e-01	0.000000000000000000e+00	0.000000000000000000e+00	7.838099281720994682e+00	1.000000000000000000e+00
1.910000000000000000e+02	1.339212991230217540e+02	1.097398009659206330e+01	-2.951438896167774342e-03	9.054556735278161739e+01	2.528407209720671123e-01	0.000000000000000000e+00	0.000000000000000000e+00	4.267943079088307279e+00	1.000000000000000000e+00
1.910000000000000000e+02	6.083389419729583381e+01	3.187437505291775963e+01	-2.285597403828214681e-03	6.908819009228756158e+01	1.556998264815089295e-01	0.000000000000000000e+00	0.000000000000000000e+00	1.235241583663827569e+01	1.000000000000000000e+00
1.910000000000000000e+02	2.024711280656419632e+01	4.232510712458407909e+01	-2.950149343415389008e-03	9.050401028518581370e+01	1.044295653309406102e-01	0.000000000000000000e+00	0.000000000000000000e+00	8.052036893224940428e+00	1.000000000000000000e+00
1.910000000000000000e+02	1.339148710315560891e+02	1.524191833489611447e+01	2.653204305514054312e-03	-8.093467317239549175e+01	3.369163224534553747e-01	0.000000000000000000e+00	0.000000000000000000e+00	4.267943079088307279e+00	1.000000000000000000e+00
1.920000000000000000e+02	1.194604594228036376e+02	8.809949206771575447e+00	-2.652925047571091585e-03	8.092567381878944843e+01	1.287378783176711394e-01	0.000000000000000000e+00	0.000000000000000000e+00	1.042777427791863509e+01	1.000000000000000000e+00
1.920000000000000000e+02	1.259010305329250556e+01	1.885163939125814991e+01	-1.914898245775104209e-03	5.714205610093113563e+01	2.427509043645705855e-01	0.000000000000000000e+00	0.000000000000000000e+00	8.012007578803613583e+00	1.000000000000000000e+00
1.920000000000000000e+02	3.499206169749847106e+01	3.648763034308805686e+01	-2.739552335817318964e-03	8.371732081937157943e+01	1.656335016406860206e-01	0.000000000000000000e+00	0.000000000000000000e+00	5.873197069933767445e+00	1.000000000000000000e+00
1.930000000000000000e+02	1.026177142865400498e+02	4.569843143117707740e+01	1.326915392325528961e-03	-3.819374775078819084e+01	3.437826283522914528e-01	0.000000000000000000e+00	0.000000000000000000e+00	7.553396578092686831e+00	1.000000000000000000e+00
1.940000000000000000e+02	1.126148088075599105e+02	3.322440007953703400e+01	-2.968430252066047922e-03	9.109313000526144322e+01	1.190473806533630663e-01	0.000000000000000000e+00	0.000000000000000000e+00	1.486287454415201026e+01	1.000000000000000000e+00
1.950000000000000000e+02	4.720103149003973897e+01	8.963334979926763424e+00	2.401232620323216077e-03	-7.281464525237961993e+01	2.893879320757527518e-01	0.000000000000000000e+00	0.000000000000000000e+00	3.616499014793336464e+00	1.000000000000000000e+00
1.950000000000000000e+02	8.411554734246102782e+01	2.935740507293452950e+01	3.141176489535289339e-03	-9.666004229648000035e+01	2.117712694964413167e-01	0.000000000000000000e+00	0.000000000000000000e+00	3.460619525956795783e+00	1.000000000000000000e+00
1.950000000000000000e+02	4.374426672424146290e+01	1.002627546647187629e+01	-2.409018528880912773e-03	7.306555358290614777e+01	2.658630934296449810e-01	0.000000000000000000e+00	0.000000000000000000e+00	3.616499014793336464e+00	1.000000000000000000e+00
1.950000000000000000e+02	9.366099217939493826e+01	3.148313426562550887e+01	3.017560190426785312e-03	-9.267638913572960746e+01	2.961259425783484556e-01	0.000000000000000000e+00	0.000000000000000000e+00	4.841000722943052281e+00	1.000000000000000000e+00
1.960000000000000000e+02	5.122716663917055513e+01	4.874264933831030078e+01	2.754953760723925348e-03	-8.421364642895328245e+01	2.360410236987515731e-01	0.000000000000000000e+00	0.000000000000000000e+00	3.470912671406280126e+00	1.000000000000000000e+00
1.960000000000000000e+02	7.560095767234302855e+01	2.105877831110889886e+01	1.147530281326646128e-03	-3.241289142701963755e+01	4.374707864059347306e-01	0.000000000000000000e+00	0.000000000000000000e+00	1.188972007166563571e+01	1.000000000000000000e+00
1.960000000000000000e+02	9.059723835692872740e+01	2.773497464857891970e+01	-3.090879100601532248e-03	9.503916095762370730e+01	2.821931612430242931e-01	0.000000000000000000e+00	0.000000000000000000e+00	4.841000722943052281e+00	1.000000000000000000e+00
1.960000000000000000e+02	1.219639703035205791e+01	4.217925233205217950e+01	-1.009845563153646862e-03	2.797587004155120027e+01	3.498358514347705839e-01	0.000000000000000000e+00	0.000000000000000000e+00	8.052036893224940428e+00	1.000000000000000000e+00
1.970000000000000000e+02	1.172064974282046705e+02	1.899121296517234470e+01	-3.981010396566203591e-03	1.237244910979479329e+02	1.216681890452502302e-01	0.000000000000000000e+00	0.000000000000000000e+00	7.646907952939962172e+00	1.000000000000000000e+00
1.970000000000000000e+02	8.048951179205852213e+01	4.398550725469220879e+01	-3.484853567677651844e-03	1.077353639853906628e+02	1.355556711053754748e-01	0.000000000000000000e+00	0.000000000000000000e+00	6.012263832232910055e+00	1.000000000000000000e+00
1.970000000000000000e+02	8.413293286058200238e+01	3.281798092778775100e+01	-2.579568479518461362e-03	7.856168843585737704e+01	2.978552614919121044e-01	0.000000000000000000e+00	0.000000000000000000e+00	3.460619525956795783e+00	1.000000000000000000e+00
1.970000000000000000e+02	4.804877968552200684e+01	5.013731458323661627e+01	-2.641991412506971074e-03	8.057332699886528360e+01	2.442269253576890842e-01	0.000000000000000000e+00	0.000000000000000000e+00	3.470912671406280126e+00	1.000000000000000000e+00
1.980000000000000000e+02	1.235898221369570962e+02	2.320171969279637381e+01	-3.322026022916352034e-03	1.024880910284788342e+02	1.326394510161386098e-01	0.000000000000000000e+00	0.000000000000000000e+00	7.646907952939962172e+00	1.000000000000000000e+00
1.990000000000000000e+02	6.220487695103735604e+01	1.280952219245452817e+01	-1.999899236052264835e-03	5.988129409807669390e+01	2.293046631370859734e-01	0.000000000000000000e+00	0.000000000000000000e+00	9.277380274147647654e+00	1.000000000000000000e+00
1.990000000000000000e+02	8.344478376942244324e+01	3.874969939647362338e+01	-2.648647080111888544e-03	8.078781223651151322e+01	3.109416958079060933e-01	0.000000000000000000e+00	0.000000000000000000e+00	5.971501751101878419e+00	1.000000000000000000e+00
2.000000000000000000e+02	1.304412955845253066e+02	3.125478054517409987e+01	-3.005048510604444324e-03	9.227318831811885502e+01	1.206130477604654416e-01	0.000000000000000000e+00	0.000000000000000000e+00	4.997584241742925926e+00	1.000000000000000000e+00
2.000000000000000000e+02	9.035048329361184472e+01	1.541321090160372087e+01	-2.463491509160547436e-03	7.482099733612825787e+01	1.311396672884916903e-01	0.000000000000000000e+00	0.000000000000000000e+00	1.232423425197463551e+01	1.000000000000000000e+00
2.010000000000000000e+02	7.061393727957495514e+01	8.890658946287469888e+00	-2.860883794602983501e-03	8.762734282112812423e+01	1.594390888231014269e-01	0.000000000000000000e+00	0.000000000000000000e+00	9.277380274147647654e+00	1.000000000000000000e+00
2.010000000000000000e+02	1.224494642683893915e+02	1.226365549132774291e+01	-2.391978872429228152e-03	7.251643439901702948e+01	1.928742302586553548e-01	0.000000000000000000e+00	0.000000000000000000e+00	6.986394416881219094e+00	1.000000000000000000e+00
2.010000000000000000e+02	1.151165521346394485e+02	3.199312909472545030e+01	-2.204549356684280294e-03	6.647633945846310155e+01	1.837868672690697869e-01	0.000000000000000000e+00	0.000000000000000000e+00	1.221004438175812190e+01	1.000000000000000000e+00
2.010000000000000000e+02	6.081630377878843774e+01	3.384668092282493035e+01	-3.560655374468835524e-03	1.101781495192727078e+02	2.572152128584980213e-01	0.000000000000000000e+00	0.000000000000000000e+00	3.561908958978721618e+00	1.000000000000000000e+00
2.020000000000000000e+02	6.410311811347125399e+01	3.521928682452302439e+01	3.677957631854278462e-03	-1.139583266623087638e+02	2.171450035290147795e-01	0.000000000000000000e+00	0.000000000000000000e+00	3.561908958978721618e+00	1.000000000000000000e+00
2.020000000000000000e+02	1.150992187508534670e+02	4.776813940406417203e+01	-1.904969248768469863e-03	5.682208470076940188e+01	2.293673425430678980e-01	0.000000000000000000e+00	0.000000000000000000e+00	9.355480162014261580e+00	1.000000000000000000e+00
2.040000000000000000e+02	8.300404012863502601e+01	4.739845319940287993e+01	-2.818290359810178818e-03	8.625472875353952418e+01	1.422252516454478588e-01	0.000000000000000000e+00	0.000000000000000000e+00	8.659976749424782128e+00	1.000000000000000000e+00
2.040000000000000000e+02	1.242995196194022043e+02	1.900064310794230238e+01	-3.727451591534661646e-03	1.155533167270553889e+02	8.939354480851180451e-02	0.000000000000000000e+00	0.000000000000000000e+00	6.986394416881219094e+00	1.000000000000000000e+00
2.040000000000000000e+02	1.340670262308002805e+02	2.781531466600337055e+01	-2.245087297225121896e-03	6.778271326297320343e+01	1.811800302132762219e-01	0.000000000000000000e+00	0.000000000000000000e+00	4.997584241742925926e+00	1.000000000000000000e+00
2.060000000000000000e+02	1.519165735472546608e+01	3.514619782193513942e+01	-3.480920478433604127e-03	1.076086164325876808e+02	7.569241325583431212e-02	0.000000000000000000e+00	0.000000000000000000e+00	1.240749117460242523e+01	1.000000000000000000e+00
2.070000000000000000e+02	4.419963240456158360e+01	8.303770224104875197e+00	-1.403808833293922241e-03	4.067171223737943109e+01	3.031449739340165150e-01	0.000000000000000000e+00	0.000000000000000000e+00	2.548250082980646880e+01	1.000000000000000000e+00
2.070000000000000000e+02	6.099852711244035675e+01	3.308912996709192811e+01	2.776361746495625490e-03	-8.490353919228441271e+01	2.807513385167774711e-01	0.000000000000000000e+00	0.000000000000000000e+00	3.765110027733950648e+00	1.000000000000000000e+00
2.080000000000000000e+02	1.509666941536717921e+01	2.273907025189647513e+01	-1.646522508295777086e-03	4.849339194751052418e+01	2.647836541490463658e-01	0.000000000000000000e+00	0.000000000000000000e+00	9.667342205390378140e+00	1.000000000000000000e+00
2.080000000000000000e+02	1.428752333962153500e+02	3.721600347668567110e+01	-2.434410280903020595e-03	7.388382701391279284e+01	2.291783205507748056e-01	0.000000000000000000e+00	0.000000000000000000e+00	7.689885271465548122e+00	1.000000000000000000e+00
2.090000000000000000e+02	1.252009375203433024e+02	3.162779899261292726e+01	2.673235168382629822e-03	-8.158018683648697333e+01	1.154526357111198553e-01	0.000000000000000000e+00	0.000000000000000000e+00	9.651039620804393593e+00	1.000000000000000000e+00
2.090000000000000000e+02	4.589113443552621874e+01	4.668420223040642725e+01	1.147863351201930653e-03	-3.242362492147786668e+01	3.462192502483067980e-01	0.000000000000000000e+00	0.000000000000000000e+00	2.032386044380402979e+01	1.000000000000000000e+00
2.090000000000000000e+02	1.082832071690026083e+02	4.703532375904959650e+01	2.521277900686982182e-03	-7.668321892755920999e+01	2.498503684233756017e-01	0.000000000000000000e+00	0.000000000000000000e+00	3.311901417525361602e+00	1.000000000000000000e+00
2.100000000000000000e+02	1.371019903678085541e+02	2.269659129794507635e+01	-3.210218655361207069e-03	9.888499195199472069e+01	2.208779506350557753e-01	0.000000000000000000e+00	0.000000000000000000e+00	3.714534412217332271e+00	1.000000000000000000e+00
2.100000000000000000e+02	1.356901112620621461e+02	1.926084344772331036e+01	2.908550494442015306e-03	-8.916344769439912454e+01	2.675500021459202848e-01	0.000000000000000000e+00	0.000000000000000000e+00	3.714534412217332271e+00	1.000000000000000000e+00
2.110000000000000000e+02	1.427679119073194443e+02	4.490513981221282336e+01	-2.679050454644628029e-03	8.176758998368799780e+01	1.801114425961501953e-01	0.000000000000000000e+00	0.000000000000000000e+00	7.689885271465548122e+00	1.000000000000000000e+00
2.110000000000000000e+02	9.178325865103637682e+01	1.532497178434270424e+01	-1.137853226869150287e-03	3.210103911584084102e+01	3.143192873667820519e-01	0.000000000000000000e+00	0.000000000000000000e+00	2.278667946335900041e+01	1.000000000000000000e+00
2.120000000000000000e+02	6.903439413258540469e+01	1.401275073321249742e+01	-1.845403711885136360e-03	5.490252845302244111e+01	2.626399408915205402e-01	0.000000000000000000e+00	0.000000000000000000e+00	1.337064007555513356e+01	1.000000000000000000e+00
2.130000000000000000e+02	4.943224671794200731e+01	1.017261454659645814e+01	-2.748125874880560492e-03	8.399361129428800155e+01	1.385541219873683838e-01	0.000000000000000000e+00	0.000000000000000000e+00	7.260414329580775927e+00	1.000000000000000000e+00
2.150000000000000000e+02	1.170684876092830393e+02	5.180402681119907982e+01	-2.265946439141056437e-03	6.845491900949062369e+01	1.988987733044431661e-01	0.000000000000000000e+00	0.000000000000000000e+00	8.055816681346508190e+00	1.000000000000000000e+00
2.150000000000000000e+02	1.167996522464764837e+02	2.988258050095867091e+01	-2.341501185956918873e-03	7.088974279998865313e+01	1.530097734067253912e-01	0.000000000000000000e+00	0.000000000000000000e+00	7.404985401267460077e+00	1.000000000000000000e+00
2.160000000000000000e+02	1.205566081811566050e+02	2.350142928053958258e+01	2.173259167620207946e-03	-6.546798326705051352e+01	2.696679355541676815e-01	0.000000000000000000e+00	0.000000000000000000e+00	7.404985401267460077e+00	1.000000000000000000e+00
2.160000000000000000e+02	3.587010457936931829e+01	2.533374225583487416e+01	-1.344239085903683149e-03	3.875202030203088555e+01	3.462504521701130766e-01	0.000000000000000000e+00	0.000000000000000000e+00	1.527469257822772697e+01	1.000000000000000000e+00
2.170000000000000000e+02	8.238874423238192435e+01	1.335294057710267879e+01	-1.367648060690506828e-03	3.950639684518886696e+01	3.189741306448161673e-01	0.000000000000000000e+00	0.000000000000000000e+00	7.345417197346393756e+00	1.000000000000000000e+00
2.170000000000000000e+02	7.912050161411002591e+01	3.097661601320830727e+01	-3.505859735997780141e-03	1.084123077980369487e+02	1.662088961383745289e-01	0.000000000000000000e+00	0.000000000000000000e+00	1.635801395884766052e+01	1.000000000000000000e+00
2.180000000000000000e+02	4.228930102344687469e+01	1.147336165602062330e+01	-2.864012391678154301e-03	8.772816484635538359e+01	1.079517382464928454e-01	0.000000000000000000e+00	0.000000000000000000e+00	7.260414329580775927e+00	1.000000000000000000e+00
2.180000000000000000e+02	1.237541177741219229e+02	4.730974914927641350e+01	-4.132298319366714025e-03	1.285998887291180210e+02	6.896155901096268082e-02	0.000000000000000000e+00	0.000000000000000000e+00	8.055816681346508190e+00	1.000000000000000000e+00
2.190000000000000000e+02	1.109874281247659411e+02	2.514864438003165148e+01	-2.094402575581411942e-03	6.292675436449600568e+01	1.927312510803558254e-01	0.000000000000000000e+00	0.000000000000000000e+00	7.496139035397585637e+00	1.000000000000000000e+00
2.190000000000000000e+02	5.132877712530425640e+01	3.989572070017595706e+01	-2.253232016706373676e-03	6.804518461779376537e+01	1.162054410978542451e-01	0.000000000000000000e+00	0.000000000000000000e+00	4.252468216455834060e+00	1.000000000000000000e+00
2.190000000000000000e+02	6.480186735984675295e+01	4.076352260506146052e+01	-2.635475142103028533e-03	8.036333396899642878e+01	1.111147824838336629e-01	0.000000000000000000e+00	0.000000000000000000e+00	1.350100887394150639e+01	1.000000000000000000e+00
2.200000000000000000e+02	1.577127160492330127e+01	2.106044372259229647e+01	-2.561072445579196111e-03	7.796563609814076301e+01	1.284356882246217024e-01	0.000000000000000000e+00	0.000000000000000000e+00	5.838081168425492962e+00	1.000000000000000000e+00
2.200000000000000000e+02	8.371509698690482537e+01	6.128264655399224381e+00	-1.408919304343138595e-03	4.083640204200029444e+01	3.193449638482390718e-01	0.000000000000000000e+00	0.000000000000000000e+00	7.345417197346393756e+00	1.000000000000000000e+00
2.210000000000000000e+02	9.723726650435436625e+01	4.974106328519574305e+01	-3.883038869203182634e-03	1.205672651701544709e+02	2.344905101646551637e-01	0.000000000000000000e+00	0.000000000000000000e+00	5.616468955108510741e+00	1.000000000000000000e+00
2.240000000000000000e+02	9.458586418268912155e+01	3.477035108666145646e+01	-3.940732187411971101e-03	1.224264873851383157e+02	1.054755792036464745e-01	0.000000000000000000e+00	0.000000000000000000e+00	7.340815545384947960e+00	1.000000000000000000e+00
2.240000000000000000e+02	9.176024835951551495e+01	4.849728044048221420e+01	2.737220526487742570e-03	-8.364217603933022360e+01	3.574091200461991802e-01	0.000000000000000000e+00	0.000000000000000000e+00	5.616468955108510741e+00	1.000000000000000000e+00
2.240000000000000000e+02	3.463190677345702539e+01	5.177539876706848077e+01	-2.290528901765327349e-03	6.924711231764207753e+01	2.179398908966728721e-01	0.000000000000000000e+00	0.000000000000000000e+00	5.587964747618117123e+00	1.000000000000000000e+00
2.240000000000000000e+02	1.259708223901140798e+02	3.534631289694761591e+01	-2.398329603410092985e-03	7.272109276306328240e+01	1.325261455660029508e-01	0.000000000000000000e+00	0.000000000000000000e+00	1.103339908385002843e+01	1.000000000000000000e+00
2.250000000000000000e+02	6.527533698660515427e+01	6.447916810366832507e+00	-2.784403634961309191e-03	8.516269671953413933e+01	1.855147057616737261e-01	0.000000000000000000e+00	0.000000000000000000e+00	1.290741088827471650e+01	1.000000000000000000e+00
2.250000000000000000e+02	2.105756149026451496e+01	1.858287818818890713e+01	-2.227576765790066117e-03	6.721841968356058317e+01	3.564984729315376910e-01	0.000000000000000000e+00	0.000000000000000000e+00	4.024149492642013826e+00	1.000000000000000000e+00
2.250000000000000000e+02	1.406480054828905395e+02	4.864082686914721165e+01	-2.244041190290619638e-03	6.774900146909030241e+01	2.325972531736262283e-01	0.000000000000000000e+00	0.000000000000000000e+00	1.980312614957278328e+01	1.000000000000000000e+00
2.250000000000000000e+02	3.263986143784226357e+01	1.682209721890409782e+01	-8.008020065058434793e-04	2.123924201450135030e+01	4.845756614991593159e-01	0.000000000000000000e+00	0.000000000000000000e+00	1.171537543988476138e+01	1.000000000000000000e+00
2.250000000000000000e+02	6.138755541257617665e+01	2.289539364545927924e+01	-3.082132908550988797e-03	9.475730657549165414e+01	8.494097948442980162e-02	0.000000000000000000e+00	0.000000000000000000e+00	7.682089943598244375e+00	1.000000000000000000e+00
2.260000000000000000e+02	1.008997559950435630e+02	3.102570917410842100e+01	-2.229315190436574872e-03	6.727444207613933713e+01	2.578383070071831318e-01	0.000000000000000000e+00	0.000000000000000000e+00	7.340815545384947960e+00	1.000000000000000000e+00
2.260000000000000000e+02	1.113638523302152663e+02	2.837605548134486710e+01	-1.941376398383707616e-03	5.799533982719371750e+01	1.943818613491000713e-01	0.000000000000000000e+00	0.000000000000000000e+00	1.079434929967199963e+01	1.000000000000000000e+00
2.270000000000000000e+02	8.381462689510036057e+01	3.545772785362703416e+01	-2.046252670264689811e-03	6.137507773375956077e+01	2.195675720759946437e-01	0.000000000000000000e+00	0.000000000000000000e+00	9.289196058944106937e+00	1.000000000000000000e+00
2.280000000000000000e+02	1.182840849038913831e+02	4.326148580481270045e+01	-2.745865042549444981e-03	8.392075381572954029e+01	1.264790293614146410e-01	0.000000000000000000e+00	0.000000000000000000e+00	1.103339908385002843e+01	1.000000000000000000e+00
2.280000000000000000e+02	1.703462969122407245e+01	1.848388889886825481e+01	-2.665581315896129767e-03	8.133353413882774419e+01	3.655727518717307722e-01	0.000000000000000000e+00	0.000000000000000000e+00	3.156981528654605018e+00	1.000000000000000000e+00
2.290000000000000000e+02	4.254260995813017132e+01	4.503184287312934941e+01	-5.039165204242915946e-03	1.578245391867890817e+02	4.599780526986985141e-02	0.000000000000000000e+00	0.000000000000000000e+00	1.039493968095433729e+01	1.000000000000000000e+00
2.290000000000000000e+02	6.976073712827270867e+01	4.547466775189873545e+01	3.974767126764404239e-03	-1.235232957729081136e+02	2.299869086026186116e-01	0.000000000000000000e+00	0.000000000000000000e+00	3.705855061421996943e+00	1.000000000000000000e+00
2.290000000000000000e+02	6.771193332631227690e+01	4.238666439740905645e+01	-4.026277873625388158e-03	1.251832787284345301e+02	2.226849269331013792e-01	0.000000000000000000e+00	0.000000000000000000e+00	3.705855061421996943e+00	1.000000000000000000e+00
2.290000000000000000e+02	5.715740658695431620e+01	1.648287878663647277e+01	3.713507416064917334e-03	-1.151039523706985790e+02	2.072348281887191890e-01	0.000000000000000000e+00	0.000000000000000000e+00	7.682089943598244375e+00	1.000000000000000000e+00
2.290000000000000000e+02	1.801350973868770211e+01	2.998878617893123177e+01	-3.671317517969131458e-03	1.137443426581194075e+02	2.695396058561427832e-01	0.000000000000000000e+00	0.000000000000000000e+00	5.935244245103811878e+00	1.000000000000000000e+00
2.300000000000000000e+02	8.944349362678887871e+01	2.590423695632857815e+01	-3.170078408506775500e-03	9.759143420590331175e+01	9.749142544749556105e-02	0.000000000000000000e+00	0.000000000000000000e+00	1.108843221595705231e+01	1.000000000000000000e+00
2.300000000000000000e+02	1.512865642684546152e+01	3.517576464603428832e+01	3.437709193365106209e-03	-1.062160915504755536e+02	3.362991444420622145e-01	0.000000000000000000e+00	0.000000000000000000e+00	4.197104249093920103e+00	1.000000000000000000e+00
2.300000000000000000e+02	7.302884613370748923e+01	2.465486489491282640e+01	1.427945019110733087e-03	-4.144952384969118242e+01	2.325057293808832082e-01	0.000000000000000000e+00	0.000000000000000000e+00	1.177350367272001286e+01	1.000000000000000000e+00
2.330000000000000000e+02	1.718505976068590257e+01	3.883457448071170148e+01	-3.776664235310828871e-03	1.171392411184314284e+02	8.841932396376650516e-02	0.000000000000000000e+00	0.000000000000000000e+00	4.197104249093920103e+00	1.000000000000000000e+00
2.340000000000000000e+02	8.554054605028939307e+01	4.160023312278757146e+01	-2.936952981729624296e-03	9.007874494138387433e+01	2.882665793822595246e-01	0.000000000000000000e+00	0.000000000000000000e+00	6.753902051847145316e+00	1.000000000000000000e+00
2.350000000000000000e+02	1.286245123317348202e+02	3.065255253588477302e+01	-2.428748177789556185e-03	7.370136033980011803e+01	2.826386445949153892e-01	0.000000000000000000e+00	0.000000000000000000e+00	5.426429945362319707e+00	1.000000000000000000e+00
2.350000000000000000e+02	5.815153388491292930e+01	3.546420461168450800e+01	1.216600126525809117e-03	-3.463873307674152358e+01	3.218734527966143899e-01	0.000000000000000000e+00	0.000000000000000000e+00	1.542671096202419712e+01	1.000000000000000000e+00
2.370000000000000000e+02	7.032108589302239920e+01	2.598341271291590715e+01	-2.814176045754610000e-03	8.612214105830850031e+01	1.356685431176984924e-01	0.000000000000000000e+00	0.000000000000000000e+00	1.088619851516467563e+01	1.000000000000000000e+00
2.370000000000000000e+02	1.007901015693915099e+02	3.074307146359629073e+01	2.708520387982779869e-03	-8.271728669792619826e+01	1.120493582279356026e-01	0.000000000000000000e+00	0.000000000000000000e+00	1.104318068780890094e+01	1.000000000000000000e+00
2.370000000000000000e+02	2.917462036818253068e+01	4.239582909220370510e+01	-1.127511092361390115e-03	3.176775396559878573e+01	4.003613839225607096e-01	0.000000000000000000e+00	0.000000000000000000e+00	6.473646746710657318e+00	1.000000000000000000e+00
2.380000000000000000e+02	1.351756114199870638e+02	1.955205125334608951e+01	-2.346835963351533334e-03	7.106166109056377422e+01	1.637981328310046392e-01	0.000000000000000000e+00	0.000000000000000000e+00	7.688658879383754474e+00	1.000000000000000000e+00
2.390000000000000000e+02	6.709542303250229622e+01	1.558608530526759139e+01	-1.770154249597999949e-03	5.247754274768436744e+01	2.591664368680282049e-01	0.000000000000000000e+00	0.000000000000000000e+00	9.224516015098339849e+00	1.000000000000000000e+00
2.390000000000000000e+02	4.362933672976768662e+01	6.585020182445170178e+00	-3.375337361015755874e-03	1.042060997543112677e+02	9.059200257479305129e-02	0.000000000000000000e+00	0.000000000000000000e+00	1.340266780424683013e+01	1.000000000000000000e+00
2.390000000000000000e+02	9.222361207020757945e+01	5.212350046722087882e+01	-3.062224908337599690e-03	9.411575227766661556e+01	9.875722417428955957e-02	0.000000000000000000e+00	0.000000000000000000e+00	9.412776627515933470e+00	1.000000000000000000e+00
2.390000000000000000e+02	1.135361011060492586e+02	1.470665849762477961e+01	-2.169733698839113392e-03	6.535437167250984203e+01	1.472574071923781203e-01	0.000000000000000000e+00	0.000000000000000000e+00	8.947557798483233071e+00	1.000000000000000000e+00
2.400000000000000000e+02	1.386975568344004159e+02	8.013813085569317707e+00	-3.049433229010321388e-03	9.370352820890776968e+01	2.681850211666556572e-01	0.000000000000000000e+00	0.000000000000000000e+00	4.578358078118148100e+00	1.000000000000000000e+00
2.400000000000000000e+02	5.925381696782569918e+01	1.072800852126829341e+01	-2.644633627363168760e-03	8.065847489310887397e+01	2.141952914204529046e-01	0.000000000000000000e+00	0.000000000000000000e+00	9.224516015098339849e+00	1.000000000000000000e+00
2.400000000000000000e+02	1.033135190040935498e+02	4.149408091172892910e+01	-3.032605661442438431e-03	9.316124379161828983e+01	8.730976798098255554e-02	0.000000000000000000e+00	0.000000000000000000e+00	9.160617435758485527e+00	1.000000000000000000e+00
2.400000000000000000e+02	1.363708051548195499e+02	1.195685623940840792e+01	2.596134334011373189e-03	-7.909553889964851692e+01	3.902577635975507109e-01	0.000000000000000000e+00	0.000000000000000000e+00	4.578358078118148100e+00	1.000000000000000000e+00
2.410000000000000000e+02	3.319103167414142064e+01	1.499176103944092198e+01	-2.927439698325786949e-03	8.977217030863624814e+01	1.109941880533302783e-01	0.000000000000000000e+00	0.000000000000000000e+00	1.340266780424683013e+01	1.000000000000000000e+00
2.410000000000000000e+02	1.212180851102113053e+02	2.861363827504345281e+01	-3.650873106106165746e-03	1.130855019831846278e+02	2.625312570232468667e-01	0.000000000000000000e+00	0.000000000000000000e+00	4.175192076335424218e+00	1.000000000000000000e+00
2.410000000000000000e+02	1.172237965819257113e+02	2.982932245570067309e+01	3.429213856166101956e-03	-1.059423212052337107e+02	2.803068882266297468e-01	0.000000000000000000e+00	0.000000000000000000e+00	4.175192076335424218e+00	1.000000000000000000e+00
2.410000000000000000e+02	4.416144482848186925e+01	4.107538622749542867e+01	-2.834432944087480512e-03	8.677493893086014509e+01	1.013002105435045763e-01	0.000000000000000000e+00	0.000000000000000000e+00	8.574336284890865301e+00	1.000000000000000000e+00
2.410000000000000000e+02	3.560825132117370373e+01	4.167715325296089190e+01	-2.812526806919837460e-03	8.606899276359044393e+01	1.451611879327899812e-01	0.000000000000000000e+00	0.000000000000000000e+00	6.473646746710657318e+00	1.000000000000000000e+00
2.410000000000000000e+02	7.687167203438175989e+01	5.610575568026431093e+00	-2.852843832079377060e-03	8.736824735919906004e+01	2.149145398845039301e-01	0.000000000000000000e+00	0.000000000000000000e+00	6.375033039838839066e+00	1.000000000000000000e+00
2.420000000000000000e+02	1.319420402638382654e+02	5.462018443725066952e+00	-2.862002971016557734e-03	8.766340934867768908e+01	2.454266421612951721e-01	0.000000000000000000e+00	0.000000000000000000e+00	7.221402912819975484e+00	1.000000000000000000e+00
2.420000000000000000e+02	8.356422106221017998e+01	3.211020674001266428e+01	-2.413036173033070424e-03	7.319502599828290101e+01	2.809194097134504187e-01	0.000000000000000000e+00	0.000000000000000000e+00	1.459171799891454846e+01	1.000000000000000000e+00
2.430000000000000000e+02	1.125551640835167575e+02	4.224562453293451370e+01	2.174380076619116496e-03	-6.550410562881525323e+01	1.409982435748544649e-01	0.000000000000000000e+00	0.000000000000000000e+00	8.385881490250026715e+00	1.000000000000000000e+00
2.430000000000000000e+02	1.315786537248811783e+02	5.027638300868960641e+01	2.205158859194209734e-03	-6.649598125827166939e+01	3.324718873108527539e-01	0.000000000000000000e+00	0.000000000000000000e+00	8.699984427355239802e+00	1.000000000000000000e+00
2.440000000000000000e+02	1.180313959618341073e+02	2.244300871699517685e+01	-2.523512556295833074e-03	7.675523283627178728e+01	1.795742085379357089e-01	0.000000000000000000e+00	0.000000000000000000e+00	6.944901501896485030e+00	1.000000000000000000e+00
2.440000000000000000e+02	7.618185342985979958e+01	1.194817736617470239e+01	-2.312800499866632300e-03	6.996483581212520164e+01	3.565344333305483504e-01	0.000000000000000000e+00	0.000000000000000000e+00	6.375033039838839066e+00	1.000000000000000000e+00
2.440000000000000000e+02	4.024677913183187172e+01	3.097977925128659393e+01	-2.657715940303252526e-03	8.108006490728610061e+01	1.283129548195275360e-01	0.000000000000000000e+00	0.000000000000000000e+00	1.082801402541595870e+01	1.000000000000000000e+00
2.440000000000000000e+02	4.846670505258805939e+00	3.089782531484119588e+01	-2.471564662659932882e-03	7.508116240891385473e+01	2.673623603548654915e-01	0.000000000000000000e+00	0.000000000000000000e+00	6.037391059830633289e+00	1.000000000000000000e+00
2.450000000000000000e+02	6.687365418516511006e+00	2.514787461543254210e+01	-3.383130244685034638e-03	1.044572328644623269e+02	1.172938135215905175e-01	0.000000000000000000e+00	0.000000000000000000e+00	6.037391059830633289e+00	1.000000000000000000e+00
2.450000000000000000e+02	8.598589407224608294e+01	7.707953722766603732e+00	-3.100618207010590825e-03	9.535301295213517392e+01	2.139720575345024356e-01	0.000000000000000000e+00	0.000000000000000000e+00	9.352434895762332445e+00	1.000000000000000000e+00
2.450000000000000000e+02	8.359773559139972576e+01	5.132768539070992375e+01	-3.668784005663006977e-03	1.136626978072471559e+02	8.408502850900245740e-02	0.000000000000000000e+00	0.000000000000000000e+00	1.583337490413771853e+01	1.000000000000000000e+00
2.460000000000000000e+02	1.394370689495627573e+02	7.683072230583748663e+00	2.504638079626344150e-03	-7.614698482056374473e+01	2.089294211440433369e-01	0.000000000000000000e+00	0.000000000000000000e+00	7.817194824484822391e+00	1.000000000000000000e+00
2.460000000000000000e+02	6.239374599547974753e+01	3.250804228762181936e+01	-2.630769440959133173e-03	8.021168826069892077e+01	1.029804958915515600e-01	0.000000000000000000e+00	0.000000000000000000e+00	1.648276284348239074e+01	1.000000000000000000e+00
2.470000000000000000e+02	2.329662460353621967e+01	2.673709412077604952e+01	-1.584536545905578008e-03	4.649583517887495532e+01	2.295035900147942565e-01	0.000000000000000000e+00	0.000000000000000000e+00	1.668511640089231918e+01	1.000000000000000000e+00
2.470000000000000000e+02	1.382332428521550582e+02	4.467226197293458512e+01	-2.667346396056274709e-03	8.139041553076107505e+01	1.504333821449982400e-01	0.000000000000000000e+00	0.000000000000000000e+00	8.699984427355239802e+00	1.000000000000000000e+00
2.490000000000000000e+02	1.293653678145819299e+02	1.963479225462951305e+01	-2.145110113307256358e-03	6.456085313943282245e+01	1.752242077171992651e-01	0.000000000000000000e+00	0.000000000000000000e+00	1.167668607347056486e+01	1.000000000000000000e+00
2.490000000000000000e+02	8.813580533592062238e+01	3.615858245583463315e+01	1.826973727998819179e-03	-5.430860464126956799e+01	3.375569389881344362e-01	0.000000000000000000e+00	0.000000000000000000e+00	9.481707965699351703e+00	1.000000000000000000e+00
2.500000000000000000e+02	7.065960112178247243e+01	1.824770884181983277e+01	-2.768975372571526056e-03	8.466550624645583412e+01	1.017347287727112803e-01	0.000000000000000000e+00	0.000000000000000000e+00	3.619886444434006645e+00	1.000000000000000000e+00
2.510000000000000000e+02	8.170928583950988866e+01	7.681489303986676731e+00	-1.607011239455319925e-03	4.722010361792391819e+01	3.583212963507450555e-01	0.000000000000000000e+00	0.000000000000000000e+00	6.261909472703606205e+00	1.000000000000000000e+00
2.510000000000000000e+02	8.177781859683447863e+01	1.394302374096844943e+01	2.325215677753962162e-03	-7.036492676282360037e+01	1.559325021392238275e-01	0.000000000000000000e+00	0.000000000000000000e+00	6.261909472703606205e+00	1.000000000000000000e+00
2.510000000000000000e+02	1.036831850989888295e+02	2.844430800734088649e+01	-2.185396862244412628e-03	6.585913205489357836e+01	1.620832188898224668e-01	0.000000000000000000e+00	0.000000000000000000e+00	3.511014519018245572e+00	1.000000000000000000e+00
2.510000000000000000e+02	6.584694036965308328e+01	8.835245730130182551e+00	-2.393571797035936970e-03	7.256776791401559024e+01	1.771737755622915245e-01	0.000000000000000000e+00	0.000000000000000000e+00	1.057147886267597947e+01	1.000000000000000000e+00
2.510000000000000000e+02	1.290787593435569249e+02	3.176900450795428910e+01	-1.958342266200551688e-03	5.854208110193549430e+01	1.667827020332068866e-01	0.000000000000000000e+00	0.000000000000000000e+00	1.213759660824170084e+01	1.000000000000000000e+00
2.520000000000000000e+02	4.572055428372534180e+01	3.406492489595559903e+01	-2.377615574434043758e-03	7.205356341946203713e+01	2.189584757483568067e-01	0.000000000000000000e+00	0.000000000000000000e+00	1.945128431957360249e+01	1.000000000000000000e+00
2.520000000000000000e+02	8.421109410384782734e+01	4.478988755365432439e+01	-1.670431540576657438e-03	4.926388332043708829e+01	2.873883784511596096e-01	0.000000000000000000e+00	0.000000000000000000e+00	6.447078848687829655e+00	1.000000000000000000e+00
2.530000000000000000e+02	3.458707741507788569e+01	5.948237449801530019e+00	3.907195504025723527e-03	-1.213457357711829019e+02	7.767255604292655491e-02	0.000000000000000000e+00	0.000000000000000000e+00	1.099426962217181369e+01	1.000000000000000000e+00
2.530000000000000000e+02	9.767787317292179239e+01	1.984378505756736644e+01	-3.024786455192802082e-03	9.290926241120516238e+01	9.856454981766848977e-02	0.000000000000000000e+00	0.000000000000000000e+00	8.201377259760811000e+00	1.000000000000000000e+00
2.530000000000000000e+02	4.965864502428010141e+00	2.453913907119060767e+01	-2.203188345478497828e-03	6.643247957403981729e+01	2.451110211028992847e-01	0.000000000000000000e+00	0.000000000000000000e+00	2.335163194395485320e+01	1.000000000000000000e+00
2.540000000000000000e+02	7.877046899160005466e+01	3.321891269343920783e+01	-1.625262527585752794e-03	4.780826878847918948e+01	4.181050294831403225e-01	0.000000000000000000e+00	0.000000000000000000e+00	6.380502813519697725e+00	1.000000000000000000e+00
2.550000000000000000e+02	7.372952633055896854e+01	1.632960115894181996e+01	-3.560998891555725628e-03	1.101892196850908903e+02	1.995993111030116562e-01	0.000000000000000000e+00	0.000000000000000000e+00	3.619886444434006645e+00	1.000000000000000000e+00
2.550000000000000000e+02	8.029449746137893840e+01	3.941473010332438065e+01	-2.489547216008705655e-03	7.566066734477448108e+01	2.810565582978311605e-01	0.000000000000000000e+00	0.000000000000000000e+00	6.380502813519697725e+00	1.000000000000000000e+00
2.550000000000000000e+02	9.616658132989959995e+01	4.954118764853551937e+01	2.782123398370106495e-03	-8.508921392018395125e+01	2.790865035547390738e-01	0.000000000000000000e+00	0.000000000000000000e+00	3.305816141920073559e+00	1.000000000000000000e+00
2.560000000000000000e+02	7.068184464715436377e+01	1.831120106713979823e+01	3.742297684338588299e-03	-1.160317462298772284e+02	2.198633072715846515e-01	0.000000000000000000e+00	0.000000000000000000e+00	3.635258153079387711e+00	1.000000000000000000e+00
2.560000000000000000e+02	1.002690892876087503e+02	2.762505667626237127e+01	-2.330106933996513134e-03	7.052255216118288672e+01	1.426521949300633141e-01	0.000000000000000000e+00	0.000000000000000000e+00	3.511014519018245572e+00	1.000000000000000000e+00
2.560000000000000000e+02	8.378170935709695755e+01	5.122265168895849996e+01	4.089209005808529772e-03	-1.272112944952787075e+02	3.248337520710722348e-01	0.000000000000000000e+00	0.000000000000000000e+00	6.447078848687829655e+00	1.000000000000000000e+00
2.560000000000000000e+02	9.931802413989170475e+01	5.053960067906366049e+01	-3.406831069021966450e-03	1.052210145377782027e+02	2.217411258760622061e-01	0.000000000000000000e+00	0.000000000000000000e+00	3.305816141920073559e+00	1.000000000000000000e+00
2.570000000000000000e+02	1.303605247280970048e+02	2.703952168297793790e+01	-2.451457234045251697e-03	7.443318134061534863e+01	1.380181952792031153e-01	0.000000000000000000e+00	0.000000000000000000e+00	8.823225214293909602e+00	1.000000000000000000e+00
2.570000000000000000e+02	1.330739775960901738e+02	5.924285220865232127e+00	-3.353307027358836800e-03	1.034961512366992054e+02	3.000826572840661344e-01	0.000000000000000000e+00	0.000000000000000000e+00	4.236823971792517796e+00	1.000000000000000000e+00
2.580000000000000000e+02	1.368601656535764448e+02	7.825720826218214299e+00	3.459944489141309441e-03	-1.069326451679021943e+02	2.721394806448140802e-01	0.000000000000000000e+00	0.000000000000000000e+00	4.236823971792517796e+00	1.000000000000000000e+00
2.580000000000000000e+02	8.904879945976313138e+01	1.795667182782848670e+01	-3.804229602131630698e-03	1.180275613598143565e+02	6.318423867921818537e-02	0.000000000000000000e+00	0.000000000000000000e+00	8.833012480970538149e+00	1.000000000000000000e+00
2.580000000000000000e+02	1.561252061835644689e+01	4.532248403765585465e+01	2.951884294053764082e-03	-9.055992072453850028e+01	8.531845310020957918e-02	0.000000000000000000e+00	0.000000000000000000e+00	6.059054568417566955e+00	1.000000000000000000e+00
2.580000000000000000e+02	1.073227044739062990e+02	1.728952047381761759e+01	-1.117688172956533138e-03	3.145120101734551810e+01	2.961061917616646388e-01	0.000000000000000000e+00	0.000000000000000000e+00	9.977326214384731884e+00	1.000000000000000000e+00
2.590000000000000000e+02	1.432589386280976385e+02	4.664872921003026640e+00	2.965245392334098402e-03	-9.099049486224853922e+01	1.560289212708666495e-01	0.000000000000000000e+00	0.000000000000000000e+00	7.136893936396003113e+00	1.000000000000000000e+00
2.590000000000000000e+02	2.358357266815644948e+01	5.286396358475484902e+01	-2.159718461224576468e-03	6.503162108649046047e+01	1.689520246781506252e-01	0.000000000000000000e+00	0.000000000000000000e+00	1.018994002546120647e+01	1.000000000000000000e+00
2.590000000000000000e+02	3.181852841755769035e+01	2.397865759946888886e+01	-2.577613667025177146e-03	7.849869273849621720e+01	2.097102253022565810e-01	0.000000000000000000e+00	0.000000000000000000e+00	6.132303037431480419e+00	1.000000000000000000e+00
2.600000000000000000e+02	3.587150369274922213e+01	3.258522947161408467e+01	-2.580706842400979154e-03	7.859837326567131299e+01	1.347335568123299021e-01	0.000000000000000000e+00	0.000000000000000000e+00	9.513132395363513183e+00	1.000000000000000000e+00
2.600000000000000000e+02	4.415807464128307203e+01	4.203440679014509129e+01	-2.892806125394988166e-03	8.865607038274576723e+01	1.277002978110289844e-01	0.000000000000000000e+00	0.000000000000000000e+00	7.933813423116514052e+00	1.000000000000000000e+00
2.610000000000000000e+02	2.812143599584004150e+01	1.908614820569463788e+01	-2.788947101488335051e-03	8.530911426254165519e+01	1.911110950289900412e-01	0.000000000000000000e+00	0.000000000000000000e+00	6.132303037431480419e+00	1.000000000000000000e+00
2.610000000000000000e+02	1.336239778483391376e+02	4.117033912391445227e+01	-2.480190067007505619e-03	7.535912429209399477e+01	3.025680918920109486e-01	0.000000000000000000e+00	0.000000000000000000e+00	1.450276276497321959e+01	1.000000000000000000e+00
2.620000000000000000e+02	1.088914437281643615e+02	4.398306372220847749e+01	3.724094202144366626e-03	-1.154451216512201341e+02	1.045260669518134344e-01	0.000000000000000000e+00	0.000000000000000000e+00	6.751302103311535241e+00	1.000000000000000000e+00
2.620000000000000000e+02	8.193030175103497470e+01	4.877007851772744829e+01	-1.183371095372898283e-03	3.356789584948577954e+01	3.554316982077212472e-01	0.000000000000000000e+00	0.000000000000000000e+00	2.282039263641348370e+01	1.000000000000000000e+00
2.620000000000000000e+02	1.356117796899785510e+01	5.102372386755112643e+01	-1.273467542099410415e-03	3.647133979144859950e+01	4.179154011485184395e-01	0.000000000000000000e+00	0.000000000000000000e+00	6.059054568417566955e+00	1.000000000000000000e+00
2.640000000000000000e+02	3.838645880486227924e+01	4.747810462062764714e+01	-3.383323881458003089e-03	1.044634729941882370e+02	1.158822200257799695e-01	0.000000000000000000e+00	0.000000000000000000e+00	6.842619937718519729e+00	1.000000000000000000e+00
2.650000000000000000e+02	1.434979495408792900e+02	2.993326537222299422e+01	-2.935025517630163519e-03	9.001663057210227237e+01	1.233474224556445620e-01	0.000000000000000000e+00	0.000000000000000000e+00	1.495884833421468230e+01	1.000000000000000000e+00
2.650000000000000000e+02	1.171090546548590794e+02	4.921530626416362253e+01	-2.894453926747978228e-03	8.870917235324212413e+01	1.223188149194176511e-01	0.000000000000000000e+00	0.000000000000000000e+00	9.741944947513184516e+00	1.000000000000000000e+00
2.650000000000000000e+02	6.170129413863451617e+01	7.200367427980709500e+00	-2.475387417948110048e-03	7.520435434473742475e+01	3.502159861201264990e-01	0.000000000000000000e+00	0.000000000000000000e+00	7.019391508224777532e+00	1.000000000000000000e+00
2.650000000000000000e+02	2.371209042976939330e+01	5.301486485519558300e+01	2.508613278417617769e-03	-7.627508939369587893e+01	1.170490329517157591e-01	0.000000000000000000e+00	0.000000000000000000e+00	9.692125479380754527e+00	1.000000000000000000e+00
2.660000000000000000e+02	7.684402625623594929e+01	4.981595300069541210e+00	-2.409943611444712464e-03	7.309536525099370863e+01	2.327733329243434346e-01	0.000000000000000000e+00	0.000000000000000000e+00	7.795604942763486811e+00	1.000000000000000000e+00
2.660000000000000000e+02	6.837425228022217993e+01	9.378322153487424373e+00	-2.799897631954705989e-03	8.566200555292046204e+01	2.738757045021110725e-01	0.000000000000000000e+00	0.000000000000000000e+00	7.019391508224777532e+00	1.000000000000000000e+00
2.660000000000000000e+02	8.391966353469355511e+01	8.253722059126952004e+00	-2.076209511021128926e-03	6.234046550403034104e+01	3.366167651303239028e-01	0.000000000000000000e+00	0.000000000000000000e+00	7.795604942763486811e+00	1.000000000000000000e+00
2.670000000000000000e+02	2.658262064635872335e+01	1.619009540647532219e+01	-1.024856593218410796e-03	2.845961480494302265e+01	4.297056848319682487e-01	0.000000000000000000e+00	0.000000000000000000e+00	1.195950978320246705e+01	1.000000000000000000e+00
2.670000000000000000e+02	1.808848497906971176e+01	2.460909377446448332e+01	-2.802770166050164505e-03	8.575457570435892762e+01	2.150306301186057922e-01	0.000000000000000000e+00	0.000000000000000000e+00	1.195950978320246705e+01	1.000000000000000000e+00
2.670000000000000000e+02	1.019009724039424896e+02	2.843038267308135403e+01	-3.571858442614617938e-03	1.105391790772752074e+02	1.121393190224606595e-01	0.000000000000000000e+00	0.000000000000000000e+00	3.677075294295251151e+00	1.000000000000000000e+00
2.670000000000000000e+02	3.336322889617195386e+01	5.212445898684875800e+01	-3.002675910691503768e-03	9.219672902261700642e+01	1.390397405598776670e-01	0.000000000000000000e+00	0.000000000000000000e+00	6.842619937718519729e+00	1.000000000000000000e+00
2.680000000000000000e+02	5.398513966785890261e+01	9.480799978129221373e+00	-1.323306789666923002e-03	3.807745708774034910e+01	4.390692352065267423e-01	0.000000000000000000e+00	0.000000000000000000e+00	4.945043834456297915e+00	1.000000000000000000e+00
2.690000000000000000e+02	1.333458500367275974e+02	4.123502822001046297e+01	2.654450518161650778e-03	-8.097483356377080099e+01	2.762168792247835514e-01	0.000000000000000000e+00	0.000000000000000000e+00	4.338086655830653449e+00	1.000000000000000000e+00
2.700000000000000000e+02	6.721008514023542091e+01	2.439585054287197963e+01	-2.666651105128993102e-03	8.136800911736671083e+01	2.117830484222940068e-01	0.000000000000000000e+00	0.000000000000000000e+00	4.800066550526610243e+00	1.000000000000000000e+00
2.700000000000000000e+02	4.882501848617004647e+00	1.252653959206786105e+01	-2.357481324420908353e-03	7.140471800601244468e+01	1.858986749192298449e-01	0.000000000000000000e+00	0.000000000000000000e+00	1.191534775324837803e+01	1.000000000000000000e+00
2.700000000000000000e+02	1.291291217225171692e+02	4.225394831385102634e+01	-2.672646067879253743e-03	8.156120251080177752e+01	2.586395026095360539e-01	0.000000000000000000e+00	0.000000000000000000e+00	4.338086655830653449e+00	1.000000000000000000e+00
2.710000000000000000e+02	9.039244216359345785e+01	4.267163584563387246e+01	-2.831020240277021434e-03	8.666496129506870716e+01	1.187361907273598582e-01	0.000000000000000000e+00	0.000000000000000000e+00	1.296571996108145797e+01	1.000000000000000000e+00
2.730000000000000000e+02	7.882403413499729083e+01	1.434183418465395121e+01	-1.068839458508741205e-03	2.987700459574149292e+01	3.900633105118147537e-01	0.000000000000000000e+00	0.000000000000000000e+00	9.812397610857866326e+00	1.000000000000000000e+00
2.730000000000000000e+02	1.119279347519780643e+01	2.263375145629359153e+01	-2.349503232940353820e-03	7.114761639746672017e+01	1.919403969929999176e-01	0.000000000000000000e+00	0.000000000000000000e+00	9.205140086557124235e+00	1.000000000000000000e+00
2.730000000000000000e+02	1.096627105643325990e+02	2.975160325145115436e+01	-2.919873667451942153e-03	8.952834774622098735e+01	1.601513572628890936e-01	0.000000000000000000e+00	0.000000000000000000e+00	6.121391208516215876e+00	1.000000000000000000e+00
2.740000000000000000e+02	2.011958901443120240e+01	2.488028777112663903e+01	-3.246740404079462728e-03	1.000619401438339509e+02	1.042240072584976751e-01	0.000000000000000000e+00	0.000000000000000000e+00	9.205140086557124235e+00	1.000000000000000000e+00
2.750000000000000000e+02	1.390364849101496247e+02	2.128241462247984472e+01	-3.604470818198349160e-03	1.115901439905644850e+02	1.680634732920612828e-01	0.000000000000000000e+00	0.000000000000000000e+00	1.286043365499022606e+01	1.000000000000000000e+00
2.760000000000000000e+02	6.226660946292219734e+01	3.987306922771593065e+01	-3.581392376323656347e-03	1.108464191858070080e+02	6.508529614440439204e-02	0.000000000000000000e+00	0.000000000000000000e+00	9.555238355016268059e+00	1.000000000000000000e+00
2.760000000000000000e+02	2.350839951123377602e+01	4.069818321117909932e+01	-2.170095190316424002e-03	6.536602108020574065e+01	1.882391922944288698e-01	0.000000000000000000e+00	0.000000000000000000e+00	1.272538806658225674e+01	1.000000000000000000e+00
2.770000000000000000e+02	8.844658161409753916e+01	1.626270036584164913e+01	-2.886028306086174753e-03	8.843764868991665651e+01	1.531598304489313334e-01	0.000000000000000000e+00	0.000000000000000000e+00	3.204427065358844473e+00	1.000000000000000000e+00
2.780000000000000000e+02	1.365919560121733696e+02	3.390838120969067404e+01	-3.183713289582742675e-03	9.803083125537375508e+01	9.991421171827763459e-02	0.000000000000000000e+00	0.000000000000000000e+00	1.102091641043398162e+01	1.000000000000000000e+00
2.780000000000000000e+02	8.040571322204513649e+01	4.834645703420842722e+01	-2.104976238514827402e-03	6.326750073911799177e+01	1.611311557049283083e-01	0.000000000000000000e+00	0.000000000000000000e+00	2.002062401883227238e+01	1.000000000000000000e+00
2.790000000000000000e+02	5.141131715788871759e+01	1.401200292331676600e+01	-1.857049718398567136e-03	5.527783212245705613e+01	1.910249488190650657e-01	0.000000000000000000e+00	0.000000000000000000e+00	6.933747481148964553e+00	1.000000000000000000e+00
2.800000000000000000e+02	1.104067325362957241e+01	4.324598685560712852e+01	-3.206197344976407723e-03	9.875540138877373408e+01	1.052733480045477954e-01	0.000000000000000000e+00	0.000000000000000000e+00	1.272538806658225674e+01	1.000000000000000000e+00
2.810000000000000000e+02	6.488178186464757857e+01	2.090593272529921265e+01	-3.333586788337192328e-03	1.028606477223902118e+02	7.901288595125499636e-02	0.000000000000000000e+00	0.000000000000000000e+00	1.513207479266137589e+01	1.000000000000000000e+00
2.810000000000000000e+02	1.149211008974792634e+02	2.270697755308425059e+01	-2.868440643246465520e-03	8.787086947741069309e+01	8.914176140555696293e-02	0.000000000000000000e+00	0.000000000000000000e+00	1.511807899165923352e+01	1.000000000000000000e+00
2.810000000000000000e+02	8.570907119996969925e+01	1.792835025394716553e+01	-3.697226103910497465e-03	1.145792715552003784e+02	2.622105437226780467e-01	0.000000000000000000e+00	0.000000000000000000e+00	3.204427065358844473e+00	1.000000000000000000e+00
2.820000000000000000e+02	1.015589641633366540e+02	3.837299668580698153e+01	-2.342872250061467810e-03	7.093392664866449593e+01	1.345328112110391050e-01	0.000000000000000000e+00	0.000000000000000000e+00	4.231833299742464582e+00	1.000000000000000000e+00
2.830000000000000000e+02	3.161145791923776827e+01	3.205781354815327688e+01	-3.105430459312517877e-03	9.550809237314318523e+01	8.656295703765748417e-02	0.000000000000000000e+00	0.000000000000000000e+00	1.371130860562485942e+01	1.000000000000000000e+00
2.830000000000000000e+02	1.291818653530634151e+02	4.206627033308187436e+01	2.607725949670799438e-03	-7.946908977192747159e+01	2.263086971766814504e-01	0.000000000000000000e+00	0.000000000000000000e+00	1.020626304866365963e+01	1.000000000000000000e+00
2.830000000000000000e+02	1.101093453232020778e+02	5.197233440525803161e+01	-2.633787495891598898e-03	8.030894795992743695e+01	1.377438352310275116e-01	0.000000000000000000e+00	0.000000000000000000e+00	1.606396602295540532e+01	1.000000000000000000e+00
2.840000000000000000e+02	1.204534398360706149e+02	3.677643163867670495e+01	-1.607099598440644766e-03	4.722295107051478169e+01	2.831807526257877905e-01	0.000000000000000000e+00	0.000000000000000000e+00	1.020626304866365963e+01	1.000000000000000000e+00
2.850000000000000000e+02	6.699764412046855000e+01	4.495966261838289313e+01	3.240811004993218204e-03	-9.987085960201530099e+01	1.244831975417760583e-01	0.000000000000000000e+00	0.000000000000000000e+00	6.805836252159279454e+00	1.000000000000000000e+00
2.850000000000000000e+02	1.037474220186534808e+02	3.475097165934577959e+01	1.477506397714617491e-03	-4.304668655356093865e+01	4.235136048495059535e-01	0.000000000000000000e+00	0.000000000000000000e+00	4.231833299742464582e+00	1.000000000000000000e+00
2.860000000000000000e+02	6.624759174912524884e+01	3.761472848274279812e+01	-2.137111897576711005e-03	6.430310300773389542e+01	2.010965382510500055e-01	0.000000000000000000e+00	0.000000000000000000e+00	7.383131856918771163e+00	1.000000000000000000e+00
2.870000000000000000e+02	8.111469224734454997e+01	4.624004737445508439e+00	-3.872591420497648734e-03	1.202305861694262035e+02	9.953678987992831129e-02	0.000000000000000000e+00	0.000000000000000000e+00	1.151396972508424454e+01	1.000000000000000000e+00
2.870000000000000000e+02	1.254999721318493329e+02	1.532623577751711075e+01	-2.552670178127126703e-03	7.769486501427643077e+01	1.150876781163459039e-01	0.000000000000000000e+00	0.000000000000000000e+00	2.203584331706970900e+01	1.000000000000000000e+00
2.870000000000000000e+02	1.685228423985946122e+01	4.424039581639236474e+01	-1.957616258426886358e-03	5.851868480886452772e+01	1.988090442482353115e-01	0.000000000000000000e+00	0.000000000000000000e+00	1.313348082106884007e+01	1.000000000000000000e+00
2.870000000000000000e+02	4.382375899866909919e+01	3.829156731486580867e+01	-2.593517542048986036e-03	7.901121028240979172e+01	2.536322472046794729e-01	0.000000000000000000e+00	0.000000000000000000e+00	3.610295345260697619e+00	1.000000000000000000e+00
2.880000000000000000e+02	6.238154846544346555e+01	4.996076929539589173e+01	-3.118426584279092653e-03	9.592690489765631412e+01	1.762817817892694539e-01	0.000000000000000000e+00	0.000000000000000000e+00	6.805836252159279454e+00	1.000000000000000000e+00
2.890000000000000000e+02	7.994703213931624930e+01	4.859419579664319144e+01	-2.931325014122443916e-03	8.989737831652426792e+01	1.398839049484260633e-01	0.000000000000000000e+00	0.000000000000000000e+00	1.151325302784407612e+01	1.000000000000000000e+00
2.900000000000000000e+02	6.575936599629790180e+01	2.092160977896595142e+01	2.783344968705532985e-03	-8.512858018954240436e+01	2.333955824526008360e-01	0.000000000000000000e+00	0.000000000000000000e+00	1.233924321035202532e+01	1.000000000000000000e+00
2.900000000000000000e+02	2.993230534834682643e+01	4.542418899043418179e+01	-3.015506143691656059e-03	9.261019552026192514e+01	2.366417201102671841e-01	0.000000000000000000e+00	0.000000000000000000e+00	3.330374396467266518e+00	1.000000000000000000e+00
2.900000000000000000e+02	9.708822270065419957e+01	8.681136421779884316e+00	-1.107683571019106063e-03	3.112879317616675579e+01	4.107020787819934959e-01	0.000000000000000000e+00	0.000000000000000000e+00	1.648071578077968979e+01	1.000000000000000000e+00
2.900000000000000000e+02	8.658572398262484171e+01	3.918766796259365037e+01	2.495043265072552190e-03	-7.583778276873337632e+01	3.189859973920714520e-01	0.000000000000000000e+00	0.000000000000000000e+00	1.151325302784407612e+01	1.000000000000000000e+00
2.900000000000000000e+02	4.414074310232602016e+01	4.188792012820877630e+01	3.709146939550977354e-03	-1.149634318554234227e+02	1.314490830081325168e-01	0.000000000000000000e+00	0.000000000000000000e+00	3.610295345260697619e+00	1.000000000000000000e+00
2.900000000000000000e+02	1.313594210123832795e+02	4.216161500099585169e+01	-2.204454829189556649e-03	6.647329321977248640e+01	2.652210540703879849e-01	0.000000000000000000e+00	0.000000000000000000e+00	8.969142926945908201e+00	1.000000000000000000e+00
2.900000000000000000e+02	5.535658404785024800e+01	5.320248238511668148e+01	-2.462124979767269482e-03	7.477695962284894904e+01	1.979565304164435657e-01	0.000000000000000000e+00	0.000000000000000000e+00	7.736848765777829762e+00	1.000000000000000000e+00
2.910000000000000000e+02	3.898605698603227410e+01	1.900306386940455994e+01	2.384216111204655927e-03	-7.226627201338150996e+01	1.299471742081800274e-01	0.000000000000000000e+00	0.000000000000000000e+00	1.316161247931048273e+01	1.000000000000000000e+00
2.920000000000000000e+02	1.375389161645420870e+02	4.866233530788720429e+01	2.362082106491783864e-03	-7.155298259709586262e+01	2.440098158645964688e-01	0.000000000000000000e+00	0.000000000000000000e+00	8.969142926945908201e+00	1.000000000000000000e+00
2.920000000000000000e+02	7.074888819034013920e+01	9.636150493700752051e+00	-2.244836754047813392e-03	6.777463927008238898e+01	2.902110547956762154e-01	0.000000000000000000e+00	0.000000000000000000e+00	1.151396972508424454e+01	1.000000000000000000e+00
2.940000000000000000e+02	1.054723293181284589e+02	4.296990146898562557e+01	-4.228134752092072360e-03	1.316883091954701968e+02	9.332639496624139941e-02	0.000000000000000000e+00	0.000000000000000000e+00	1.533065580194051769e+01	1.000000000000000000e+00
2.940000000000000000e+02	1.508048285866421701e+01	2.666524031189679533e+01	-2.498931883551277957e-03	7.596309720870161186e+01	1.205856084803907935e-01	0.000000000000000000e+00	0.000000000000000000e+00	1.150393851856259353e+01	1.000000000000000000e+00
2.940000000000000000e+02	9.616213042340604034e+01	3.079003267419633616e+01	-1.821796217751600914e-03	5.414175443454201542e+01	2.151214721082097547e-01	0.000000000000000000e+00	0.000000000000000000e+00	1.273686926822959364e+01	1.000000000000000000e+00
2.940000000000000000e+02	6.593871989166424896e+01	3.349315677794625401e+01	-2.572469099637562061e-03	7.833290414684474001e+01	1.050889153715942603e-01	0.000000000000000000e+00	0.000000000000000000e+00	1.257282632375687115e+01	1.000000000000000000e+00
2.940000000000000000e+02	8.982924379237813284e+00	3.642025861166657563e+01	-3.425525913775136731e-03	1.058234737436256125e+02	8.351699672957835219e-02	0.000000000000000000e+00	0.000000000000000000e+00	1.150393851856259353e+01	1.000000000000000000e+00
2.940000000000000000e+02	3.244280814148442005e+01	4.761251468518189256e+01	-3.031446467926009712e-03	9.312388767475549400e+01	2.125272926566336151e-01	0.000000000000000000e+00	0.000000000000000000e+00	3.330374396467266518e+00	1.000000000000000000e+00
2.960000000000000000e+02	2.657806439729876402e+01	1.461333005361621318e+01	-1.699936766198701515e-02	5.432534726495706536e+02	3.030335272171003069e-02	0.000000000000000000e+00	0.000000000000000000e+00	1.316161247931048273e+01	1.000000000000000000e+00
2.960000000000000000e+02	8.461713631744106578e+01	7.977767629654207937e+00	3.770824162493904928e-03	-1.169510392008531454e+02	2.298597588766185806e-01	0.000000000000000000e+00	0.000000000000000000e+00	1.396705193799327027e+01	1.000000000000000000e+00
2.960000000000000000e+02	5.935830847694536061e+01	1.891666131296098285e+01	-3.838759328212018075e-03	1.191403147218871226e+02	1.857934670219747453e-01	0.000000000000000000e+00	0.000000000000000000e+00	1.469262356672922110e+01	1.000000000000000000e+00
3.010000000000000000e+02	2.874180775170159308e+01	4.557922576115219471e+01	2.971697663764804979e-03	-9.119842546415397067e+01	1.972207455554940703e-01	0.000000000000000000e+00	0.000000000000000000e+00	4.706129196320305574e+00	1.000000000000000000e+00
3.020000000000000000e+02	4.181888750203572158e+01	5.347406438697683484e+01	-3.155677777686356680e-03	9.712736014044203614e+01	1.337087393534817092e-01	0.000000000000000000e+00	0.000000000000000000e+00	1.527542116356899626e+01	1.000000000000000000e+00
3.020000000000000000e+02	1.013960853931166639e+01	3.793911417095500127e+01	-3.064200068642271985e-03	9.417940370266025241e+01	8.805681165198941951e-02	0.000000000000000000e+00	0.000000000000000000e+00	1.412317455848363679e+01	1.000000000000000000e+00
3.030000000000000000e+02	7.867443434272591674e+01	2.484420644696275815e+01	2.186696445637416851e-03	-6.590101236945190522e+01	2.914543107352876028e-01	0.000000000000000000e+00	0.000000000000000000e+00	8.398098404740956369e+00	1.000000000000000000e+00
3.030000000000000000e+02	7.144127641855077115e+01	1.775107249327644254e+01	-2.660694266730293574e-03	8.117604431752886285e+01	1.534811748777435980e-01	0.000000000000000000e+00	0.000000000000000000e+00	1.013070199152039841e+01	1.000000000000000000e+00
3.040000000000000000e+02	2.510439042600786053e+01	4.856533480323378882e+01	-2.678954512306838762e-03	8.176449815032994195e+01	1.869457633235978022e-01	0.000000000000000000e+00	0.000000000000000000e+00	4.706129196320305574e+00	1.000000000000000000e+00
3.040000000000000000e+02	8.601419847461046686e+01	2.892537286160620269e+01	-3.765341711924705560e-03	1.167743620013563373e+02	7.808018543293104852e-02	0.000000000000000000e+00	0.000000000000000000e+00	8.398098404740956369e+00	1.000000000000000000e+00
3.050000000000000000e+02	1.779818597061074215e+01	2.607276463378916276e+01	-2.966231244918285468e-03	9.102226490221376309e+01	1.962883682192387846e-01	0.000000000000000000e+00	0.000000000000000000e+00	1.126570415214198562e+01	1.000000000000000000e+00
3.050000000000000000e+02	3.360500179820285638e+01	3.202835751221941507e+01	-3.516733729485360758e-03	1.087627326112628907e+02	1.015412517934077830e-01	0.000000000000000000e+00	0.000000000000000000e+00	1.439710688415765993e+01	1.000000000000000000e+00
3.060000000000000000e+02	9.212875899319405448e+01	5.172305011832145283e+01	-2.694176650423800706e-03	8.225504607208731045e+01	1.485175968167790073e-01	0.000000000000000000e+00	0.000000000000000000e+00	1.179350550135838205e+01	1.000000000000000000e+00
3.060000000000000000e+02	9.199826632332678855e+01	1.583298400155668162e+01	-1.551483944739775111e-03	4.543068357625659814e+01	2.366308087564582552e-01	0.000000000000000000e+00	0.000000000000000000e+00	1.401144286979143061e+01	1.000000000000000000e+00
3.060000000000000000e+02	7.698034474181132225e+01	5.099213434786996402e+01	-2.546863584307570982e-03	7.750774198932514025e+01	1.440483856549049646e-01	0.000000000000000000e+00	0.000000000000000000e+00	1.001572529528609579e+01	1.000000000000000000e+00
3.070000000000000000e+02	1.051640958517480726e+02	1.103908536662714113e+01	-3.042046943240832302e-03	9.346549810394560609e+01	8.101613248104033715e-02	0.000000000000000000e+00	0.000000000000000000e+00	1.401144286979143061e+01	1.000000000000000000e+00
3.070000000000000000e+02	1.261866291938148805e+02	2.890849638799700116e+01	-3.075143162272263135e-03	9.453205533389245829e+01	1.941041419522742117e-01	0.000000000000000000e+00	0.000000000000000000e+00	2.078610715827213795e+01	1.000000000000000000e+00
3.070000000000000000e+02	2.458587828293022071e+01	1.708147311827993420e+01	-2.636709029840234985e-03	8.040309717837725145e+01	8.783978726757535327e-02	0.000000000000000000e+00	0.000000000000000000e+00	1.126570415214198562e+01	1.000000000000000000e+00
3.080000000000000000e+02	5.520858981806310339e+01	4.745756839110431002e+01	-3.084982002510728172e-03	9.484912134619619906e+01	7.336644846071904702e-02	0.000000000000000000e+00	0.000000000000000000e+00	2.205680096846506899e+01	1.000000000000000000e+00
3.080000000000000000e+02	8.113888294492124942e+01	4.188053112977991077e+01	1.511375662942036685e-03	-4.413815593460973474e+01	3.043443345310876680e-01	0.000000000000000000e+00	0.000000000000000000e+00	4.366068705640743453e+00	1.000000000000000000e+00
3.090000000000000000e+02	1.279760008078942093e+02	4.961744131577879813e+01	-2.494837314517737992e-03	7.583114581564093726e+01	2.614819072361233010e-01	0.000000000000000000e+00	0.000000000000000000e+00	7.684216993885367941e+00	1.000000000000000000e+00
3.090000000000000000e+02	5.847670650651798496e+01	4.951382378873917744e+00	-1.712992603920081899e-03	5.063545418718913282e+01	2.638648527363816054e-01	0.000000000000000000e+00	0.000000000000000000e+00	1.978675630767231652e+01	1.000000000000000000e+00
3.090000000000000000e+02	8.756180452596342434e+01	4.084970201827367475e+01	1.684216284389752731e-03	-4.970810983957087359e+01	2.402464752777061507e-01	0.000000000000000000e+00	0.000000000000000000e+00	3.652136446256640578e+00	1.000000000000000000e+00
3.100000000000000000e+02	4.069606333125120301e+01	1.363265264612450167e+01	-3.778856233029201546e-03	1.172098803359304782e+02	7.821341303728657213e-02	0.000000000000000000e+00	0.000000000000000000e+00	1.647520637018860867e+01	1.000000000000000000e+00
3.100000000000000000e+02	1.142185445751401396e+01	3.728591203993421743e+01	-3.420414826094683638e-03	1.056587640674749053e+02	1.134911459522837118e-01	0.000000000000000000e+00	0.000000000000000000e+00	8.781434211920954525e+00	1.000000000000000000e+00
3.100000000000000000e+02	1.711823302474429198e+01	4.396908928111938053e+01	2.980618991459188169e-03	-9.148592375947686151e+01	2.002008232151324396e-01	0.000000000000000000e+00	0.000000000000000000e+00	4.082472349871917316e+00	1.000000000000000000e+00
3.110000000000000000e+02	1.347169594096207277e+02	5.330616303731404315e+01	-3.171671753489523852e-03	9.764278126792075341e+01	2.426471211863323596e-01	0.000000000000000000e+00	0.000000000000000000e+00	7.684216993885367941e+00	1.000000000000000000e+00
3.110000000000000000e+02	2.113521831408728957e+01	4.324079698219628654e+01	-2.963405909960314250e-03	9.093121578800575833e+01	2.456387892584680488e-01	0.000000000000000000e+00	0.000000000000000000e+00	4.082472349871917316e+00	1.000000000000000000e+00
3.130000000000000000e+02	7.868385085110479338e+01	5.170263433183183110e+01	-6.443005385961253322e-03	2.030646282156794484e+02	4.254529081197055973e-02	0.000000000000000000e+00	0.000000000000000000e+00	8.680249354897997094e+00	1.000000000000000000e+00
3.130000000000000000e+02	8.515395842411744809e+01	4.359567684916729036e+01	-1.474573963274660414e-03	4.295218605637994358e+01	3.590217829770163682e-01	0.000000000000000000e+00	0.000000000000000000e+00	3.652136446256640578e+00	1.000000000000000000e+00
3.140000000000000000e+02	4.097076198871290131e+01	4.471526731544243205e+01	-2.335274973071951171e-03	7.068909715036492969e+01	1.222168875932607701e-01	0.000000000000000000e+00	0.000000000000000000e+00	1.365992182970497382e+01	1.000000000000000000e+00
3.140000000000000000e+02	5.346536378277155421e+01	5.023599103625628715e+01	-2.698260853464870893e-03	8.238666341115215630e+01	9.866787488067518819e-02	0.000000000000000000e+00	0.000000000000000000e+00	1.365992182970497382e+01	1.000000000000000000e+00
3.140000000000000000e+02	1.032541163136220064e+02	2.131380761970794069e+01	-3.184752641907440292e-03	9.806432537551224016e+01	9.800702776836867081e-02	0.000000000000000000e+00	0.000000000000000000e+00	2.094894765035800432e+01	1.000000000000000000e+00
3.150000000000000000e+02	8.921006940653025197e+01	5.769575437678276408e+00	-2.451713539725589638e-03	7.444144103566333115e+01	1.539274314297720547e-01	0.000000000000000000e+00	0.000000000000000000e+00	1.963535841007119132e+01	1.000000000000000000e+00
3.150000000000000000e+02	7.516350885273163840e+01	4.376828362886330126e+01	-3.126601198956281691e-03	9.619033965368404893e+01	1.518317802109665493e-01	0.000000000000000000e+00	0.000000000000000000e+00	8.680249354897997094e+00	1.000000000000000000e+00
3.160000000000000000e+02	5.396764000325125465e+01	2.807991756683936302e+01	-2.056575666853715199e-03	6.170774614631404376e+01	2.028605929541871244e-01	0.000000000000000000e+00	0.000000000000000000e+00	9.962182144591855248e+00	1.000000000000000000e+00
3.160000000000000000e+02	5.977320769996288874e+01	3.617562363863589070e+01	-3.669160376095004401e-03	1.136748267034514015e+02	9.689710131134321447e-02	0.000000000000000000e+00	0.000000000000000000e+00	7.767924514350696974e+00	1.000000000000000000e+00
3.160000000000000000e+02	3.757146589170728390e+01	1.360583825617448639e+01	-1.761837981568135404e-03	5.220954307723849297e+01	3.774107122041300277e-01	0.000000000000000000e+00	0.000000000000000000e+00	2.187083668695557037e+01	1.000000000000000000e+00
3.170000000000000000e+02	2.083514579329470351e+01	2.859001081804544953e+01	-3.231354605125805884e-03	9.956611809549220027e+01	1.513690610078273213e-01	0.000000000000000000e+00	0.000000000000000000e+00	1.319117211092972575e+01	1.000000000000000000e+00
3.170000000000000000e+02	6.641546949514069809e+01	3.214809219804206464e+01	-2.403805463114313569e-03	7.289755756564886724e+01	2.391990712872651415e-01	0.000000000000000000e+00	0.000000000000000000e+00	7.767924514350696974e+00	1.000000000000000000e+00
3.180000000000000000e+02	1.025817986957544434e+02	5.133744962693116065e+01	-3.245626940462710899e-03	1.000260577166116178e+02	9.490509756684462062e-02	0.000000000000000000e+00	0.000000000000000000e+00	7.138370280079548991e+00	1.000000000000000000e+00
3.190000000000000000e+02	1.390811698058290702e+01	5.195207164452038739e+01	-3.266493763768263565e-03	1.006985110032370443e+02	1.610199958955558230e-01	0.000000000000000000e+00	0.000000000000000000e+00	1.449452951751143459e+01	1.000000000000000000e+00
3.200000000000000000e+02	3.385652175629635963e+01	4.148768707888494589e+01	-2.218234689519365567e-03	6.691736236399884774e+01	1.475991499027227150e-01	0.000000000000000000e+00	0.000000000000000000e+00	1.777829981367586498e+01	1.000000000000000000e+00
3.200000000000000000e+02	1.085951527416028455e+02	8.894610474960952473e+00	-4.223426417938096200e-03	1.315365786359111269e+02	2.288772278993461695e-01	0.000000000000000000e+00	0.000000000000000000e+00	3.205885468033221386e+00	1.000000000000000000e+00
3.200000000000000000e+02	6.941373554843319482e+01	1.159284749971225637e+01	-2.861228427687286142e-03	8.763844895102751309e+01	9.643035337486394187e-02	0.000000000000000000e+00	0.000000000000000000e+00	9.448836298957180801e+00	1.000000000000000000e+00
3.200000000000000000e+02	1.117943153657512454e+02	9.102119844384381153e+00	3.928369986771628082e-03	-1.220281036767609351e+02	2.852303242759864910e-01	0.000000000000000000e+00	0.000000000000000000e+00	3.205885468033221386e+00	1.000000000000000000e+00
3.210000000000000000e+02	5.902068497542006043e+01	1.820863097406701314e+01	3.762062283447056236e-03	-1.166686792903007728e+02	3.324978114958909714e-01	0.000000000000000000e+00	0.000000000000000000e+00	4.398212256840162482e+00	1.000000000000000000e+00
3.210000000000000000e+02	6.027482444888998714e+01	1.399301651858088391e+01	-4.201596726525952397e-03	1.308330960060367261e+02	2.248235869269963327e-01	0.000000000000000000e+00	0.000000000000000000e+00	4.398212256840162482e+00	1.000000000000000000e+00
3.210000000000000000e+02	7.924331408826243717e+01	2.895030679933525164e+01	-2.847345781875013776e-03	8.719106744657806018e+01	9.987081996650126747e-02	0.000000000000000000e+00	0.000000000000000000e+00	6.046790863571753327e+00	1.000000000000000000e+00
3.210000000000000000e+02	1.003729754034787049e+02	4.454941383452234760e+01	-2.870066804373978993e-03	8.792327407099767811e+01	1.649768314277969550e-01	0.000000000000000000e+00	0.000000000000000000e+00	3.618582487624733890e+00	1.000000000000000000e+00
3.220000000000000000e+02	5.502713158008368310e+01	4.695630485729668457e+00	-2.046343610980065966e-03	6.137800838506413470e+01	2.653510881613180272e-01	0.000000000000000000e+00	0.000000000000000000e+00	1.067612605251443192e+01	1.000000000000000000e+00
3.220000000000000000e+02	5.094154547243806519e+01	3.657139692432502898e+01	-1.705102859475728441e-03	5.038119964616235791e+01	3.471415412496191566e-01	0.000000000000000000e+00	0.000000000000000000e+00	1.500019478724349042e+01	1.000000000000000000e+00
3.240000000000000000e+02	5.542228224803057657e+01	2.225606103573688799e+01	-3.346958573656724691e-03	1.032915662601331519e+02	1.620690955420367452e-01	0.000000000000000000e+00	0.000000000000000000e+00	5.415735618786526651e+00	1.000000000000000000e+00
3.250000000000000000e+02	1.010215333995901403e+02	4.810940143919519585e+01	2.858391111706714682e-03	-8.754701373693710309e+01	1.955742328112466399e-01	0.000000000000000000e+00	0.000000000000000000e+00	3.618582487624733890e+00	1.000000000000000000e+00
3.250000000000000000e+02	7.195498470081810183e+01	3.429081505288697684e+01	-2.567554082602644012e-03	7.817451303428516951e+01	4.011560595610130786e-01	0.000000000000000000e+00	0.000000000000000000e+00	5.464556233720271550e+00	1.000000000000000000e+00
3.260000000000000000e+02	7.883705508190637090e+01	3.498343479130835476e+01	-3.441915035372992114e-03	1.063516288212817642e+02	2.347373666389827029e-01	0.000000000000000000e+00	0.000000000000000000e+00	6.046790863571753327e+00	1.000000000000000000e+00
3.270000000000000000e+02	7.746671082199348746e+01	5.520337393241668167e+00	-1.875546929630894036e-03	5.587392239956565021e+01	2.423590973069613685e-01	0.000000000000000000e+00	0.000000000000000000e+00	8.275644825827477291e+00	1.000000000000000000e+00
3.270000000000000000e+02	4.348738025738217772e+01	1.864612394953346808e+01	-2.762108485842003011e-03	8.444421427102977873e+01	1.123085272651485056e-01	0.000000000000000000e+00	0.000000000000000000e+00	1.246890256970235278e+01	1.000000000000000000e+00
3.270000000000000000e+02	7.378370680001873438e+01	2.914133446593586996e+01	-3.373198145782074775e-03	1.041371615027324964e+02	1.775788834605580568e-01	0.000000000000000000e+00	0.000000000000000000e+00	5.464556233720271550e+00	1.000000000000000000e+00
3.280000000000000000e+02	7.708134177631561101e+01	1.378700467709181865e+01	-3.100119396950061501e-03	9.533693832210198593e+01	1.034291658559747251e-01	0.000000000000000000e+00	0.000000000000000000e+00	8.275644825827477291e+00	1.000000000000000000e+00
3.280000000000000000e+02	8.938100712033642026e+01	5.138867815349421875e+01	-2.380952462343779562e-03	7.216109781552918889e+01	1.864383136364587967e-01	0.000000000000000000e+00	0.000000000000000000e+00	1.209361434092141963e+01	1.000000000000000000e+00
3.280000000000000000e+02	4.465760949938253077e+01	5.272803161960325724e+01	-2.835469000572862688e-03	8.680832683943266659e+01	1.671036453364501684e-01	0.000000000000000000e+00	0.000000000000000000e+00	8.389127770069917389e+00	1.000000000000000000e+00
3.290000000000000000e+02	5.842380154845339746e+01	4.794258273526438785e+01	-2.691664340982337714e-03	8.217408450375494056e+01	1.039231039585928329e-01	0.000000000000000000e+00	0.000000000000000000e+00	1.413798838686211568e+01	1.000000000000000000e+00
3.300000000000000000e+02	2.788133306451785032e+01	1.361637279125907973e+01	-3.540976863846221050e-03	1.095439907424286474e+02	1.210866826218877090e-01	0.000000000000000000e+00	0.000000000000000000e+00	5.802883244832349519e+00	1.000000000000000000e+00
3.310000000000000000e+02	6.581324645102733939e+01	3.437436552537950973e+01	-2.631817980063117738e-03	8.024547843356351962e+01	1.690209054447652237e-01	0.000000000000000000e+00	0.000000000000000000e+00	5.161830036069223304e+00	1.000000000000000000e+00
3.310000000000000000e+02	4.261136699030522834e+01	4.459228602767357330e+01	2.721464825564807750e-03	-8.313443354716586953e+01	1.476795835947249946e-01	0.000000000000000000e+00	0.000000000000000000e+00	8.389127770069917389e+00	1.000000000000000000e+00
3.320000000000000000e+02	2.573646327867530559e+01	3.397724934788725193e+01	-3.735721304464647077e-03	1.158198161149970957e+02	9.785541826860888470e-02	0.000000000000000000e+00	0.000000000000000000e+00	7.546041378603084659e+00	1.000000000000000000e+00
3.320000000000000000e+02	1.055002133488498401e+02	1.527578039996348203e+01	-2.980710010727763860e-03	9.148885694223322673e+01	1.428650252784110508e-01	0.000000000000000000e+00	0.000000000000000000e+00	9.550182094410628153e+00	1.000000000000000000e+00
3.330000000000000000e+02	6.893374950204645302e+01	3.848617170148348521e+01	2.268342616566234714e-03	-6.853213811281575829e+01	3.786794942447410106e-01	0.000000000000000000e+00	0.000000000000000000e+00	5.161830036069223304e+00	1.000000000000000000e+00
3.330000000000000000e+02	2.942384674740235440e+01	4.751485295149131360e+01	-2.367407589462878440e-03	7.172460136600676606e+01	1.677163406884188968e-01	0.000000000000000000e+00	0.000000000000000000e+00	6.806855391131982458e+00	1.000000000000000000e+00
3.340000000000000000e+02	9.460442602112189547e+01	3.674365710980746513e+01	-2.482129331386368452e-03	7.542161893663602257e+01	1.370303493166745712e-01	0.000000000000000000e+00	0.000000000000000000e+00	1.254946766235628175e+01	1.000000000000000000e+00
3.350000000000000000e+02	2.481017554869853470e+01	8.692812548286262597e+00	-3.479924015179084243e-03	1.075765044536490933e+02	1.353411340212242742e-01	0.000000000000000000e+00	0.000000000000000000e+00	5.802883244832349519e+00	1.000000000000000000e+00
3.350000000000000000e+02	3.573811531546785858e+01	1.622208753243659629e+01	-2.138617289593423235e-03	6.435161570151937838e+01	2.553790235421061761e-01	0.000000000000000000e+00	0.000000000000000000e+00	8.277606939885036041e+00	1.000000000000000000e+00
3.360000000000000000e+02	1.678464883599462354e+01	4.371842744437721962e+01	-3.497820416095800185e-03	1.081532330452028106e+02	1.409857336607750478e-01	0.000000000000000000e+00	0.000000000000000000e+00	7.820325109385666273e+00	1.000000000000000000e+00
3.360000000000000000e+02	1.356924482375979437e+02	8.270024612866500036e+00	-1.888796888854211899e-03	5.630091497514384002e+01	2.941688675481427540e-01	0.000000000000000000e+00	0.000000000000000000e+00	1.765342913123015478e+01	1.000000000000000000e+00
3.370000000000000000e+02	1.402370071604078134e+02	2.532846956803385652e+01	-2.814215585669952759e-03	8.612341526979894013e+01	1.352516367108488327e-01	0.000000000000000000e+00	0.000000000000000000e+00	1.164715476543083383e+01	1.000000000000000000e+00
3.370000000000000000e+02	1.403165039256340947e+02	3.697535303075540725e+01	3.486249909950326319e-03	-1.077803624471480930e+02	2.539016717701944037e-01	0.000000000000000000e+00	0.000000000000000000e+00	7.534808033944727867e+00	1.000000000000000000e+00
3.370000000000000000e+02	6.245517711418211348e+01	6.800718954541057570e+00	-3.688700060302400278e-03	1.143045116666335872e+02	7.289904954425963091e-02	0.000000000000000000e+00	0.000000000000000000e+00	7.319157508243523402e+00	1.000000000000000000e+00
3.380000000000000000e+02	9.148920121394536409e+01	9.656815647727285068e+00	1.362650400630647770e-03	-3.934534248231445019e+01	2.838073971361911862e-01	0.000000000000000000e+00	0.000000000000000000e+00	1.626562677604675500e+01	1.000000000000000000e+00
3.380000000000000000e+02	3.680369378786202361e+01	3.651364793534316533e+01	-1.478882983216510232e-02	4.720167823730002965e+02	1.216882921117601324e-02	0.000000000000000000e+00	0.000000000000000000e+00	6.487730176529717951e+00	1.000000000000000000e+00
3.380000000000000000e+02	1.556572543719378210e+01	3.164653970382653370e+01	-2.101545905631910845e-03	6.315695498964961985e+01	1.446939715884868471e-01	0.000000000000000000e+00	0.000000000000000000e+00	7.994674603877751196e+00	1.000000000000000000e+00
3.380000000000000000e+02	2.329960388601560695e+01	3.939259278356388450e+01	-2.511040072530585244e-03	7.635329514899136427e+01	2.640027083310653166e-01	0.000000000000000000e+00	0.000000000000000000e+00	3.608159622704558256e+00	1.000000000000000000e+00
3.380000000000000000e+02	1.348218406853698355e+02	4.213112726790802753e+01	-2.891921366219941947e-03	8.862755817432669403e+01	2.993950945818665277e-01	0.000000000000000000e+00	0.000000000000000000e+00	7.534808033944727867e+00	1.000000000000000000e+00
3.390000000000000000e+02	1.069907560369448447e+02	3.876057737289410454e+01	-3.992546077339515463e-03	1.240962394151635806e+02	1.441791455841854308e-01	0.000000000000000000e+00	0.000000000000000000e+00	3.409148968411894742e+00	1.000000000000000000e+00
3.390000000000000000e+02	8.701459743715178163e+00	1.962172693749050012e+01	-2.722623393808643651e-03	8.317176951402288410e+01	1.045696532803982448e-01	0.000000000000000000e+00	0.000000000000000000e+00	1.384609206874291054e+01	1.000000000000000000e+00
3.400000000000000000e+02	7.886558061125329289e+01	4.819433069044710294e+01	-3.228915538132526991e-03	9.948751683492113784e+01	7.483022417188645026e-02	0.000000000000000000e+00	0.000000000000000000e+00	1.532301996423735702e+01	1.000000000000000000e+00
3.400000000000000000e+02	7.241655739408597015e+01	3.429450909559008664e+01	2.932521458584463371e-03	-8.993593488064371400e+01	2.914933047429634216e-01	0.000000000000000000e+00	0.000000000000000000e+00	3.169270182345577336e+00	1.000000000000000000e+00
3.410000000000000000e+02	6.855002954314061014e+01	1.085322934930826477e+01	-2.863655925669397577e-03	8.771667738917761881e+01	1.444955256117903541e-01	0.000000000000000000e+00	0.000000000000000000e+00	5.451708943399080631e+00	1.000000000000000000e+00
3.410000000000000000e+02	9.595321633946433337e+01	3.311718016568760703e+01	3.099526259727414506e-03	-9.531782390928751170e+01	8.148856375016177989e-02	0.000000000000000000e+00	0.000000000000000000e+00	1.239658076292669797e+01	1.000000000000000000e+00
3.410000000000000000e+02	2.355949151559899590e+01	3.176706316886969361e+01	-3.614308610370368935e-03	1.119071762279272377e+02	1.606064464389125312e-01	0.000000000000000000e+00	0.000000000000000000e+00	6.897333427747406986e+00	1.000000000000000000e+00
3.420000000000000000e+02	4.851227414668888116e+01	2.026419249648666110e+01	-5.956923421176575639e-03	1.874001732096402577e+02	4.504263003008102118e-02	0.000000000000000000e+00	0.000000000000000000e+00	5.293465810419845319e+00	1.000000000000000000e+00
3.420000000000000000e+02	8.636716198507042463e+01	2.509492850375717765e+01	-3.044058591859178514e-03	9.353032539965489889e+01	7.642912257974232570e-02	0.000000000000000000e+00	0.000000000000000000e+00	1.249995839244034990e+01	1.000000000000000000e+00
3.420000000000000000e+02	3.050618039723119068e+01	3.495417111977979374e+01	-3.219124924389834934e-03	9.917200496744865745e+01	2.747468792730775045e-01	0.000000000000000000e+00	0.000000000000000000e+00	6.487730176529717951e+00	1.000000000000000000e+00
3.420000000000000000e+02	2.128075624475485128e+01	4.283492869187155350e+01	-3.129486037920241933e-03	9.628330634124803566e+01	3.257597115209013294e-01	0.000000000000000000e+00	0.000000000000000000e+00	3.990666899685878288e+00	1.000000000000000000e+00
3.440000000000000000e+02	1.428825344562768684e+01	3.519858511482399877e+01	-3.652655427131179695e-03	1.131429389784350406e+02	1.111765992841189377e-01	0.000000000000000000e+00	0.000000000000000000e+00	9.885909073810630332e+00	1.000000000000000000e+00
3.440000000000000000e+02	1.065679070573743843e+02	4.214340096115585510e+01	-2.812074061735385811e-03	8.605440261813177472e+01	1.851234621631498989e-01	0.000000000000000000e+00	0.000000000000000000e+00	3.409148968411894742e+00	1.000000000000000000e+00
3.450000000000000000e+02	2.752171583766762808e+01	2.612135800165368238e+01	-2.200251874791602728e-03	6.633784900495092529e+01	2.052999157664373575e-01	0.000000000000000000e+00	0.000000000000000000e+00	6.897333427747406986e+00	1.000000000000000000e+00
3.460000000000000000e+02	1.314647229359405145e+01	7.240552061529474059e+00	-2.645635740990655901e-03	8.069076896070642135e+01	1.470992809415980762e-01	0.000000000000000000e+00	0.000000000000000000e+00	2.373041213085138779e+01	1.000000000000000000e+00
3.460000000000000000e+02	1.190861398829522102e+02	1.299452759983330097e+01	-2.935496319812394561e-03	9.003180262153959745e+01	1.442927613006085297e-01	0.000000000000000000e+00	0.000000000000000000e+00	1.283533572802279821e+01	1.000000000000000000e+00
3.460000000000000000e+02	6.438966909696988239e+01	1.437637160608354669e+01	-2.847189077213916654e-03	8.718601748938806395e+01	2.018079724860634139e-01	0.000000000000000000e+00	0.000000000000000000e+00	5.451708943399080631e+00	1.000000000000000000e+00
3.460000000000000000e+02	4.030155964146061365e+01	2.157940037102753195e+01	-3.219295170453185043e-03	9.917749130924387657e+01	2.935175324604959446e-01	0.000000000000000000e+00	0.000000000000000000e+00	4.120309493113364141e+00	1.000000000000000000e+00
3.460000000000000000e+02	5.852428991090354060e+01	4.819895588420244792e+01	3.224500488981113782e-03	-9.934523766434462289e+01	1.325528277535800159e-01	0.000000000000000000e+00	0.000000000000000000e+00	3.396716235014483054e+00	1.000000000000000000e+00
3.460000000000000000e+02	4.340572269231635971e+01	1.886994985980905781e+01	3.353424652399334457e-03	-1.034999418158359532e+02	3.562078849590448737e-01	0.000000000000000000e+00	0.000000000000000000e+00	4.120309493113364141e+00	1.000000000000000000e+00
3.460000000000000000e+02	1.064241683599975801e+02	2.200380409533018522e+01	-3.498230220603771971e-03	1.081664393863992757e+02	2.115335713735480017e-01	0.000000000000000000e+00	0.000000000000000000e+00	3.369792239236094389e+00	1.000000000000000000e+00
3.460000000000000000e+02	1.256630132570190312e+02	2.401680412841619727e+01	2.826920870900495510e-03	-8.653285520637608386e+01	1.184175061183273536e-01	0.000000000000000000e+00	0.000000000000000000e+00	1.283533572802279821e+01	1.000000000000000000e+00
3.470000000000000000e+02	5.202420313478791059e+01	8.777477040838444822e+00	-3.045719158520997227e-03	9.358383874440552574e+01	1.320927974301925323e-01	0.000000000000000000e+00	0.000000000000000000e+00	9.796892832414474839e+00	1.000000000000000000e+00
3.470000000000000000e+02	1.030807903097355336e+02	2.158270678039957602e+01	3.685892026775752263e-03	-1.142140201075544326e+02	2.517747437688947487e-01	0.000000000000000000e+00	0.000000000000000000e+00	3.369792239236094389e+00	1.000000000000000000e+00
3.470000000000000000e+02	1.404219239898650642e+02	3.660706841111894505e+01	-1.864210571720747826e-03	5.550859745175668536e+01	1.798865266330033075e-01	0.000000000000000000e+00	0.000000000000000000e+00	1.275356004048622083e+01	1.000000000000000000e+00
3.470000000000000000e+02	8.763503189016655881e+01	4.232578146284628673e+01	-2.353524983621659884e-03	7.127722114966263689e+01	2.339592692261267537e-01	0.000000000000000000e+00	0.000000000000000000e+00	1.504215828050248405e+01	1.000000000000000000e+00
3.490000000000000000e+02	6.233571985053717412e+01	2.008380504765539953e+01	-2.962448082655932784e-03	9.090034888941657698e+01	1.355871132302235438e-01	0.000000000000000000e+00	0.000000000000000000e+00	6.065764914410565645e+00	1.000000000000000000e+00
3.500000000000000000e+02	1.023804683144153245e+02	4.529876487923583284e+01	-3.789220817390197889e-03	1.175438889541087804e+02	2.399742321645207399e-01	0.000000000000000000e+00	0.000000000000000000e+00	4.976030917843250023e+00	1.000000000000000000e+00
3.510000000000000000e+02	5.788575494260615528e+01	4.486279727354371261e+01	-3.125320656986104416e-03	9.614907296714061147e+01	2.333714035312655088e-01	0.000000000000000000e+00	0.000000000000000000e+00	3.396716235014483054e+00	1.000000000000000000e+00
3.510000000000000000e+02	6.106046648358952211e+01	4.992631751937086193e+00	3.050711472709463374e-03	-9.374472083147469448e+01	1.829657942476803356e-01	0.000000000000000000e+00	0.000000000000000000e+00	8.863929281558096562e+00	1.000000000000000000e+00
3.510000000000000000e+02	6.539959438118829382e+01	3.861051843057466471e+01	-2.779518321466957140e-03	8.500526283190455956e+01	1.508533987170621593e-01	0.000000000000000000e+00	0.000000000000000000e+00	8.265136766698022441e+00	1.000000000000000000e+00
3.510000000000000000e+02	6.442493410141757693e+01	4.681798595175686728e+01	-2.988736418156192915e-03	9.174751557828952286e+01	2.121602193882524690e-01	0.000000000000000000e+00	0.000000000000000000e+00	6.060089093187145615e+00	1.000000000000000000e+00
3.520000000000000000e+02	9.988743000104562952e+01	2.307920729278142602e+01	-3.059275091422862525e-03	9.402069161365406558e+01	1.666558649231895117e-01	0.000000000000000000e+00	0.000000000000000000e+00	3.526622157911904587e+00	1.000000000000000000e+00
3.520000000000000000e+02	9.588329226711987019e+01	7.629287893732804804e+00	-2.772914574270001799e-03	8.479245077893364169e+01	2.094522007099879346e-01	0.000000000000000000e+00	0.000000000000000000e+00	1.570037823430522650e+01	1.000000000000000000e+00
3.530000000000000000e+02	1.803802281892455639e+01	8.573000173279440972e+00	-1.906374250206352124e-03	5.686736221238593458e+01	2.980503433848290529e-01	0.000000000000000000e+00	0.000000000000000000e+00	1.341642707954583535e+01	1.000000000000000000e+00
3.540000000000000000e+02	5.000751190270314339e+01	5.469163207817984151e+00	-3.064004398756167355e-03	9.417309805392407895e+01	1.100330454590271456e-01	0.000000000000000000e+00	0.000000000000000000e+00	3.201910530312550129e+00	1.000000000000000000e+00
3.540000000000000000e+02	2.352724504449198406e+01	4.551648470071490493e+01	-3.081619325121166385e-03	9.474075585954015821e+01	2.441983553858129152e-01	0.000000000000000000e+00	0.000000000000000000e+00	4.999531025583263677e+00	1.000000000000000000e+00
3.550000000000000000e+02	6.798588604185988871e+00	1.589936585575358663e+01	-3.456749958502279563e-03	1.068296983706832037e+02	1.721122594734211253e-01	0.000000000000000000e+00	0.000000000000000000e+00	1.341642707954583535e+01	1.000000000000000000e+00
3.560000000000000000e+02	9.000941226429381459e+01	2.509659296343710722e+01	-3.450062754975605304e-03	1.066141968578751289e+02	2.422678339078899734e-01	0.000000000000000000e+00	0.000000000000000000e+00	3.632026080963714598e+00	1.000000000000000000e+00
3.560000000000000000e+02	4.745763712317994276e+01	4.143770217636734543e+01	-2.808116840614296311e-03	8.592687739257087287e+01	2.869735754462193755e-01	0.000000000000000000e+00	0.000000000000000000e+00	6.518769463111482310e+00	1.000000000000000000e+00
3.560000000000000000e+02	1.424378294556784930e+01	4.234243779419868758e+01	-2.779232888324051874e-03	8.499606447658962338e+01	1.912041568302916827e-01	0.000000000000000000e+00	0.000000000000000000e+00	6.170101410644417861e+00	1.000000000000000000e+00
3.570000000000000000e+02	5.182432148791314575e+01	3.659761715934653381e+01	2.254949706165175396e-03	-6.810053879916864616e+01	3.995295160882296193e-01	0.000000000000000000e+00	0.000000000000000000e+00	6.518769463111482310e+00	1.000000000000000000e+00
3.570000000000000000e+02	7.140963793102120860e+01	1.086079606755048665e+01	-2.643068117073945743e-03	8.060802483064277624e+01	1.381896119749775886e-01	0.000000000000000000e+00	0.000000000000000000e+00	1.918048734293738633e+01	1.000000000000000000e+00
3.570000000000000000e+02	6.543443586202529616e+01	3.863782898796594623e+01	2.511335099310148169e-03	-7.636280266839929709e+01	1.183516125978230082e-01	0.000000000000000000e+00	0.000000000000000000e+00	1.376218287852812772e+01	1.000000000000000000e+00
3.570000000000000000e+02	2.037344746793105443e+01	4.163719722466365880e+01	2.555335139862701006e-03	-7.778074594840698808e+01	3.296487307559808899e-01	0.000000000000000000e+00	0.000000000000000000e+00	4.999531025583263677e+00	1.000000000000000000e+00
3.570000000000000000e+02	4.550337224857865692e+01	3.447203725375199213e+01	-3.234823875147055470e-03	9.967791863138687347e+01	1.676766043338483447e-01	0.000000000000000000e+00	0.000000000000000000e+00	6.668769693227571516e+00	1.000000000000000000e+00
3.590000000000000000e+02	1.261588103381285286e+01	2.889740271024638929e+01	-1.547709849305527576e-03	4.530905975064427338e+01	2.365817719143356035e-01	0.000000000000000000e+00	0.000000000000000000e+00	1.354322830949119627e+01	1.000000000000000000e+00
3.600000000000000000e+02	9.988834903839338608e+01	1.796131161267568999e+01	-2.759603501191789689e-03	8.436348875108281220e+01	1.139535155734645588e-01	0.000000000000000000e+00	0.000000000000000000e+00	1.186537827369980569e+01	1.000000000000000000e+00
3.600000000000000000e+02	9.243485301898009254e+01	3.637904987784409627e+01	-2.803535896289445235e-03	8.577925209177702470e+01	1.468130959971493121e-01	0.000000000000000000e+00	0.000000000000000000e+00	7.339984008711779140e+00	1.000000000000000000e+00
3.600000000000000000e+02	9.743191602144574404e+01	2.956963355907418389e+01	-2.390755112129493241e-03	7.247699755596964621e+01	2.793292721571521975e-01	0.000000000000000000e+00	0.000000000000000000e+00	8.446229291994209021e+00	1.000000000000000000e+00
3.600000000000000000e+02	9.652961088569759340e+01	4.565567851904418717e+01	1.300905878692204054e-03	-3.735556636255532226e+01	3.275254562097920097e-01	0.000000000000000000e+00	0.000000000000000000e+00	1.014016178045393524e+01	1.000000000000000000e+00
3.620000000000000000e+02	1.973166825037542793e+01	1.336285221379010579e+01	-2.450172890606262376e-03	7.439179214811308327e+01	1.247921317613135406e-01	0.000000000000000000e+00	0.000000000000000000e+00	4.177743419689812221e+00	1.000000000000000000e+00
3.620000000000000000e+02	8.509590334960080327e+01	3.625583056741647425e+01	-1.198092530878102973e-03	3.404230815194127047e+01	4.252170885950272705e-01	0.000000000000000000e+00	0.000000000000000000e+00	7.339984008711779140e+00	1.000000000000000000e+00
3.620000000000000000e+02	1.115348045240977655e+02	3.781411085545963147e+01	-2.696774531829539915e-03	8.233876527859861483e+01	1.714785151275768360e-01	0.000000000000000000e+00	0.000000000000000000e+00	1.633593798986913725e+01	1.000000000000000000e+00
3.630000000000000000e+02	4.912322977805083468e+01	1.984465749791769085e+01	-2.661747944936467512e-03	8.121000010286388715e+01	1.405311929828169104e-01	0.000000000000000000e+00	0.000000000000000000e+00	2.055295092731293849e+01	1.000000000000000000e+00
3.630000000000000000e+02	3.160972763356900828e+01	3.060109903105328044e+01	1.800542631918238684e-03	-5.345683735651141433e+01	3.454394415066405211e-01	0.000000000000000000e+00	0.000000000000000000e+00	5.263580880552336971e+00	1.000000000000000000e+00
3.640000000000000000e+02	7.768131860542871436e+01	1.534035337350952766e+01	-3.521970486034533936e-03	1.089314920865880936e+02	7.153136087038647339e-02	0.000000000000000000e+00	0.000000000000000000e+00	1.269395890969636831e+01	1.000000000000000000e+00
3.660000000000000000e+02	8.995638435882294459e+01	1.857444575792094454e+01	-2.423269573318283503e-03	7.352480708447792779e+01	1.919568092547478955e-01	0.000000000000000000e+00	0.000000000000000000e+00	1.269395890969636831e+01	1.000000000000000000e+00
3.670000000000000000e+02	2.151859894219238711e+01	1.713914918084713079e+01	-3.551864225124145083e-03	1.098948463454504179e+02	2.044404243212206707e-01	0.000000000000000000e+00	0.000000000000000000e+00	3.937533846549991168e+00	1.000000000000000000e+00
3.670000000000000000e+02	6.942905931980027390e+01	5.322299403221779812e+01	-2.111896359311954581e-03	6.349050823315446479e+01	1.744826742916537610e-01	0.000000000000000000e+00	0.000000000000000000e+00	3.008140757549857991e+00	1.000000000000000000e+00
3.670000000000000000e+02	1.176438144109765744e+02	9.942302602571599479e+00	1.159457026819399805e-03	-3.279724217786981910e+01	3.784638822667935054e-01	0.000000000000000000e+00	0.000000000000000000e+00	1.379657037560629718e+01	1.000000000000000000e+00
3.680000000000000000e+02	2.018113116952376274e+01	1.343572471829904202e+01	3.451517191163978177e-03	-1.066610674514837882e+02	2.755323900128808789e-01	0.000000000000000000e+00	0.000000000000000000e+00	3.937533846549991168e+00	1.000000000000000000e+00
3.680000000000000000e+02	2.209134246312261496e+01	4.362240663203684932e+01	2.065927489007526700e-03	-6.200911753625597100e+01	2.088846960839246814e-01	0.000000000000000000e+00	0.000000000000000000e+00	1.100533256386695768e+01	1.000000000000000000e+00
3.690000000000000000e+02	7.384352136399155597e+01	2.916235994879029647e+01	3.967311078878469136e-03	-1.232830175171949207e+02	1.803286056359596490e-01	0.000000000000000000e+00	0.000000000000000000e+00	9.930104060490874573e+00	1.000000000000000000e+00
3.690000000000000000e+02	1.528184496401580716e+01	3.173931898174905086e+01	-3.129276873280950871e-03	9.627656581121729573e+01	1.073260334065684329e-01	0.000000000000000000e+00	0.000000000000000000e+00	1.090187967662385127e+01	1.000000000000000000e+00
3.690000000000000000e+02	5.440535553419758230e+01	4.454460955204019967e+01	-3.458571607154619677e-03	1.068884027362402236e+02	2.171440977986166532e-01	0.000000000000000000e+00	0.000000000000000000e+00	1.188351254538452295e+01	1.000000000000000000e+00
3.700000000000000000e+02	1.215517203032137772e+01	1.906693115792447912e+01	-2.072398522708977699e-03	6.221765277023414598e+01	2.681636793737602886e-01	0.000000000000000000e+00	0.000000000000000000e+00	3.945671810428021065e+00	1.000000000000000000e+00
3.700000000000000000e+02	4.693485562811156342e+01	3.530288343786217098e+01	-2.385608656693110046e-03	7.231114812014554616e+01	1.606819038374585062e-01	0.000000000000000000e+00	0.000000000000000000e+00	1.188351254538452295e+01	1.000000000000000000e+00
3.710000000000000000e+02	1.099637565167844002e+02	4.292352550794598898e+01	2.774266647824483352e-03	-8.483602263901781271e+01	1.194228113405817471e-01	0.000000000000000000e+00	0.000000000000000000e+00	1.248882952544741265e+01	1.000000000000000000e+00
3.710000000000000000e+02	1.221929772521969113e+02	4.039034112455741621e+01	2.275554278902908525e-03	-6.876454081107594618e+01	1.859641125845993281e-01	0.000000000000000000e+00	0.000000000000000000e+00	1.194228773278740796e+01	1.000000000000000000e+00
3.720000000000000000e+02	6.858110133394025354e+01	5.033684121723227634e+01	-3.289268840785646974e-03	1.014324595860772149e+02	9.853137055928340438e-02	0.000000000000000000e+00	0.000000000000000000e+00	3.008140757549857991e+00	1.000000000000000000e+00
3.730000000000000000e+02	1.072750069068510754e+02	1.790059768129444251e+01	-2.231371984513373392e-03	6.734072422731310326e+01	1.391117246340454194e-01	0.000000000000000000e+00	0.000000000000000000e+00	1.303569914978649891e+01	1.000000000000000000e+00
3.730000000000000000e+02	3.225578252309351512e+01	3.306615341612195635e+01	4.501259228378258655e-03	-1.404900059869324878e+02	2.104504640513747971e-01	0.000000000000000000e+00	0.000000000000000000e+00	3.540126297827280943e+00	1.000000000000000000e+00
3.730000000000000000e+02	8.670937163226861699e+00	4.040804890792924198e+01	2.577366204539294995e-03	-7.849071802382540852e+01	1.639260926435912591e-01	0.000000000000000000e+00	0.000000000000000000e+00	1.090187967662385127e+01	1.000000000000000000e+00
3.740000000000000000e+02	1.357001419397343511e+02	1.031144602744114991e+01	-1.926642921164357578e-03	5.752053946901288128e+01	2.187424045795025584e-01	0.000000000000000000e+00	0.000000000000000000e+00	2.066676830530091991e+01	1.000000000000000000e+00
3.740000000000000000e+02	7.610969774427032064e+01	3.883042135041802823e+01	-2.802876020321224456e-03	8.575798695922198078e+01	2.461529066429642976e-01	0.000000000000000000e+00	0.000000000000000000e+00	9.930104060490874573e+00	1.000000000000000000e+00
3.750000000000000000e+02	5.840173646729797952e+01	4.453306194833282206e+01	3.175811314975630385e-03	-9.777618258568529086e+01	1.611671735884177004e-01	0.000000000000000000e+00	0.000000000000000000e+00	4.053903913990557051e+00	1.000000000000000000e+00
3.750000000000000000e+02	1.035734634978459070e+02	5.401476563592011892e+00	-2.577404022482793992e-03	7.849193674313055169e+01	2.746901491204163381e-01	0.000000000000000000e+00	0.000000000000000000e+00	1.303569914978649891e+01	1.000000000000000000e+00
3.750000000000000000e+02	8.236997786153017032e+00	1.860191865492909358e+01	-3.844221945854683735e-03	1.193163527864070375e+02	1.164064162812210590e-01	0.000000000000000000e+00	0.000000000000000000e+00	3.945671810428021065e+00	1.000000000000000000e+00
3.750000000000000000e+02	3.030963452736913410e+01	1.263561924070674358e+01	2.956427601024670324e-03	-9.070633312569785289e+01	9.359254267212124834e-02	0.000000000000000000e+00	0.000000000000000000e+00	9.109847152618353761e+00	1.000000000000000000e+00
3.750000000000000000e+02	2.231454502470430157e+01	1.700229520629513758e+01	2.777002626746450081e-03	-8.492419216972567142e+01	2.555470008163008844e-01	0.000000000000000000e+00	0.000000000000000000e+00	3.462349982352586952e+00	1.000000000000000000e+00
3.750000000000000000e+02	1.405776607868259589e+02	3.641505885581368318e+01	2.294381920280578590e-03	-6.937127951482727894e+01	2.341861305063162035e-01	0.000000000000000000e+00	0.000000000000000000e+00	1.139275710958717980e+01	1.000000000000000000e+00
3.760000000000000000e+02	7.970856091176663938e+01	2.111177539348582854e+01	-3.218399198313462266e-03	9.914861775234166430e+01	1.654517417853572647e-01	0.000000000000000000e+00	0.000000000000000000e+00	1.510765433014907089e+01	1.000000000000000000e+00
3.770000000000000000e+02	4.250479277280164325e+01	2.333525659959122223e+01	-3.239198547917349069e-03	9.981889663456533412e+01	2.196346044242235562e-01	0.000000000000000000e+00	0.000000000000000000e+00	3.331754593587558766e+00	1.000000000000000000e+00
3.770000000000000000e+02	5.437544964623572952e+01	4.406067293659737061e+01	-2.436962670610080470e-03	7.396608020703800435e+01	2.921446193875653075e-01	0.000000000000000000e+00	0.000000000000000000e+00	4.053903913990557051e+00	1.000000000000000000e+00
3.770000000000000000e+02	6.370178646923916688e+01	5.205859169093657535e+00	1.501110072087537706e-03	-4.380733747661173538e+01	3.143258779750115472e-01	0.000000000000000000e+00	0.000000000000000000e+00	2.256579267367607500e+01	1.000000000000000000e+00
3.770000000000000000e+02	9.112036011132452984e+01	3.101187935194211676e+01	-1.066585052951539740e-03	2.980435422610313267e+01	4.211000250252805444e-01	0.000000000000000000e+00	0.000000000000000000e+00	1.510765433014907089e+01	1.000000000000000000e+00
3.780000000000000000e+02	4.020833085861590916e+01	5.212701207775950252e+00	-2.466543629812427765e-03	7.491935483566140874e+01	1.123237009180192425e-01	0.000000000000000000e+00	0.000000000000000000e+00	1.237270791629090105e+01	1.000000000000000000e+00
3.780000000000000000e+02	1.989714838995788426e+01	1.452357357799282767e+01	-2.715168884711994645e-03	8.293154084726234032e+01	2.614901883682105854e-01	0.000000000000000000e+00	0.000000000000000000e+00	3.462349982352586952e+00	1.000000000000000000e+00
3.780000000000000000e+02	1.076293887503839528e+02	3.880711069891025033e+01	-3.078294822553861044e-03	9.463362059294765061e+01	7.583127984896542717e-02	0.000000000000000000e+00	0.000000000000000000e+00	1.274046798463684915e+01	1.000000000000000000e+00
3.780000000000000000e+02	1.203559232544264574e+02	3.940279852401003780e+01	-2.927364482044307690e-03	8.976974639221408836e+01	1.819564853696407081e-01	0.000000000000000000e+00	0.000000000000000000e+00	6.494004926128652322e+00	1.000000000000000000e+00
3.790000000000000000e+02	1.160706873853726364e+02	1.677672452749347798e+01	-3.059643115724993302e-03	9.403255154786168646e+01	9.994524181631059268e-02	0.000000000000000000e+00	0.000000000000000000e+00	1.247047004323298225e+01	1.000000000000000000e+00
3.790000000000000000e+02	3.967386516348474856e+01	2.157843061427021425e+01	2.582424570513098833e-03	-7.865372869268622935e+01	2.592874131727852527e-01	0.000000000000000000e+00	0.000000000000000000e+00	3.331754593587558766e+00	1.000000000000000000e+00
3.790000000000000000e+02	1.268231192936169407e+02	3.881332810807542444e+01	3.540882077003383675e-03	-1.095409361459976765e+02	1.264768770736306447e-01	0.000000000000000000e+00	0.000000000000000000e+00	6.494004926128652322e+00	1.000000000000000000e+00
3.790000000000000000e+02	1.443877230108474485e+01	1.139037198778408388e+01	2.535277344304375218e-03	-7.713436435269625235e+01	2.682229811250602669e-01	0.000000000000000000e+00	0.000000000000000000e+00	6.293712873373603855e+00	1.000000000000000000e+00
3.810000000000000000e+02	1.245032376457224501e+02	3.019509360637726658e+01	-3.272019777163127398e-03	1.008765920563470075e+02	1.428974578740730417e-01	0.000000000000000000e+00	0.000000000000000000e+00	8.668886337292430966e+00	1.000000000000000000e+00
3.830000000000000000e+02	8.529560688139875424e+01	1.164291061822464535e+01	-9.889667387073159538e-03	3.141365990948266926e+02	2.224140147806386025e-02	0.000000000000000000e+00	0.000000000000000000e+00	2.405903884227560141e+01	1.000000000000000000e+00
3.830000000000000000e+02	5.602900122408711070e+01	4.788604638117521262e+01	-3.236712952677180295e-03	9.973879595685330912e+01	1.344379341034732667e-01	0.000000000000000000e+00	0.000000000000000000e+00	7.153799603649024341e+00	1.000000000000000000e+00
3.830000000000000000e+02	1.390206482883480987e+02	4.851290371402612323e+01	-3.439958767692717027e-03	1.062885862291316670e+02	1.829920244441467503e-01	0.000000000000000000e+00	0.000000000000000000e+00	7.117980143703073637e+00	1.000000000000000000e+00
3.830000000000000000e+02	8.342278167178618276e+01	3.873204940332701085e+01	-1.709487190724037677e-03	5.052248890300843698e+01	2.655235578612602509e-01	0.000000000000000000e+00	0.000000000000000000e+00	1.207098408370296738e+01	1.000000000000000000e+00
3.840000000000000000e+02	6.824297851538912596e+01	4.282938150293678348e+01	-2.670362287708955527e-03	8.148760551623489334e+01	2.809267814980900280e-01	0.000000000000000000e+00	0.000000000000000000e+00	7.372104356999477304e+00	1.000000000000000000e+00
3.840000000000000000e+02	3.137633617346765291e+01	2.118303848471313700e+01	-3.053107916070256327e-03	9.382194850482869697e+01	1.148372660037118020e-01	0.000000000000000000e+00	0.000000000000000000e+00	7.589459684750070601e+00	1.000000000000000000e+00
3.840000000000000000e+02	1.273855802661064871e+02	2.201941679356151838e+01	-2.580779464292111761e-03	7.860071357538966197e+01	2.100636785959333341e-01	0.000000000000000000e+00	0.000000000000000000e+00	8.633839011265488139e+00	1.000000000000000000e+00
3.840000000000000000e+02	1.347033335348453420e+02	4.285371343225094165e+01	-2.807703907938701587e-03	8.591357024318867275e+01	3.298843084813979365e-01	0.000000000000000000e+00	0.000000000000000000e+00	7.117980143703073637e+00	1.000000000000000000e+00
3.850000000000000000e+02	7.397032946144652499e+01	4.747108095369682701e+01	-3.153465112070243971e-03	9.705605488022247584e+01	1.580574938986292199e-01	0.000000000000000000e+00	0.000000000000000000e+00	7.372104356999477304e+00	1.000000000000000000e+00
3.850000000000000000e+02	5.722227744165686403e+01	3.335108007589172985e+01	-1.819171074245305936e-03	5.405715668083401937e+01	2.510203743975719659e-01	0.000000000000000000e+00	0.000000000000000000e+00	8.999223220836013226e+00	1.000000000000000000e+00
3.860000000000000000e+02	2.996635572448136031e+01	2.864037403033015394e+01	-3.071024129762197404e-03	9.439931558196416006e+01	1.188468000497278076e-01	0.000000000000000000e+00	0.000000000000000000e+00	7.589459684750070601e+00	1.000000000000000000e+00
3.860000000000000000e+02	1.321155711927692948e+02	1.311671099334082413e+01	-3.256704303336441491e-03	1.003830363023075307e+02	1.313828146167088651e-01	0.000000000000000000e+00	0.000000000000000000e+00	8.413513287346933822e+00	1.000000000000000000e+00
3.860000000000000000e+02	5.997498312707037371e+01	4.191896371118500042e+01	-3.071555757002121263e-03	9.441644777690881085e+01	2.033295793410010432e-01	0.000000000000000000e+00	0.000000000000000000e+00	7.153799603649024341e+00	1.000000000000000000e+00
3.880000000000000000e+02	7.314193649677527276e+01	3.240647597189288831e+01	-3.127897334534384278e-03	9.623210885911818480e+01	1.441147472261009588e-01	0.000000000000000000e+00	0.000000000000000000e+00	1.072527099976534437e+01	1.000000000000000000e+00
3.880000000000000000e+02	1.019007794418874937e+02	4.575053371123441082e+01	2.898346645744450528e-03	-8.883461893630637007e+01	2.790513832239448488e-01	0.000000000000000000e+00	0.000000000000000000e+00	4.520401979960235295e+00	1.000000000000000000e+00
3.880000000000000000e+02	9.953330072665734463e+01	4.960138797923269749e+01	-2.928824217680894588e-03	8.981678776559678568e+01	2.797612342509031569e-01	0.000000000000000000e+00	0.000000000000000000e+00	4.520401979960235295e+00	1.000000000000000000e+00
3.880000000000000000e+02	1.249434473736258866e+02	3.030067050347248525e+01	3.836371733562128020e-03	-1.190633722066830700e+02	1.522272949562308852e-01	0.000000000000000000e+00	0.000000000000000000e+00	8.633839011265488139e+00	1.000000000000000000e+00
3.890000000000000000e+02	8.386762378826703923e+01	3.809334826774482252e+01	-3.058353406163119396e-03	9.399098942693053971e+01	1.262031229685146583e-01	0.000000000000000000e+00	0.000000000000000000e+00	8.741532950962964676e+00	1.000000000000000000e+00
3.890000000000000000e+02	9.203730970959296087e+01	4.120311196932414077e+01	-3.570879447416457509e-03	1.105076300231161923e+02	8.268787358227813744e-02	0.000000000000000000e+00	0.000000000000000000e+00	8.741532950962964676e+00	1.000000000000000000e+00
3.890000000000000000e+02	4.507376961862858877e+01	1.016340801452912856e+01	-3.809487661772583203e-03	1.181970073475939245e+02	8.667305330832242305e-02	0.000000000000000000e+00	0.000000000000000000e+00	8.338060743350192539e+00	1.000000000000000000e+00
3.890000000000000000e+02	1.204028734325695069e+02	3.917124702072293729e+01	3.238697543350941514e-03	-9.980275128448680277e+01	8.501544005663763670e-02	0.000000000000000000e+00	0.000000000000000000e+00	9.965136198898408182e+00	1.000000000000000000e+00
3.900000000000000000e+02	7.244079600546747599e+01	1.067567265633685913e+01	2.414633047801608388e-03	-7.324648681101460568e+01	2.925158692977785080e-01	0.000000000000000000e+00	0.000000000000000000e+00	1.902541205006822622e+01	1.000000000000000000e+00
3.900000000000000000e+02	1.141114680321388164e+02	2.176817452745742187e+01	-3.699551387810418469e-03	1.146542060470462445e+02	1.294171342245781231e-01	0.000000000000000000e+00	0.000000000000000000e+00	3.987189585825903215e+00	1.000000000000000000e+00
3.900000000000000000e+02	4.094813631218041650e+01	4.511357350727571003e+01	-3.601008458012385990e-03	1.114785661307034417e+02	2.264095470773046515e-01	0.000000000000000000e+00	0.000000000000000000e+00	4.068469740959516301e+00	1.000000000000000000e+00
3.900000000000000000e+02	1.237368210458329969e+02	1.388074751836981413e+01	-1.240136433983465023e-03	3.539721303668422792e+01	3.613683154594897751e-01	0.000000000000000000e+00	0.000000000000000000e+00	8.413513287346933822e+00	1.000000000000000000e+00
3.910000000000000000e+02	9.491914401742201335e+01	6.594423971640221538e+00	-2.944786768690551768e-03	9.033119619912741882e+01	1.201794424265442141e-01	0.000000000000000000e+00	0.000000000000000000e+00	2.284584689112834255e+01	1.000000000000000000e+00
3.910000000000000000e+02	7.311183380430319012e+00	1.844406844630188758e+01	3.179054866350283781e-03	-9.788070912287237491e+01	1.285149450544014194e-01	0.000000000000000000e+00	0.000000000000000000e+00	2.461137781500916688e+01	1.000000000000000000e+00
3.930000000000000000e+02	7.094804948810710243e+01	4.290496623533574905e+01	-4.927874922898894082e-03	1.542381037067253260e+02	9.100853491382399074e-02	0.000000000000000000e+00	0.000000000000000000e+00	1.072527099976534437e+01	1.000000000000000000e+00
3.930000000000000000e+02	7.162468090973127310e+00	4.806928311381662411e+01	-3.845197958876432100e-03	1.193478057370863752e+02	2.001771702757367821e-01	0.000000000000000000e+00	0.000000000000000000e+00	2.212616584028003786e+01	1.000000000000000000e+00
3.940000000000000000e+02	2.523735931630765705e+01	3.530740543128494835e+01	-3.530979845365685068e-03	1.092218272853823322e+02	8.424080222888374880e-02	0.000000000000000000e+00	0.000000000000000000e+00	1.851997424805512793e+01	1.000000000000000000e+00
3.940000000000000000e+02	1.178071971746972508e+02	2.326459254999084436e+01	-2.966861488300586921e-03	9.104257509641998070e+01	2.093431148481308401e-01	0.000000000000000000e+00	0.000000000000000000e+00	3.987189585825903215e+00	1.000000000000000000e+00
3.950000000000000000e+02	5.287533953462401115e+01	3.749488401203783638e+01	-2.114768400784569104e-03	6.358306250935184778e+01	1.901603746798130601e-01	0.000000000000000000e+00	0.000000000000000000e+00	1.415283032945413311e+01	1.000000000000000000e+00
3.950000000000000000e+02	1.182354592001202320e+02	4.492342628339652322e+01	-2.900331148429325604e-03	8.889857142841407267e+01	9.410668309678782428e-02	0.000000000000000000e+00	0.000000000000000000e+00	1.401180820116269743e+01	1.000000000000000000e+00
3.970000000000000000e+02	8.700413308864042961e+01	8.837918690608473682e+00	1.975160389538948950e-03	-5.908406116992061641e+01	3.828842568905159727e-01	0.000000000000000000e+00	0.000000000000000000e+00	4.161659094968817030e+00	1.000000000000000000e+00
3.980000000000000000e+02	5.069161630801349361e+01	2.330367349139961775e+01	-2.826118136844090606e-03	8.650698633565190221e+01	1.976157802961382437e-01	0.000000000000000000e+00	0.000000000000000000e+00	1.435824164622921728e+01	1.000000000000000000e+00
3.980000000000000000e+02	1.315609327560100610e+02	4.925499915909087889e+01	-2.824942635174209661e-03	8.646910467298719993e+01	1.540297626419706578e-01	0.000000000000000000e+00	0.000000000000000000e+00	1.401180820116269743e+01	1.000000000000000000e+00
3.990000000000000000e+02	1.023556152446956986e+02	5.283360571411848383e+01	-3.132132983528459775e-03	9.636860668848829903e+01	9.356117365959981669e-02	0.000000000000000000e+00	0.000000000000000000e+00	1.241281636005555811e+01	1.000000000000000000e+00
3.990000000000000000e+02	9.082932980769152209e+01	7.198627232905655760e+00	2.733336631246079985e-03	-8.351701381018202142e+01	3.024000462924739674e-01	0.000000000000000000e+00	0.000000000000000000e+00	4.161659094968817030e+00	1.000000000000000000e+00
4.000000000000000000e+02	5.454107425153117639e+00	5.045796820500584090e+01	-2.338816956597372133e-03	7.080324094829552450e+01	2.382407276687369402e-01	0.000000000000000000e+00	0.000000000000000000e+00	2.476681755669253704e+01	1.000000000000000000e+00
4.010000000000000000e+02	8.131519226543710488e+01	4.423158656248345721e+01	-5.487258135711617357e-03	1.722647613551326060e+02	4.674213484529154972e-02	0.000000000000000000e+00	0.000000000000000000e+00	7.653092514293461157e+00	1.000000000000000000e+00
4.030000000000000000e+02	5.920795262178957330e+01	5.251102002550219972e+00	-4.022029119588492636e-03	1.250463585765581769e+02	1.408006784448101456e-01	0.000000000000000000e+00	0.000000000000000000e+00	1.996054412007246270e+01	1.000000000000000000e+00
4.030000000000000000e+02	1.226565879449575363e+02	3.045313233140595344e+01	8.326121952440813630e-04	-2.226435569146007509e+01	4.945034099261585991e-01	0.000000000000000000e+00	0.000000000000000000e+00	1.618343142246647304e+01	1.000000000000000000e+00
4.030000000000000000e+02	8.420759710000652376e+01	3.714612120689148611e+01	-2.904425507887136836e-03	8.903051606769696491e+01	1.602270898616757755e-01	0.000000000000000000e+00	0.000000000000000000e+00	7.653092514293461157e+00	1.000000000000000000e+00
4.030000000000000000e+02	1.138156767345380018e+02	4.806443381141919957e+01	-2.671511982614922700e-03	8.152465553131449383e+01	8.628790790158691326e-02	0.000000000000000000e+00	0.000000000000000000e+00	1.241281636005555811e+01	1.000000000000000000e+00
4.040000000000000000e+02	5.598470266118784622e+01	4.829903933182980325e+01	3.217533225739052736e-03	-9.912071096004930837e+01	3.043094947286222318e-01	0.000000000000000000e+00	0.000000000000000000e+00	3.836012724182911615e+00	1.000000000000000000e+00
4.050000000000000000e+02	1.074592688982757238e+02	8.653728731378985017e+00	-4.755921165839964784e-03	1.486967298527042942e+02	1.566178140380988237e-01	0.000000000000000000e+00	0.000000000000000000e+00	3.655392324427869877e+00	1.000000000000000000e+00
4.050000000000000000e+02	1.293382730391241466e+02	1.571343976649582430e+01	-3.018403954168626720e-03	9.270358022720665758e+01	2.556904533895870690e-01	0.000000000000000000e+00	0.000000000000000000e+00	4.062030152060820853e+00	1.000000000000000000e+00
4.050000000000000000e+02	1.353713104683861559e+02	4.049969848773768888e+01	-2.487184140866367538e-03	7.558451499409132168e+01	2.496445899248785905e-01	0.000000000000000000e+00	0.000000000000000000e+00	1.057411454346528323e+01	1.000000000000000000e+00
4.050000000000000000e+02	5.314142817022652565e+01	4.572400849917131893e+01	-2.971435351288697919e-03	9.118997219438223567e+01	2.750140563518980175e-01	0.000000000000000000e+00	0.000000000000000000e+00	3.836012724182911615e+00	1.000000000000000000e+00
4.060000000000000000e+02	1.271515172008021466e+02	4.715153259695182442e+01	2.008760713006929599e-03	-6.016686364621840966e+01	2.075750590026599340e-01	0.000000000000000000e+00	0.000000000000000000e+00	1.057411454346528323e+01	1.000000000000000000e+00
4.070000000000000000e+02	1.069727527580722040e+02	1.227659984291575235e+01	2.455143606398895416e-03	-7.455197820627304850e+01	3.778194763555384750e-01	0.000000000000000000e+00	0.000000000000000000e+00	3.655392324427869877e+00	1.000000000000000000e+00
4.070000000000000000e+02	1.322673608426213718e+02	1.289909550971858110e+01	4.209233065185855570e-03	-1.310791843039268088e+02	2.397081262942860613e-01	0.000000000000000000e+00	0.000000000000000000e+00	4.062030152060820853e+00	1.000000000000000000e+00
4.070000000000000000e+02	8.847264567531020418e+01	1.958578029855228664e+01	-3.155119591326883358e-03	9.710937205253421212e+01	1.100110029188456906e-01	0.000000000000000000e+00	0.000000000000000000e+00	1.002516528511939953e+01	1.000000000000000000e+00
4.070000000000000000e+02	2.768866020905075231e+01	3.385286094128613854e+01	-3.139554987874599960e-03	9.660778785865625196e+01	1.000332531723890916e-01	0.000000000000000000e+00	0.000000000000000000e+00	1.031130449545943861e+01	1.000000000000000000e+00
4.070000000000000000e+02	1.001188218755084449e+02	4.094508591343258530e+01	-2.869607840756472836e-03	8.790848353060184195e+01	1.293474304720672041e-01	0.000000000000000000e+00	0.000000000000000000e+00	8.500992182429355282e+00	1.000000000000000000e+00
4.070000000000000000e+02	8.498067029971424802e+01	2.898312284685787787e+01	-2.617744708404482618e-03	7.979195382937025727e+01	1.118996316698641635e-01	0.000000000000000000e+00	0.000000000000000000e+00	7.853619302713442885e+00	1.000000000000000000e+00
4.070000000000000000e+02	7.607747016726224842e+01	3.432534139373288440e+01	2.808564888357634789e-03	-8.594131615850861294e+01	1.396211843854651136e-01	0.000000000000000000e+00	0.000000000000000000e+00	3.018834413035033304e+00	1.000000000000000000e+00
4.070000000000000000e+02	9.951166682963713583e+01	5.008760008123348229e+01	3.575003449871910332e-03	-1.106405299362755983e+02	1.884181528500278313e-01	0.000000000000000000e+00	0.000000000000000000e+00	3.279140183395010677e+00	1.000000000000000000e+00
4.080000000000000000e+02	1.259417165702672037e+01	4.728761572287741899e+01	-3.107030759902189992e-03	9.555966358622895029e+01	1.127656614061494089e-01	0.000000000000000000e+00	0.000000000000000000e+00	8.284094246788182403e+00	1.000000000000000000e+00
4.080000000000000000e+02	9.655757880599648502e+01	4.866418015340517655e+01	-3.474615743317248373e-03	1.074054403291523414e+02	2.922679947300688141e-01	0.000000000000000000e+00	0.000000000000000000e+00	3.279140183395010677e+00	1.000000000000000000e+00
4.090000000000000000e+02	2.041923183841418776e+01	4.456830502946016992e+01	-3.099078294770409806e-03	9.530338781121835723e+01	8.247865062414516668e-02	0.000000000000000000e+00	0.000000000000000000e+00	8.284094246788182403e+00	1.000000000000000000e+00
4.100000000000000000e+02	2.562386235575143800e+01	1.387791806341984469e+01	-2.904334377108871643e-03	8.902757929143447768e+01	1.185409426789489906e-01	0.000000000000000000e+00	0.000000000000000000e+00	3.208422713522981251e+00	1.000000000000000000e+00
4.110000000000000000e+02	1.052625402131309755e+02	2.301997406279081559e+01	-2.866645671083268947e-03	8.781302478716396820e+01	7.862298061896866308e-02	0.000000000000000000e+00	0.000000000000000000e+00	1.087864497890939042e+01	1.000000000000000000e+00
4.110000000000000000e+02	1.278721175671017676e+02	3.468580646261241895e+01	-4.535985911472069886e-03	1.416091064766471277e+02	1.462172333409308411e-01	0.000000000000000000e+00	0.000000000000000000e+00	1.248653646710181953e+01	1.000000000000000000e+00
4.120000000000000000e+02	7.909282749025594228e+01	3.418049171995735236e+01	-1.826844751143850889e-03	5.430444823908261043e+01	2.581210029196315814e-01	0.000000000000000000e+00	0.000000000000000000e+00	3.018834413035033304e+00	1.000000000000000000e+00
4.130000000000000000e+02	6.923669093770359950e+01	4.178537722670100152e+01	-2.753010025723165530e-03	8.415100771435594140e+01	2.052689935351429407e-01	0.000000000000000000e+00	0.000000000000000000e+00	1.121319203455248292e+01	1.000000000000000000e+00
4.140000000000000000e+02	6.121555563200385564e+01	1.447905862294164514e+01	-2.824568374802985046e-03	8.645704377550421782e+01	1.329191285586240889e-01	0.000000000000000000e+00	0.000000000000000000e+00	7.438392418911806914e+00	1.000000000000000000e+00
4.140000000000000000e+02	6.862414363960489538e+01	1.559761161454407308e+01	-2.422186711139592743e-03	7.348991081778892465e+01	2.745071581249437509e-01	0.000000000000000000e+00	0.000000000000000000e+00	7.492552106017861036e+00	1.000000000000000000e+00
4.140000000000000000e+02	4.301091603006616992e+01	1.237984778059039037e+01	-2.436812745446457606e-03	7.396124872562131713e+01	1.741631748023405590e-01	0.000000000000000000e+00	0.000000000000000000e+00	9.560565798458313225e+00	1.000000000000000000e+00
4.140000000000000000e+02	6.022172354284729323e+01	3.511709120453391364e+01	-9.346998215246236008e-04	2.555422683336363932e+01	4.724403788976453411e-01	0.000000000000000000e+00	0.000000000000000000e+00	1.121319203455248292e+01	1.000000000000000000e+00
4.150000000000000000e+02	3.319276415020729587e+01	2.606596269829471879e+01	-3.693949937689247186e-03	1.144736939734692527e+02	9.045287877182606184e-02	0.000000000000000000e+00	0.000000000000000000e+00	1.082761824759698221e+01	1.000000000000000000e+00
4.150000000000000000e+02	2.934510921703162367e+01	9.644947846833154870e+00	-2.622624274046275739e-03	7.994920248696803355e+01	1.598241966665535641e-01	0.000000000000000000e+00	0.000000000000000000e+00	5.636108148101631521e+00	1.000000000000000000e+00
4.150000000000000000e+02	6.356663047037854852e+01	7.421996282131124723e+00	-2.834895362853568409e-03	8.678984081671501372e+01	1.632485535134698962e-01	0.000000000000000000e+00	0.000000000000000000e+00	7.438392418911806914e+00	1.000000000000000000e+00
4.150000000000000000e+02	9.015272213496494658e+01	8.132841566314221282e+00	-2.322077098277307815e-03	7.026378304518595996e+01	1.944586628899541703e-01	0.000000000000000000e+00	0.000000000000000000e+00	1.118572398353414243e+01	1.000000000000000000e+00
4.150000000000000000e+02	1.968921532708867872e+01	4.387535627474283473e+01	1.810954331401479211e-03	-5.379236430444882444e+01	3.294123815559485413e-01	0.000000000000000000e+00	0.000000000000000000e+00	1.397332125984329387e+01	1.000000000000000000e+00
4.150000000000000000e+02	8.066526155062446435e+01	4.658950361719226407e+01	-3.113259702352304086e-03	9.576039719869334021e+01	2.905943280522814698e-01	0.000000000000000000e+00	0.000000000000000000e+00	1.022291985447665930e+01	1.000000000000000000e+00
4.160000000000000000e+02	1.053825584587737652e+01	3.331535402076497121e+01	-3.545620273396797584e-03	1.096936290447092972e+02	7.765439356651471225e-02	0.000000000000000000e+00	0.000000000000000000e+00	1.397332125984329387e+01	1.000000000000000000e+00
4.160000000000000000e+02	7.511582154539850364e+01	2.188736024545410785e+01	-9.505880821177632375e-03	3.017687109012051678e+02	7.527609553772962592e-02	0.000000000000000000e+00	0.000000000000000000e+00	4.353746542943216724e+00	1.000000000000000000e+00
4.170000000000000000e+02	1.046448372058199254e+02	1.334058167194539912e+01	4.285026509918488449e-03	-1.335217003624951815e+02	2.278714301094726391e-01	0.000000000000000000e+00	0.000000000000000000e+00	9.686989688093582629e+00	1.000000000000000000e+00
4.190000000000000000e+02	7.910238025718851418e+01	9.867882032721659868e+00	-2.293144304438696473e-03	6.933139616371691716e+01	1.438009864776285118e-01	0.000000000000000000e+00	0.000000000000000000e+00	1.112721223207688226e+01	1.000000000000000000e+00
4.190000000000000000e+02	1.318939579591996960e+02	1.862023753482691291e+01	3.376321419172720675e-03	-1.042378119671474934e+02	1.871720606618764160e-01	0.000000000000000000e+00	0.000000000000000000e+00	1.220325539349676447e+01	1.000000000000000000e+00
4.200000000000000000e+02	9.065612108329700902e+01	4.442367441121612615e+01	1.630905746677597341e-03	-4.799012690698103256e+01	3.105733193595967556e-01	0.000000000000000000e+00	0.000000000000000000e+00	1.022291985447665930e+01	1.000000000000000000e+00
4.200000000000000000e+02	1.051239542477662496e+02	2.301571557682485647e+01	3.104201985946276453e-03	-9.546850364703166747e+01	9.248833619634433401e-02	0.000000000000000000e+00	0.000000000000000000e+00	8.442162855950703815e+00	1.000000000000000000e+00
4.210000000000000000e+02	7.076458007501351233e+01	2.203503091482305365e+01	-2.195309678840589099e-03	6.617858202589323469e+01	1.834211399695797606e-01	0.000000000000000000e+00	0.000000000000000000e+00	4.353746542943216724e+00	1.000000000000000000e+00
4.220000000000000000e+02	1.099820130597961310e+02	2.992001700892155824e+01	2.878541503946136643e-03	-8.819637934902742415e+01	2.617462080141129688e-01	0.000000000000000000e+00	0.000000000000000000e+00	6.468656984377602726e+00	1.000000000000000000e+00
4.220000000000000000e+02	3.786804886578460838e+01	1.473910863296238105e+01	-9.175341613281983192e-04	2.500104705860081111e+01	4.698233818255540539e-01	0.000000000000000000e+00	0.000000000000000000e+00	8.323904976508014641e+00	1.000000000000000000e+00
4.220000000000000000e+02	1.220540748450119679e+02	1.140247177955117763e+01	-3.567251173651138623e-03	1.103907054398895582e+02	8.261809480027371144e-02	0.000000000000000000e+00	0.000000000000000000e+00	7.570097005307075300e+00	1.000000000000000000e+00
4.220000000000000000e+02	8.675010381364049294e+01	2.462910261857205185e+01	-2.672571500065736971e-03	8.155879949187831812e+01	1.328754169719703615e-01	0.000000000000000000e+00	0.000000000000000000e+00	7.809399971582983824e+00	1.000000000000000000e+00
4.230000000000000000e+02	3.118142389332570019e+01	9.781645518059375988e+00	-2.305253664010852976e-03	6.972163182747790700e+01	1.501866567644379868e-01	0.000000000000000000e+00	0.000000000000000000e+00	8.323904976508014641e+00	1.000000000000000000e+00
4.240000000000000000e+02	1.346659522116160304e+02	5.234421568964670257e+00	-2.322318126906372862e-03	7.027155042268336160e+01	1.662617416986809094e-01	0.000000000000000000e+00	0.000000000000000000e+00	1.276148692372905202e+01	1.000000000000000000e+00
4.240000000000000000e+02	7.985105978066604848e+01	2.096987874632263527e+01	2.855978502365412192e-03	-8.746926509943988037e+01	1.166668195557812870e-01	0.000000000000000000e+00	0.000000000000000000e+00	7.809399971582983824e+00	1.000000000000000000e+00
4.240000000000000000e+02	8.329180028498103638e+01	3.667395408603043450e+01	-2.711308693590348297e-03	8.280714250599385196e+01	2.821839603214119085e-01	0.000000000000000000e+00	0.000000000000000000e+00	1.069071494050353088e+01	1.000000000000000000e+00
4.240000000000000000e+02	3.373989983883783594e+01	2.363820633998369303e+01	-1.597339508624691113e-03	4.690842286569930053e+01	2.061561387376429355e-01	0.000000000000000000e+00	0.000000000000000000e+00	9.809972190979623363e+00	1.000000000000000000e+00
4.240000000000000000e+02	2.841218352620743914e+01	4.303948750747080254e+01	-3.076958141051690156e-03	9.459054475643222304e+01	1.517428274906549301e-01	0.000000000000000000e+00	0.000000000000000000e+00	8.816749964777123694e+00	1.000000000000000000e+00
4.250000000000000000e+02	7.360747850301316930e+01	4.329229380143226535e+01	-4.124572457418399993e-03	1.283509154578594575e+02	9.293670990647162622e-02	0.000000000000000000e+00	0.000000000000000000e+00	7.191669427303110318e+00	1.000000000000000000e+00
4.250000000000000000e+02	8.603420974786429554e+01	1.442705452808566413e+01	-3.031552116210917049e-03	9.312729229151828747e+01	1.173020850270997117e-01	0.000000000000000000e+00	0.000000000000000000e+00	7.733096834510156725e+00	1.000000000000000000e+00
4.250000000000000000e+02	1.279846984640702345e+02	1.610715797087439682e+01	-2.134199626249360347e-03	6.420925228609095825e+01	1.972310453645479411e-01	0.000000000000000000e+00	0.000000000000000000e+00	7.570097005307075300e+00	1.000000000000000000e+00
4.250000000000000000e+02	1.794697028275793116e+01	4.479598479346577733e+01	-2.596602730601905301e-03	7.911063342659856801e+01	2.119626497580662239e-01	0.000000000000000000e+00	0.000000000000000000e+00	1.061159606028135016e+01	1.000000000000000000e+00
4.260000000000000000e+02	1.392409352521370067e+02	3.030565663605431581e+01	-2.445021927770104578e-03	7.422579745703147580e+01	2.241649715253497543e-01	0.000000000000000000e+00	0.000000000000000000e+00	1.083170951752607181e+01	1.000000000000000000e+00
4.270000000000000000e+02	8.391094992507342454e+01	6.991158188246526350e+00	-2.923224370031177882e-03	8.963632733319106194e+01	2.601764452883309486e-01	0.000000000000000000e+00	0.000000000000000000e+00	7.733096834510156725e+00	1.000000000000000000e+00
4.270000000000000000e+02	9.361503035601967326e+01	3.364563208796572269e+01	-4.080894939366325885e-03	1.269433657730953797e+02	2.539060063621153551e-01	0.000000000000000000e+00	0.000000000000000000e+00	6.125699688024880629e+00	1.000000000000000000e+00
4.280000000000000000e+02	9.954612315301899628e+01	3.517740716977468907e+01	-2.983688685559731345e-03	9.158484758015711691e+01	1.533204283461526707e-01	0.000000000000000000e+00	0.000000000000000000e+00	6.125699688024880629e+00	1.000000000000000000e+00
4.290000000000000000e+02	5.184808694287200836e+01	2.883521843082187885e+01	-2.892849258322254501e-03	8.865746038247296212e+01	1.238895877967942649e-01	0.000000000000000000e+00	0.000000000000000000e+00	6.392296181558113410e+00	1.000000000000000000e+00
4.290000000000000000e+02	5.422467983166563954e+01	5.216938730611133224e+00	-2.773510162866987122e-03	8.481164418962461582e+01	2.121047570505715241e-01	0.000000000000000000e+00	0.000000000000000000e+00	9.576002711187211247e+00	1.000000000000000000e+00
4.300000000000000000e+02	6.702919608849228439e+01	2.436569797178334795e+01	-3.520203086175343731e-03	1.088745359401401771e+02	6.787321684714253678e-02	0.000000000000000000e+00	0.000000000000000000e+00	9.943828766593130197e+00	1.000000000000000000e+00
4.300000000000000000e+02	1.435575902474891166e+02	2.037125072914842860e+01	-3.643102884427318767e-03	1.128350991772933014e+02	8.579252861550967779e-02	0.000000000000000000e+00	0.000000000000000000e+00	1.083170951752607181e+01	1.000000000000000000e+00
4.300000000000000000e+02	8.057548750619969269e+01	4.507188917204823753e+01	-2.809671725683364225e-03	8.597698504718168522e+01	1.459828083336990323e-01	0.000000000000000000e+00	0.000000000000000000e+00	7.191669427303110318e+00	1.000000000000000000e+00
4.310000000000000000e+02	5.823792289640121567e+01	2.901255133737882019e+01	-2.471466069480541400e-03	7.507798514965642767e+01	1.991065104626060789e-01	0.000000000000000000e+00	0.000000000000000000e+00	6.392296181558113410e+00	1.000000000000000000e+00
4.310000000000000000e+02	3.974525384265739092e+01	3.270623224741284218e+01	-3.204567330321897618e-03	9.870287261160326864e+01	1.186512340956717981e-01	0.000000000000000000e+00	0.000000000000000000e+00	6.237945805453149362e+00	1.000000000000000000e+00
4.320000000000000000e+02	1.341655766633745088e+02	1.418306514792741879e+01	-2.579362884160186446e-03	7.855506292931225687e+01	1.215434964180918120e-01	0.000000000000000000e+00	0.000000000000000000e+00	6.570933157984597095e+00	1.000000000000000000e+00
4.320000000000000000e+02	6.093520044094718457e+01	1.204839107085859062e+01	-2.266737755486606005e-03	6.848041993359073842e+01	2.271148747975131332e-01	0.000000000000000000e+00	0.000000000000000000e+00	9.576002711187211247e+00	1.000000000000000000e+00
4.320000000000000000e+02	3.748632631415554783e+01	4.972205549494835708e+01	-3.111710516215458570e-03	9.571047319760981509e+01	1.174930884185478863e-01	0.000000000000000000e+00	0.000000000000000000e+00	1.143696083461405699e+01	1.000000000000000000e+00
4.320000000000000000e+02	9.642555880909482369e+01	1.973975255225093406e+01	3.756935949360852393e-03	-1.165034782841806731e+02	2.277008545028683661e-01	0.000000000000000000e+00	0.000000000000000000e+00	3.702047014797187785e+00	1.000000000000000000e+00
4.320000000000000000e+02	1.855589575420324877e+01	4.684984398271330264e+01	-3.432511164623969040e-03	1.060485801157081482e+02	8.151313164549689461e-02	0.000000000000000000e+00	0.000000000000000000e+00	9.673392421362148497e+00	1.000000000000000000e+00
4.330000000000000000e+02	9.998671008503363566e+01	1.872814309715072412e+01	-3.578091666166854576e-03	1.107400506523394057e+02	2.734892926813436986e-01	0.000000000000000000e+00	0.000000000000000000e+00	3.702047014797187785e+00	1.000000000000000000e+00
4.340000000000000000e+02	4.934677512095397134e+01	2.160934700734958014e+01	-1.363315077146838973e-03	3.936676231710725204e+01	3.206083043379214237e-01	0.000000000000000000e+00	0.000000000000000000e+00	7.646553384304624501e+00	1.000000000000000000e+00
4.340000000000000000e+02	8.967769541256308230e+01	4.452685723901720394e+01	-1.343774453057307652e-03	3.873704706532665654e+01	4.137071169778803181e-01	0.000000000000000000e+00	0.000000000000000000e+00	5.601267339127321776e+00	1.000000000000000000e+00
4.350000000000000000e+02	1.178244058163827077e+02	2.742377366040728859e+01	-2.462661244202754909e-03	7.479424125584417027e+01	1.373293839781348780e-01	0.000000000000000000e+00	0.000000000000000000e+00	1.382436415386459316e+01	1.000000000000000000e+00
4.360000000000000000e+02	3.543825500700909714e+01	2.819383500187973368e+01	-2.467903863248637093e-03	7.496318965571825288e+01	2.089560405564887535e-01	0.000000000000000000e+00	0.000000000000000000e+00	6.237945805453149362e+00	1.000000000000000000e+00
4.360000000000000000e+02	9.872487437054317638e+01	4.580131593726164851e+01	-3.911439910954472507e-03	1.214825158333523802e+02	1.990161314332553610e-01	0.000000000000000000e+00	0.000000000000000000e+00	5.229193333808875188e+00	1.000000000000000000e+00
4.370000000000000000e+02	8.609459050223973975e+01	1.450600461095905302e+01	3.152125736955245939e-03	-9.701289223946416485e+01	1.113757440033738000e-01	0.000000000000000000e+00	0.000000000000000000e+00	1.158106314939268522e+01	1.000000000000000000e+00
4.370000000000000000e+02	3.041528781661788727e+01	4.073292385174520547e+01	-2.572013424047204632e-03	7.831821956626035330e+01	2.193237600199811066e-01	0.000000000000000000e+00	0.000000000000000000e+00	6.730695717414981516e+00	1.000000000000000000e+00
4.370000000000000000e+02	9.422232012185109795e+01	4.125262724463634356e+01	-3.642474790663045598e-03	1.128148582565786455e+02	3.412017031334083628e-01	0.000000000000000000e+00	0.000000000000000000e+00	5.085672214992012385e+00	1.000000000000000000e+00
4.370000000000000000e+02	7.466918912621125060e+01	2.050399372006516430e+01	-1.358297693365012604e-03	3.920507233847727946e+01	3.276212079783237252e-01	0.000000000000000000e+00	0.000000000000000000e+00	4.053615869062224597e+00	1.000000000000000000e+00
4.370000000000000000e+02	2.396012974607701551e+01	3.882682859579406909e+01	-3.020376883131609038e-03	9.276715974508577744e+01	1.619247591748050885e-01	0.000000000000000000e+00	0.000000000000000000e+00	6.730695717414981516e+00	1.000000000000000000e+00
4.380000000000000000e+02	1.323822073652322331e+02	5.228301585717768596e+00	-1.800413874912408854e-03	5.345268803917267064e+01	2.686084576070671970e-01	0.000000000000000000e+00	0.000000000000000000e+00	1.305654209831803492e+01	1.000000000000000000e+00
4.380000000000000000e+02	9.372133031732955999e+01	3.619169145230433315e+01	-2.907828206111106369e-03	8.914017126391908619e+01	3.085246416507513301e-01	0.000000000000000000e+00	0.000000000000000000e+00	5.085672214992012385e+00	1.000000000000000000e+00
4.380000000000000000e+02	4.220357457878905194e+01	4.147258646430573492e+01	-2.905860895916868598e-03	8.907677281622270016e+01	1.053102433374911717e-01	0.000000000000000000e+00	0.000000000000000000e+00	5.257668022720883627e+00	1.000000000000000000e+00
4.380000000000000000e+02	5.834823026064531604e+01	2.905390783780039499e+01	2.041280088892911612e-03	-6.121483155553200106e+01	2.644723945001684617e-01	0.000000000000000000e+00	0.000000000000000000e+00	5.309837780364816240e+00	1.000000000000000000e+00
4.380000000000000000e+02	1.048000244087028392e+02	3.205826750611895193e+01	-3.261370478068945523e-03	1.005334082342922954e+02	1.015789614309662303e-01	0.000000000000000000e+00	0.000000000000000000e+00	1.182466305182215116e+01	1.000000000000000000e+00
4.390000000000000000e+02	4.095987038064245667e+01	2.324736805333472489e+01	2.564426807668507453e-03	-7.807373361631397302e+01	1.440192470346501885e-01	0.000000000000000000e+00	0.000000000000000000e+00	7.413216009762054526e+00	1.000000000000000000e+00
4.390000000000000000e+02	7.829503101379351904e+01	3.825122721723942476e+01	-2.079867902708525985e-03	6.245836066602650050e+01	2.861123756841923438e-01	0.000000000000000000e+00	0.000000000000000000e+00	9.106116894047064036e+00	1.000000000000000000e+00
4.390000000000000000e+02	3.791181123104952633e+01	4.825342638424591257e+01	1.692361088507577001e-03	-4.997058392188573350e+01	4.366998904045040764e-01	0.000000000000000000e+00	0.000000000000000000e+00	4.819165659000409718e+00	1.000000000000000000e+00
4.400000000000000000e+02	1.422680179287519877e+02	1.843628835403235300e+01	-3.262729270511968965e-03	1.005771966169691041e+02	1.821406088215278274e-01	0.000000000000000000e+00	0.000000000000000000e+00	7.533200239779787033e+00	1.000000000000000000e+00
4.400000000000000000e+02	7.094021837183497325e+01	2.209351526031541013e+01	2.410253816300377775e-03	-7.310536189838295229e+01	1.357957998747015838e-01	0.000000000000000000e+00	0.000000000000000000e+00	4.053615869062224597e+00	1.000000000000000000e+00
4.400000000000000000e+02	4.248147875029898302e+01	4.672290476976104401e+01	-2.193112228369907719e-03	6.610776708824947434e+01	3.750975667517988388e-01	0.000000000000000000e+00	0.000000000000000000e+00	4.819165659000409718e+00	1.000000000000000000e+00
4.410000000000000000e+02	6.282837203006861415e+01	3.190394414978981175e+01	-2.405746182261184283e-03	7.296009909147771566e+01	1.870025068525359435e-01	0.000000000000000000e+00	0.000000000000000000e+00	5.309837780364816240e+00	1.000000000000000000e+00
4.410000000000000000e+02	1.037110848608457019e+02	4.422582621379525136e+01	-1.756482063703777461e-03	5.203694351485925296e+01	2.909830765567313904e-01	0.000000000000000000e+00	0.000000000000000000e+00	3.209566742596718925e+00	1.000000000000000000e+00
4.430000000000000000e+02	1.440370302195096315e+02	1.111374088967497720e+01	-2.338427362409005277e-03	7.079068590392766680e+01	3.980716143117908334e-01	0.000000000000000000e+00	0.000000000000000000e+00	7.533200239779787033e+00	1.000000000000000000e+00
4.440000000000000000e+02	8.699320867458170881e+01	3.555621881847428511e+01	-1.657079374547565376e-03	4.883359703304412136e+01	3.361579501403195724e-01	0.000000000000000000e+00	0.000000000000000000e+00	9.106116894047064036e+00	1.000000000000000000e+00
4.440000000000000000e+02	2.940707268291371079e+01	3.613153099115469757e+01	2.379276755710221444e-03	-7.210709657074669110e+01	2.168701053198721640e-01	0.000000000000000000e+00	0.000000000000000000e+00	1.087949435037338652e+01	1.000000000000000000e+00
4.440000000000000000e+02	9.967933838032971039e+01	1.869956360400717443e+01	3.515158099877121328e-03	-1.087119564440883153e+02	1.609561254675093700e-01	0.000000000000000000e+00	0.000000000000000000e+00	3.724623218088707333e+00	1.000000000000000000e+00
4.450000000000000000e+02	7.793654061216803086e+01	1.540502972975723495e+01	2.571905193641462872e-03	-7.831473173819048839e+01	2.398292749941542956e-01	0.000000000000000000e+00	0.000000000000000000e+00	9.679068322057917229e+00	1.000000000000000000e+00
4.460000000000000000e+02	3.853344085278551745e+01	4.503434393307275485e+01	3.015572892496298871e-03	-9.261234656416560540e+01	2.398941954217257422e-01	0.000000000000000000e+00	0.000000000000000000e+00	1.274953623669633451e+01	1.000000000000000000e+00
4.460000000000000000e+02	1.025632316074191976e+02	4.122853550654293286e+01	2.596593586713269019e-03	-7.911033875606457855e+01	2.581328898698874719e-01	0.000000000000000000e+00	0.000000000000000000e+00	3.209566742596718925e+00	1.000000000000000000e+00
4.470000000000000000e+02	9.627490701753782787e+01	1.718871443457811310e+01	-2.912896537854220251e-03	8.930350308920262137e+01	1.705029178941251944e-01	0.000000000000000000e+00	0.000000000000000000e+00	3.724623218088707333e+00	1.000000000000000000e+00
4.470000000000000000e+02	4.811422913715342986e+01	3.372934358935860644e+01	-2.379243199684994738e-03	7.210601519582347407e+01	1.458685139549006360e-01	0.000000000000000000e+00	0.000000000000000000e+00	1.481872251313379785e+01	1.000000000000000000e+00
4.480000000000000000e+02	9.462156211115753024e+01	2.756481307027582872e+01	-9.389080039313201301e-03	2.980046942852090410e+02	2.414130704204697775e-02	0.000000000000000000e+00	0.000000000000000000e+00	1.020655421227839810e+01	1.000000000000000000e+00
4.480000000000000000e+02	1.234191746201645969e+02	2.390230523969749399e+01	-3.258518555966355163e-03	1.004415023239865263e+02	2.104270554067707577e-01	0.000000000000000000e+00	0.000000000000000000e+00	2.426197328434169975e+01	1.000000000000000000e+00
4.490000000000000000e+02	1.880203589254927365e+01	3.855982092335455746e+01	-2.355662130457720268e-03	7.134609274515497646e+01	1.852959156540250341e-01	0.000000000000000000e+00	0.000000000000000000e+00	8.034612629651730842e+00	1.000000000000000000e+00
4.510000000000000000e+02	1.069334803200979849e+02	4.582544121253438618e+01	-3.432706538976623960e-03	1.060548762405969825e+02	1.385790539404151422e-01	0.000000000000000000e+00	0.000000000000000000e+00	6.342760903616608381e+00	1.000000000000000000e+00
4.510000000000000000e+02	6.311488665068414328e+00	1.719090598284283544e+01	-3.877818554565775136e-03	1.203990355511204342e+02	7.640671055337078243e-02	0.000000000000000000e+00	0.000000000000000000e+00	1.020831367117169819e+01	1.000000000000000000e+00
4.510000000000000000e+02	1.541973186786943018e+01	2.180063197986913082e+01	2.939904594579334247e-03	-9.017386348111412531e+01	1.272583961074242875e-01	0.000000000000000000e+00	0.000000000000000000e+00	1.020831367117169819e+01	1.000000000000000000e+00
4.520000000000000000e+02	7.665412853999090714e+01	1.245895338837263999e+01	-2.610517266293044605e-03	7.955904261281540357e+01	1.734547546273006446e-01	0.000000000000000000e+00	0.000000000000000000e+00	1.440408421741590139e+01	1.000000000000000000e+00
4.540000000000000000e+02	1.256847836830566756e+01	7.335116382828970494e+00	-7.321333619200141862e-03	2.313695934003045238e+02	4.635451767567788650e-02	0.000000000000000000e+00	0.000000000000000000e+00	7.546729801190360298e+00	1.000000000000000000e+00
4.540000000000000000e+02	2.090265935902675309e+01	3.080466901248632183e+01	-3.013611573089777264e-03	9.254914117531818363e+01	1.482571124692750875e-01	0.000000000000000000e+00	0.000000000000000000e+00	6.345705846952419904e+00	1.000000000000000000e+00
4.550000000000000000e+02	1.120363703578023546e+02	5.089317404730405059e+01	-3.429038882398462596e-03	1.059366825086578388e+02	1.997130963746482912e-01	0.000000000000000000e+00	0.000000000000000000e+00	7.191759368993451140e+00	1.000000000000000000e+00
4.560000000000000000e+02	1.349086014887069780e+02	4.638910511221315147e+00	-3.534745691293310951e-03	1.093431852627742842e+02	2.185313979796308370e-01	0.000000000000000000e+00	0.000000000000000000e+00	2.908927206619134154e+01	1.000000000000000000e+00
4.560000000000000000e+02	1.981337421251146580e+01	9.448079917484561108e+00	2.883657508118142587e-03	-8.836124746380842510e+01	3.092479420433740245e-01	0.000000000000000000e+00	0.000000000000000000e+00	4.146329564026373760e+00	1.000000000000000000e+00
4.560000000000000000e+02	2.382528466192059824e+01	1.049527779727660537e+01	-2.740959879237815210e-03	8.376268024880273799e+01	2.957370791268781884e-01	0.000000000000000000e+00	0.000000000000000000e+00	4.146329564026373760e+00	1.000000000000000000e+00
4.560000000000000000e+02	1.268748968764663516e+02	3.520946544647045329e+01	-4.910625828866473780e-03	1.536822351970070599e+02	3.276543660063330199e-01	0.000000000000000000e+00	0.000000000000000000e+00	2.159075229631789483e+01	1.000000000000000000e+00
4.570000000000000000e+02	9.000027564410163450e+01	7.040651106490727784e+00	-3.094454891491485622e-03	9.515439423012639963e+01	1.023548637127525973e-01	0.000000000000000000e+00	0.000000000000000000e+00	1.440408421741590139e+01	1.000000000000000000e+00
4.570000000000000000e+02	1.596957849065377211e+01	2.478492669039082941e+01	-2.160758688917798712e-03	6.506514341621469555e+01	2.205519273156700821e-01	0.000000000000000000e+00	0.000000000000000000e+00	4.161766927584938713e+00	1.000000000000000000e+00
4.580000000000000000e+02	5.467976518378775097e+01	3.713970488334415876e+01	-3.113398608463228013e-03	9.576487358062534838e+01	1.293514852238043522e-01	0.000000000000000000e+00	0.000000000000000000e+00	7.675911836939347310e+00	1.000000000000000000e+00
4.580000000000000000e+02	3.579865047651425414e+01	5.079843367139356758e+01	-3.746738577142273100e-03	1.161748582368013558e+02	1.778430745415213732e-01	0.000000000000000000e+00	0.000000000000000000e+00	8.007721059864987723e+00	1.000000000000000000e+00
4.580000000000000000e+02	4.124634355563673438e+01	4.492934203057841813e+01	2.910015401262445317e-03	-8.921065571411413941e+01	2.359221292336360909e-01	0.000000000000000000e+00	0.000000000000000000e+00	8.007721059864987723e+00	1.000000000000000000e+00
4.590000000000000000e+02	6.186599418920365423e+01	3.444097751600253332e+01	-3.129458889481585501e-03	9.628243145691446614e+01	1.020029651030064377e-01	0.000000000000000000e+00	0.000000000000000000e+00	7.676263200380736507e+00	1.000000000000000000e+00
4.590000000000000000e+02	1.050121878792097050e+02	5.304292838938335564e+01	-3.191574223446595835e-03	9.828415734796047332e+01	1.860130453323380895e-01	0.000000000000000000e+00	0.000000000000000000e+00	7.345786766838308779e+00	1.000000000000000000e+00
4.590000000000000000e+02	6.073538973406729724e+01	5.984537345768770500e+00	-1.801206912478245381e-03	5.347824443123845839e+01	3.203845326363424784e-01	0.000000000000000000e+00	0.000000000000000000e+00	2.847889136880275274e+01	1.000000000000000000e+00
4.620000000000000000e+02	1.860750593824021948e+01	2.156597612525165175e+01	-2.669354558924767230e-03	8.145513049485613521e+01	2.534463708684375760e-01	0.000000000000000000e+00	0.000000000000000000e+00	4.161766927584938713e+00	1.000000000000000000e+00
4.620000000000000000e+02	4.753051257131394891e+01	3.434545907964290024e+01	-2.442045915093626635e-03	7.412989260960776505e+01	1.408243593386792059e-01	0.000000000000000000e+00	0.000000000000000000e+00	7.675911836939347310e+00	1.000000000000000000e+00
4.640000000000000000e+02	4.121805480930673582e+01	4.102992608084984028e+01	-2.217958783992017482e-03	6.690847104518397259e+01	1.825147628114144327e-01	0.000000000000000000e+00	0.000000000000000000e+00	9.193977490039314304e+00	1.000000000000000000e+00
4.640000000000000000e+02	2.236289734980584853e+01	1.266916746955709172e+01	-3.016429163781250006e-03	9.263994072315074391e+01	2.301462782091991954e-01	0.000000000000000000e+00	0.000000000000000000e+00	9.656923366688923593e+00	1.000000000000000000e+00
4.650000000000000000e+02	5.820084149501825266e+01	2.831873648813561672e+01	-2.670980409673026287e-03	8.150752508617557623e+01	1.599358641140046222e-01	0.000000000000000000e+00	0.000000000000000000e+00	1.225468500350069867e+01	1.000000000000000000e+00
4.650000000000000000e+02	1.047132924484012904e+02	3.219284890391551812e+01	4.270453629652322045e-03	-1.330520753943298189e+02	2.046025710757717331e-01	0.000000000000000000e+00	0.000000000000000000e+00	2.933760173987688091e+01	1.000000000000000000e+00
4.670000000000000000e+02	4.498515326014909732e+01	1.958439010541745873e+01	-1.913917377719945821e-03	5.711044669216877878e+01	1.491119555777593586e-01	0.000000000000000000e+00	0.000000000000000000e+00	1.119945467405295148e+01	1.000000000000000000e+00
4.670000000000000000e+02	7.974433596378446509e+00	8.087339991693662355e+00	-2.489927113413422603e-03	7.567290990103911952e+01	3.979280215659236619e-01	0.000000000000000000e+00	0.000000000000000000e+00	1.510036530089913143e+01	1.000000000000000000e+00
4.670000000000000000e+02	1.293051128570052981e+02	1.619481012290881594e+01	3.017694284508464116e-03	-9.268071044542881509e+01	2.429465217125875709e-01	0.000000000000000000e+00	0.000000000000000000e+00	2.933760173987688091e+01	1.000000000000000000e+00
4.690000000000000000e+02	2.182027698164730722e+01	4.831853469387304045e+01	-2.284957444548541428e-03	6.906756679402020893e+01	1.674738064670022730e-01	0.000000000000000000e+00	0.000000000000000000e+00	1.726548785536500574e+01	1.000000000000000000e+00
4.710000000000000000e+02	3.453580724807706304e+01	1.555463168633564131e+01	-1.315123682062824912e-03	3.781374863904126471e+01	3.420877815705016811e-01	0.000000000000000000e+00	0.000000000000000000e+00	1.002474405910569288e+01	1.000000000000000000e+00
4.740000000000000000e+02	4.553368480921068340e+01	2.566012938793740972e+01	-2.204783905137918699e-03	6.648389800612569900e+01	1.567255075366359440e-01	0.000000000000000000e+00	0.000000000000000000e+00	1.058982118867082889e+01	1.000000000000000000e+00
4.740000000000000000e+02	5.563391867691445469e+01	2.247742792130386036e+01	4.164309678067312087e-03	-1.296314853000169762e+02	2.413350432103903431e-01	0.000000000000000000e+00	0.000000000000000000e+00	1.058982118867082889e+01	1.000000000000000000e+00
4.750000000000000000e+02	9.296711804751504360e+01	4.836223855228881874e+00	-3.172765366531015308e-03	9.767802399141915259e+01	1.249990475636673093e-01	0.000000000000000000e+00	0.000000000000000000e+00	1.435233443858916758e+01	1.000000000000000000e+00
4.750000000000000000e+02	2.539345089848510284e+01	1.966715084466797236e+01	9.173717972889435749e-04	-2.499581472255100323e+01	4.473000306396162085e-01	0.000000000000000000e+00	0.000000000000000000e+00	8.004678420522932214e+00	1.000000000000000000e+00
4.750000000000000000e+02	2.907443829750760855e+01	3.524605989762579128e+01	9.397099649370430812e-04	-2.571568348418263028e+01	4.867467938653662340e-01	0.000000000000000000e+00	0.000000000000000000e+00	3.852767931903106291e+00	1.000000000000000000e+00
4.770000000000000000e+02	2.290293511540563287e+01	1.205977233757253764e+01	3.165201554982885468e-03	-9.743427294889214352e+01	9.251105657986147257e-02	0.000000000000000000e+00	0.000000000000000000e+00	8.004678420522932214e+00	1.000000000000000000e+00
4.770000000000000000e+02	1.082504774845272806e+02	2.490981630754711063e+01	-2.743629402900483408e-03	8.384870819538566877e+01	3.100940658470681122e-01	0.000000000000000000e+00	0.000000000000000000e+00	2.426834147542729880e+01	1.000000000000000000e+00
4.780000000000000000e+02	6.386346660604516501e+01	4.206450550705382341e+01	-3.352986999163029731e-03	1.034858380228030654e+02	2.729951461616768604e-01	0.000000000000000000e+00	0.000000000000000000e+00	5.180813968978158712e+00	1.000000000000000000e+00
4.780000000000000000e+02	6.904423620790437610e+01	4.208594644012057273e+01	3.563004200849075910e-03	-1.102538426900048734e+02	2.103620337119251893e-01	0.000000000000000000e+00	0.000000000000000000e+00	5.180813968978158712e+00	1.000000000000000000e+00
4.780000000000000000e+02	6.888940961239329397e+01	1.277507898350284599e+01	-2.313689608454364000e-03	6.999348818451711907e+01	1.395006582023607944e-01	0.000000000000000000e+00	0.000000000000000000e+00	1.227606222330627794e+01	1.000000000000000000e+00
4.810000000000000000e+02	3.897697464727503558e+01	4.839544856554795160e+00	-2.578653612972667177e-03	7.853220598869546620e+01	1.089768006690486901e-01	0.000000000000000000e+00	0.000000000000000000e+00	1.696633384046489113e+01	1.000000000000000000e+00
4.820000000000000000e+02	1.795716735979828726e+01	5.724098558423031058e+00	-3.084267133181701689e-03	9.482608400012907168e+01	1.116128350245738643e-01	0.000000000000000000e+00	0.000000000000000000e+00	8.037498424771721162e+00	1.000000000000000000e+00
4.820000000000000000e+02	4.020629561544332375e+01	3.600344361548545891e+01	-3.022968608086542500e-03	9.285068055409701060e+01	1.555711740471147353e-01	0.000000000000000000e+00	0.000000000000000000e+00	6.427567892213144063e+00	1.000000000000000000e+00
4.820000000000000000e+02	6.955854691024997294e+01	5.333536555049466443e+01	2.815842717026685246e-03	-8.617585112994805741e+01	2.366696215319046281e-01	0.000000000000000000e+00	0.000000000000000000e+00	1.126116982464064620e+01	1.000000000000000000e+00
4.820000000000000000e+02	8.057375056080145725e+01	1.654043159804503560e+01	-2.596334756350162244e-03	7.910199770070599357e+01	1.782025480234008530e-01	0.000000000000000000e+00	0.000000000000000000e+00	1.227606222330627794e+01	1.000000000000000000e+00
4.830000000000000000e+02	8.592802492004452120e+01	4.202508081054845235e+01	-7.706059665564794596e-03	2.437677572482474204e+02	3.988486582238914835e-02	0.000000000000000000e+00	0.000000000000000000e+00	1.688389842130821705e+01	1.000000000000000000e+00
4.830000000000000000e+02	1.637712639466665365e+01	4.262289013351712441e+01	-2.509233067243636043e-03	7.629506267985289014e+01	1.698654778402600707e-01	0.000000000000000000e+00	0.000000000000000000e+00	1.292019313842317274e+01	1.000000000000000000e+00
4.840000000000000000e+02	4.577661493076075061e+01	3.279639329869731768e+01	-3.058111964624782905e-03	9.398320874303797723e+01	1.249046150237755892e-01	0.000000000000000000e+00	0.000000000000000000e+00	6.427567892213144063e+00	1.000000000000000000e+00
4.850000000000000000e+02	5.415172639440054780e+01	1.242791710620197421e+01	-3.251981221875902776e-03	1.002308304967264831e+02	3.016067719195510977e-01	0.000000000000000000e+00	0.000000000000000000e+00	1.271971557718840273e+01	1.000000000000000000e+00
4.860000000000000000e+02	6.561649985342465641e+01	6.918821545420178687e+00	-3.246000500149123693e-03	1.000380960338581247e+02	1.019001699951832540e-01	0.000000000000000000e+00	0.000000000000000000e+00	1.175409233871383741e+01	1.000000000000000000e+00
4.860000000000000000e+02	2.681300004551835414e+01	3.500554598495612879e+01	-8.867599594052310262e-04	2.400931904502880698e+01	4.816762660966673604e-01	0.000000000000000000e+00	0.000000000000000000e+00	6.226353413147398541e+00	1.000000000000000000e+00
4.890000000000000000e+02	9.608072484832209170e+01	5.122495666641680323e+00	-3.475079354736265377e-03	1.074203806493855637e+02	2.044339004662572012e-01	0.000000000000000000e+00	0.000000000000000000e+00	2.409184506170448259e+01	1.000000000000000000e+00
4.900000000000000000e+02	7.136197900536276961e+01	1.717299903665056249e+01	-2.706646358100080457e-03	8.265689429725253490e+01	1.717233843801975191e-01	0.000000000000000000e+00	0.000000000000000000e+00	1.175409233871383741e+01	1.000000000000000000e+00
4.900000000000000000e+02	3.056640746579725132e+01	3.997338349868456930e+01	-1.230535471936235583e-03	3.508781287601351551e+01	3.351670327401387040e-01	0.000000000000000000e+00	0.000000000000000000e+00	6.226353413147398541e+00	1.000000000000000000e+00
4.910000000000000000e+02	7.375608354317732562e+01	3.140100727429931737e+01	-2.761818277021186024e-03	8.443486201493844590e+01	1.295173392897364106e-01	0.000000000000000000e+00	0.000000000000000000e+00	7.504243135034028178e+00	1.000000000000000000e+00
4.910000000000000000e+02	9.103824496118323850e+01	2.868072979114631949e+01	3.165170070453673414e-03	-9.743325832990407775e+01	2.574917144747305153e-01	0.000000000000000000e+00	0.000000000000000000e+00	1.749494249385694289e+01	1.000000000000000000e+00
4.920000000000000000e+02	4.561593734333243333e+01	1.809606095851667718e+01	-2.789853689299255386e-03	8.533832991957488900e+01	1.246075137285024281e-01	0.000000000000000000e+00	0.000000000000000000e+00	7.571685971476799004e+00	1.000000000000000000e+00
4.920000000000000000e+02	6.947147669500098743e+01	3.756183588628535119e+01	-2.751928298871191090e-03	8.411614803465339207e+01	1.626657501971308095e-01	0.000000000000000000e+00	0.000000000000000000e+00	7.504243135034028178e+00	1.000000000000000000e+00
4.940000000000000000e+02	4.994595681884336003e+00	8.124128870099852406e+00	-1.975142737523498913e-03	5.908349231688385572e+01	2.834637090527399872e-01	0.000000000000000000e+00	0.000000000000000000e+00	2.402443174702248641e+01	1.000000000000000000e+00
4.950000000000000000e+02	4.819958949773565848e+01	1.097881640772975587e+01	-3.218069693291840221e-03	9.913799913869334546e+01	1.033915366263102875e-01	0.000000000000000000e+00	0.000000000000000000e+00	7.571685971476799004e+00	1.000000000000000000e+00
4.960000000000000000e+02	3.596863612736363791e+01	2.900045242280594593e+01	-2.816277429509313809e-03	8.618986015438844106e+01	1.329662845995892573e-01	0.000000000000000000e+00	0.000000000000000000e+00	1.051983428014384181e+01	1.000000000000000000e+00
4.970000000000000000e+02	2.677551331251043720e+01	1.826143363691154420e+01	-3.106765264481275036e-03	9.555110774302444554e+01	1.858156023316138716e-01	0.000000000000000000e+00	0.000000000000000000e+00	9.852578922769616554e+00	1.000000000000000000e+00
4.980000000000000000e+02	3.812592870918431487e+01	4.345866328230352593e+01	-2.904136930491760336e-03	8.902121638584672780e+01	1.861917946967023285e-01	0.000000000000000000e+00	0.000000000000000000e+00	4.502498136979182775e+00	1.000000000000000000e+00
4.990000000000000000e+02	4.919874567053009429e+01	3.805064504637545042e+01	-1.135065806090398846e-03	3.201121182222588146e+01	3.979786605730457616e-01	0.000000000000000000e+00	0.000000000000000000e+00	7.571639580896617261e+00	1.000000000000000000e+00
4.990000000000000000e+02	1.169415018695314927e+02	5.117406006437353483e+01	2.597177002829630186e-03	-7.912913989695567807e+01	1.528429415603318464e-01	0.000000000000000000e+00	0.000000000000000000e+00	1.900410691658449380e+01	1.000000000000000000e+00
5.000000000000000000e+02	6.950937979789840426e+01	3.757584338321124307e+01	3.113366497258816378e-03	-9.576383876643116366e+01	1.025302216320864712e-01	0.000000000000000000e+00	0.000000000000000000e+00	1.189460857422498918e+01	1.000000000000000000e+00
5.000000000000000000e+02	7.430211573851717333e+01	4.846213730435482603e+01	-3.197371894834022486e-03	9.847099283902498712e+01	6.526197913861786493e-02	0.000000000000000000e+00	0.000000000000000000e+00	1.152106032829099469e+01	1.000000000000000000e+00
5.010000000000000000e+02	3.183789143002924860e+01	4.921731425345351596e+01	-3.322746277921766449e-03	1.025113019331051447e+02	2.518044177969624986e-01	0.000000000000000000e+00	0.000000000000000000e+00	7.307802667154348342e+00	1.000000000000000000e+00
5.010000000000000000e+02	6.432741974956829267e+01	9.930722405785772366e+00	-6.086096822632540253e-03	1.915629092946549008e+02	7.578782836590014504e-02	0.000000000000000000e+00	0.000000000000000000e+00	1.089142806637884675e+01	1.000000000000000000e+00
5.010000000000000000e+02	2.549363479592364001e+01	2.803026667357039159e+01	-2.867327394263872661e-03	8.783499396697888528e+01	1.038929298066523232e-01	0.000000000000000000e+00	0.000000000000000000e+00	9.852578922769616554e+00	1.000000000000000000e+00
5.010000000000000000e+02	1.145185344322925829e+02	3.232504660225689008e+01	-2.655010272537775516e-03	8.099287218251100740e+01	2.050860846803872484e-01	0.000000000000000000e+00	0.000000000000000000e+00	1.648119380540195777e+01	1.000000000000000000e+00
5.020000000000000000e+02	5.398051582341669530e+01	1.333142593124833475e+01	2.489254786682019212e-03	-7.565124353076329555e+01	3.080247003332714506e-01	0.000000000000000000e+00	0.000000000000000000e+00	1.089142806637884675e+01	1.000000000000000000e+00
5.020000000000000000e+02	4.233427421938728941e+01	4.124575969837867717e+01	2.048400170858026646e-03	-6.144428298895694240e+01	2.289670248607591496e-01	0.000000000000000000e+00	0.000000000000000000e+00	4.754693912860529892e+00	1.000000000000000000e+00
5.020000000000000000e+02	3.380872628291695037e+01	4.218028435407754984e+01	-2.251249555329089876e-03	6.798129790877047185e+01	2.150742671270456929e-01	0.000000000000000000e+00	0.000000000000000000e+00	3.452815307582506765e+00	1.000000000000000000e+00
5.030000000000000000e+02	8.171604655493156599e+01	3.964349449848375428e+01	-2.856270136875771731e-03	8.747866329973672350e+01	1.645448393798178977e-01	0.000000000000000000e+00	0.000000000000000000e+00	8.249692870436991399e+00	1.000000000000000000e+00
5.030000000000000000e+02	1.399842738289176793e+02	4.699141838277455463e+01	-3.777385761607272765e-03	1.171624929916238926e+02	2.906300752185492220e-01	0.000000000000000000e+00	0.000000000000000000e+00	3.351266477887216766e+00	1.000000000000000000e+00
5.040000000000000000e+02	1.400245705127368012e+02	4.364039418365516099e+01	3.131900982978370537e-03	-9.636113024944810945e+01	2.904917109688571752e-01	0.000000000000000000e+00	0.000000000000000000e+00	3.351266477887216766e+00	1.000000000000000000e+00
5.040000000000000000e+02	9.843952653127490748e+01	3.594378314561439680e+01	-3.014729128110906278e-03	9.258515545194950391e+01	8.725491635465398854e-02	0.000000000000000000e+00	0.000000000000000000e+00	1.352421197798116559e+01	1.000000000000000000e+00
5.050000000000000000e+02	2.170375721805021385e+01	5.162438906221164103e+01	-3.530220756471369632e-03	1.091973649216411530e+02	8.533472821011411913e-02	0.000000000000000000e+00	0.000000000000000000e+00	1.009417324509188596e+01	1.000000000000000000e+00
5.050000000000000000e+02	1.311193428107134906e+01	4.632600137145771413e+01	-3.983098173440833764e-03	1.237917716993374171e+02	8.117041176197903329e-02	0.000000000000000000e+00	0.000000000000000000e+00	1.009417324509188596e+01	1.000000000000000000e+00
5.060000000000000000e+02	1.071595562912826409e+02	8.745369153063798251e+00	4.988784352800192286e-03	-1.562009681889634862e+02	1.039789876557315473e-01	0.000000000000000000e+00	0.000000000000000000e+00	1.505117887961627332e+01	1.000000000000000000e+00
5.060000000000000000e+02	1.970861876755345676e+01	3.832298682235143872e+01	-3.015120558575134103e-03	9.259776967205867493e+01	1.285832773482754599e-01	0.000000000000000000e+00	0.000000000000000000e+00	1.037133010213253392e+01	1.000000000000000000e+00
5.060000000000000000e+02	3.435884629119584588e+01	3.877157469721803551e+01	2.239973719404312735e-03	-6.761792333967409263e+01	2.152617993711999356e-01	0.000000000000000000e+00	0.000000000000000000e+00	3.452815307582506765e+00	1.000000000000000000e+00
5.060000000000000000e+02	9.235257779863003691e+01	1.144562350855148125e+01	-2.365898141970035080e-03	7.167595798063430834e+01	1.587277508820618133e-01	0.000000000000000000e+00	0.000000000000000000e+00	1.300535642555442273e+01	1.000000000000000000e+00
5.060000000000000000e+02	8.674622644018393203e+01	2.318053382782359861e+01	-2.523115153109736514e-03	7.674242613950281111e+01	1.414920018147187708e-01	0.000000000000000000e+00	0.000000000000000000e+00	9.188755459796020375e+00	1.000000000000000000e+00
5.070000000000000000e+02	4.117495001697081136e+01	1.745521503442570577e+01	-2.784757806537180910e-03	8.517411023642344503e+01	1.470141899085536386e-01	0.000000000000000000e+00	0.000000000000000000e+00	9.939917945183603720e+00	1.000000000000000000e+00
5.070000000000000000e+02	8.542287176946850025e+01	3.227349590381549405e+01	-2.769616880576216463e-03	8.468617945386425561e+01	1.587858893748806954e-01	0.000000000000000000e+00	0.000000000000000000e+00	6.313122471515959511e+00	1.000000000000000000e+00
5.080000000000000000e+02	4.445998330705894119e+01	4.071391689334112129e+01	-1.963391220939563180e-03	5.870478848477741707e+01	2.527411786308388919e-01	0.000000000000000000e+00	0.000000000000000000e+00	1.028618793431657252e+01	1.000000000000000000e+00
5.080000000000000000e+02	1.050390173653296699e+02	4.785479220771657083e+01	-3.501582079214321346e-03	1.082744562275812257e+02	7.517436685074596614e-02	0.000000000000000000e+00	0.000000000000000000e+00	1.115759145702636168e+01	1.000000000000000000e+00
5.080000000000000000e+02	4.957290050015365068e+01	1.213765953974658096e+01	-1.265556275527343708e-03	3.621639167932553960e+01	4.052648358697074071e-01	0.000000000000000000e+00	0.000000000000000000e+00	9.939917945183603720e+00	1.000000000000000000e+00
5.080000000000000000e+02	1.337598794462250851e+02	1.713962101079953726e+01	3.459360983473568508e-03	-1.069138411411324512e+02	2.498437178725688712e-01	0.000000000000000000e+00	0.000000000000000000e+00	9.852964457444176816e+00	1.000000000000000000e+00
5.090000000000000000e+02	7.953907362888205057e+01	5.432762585560090507e+00	-2.486650452060560398e-03	7.556731636321947576e+01	1.125071301926091616e-01	0.000000000000000000e+00	0.000000000000000000e+00	1.024915323540620982e+01	1.000000000000000000e+00
5.090000000000000000e+02	1.205889606181172979e+02	5.354192725703171618e+01	-3.031361064165896332e-03	9.312113545711616780e+01	1.058308101349826336e-01	0.000000000000000000e+00	0.000000000000000000e+00	1.505434676970492269e+01	1.000000000000000000e+00
5.100000000000000000e+02	6.758952685914680103e+01	1.628036240185472394e+01	-2.149408830762815099e-03	6.469938341013748584e+01	2.072482082566206030e-01	0.000000000000000000e+00	0.000000000000000000e+00	6.902190605638005572e+00	1.000000000000000000e+00
5.110000000000000000e+02	1.286634853298433256e+02	2.557215773530703373e+01	-2.252863482864260209e-03	6.803330826317413482e+01	2.741092945592236152e-01	0.000000000000000000e+00	0.000000000000000000e+00	9.852964457444176816e+00	1.000000000000000000e+00
5.110000000000000000e+02	1.360387978602612407e+02	3.942973335327430107e+01	1.683614851700388762e-03	-4.968872809742811114e+01	2.864872725947966714e-01	0.000000000000000000e+00	0.000000000000000000e+00	5.077963558796223076e+00	1.000000000000000000e+00
5.120000000000000000e+02	7.674127994462484992e+01	1.529265571597322548e+01	-3.176637836589239240e-03	9.780281803313216926e+01	9.812100723724481721e-02	0.000000000000000000e+00	0.000000000000000000e+00	7.024097422813991187e+00	1.000000000000000000e+00
5.120000000000000000e+02	1.133089962229400953e+02	4.036484582495893392e+01	-3.373131950538433687e-03	1.041350282978601598e+02	6.852828061207194565e-02	0.000000000000000000e+00	0.000000000000000000e+00	1.115759145702636168e+01	1.000000000000000000e+00
5.120000000000000000e+02	5.016265362805619965e+00	2.519466010374799581e+01	-1.864902869324078748e-03	5.553090740243129630e+01	1.976795439546111810e-01	0.000000000000000000e+00	0.000000000000000000e+00	9.730821465725869146e+00	1.000000000000000000e+00
5.120000000000000000e+02	1.360741755050078083e+01	2.976423234693356434e+01	-2.192887989025106739e-03	6.610054076145337376e+01	2.145835321378830596e-01	0.000000000000000000e+00	0.000000000000000000e+00	6.262285582027472763e+00	1.000000000000000000e+00
5.120000000000000000e+02	8.230857964766497048e+01	3.776500752817105422e+01	1.754651320684725169e-03	-5.197794607465949923e+01	3.006459765897944170e-01	0.000000000000000000e+00	0.000000000000000000e+00	6.313122471515959511e+00	1.000000000000000000e+00
5.120000000000000000e+02	7.378740787488631270e+01	4.942789005410700298e+01	-2.758315501890497810e-03	8.432198174493039744e+01	1.217826338965314337e-01	0.000000000000000000e+00	0.000000000000000000e+00	1.444414058346781182e+01	1.000000000000000000e+00
5.140000000000000000e+02	1.976432673385458827e+01	2.862025244378721922e+01	-3.023398764265909297e-03	9.286454274731836733e+01	1.609969058201908831e-01	0.000000000000000000e+00	0.000000000000000000e+00	6.262285582027472763e+00	1.000000000000000000e+00
5.140000000000000000e+02	6.169397235762622955e+01	3.122397774827492611e+01	-3.769255767184060205e-03	1.169004961658453965e+02	6.984719211476964063e-02	0.000000000000000000e+00	0.000000000000000000e+00	7.504904475384134521e+00	1.000000000000000000e+00
5.140000000000000000e+02	1.310761874076765707e+02	3.835353104870522856e+01	-2.702728677163270064e-03	8.253064329184880421e+01	2.702711939792503681e-01	0.000000000000000000e+00	0.000000000000000000e+00	5.077963558796223076e+00	1.000000000000000000e+00
5.150000000000000000e+02	6.859511183622606723e+01	9.451816875138948859e+00	-1.184189848101841564e-03	3.359428093721329134e+01	3.767535388276150865e-01	0.000000000000000000e+00	0.000000000000000000e+00	6.902190605638005572e+00	1.000000000000000000e+00
5.160000000000000000e+02	8.309530323274265129e+01	1.229860617409206291e+01	-3.130815596451351750e-03	9.632615263322615817e+01	1.227961596546782719e-01	0.000000000000000000e+00	0.000000000000000000e+00	5.638383922826270656e+00	1.000000000000000000e+00
5.160000000000000000e+02	3.479810614877155217e+01	1.030997177209846249e+01	-2.954767065905259185e-03	9.065282079743140287e+01	9.682091341697973697e-02	0.000000000000000000e+00	0.000000000000000000e+00	1.008255537729249340e+01	1.000000000000000000e+00
5.160000000000000000e+02	8.533455567446019074e+00	1.412723588190626067e+01	-2.041502542252088010e-03	6.122200032723762320e+01	1.793843691197245516e-01	0.000000000000000000e+00	0.000000000000000000e+00	6.803649769308316664e+00	1.000000000000000000e+00
5.170000000000000000e+02	5.411909666601660973e+01	1.119597047748078467e+01	1.941606617956703187e-03	-5.800275887254812801e+01	2.113252779382907010e-01	0.000000000000000000e+00	0.000000000000000000e+00	1.391975201454651589e+01	1.000000000000000000e+00
5.170000000000000000e+02	9.807781761883371985e+01	3.241594770566302230e+01	-3.547838257943263310e-03	1.097651057125333978e+02	5.022382420741944298e-02	0.000000000000000000e+00	0.000000000000000000e+00	8.931387290824376990e+00	1.000000000000000000e+00
5.170000000000000000e+02	1.058282229343059129e+02	4.889119246948948927e+01	-3.046705127376228301e-03	9.361561253131606009e+01	1.534354635217073382e-01	0.000000000000000000e+00	0.000000000000000000e+00	6.203361827991525246e+00	1.000000000000000000e+00
5.170000000000000000e+02	5.872128493926688009e+01	2.433291682143870815e+01	-2.222472368566090917e-03	6.705392561375214200e+01	1.621727088807382033e-01	0.000000000000000000e+00	0.000000000000000000e+00	7.504904475384134521e+00	1.000000000000000000e+00
5.180000000000000000e+02	7.811795039556922404e+01	2.333003076891777994e+01	-2.407593829755697284e-03	7.301964129452497332e+01	1.899894369591021981e-01	0.000000000000000000e+00	0.000000000000000000e+00	9.963564922478136410e+00	1.000000000000000000e+00
5.190000000000000000e+02	1.303171947635350705e+02	8.020616092510023165e+00	-2.365881887149249695e-03	7.167543415352844249e+01	9.719181377527452703e-02	0.000000000000000000e+00	0.000000000000000000e+00	2.224896391313199473e+01	1.000000000000000000e+00
5.190000000000000000e+02	8.839363923827804115e+01	1.037013298692220786e+01	-3.062369628434194122e-03	9.412041602083300518e+01	8.917748554493443169e-02	0.000000000000000000e+00	0.000000000000000000e+00	5.579413599255775402e+00	1.000000000000000000e+00
5.190000000000000000e+02	1.129034832629660485e+02	2.186904730267963970e+01	-2.824455222617109663e-03	8.645339733837450069e+01	1.060288926810160071e-01	0.000000000000000000e+00	0.000000000000000000e+00	1.072628149630382666e+01	1.000000000000000000e+00
5.190000000000000000e+02	4.196872409540947757e+01	4.118069127747465075e+01	2.004891400285057235e-03	-6.004217135268122263e+01	1.783980295251801351e-01	0.000000000000000000e+00	0.000000000000000000e+00	1.070638889432258090e+01	1.000000000000000000e+00
5.190000000000000000e+02	1.070115418082648944e+02	4.280173810875118079e+01	-3.467457655075471042e-03	1.071747641072064141e+02	1.106187502762180364e-01	0.000000000000000000e+00	0.000000000000000000e+00	6.203361827991525246e+00	1.000000000000000000e+00
5.190000000000000000e+02	8.239168658930209688e+01	3.233046436462939965e+01	-1.203474949371740460e-03	3.421576172237893587e+01	3.368148490530059602e-01	0.000000000000000000e+00	0.000000000000000000e+00	9.963564922478136410e+00	1.000000000000000000e+00
5.190000000000000000e+02	5.227381358519017596e+01	4.408446361085157861e+01	-2.781985463260027835e-03	8.508476882968045629e+01	1.437237582224412114e-01	0.000000000000000000e+00	0.000000000000000000e+00	7.281261993864526438e+00	1.000000000000000000e+00
5.200000000000000000e+02	1.025555288311572468e+02	7.716471479662558863e+00	-5.131603611707852980e-03	1.608034550476271818e+02	4.654311383986764472e-02	0.000000000000000000e+00	0.000000000000000000e+00	1.389011336341322433e+01	1.000000000000000000e+00
5.200000000000000000e+02	1.340610766978745403e+02	3.023139073689166878e+01	-1.243949415759019062e-03	3.552009001174022274e+01	3.705612900850381308e-01	0.000000000000000000e+00	0.000000000000000000e+00	2.035652239725933654e+01	1.000000000000000000e+00
5.200000000000000000e+02	5.500877638180686091e+01	3.733637093777582550e+01	3.019423689722836816e-03	-9.273644217820304902e+01	1.083078382437000498e-01	0.000000000000000000e+00	0.000000000000000000e+00	7.281261993864526438e+00	1.000000000000000000e+00
5.200000000000000000e+02	2.618375297136887880e+01	3.916646407681863451e+01	-2.104046865291921489e-03	6.323755080044772114e+01	2.545923545697643675e-01	0.000000000000000000e+00	0.000000000000000000e+00	1.591296404202114978e+01	1.000000000000000000e+00
5.210000000000000000e+02	6.640612514578064918e+01	2.180665945232459890e+01	-3.144196251922555443e-03	9.675735702006826955e+01	9.908360167235386040e-02	0.000000000000000000e+00	0.000000000000000000e+00	8.089421814607884897e+00	1.000000000000000000e+00
5.220000000000000000e+02	1.021805384706850504e+02	2.160152212696030460e+01	-2.418814658257599504e-03	7.338124319694566111e+01	1.364700916957092280e-01	0.000000000000000000e+00	0.000000000000000000e+00	8.322747668895223327e+00	1.000000000000000000e+00
5.220000000000000000e+02	1.062336642805316984e+02	3.605625595766162661e+01	-3.653134038816598528e-03	1.131583626965623495e+02	7.019441915077750949e-02	0.000000000000000000e+00	0.000000000000000000e+00	6.790185777931268873e+00	1.000000000000000000e+00
5.230000000000000000e+02	8.312808626295525016e+01	1.221507417179222799e+01	2.769152779583903060e-03	-8.467122335666454092e+01	2.057889865776538763e-01	0.000000000000000000e+00	0.000000000000000000e+00	5.579413599255775402e+00	1.000000000000000000e+00
5.230000000000000000e+02	2.689938612043024335e+01	1.602568097028544614e+01	2.625616971254294760e-03	-8.004564500933662430e+01	2.486323277748360150e-01	0.000000000000000000e+00	0.000000000000000000e+00	3.348115203692385133e+00	1.000000000000000000e+00
5.230000000000000000e+02	2.515257341423500748e+01	1.888199341584720159e+01	-2.698326063608929345e-03	8.238876487025071071e+01	2.516703871441267060e-01	0.000000000000000000e+00	0.000000000000000000e+00	3.348115203692385133e+00	1.000000000000000000e+00
5.230000000000000000e+02	7.031664091480870127e+01	4.052174575337743079e+01	-2.191622441279157587e-03	6.605975727808922215e+01	1.690764705722135330e-01	0.000000000000000000e+00	0.000000000000000000e+00	1.459122403469810081e+01	1.000000000000000000e+00
5.240000000000000000e+02	5.342139219910357006e+00	4.387631575453060151e+01	-3.324751673167172534e-03	1.025759277079061178e+02	2.083855639212827127e-01	0.000000000000000000e+00	0.000000000000000000e+00	2.136716093895094915e+01	1.000000000000000000e+00
5.250000000000000000e+02	6.675302818934852667e+01	5.669171777414546476e+00	-1.752239365037059010e-03	5.190021850306328588e+01	2.603718753465620317e-01	0.000000000000000000e+00	0.000000000000000000e+00	8.818431134430925411e+00	1.000000000000000000e+00
5.250000000000000000e+02	1.184055157322991221e+02	1.722018729665323988e+01	1.961362339886525089e-03	-5.863940585742155776e+01	1.867854281625157542e-01	0.000000000000000000e+00	0.000000000000000000e+00	1.362087271756695195e+01	1.000000000000000000e+00
5.270000000000000000e+02	3.941054761063966794e+01	3.585304441680437293e+01	3.225007059389768498e-03	-9.936156237899903942e+01	3.549075020566336836e-01	0.000000000000000000e+00	0.000000000000000000e+00	5.912368530470804018e+00	1.000000000000000000e+00
5.270000000000000000e+02	5.097031144440936146e+01	2.054230540346815559e+01	-3.145680263573276576e-03	9.680518071116418355e+01	1.145214831054406357e-01	0.000000000000000000e+00	0.000000000000000000e+00	9.959386390065432693e+00	1.000000000000000000e+00
5.270000000000000000e+02	1.154346564450647321e+02	3.051312409344923182e+01	-2.126974146376239914e-03	6.397640430453773774e+01	1.430420241132689396e-01	0.000000000000000000e+00	0.000000000000000000e+00	1.074172088986886031e+01	1.000000000000000000e+00
5.270000000000000000e+02	9.492717012338238192e+01	2.568279354386565672e+01	-2.839068176856365637e-03	8.692431372855065774e+01	3.351028846131218764e-01	0.000000000000000000e+00	0.000000000000000000e+00	4.067220770454659018e+00	1.000000000000000000e+00
5.280000000000000000e+02	3.392342702221763062e+01	3.365131571230499929e+01	-4.910980928881914648e-03	1.536936786337471688e+02	1.550721290755388004e-01	0.000000000000000000e+00	0.000000000000000000e+00	5.912368530470804018e+00	1.000000000000000000e+00
5.280000000000000000e+02	6.213655993366871400e+01	1.318268949663244172e+01	-2.141979149057456067e-03	6.445995482974500135e+01	2.982401796562119678e-01	0.000000000000000000e+00	0.000000000000000000e+00	8.818431134430925411e+00	1.000000000000000000e+00
5.280000000000000000e+02	1.037767221991956603e+02	4.690539384555827240e+01	-2.975199270411310951e-03	9.131126807864458783e+01	2.636801867089300089e-01	0.000000000000000000e+00	0.000000000000000000e+00	8.909271744383486791e+00	1.000000000000000000e+00
5.290000000000000000e+02	7.235512344510861737e+01	2.484842215175658353e+01	-3.143298613486216787e-03	9.672842976516805891e+01	1.195071832888097152e-01	0.000000000000000000e+00	0.000000000000000000e+00	1.550833190959494345e+01	1.000000000000000000e+00
5.300000000000000000e+02	4.873746952131546095e+01	3.024816931211095650e+01	-2.307041562034341936e-03	6.977924854682427735e+01	3.933565679920881797e-01	0.000000000000000000e+00	0.000000000000000000e+00	4.456579935141969706e+00	1.000000000000000000e+00
5.310000000000000000e+02	4.602658723218664960e+01	3.378543123806409909e+01	3.069634039622209064e-03	-9.435451860114666545e+01	2.580215593270611674e-01	0.000000000000000000e+00	0.000000000000000000e+00	4.456579935141969706e+00	1.000000000000000000e+00
5.320000000000000000e+02	9.759330357139189971e+01	2.113975238337115670e+01	-2.983391012539215060e-03	9.157525478311011113e+01	1.447509178769084137e-01	0.000000000000000000e+00	0.000000000000000000e+00	5.267588684449682646e+00	1.000000000000000000e+00
5.330000000000000000e+02	7.937214623743975039e+01	4.978059368290177034e+00	2.225755864164742203e-03	-6.715973939166177331e+01	1.599186672832721978e-01	0.000000000000000000e+00	0.000000000000000000e+00	1.776875864651402637e+01	1.000000000000000000e+00
5.330000000000000000e+02	4.123000234229536431e+01	7.714323802337425207e+00	1.840723369767979312e-03	-5.475169996355245416e+01	1.998734889765250156e-01	0.000000000000000000e+00	0.000000000000000000e+00	1.589616311017237926e+01	1.000000000000000000e+00
5.330000000000000000e+02	1.078553350574584329e+02	3.898453277066978728e+01	-2.907133154152916239e-03	8.911777255153165811e+01	1.655935773812716727e-01	0.000000000000000000e+00	0.000000000000000000e+00	7.482704541540534215e+00	1.000000000000000000e+00
5.330000000000000000e+02	1.195249745572291573e+02	3.780318271934385876e+01	-3.324483192776910359e-03	1.025672756712169331e+02	3.070126815438931622e-01	0.000000000000000000e+00	0.000000000000000000e+00	1.172928275720117952e+01	1.000000000000000000e+00
5.340000000000000000e+02	3.273996099258086900e+01	5.372868915741612028e+01	-2.425422289858399864e-03	7.359418042853596376e+01	2.280653238635442781e-01	0.000000000000000000e+00	0.000000000000000000e+00	1.428393712401446436e+01	1.000000000000000000e+00
5.340000000000000000e+02	5.786737695938409587e+01	1.669669262338097582e+01	-3.045029083365076873e-03	9.356160041421878759e+01	1.522950973469756608e-01	0.000000000000000000e+00	0.000000000000000000e+00	5.449246071630700072e+00	1.000000000000000000e+00
5.350000000000000000e+02	5.013017935993158147e+01	2.088530898492514609e+01	-2.192364141837666210e-03	6.608365928612167295e+01	2.497015783758589347e-01	0.000000000000000000e+00	0.000000000000000000e+00	8.798223327307011843e+00	1.000000000000000000e+00
5.350000000000000000e+02	5.281562506998123752e+01	3.768632879340511010e+01	-3.481104306348112298e-03	1.076145404624926840e+02	1.186997329194523498e-01	0.000000000000000000e+00	0.000000000000000000e+00	5.573818979808314644e+00	1.000000000000000000e+00
5.350000000000000000e+02	7.947802403115856862e+01	3.924377346856382331e+01	-2.954674553224608501e-03	9.064983948804629676e+01	1.427329956394849386e-01	0.000000000000000000e+00	0.000000000000000000e+00	6.282896056092172721e+00	1.000000000000000000e+00
5.350000000000000000e+02	9.920241028849368092e+01	8.447201827083347325e+00	-2.079587678172260031e-03	6.244933016302918816e+01	2.882403653243049702e-01	0.000000000000000000e+00	0.000000000000000000e+00	1.044486427692529773e+01	1.000000000000000000e+00
5.350000000000000000e+02	9.275615570285647493e+01	1.666553447918143149e+01	-2.994096068219800379e-03	9.192023541434984679e+01	2.054776678888549091e-01	0.000000000000000000e+00	0.000000000000000000e+00	6.589129332184086252e+00	1.000000000000000000e+00
5.360000000000000000e+02	1.410656315106245131e+02	1.581139414602061066e+01	-3.167358061466828481e-03	9.750376842750534934e+01	2.619601050800468567e-01	0.000000000000000000e+00	0.000000000000000000e+00	1.143471617423865538e+01	1.000000000000000000e+00
5.360000000000000000e+02	1.296782985145022451e+02	1.685128895840317398e+01	-2.955934728568683587e-03	9.069044984063513937e+01	2.859467787556920770e-01	0.000000000000000000e+00	0.000000000000000000e+00	1.143471617423865538e+01	1.000000000000000000e+00
5.370000000000000000e+02	1.021061194863689003e+01	5.199474347770482296e+01	-2.561827768450641689e-03	7.798997709820241653e+01	1.562185693848029411e-01	0.000000000000000000e+00	0.000000000000000000e+00	8.952057249623388557e+00	1.000000000000000000e+00
5.370000000000000000e+02	6.014083767475057130e+01	1.174435387034035116e+01	-3.114415119020374437e-03	9.579763160301492064e+01	2.093703834182537582e-01	0.000000000000000000e+00	0.000000000000000000e+00	5.449246071630700072e+00	1.000000000000000000e+00
5.370000000000000000e+02	2.003029381550485155e+01	2.255027621893042422e+01	-1.916669367061199546e-03	5.719913217391106741e+01	1.807038232465539851e-01	0.000000000000000000e+00	0.000000000000000000e+00	9.186995670707098327e+00	1.000000000000000000e+00
5.380000000000000000e+02	1.040018603596195419e+02	3.257036096059899677e+01	-2.688058227118808683e-03	8.205787404450261135e+01	2.919024836430471614e-01	0.000000000000000000e+00	0.000000000000000000e+00	7.482704541540534215e+00	1.000000000000000000e+00
5.380000000000000000e+02	5.883334449519373521e+01	5.226714964240817096e+01	-2.970444842868512434e-03	9.115805211566059540e+01	2.871266821379747647e-01	0.000000000000000000e+00	0.000000000000000000e+00	8.969398623569590612e+00	1.000000000000000000e+00
5.380000000000000000e+02	1.008974127963411433e+02	2.098217964398422097e+01	-2.638956451194156283e-03	8.047552247540242831e+01	2.063036378583442687e-01	0.000000000000000000e+00	0.000000000000000000e+00	3.438000185967334144e+00	1.000000000000000000e+00
5.400000000000000000e+02	1.105449664737168973e+02	6.168816177764234965e+00	-2.798239106178690514e-03	8.560855797766171804e+01	9.969065759168072027e-02	0.000000000000000000e+00	0.000000000000000000e+00	1.156912364796784232e+01	1.000000000000000000e+00
5.400000000000000000e+02	3.108645796447030207e+01	1.986413749204564283e+01	-2.448074081153997321e-03	7.432415601138494310e+01	2.059319113633983900e-01	0.000000000000000000e+00	0.000000000000000000e+00	9.425701665997737067e+00	1.000000000000000000e+00
5.400000000000000000e+02	8.476237485987013542e+01	4.264236423103493223e+01	-2.230680346474777330e-03	6.731843553174125816e+01	4.507913657961313270e-01	0.000000000000000000e+00	0.000000000000000000e+00	6.081075819900609858e+00	1.000000000000000000e+00
5.400000000000000000e+02	8.954364448578957081e+01	4.721030856185381452e+01	-3.440922851418422648e-03	1.063196547468662487e+02	2.052416657482525331e-01	0.000000000000000000e+00	0.000000000000000000e+00	6.612613299233529141e+00	1.000000000000000000e+00
5.410000000000000000e+02	8.412277689748722764e+01	3.027898787831393435e+01	-3.859744328339012251e-03	1.198165763693165644e+02	1.507732741919037833e-01	0.000000000000000000e+00	0.000000000000000000e+00	6.404309129176777304e+00	1.000000000000000000e+00
5.410000000000000000e+02	3.125854690856082385e+01	1.044000690659032848e+01	-2.898495535382055593e-03	8.883941704690930408e+01	1.209180767944724177e-01	0.000000000000000000e+00	0.000000000000000000e+00	9.425701665997737067e+00	1.000000000000000000e+00
5.410000000000000000e+02	4.732872710691124496e+01	3.768549206726920175e+01	-3.456112808604727780e-03	1.068091656074346645e+02	1.202090418749758305e-01	0.000000000000000000e+00	0.000000000000000000e+00	8.635623671630826337e+00	1.000000000000000000e+00
5.410000000000000000e+02	1.737960004395962343e+01	1.375398654753588268e+01	-1.989592434307674122e-03	5.954914757983294749e+01	2.415097218693651460e-01	0.000000000000000000e+00	0.000000000000000000e+00	9.186995670707098327e+00	1.000000000000000000e+00
5.410000000000000000e+02	9.746441649607261581e+01	2.116760262274906168e+01	3.547002168925637855e-03	-1.097381619463654090e+02	3.180223486557364199e-01	0.000000000000000000e+00	0.000000000000000000e+00	3.438000185967334144e+00	1.000000000000000000e+00
5.420000000000000000e+02	7.091013326761127722e+00	1.635418437847197026e+01	-2.435322736876672275e-03	7.391323177808789069e+01	2.592283587179434745e-01	0.000000000000000000e+00	0.000000000000000000e+00	1.061207074030879305e+01	1.000000000000000000e+00
5.420000000000000000e+02	5.321132232863591582e+01	4.527837446880123906e+01	4.446755490487164925e-03	-1.387335710403403368e+02	2.680460594263526231e-01	0.000000000000000000e+00	0.000000000000000000e+00	8.969398623569590612e+00	1.000000000000000000e+00
5.430000000000000000e+02	5.935968449730122387e+01	7.032383332107829510e+00	-3.393524869082868798e-03	1.047922095514839924e+02	8.610814810498934602e-02	0.000000000000000000e+00	0.000000000000000000e+00	1.234797449355622234e+01	1.000000000000000000e+00
5.430000000000000000e+02	1.215164623172141489e+02	1.979961466816937232e+01	-3.929274112554887247e-03	1.220572399926041527e+02	1.859242140511554453e-01	0.000000000000000000e+00	0.000000000000000000e+00	9.504703723174143803e+00	1.000000000000000000e+00
5.440000000000000000e+02	2.639773392852529454e+01	3.464158479812036262e+01	3.339802952535636093e-03	-1.030609695435048963e+02	2.747613976252754053e-01	0.000000000000000000e+00	0.000000000000000000e+00	1.371689125758026684e+01	1.000000000000000000e+00
5.440000000000000000e+02	8.525937379497966617e+01	3.658163199921014552e+01	2.370324237954733217e-03	-7.181859314595138244e+01	3.369078835402232741e-01	0.000000000000000000e+00	0.000000000000000000e+00	6.081075819900609858e+00	1.000000000000000000e+00
5.440000000000000000e+02	4.705974497790753830e+00	3.146298152452525443e+01	-2.105263625063193058e-03	6.327676204478731137e+01	1.817556587038869909e-01	0.000000000000000000e+00	0.000000000000000000e+00	1.529588707516776402e+01	1.000000000000000000e+00
5.450000000000000000e+02	7.246916083547255027e+01	1.663887257607542836e+01	2.039223837381526263e-03	-6.114856688904625059e+01	2.021052838209487224e-01	0.000000000000000000e+00	0.000000000000000000e+00	8.842840532524673947e+00	1.000000000000000000e+00
5.460000000000000000e+02	1.309776058890095953e+02	1.889068387916828939e+01	-9.676179132928018883e-04	2.661504374233024706e+01	4.832547035777406963e-01	0.000000000000000000e+00	0.000000000000000000e+00	8.141272116924495705e+00	1.000000000000000000e+00
5.460000000000000000e+02	3.224144877924052821e+01	2.223174585815775828e+01	-3.113829752107867554e-03	9.577876759585709010e+01	1.043049922767896875e-01	0.000000000000000000e+00	0.000000000000000000e+00	1.183263299478599606e+01	1.000000000000000000e+00
5.460000000000000000e+02	5.214243176580205130e+01	3.051595626256025184e+01	-4.171913532899870249e-03	1.298765267755834145e+02	1.023343865731985991e-01	0.000000000000000000e+00	0.000000000000000000e+00	8.269070591452894803e+00	1.000000000000000000e+00
5.470000000000000000e+02	9.494002010252293644e+01	5.400726010872849869e+00	-5.154736188663288157e-03	1.615489244070029713e+02	1.240635971977763763e-01	0.000000000000000000e+00	0.000000000000000000e+00	1.978394871198853266e+01	1.000000000000000000e+00
5.470000000000000000e+02	7.937827200709875797e+01	2.215793150869892258e+01	-1.257577964341387950e-03	3.595928299056366484e+01	3.271723234450542028e-01	0.000000000000000000e+00	0.000000000000000000e+00	8.842840532524673947e+00	1.000000000000000000e+00
5.470000000000000000e+02	1.166180471403063166e+02	3.614566673668945640e+01	-1.831067050364705269e-03	5.444051585927585535e+01	3.396737398668159269e-01	0.000000000000000000e+00	0.000000000000000000e+00	1.377639541849004701e+01	1.000000000000000000e+00
5.480000000000000000e+02	5.676972711801731464e+01	1.910568424225696305e+01	-3.138712185835637776e-03	9.658062775897190022e+01	2.232854275452134107e-01	0.000000000000000000e+00	0.000000000000000000e+00	9.892471101726139082e+00	1.000000000000000000e+00
5.490000000000000000e+02	1.142925379042762586e+02	9.509823402200224152e+00	2.429014518853131206e-03	-7.370994343464602139e+01	1.512198742427401932e-01	0.000000000000000000e+00	0.000000000000000000e+00	1.914136977709575760e+01	1.000000000000000000e+00
5.500000000000000000e+02	1.033350653377142976e+02	3.249170106107031586e+01	2.533839087831032781e-03	-7.708801516583885416e+01	1.872532521044804055e-01	0.000000000000000000e+00	0.000000000000000000e+00	1.377639541849004701e+01	1.000000000000000000e+00
5.500000000000000000e+02	2.011064618367313983e+01	2.249208825474878637e+01	2.380182383693981753e-03	-7.213628129643407760e+01	1.892839878536342058e-01	0.000000000000000000e+00	0.000000000000000000e+00	6.037635868967047514e+00	1.000000000000000000e+00
5.510000000000000000e+02	1.416717067046402434e+01	2.142994621616773188e+01	-2.196006831940924050e-03	6.620104844959064394e+01	2.373298840803648169e-01	0.000000000000000000e+00	0.000000000000000000e+00	6.037635868967047514e+00	1.000000000000000000e+00
5.510000000000000000e+02	6.625236630805980553e+01	2.192358035282545714e+01	3.137161793551810057e-03	-9.653066488865127326e+01	2.895409346814846741e-01	0.000000000000000000e+00	0.000000000000000000e+00	9.892471101726139082e+00	1.000000000000000000e+00
5.510000000000000000e+02	1.344334783344453683e+02	2.626206484359347826e+01	-2.946334663059628576e-03	9.038107857176234461e+01	1.584267139609849551e-01	0.000000000000000000e+00	0.000000000000000000e+00	8.141272116924495705e+00	1.000000000000000000e+00
5.520000000000000000e+02	8.237249146687594248e+01	4.814358163491021969e+01	3.083443379046406189e-03	-9.479953773731084254e+01	2.233195537499123029e-01	0.000000000000000000e+00	0.000000000000000000e+00	2.150303950410749465e+01	1.000000000000000000e+00
5.530000000000000000e+02	4.406246761764891318e+01	4.830361097628927070e+00	-1.964887256816413418e-03	5.875299966803068230e+01	3.227902812323537596e-01	0.000000000000000000e+00	0.000000000000000000e+00	5.562167000637177949e+00	1.000000000000000000e+00
5.540000000000000000e+02	9.008054563311259244e+01	1.901473734106522784e+01	-2.878104856627206921e-03	8.818230797264152443e+01	2.260928222301171742e-01	0.000000000000000000e+00	0.000000000000000000e+00	7.393027602001273735e+00	1.000000000000000000e+00
5.540000000000000000e+02	4.323259707325376411e+01	1.033027169894986841e+01	-2.480357483372810836e-03	7.536451944417036941e+01	2.245479042032042516e-01	0.000000000000000000e+00	0.000000000000000000e+00	5.562167000637177949e+00	1.000000000000000000e+00
5.550000000000000000e+02	6.393689761490558787e+00	5.211059829126701004e+01	-3.047755820299747048e-03	9.364947211306976271e+01	1.664384434023760129e-01	0.000000000000000000e+00	0.000000000000000000e+00	2.110618354408547503e+01	1.000000000000000000e+00
5.560000000000000000e+02	1.825004533834714948e+01	3.230867099224869321e+01	-2.958022360138518221e-03	9.075772575943896925e+01	7.798298146987647783e-02	0.000000000000000000e+00	0.000000000000000000e+00	1.161966085164965001e+01	1.000000000000000000e+00
5.560000000000000000e+02	8.963416310416424437e+01	1.163519807619222490e+01	-2.782449303004229987e-03	8.509971650791058551e+01	1.429262759879691425e-01	0.000000000000000000e+00	0.000000000000000000e+00	7.393027602001273735e+00	1.000000000000000000e+00
5.560000000000000000e+02	7.678076323878785558e+01	2.738031398893478396e+01	-2.736389448398779140e-03	8.361539375511847538e+01	1.266781427143143235e-01	0.000000000000000000e+00	0.000000000000000000e+00	1.185846043575685904e+01	1.000000000000000000e+00
5.570000000000000000e+02	5.574960660254717482e+01	2.023653988816523608e+01	-2.080219451160756228e-03	6.246968965025417475e+01	2.502165245658133363e-01	0.000000000000000000e+00	0.000000000000000000e+00	1.449996070062636377e+01	1.000000000000000000e+00
5.600000000000000000e+02	4.720907148330528713e+01	3.195439464902931448e+01	-1.923777167506669121e-03	5.742818782364965813e+01	3.020214715752154166e-01	0.000000000000000000e+00	0.000000000000000000e+00	1.209282045083380730e+01	1.000000000000000000e+00
5.610000000000000000e+02	1.441249628547142549e+02	2.082779725189947584e+01	2.008084626951624988e-03	-6.014507612814371385e+01	2.725512267511203124e-01	0.000000000000000000e+00	0.000000000000000000e+00	1.238785247684835866e+01	1.000000000000000000e+00
5.610000000000000000e+02	1.224789610949081293e+02	3.937367931532619991e+01	-4.472645659016552186e-03	1.395679064187512779e+02	8.119262008223948612e-02	0.000000000000000000e+00	0.000000000000000000e+00	1.683557325582383513e+01	1.000000000000000000e+00
5.620000000000000000e+02	3.507125592830585248e+01	5.986048665837597760e+00	-3.058744171158198251e-03	9.400358220166155832e+01	1.756513525080413141e-01	0.000000000000000000e+00	0.000000000000000000e+00	6.849505070807225593e+00	1.000000000000000000e+00
5.620000000000000000e+02	3.168590154781571755e+01	1.194046680983035458e+01	3.451377003303759874e-03	-1.066565497639580826e+02	3.290256035479753871e-01	0.000000000000000000e+00	0.000000000000000000e+00	6.849505070807225593e+00	1.000000000000000000e+00
5.620000000000000000e+02	9.390183135679949089e+01	2.706022167112566024e+01	-2.966662240559347734e-03	9.103615414788905014e+01	9.741459943215136086e-02	0.000000000000000000e+00	0.000000000000000000e+00	1.170117419219070598e+01	1.000000000000000000e+00
5.630000000000000000e+02	5.436096249968499450e+01	4.170563874124296433e+01	-2.669784489561384620e-03	8.146898541974724139e+01	1.478231244298099378e-01	0.000000000000000000e+00	0.000000000000000000e+00	1.202560086093388492e+01	1.000000000000000000e+00
5.630000000000000000e+02	1.097860356031714169e+01	4.308438706460387380e+01	2.497566228159120612e-03	-7.591908766094215366e+01	1.457289833713573124e-01	0.000000000000000000e+00	0.000000000000000000e+00	2.401049084025391878e+01	1.000000000000000000e+00
5.640000000000000000e+02	1.248205347252730490e+02	6.736612706282100405e+00	-2.840263463432827259e-03	8.696283297870346018e+01	1.110893696395462982e-01	0.000000000000000000e+00	0.000000000000000000e+00	1.341395988508515025e+01	1.000000000000000000e+00
5.640000000000000000e+02	3.339372072144089998e+01	3.447821526507462409e+01	5.139706476157927285e-03	-1.610645775841410625e+02	4.344268409347318283e-02	0.000000000000000000e+00	0.000000000000000000e+00	7.007346767265057785e+00	1.000000000000000000e+00
5.650000000000000000e+02	2.750765256711638784e+01	2.040390761085651405e+01	-3.572614008241772280e-03	1.105635279003711560e+02	1.537397983047229522e-01	0.000000000000000000e+00	0.000000000000000000e+00	9.438622502102163025e+00	1.000000000000000000e+00
5.650000000000000000e+02	8.471712219508910380e+01	3.881793266201631099e+01	-2.128263826912969552e-03	6.401796549010592230e+01	2.462149790863364940e-01	0.000000000000000000e+00	0.000000000000000000e+00	1.350382235321584545e+01	1.000000000000000000e+00
5.650000000000000000e+02	1.320568904329475401e+02	1.803127852120023888e+01	-9.866715345625332902e-04	2.722906486367349999e+01	3.983206239772626445e-01	0.000000000000000000e+00	0.000000000000000000e+00	1.238785247684835866e+01	1.000000000000000000e+00
5.660000000000000000e+02	1.136896432228181055e+02	2.501455614587153775e+01	-4.606858849983238441e-03	1.438930545283831464e+02	2.171611298373016252e-01	0.000000000000000000e+00	0.000000000000000000e+00	3.437027251261342897e+00	1.000000000000000000e+00
5.660000000000000000e+02	9.725153810461090131e+01	1.551734538336493685e+01	-1.146947534336307563e-03	3.239411184935292454e+01	3.834475368054198752e-01	0.000000000000000000e+00	0.000000000000000000e+00	7.482865238401473107e+00	1.000000000000000000e+00
5.660000000000000000e+02	1.141968043834148290e+02	2.161515268598401107e+01	4.664357343519832423e-03	-1.457459983324553434e+02	2.201548265959900608e-01	0.000000000000000000e+00	0.000000000000000000e+00	3.437027251261342897e+00	1.000000000000000000e+00
5.660000000000000000e+02	8.230087733485886758e+01	2.553203867920044345e+01	-2.324998545851116906e-03	7.035792948012458226e+01	3.627392978993612127e-01	0.000000000000000000e+00	0.000000000000000000e+00	5.841346137480444511e+00	1.000000000000000000e+00
5.660000000000000000e+02	4.737228393695715312e+01	3.191924778168273846e+01	2.111925514875729899e-03	-6.349144779900964863e+01	3.508196455691297011e-01	0.000000000000000000e+00	0.000000000000000000e+00	4.918852252145597959e+00	1.000000000000000000e+00
5.670000000000000000e+02	1.323785048154432502e+02	4.008643457410264688e+01	3.714047053664670198e-03	-1.151213427071300828e+02	1.105763692565689960e-01	0.000000000000000000e+00	0.000000000000000000e+00	2.205750086317363667e+01	1.000000000000000000e+00
5.670000000000000000e+02	7.128376908409147461e+01	4.602238165859912300e+01	-1.560717932746644339e-03	4.572825764840713703e+01	3.831615224703712741e-01	0.000000000000000000e+00	0.000000000000000000e+00	1.524332841439535358e+01	1.000000000000000000e+00
5.670000000000000000e+02	4.039103504538488920e+01	3.485304985343104534e+01	-2.682218009345775124e-03	8.186966745557541003e+01	2.626539357176450595e-01	0.000000000000000000e+00	0.000000000000000000e+00	7.007346767265057785e+00	1.000000000000000000e+00
5.680000000000000000e+02	4.785197428446483059e+01	2.702384129713563965e+01	-3.064444509374457479e-03	9.418728103843562849e+01	1.867325600677153252e-01	0.000000000000000000e+00	0.000000000000000000e+00	4.918852252145597959e+00	1.000000000000000000e+00
5.680000000000000000e+02	1.093116876267770721e+01	6.547493051699827760e+00	-2.821236837808945453e-03	8.634968181779980512e+01	1.811630965334009025e-01	0.000000000000000000e+00	0.000000000000000000e+00	7.827690046432306481e+00	1.000000000000000000e+00
5.680000000000000000e+02	9.025795410575688038e+01	1.817874633531677375e+01	-2.269769732273165756e-03	6.857812827784798060e+01	3.946749916359133525e-01	0.000000000000000000e+00	0.000000000000000000e+00	5.629466968941288840e+00	1.000000000000000000e+00
5.680000000000000000e+02	8.997718991516597953e+01	2.380120752448321042e+01	-3.148137546036166440e-03	9.688436898261983288e+01	2.761401725174077448e-01	0.000000000000000000e+00	0.000000000000000000e+00	5.629466968941288840e+00	1.000000000000000000e+00
5.690000000000000000e+02	4.295344081366341271e+01	5.286219530198782479e+01	-2.752789328429361675e-03	8.414389553353211681e+01	1.509598643122103123e-01	0.000000000000000000e+00	0.000000000000000000e+00	1.693569195277860118e+01	1.000000000000000000e+00
5.700000000000000000e+02	7.656508254073892772e+01	2.663747197777811238e+01	2.934008229978104804e-03	-8.998384750708785873e+01	1.268506238265184605e-01	0.000000000000000000e+00	0.000000000000000000e+00	5.841346137480444511e+00	1.000000000000000000e+00
5.710000000000000000e+02	6.719081009413984340e+00	1.314529937060773968e+01	-2.363723428143124118e-03	7.160587575302533025e+01	3.896922739855732676e-01	0.000000000000000000e+00	0.000000000000000000e+00	7.827690046432306481e+00	1.000000000000000000e+00
5.710000000000000000e+02	5.354902024997759469e+01	1.880961957232056037e+01	-3.510773447976329661e-03	1.085706568539101085e+02	1.706071251256708887e-01	0.000000000000000000e+00	0.000000000000000000e+00	9.996487947153704923e+00	1.000000000000000000e+00
5.720000000000000000e+02	1.146581510854619523e+02	7.571377958827842924e+00	-2.862942541131534811e-03	8.769368789192213853e+01	2.327064748731501043e-01	0.000000000000000000e+00	0.000000000000000000e+00	1.201379988227110651e+01	1.000000000000000000e+00
5.730000000000000000e+02	4.017901144337878350e+01	3.471446160205197629e+01	3.000682523681915282e-03	-9.213249022467033456e+01	1.012636268025409736e-01	0.000000000000000000e+00	0.000000000000000000e+00	1.024271292804791500e+01	1.000000000000000000e+00
5.730000000000000000e+02	7.093702305513653528e+01	4.727665951006967049e+01	3.133665052435943930e-03	-9.641797907052692551e+01	1.145720727916108572e-01	0.000000000000000000e+00	0.000000000000000000e+00	9.501514756642732706e+00	1.000000000000000000e+00
5.730000000000000000e+02	6.333999658131281052e+01	5.298314454262001050e+01	-3.315449854585773501e-03	1.022761677307853603e+02	1.322526724232225837e-01	0.000000000000000000e+00	0.000000000000000000e+00	9.501514756642732706e+00	1.000000000000000000e+00
5.740000000000000000e+02	6.949778496985123866e+01	8.189031303001595319e+00	-3.104402686762537927e-03	9.547497142229133260e+01	1.244303306242343643e-01	0.000000000000000000e+00	0.000000000000000000e+00	4.097268146553373569e+00	1.000000000000000000e+00
5.740000000000000000e+02	3.961401718357809187e+01	2.448734325851100735e+01	-3.272529865770131517e-03	1.008930301482993599e+02	1.055011665378764452e-01	0.000000000000000000e+00	0.000000000000000000e+00	8.529158660525697044e+00	1.000000000000000000e+00
5.750000000000000000e+02	1.380007867747536920e+02	1.129749389483160193e+01	1.111820811246776695e-03	-3.126211968916385686e+01	3.579256805982765632e-01	0.000000000000000000e+00	0.000000000000000000e+00	1.204345396404975332e+01	1.000000000000000000e+00
5.750000000000000000e+02	9.421030585043541805e+01	2.200169009905917505e+01	8.586959552379797847e-04	-2.310492973948866435e+01	4.688216642297111658e-01	0.000000000000000000e+00	0.000000000000000000e+00	1.311237042053480728e+01	1.000000000000000000e+00
5.750000000000000000e+02	5.071069460258247119e+00	2.700791867363749432e+01	-3.645943980822037751e-03	1.129266562188359018e+02	1.010503988526625374e-01	0.000000000000000000e+00	0.000000000000000000e+00	8.249624038384729019e+00	1.000000000000000000e+00
5.760000000000000000e+02	1.266669439067274254e+02	7.224560157698642904e+00	-2.922066022267199442e-03	8.959899847150778385e+01	1.290843700928272497e-01	0.000000000000000000e+00	0.000000000000000000e+00	6.238402672956722128e+00	1.000000000000000000e+00
5.760000000000000000e+02	8.173358084681206037e+01	2.603475236355198419e+01	2.253936045519473828e-03	-6.806787261789401100e+01	2.223718366120525092e-01	0.000000000000000000e+00	0.000000000000000000e+00	3.021276465897241081e+00	1.000000000000000000e+00
5.770000000000000000e+02	4.779575879260961102e+01	2.689683525880128201e+01	2.349180405039566748e-03	-7.113721296040685615e+01	2.829091857633082574e-01	0.000000000000000000e+00	0.000000000000000000e+00	8.529158660525697044e+00	1.000000000000000000e+00
5.780000000000000000e+02	6.445116266975596808e+00	5.235395737117524817e+01	2.545970171167053885e-03	-7.747895089861344786e+01	2.496693526424144105e-01	0.000000000000000000e+00	0.000000000000000000e+00	2.538325594332081536e+01	1.000000000000000000e+00
5.780000000000000000e+02	8.456778141330357812e+01	4.636236277174830178e+01	3.231858014244185905e-03	-9.958234093455183711e+01	1.255439954009541781e-01	0.000000000000000000e+00	0.000000000000000000e+00	1.366138762880425084e+01	1.000000000000000000e+00
5.780000000000000000e+02	1.406619925820892547e+02	2.953148132443646645e+01	1.945946090088026062e-03	-5.814260250155662391e+01	2.320501352773192139e-01	0.000000000000000000e+00	0.000000000000000000e+00	1.690785822831497143e+01	1.000000000000000000e+00
5.780000000000000000e+02	5.435795741078021592e+01	3.465117342905016784e+01	-3.020232927552717224e-03	9.276252063923165281e+01	2.868829479087959822e-01	0.000000000000000000e+00	0.000000000000000000e+00	1.015835671567498366e+01	1.000000000000000000e+00
5.790000000000000000e+02	1.076363075636497086e+02	5.461048880236261560e+00	-3.029809574144096476e-03	9.307113721114221505e+01	1.828646261361229763e-01	0.000000000000000000e+00	0.000000000000000000e+00	1.295548083603915224e+01	1.000000000000000000e+00
5.790000000000000000e+02	1.204337183783800072e+02	7.478661363346360780e+00	-2.713149270862912597e-03	8.286645686439428005e+01	1.491740591997200438e-01	0.000000000000000000e+00	0.000000000000000000e+00	6.238402672956722128e+00	1.000000000000000000e+00
5.790000000000000000e+02	1.256840808355346439e+02	3.737608645033156307e+01	-2.725958530902274080e-03	8.327924748837087066e+01	1.039404371312663278e-01	0.000000000000000000e+00	0.000000000000000000e+00	1.484662129603795400e+01	1.000000000000000000e+00
5.800000000000000000e+02	9.820358077219134429e+01	4.922278411939392129e+01	-2.686968125435435992e-03	8.202274447786921030e+01	1.032303499553265391e-01	0.000000000000000000e+00	0.000000000000000000e+00	1.393129795538784066e+01	1.000000000000000000e+00
5.810000000000000000e+02	8.247296556774479370e+01	2.896415873990807910e+01	-2.933997335779137822e-03	8.998349643113378704e+01	1.171433434059726553e-01	0.000000000000000000e+00	0.000000000000000000e+00	3.021276465897241081e+00	1.000000000000000000e+00
5.820000000000000000e+02	1.743503150581909011e+01	1.398195352330397689e+01	-3.326588981357106803e-03	1.026351367170002931e+02	1.267066669479778307e-01	0.000000000000000000e+00	0.000000000000000000e+00	1.557834860344421735e+01	1.000000000000000000e+00
5.820000000000000000e+02	1.319201265640460576e+02	1.478601663948795242e+01	-2.595836960744304662e-03	7.908595576244231040e+01	1.952905896066871039e-01	0.000000000000000000e+00	0.000000000000000000e+00	8.375473015433758661e+00	1.000000000000000000e+00
5.830000000000000000e+02	9.233078248693406920e+01	2.459944886393003216e+01	-9.336942869818830662e-03	2.963245242627549487e+02	2.338545632124666707e-02	0.000000000000000000e+00	0.000000000000000000e+00	1.078087411640237292e+01	1.000000000000000000e+00
5.840000000000000000e+02	1.391940095538553805e+02	4.353270808348884913e+01	-2.740427812463695854e-03	8.374553388944934795e+01	1.433292321197994212e-01	0.000000000000000000e+00	0.000000000000000000e+00	1.484662129603795400e+01	1.000000000000000000e+00
5.840000000000000000e+02	4.837444980924896498e+00	4.817579078845881213e+00	-1.942713359883888307e-03	5.803842468691210854e+01	2.423350728099447071e-01	0.000000000000000000e+00	0.000000000000000000e+00	1.557834860344421735e+01	1.000000000000000000e+00
5.840000000000000000e+02	1.395091457432409925e+02	1.832936761421095895e+01	-1.194009139765660199e-03	3.391071697805097074e+01	3.329022256484308606e-01	0.000000000000000000e+00	0.000000000000000000e+00	8.375473015433758661e+00	1.000000000000000000e+00
5.840000000000000000e+02	8.459297522684477144e+01	4.625083536297591280e+01	-1.326954892738034086e-03	3.819502068926200877e+01	3.733448574255731067e-01	0.000000000000000000e+00	0.000000000000000000e+00	1.349627573883786269e+01	1.000000000000000000e+00
5.850000000000000000e+02	1.127413006899753753e+02	4.582709829605197882e+01	-3.827612426874987817e-03	1.187810951928761796e+02	6.615397721560278832e-02	0.000000000000000000e+00	0.000000000000000000e+00	1.078901073911900355e+01	1.000000000000000000e+00
5.850000000000000000e+02	4.213841732653480676e+01	1.041988751008591585e+01	-2.606769635833201294e-03	7.943827164624913451e+01	2.087626274855578501e-01	0.000000000000000000e+00	0.000000000000000000e+00	5.820549026994839892e+00	1.000000000000000000e+00
5.850000000000000000e+02	1.173531224670988280e+02	3.607343987344587077e+01	1.664782317078026879e-03	-4.908183170419875552e+01	3.925821850136693714e-01	0.000000000000000000e+00	0.000000000000000000e+00	1.078901073911900355e+01	1.000000000000000000e+00
5.850000000000000000e+02	4.884289285479106013e+01	5.339978846987337846e+01	-2.293355836102945085e-03	6.933821297338489842e+01	1.816468311219636700e-01	0.000000000000000000e+00	0.000000000000000000e+00	1.846778716590467795e+01	1.000000000000000000e+00
5.860000000000000000e+02	8.961772730172210544e+00	5.222352316225313018e+01	-3.237254454520865563e-03	9.975624637032390751e+01	1.136548437067010919e-01	0.000000000000000000e+00	0.000000000000000000e+00	1.159007151118815493e+01	1.000000000000000000e+00
5.860000000000000000e+02	1.010864510317193634e+02	4.148276262879772247e+01	-3.024042713263029591e-03	9.288529461803639720e+01	9.065079871068659756e-02	0.000000000000000000e+00	0.000000000000000000e+00	1.243819813905244764e+01	1.000000000000000000e+00
5.870000000000000000e+02	1.228548646216575975e+02	2.353197304673193102e+01	2.464140920017439916e-03	-7.484192522048770968e+01	1.732303572173163886e-01	0.000000000000000000e+00	0.000000000000000000e+00	8.932849116992620964e+00	1.000000000000000000e+00
5.870000000000000000e+02	4.735345210521280279e+01	1.300488329979806323e+01	-2.764388891672550034e-03	8.451770252427928654e+01	2.431834589724541917e-01	0.000000000000000000e+00	0.000000000000000000e+00	5.820549026994839892e+00	1.000000000000000000e+00
5.880000000000000000e+02	1.352757059531049038e+02	1.037955443104787356e+01	-2.482830908840542861e-03	7.544422793935645188e+01	1.555997221524434426e-01	0.000000000000000000e+00	0.000000000000000000e+00	9.006749807999613111e+00	1.000000000000000000e+00
5.890000000000000000e+02	5.870141216086089031e+01	9.456956941653043458e+00	-2.575562085343264564e-03	7.843257856171995002e+01	2.861363629398000485e-01	0.000000000000000000e+00	0.000000000000000000e+00	1.188965848405263159e+01	1.000000000000000000e+00
5.890000000000000000e+02	9.403225910904347984e+01	2.698909694632826373e+01	2.755161705431582401e-03	-8.422034764552337549e+01	1.435140442419945428e-01	0.000000000000000000e+00	0.000000000000000000e+00	1.017529433361361058e+01	1.000000000000000000e+00
5.890000000000000000e+02	8.567820510853947269e+01	3.279826182024363845e+01	-2.755574403603277319e-03	8.423364723779369001e+01	2.911670505898669159e-01	0.000000000000000000e+00	0.000000000000000000e+00	9.150184243270498285e+00	1.000000000000000000e+00
5.900000000000000000e+02	2.260003080806063380e+01	1.061207040394602963e+01	-2.427530995362991908e-03	7.366213547499052083e+01	1.019409349301847456e-01	0.000000000000000000e+00	0.000000000000000000e+00	1.035324888864335335e+01	1.000000000000000000e+00
5.900000000000000000e+02	8.850576281632072551e+01	1.501904137858983113e+01	-4.236831947990757005e-03	1.319685846298694401e+02	5.889090182824463504e-02	0.000000000000000000e+00	0.000000000000000000e+00	1.318424785750875472e+01	1.000000000000000000e+00
5.900000000000000000e+02	1.729513096217914381e+01	4.416840688677345383e+01	2.526264639544289342e-03	-7.684392134426326493e+01	1.251424357928963005e-01	0.000000000000000000e+00	0.000000000000000000e+00	1.159007151118815493e+01	1.000000000000000000e+00
5.900000000000000000e+02	7.402021522483290994e+01	3.022924783625431999e+01	1.464307003853379616e-03	-4.262132349501187178e+01	3.686184568614745416e-01	0.000000000000000000e+00	0.000000000000000000e+00	1.193769496085979043e+01	1.000000000000000000e+00
5.910000000000000000e+02	1.374535823199516216e+01	5.246948213271441119e+00	-2.783347161593487974e-03	8.512865085744861915e+01	2.882717028018462191e-01	0.000000000000000000e+00	0.000000000000000000e+00	1.035324888864335335e+01	1.000000000000000000e+00
5.920000000000000000e+02	3.950303495100425977e+01	4.466414732711523783e+01	-2.295346200212208115e-03	6.940235435548491694e+01	2.872279130599915131e-01	0.000000000000000000e+00	0.000000000000000000e+00	1.489324685896643174e+01	1.000000000000000000e+00
5.920000000000000000e+02	1.426262710581182489e+02	1.605791400143591119e+01	-2.754058149153486637e-03	8.418478449174020284e+01	1.017613573212097222e-01	0.000000000000000000e+00	0.000000000000000000e+00	9.288410777611918689e+00	1.000000000000000000e+00
5.920000000000000000e+02	1.139875306097965506e+02	2.461187159245190514e+01	3.352548433515863732e-03	-1.034717048264597850e+02	1.475135812705076210e-01	0.000000000000000000e+00	0.000000000000000000e+00	8.932849116992620964e+00	1.000000000000000000e+00
5.920000000000000000e+02	8.948714539870501028e+01	4.111798811091867378e+01	-1.409017493883799130e-03	4.083956629361457402e+01	3.044113991491189664e-01	0.000000000000000000e+00	0.000000000000000000e+00	8.071431282998988266e+00	1.000000000000000000e+00
5.930000000000000000e+02	5.311925884832854905e+01	5.069798928560639695e+01	-3.103884568187480035e-03	9.545827455695838637e+01	1.363011787375764117e-01	0.000000000000000000e+00	0.000000000000000000e+00	7.565286949025544772e+00	1.000000000000000000e+00
5.930000000000000000e+02	1.081045773128413998e+02	4.684166879007791806e+01	-3.153248762419457851e-03	9.704908280634226969e+01	1.128358529787659714e-01	0.000000000000000000e+00	0.000000000000000000e+00	1.364083049543350690e+01	1.000000000000000000e+00
5.930000000000000000e+02	5.672644103057841392e+01	4.404804166737996951e+01	-2.841473758011829262e-03	8.700183587605478408e+01	2.209367637546231222e-01	0.000000000000000000e+00	0.000000000000000000e+00	7.565286949025544772e+00	1.000000000000000000e+00
5.940000000000000000e+02	2.071991320057366792e+01	2.794530141044091209e+01	-3.007353212818941659e-03	9.234745954551833336e+01	2.946837613067903039e-01	0.000000000000000000e+00	0.000000000000000000e+00	1.512477604467125403e+01	1.000000000000000000e+00
5.950000000000000000e+02	1.348666581175235137e+02	1.047891992074642609e+01	2.252611966573570164e-03	-6.802520291077632919e+01	3.163002662129349440e-01	0.000000000000000000e+00	0.000000000000000000e+00	8.105990526119693840e+00	1.000000000000000000e+00
5.970000000000000000e+02	7.081687509910449307e+01	3.163644056157710338e+01	-3.543236611124480837e-03	1.096168132541237696e+02	1.147177367792296954e-01	0.000000000000000000e+00	0.000000000000000000e+00	4.840105970536760616e+00	1.000000000000000000e+00
5.970000000000000000e+02	1.060213921553802408e+01	3.918760989176259102e+01	-1.848343068366865892e-03	5.499725201960274035e+01	2.134866898156457804e-01	0.000000000000000000e+00	0.000000000000000000e+00	1.382915341422936883e+01	1.000000000000000000e+00
5.970000000000000000e+02	9.101950842585671353e+01	4.904262479086767712e+01	-3.217864169907534190e-03	9.913137595157802195e+01	9.552079468034091470e-02	0.000000000000000000e+00	0.000000000000000000e+00	3.579477951249200096e+00	1.000000000000000000e+00
5.980000000000000000e+02	1.010957522947515770e+02	5.614817151879018198e+00	-2.096321044484481151e-03	6.298857885499304388e+01	2.018696868732758887e-01	0.000000000000000000e+00	0.000000000000000000e+00	1.148272686047822688e+01	1.000000000000000000e+00
5.980000000000000000e+02	1.141351432351823689e+02	3.460628848289299953e+01	-2.337457579492925250e-03	7.075943372434662137e+01	2.215974126837113589e-01	0.000000000000000000e+00	0.000000000000000000e+00	7.727383083018282584e+00	1.000000000000000000e+00
5.990000000000000000e+02	7.072764200057356732e+01	6.441873063496731611e+00	-3.498854486617361016e-03	1.081865569541967176e+02	1.540166821951439724e-01	0.000000000000000000e+00	0.000000000000000000e+00	9.556421888209035487e+00	1.000000000000000000e+00
6.000000000000000000e+02	6.825857895565845013e+01	2.752770028644961542e+01	1.496110891555370043e-03	-4.364623411506673989e+01	4.099936884652579661e-01	0.000000000000000000e+00	0.000000000000000000e+00	4.840105970536760616e+00	1.000000000000000000e+00
6.010000000000000000e+02	3.808394561037785309e+01	4.673934648405597159e+01	-2.502262654985394370e-03	7.607043449550720027e+01	2.664492270829710296e-01	0.000000000000000000e+00	0.000000000000000000e+00	1.956004873666575605e+01	1.000000000000000000e+00
6.020000000000000000e+02	1.088852585764387015e+02	1.405144017533484835e+01	-5.068370983713420611e-03	1.587657232906565810e+02	8.568434596729146424e-02	0.000000000000000000e+00	0.000000000000000000e+00	1.148272686047822688e+01	1.000000000000000000e+00
6.020000000000000000e+02	9.452975042062301725e+01	4.834200824691638587e+01	-3.553721940467880792e-03	1.099547129945429589e+02	1.077935985786008244e-01	0.000000000000000000e+00	0.000000000000000000e+00	3.579477951249200096e+00	1.000000000000000000e+00
6.030000000000000000e+02	4.778365202072792073e+01	2.952717996868023320e+01	-2.754570679182191412e-03	8.420130126083581956e+01	1.145314308104267154e-01	0.000000000000000000e+00	0.000000000000000000e+00	1.262972788949896952e+01	1.000000000000000000e+00
6.030000000000000000e+02	1.209214138694709249e+02	1.459408329550210581e+01	-2.590993486290697582e-03	7.892987017781248937e+01	1.203427105864226521e-01	0.000000000000000000e+00	0.000000000000000000e+00	4.243883823797244936e+00	1.000000000000000000e+00
6.040000000000000000e+02	6.247508814662524657e+01	1.126064408867768130e+01	-2.305354340755366976e-03	6.972487623160898806e+01	2.661718826504063662e-01	0.000000000000000000e+00	0.000000000000000000e+00	7.547785605934168807e+00	1.000000000000000000e+00
6.040000000000000000e+02	6.353946094294290958e+01	2.583517106798433360e+01	-2.449852858290870426e-03	7.438147880145938018e+01	1.372203618101355271e-01	0.000000000000000000e+00	0.000000000000000000e+00	5.013454893912477672e+00	1.000000000000000000e+00
6.050000000000000000e+02	5.859941373633745343e+01	4.783899889731161537e+00	-3.330088082423039025e-03	1.027478985867667660e+02	1.314217343101676816e-01	0.000000000000000000e+00	0.000000000000000000e+00	7.547785605934168807e+00	1.000000000000000000e+00
6.060000000000000000e+02	3.778663813711163755e+01	1.676290925967125744e+01	-3.026743978473502017e-03	9.297234546627670682e+01	7.354392111018126510e-02	0.000000000000000000e+00	0.000000000000000000e+00	9.641712611281270995e+00	1.000000000000000000e+00
6.070000000000000000e+02	9.582084198945844378e+01	6.504505149348328352e+00	-2.895986652915887721e-03	8.875856591612493673e+01	1.371075464204898342e-01	0.000000000000000000e+00	0.000000000000000000e+00	1.508758459941905627e+01	1.000000000000000000e+00
6.070000000000000000e+02	2.819204787976375570e+01	1.771499112177420088e+01	-3.294033203242884358e-03	1.015859957111562721e+02	9.103207636710630712e-02	0.000000000000000000e+00	0.000000000000000000e+00	9.641712611281270995e+00	1.000000000000000000e+00
6.070000000000000000e+02	8.847476378197698921e+01	2.357443175542819347e+01	-1.819695009291559789e-03	5.407404098749979937e+01	1.723367195199481117e-01	0.000000000000000000e+00	0.000000000000000000e+00	1.242681853338626929e+01	1.000000000000000000e+00
6.070000000000000000e+02	1.356384972687210677e+02	2.869243730862672948e+01	-2.528787206714278295e-03	7.692521347768258977e+01	4.036847419173230644e-01	0.000000000000000000e+00	0.000000000000000000e+00	3.484447225876595944e+00	1.000000000000000000e+00
6.080000000000000000e+02	1.178366934438797387e+02	1.167945642301422993e+01	-2.810398437695250246e-03	8.600040403500111097e+01	1.474429335983570288e-01	0.000000000000000000e+00	0.000000000000000000e+00	4.243883823797244936e+00	1.000000000000000000e+00
6.080000000000000000e+02	1.298548921922963473e+02	4.340732388741959369e+01	-3.322109887601625185e-03	1.024907936479632582e+02	1.581638753919222262e-01	0.000000000000000000e+00	0.000000000000000000e+00	5.501620253493140211e+00	1.000000000000000000e+00
6.080000000000000000e+02	1.197513132231493529e+02	3.576250114621506526e+01	-3.275335958382250175e-03	1.009834591595563040e+02	4.006928346263669560e-01	0.000000000000000000e+00	0.000000000000000000e+00	4.904708218433108335e+00	1.000000000000000000e+00
6.080000000000000000e+02	5.411277809811788586e+01	4.921750701563036046e+01	-1.298462870960955277e-03	3.727683810794397345e+01	3.199885519232317233e-01	0.000000000000000000e+00	0.000000000000000000e+00	1.822140283996400356e+01	1.000000000000000000e+00
6.090000000000000000e+02	3.802953295527802169e+01	3.868225206168298058e+01	-2.287880803802370532e-03	6.916177483467107834e+01	1.435463195654838042e-01	0.000000000000000000e+00	0.000000000000000000e+00	1.922660581770362498e+01	1.000000000000000000e+00
6.090000000000000000e+02	1.341757696684405801e+02	2.386876620100678181e+01	-2.670960651683099412e-03	8.150688836610233068e+01	2.472358832191793310e-01	0.000000000000000000e+00	0.000000000000000000e+00	5.040572882828872281e+00	1.000000000000000000e+00
6.090000000000000000e+02	1.120025705607237256e+02	4.767890777673032687e+01	-2.489902946928052030e-03	7.567213111299477646e+01	3.001257683544047428e-01	0.000000000000000000e+00	0.000000000000000000e+00	1.108916835005818058e+01	1.000000000000000000e+00
6.100000000000000000e+02	7.775155766316980532e+01	2.985445320406104130e+01	-3.277472174705943313e-03	1.010523007683999452e+02	2.285029891929200030e-01	0.000000000000000000e+00	0.000000000000000000e+00	4.445285311255904759e+00	1.000000000000000000e+00
6.110000000000000000e+02	5.717794414669924663e+01	1.489366664528771800e+01	-2.626198546052327647e-03	8.006438681198810059e+01	3.222316545254053644e-01	0.000000000000000000e+00	0.000000000000000000e+00	7.206780563594682221e+00	1.000000000000000000e+00
6.120000000000000000e+02	7.637036778325428088e+01	1.148791478280756273e+01	-3.387489692950676912e-03	1.045977202434552140e+02	8.634903478249666975e-02	0.000000000000000000e+00	0.000000000000000000e+00	1.710556327699678292e+01	1.000000000000000000e+00
6.120000000000000000e+02	5.858151075969632871e+01	3.155257141270244148e+01	-1.548912071524241769e-03	4.534780250848481842e+01	3.210630408242145517e-01	0.000000000000000000e+00	0.000000000000000000e+00	8.129081585496420459e+00	1.000000000000000000e+00
6.120000000000000000e+02	8.433381172505558254e+01	3.718305128550156269e+01	-2.679726401214939206e-03	8.178937300672572519e+01	1.737286024851795174e-01	0.000000000000000000e+00	0.000000000000000000e+00	6.738176223780878438e+00	1.000000000000000000e+00
6.120000000000000000e+02	2.283507254025722233e+01	5.320548669793132035e+01	-2.896657443788743565e-03	8.878018279189396367e+01	1.128484059652477001e-01	0.000000000000000000e+00	0.000000000000000000e+00	2.101894316094787385e+01	1.000000000000000000e+00
6.120000000000000000e+02	7.381424947566495121e+01	3.191798554814357303e+01	3.730500280925099898e-03	-1.156515636509153779e+02	2.880363151238849451e-01	0.000000000000000000e+00	0.000000000000000000e+00	4.445285311255904759e+00	1.000000000000000000e+00
6.120000000000000000e+02	1.358223508102525159e+02	3.217203072527549779e+01	-2.411538873829150928e-03	7.314677410310969208e+01	2.671283025027856306e-01	0.000000000000000000e+00	0.000000000000000000e+00	3.484447225876595944e+00	1.000000000000000000e+00
6.130000000000000000e+02	1.150064195156671190e+02	3.700433302399110858e+01	-3.245174793775942087e-03	1.000114868583117129e+02	2.725208966926259135e-01	0.000000000000000000e+00	0.000000000000000000e+00	4.904708218433108335e+00	1.000000000000000000e+00
6.130000000000000000e+02	1.268658020487865912e+02	3.878853989943977609e+01	3.041185095313725297e-03	-9.343772423234723590e+01	1.122723415823340121e-01	0.000000000000000000e+00	0.000000000000000000e+00	5.501620253493140211e+00	1.000000000000000000e+00
6.130000000000000000e+02	1.393015872149314589e+02	4.858342291306316696e+01	2.885679591852592044e-03	-8.842641104108855643e+01	1.201506960349099096e-01	0.000000000000000000e+00	0.000000000000000000e+00	1.077181730136318905e+01	1.000000000000000000e+00
6.130000000000000000e+02	7.883320464310058640e+01	5.317802199716498990e+01	-2.545895122994601325e-03	7.747653239966504657e+01	3.251251706138708064e-01	0.000000000000000000e+00	0.000000000000000000e+00	1.038164832314381592e+01	1.000000000000000000e+00
6.130000000000000000e+02	9.578105457389335697e+01	6.221684209757238015e+00	2.311376239327592435e-03	-6.991893765760191570e+01	1.333675907900302438e-01	0.000000000000000000e+00	0.000000000000000000e+00	9.643015471264329008e+00	1.000000000000000000e+00
6.140000000000000000e+02	5.627630211269396909e+01	5.054985748760942954e+01	-2.006363856039273044e-03	6.008962264398867603e+01	1.727816556957310068e-01	0.000000000000000000e+00	0.000000000000000000e+00	1.802253387402908302e+01	1.000000000000000000e+00
6.140000000000000000e+02	1.186381010792866419e+02	6.306216970081814033e+00	-2.263944034112020439e-03	6.839038959726465805e+01	1.408411869086949597e-01	0.000000000000000000e+00	0.000000000000000000e+00	1.500182867005838006e+01	1.000000000000000000e+00
6.140000000000000000e+02	6.581628520565816132e+01	3.525932283945264345e+01	-3.104553409245320705e-03	9.547982859807854084e+01	1.462994640337554886e-01	0.000000000000000000e+00	0.000000000000000000e+00	8.129081585496420459e+00	1.000000000000000000e+00
6.140000000000000000e+02	1.170656376462952721e+02	2.122540670001321317e+01	-2.438581095931126319e-03	7.401823550688212094e+01	1.796914617924937341e-01	0.000000000000000000e+00	0.000000000000000000e+00	1.500182867005838006e+01	1.000000000000000000e+00
6.160000000000000000e+02	6.347158203986562164e+00	8.856899174520830087e+00	2.777186572616577049e-03	-8.493012000086301327e+01	2.410544842978061819e-01	0.000000000000000000e+00	0.000000000000000000e+00	3.069597882363031971e+01	1.000000000000000000e+00
6.160000000000000000e+02	8.340409772929709220e+01	4.385677968189414599e+01	-1.913318832311332708e-03	5.709115799540249014e+01	2.167171777026948298e-01	0.000000000000000000e+00	0.000000000000000000e+00	4.900568338081446207e+00	1.000000000000000000e+00
6.170000000000000000e+02	1.333164337067485690e+02	1.949847771226734849e+01	2.812521433877098430e-03	-8.606881961216264187e+01	8.448993045959285464e-02	0.000000000000000000e+00	0.000000000000000000e+00	1.291892280738458254e+01	1.000000000000000000e+00
6.170000000000000000e+02	9.417277730981984973e+01	1.572963833358994812e+01	-3.555546658954089351e-03	1.100135162884248103e+02	1.396019179477971939e-01	0.000000000000000000e+00	0.000000000000000000e+00	9.643015471264329008e+00	1.000000000000000000e+00
6.190000000000000000e+02	7.342043906900056527e+01	2.434556084525119957e+01	-2.208047653751244420e-03	6.658907541859585422e+01	1.601023867706657944e-01	0.000000000000000000e+00	0.000000000000000000e+00	8.660923399817500368e+00	1.000000000000000000e+00
6.190000000000000000e+02	1.113547197542508194e+01	3.917710971414296495e+01	1.525690764061209820e-03	-4.459947372385855147e+01	2.565605035030875669e-01	0.000000000000000000e+00	0.000000000000000000e+00	3.069597882363031971e+01	1.000000000000000000e+00
6.200000000000000000e+02	5.805848224159943527e+01	8.126128438136284160e+00	-1.701313795629924661e-03	5.025909344920872712e+01	3.105658410995639773e-01	0.000000000000000000e+00	0.000000000000000000e+00	2.233964424909013147e+01	1.000000000000000000e+00
6.200000000000000000e+02	1.222579226702998909e+02	4.006392280748351453e+01	-1.920990106920548827e-03	5.733837213758583573e+01	1.992168161611362898e-01	0.000000000000000000e+00	0.000000000000000000e+00	1.285032269568382368e+01	1.000000000000000000e+00
6.200000000000000000e+02	8.075049390567110663e+01	1.973233093239089087e+01	-2.197364652157742567e-03	6.624480550135055523e+01	1.681952241324016217e-01	0.000000000000000000e+00	0.000000000000000000e+00	8.660923399817500368e+00	1.000000000000000000e+00
6.210000000000000000e+02	4.930500794319721791e+01	3.892203110202711969e+01	-7.986273451251827901e-03	2.527979137978960580e+02	1.922911407904148717e-02	0.000000000000000000e+00	0.000000000000000000e+00	2.817849363486341474e+01	1.000000000000000000e+00
6.210000000000000000e+02	8.319574517529206048e+01	3.896064250556361230e+01	-5.052853070401271129e-03	1.582656437310838271e+02	1.222398329193090660e-01	0.000000000000000000e+00	0.000000000000000000e+00	4.900568338081446207e+00	1.000000000000000000e+00
6.220000000000000000e+02	1.081813802766947248e+02	3.198638959998571352e+01	-3.354384959742740761e-03	1.035308886360485019e+02	2.590442703434640004e-01	0.000000000000000000e+00	0.000000000000000000e+00	1.071739338912480122e+01	1.000000000000000000e+00
6.250000000000000000e+02	1.301513224117076959e+02	2.992365486696290944e+01	-3.077480268368564843e-03	9.460737080729430204e+01	1.031411351392845788e-01	0.000000000000000000e+00	0.000000000000000000e+00	9.088963449577391884e+00	1.000000000000000000e+00
6.260000000000000000e+02	1.603202958435793235e+01	2.612816459728663432e+01	-2.982844258635305133e-03	9.155763511698863510e+01	2.092291812181751309e-01	0.000000000000000000e+00	0.000000000000000000e+00	1.349343452887487871e+01	1.000000000000000000e+00
6.260000000000000000e+02	6.785440645630570700e+00	8.415821071597720859e+00	-1.616972651798684411e-03	4.754111963323392587e+01	3.613069263912492834e-01	0.000000000000000000e+00	0.000000000000000000e+00	1.998065364731117199e+01	1.000000000000000000e+00
6.270000000000000000e+02	1.372602103153946018e+02	3.558695508508376548e+01	-3.678873022694471341e-03	1.139878260053578316e+02	7.017185808517323320e-02	0.000000000000000000e+00	0.000000000000000000e+00	7.876538021219583463e+00	1.000000000000000000e+00
6.280000000000000000e+02	1.147353136712122392e+02	8.721186129323061920e+00	-2.943579119426806539e-03	9.029227854958369903e+01	1.565119062743632883e-01	0.000000000000000000e+00	0.000000000000000000e+00	2.196241392491350908e+01	1.000000000000000000e+00
6.280000000000000000e+02	4.054078717032962942e+01	2.065454689037326474e+01	-2.476593376704463653e-03	7.524321751606781561e+01	1.314938301436595625e-01	0.000000000000000000e+00	0.000000000000000000e+00	1.246252823646498165e+01	1.000000000000000000e+00
6.290000000000000000e+02	9.027220062655618449e+01	6.143016362677006015e+00	-2.206314232391616385e-03	6.653321426170963093e+01	1.526431752957744248e-01	0.000000000000000000e+00	0.000000000000000000e+00	2.459859465866432515e+01	1.000000000000000000e+00
6.290000000000000000e+02	2.952100299120314375e+01	2.647511101167289738e+01	-2.674948508642052431e-03	8.163540086076299929e+01	1.154881286603082202e-01	0.000000000000000000e+00	0.000000000000000000e+00	1.236659106582099987e+01	1.000000000000000000e+00
6.290000000000000000e+02	7.223362591088891804e+01	2.449147041786839551e+01	1.565534787450635233e-03	-4.588348538621205108e+01	4.180122712266826079e-01	0.000000000000000000e+00	0.000000000000000000e+00	5.485926895381534329e+00	1.000000000000000000e+00
6.300000000000000000e+02	1.440687901459533578e+02	3.162676671953520113e+01	-2.633093379000950827e-03	8.028657938098353952e+01	1.343071821483990957e-01	0.000000000000000000e+00	0.000000000000000000e+00	7.876538021219583463e+00	1.000000000000000000e+00
6.310000000000000000e+02	1.156208996383802798e+02	5.018673995646026498e+01	-3.509606803577685480e-03	1.085330606252602621e+02	6.969167031360046227e-02	0.000000000000000000e+00	0.000000000000000000e+00	2.012378245667705556e+01	1.000000000000000000e+00
6.310000000000000000e+02	9.046986868382721525e+01	3.260549225699747922e+01	-2.069104819998479269e-03	6.211151005840832084e+01	2.053847831143498226e-01	0.000000000000000000e+00	0.000000000000000000e+00	1.995990733644342185e+01	1.000000000000000000e+00
6.310000000000000000e+02	1.376051168220209888e+02	5.277948239269144892e+01	-2.345529448269918424e-03	7.101955739572757409e+01	2.129780858743536287e-01	0.000000000000000000e+00	0.000000000000000000e+00	1.719598661668324269e+01	1.000000000000000000e+00
6.320000000000000000e+02	6.680790983448494558e+01	2.530202514132756164e+01	-2.859289406984985744e-03	8.757596215919515714e+01	1.369190048004116367e-01	0.000000000000000000e+00	0.000000000000000000e+00	5.485926895381534329e+00	1.000000000000000000e+00
6.320000000000000000e+02	1.261171609082226475e+01	1.068876966335182388e+01	-2.307856152326249327e-03	6.980549949604760229e+01	1.936109356766748668e-01	0.000000000000000000e+00	0.000000000000000000e+00	8.413832518038708130e+00	1.000000000000000000e+00
6.340000000000000000e+02	4.059126882528457259e+01	2.096314321858727325e+01	2.607364922630731399e-03	-7.945745533116476622e+01	1.148977809311072518e-01	0.000000000000000000e+00	0.000000000000000000e+00	8.104107053452979770e+00	1.000000000000000000e+00
6.350000000000000000e+02	6.495895469943647527e+01	1.761641928421236614e+01	-2.186966346178389163e-03	6.590971017185243852e+01	1.785071730874076001e-01	0.000000000000000000e+00	0.000000000000000000e+00	7.904882825339379693e+00	1.000000000000000000e+00
6.350000000000000000e+02	2.976630182534169577e+01	2.602902206814234276e+01	2.636575580506620581e-03	-8.039879664629945921e+01	3.514562412346013964e-01	0.000000000000000000e+00	0.000000000000000000e+00	4.724398117660469687e+00	1.000000000000000000e+00
6.360000000000000000e+02	6.692486874591141088e+01	5.158327139553700391e+01	-2.561698169582131163e-03	7.798580065103570291e+01	1.416221419898234801e-01	0.000000000000000000e+00	0.000000000000000000e+00	2.628150650288829837e+01	1.000000000000000000e+00
6.360000000000000000e+02	1.214070322539659230e+02	7.124835604129797773e+00	-3.387870292602829844e-03	1.046099854303133725e+02	9.956212457541657734e-02	0.000000000000000000e+00	0.000000000000000000e+00	4.158268141419577901e+00	1.000000000000000000e+00
6.360000000000000000e+02	5.704537312391782677e+01	8.096728994517999212e+00	-3.191634084044713080e-03	9.828608641283796032e+01	1.037979995795408339e-01	0.000000000000000000e+00	0.000000000000000000e+00	1.237938918380424091e+01	1.000000000000000000e+00
6.360000000000000000e+02	3.258840388321411297e+01	2.224013337234959664e+01	-3.025883646903421501e-03	9.294462046073002170e+01	2.466515828963999901e-01	0.000000000000000000e+00	0.000000000000000000e+00	4.724398117660469687e+00	1.000000000000000000e+00
6.360000000000000000e+02	2.383795510468182144e+01	3.309718050789442145e+01	-2.323344552161236195e-03	7.030462795566484147e+01	3.024554650758951579e-01	0.000000000000000000e+00	0.000000000000000000e+00	9.225191519410165242e+00	1.000000000000000000e+00
6.370000000000000000e+02	1.344838282480618830e+01	1.906090000262929252e+01	-3.424598150780024802e-03	1.057935756960820441e+02	9.536090942925601333e-02	0.000000000000000000e+00	0.000000000000000000e+00	7.745567306969411980e+00	1.000000000000000000e+00
6.370000000000000000e+02	9.531385347085847570e+01	3.213222011464305439e+01	-1.502876217166318560e-03	4.386425318656397820e+01	2.307201134153994415e-01	0.000000000000000000e+00	0.000000000000000000e+00	8.609568250297963132e+00	1.000000000000000000e+00
6.370000000000000000e+02	2.888930779305731633e+01	5.308955150203487250e+01	-3.574835527659451454e-03	1.106351184827921514e+02	2.257066153914484286e-01	0.000000000000000000e+00	0.000000000000000000e+00	1.581221719922963231e+01	1.000000000000000000e+00
6.370000000000000000e+02	1.618100833967898922e+01	2.630842169644018824e+01	2.250282789935298747e-03	-6.795014297172369311e+01	2.552345036690433222e-01	0.000000000000000000e+00	0.000000000000000000e+00	7.745567306969411980e+00	1.000000000000000000e+00
6.370000000000000000e+02	1.376639391347522690e+02	5.316478157589341436e+01	2.421098434635426174e-03	-7.345484006929653731e+01	1.798805745566177672e-01	0.000000000000000000e+00	0.000000000000000000e+00	2.745362464281420856e+01	1.000000000000000000e+00
6.390000000000000000e+02	1.035971141607258801e+02	2.978440031741923022e+01	-2.745809280478118692e-03	8.391895682978761783e+01	1.047377859296205749e-01	0.000000000000000000e+00	0.000000000000000000e+00	5.517046421763085462e+00	1.000000000000000000e+00
6.390000000000000000e+02	1.648630911070030081e+01	4.328180780426913543e+01	-2.203298390677269850e-03	6.643602588554627175e+01	2.217901928218323215e-01	0.000000000000000000e+00	0.000000000000000000e+00	4.051858099144244107e+00	1.000000000000000000e+00
6.390000000000000000e+02	1.344640933805015948e+02	2.432986676663109904e+01	2.878644075810607439e-03	-8.819968482520692987e+01	2.320444167726258833e-01	0.000000000000000000e+00	0.000000000000000000e+00	3.245513466893988674e+00	1.000000000000000000e+00
6.400000000000000000e+02	1.018552735059352443e+02	1.671799109936834427e+01	-2.204355936466596833e-03	6.647010630743783111e+01	2.886355937324798226e-01	0.000000000000000000e+00	0.000000000000000000e+00	7.777478348480947545e+00	1.000000000000000000e+00
6.400000000000000000e+02	7.179610298715072503e+00	4.619191952934703238e+01	-3.462888342423856968e-03	1.070275136481784983e+02	1.596157825347167547e-01	0.000000000000000000e+00	0.000000000000000000e+00	5.923859174312791964e+00	1.000000000000000000e+00
6.410000000000000000e+02	9.477900498509600880e+01	1.349067126983957188e+01	-3.092751146652005997e-03	9.509948942741144151e+01	2.339431585063926899e-01	0.000000000000000000e+00	0.000000000000000000e+00	6.619403960002650855e+00	1.000000000000000000e+00
6.410000000000000000e+02	9.197584889158680710e+01	2.204007728107643871e+01	-3.064739282313782513e-03	9.419678037759975098e+01	1.947999748785146368e-01	0.000000000000000000e+00	0.000000000000000000e+00	6.516992848263078564e+00	1.000000000000000000e+00
6.410000000000000000e+02	1.255517296089099801e+02	6.789160505463298634e+00	-3.076644029619045404e-03	9.458042221587319887e+01	1.482078396035847456e-01	0.000000000000000000e+00	0.000000000000000000e+00	4.158268141419577901e+00	1.000000000000000000e+00
6.410000000000000000e+02	8.615695722678010426e+00	7.726951269144999301e+00	-2.130767597139347942e-03	6.409865187408632892e+01	1.507821458686620097e-01	0.000000000000000000e+00	0.000000000000000000e+00	1.232125231136536136e+01	1.000000000000000000e+00
6.410000000000000000e+02	8.880684716896921316e+01	1.634546369749073236e+01	2.446355180457447914e-03	-7.426876279671820669e+01	3.995969031616376510e-01	0.000000000000000000e+00	0.000000000000000000e+00	6.516992848263078564e+00	1.000000000000000000e+00
6.420000000000000000e+02	5.581428683964052340e+01	2.014512980092901628e+01	2.078526544024714411e-03	-6.241513410287097230e+01	1.803117577236167390e-01	0.000000000000000000e+00	0.000000000000000000e+00	1.150965667573243145e+01	1.000000000000000000e+00
6.420000000000000000e+02	9.973022629509645753e+01	7.315258564344614634e+00	-1.668911040823808228e-03	4.921488376544279930e+01	4.099290392009304895e-01	0.000000000000000000e+00	0.000000000000000000e+00	7.915195167763781292e+00	1.000000000000000000e+00
6.420000000000000000e+02	1.058694465580072830e+02	4.660692281242020130e+01	1.988749307087241645e-03	-5.952197700086551180e+01	3.473969115121249285e-01	0.000000000000000000e+00	0.000000000000000000e+00	7.261906908292139029e+00	1.000000000000000000e+00
6.420000000000000000e+02	5.222827282677413585e+00	5.178326174255813186e+01	3.575603920730207903e-03	-1.106598806824947161e+02	2.656311156684167951e-01	0.000000000000000000e+00	0.000000000000000000e+00	5.923859174312791964e+00	1.000000000000000000e+00
6.430000000000000000e+02	8.898260551693164189e+01	2.937303147837391748e+01	-2.631386760770366290e-03	8.023158198049920031e+01	1.688441963924046663e-01	0.000000000000000000e+00	0.000000000000000000e+00	7.920336050924843718e+00	1.000000000000000000e+00
6.430000000000000000e+02	1.377070510738571940e+01	4.628897407050428114e+01	-2.292123544430887602e-03	6.929850119872604353e+01	2.163568825970936249e-01	0.000000000000000000e+00	0.000000000000000000e+00	4.051858099144244107e+00	1.000000000000000000e+00
6.430000000000000000e+02	1.007501254351780631e+02	5.274799828843354987e+01	-2.737693334350190574e-03	8.365741272372582671e+01	1.766242319613986478e-01	0.000000000000000000e+00	0.000000000000000000e+00	7.995014494091802426e+00	1.000000000000000000e+00
6.430000000000000000e+02	9.861413488716041797e+01	2.741633807602736184e+01	-2.702282743933791601e-03	8.251627266813731865e+01	1.184922969452754105e-01	0.000000000000000000e+00	0.000000000000000000e+00	5.517046421763085462e+00	1.000000000000000000e+00
6.430000000000000000e+02	2.116880974492634593e+01	3.447749125205511689e+01	-1.917389141609968138e-03	5.722232759536364455e+01	4.278579254133422216e-01	0.000000000000000000e+00	0.000000000000000000e+00	5.744848820944109313e+00	1.000000000000000000e+00
6.430000000000000000e+02	1.107337740393491572e+02	4.121492781066405087e+01	-3.045371430397259341e-03	9.357263287390786388e+01	1.349788975976076166e-01	0.000000000000000000e+00	0.000000000000000000e+00	7.261906908292139029e+00	1.000000000000000000e+00
6.440000000000000000e+02	4.783605963219955015e+01	4.349333362019711302e+01	-2.859680451270442316e-03	8.758856393432503751e+01	8.706314644648149859e-02	0.000000000000000000e+00	0.000000000000000000e+00	1.454912239928374262e+01	1.000000000000000000e+00
6.440000000000000000e+02	1.294254188658692328e+02	5.238614027436184273e+01	-2.527981138454980445e-03	7.689923715908956581e+01	1.071961601198971881e-01	0.000000000000000000e+00	0.000000000000000000e+00	1.755658758486551463e+01	1.000000000000000000e+00
6.440000000000000000e+02	1.199947135255722657e+02	3.210377851529028703e+01	-2.691716355377216183e-03	8.217576071724828068e+01	1.807699986643943602e-01	0.000000000000000000e+00	0.000000000000000000e+00	5.640498098349813638e+00	1.000000000000000000e+00
6.450000000000000000e+02	1.117002205801431813e+02	1.387403426490350178e+01	-2.211279741346649022e-03	6.669323252456094053e+01	1.825381369002708754e-01	0.000000000000000000e+00	0.000000000000000000e+00	1.024749107685655503e+01	1.000000000000000000e+00
6.450000000000000000e+02	1.247674887852038523e+02	1.377321386090205024e+01	-2.772917722401928818e-03	8.479255223048811274e+01	1.737517981602271222e-01	0.000000000000000000e+00	0.000000000000000000e+00	7.027946708760856254e+00	1.000000000000000000e+00
6.450000000000000000e+02	3.088182102122808814e+01	3.332359518460437187e+01	-1.118284682360679884e-03	3.147042410192565498e+01	3.896553797303285993e-01	0.000000000000000000e+00	0.000000000000000000e+00	9.781311987051791945e+00	1.000000000000000000e+00
6.460000000000000000e+02	5.925044079969013922e+01	9.160365681656019277e+00	-3.473753352946845358e-03	1.073776489768012965e+02	9.406288812181096137e-02	0.000000000000000000e+00	0.000000000000000000e+00	1.150965667573243145e+01	1.000000000000000000e+00
6.460000000000000000e+02	1.050680556827996384e+02	2.736437703724922699e+01	-3.412210700529538614e-03	1.053943782949313004e+02	2.364607772118598739e-01	0.000000000000000000e+00	0.000000000000000000e+00	3.339717630290601313e+00	1.000000000000000000e+00
6.460000000000000000e+02	1.035665189272416882e+02	3.034751317590974296e+01	3.190387670812770173e-03	-9.824591955744074312e+01	3.088411328204757611e-01	0.000000000000000000e+00	0.000000000000000000e+00	3.339717630290601313e+00	1.000000000000000000e+00
6.460000000000000000e+02	1.247022158233406515e+02	3.547681974856593712e+01	-2.029587480988733882e-03	6.083802611182584741e+01	3.477783378635199707e-01	0.000000000000000000e+00	0.000000000000000000e+00	5.791198929830708941e+00	1.000000000000000000e+00
6.470000000000000000e+02	7.913581237030940940e+01	5.294604164139134639e+01	2.256424874344376344e-03	-6.814807750095872052e+01	2.075204293091776897e-01	0.000000000000000000e+00	0.000000000000000000e+00	1.343735414070232181e+01	1.000000000000000000e+00
6.470000000000000000e+02	6.988596565410276185e+01	4.214487672587842582e+01	2.215891276135324457e-03	-6.684184363223285175e+01	1.279888759743619264e-01	0.000000000000000000e+00	0.000000000000000000e+00	7.941255363096314746e+00	1.000000000000000000e+00
6.480000000000000000e+02	1.159584492585505018e+02	3.604380257159389345e+01	3.300451853465232767e-03	-1.017928428375499124e+02	2.916670095821779496e-01	0.000000000000000000e+00	0.000000000000000000e+00	5.640498098349813638e+00	1.000000000000000000e+00
6.480000000000000000e+02	9.181120017312936454e+01	4.848543289921579458e+01	-2.177863132631937485e-03	6.561635043143927248e+01	2.071958679806098491e-01	0.000000000000000000e+00	0.000000000000000000e+00	9.688615422130741450e+00	1.000000000000000000e+00
6.490000000000000000e+02	6.209551816503257271e+01	4.060459601706396882e+01	-1.062698603925452557e-03	2.967910969881569017e+01	4.105643937092358087e-01	0.000000000000000000e+00	0.000000000000000000e+00	5.483430298142217829e+00	1.000000000000000000e+00
6.490000000000000000e+02	1.012129012115651676e+02	4.614507258895910269e+01	-2.645369715522093244e-03	8.068219603621085412e+01	1.322512316731125903e-01	0.000000000000000000e+00	0.000000000000000000e+00	9.688615422130741450e+00	1.000000000000000000e+00
6.490000000000000000e+02	1.077150641054933402e+02	3.316505908914191281e+01	-3.464650183312124269e-03	1.070842906514855173e+02	2.176035711375847725e-01	0.000000000000000000e+00	0.000000000000000000e+00	5.014877074183008432e+00	1.000000000000000000e+00
6.530000000000000000e+02	6.918959213694400034e+00	3.699019171777731430e+01	-2.712909226126727913e-03	8.285872119378352352e+01	1.300019826743917806e-01	0.000000000000000000e+00	0.000000000000000000e+00	1.104199116532122638e+01	1.000000000000000000e+00
6.530000000000000000e+02	8.661976428452446441e+01	1.621427224072650830e+01	-2.724993466264554950e-03	8.324814735981092895e+01	1.794794123273566466e-01	0.000000000000000000e+00	0.000000000000000000e+00	7.756446432307926742e+00	1.000000000000000000e+00
6.530000000000000000e+02	1.112812530438591381e+02	5.070283207671377568e+01	-2.845496548420407921e-03	8.713147413445389589e+01	1.227071961641547082e-01	0.000000000000000000e+00	0.000000000000000000e+00	1.105191748824949727e+01	1.000000000000000000e+00
6.530000000000000000e+02	1.130696038582216971e+02	1.613341061184000935e+01	-2.637365375467117055e-03	8.042424854231492759e+01	1.841743674764783067e-01	0.000000000000000000e+00	0.000000000000000000e+00	7.454359227692198608e+00	1.000000000000000000e+00
6.530000000000000000e+02	1.048333098035190574e+02	2.784308021907239095e+01	3.607595925967952387e-03	-1.116908535695912548e+02	2.814752309241835837e-01	0.000000000000000000e+00	0.000000000000000000e+00	6.052104340674716809e+00	1.000000000000000000e+00
6.540000000000000000e+02	1.327801938074348698e+02	1.776631442590507604e+01	-2.046900734190569820e-03	6.139596221198224413e+01	1.698205028813662976e-01	0.000000000000000000e+00	0.000000000000000000e+00	1.207956590527259522e+01	1.000000000000000000e+00
6.540000000000000000e+02	6.688380406305623183e+01	4.327673485952178822e+01	-2.601503533939405945e-03	7.926856648919991244e+01	9.756150025037124696e-02	0.000000000000000000e+00	0.000000000000000000e+00	5.483430298142217829e+00	1.000000000000000000e+00
6.540000000000000000e+02	1.132318742260718381e+02	3.729924273501556797e+01	2.995634590614094581e-03	-9.196981576615714005e+01	1.899108588771700745e-01	0.000000000000000000e+00	0.000000000000000000e+00	6.704036436120061282e+00	1.000000000000000000e+00
6.540000000000000000e+02	1.234877992667109652e+02	4.338303985942889796e+01	-1.604410285196965994e-03	4.713628538580580596e+01	2.309419166830818382e-01	0.000000000000000000e+00	0.000000000000000000e+00	9.834891767248880257e+00	1.000000000000000000e+00
6.550000000000000000e+02	6.241977004496536097e+01	2.513493143847190225e+01	-3.211936191156593897e-03	9.894034118141946976e+01	9.663759535558347213e-02	0.000000000000000000e+00	0.000000000000000000e+00	9.851122548808101342e+00	1.000000000000000000e+00
6.550000000000000000e+02	5.508372563172625291e+01	3.170966092633820566e+01	3.617030320160198511e-03	-1.119948859222401438e+02	1.053053977287629062e-01	0.000000000000000000e+00	0.000000000000000000e+00	9.851122548808101342e+00	1.000000000000000000e+00
6.550000000000000000e+02	1.416125902477874092e+02	2.600674436494781361e+01	-2.421577334430345240e-03	7.347027307202733937e+01	2.048392391322282347e-01	0.000000000000000000e+00	0.000000000000000000e+00	1.207956590527259522e+01	1.000000000000000000e+00
6.550000000000000000e+02	1.077660278487011567e+02	3.341740967371460869e+01	3.123935967549330579e-03	-9.610445002913614587e+01	4.067767463920458626e-01	0.000000000000000000e+00	0.000000000000000000e+00	6.298728760744387145e+00	1.000000000000000000e+00
6.550000000000000000e+02	2.149410264981160879e+01	3.977390849340430634e+01	-3.174010717990929844e-03	9.771815663019988563e+01	2.953540969372513425e-01	0.000000000000000000e+00	0.000000000000000000e+00	3.798291522607511350e+00	1.000000000000000000e+00
6.560000000000000000e+02	1.979580964902260476e+01	3.276859962746380717e+01	-2.954618886419551043e-03	9.064804557215077807e+01	2.170980025816570125e-01	0.000000000000000000e+00	0.000000000000000000e+00	6.515788827830903962e+00	1.000000000000000000e+00
6.560000000000000000e+02	8.408119064205968129e+01	3.615546119815737569e+01	-1.944228839017703723e-03	5.808726244766869229e+01	3.321425090269907177e-01	0.000000000000000000e+00	0.000000000000000000e+00	4.598188203341178060e+00	1.000000000000000000e+00
6.560000000000000000e+02	1.778280610791084726e+01	3.896564092088420495e+01	3.410956373329532797e-03	-1.053539564043638421e+02	2.929664207507871598e-01	0.000000000000000000e+00	0.000000000000000000e+00	3.798291522607511350e+00	1.000000000000000000e+00
6.570000000000000000e+02	7.913103688752394760e+01	1.419401898168292142e+01	-2.947995090053980027e-03	9.043458741559560110e+01	8.986276530446268840e-02	0.000000000000000000e+00	0.000000000000000000e+00	7.338938188141354679e+00	1.000000000000000000e+00
6.570000000000000000e+02	2.236944805731227959e+01	1.136666473643655806e+01	1.060668082819840900e-03	-2.961367421920114396e+01	3.520520660387722600e-01	0.000000000000000000e+00	0.000000000000000000e+00	1.618741350750234531e+01	1.000000000000000000e+00
6.570000000000000000e+02	1.330361458144904248e+02	4.102631028711732597e+01	-1.595569169823378691e-03	4.685137200903793797e+01	3.077631622396379552e-01	0.000000000000000000e+00	0.000000000000000000e+00	5.835015810932273617e+00	1.000000000000000000e+00
6.580000000000000000e+02	4.508303143277485248e+01	4.248160216071953243e+01	-3.039349595044700363e-03	9.337857348522899770e+01	1.650963639777881520e-01	0.000000000000000000e+00	0.000000000000000000e+00	1.349213955229105899e+01	1.000000000000000000e+00
6.580000000000000000e+02	1.251333821870069727e+02	3.239780841132424882e+01	-8.984089670756737270e-04	2.438471942961103878e+01	4.260805778336340666e-01	0.000000000000000000e+00	0.000000000000000000e+00	1.071664360460341570e+01	1.000000000000000000e+00
6.590000000000000000e+02	7.124464306536977176e+01	3.245745119919513400e+01	-2.410832634374754455e-03	7.312401486298486475e+01	1.756451207999406572e-01	0.000000000000000000e+00	0.000000000000000000e+00	1.091979587035052113e+01	1.000000000000000000e+00
6.590000000000000000e+02	7.028578384287327729e+00	3.684958608209041131e+01	3.689336679930776269e-03	-1.143250273414520848e+02	1.991984872796404016e-01	0.000000000000000000e+00	0.000000000000000000e+00	1.096043347739200158e+01	1.000000000000000000e+00
6.610000000000000000e+02	5.829641946812044040e+01	4.521000944810953115e+01	-2.414118842447931981e-03	7.322991605297362128e+01	2.080328697910935887e-01	0.000000000000000000e+00	0.000000000000000000e+00	4.490431424763800194e+00	1.000000000000000000e+00
6.610000000000000000e+02	8.814887773555503259e+01	2.985006633966116141e+01	-3.145052771414488021e-03	9.678495917776015744e+01	1.473106169149603906e-01	0.000000000000000000e+00	0.000000000000000000e+00	6.732010304042588267e+00	1.000000000000000000e+00
6.610000000000000000e+02	1.267841088216987941e+02	1.321768488550659271e+01	-1.313877398030266919e-03	3.777358594721746954e+01	3.774379039176088968e-01	0.000000000000000000e+00	0.000000000000000000e+00	1.417744180018572386e+01	1.000000000000000000e+00
6.620000000000000000e+02	4.015038063480394470e+01	1.404727038910023929e+01	-2.231575257094865761e-03	6.734727488016064001e+01	2.731461206897262128e-01	0.000000000000000000e+00	0.000000000000000000e+00	1.798185780141742995e+01	1.000000000000000000e+00
6.620000000000000000e+02	1.387330998293888626e+02	4.228810443275368414e+01	-2.581069327269834568e-03	7.861005468635737259e+01	1.461107894990941736e-01	0.000000000000000000e+00	0.000000000000000000e+00	5.835015810932273617e+00	1.000000000000000000e+00
6.620000000000000000e+02	8.623307713733800028e+01	1.604362380958012935e+01	2.685938912322385734e-03	-8.198957710349822037e+01	1.408260098097068314e-01	0.000000000000000000e+00	0.000000000000000000e+00	7.326726362904137702e+00	1.000000000000000000e+00
6.620000000000000000e+02	1.816828684787510184e+01	3.563952037185678279e+01	-2.519454455365601961e-03	7.662445666262846089e+01	1.940620185716792623e-01	0.000000000000000000e+00	0.000000000000000000e+00	3.040748843424288417e+00	1.000000000000000000e+00
6.630000000000000000e+02	6.122993316396647856e+01	2.569401712845795061e+01	2.800550909563788611e-03	-8.568305804705786954e+01	2.404805967599452643e-01	0.000000000000000000e+00	0.000000000000000000e+00	3.242173575533645824e+00	1.000000000000000000e+00
6.640000000000000000e+02	1.027785334902596475e+02	7.892929739947019740e+00	-4.054827190806431850e-03	1.261033077088014522e+02	1.351539850578713509e-01	0.000000000000000000e+00	0.000000000000000000e+00	3.776613189996964604e+00	1.000000000000000000e+00
6.640000000000000000e+02	6.613037531344627951e+01	1.672613664756853069e+01	-3.843150313478785503e-03	1.192818184108255224e+02	1.054480999644026307e-01	0.000000000000000000e+00	0.000000000000000000e+00	7.738811844061080691e+00	1.000000000000000000e+00
6.640000000000000000e+02	1.323094388994431654e+02	2.627412327925037872e+01	3.384553456799578412e-03	-1.045030972325060930e+02	2.249090195422550620e-01	0.000000000000000000e+00	0.000000000000000000e+00	4.817321855939419528e+00	1.000000000000000000e+00
6.640000000000000000e+02	6.410484986056435730e+01	2.419516974412845656e+01	-3.107315933625708678e-03	9.556885358150668708e+01	2.595255606922722835e-01	0.000000000000000000e+00	0.000000000000000000e+00	3.242173575533645824e+00	1.000000000000000000e+00
6.640000000000000000e+02	8.813918024347418623e+01	2.311806302026336724e+01	-2.728293912724290803e-03	8.335450739538903520e+01	2.302358547024180302e-01	0.000000000000000000e+00	0.000000000000000000e+00	6.732010304042588267e+00	1.000000000000000000e+00
6.650000000000000000e+02	5.779967519814919541e+01	3.812230837789959992e+01	-3.530523424064589254e-03	1.092071186735580284e+02	2.402096685783060570e-01	0.000000000000000000e+00	0.000000000000000000e+00	3.574586650530061860e+00	1.000000000000000000e+00
6.650000000000000000e+02	3.767461330965138444e+01	4.613066497847019320e+01	-2.329866371596191199e-03	7.051479980835149775e+01	2.662173144598828367e-01	0.000000000000000000e+00	0.000000000000000000e+00	2.003351623302335938e+01	1.000000000000000000e+00
6.660000000000000000e+02	1.349610556162338639e+02	3.029600326887559447e+01	-3.410430778587547618e-03	1.053370186124198824e+02	2.305842622736382630e-01	0.000000000000000000e+00	0.000000000000000000e+00	3.524064240209488386e+00	1.000000000000000000e+00
6.660000000000000000e+02	5.989918553231976261e+01	4.101535626531154577e+01	3.538410845222180953e-03	-1.094612983444526435e+02	2.020742590115474080e-01	0.000000000000000000e+00	0.000000000000000000e+00	3.574586650530061860e+00	1.000000000000000000e+00
6.660000000000000000e+02	8.134307353971011878e+01	3.806791095228808786e+01	-2.386927031725999491e-03	7.235363401322518939e+01	1.704551872185661177e-01	0.000000000000000000e+00	0.000000000000000000e+00	1.067014249340005883e+01	1.000000000000000000e+00
6.670000000000000000e+02	1.245133755492616530e+02	1.986029932585449842e+01	-2.562042601163268957e-03	7.799690028730339009e+01	1.398995666036214613e-01	0.000000000000000000e+00	0.000000000000000000e+00	1.009533265748079067e+01	1.000000000000000000e+00
6.680000000000000000e+02	3.003732671276563693e+01	2.761003793466199241e+01	-2.559704884285661074e-03	7.792156513089129533e+01	1.499800395748897008e-01	0.000000000000000000e+00	0.000000000000000000e+00	9.208219007666572864e+00	1.000000000000000000e+00
6.680000000000000000e+02	1.381923022239226100e+02	2.888956303572551576e+01	2.636866515055121245e-03	-8.040817228965769914e+01	2.220577535761115717e-01	0.000000000000000000e+00	0.000000000000000000e+00	3.524064240209488386e+00	1.000000000000000000e+00
6.690000000000000000e+02	7.543267913391093771e+01	1.775103501515049587e+01	-3.374180992055584877e-03	1.041688346614683383e+02	2.002678727810455195e-01	0.000000000000000000e+00	0.000000000000000000e+00	9.358593539207884504e+00	1.000000000000000000e+00
6.690000000000000000e+02	1.479703538986877476e+01	3.075844454668701289e+01	-2.156408453897283323e-03	6.492495294283487794e+01	3.171519586073299202e-01	0.000000000000000000e+00	0.000000000000000000e+00	6.372031002191616444e+00	1.000000000000000000e+00
6.690000000000000000e+02	1.312030275316667201e+02	4.837970206686115660e+01	-1.948676275344975867e-03	5.823058532588252945e+01	1.792347523743252902e-01	0.000000000000000000e+00	0.000000000000000000e+00	1.205141635189647609e+01	1.000000000000000000e+00
6.690000000000000000e+02	4.992632169489267824e+01	6.939006812278836200e+00	-2.849020647451811199e-03	8.724504158750411875e+01	1.208644315267578540e-01	0.000000000000000000e+00	0.000000000000000000e+00	1.893037939624501220e+01	1.000000000000000000e+00
6.700000000000000000e+02	1.064607621508158815e+02	1.403564160531160354e+01	2.794739741717288794e-03	-8.549578761972497887e+01	1.830117479044951478e-01	0.000000000000000000e+00	0.000000000000000000e+00	1.840339042734855468e+01	1.000000000000000000e+00
6.700000000000000000e+02	6.140673471892228008e+01	3.696243616311457458e+01	-2.813002151978187624e-03	8.608431121154431764e+01	2.327672951275007174e-01	0.000000000000000000e+00	0.000000000000000000e+00	3.709663208394768485e+00	1.000000000000000000e+00
6.700000000000000000e+02	1.431588690453303911e+02	4.989445940284410597e+01	-2.842402711647901148e-03	8.703177229313907048e+01	1.376753376782928751e-01	0.000000000000000000e+00	0.000000000000000000e+00	1.205141635189647609e+01	1.000000000000000000e+00
6.710000000000000000e+02	2.071085359633381984e+01	2.379328002478214898e+01	-3.003974523939872791e-03	9.223857807333899927e+01	9.464793753169364887e-02	0.000000000000000000e+00	0.000000000000000000e+00	9.137109094036233614e+00	1.000000000000000000e+00
6.710000000000000000e+02	5.784440116568899271e+01	3.799751141411136501e+01	3.243036709192179731e-03	-9.994258504300513835e+01	2.114475241095106206e-01	0.000000000000000000e+00	0.000000000000000000e+00	3.650962385353436535e+00	1.000000000000000000e+00
6.720000000000000000e+02	1.199766122877973800e+02	3.310322054313247975e+01	-2.377551122246223444e-03	7.205148638622630131e+01	2.341055003166798709e-01	0.000000000000000000e+00	0.000000000000000000e+00	9.251587938681179679e+00	1.000000000000000000e+00
6.730000000000000000e+02	3.791562318047340341e+01	3.237698056700563143e+01	2.295579652648948189e-03	-6.940987758295744925e+01	1.413311068353345634e-01	0.000000000000000000e+00	0.000000000000000000e+00	9.208219007666572864e+00	1.000000000000000000e+00
6.730000000000000000e+02	8.339238310847275670e+01	2.612020877108301065e+01	2.083277599762649399e-03	-6.256824140622676822e+01	1.707948717320760812e-01	0.000000000000000000e+00	0.000000000000000000e+00	1.154988990075856847e+01	1.000000000000000000e+00
6.740000000000000000e+02	2.760440805386387098e+01	1.600877502044801304e+01	-2.894473079563614649e-03	8.870978957099654849e+01	8.316315691687914402e-02	0.000000000000000000e+00	0.000000000000000000e+00	1.039805805049364196e+01	1.000000000000000000e+00
6.750000000000000000e+02	1.274116331687972092e+02	3.860888525197987065e+01	-2.927391155580123978e-03	8.977060597235060868e+01	9.659361596403426287e-02	0.000000000000000000e+00	0.000000000000000000e+00	9.251587938681179679e+00	1.000000000000000000e+00
6.750000000000000000e+02	1.048627921237637963e+02	4.234158472960672270e+01	-3.021133230491138393e-03	9.279153376025323041e+01	1.276998600905407955e-01	0.000000000000000000e+00	0.000000000000000000e+00	1.731066813424728323e+01	1.000000000000000000e+00
6.760000000000000000e+02	6.936015472347810373e+01	1.311813600499214694e+01	-3.280251436590365943e-03	1.011418651338620975e+02	1.421318469540820972e-01	0.000000000000000000e+00	0.000000000000000000e+00	1.846140358457191155e+01	1.000000000000000000e+00
6.760000000000000000e+02	8.339268901050651550e+00	1.680114140352427299e+01	-2.043395812547391284e-03	6.128301276856155511e+01	3.095536701226568876e-01	0.000000000000000000e+00	0.000000000000000000e+00	5.263383464557135127e+00	1.000000000000000000e+00
6.760000000000000000e+02	5.238170844716280072e+01	2.931004361191153507e+01	-2.577279028485427153e-03	7.848790869232918510e+01	1.254848402280072106e-01	0.000000000000000000e+00	0.000000000000000000e+00	1.026221752601735915e+01	1.000000000000000000e+00
6.770000000000000000e+02	1.358235906665449555e+01	1.726288918134429551e+01	-2.300253866420717223e-03	6.956050858065125908e+01	2.438719890267074808e-01	0.000000000000000000e+00	0.000000000000000000e+00	5.263383464557135127e+00	1.000000000000000000e+00
6.780000000000000000e+02	1.111972197560736930e+02	1.623347900157767043e+01	-4.392458964277086257e-03	1.369838136878354646e+02	1.075596399719145335e-01	0.000000000000000000e+00	0.000000000000000000e+00	6.035470614169483383e+00	1.000000000000000000e+00
6.780000000000000000e+02	8.791936786569662843e+01	3.879481074960949627e+01	-2.838541100573236785e-03	8.690732819253003072e+01	1.852652022909347940e-01	0.000000000000000000e+00	0.000000000000000000e+00	6.634017547796361214e+00	1.000000000000000000e+00
6.790000000000000000e+02	1.114195620175658235e+02	2.226485276327225904e+01	-3.307013070221923902e-03	1.020042843065120195e+02	3.501234786378717434e-01	0.000000000000000000e+00	0.000000000000000000e+00	6.035470614169483383e+00	1.000000000000000000e+00
6.790000000000000000e+02	3.791829324912136912e+01	5.064901312051681970e+01	-3.064303767693863333e-03	9.418274550351999608e+01	1.053975254270782536e-01	0.000000000000000000e+00	0.000000000000000000e+00	1.285982874200222703e+01	1.000000000000000000e+00
6.800000000000000000e+02	1.350259303088459362e+01	7.391897332352756145e+00	5.693232292542528723e-03	-1.789024750450735723e+02	4.058276004092009615e-02	0.000000000000000000e+00	0.000000000000000000e+00	9.871314132541820996e+00	1.000000000000000000e+00
6.800000000000000000e+02	1.415089706798026441e+02	3.418496532093418949e+01	-2.589755157326610081e-03	7.888996384565878373e+01	1.713642329746984938e-01	0.000000000000000000e+00	0.000000000000000000e+00	1.143039611778612219e+01	1.000000000000000000e+00
6.800000000000000000e+02	7.736416962916013063e+01	3.848250160899065975e+01	1.390441779378964651e-03	-4.024094617366236548e+01	4.131071807738854185e-01	0.000000000000000000e+00	0.000000000000000000e+00	4.897804448391602783e+00	1.000000000000000000e+00
6.810000000000000000e+02	1.058913349656043295e+02	2.494978139216035373e+01	-3.437508107744621528e-03	1.062096113745327131e+02	2.427665461044430373e-01	0.000000000000000000e+00	0.000000000000000000e+00	6.145741296236099771e+00	1.000000000000000000e+00
6.810000000000000000e+02	2.634436049450077633e+01	4.504372313112758519e+01	-3.088861019316071349e-03	9.497412636308030187e+01	8.703272281219875950e-02	0.000000000000000000e+00	0.000000000000000000e+00	7.319171304067507045e+00	1.000000000000000000e+00
6.810000000000000000e+02	5.179582880859354788e+01	7.433254522660312169e+00	-1.852233464285950836e-03	5.512262373928211190e+01	2.147369354460456625e-01	0.000000000000000000e+00	0.000000000000000000e+00	1.323191607876314713e+01	1.000000000000000000e+00
6.810000000000000000e+02	9.248949713278750551e+01	3.398605755293268516e+01	-3.023820200715747822e-03	9.287812393893761964e+01	1.642339947192056337e-01	0.000000000000000000e+00	0.000000000000000000e+00	6.634017547796361214e+00	1.000000000000000000e+00
6.820000000000000000e+02	3.189887931613820626e+01	1.345601315591883029e+01	-2.528274657114703856e-03	7.690869607789703366e+01	1.383483583669889994e-01	0.000000000000000000e+00	0.000000000000000000e+00	1.710691739470938444e+01	1.000000000000000000e+00
6.820000000000000000e+02	1.304685937063034373e+02	3.122455459055765559e+01	1.270069706311444634e-03	-3.636184129186514014e+01	3.701614732306205413e-01	0.000000000000000000e+00	0.000000000000000000e+00	1.143039611778612219e+01	1.000000000000000000e+00
6.820000000000000000e+02	8.474434826368728579e+01	6.115153616184031193e+00	1.373033140807562941e-03	-3.967993618898021424e+01	2.835361480314094740e-01	0.000000000000000000e+00	0.000000000000000000e+00	8.916361085120913188e+00	1.000000000000000000e+00
6.840000000000000000e+02	9.045718062004648630e+01	1.565533266305893356e+01	-3.149496953225258168e-03	9.692817717607512407e+01	1.052718220866445398e-01	0.000000000000000000e+00	0.000000000000000000e+00	6.334739909746572195e+00	1.000000000000000000e+00
6.850000000000000000e+02	7.875723074461402007e+01	4.317801746385633521e+01	-3.530242356132154424e-03	1.091980609913146338e+02	8.655521910989505407e-02	0.000000000000000000e+00	0.000000000000000000e+00	4.897804448391602783e+00	1.000000000000000000e+00
6.850000000000000000e+02	1.418808601862786816e+02	1.525053130918908018e+01	3.042265044314404303e-03	-9.347252661909583082e+01	2.236272656612794396e-01	0.000000000000000000e+00	0.000000000000000000e+00	7.118056670158009247e+00	1.000000000000000000e+00
6.850000000000000000e+02	1.045732908586348344e+02	1.053763089127201091e+01	-2.348456989632409508e-03	7.111390020881955820e+01	1.858490865021305005e-01	0.000000000000000000e+00	0.000000000000000000e+00	1.419001890607161798e+01	1.000000000000000000e+00
6.850000000000000000e+02	2.369603929730525493e+01	3.822047878442783286e+01	-2.565034741170456930e-03	7.809332485334365970e+01	1.923821383983969069e-01	0.000000000000000000e+00	0.000000000000000000e+00	7.319171304067507045e+00	1.000000000000000000e+00
6.860000000000000000e+02	5.018134544937749553e+01	2.056630620908282481e+01	-1.641229880006032579e-03	4.832283195204738035e+01	2.014826556058229023e-01	0.000000000000000000e+00	0.000000000000000000e+00	1.323191607876314713e+01	1.000000000000000000e+00
6.860000000000000000e+02	2.295383337101905497e+01	2.803794635385654388e+01	-2.971995931789506509e-03	9.120803743577845069e+01	9.425260847059113711e-02	0.000000000000000000e+00	0.000000000000000000e+00	1.020954633353756869e+01	1.000000000000000000e+00
6.860000000000000000e+02	1.368507866047234813e+02	1.021415458343460436e+01	-2.968487513802600414e-03	9.109497531934584913e+01	1.925470718168061923e-01	0.000000000000000000e+00	0.000000000000000000e+00	7.118056670158009247e+00	1.000000000000000000e+00
6.860000000000000000e+02	1.167370874588588663e+02	5.222383528952185117e+01	1.092936913643117623e-03	-3.065356807486522328e+01	3.540828960175642637e-01	0.000000000000000000e+00	0.000000000000000000e+00	5.920501340548092628e+00	1.000000000000000000e+00
6.870000000000000000e+02	8.415518968060155203e+01	1.501202875098473299e+01	-1.400482880986665766e-03	4.056453025153403757e+01	3.489506052826464311e-01	0.000000000000000000e+00	0.000000000000000000e+00	6.334739909746572195e+00	1.000000000000000000e+00
6.890000000000000000e+02	7.196999803472127866e+00	1.416050829686468937e+01	-1.939593647773879765e-03	5.793788898816288224e+01	2.925427095573643888e-01	0.000000000000000000e+00	0.000000000000000000e+00	2.099669238477859778e+01	1.000000000000000000e+00
6.890000000000000000e+02	5.242590037146985793e+01	4.530009497704327259e+01	1.535513620054632707e-03	-4.491602462861786904e+01	2.948859696990423496e-01	0.000000000000000000e+00	0.000000000000000000e+00	9.589563997585111466e+00	1.000000000000000000e+00
6.900000000000000000e+02	3.693301579279803093e+01	6.237020110978337861e+00	-2.196533347493460301e-03	6.621801591553300170e+01	1.119890209454502683e-01	0.000000000000000000e+00	0.000000000000000000e+00	6.247320784069729349e+00	1.000000000000000000e+00
6.900000000000000000e+02	9.047973720431402000e+01	8.885849444636175321e+00	-8.659627037309093351e-04	2.333910764168283691e+01	4.743522158035092806e-01	0.000000000000000000e+00	0.000000000000000000e+00	8.805110690572311327e+00	1.000000000000000000e+00
6.900000000000000000e+02	3.311899184202898283e+01	5.122278692586222348e+01	-1.130132798651076968e-03	3.185224095172270253e+01	3.226708156130055904e-01	0.000000000000000000e+00	0.000000000000000000e+00	1.605777231327329702e+01	1.000000000000000000e+00
6.920000000000000000e+02	1.435495116226147445e+02	2.876049835883545569e+01	-1.131386170456106545e-03	3.189263205377566734e+01	4.536926426224363595e-01	0.000000000000000000e+00	0.000000000000000000e+00	7.659152120752944271e+00	1.000000000000000000e+00
6.920000000000000000e+02	6.333390731114233674e+00	4.075916550657206727e+01	-3.399308176285478593e-03	1.049785821429902626e+02	2.601874754004626089e-01	0.000000000000000000e+00	0.000000000000000000e+00	2.661267340928710468e+01	1.000000000000000000e+00
6.930000000000000000e+02	7.758767348005967790e+01	3.835508714755498971e+01	-2.396500295706538441e-03	7.266214157727462464e+01	1.858251158082406818e-01	0.000000000000000000e+00	0.000000000000000000e+00	8.911707373957494127e+00	1.000000000000000000e+00
6.930000000000000000e+02	1.393254310483392828e+02	4.447188990736913894e+01	3.255399375477138497e-03	-1.003409837572244498e+02	1.086951581904814779e-01	0.000000000000000000e+00	0.000000000000000000e+00	8.983140507349324011e+00	1.000000000000000000e+00
6.940000000000000000e+02	1.399271734775164475e+02	3.550892614398661351e+01	-2.883431955032755671e-03	8.835397880046872388e+01	1.073087103488340466e-01	0.000000000000000000e+00	0.000000000000000000e+00	7.659152120752944271e+00	1.000000000000000000e+00
6.940000000000000000e+02	6.170497515765409702e+01	4.772053063538671580e+01	1.948721802947318707e-03	-5.823205249629842228e+01	3.347329772719571661e-01	0.000000000000000000e+00	0.000000000000000000e+00	3.904497199239744365e+00	1.000000000000000000e+00
6.940000000000000000e+02	1.209852107606981662e+02	6.681894085340069012e+00	4.648411176921534577e-03	-1.452321179022104332e+02	2.421835703037265031e-01	0.000000000000000000e+00	0.000000000000000000e+00	9.766026830881832765e+00	1.000000000000000000e+00
6.950000000000000000e+02	3.477735684835407426e+01	1.210064966052428304e+01	-2.739726791104673577e-03	8.372294280742568162e+01	8.112934152614337258e-02	0.000000000000000000e+00	0.000000000000000000e+00	6.247320784069729349e+00	1.000000000000000000e+00
6.950000000000000000e+02	1.061636094161195558e+02	3.353073544319723709e+01	3.167125123157913356e-03	-9.749626176829242752e+01	9.652327826475592953e-02	0.000000000000000000e+00	0.000000000000000000e+00	1.563862608052912506e+01	1.000000000000000000e+00
6.950000000000000000e+02	1.301171119657131499e+02	4.316040154422056929e+01	3.507783757185771109e-03	-1.084743112162121150e+02	2.450698327487317307e-01	0.000000000000000000e+00	0.000000000000000000e+00	9.301244113242631784e+00	1.000000000000000000e+00
6.960000000000000000e+02	7.173169812427705949e+01	2.079031744082984545e+01	2.684217089747689342e-03	-8.193408972852090244e+01	1.198141817598559200e-01	0.000000000000000000e+00	0.000000000000000000e+00	1.785484708042196900e+01	1.000000000000000000e+00
6.960000000000000000e+02	6.107988200688487979e+01	5.157466567865289875e+01	-3.001359536680639917e-03	9.215430761438098273e+01	1.300344906850404714e-01	0.000000000000000000e+00	0.000000000000000000e+00	3.904497199239744365e+00	1.000000000000000000e+00
6.960000000000000000e+02	1.126288625066349880e+02	1.193272857329728609e+01	-2.530089139769172921e-03	7.696716951233675275e+01	3.860484905613347228e-01	0.000000000000000000e+00	0.000000000000000000e+00	6.131600465597516703e+00	1.000000000000000000e+00
6.970000000000000000e+02	5.136625125165715389e+01	4.959939530620334835e+01	-2.500151066236369190e-03	7.600238653375033948e+01	1.448062223194437337e-01	0.000000000000000000e+00	0.000000000000000000e+00	9.912432370169439011e+00	1.000000000000000000e+00
6.980000000000000000e+02	1.175214118753485764e+02	1.581301544820425953e+01	-2.977381242946624054e-03	9.138158422505617295e+01	1.417295827972205879e-01	0.000000000000000000e+00	0.000000000000000000e+00	6.244490816461744309e+00	1.000000000000000000e+00
6.980000000000000000e+02	1.218022201249941645e+02	3.350880868150922964e+01	-2.696622538599192237e-03	8.233386715175890913e+01	1.174593298083596027e-01	0.000000000000000000e+00	0.000000000000000000e+00	1.273933558355362727e+01	1.000000000000000000e+00
6.980000000000000000e+02	6.867600597622653424e+01	3.838174460753793227e+01	-2.980309077251254435e-03	9.147593647848802334e+01	8.327488494712043110e-02	0.000000000000000000e+00	0.000000000000000000e+00	7.457698045479813409e+00	1.000000000000000000e+00
6.990000000000000000e+02	2.362608695670555292e+01	4.198298628865114068e+01	-2.214669562023837465e-03	6.680247272955369908e+01	1.722030113924318817e-01	0.000000000000000000e+00	0.000000000000000000e+00	7.001325726681414174e+00	1.000000000000000000e+00
7.010000000000000000e+02	2.587700058824143312e+01	2.458579874657803188e+01	-2.252168584802032459e-03	6.801091451023090428e+01	1.192978937008778439e-01	0.000000000000000000e+00	0.000000000000000000e+00	1.067335552358995265e+01	1.000000000000000000e+00
7.020000000000000000e+02	7.792131085508901833e+01	3.828726542046726422e+01	2.610746841732448226e-03	-7.956644090035034367e+01	2.098824216155399380e-01	0.000000000000000000e+00	0.000000000000000000e+00	9.245787614903772322e+00	1.000000000000000000e+00
7.020000000000000000e+02	6.935036504073265462e+01	4.580889076132216076e+01	-3.042754658412136822e-03	9.348830490045554598e+01	9.833592428600201885e-02	0.000000000000000000e+00	0.000000000000000000e+00	7.457698045479813409e+00	1.000000000000000000e+00
7.020000000000000000e+02	1.233834720344332396e+02	1.348720423785440303e+01	1.231403675615021882e-03	-3.511579156777273170e+01	3.285449027087757878e-01	0.000000000000000000e+00	0.000000000000000000e+00	6.306595523332439335e+00	1.000000000000000000e+00
7.020000000000000000e+02	1.101220115333882035e+02	1.308766923605532995e+01	-2.771437057580456321e-03	8.474483639415738878e+01	2.987074470717165919e-01	0.000000000000000000e+00	0.000000000000000000e+00	5.231995742729949939e+00	1.000000000000000000e+00
7.030000000000000000e+02	9.230619360935421014e+01	4.828409483859092433e+01	2.641319046408044120e-03	-8.055165935993346693e+01	1.580817537777778892e-01	0.000000000000000000e+00	0.000000000000000000e+00	5.432149952600926035e+00	1.000000000000000000e+00
7.030000000000000000e+02	1.045482016285053284e+01	1.507168590132669728e+01	-2.541119623616188306e-03	7.732263737667719283e+01	1.383524270024659719e-01	0.000000000000000000e+00	0.000000000000000000e+00	1.812076136108763791e+01	1.000000000000000000e+00
7.030000000000000000e+02	2.346683281221029205e+01	3.498347201632108749e+01	-2.299269324338621117e-03	6.952878077286604253e+01	1.837265810569284064e-01	0.000000000000000000e+00	0.000000000000000000e+00	4.368511177887821617e+00	1.000000000000000000e+00
7.040000000000000000e+02	1.274169191461526793e+02	3.863062444302818932e+01	2.744996149258781531e-03	-8.389275290056973233e+01	1.031465209772356451e-01	0.000000000000000000e+00	0.000000000000000000e+00	1.154687783023365100e+01	1.000000000000000000e+00
7.050000000000000000e+02	1.063900417146646049e+02	3.959626325982122808e+01	-2.499852197401537281e-03	7.599275520044628252e+01	9.091955880544766444e-02	0.000000000000000000e+00	0.000000000000000000e+00	1.654790606072330661e+01	1.000000000000000000e+00
7.060000000000000000e+02	6.902244275588850542e+01	1.492702466472668377e+01	-3.875860732693513569e-03	1.203359428736509784e+02	1.170267320778637377e-01	0.000000000000000000e+00	0.000000000000000000e+00	1.412605976703878952e+01	1.000000000000000000e+00
7.070000000000000000e+02	2.599500703953659908e+01	2.458944176785744418e+01	2.611575110728913979e-03	-7.959313265887668365e+01	1.076417230555224425e-01	0.000000000000000000e+00	0.000000000000000000e+00	9.774857845495398934e+00	1.000000000000000000e+00
7.070000000000000000e+02	2.000742983545544007e+01	3.231580993956726644e+01	-2.812659762360579952e-03	8.607327737949928803e+01	1.348444206108476706e-01	0.000000000000000000e+00	0.000000000000000000e+00	4.368511177887821617e+00	1.000000000000000000e+00
7.090000000000000000e+02	1.366161278196320836e+02	3.165173145000109400e+01	-2.026605255880614773e-03	6.074192106286623982e+01	1.768570682433083796e-01	0.000000000000000000e+00	0.000000000000000000e+00	1.154687783023365100e+01	1.000000000000000000e+00
7.090000000000000000e+02	3.243945605805634358e+01	3.738239744154473243e+01	-3.258807862015557742e-03	1.004508254874014028e+02	9.514021853488030533e-02	0.000000000000000000e+00	0.000000000000000000e+00	1.084779666383984953e+01	1.000000000000000000e+00
7.090000000000000000e+02	7.275882482345977564e+00	5.143231749083332716e+01	-3.035192155644144633e-03	9.324459603461696133e+01	9.124315556058582022e-02	0.000000000000000000e+00	0.000000000000000000e+00	1.865871209136996356e+01	1.000000000000000000e+00
7.100000000000000000e+02	1.216108578500310387e+02	1.949867762196594967e+01	-1.645165241703550052e-03	4.844965273683119733e+01	2.152669531825608384e-01	0.000000000000000000e+00	0.000000000000000000e+00	1.930944960913517505e+01	1.000000000000000000e+00
7.110000000000000000e+02	9.991267848705328447e+01	7.583026338124288834e+00	-2.099314811158308185e-03	6.308505584191750160e+01	2.064799536357659893e-01	0.000000000000000000e+00	0.000000000000000000e+00	8.793333021571584140e+00	1.000000000000000000e+00
7.110000000000000000e+02	2.186436360251524746e+01	3.979944357614223804e+01	2.498287013130448195e-03	-7.594231564422557312e+01	1.347814177457204998e-01	0.000000000000000000e+00	0.000000000000000000e+00	7.710575557098397148e+00	1.000000000000000000e+00
7.110000000000000000e+02	8.689185771335615982e+01	1.574639060977099092e+01	-2.458842397576681792e-03	7.467117528038551200e+01	1.706517901071497034e-01	0.000000000000000000e+00	0.000000000000000000e+00	7.107844659466389992e+00	1.000000000000000000e+00
7.120000000000000000e+02	6.986817180748030154e+00	2.890961571975572042e+01	-2.755680125014511699e-03	8.423705421112212832e+01	2.036082910063551354e-01	0.000000000000000000e+00	0.000000000000000000e+00	3.700067025462313808e+00	1.000000000000000000e+00
7.120000000000000000e+02	9.374117320726239200e+01	1.384682935304855889e+01	-3.028769230269329378e-03	9.303761113735687616e+01	1.091145641897208751e-01	0.000000000000000000e+00	0.000000000000000000e+00	7.107844659466389992e+00	1.000000000000000000e+00
7.130000000000000000e+02	6.774190479635285556e+01	2.402431119289961003e+01	-3.060050949561562983e-03	9.404569438229232503e+01	1.077128048168317642e-01	0.000000000000000000e+00	0.000000000000000000e+00	9.914756888676313551e+00	1.000000000000000000e+00
7.130000000000000000e+02	7.737598697250911073e+01	2.636671696146806454e+01	3.037739767932435327e-03	-9.332669527086498817e+01	1.203760487645501032e-01	0.000000000000000000e+00	0.000000000000000000e+00	9.914756888676313551e+00	1.000000000000000000e+00
7.130000000000000000e+02	8.539837336193197359e+01	4.502322291725758419e+01	-2.970427142016798371e-03	9.115748168882863922e+01	1.740079512122335581e-01	0.000000000000000000e+00	0.000000000000000000e+00	2.030822241998562916e+01	1.000000000000000000e+00
7.140000000000000000e+02	3.164187561241565660e+01	7.562939032809842033e+00	-2.390404021241188115e-03	7.246568331717594447e+01	1.480181683940665627e-01	0.000000000000000000e+00	0.000000000000000000e+00	2.451614177127452976e+01	1.000000000000000000e+00
7.140000000000000000e+02	7.961807194316715020e+00	2.534031740407028721e+01	1.895946885224050445e-03	-5.653133042879740344e+01	3.222112220911172997e-01	0.000000000000000000e+00	0.000000000000000000e+00	3.700067025462313808e+00	1.000000000000000000e+00
7.150000000000000000e+02	8.354047034835929253e+01	8.579282965351440637e+00	-2.251708753422394186e-03	6.799609600537257847e+01	1.601605824938939771e-01	0.000000000000000000e+00	0.000000000000000000e+00	7.911967470671109837e+00	1.000000000000000000e+00
7.150000000000000000e+02	5.605300046458067698e+01	9.829696805762900169e+00	-2.229643136827825882e-03	6.728501046143712472e+01	1.541923377158197495e-01	0.000000000000000000e+00	0.000000000000000000e+00	1.442650017169604304e+01	1.000000000000000000e+00
7.160000000000000000e+02	4.646427413746722834e+01	3.354707139617601541e+01	-3.298956456934281668e-03	1.017446522578281360e+02	7.340889469781552990e-02	0.000000000000000000e+00	0.000000000000000000e+00	1.335200098078453124e+01	1.000000000000000000e+00
7.170000000000000000e+02	7.042990119776806068e+01	1.102495096786483764e+01	-2.583772984628358686e-03	7.869718262385059404e+01	1.452160751267277394e-01	0.000000000000000000e+00	0.000000000000000000e+00	1.001647749138851928e+01	1.000000000000000000e+00
7.180000000000000000e+02	9.896653047479054521e+01	1.790118868094559446e+01	-1.607688705182172984e-03	4.724193559723038049e+01	2.247526631952587728e-01	0.000000000000000000e+00	0.000000000000000000e+00	1.389071891684980287e+01	1.000000000000000000e+00
7.180000000000000000e+02	6.237217561799934629e+01	4.449249413817734933e+01	-2.423320690024556232e-03	7.352645436909961063e+01	1.027171575156698990e-01	0.000000000000000000e+00	0.000000000000000000e+00	1.290782757119221635e+01	1.000000000000000000e+00
7.180000000000000000e+02	1.380408134441026107e+02	4.569633526216065889e+01	1.961133593211096017e-03	-5.863203427759627573e+01	1.975058996930323385e-01	0.000000000000000000e+00	0.000000000000000000e+00	1.185042408674924097e+01	1.000000000000000000e+00
7.180000000000000000e+02	1.267823659477932665e+02	4.939497163367008881e+01	-1.800129308036522210e-03	5.344351760013876884e+01	1.464616352566864288e-01	0.000000000000000000e+00	0.000000000000000000e+00	9.877302241645885772e+00	1.000000000000000000e+00
7.200000000000000000e+02	2.329536944982226387e+01	1.764643558038132198e+01	-2.483801378944187985e-03	7.547550226421232367e+01	2.291173637471506375e-01	0.000000000000000000e+00	0.000000000000000000e+00	5.571532042618379421e+00	1.000000000000000000e+00
7.200000000000000000e+02	1.214619951650110181e+02	4.107302749143146059e+01	1.101924488888988973e-03	-3.094320126073071364e+01	3.297190985250392226e-01	0.000000000000000000e+00	0.000000000000000000e+00	9.740679351929376395e+00	1.000000000000000000e+00
7.200000000000000000e+02	3.960600786258061845e+01	4.500307916038532596e+01	-2.567612491782622370e-03	7.817639532582856532e+01	1.033333509969889263e-01	0.000000000000000000e+00	0.000000000000000000e+00	1.335200098078453124e+01	1.000000000000000000e+00
7.210000000000000000e+02	1.356125653947680973e+02	1.630711020942846901e+01	-2.179537971180619052e-03	6.567032370135852659e+01	1.354370361871660711e-01	0.000000000000000000e+00	0.000000000000000000e+00	3.646122460591322501e+00	1.000000000000000000e+00
7.210000000000000000e+02	8.182870638539393227e+00	2.539012866152010872e+01	-2.758325525663458781e-03	8.432230477057609619e+01	3.397966368488454236e-01	0.000000000000000000e+00	0.000000000000000000e+00	1.305809251415302796e+01	1.000000000000000000e+00
7.210000000000000000e+02	7.415745565010813323e+01	3.922759269822542194e+01	-2.255996888065872272e-03	6.813428523486261668e+01	1.523245597449497390e-01	0.000000000000000000e+00	0.000000000000000000e+00	1.043357930624263830e+01	1.000000000000000000e+00
7.210000000000000000e+02	7.623090381084773526e+01	5.332864015390741486e+01	3.571431537660034027e-03	-1.105254216578739488e+02	2.657742223949666194e-01	0.000000000000000000e+00	0.000000000000000000e+00	3.081321799375135395e+00	1.000000000000000000e+00
7.210000000000000000e+02	8.359203707973053099e+01	8.786028092208553630e+00	2.533198207225582140e-03	-7.706736217696942504e+01	1.221854145655759671e-01	0.000000000000000000e+00	0.000000000000000000e+00	1.335120206642012342e+01	1.000000000000000000e+00
7.220000000000000000e+02	6.113112051025761673e+01	7.301713255728309093e+00	-3.141197518965573726e-03	9.666071998993163561e+01	1.255392640696803008e-01	0.000000000000000000e+00	0.000000000000000000e+00	9.006469683913671531e+00	1.000000000000000000e+00
7.220000000000000000e+02	1.128155385113854976e+02	1.897685053731932214e+01	-1.387604744936146370e-03	4.014952003239461220e+01	3.077013573749314279e-01	0.000000000000000000e+00	0.000000000000000000e+00	1.150910048457875412e+01	1.000000000000000000e+00
7.220000000000000000e+02	8.381552383344222790e+01	4.317490774844934265e+01	-1.927086640462188222e-03	5.753483874666507347e+01	2.386925588207381432e-01	0.000000000000000000e+00	0.000000000000000000e+00	1.043357930624263830e+01	1.000000000000000000e+00
7.230000000000000000e+02	2.685267746370906750e+01	2.193450379302207409e+01	-2.828878275236807252e-03	8.659593442835125643e+01	1.402944782928949863e-01	0.000000000000000000e+00	0.000000000000000000e+00	5.571532042618379421e+00	1.000000000000000000e+00
7.250000000000000000e+02	1.365730448872022578e+02	4.168499318861115199e+01	-5.663525172213215025e-03	1.779451347537841173e+02	3.789332562968283913e-02	0.000000000000000000e+00	0.000000000000000000e+00	1.085867224540932874e+01	1.000000000000000000e+00
7.250000000000000000e+02	1.266924218093975298e+02	4.929029415102058209e+01	1.997099556323962601e-03	-5.979107174811820613e+01	2.005923448527683339e-01	0.000000000000000000e+00	0.000000000000000000e+00	9.740679351929376395e+00	1.000000000000000000e+00
7.250000000000000000e+02	7.959464992898650948e+00	5.149530043438019078e+01	2.780659375816929655e-03	-8.504203439682470389e+01	1.176522847516976444e-01	0.000000000000000000e+00	0.000000000000000000e+00	2.209511437601452144e+01	1.000000000000000000e+00
7.250000000000000000e+02	7.407986438328784118e+01	5.112238236924415702e+01	-2.748037727019266886e-03	8.399077064537044635e+01	2.104113800759369601e-01	0.000000000000000000e+00	0.000000000000000000e+00	3.081321799375135395e+00	1.000000000000000000e+00
7.260000000000000000e+02	1.353583015140454791e+02	1.266986415278226019e+01	-2.935026564156943685e-03	9.001666429742608955e+01	1.831270051408785404e-01	0.000000000000000000e+00	0.000000000000000000e+00	3.646122460591322501e+00	1.000000000000000000e+00
7.260000000000000000e+02	3.001657098902667542e+01	5.019986445960687860e+01	-2.023938527426044545e-03	6.065598319453071241e+01	2.426125909240384182e-01	0.000000000000000000e+00	0.000000000000000000e+00	1.374421739164408152e+01	1.000000000000000000e+00
7.270000000000000000e+02	1.082754511540829157e+02	8.401076298418788113e+00	1.884711566778332235e-03	-5.616926157411476339e+01	3.268938858651222468e-01	0.000000000000000000e+00	0.000000000000000000e+00	4.633960482284866345e+00	1.000000000000000000e+00
7.270000000000000000e+02	6.689797529883031757e+01	1.421979695099914132e+01	1.291990474194569484e-03	-3.706825894789800202e+01	4.221485157009073896e-01	0.000000000000000000e+00	0.000000000000000000e+00	9.006469683913671531e+00	1.000000000000000000e+00
7.270000000000000000e+02	1.396743114300793707e+02	3.127860530600491629e+01	-2.237976282175618836e-03	6.755355401955310413e+01	1.566761904610285416e-01	0.000000000000000000e+00	0.000000000000000000e+00	1.085867224540932874e+01	1.000000000000000000e+00
7.280000000000000000e+02	1.220503826453406191e+02	2.736668988082508491e+01	-2.969505249870486602e-03	9.112777283498806469e+01	8.933207007707322234e-02	0.000000000000000000e+00	0.000000000000000000e+00	1.279033644516467128e+01	1.000000000000000000e+00
7.280000000000000000e+02	1.194219970109317757e+02	4.157308577665400406e+01	-3.815929933610722174e-03	1.184046157030899025e+02	9.452704374927722863e-02	0.000000000000000000e+00	0.000000000000000000e+00	1.060256487098944511e+01	1.000000000000000000e+00
7.290000000000000000e+02	1.079583595430195260e+02	1.604327615182861422e+01	-2.203211469546057042e-03	6.643322476917578001e+01	2.699710605766849625e-01	0.000000000000000000e+00	0.000000000000000000e+00	7.648775437235946661e+00	1.000000000000000000e+00
7.290000000000000000e+02	5.055726807671609180e+01	2.052632416634118684e+01	1.520953177229893106e-03	-4.444680046886700353e+01	2.338634260051293268e-01	0.000000000000000000e+00	0.000000000000000000e+00	1.751545026645635161e+01	1.000000000000000000e+00
7.310000000000000000e+02	2.025433640008131064e+01	1.782509391500033047e+01	-3.431384934113371286e-03	1.060122862631528449e+02	1.112508346381367863e-01	0.000000000000000000e+00	0.000000000000000000e+00	1.477402172768222499e+01	1.000000000000000000e+00
7.310000000000000000e+02	6.560896145563722826e+01	4.102610688943473605e+01	-2.877190868517928539e-03	8.815285383393430152e+01	1.251537367735180428e-01	0.000000000000000000e+00	0.000000000000000000e+00	1.592320165311403457e+01	1.000000000000000000e+00
7.310000000000000000e+02	1.038013564371810986e+02	9.607751986235959052e+00	-2.516273187359717878e-03	7.652193726641428384e+01	1.842878188846924781e-01	0.000000000000000000e+00	0.000000000000000000e+00	4.633960482284866345e+00	1.000000000000000000e+00
7.310000000000000000e+02	4.375526598125757971e+01	4.981028568808424950e+01	-1.701715767395697463e-03	5.027204737281590496e+01	3.004178600985479841e-01	0.000000000000000000e+00	0.000000000000000000e+00	6.375064222087482690e+00	1.000000000000000000e+00
7.320000000000000000e+02	2.028130364486260717e+01	4.742909859832714403e+01	1.816359387939825909e-03	-5.396654740747248269e+01	2.285426932388184840e-01	0.000000000000000000e+00	0.000000000000000000e+00	2.359442645471416711e+01	1.000000000000000000e+00
7.320000000000000000e+02	1.350594564022936765e+02	1.313576832328422483e+01	3.252297690714842874e-03	-1.002410290069522034e+02	2.072194526521825564e-01	0.000000000000000000e+00	0.000000000000000000e+00	4.337544022348983397e+00	1.000000000000000000e+00
7.330000000000000000e+02	8.529576411379096612e+00	7.822273052683086370e+00	-2.590466972230170105e-03	7.891290275995153536e+01	1.650970856037444756e-01	0.000000000000000000e+00	0.000000000000000000e+00	1.498229273823861085e+01	1.000000000000000000e+00
7.330000000000000000e+02	6.945032337754433627e+01	1.080465818300637082e+01	-4.217526987748328529e-03	1.313464638703698597e+02	6.165131894046793626e-02	0.000000000000000000e+00	0.000000000000000000e+00	1.458635585026684112e+01	1.000000000000000000e+00
7.330000000000000000e+02	1.436888860978837670e+02	5.052247518392336900e+01	-2.884627675352429647e-03	8.839251202841030874e+01	2.168829651455530527e-01	0.000000000000000000e+00	0.000000000000000000e+00	1.890394763622266794e+01	1.000000000000000000e+00
7.330000000000000000e+02	1.309026279724121764e+02	3.659872427470855882e+01	-1.035700154677389462e-03	2.880905891701707588e+01	4.253399112084228495e-01	0.000000000000000000e+00	0.000000000000000000e+00	8.530697186091373396e+00	1.000000000000000000e+00
7.340000000000000000e+02	9.448865609941907451e+01	5.225801543977583918e+01	-3.678179589628475122e-03	1.139654794633156598e+02	1.010957020133099737e-01	0.000000000000000000e+00	0.000000000000000000e+00	1.206167195200199060e+01	1.000000000000000000e+00
7.350000000000000000e+02	4.595895401280102277e+01	4.382821222686931151e+01	-2.984346173090135241e-03	9.160603574302508889e+01	1.095590829081767303e-01	0.000000000000000000e+00	0.000000000000000000e+00	6.375064222087482690e+00	1.000000000000000000e+00
7.350000000000000000e+02	9.882693032635137342e+01	2.118302461090248201e+01	-3.330277800226864350e-03	1.027540124239735917e+02	1.030097379451764272e-01	0.000000000000000000e+00	0.000000000000000000e+00	1.259888294522410312e+01	1.000000000000000000e+00
7.370000000000000000e+02	1.355113547828485139e+02	6.905744260375102250e+00	-2.499601221933254059e-03	7.598466727656644082e+01	3.079401396287798631e-01	0.000000000000000000e+00	0.000000000000000000e+00	6.246391916200485284e+00	1.000000000000000000e+00
7.370000000000000000e+02	8.570202361699520566e+01	3.252764823842806408e+01	-1.688690017323641289e-03	4.985228015101819921e+01	2.825629488255498867e-01	0.000000000000000000e+00	0.000000000000000000e+00	1.413959545882978119e+01	1.000000000000000000e+00
7.380000000000000000e+02	2.247416931245480143e+01	1.330108903038725288e+01	-2.897651977289703810e-03	8.881223258268323661e+01	8.652795253693656985e-02	0.000000000000000000e+00	0.000000000000000000e+00	1.498229273823861085e+01	1.000000000000000000e+00
7.380000000000000000e+02	3.709656345267357125e+01	5.043974588168753570e+01	3.900650689057190944e-03	-1.211348228654904489e+02	2.033047740336321185e-01	0.000000000000000000e+00	0.000000000000000000e+00	1.105686862131544856e+01	1.000000000000000000e+00
7.390000000000000000e+02	1.245872951333858083e+02	3.406612569470753016e+01	-3.157846638780897712e-03	9.719725375816726398e+01	1.390924362690552085e-01	0.000000000000000000e+00	0.000000000000000000e+00	7.354646137928466665e+00	1.000000000000000000e+00
7.390000000000000000e+02	8.243288159224925948e+01	5.188087977454919297e+01	-2.209441325607599833e-03	6.663398782363999828e+01	1.757537602492991180e-01	0.000000000000000000e+00	0.000000000000000000e+00	7.293906485021196318e+00	1.000000000000000000e+00
7.400000000000000000e+02	5.520061059378533486e+01	4.980560039375129122e+01	-1.089401555175188848e-03	3.053963777573218863e+01	3.315542579336733242e-01	0.000000000000000000e+00	0.000000000000000000e+00	3.813054692168483140e+00	1.000000000000000000e+00
7.410000000000000000e+02	9.318907518820876135e+01	1.587951335610265957e+01	-2.998514000447327372e-03	9.206260749480439642e+01	9.157471700600128273e-02	0.000000000000000000e+00	0.000000000000000000e+00	1.234671704648946111e+01	1.000000000000000000e+00
7.410000000000000000e+02	7.068675222279135539e+01	2.198465524799875936e+01	-1.897157803319177464e-03	5.657035341955065633e+01	2.868631938308779938e-01	0.000000000000000000e+00	0.000000000000000000e+00	1.096301518756188997e+01	1.000000000000000000e+00
7.410000000000000000e+02	1.080440067258051045e+02	1.221167417564879187e+01	-3.405896401944527412e-03	1.051908939995956018e+02	2.387931165033992942e-01	0.000000000000000000e+00	0.000000000000000000e+00	1.530104686746455833e+01	1.000000000000000000e+00
7.420000000000000000e+02	9.242333706165699425e+01	5.141490923722894735e+01	2.546697233225334554e-03	-7.750238116701187607e+01	2.046707855416242117e-01	0.000000000000000000e+00	0.000000000000000000e+00	1.000131636475266461e+01	1.000000000000000000e+00
7.430000000000000000e+02	9.409357689862002871e+01	4.128551064798831050e+01	-2.305537368245539828e-03	6.973077446707623039e+01	1.572181622378435728e-01	0.000000000000000000e+00	0.000000000000000000e+00	1.026617830025801403e+01	1.000000000000000000e+00
7.430000000000000000e+02	8.360101999162807829e+01	4.468112113330774093e+01	-2.155841059914636541e-03	6.490666813048680694e+01	2.545219499924217255e-01	0.000000000000000000e+00	0.000000000000000000e+00	7.138234659975590368e+00	1.000000000000000000e+00
7.440000000000000000e+02	7.913421665394308491e+01	9.160504317634307725e+00	-3.668863894784801013e-03	1.136652723104060385e+02	2.273662461826466696e-01	0.000000000000000000e+00	0.000000000000000000e+00	3.244874245173788196e+00	1.000000000000000000e+00
7.440000000000000000e+02	3.227156594157880676e+01	3.416035841804902162e+01	-3.309351526074094316e-03	1.020796432770843154e+02	1.895023286320974831e-01	0.000000000000000000e+00	0.000000000000000000e+00	5.818091768980182543e+00	1.000000000000000000e+00
7.440000000000000000e+02	6.633500542791072974e+01	1.192234925802017642e+01	-2.585664196095662382e-03	7.875812871747825739e+01	1.918206316255181010e-01	0.000000000000000000e+00	0.000000000000000000e+00	9.956359188286386441e+00	1.000000000000000000e+00
7.450000000000000000e+02	3.722606950415515570e+01	6.219396230101129852e+00	2.225439457865946175e-03	-6.714954289685185529e+01	2.058519711701409793e-01	0.000000000000000000e+00	0.000000000000000000e+00	1.206059034080231385e+01	1.000000000000000000e+00
7.450000000000000000e+02	6.946124310571716087e+00	1.693696593902354408e+01	-1.591061053237294732e-03	4.670609365159883453e+01	2.724191216000381166e-01	0.000000000000000000e+00	0.000000000000000000e+00	1.378299603365520909e+01	1.000000000000000000e+00
7.450000000000000000e+02	4.611383564213835484e+01	3.240887529259084232e+01	-1.820376999734884789e-03	5.409601878011086029e+01	2.751473630067301501e-01	0.000000000000000000e+00	0.000000000000000000e+00	1.254734877187044084e+01	1.000000000000000000e+00
7.470000000000000000e+02	1.166574463704093461e+02	2.116127242250218643e+01	3.661834835062399967e-03	-1.134387541555819041e+02	2.423968935102744915e-01	0.000000000000000000e+00	0.000000000000000000e+00	3.978603130482643024e+00	1.000000000000000000e+00
7.470000000000000000e+02	1.422453611611935287e+02	2.677394212752933100e+01	-1.937212643312134471e-03	5.786115884805840892e+01	1.825766986942036763e-01	0.000000000000000000e+00	0.000000000000000000e+00	1.699915309538670627e+01	1.000000000000000000e+00
7.470000000000000000e+02	1.348015388331758686e+02	4.205663544740266957e+01	1.848113900010326218e-03	-5.498986685070141078e+01	2.576169717942690118e-01	0.000000000000000000e+00	0.000000000000000000e+00	1.699915309538670627e+01	1.000000000000000000e+00
7.470000000000000000e+02	9.125662581624224856e+01	1.592277223509085538e+01	1.823922339444105376e-03	-5.421027073426598264e+01	2.747864717599444173e-01	0.000000000000000000e+00	0.000000000000000000e+00	7.073467113942299100e+00	1.000000000000000000e+00
7.470000000000000000e+02	4.386949549978271534e+01	4.856010622275826449e+01	-1.961538833810220605e-03	5.864509354247646655e+01	1.892816649324293721e-01	0.000000000000000000e+00	0.000000000000000000e+00	1.039054422294250557e+01	1.000000000000000000e+00
7.480000000000000000e+02	7.367341966316520541e+01	5.193548116807188642e+00	-3.478622178321540484e-03	1.075345515190463175e+02	2.017086312885366661e-01	0.000000000000000000e+00	0.000000000000000000e+00	6.749595934111128237e+00	1.000000000000000000e+00
7.480000000000000000e+02	1.130269784696316435e+02	2.278884290985719829e+01	-3.999404462770478862e-03	1.243172574281338569e+02	1.965803458942460002e-01	0.000000000000000000e+00	0.000000000000000000e+00	3.978603130482643024e+00	1.000000000000000000e+00
7.480000000000000000e+02	2.521570995672234616e+01	7.318988386331634288e+00	1.043708826086056293e-03	-2.906714599291750645e+01	3.711027681963340319e-01	0.000000000000000000e+00	0.000000000000000000e+00	1.206059034080231385e+01	1.000000000000000000e+00
7.490000000000000000e+02	5.543436137610006398e+01	2.400865141191264840e+01	-2.406061089430491795e-03	7.297024727540977551e+01	2.142512234915757707e-01	0.000000000000000000e+00	0.000000000000000000e+00	1.254734877187044084e+01	1.000000000000000000e+00
7.490000000000000000e+02	7.869885887920555945e+01	2.506283158137201994e+01	-2.417848806816239038e-03	7.335011771288782256e+01	1.922301486078324961e-01	0.000000000000000000e+00	0.000000000000000000e+00	1.553184455557270560e+01	1.000000000000000000e+00
7.500000000000000000e+02	4.662235231438269345e+00	3.052942084378486953e+01	-2.706103772619505334e-03	8.263940896254943880e+01	1.264905407846486085e-01	0.000000000000000000e+00	0.000000000000000000e+00	1.378299603365520909e+01	1.000000000000000000e+00
7.500000000000000000e+02	6.630791262819930409e+01	1.185805415550646558e+01	1.935370673617002948e-03	-5.780179961751247220e+01	2.938161063288586838e-01	0.000000000000000000e+00	0.000000000000000000e+00	9.933092903118913242e+00	1.000000000000000000e+00
7.510000000000000000e+02	1.212697419519857611e+01	4.940669158798016980e+01	-2.770987471225721567e-03	8.473034804499967265e+01	1.042246505328738859e-01	0.000000000000000000e+00	0.000000000000000000e+00	1.304476620442529189e+01	1.000000000000000000e+00
7.510000000000000000e+02	9.193219211395921775e+01	4.111581566995164394e+01	-2.012573400689751484e-03	6.028973114385556187e+01	1.736755261091584845e-01	0.000000000000000000e+00	0.000000000000000000e+00	2.080431221286169574e+01	1.000000000000000000e+00
7.520000000000000000e+02	1.339820153879038287e+02	6.849455257329718272e+00	-2.857785415057263138e-03	8.752749458461298104e+01	1.281748595483498399e-01	0.000000000000000000e+00	0.000000000000000000e+00	7.742702932491574153e+00	1.000000000000000000e+00
7.520000000000000000e+02	9.396609246787943448e+01	5.245647397951362478e+00	-2.205164496060553654e-03	6.649616291166680071e+01	3.319261928069191514e-01	0.000000000000000000e+00	0.000000000000000000e+00	5.712683787871309704e+00	1.000000000000000000e+00
7.520000000000000000e+02	8.968353274259357022e+01	9.026446025168521459e+00	-2.331656271744936108e-03	7.057248104809413292e+01	3.136589138751730843e-01	0.000000000000000000e+00	0.000000000000000000e+00	5.712683787871309704e+00	1.000000000000000000e+00
7.520000000000000000e+02	6.621931384733390757e+01	4.168492902129634103e+01	-2.352866624241362926e-03	7.125600489060016685e+01	1.424466918572443452e-01	0.000000000000000000e+00	0.000000000000000000e+00	2.070666535033520006e+01	1.000000000000000000e+00
7.530000000000000000e+02	1.166610162842572862e+02	4.647688223467079638e+01	-2.379764611364593423e-03	7.212281818459166516e+01	1.508652635922453911e-01	0.000000000000000000e+00	0.000000000000000000e+00	7.811065408469850979e+00	1.000000000000000000e+00
7.540000000000000000e+02	1.220914601770427481e+02	1.160724407627192889e+01	4.386826144603779391e-03	-1.368022907005163518e+02	2.255251493636541982e-01	0.000000000000000000e+00	0.000000000000000000e+00	3.614087390142702638e+00	1.000000000000000000e+00
7.540000000000000000e+02	1.255294889617473046e+02	1.272150873923643388e+01	-4.168470829509630764e-03	1.297655823747158763e+02	2.578694960117593471e-01	0.000000000000000000e+00	0.000000000000000000e+00	3.614087390142702638e+00	1.000000000000000000e+00
7.540000000000000000e+02	1.222902546890689166e+02	3.445160185880889259e+01	2.429841746127515099e-03	-7.373660162268451757e+01	3.964060008443378580e-01	0.000000000000000000e+00	0.000000000000000000e+00	3.430049612330186903e+00	1.000000000000000000e+00
7.550000000000000000e+02	2.516822927930678588e+01	4.910405127450880514e+01	-3.091316244077661930e-03	9.505324832314866512e+01	8.075987310784593642e-02	0.000000000000000000e+00	0.000000000000000000e+00	1.304476620442529189e+01	1.000000000000000000e+00
7.550000000000000000e+02	1.219138619943073394e+02	2.741332156070618709e+01	3.086946830616443382e-03	-9.491243980622219567e+01	2.268062095898212283e-01	0.000000000000000000e+00	0.000000000000000000e+00	4.892497950069817136e+00	1.000000000000000000e+00
7.550000000000000000e+02	1.141336958250487044e+02	1.122092308134851990e+01	-3.817292604963756081e-03	1.184485290873420240e+02	7.501178163817945332e-02	0.000000000000000000e+00	0.000000000000000000e+00	7.967136084753779990e+00	1.000000000000000000e+00
7.550000000000000000e+02	1.245152041771471545e+02	3.742328809251284127e+01	-2.687526516676885281e-03	8.204073916829415225e+01	2.840306037146140827e-01	0.000000000000000000e+00	0.000000000000000000e+00	3.712319934499876961e+00	1.000000000000000000e+00
7.560000000000000000e+02	7.411194933716778621e+01	4.535670282994738400e+00	2.356139545134500191e-03	-7.136147788853702423e+01	1.972901486991255338e-01	0.000000000000000000e+00	0.000000000000000000e+00	3.410931772218487090e+00	1.000000000000000000e+00
7.570000000000000000e+02	1.127169718684515942e+02	2.282929158112663970e+01	3.811753347788788843e-03	-1.182700212407845299e+02	2.014960605851071618e-01	0.000000000000000000e+00	0.000000000000000000e+00	3.462910396996501383e+00	1.000000000000000000e+00
7.580000000000000000e+02	1.211433848690140636e+01	4.912999147471332151e+01	2.127116910889137198e-03	-6.398100502715399074e+01	1.798413736571903287e-01	0.000000000000000000e+00	0.000000000000000000e+00	1.305391656607443629e+01	1.000000000000000000e+00
7.580000000000000000e+02	6.240944123242484665e+01	5.842157779233786208e+00	-3.829671854350228354e-03	1.188474622078268226e+02	1.445554135747063595e-01	0.000000000000000000e+00	0.000000000000000000e+00	1.177521148512429683e+01	1.000000000000000000e+00
7.580000000000000000e+02	1.244712043025816257e+02	4.635980989029689425e+01	-2.948282204791648903e-03	9.044383996190593678e+01	1.273964718658823214e-01	0.000000000000000000e+00	0.000000000000000000e+00	7.811065408469850979e+00	1.000000000000000000e+00
7.580000000000000000e+02	8.188768788541325705e+01	6.630375283099797734e+00	-2.293398148564123554e-03	6.933957653280972977e+01	2.159554004534082194e-01	0.000000000000000000e+00	0.000000000000000000e+00	6.627174671894937141e+00	1.000000000000000000e+00
7.580000000000000000e+02	1.116486668170852141e+02	1.953528600510653490e+01	-3.802486177885091093e-03	1.179713778503552959e+02	2.277895239522674808e-01	0.000000000000000000e+00	0.000000000000000000e+00	3.462910396996501383e+00	1.000000000000000000e+00
7.590000000000000000e+02	1.196256725146278228e+02	2.308888806063691845e+01	-2.221864656598397225e-03	6.703434151587518386e+01	2.144226889246514389e-01	0.000000000000000000e+00	0.000000000000000000e+00	4.892497950069817136e+00	1.000000000000000000e+00
7.590000000000000000e+02	1.244727148285555813e+02	3.180545218756988390e+01	-2.678025819126248711e-03	8.173457012667201127e+01	1.358564260505895627e-01	0.000000000000000000e+00	0.000000000000000000e+00	3.430049612330186903e+00	1.000000000000000000e+00
7.590000000000000000e+02	6.767359499966784142e+01	3.807313002850809625e+01	-2.739203864285580988e-03	8.370609099184194690e+01	2.729592502096898077e-01	0.000000000000000000e+00	0.000000000000000000e+00	3.800075371416324010e+00	1.000000000000000000e+00
7.600000000000000000e+02	6.622009390776076998e+01	4.158424201821589605e+01	3.106391907131048243e-03	-9.553907594625455602e+01	2.144474896270551767e-01	0.000000000000000000e+00	0.000000000000000000e+00	3.800075371416324010e+00	1.000000000000000000e+00
7.600000000000000000e+02	1.140014487274585662e+02	4.517451494724882366e+01	-3.910957879143136390e-03	1.214669818984047964e+02	2.886971423996794739e-01	0.000000000000000000e+00	0.000000000000000000e+00	1.053663636578750484e+01	1.000000000000000000e+00
7.600000000000000000e+02	7.534972193129877382e+01	7.714093565055797797e+00	-3.465481074155374840e-03	1.071110669015255610e+02	2.371615994544825634e-01	0.000000000000000000e+00	0.000000000000000000e+00	3.410931772218487090e+00	1.000000000000000000e+00
7.610000000000000000e+02	4.432777399713118882e+01	1.723035198814405078e+01	-2.213054860819887917e-03	6.675043744293557779e+01	2.147309586104003687e-01	0.000000000000000000e+00	0.000000000000000000e+00	4.827422419319494118e+00	1.000000000000000000e+00
7.610000000000000000e+02	1.145295879775760000e+02	2.904992921312460297e+01	-2.249866021108950197e-03	6.793671219872402389e+01	2.292578491842648392e-01	0.000000000000000000e+00	0.000000000000000000e+00	6.348663831882262798e+00	1.000000000000000000e+00
7.620000000000000000e+02	8.166765014994274452e+01	2.605787619811373190e+01	-2.179072829278570940e-03	6.565533405984963622e+01	1.618582960356608202e-01	0.000000000000000000e+00	0.000000000000000000e+00	3.636136908974012094e+00	1.000000000000000000e+00
7.630000000000000000e+02	1.415010214301411793e+02	1.630877519437742862e+01	-3.652809487223997609e-03	1.131479037118894837e+02	7.748920807074621830e-02	0.000000000000000000e+00	0.000000000000000000e+00	7.385664414313248827e+00	1.000000000000000000e+00
7.630000000000000000e+02	1.026437068434400288e+02	3.350118407017912148e+01	-2.756102816793946572e-03	8.425067585693511774e+01	1.292452534298028644e-01	0.000000000000000000e+00	0.000000000000000000e+00	1.269203845476607739e+01	1.000000000000000000e+00
7.630000000000000000e+02	1.418576788797840322e+02	4.204483337949622523e+01	-2.304193802140218350e-03	6.968747676765681831e+01	2.001170588233027736e-01	0.000000000000000000e+00	0.000000000000000000e+00	1.791391974171111201e+01	1.000000000000000000e+00
7.630000000000000000e+02	6.933732278258570147e+01	4.554238614733589685e+01	-2.271592461001005394e-03	6.863686744986829069e+01	2.200717041545556807e-01	0.000000000000000000e+00	0.000000000000000000e+00	5.038255730402084076e+00	1.000000000000000000e+00
7.640000000000000000e+02	8.084044437431877839e+01	2.959867020872454901e+01	1.507425050835579407e-03	-4.401084369084992431e+01	4.750570538625021877e-01	0.000000000000000000e+00	0.000000000000000000e+00	3.636136908974012094e+00	1.000000000000000000e+00
7.640000000000000000e+02	3.997675073738039941e+01	1.513927479978966417e+01	-2.395803702499480197e-03	7.263969319667216951e+01	2.843327093894802982e-01	0.000000000000000000e+00	0.000000000000000000e+00	4.827422419319494118e+00	1.000000000000000000e+00
7.650000000000000000e+02	1.138550691372544463e+02	2.273719947201408687e+01	-2.900013647211529492e-03	8.888833964879489713e+01	1.122877314330500420e-01	0.000000000000000000e+00	0.000000000000000000e+00	6.348663831882262798e+00	1.000000000000000000e+00
7.650000000000000000e+02	2.297400043273466252e+01	2.670158532074156454e+01	-2.656655209583476396e-03	8.104588184797259487e+01	1.350610761253879799e-01	0.000000000000000000e+00	0.000000000000000000e+00	1.360224787020307247e+01	1.000000000000000000e+00
7.650000000000000000e+02	4.189965713557783289e+01	2.252656541671509061e+01	-2.562359321386117536e-03	7.800710689861534775e+01	2.156005201811312944e-01	0.000000000000000000e+00	0.000000000000000000e+00	5.826287683794538985e+00	1.000000000000000000e+00
7.650000000000000000e+02	4.066445660530411033e+01	5.173923793243078961e+01	-3.002851351815922706e-03	9.220238278021092526e+01	1.458337785860136515e-01	0.000000000000000000e+00	0.000000000000000000e+00	9.240644159455280615e+00	1.000000000000000000e+00
7.650000000000000000e+02	4.981118959681785441e+01	5.305330796999691501e+01	-2.594116507299921732e-03	7.903051250899541458e+01	2.106051337469315721e-01	0.000000000000000000e+00	0.000000000000000000e+00	5.262774172588144062e+00	1.000000000000000000e+00
7.660000000000000000e+02	3.669412681535990117e+01	3.912898440944815093e+01	-2.975968708577663834e-03	9.133606395754971174e+01	8.000933056533032772e-02	0.000000000000000000e+00	0.000000000000000000e+00	1.322051483698023233e+01	1.000000000000000000e+00
7.660000000000000000e+02	1.248108841047166919e+02	1.366881424817904822e+01	2.980024900880776182e-03	-9.146677862386343349e+01	1.385685483499899950e-01	0.000000000000000000e+00	0.000000000000000000e+00	8.172772349215817300e+00	1.000000000000000000e+00
7.660000000000000000e+02	1.011374809824495884e+02	4.809944010379883395e+01	-2.105913346953257412e-03	6.329769995248742731e+01	3.265401774744123298e-01	0.000000000000000000e+00	0.000000000000000000e+00	1.467575536616193155e+01	1.000000000000000000e+00
7.670000000000000000e+02	4.618546672885476490e+00	1.311549639728220207e+01	-2.486694688530963811e-03	7.556874192567696014e+01	2.128382001729057782e-01	0.000000000000000000e+00	0.000000000000000000e+00	1.566674422954138812e+01	1.000000000000000000e+00
7.670000000000000000e+02	7.726677050346165743e+01	3.516675823887881336e+01	-2.517247017818323874e-03	7.655331988191433368e+01	1.819340189773678285e-01	0.000000000000000000e+00	0.000000000000000000e+00	6.616248880354646644e+00	1.000000000000000000e+00
7.680000000000000000e+02	5.236194645640544110e+01	9.621076284112692889e+00	3.215215671142297553e-03	-9.904602555237121919e+01	1.234736195225200062e-01	0.000000000000000000e+00	0.000000000000000000e+00	5.039329231494935613e+00	1.000000000000000000e+00
7.680000000000000000e+02	5.899520920314984807e+01	4.801355847033954127e+00	-2.363020361616055207e-03	7.158321876351040203e+01	2.531847870514203347e-01	0.000000000000000000e+00	0.000000000000000000e+00	5.860382126560326199e+00	1.000000000000000000e+00
7.680000000000000000e+02	8.561356915585277250e+01	1.759948494452985912e+01	-2.887988239006611564e-03	8.850080939792736956e+01	9.935423755585737204e-02	0.000000000000000000e+00	0.000000000000000000e+00	8.136353972346924479e+00	1.000000000000000000e+00
7.680000000000000000e+02	2.503839391337042031e+01	4.884649809320109881e+01	3.839024196614490222e-03	-1.191488503588241628e+02	8.453297459576603057e-02	0.000000000000000000e+00	0.000000000000000000e+00	9.724567136579548077e+00	1.000000000000000000e+00
7.680000000000000000e+02	5.119396774313612042e+01	4.797544261241549890e+01	-2.996205930424686564e-03	9.198822773657481378e+01	2.849108742861304888e-01	0.000000000000000000e+00	0.000000000000000000e+00	5.036689492259059264e+00	1.000000000000000000e+00
7.690000000000000000e+02	8.514292499541515724e+01	3.110419706450750255e+01	-3.292148065047379325e-03	1.015252453345058399e+02	1.356183187491185604e-01	0.000000000000000000e+00	0.000000000000000000e+00	4.558283734959199585e+00	1.000000000000000000e+00
7.690000000000000000e+02	6.804532084053496988e+01	1.444480141418950225e+01	-3.203203704810990773e-03	9.865892847870348703e+01	1.083740317117445340e-01	0.000000000000000000e+00	0.000000000000000000e+00	1.143874791665101220e+01	1.000000000000000000e+00
7.700000000000000000e+02	2.074661461428131304e+01	4.012022532404282771e+01	-3.126058677526677692e-03	9.617285638308460705e+01	1.166325012636186820e-01	0.000000000000000000e+00	0.000000000000000000e+00	9.724567136579548077e+00	1.000000000000000000e+00
7.710000000000000000e+02	1.568553209548287342e+01	2.420462208012505911e+01	-5.556143544075421367e-03	1.744846593518941802e+02	9.816684561506450191e-02	0.000000000000000000e+00	0.000000000000000000e+00	6.342444956014023916e+00	1.000000000000000000e+00
7.710000000000000000e+02	5.670045208906728362e+01	4.076132085520089277e+01	-3.720579090464880712e-03	1.153318438241588098e+02	9.271130661432991360e-02	0.000000000000000000e+00	0.000000000000000000e+00	3.996008947043268922e+00	1.000000000000000000e+00
7.720000000000000000e+02	9.285886538644207633e+01	2.130163816857853476e+01	3.047611469503918365e-03	-9.364482027097282923e+01	2.291190916752572360e-01	0.000000000000000000e+00	0.000000000000000000e+00	3.403534894481697215e+00	1.000000000000000000e+00
7.720000000000000000e+02	9.081926436185847251e+01	4.156716098419449423e+01	-3.258821339983382012e-03	1.004512598277716506e+02	1.219682517033459090e-01	0.000000000000000000e+00	0.000000000000000000e+00	8.918463272837087175e+00	1.000000000000000000e+00
7.730000000000000000e+02	1.657517209946577452e+01	1.792488094824859957e+01	-3.616212250089232035e-03	1.119685228338171470e+02	2.149512120071180865e-01	0.000000000000000000e+00	0.000000000000000000e+00	6.342444956014023916e+00	1.000000000000000000e+00
7.730000000000000000e+02	9.467696766442122680e+01	1.842439054545647181e+01	-2.661511068570727306e-03	8.120236653601313037e+01	2.527136160552474475e-01	0.000000000000000000e+00	0.000000000000000000e+00	3.403534894481697215e+00	1.000000000000000000e+00
7.740000000000000000e+02	1.001543408884161579e+02	4.835474640183105066e+01	-3.743236640183891621e-03	1.160620049776954517e+02	5.809105936761504996e-02	0.000000000000000000e+00	0.000000000000000000e+00	1.125462892841776252e+01	1.000000000000000000e+00
7.740000000000000000e+02	2.199326293859981618e+01	5.159820337731392215e+01	-4.680937860633799935e-03	1.462803213131972200e+02	1.723174067607027293e-01	0.000000000000000000e+00	0.000000000000000000e+00	1.074351583316868108e+01	1.000000000000000000e+00
7.740000000000000000e+02	1.055122752190694158e+01	3.224483229649194271e+01	-2.755682409679769459e-03	8.423712783663948755e+01	2.467139106606756060e-01	0.000000000000000000e+00	0.000000000000000000e+00	9.539709837181272079e+00	1.000000000000000000e+00
7.750000000000000000e+02	4.444243481086441250e+01	1.934932249806964322e+01	-2.219448019385026304e-03	6.695646307635821870e+01	2.169366413735658305e-01	0.000000000000000000e+00	0.000000000000000000e+00	1.014038855769272196e+01	1.000000000000000000e+00
7.750000000000000000e+02	1.273274451234401994e+02	3.478126389518246242e+01	-2.572371869273729333e-03	7.832977080561873606e+01	3.061330106159608766e-01	0.000000000000000000e+00	0.000000000000000000e+00	4.447113417544566794e+00	1.000000000000000000e+00
7.750000000000000000e+02	1.293934567314395849e+02	4.311796268863220405e+01	-2.408013058378154821e-03	7.303315133680074211e+01	1.817630715431807209e-01	0.000000000000000000e+00	0.000000000000000000e+00	8.588885302359939189e+00	1.000000000000000000e+00
7.760000000000000000e+02	1.180870355375567158e+02	2.386358895197504637e+01	-2.354145153582821570e-03	7.129720671826322587e+01	1.214634486488395115e-01	0.000000000000000000e+00	0.000000000000000000e+00	9.857870927925887372e+00	1.000000000000000000e+00
7.760000000000000000e+02	7.343968885435295135e+01	5.228527917306674055e+01	1.366958854038268856e-03	-3.948418650336179070e+01	4.062219604448854549e-01	0.000000000000000000e+00	0.000000000000000000e+00	2.032249154991092155e+01	1.000000000000000000e+00
7.770000000000000000e+02	3.518316059767046511e+01	1.521491550965315298e+01	-2.861641094276317493e-03	8.765174752551637027e+01	9.378650527226906064e-02	0.000000000000000000e+00	0.000000000000000000e+00	9.621017884718474633e+00	1.000000000000000000e+00
7.770000000000000000e+02	9.556203376309693454e+01	3.401433862724605461e+01	-3.150135109764855713e-03	9.694874237932384631e+01	1.248298375423676498e-01	0.000000000000000000e+00	0.000000000000000000e+00	8.918463272837087175e+00	1.000000000000000000e+00
7.770000000000000000e+02	8.566784893948754132e+01	1.741882519065615753e+01	3.478611367141828600e-03	-1.075342031184669338e+02	2.645366454294821867e-01	0.000000000000000000e+00	0.000000000000000000e+00	8.172328564240002535e+00	1.000000000000000000e+00
7.770000000000000000e+02	1.650388461843197518e+01	2.452494474064180707e+01	2.708497637784670811e-03	-8.271655355108990193e+01	2.770020081758884922e-01	0.000000000000000000e+00	0.000000000000000000e+00	6.600448770243728447e+00	1.000000000000000000e+00
7.770000000000000000e+02	1.425047263697407232e+02	2.684016057712431547e+01	1.895992319376693701e-03	-5.653279458770758481e+01	1.921295454156246585e-01	0.000000000000000000e+00	0.000000000000000000e+00	1.029911641097494623e+01	1.000000000000000000e+00
7.780000000000000000e+02	8.192965689055900214e+01	3.140225463290607877e+01	-2.915192832296429302e-03	8.937750336811964758e+01	1.496102297845784967e-01	0.000000000000000000e+00	0.000000000000000000e+00	1.388037038368912590e+01	1.000000000000000000e+00
7.780000000000000000e+02	7.064104921448736718e+01	6.091796456469005250e+00	-2.618858082451679115e-03	7.982783337012821789e+01	3.306182472884954260e-01	0.000000000000000000e+00	0.000000000000000000e+00	7.438542527740352739e+00	1.000000000000000000e+00
7.780000000000000000e+02	2.739647792336237231e+01	3.960312387750174423e+01	-2.142912671149495209e-03	6.449003846968084019e+01	2.962003219436237789e-01	0.000000000000000000e+00	0.000000000000000000e+00	9.325335299818004131e+00	1.000000000000000000e+00
7.780000000000000000e+02	5.676832727474423734e+01	4.038140127486666842e+01	-2.751583425791005906e-03	8.410503417065774556e+01	1.431698164303446541e-01	0.000000000000000000e+00	0.000000000000000000e+00	5.666795553997178381e+00	1.000000000000000000e+00
7.780000000000000000e+02	1.827035524029981062e+01	4.152035188369264063e+01	-2.356149887902587916e-03	7.136181119410498752e+01	2.876253204705819799e-01	0.000000000000000000e+00	0.000000000000000000e+00	9.325335299818004131e+00	1.000000000000000000e+00
7.790000000000000000e+02	1.110584749657361101e+02	5.114159629735964074e+01	-2.257583861122126369e-03	6.818542695547037624e+01	2.029294827515186750e-01	0.000000000000000000e+00	0.000000000000000000e+00	7.286961626319915730e+00	1.000000000000000000e+00
7.810000000000000000e+02	5.478394799691359118e+00	1.108386973922040397e+01	-4.214562662494972765e-03	1.312509356613053058e+02	8.894242524064643884e-02	0.000000000000000000e+00	0.000000000000000000e+00	1.078411156636762591e+01	1.000000000000000000e+00
7.810000000000000000e+02	4.420319788085532053e+01	1.856199073259450927e+01	2.793012174636654629e-03	-8.544011512256393814e+01	2.524340676131375805e-01	0.000000000000000000e+00	0.000000000000000000e+00	7.146105566326946601e+00	1.000000000000000000e+00
7.810000000000000000e+02	1.051107041167547038e+02	3.679035568363267572e+01	-2.691006075163559098e-03	8.215287125980165683e+01	1.180072527073419142e-01	0.000000000000000000e+00	0.000000000000000000e+00	9.944012078641710772e+00	1.000000000000000000e+00
7.810000000000000000e+02	2.243341955593413672e+01	5.245233003361074964e+01	2.032839966222233126e-03	-6.094284055113655540e+01	2.261727281244900745e-01	0.000000000000000000e+00	0.000000000000000000e+00	1.164181640304868459e+01	1.000000000000000000e+00
7.820000000000000000e+02	1.323377036584230098e+02	3.727724322593181228e+01	-2.273220482843319856e-03	6.868933200676474371e+01	1.400222149196522770e-01	0.000000000000000000e+00	0.000000000000000000e+00	9.561994122070448299e+00	1.000000000000000000e+00
7.820000000000000000e+02	8.635020994129568805e+01	6.775487146886172596e+00	-1.817958779917572959e-03	5.401808933967220128e+01	3.846215223794202664e-01	0.000000000000000000e+00	0.000000000000000000e+00	6.583592006408601982e+00	1.000000000000000000e+00
7.830000000000000000e+02	6.398202915609321906e+01	9.406817843867017359e+00	-3.181538796358807705e-03	9.796075613690612727e+01	1.325993347711943438e-01	0.000000000000000000e+00	0.000000000000000000e+00	7.438542527740352739e+00	1.000000000000000000e+00
7.830000000000000000e+02	4.370759437395934555e+01	8.820101580747412129e+00	-2.892819522581967749e-03	8.865650211987623663e+01	1.879506912969499677e-01	0.000000000000000000e+00	0.000000000000000000e+00	4.471424108268097442e+00	1.000000000000000000e+00
7.830000000000000000e+02	1.366933539056397535e+02	2.521879655225160022e+01	1.843197136910832258e-03	-5.483141946954524570e+01	2.889098744979468059e-01	0.000000000000000000e+00	0.000000000000000000e+00	6.854277392070562414e+00	1.000000000000000000e+00
[truncated: 4,872 more rows]
