# Supplementary material for: Structural basis for higher-order DNA binding by a bacterial transcriptional regulator
Source: PLoS Genet. 2025 Jun 27;21(6):e1011749. doi: 10.1371/journal.pgen.1011749 (PMC12204516; doi:10.1371/journal.pgen.1011749)
Supplement: S1 Appendix — (ZIP) [file pgen.1011749.s012.zip › Raw data files/Figure 5/Figure5C_221117_Xre_RES_10nM_4.csv]

frame_indices	x_coords	y_coords	contrasts	masses_kDa	fit_errors	diffblur_errors	frame_signal_scores	neareast_neighbour_distances	selections
5.000000000000000000e+00	7.359786220196502882e+01	1.175369784945136331e+01	-2.738774282381239294e-03	8.369224730518109823e+01	2.525973612468156437e-01	0.000000000000000000e+00	0.000000000000000000e+00	4.129614993715198246e+00	1.000000000000000000e+00
5.000000000000000000e+00	5.507962219604382881e+01	2.391447808491089333e+01	-3.961301516300913886e-03	1.230893536303979801e+02	2.764970564837564426e-01	0.000000000000000000e+00	0.000000000000000000e+00	1.034337153435717305e+01	1.000000000000000000e+00
5.000000000000000000e+00	4.917027073929136094e+01	4.055609331906341453e+01	-2.843781488139494190e-03	8.707620468084452625e+01	3.096449070114213331e-01	0.000000000000000000e+00	0.000000000000000000e+00	8.024648200368819317e+00	1.000000000000000000e+00
5.000000000000000000e+00	1.680227618411093005e+01	4.740471046011568745e+01	-8.345179699870232393e-03	2.643640100330438827e+02	9.686341736418246917e-02	0.000000000000000000e+00	0.000000000000000000e+00	6.780314828554780071e+00	1.000000000000000000e+00
5.000000000000000000e+00	4.646939051491485628e+01	4.811256238558214449e+01	-3.662226663148826413e-03	1.134513811894457262e+02	1.109572994262280066e-01	0.000000000000000000e+00	0.000000000000000000e+00	8.024648200368819317e+00	1.000000000000000000e+00
6.000000000000000000e+00	1.322200372376730684e+02	3.192820414000853546e+01	-3.357817575152685381e-03	1.036415079421277454e+02	1.604227929915924555e-01	0.000000000000000000e+00	0.000000000000000000e+00	9.914073932765473884e+00	1.000000000000000000e+00
6.000000000000000000e+00	6.282517376244823737e+01	1.705942406397710798e+01	-3.436075589881122921e-03	1.061634471198517957e+02	4.359218638552918579e-01	0.000000000000000000e+00	0.000000000000000000e+00	8.195043412744189126e+00	1.000000000000000000e+00
6.000000000000000000e+00	5.638082922466306712e+00	3.707966807928951880e+01	4.921155397566075521e-03	-1.540215605928813432e+02	2.554660531759682662e-01	0.000000000000000000e+00	0.000000000000000000e+00	9.881228302834228927e+00	1.000000000000000000e+00
7.000000000000000000e+00	1.408626013999641486e+02	6.368726469844546045e+00	4.230229751812309737e-03	-1.317558225599495074e+02	3.904587764828133523e-01	0.000000000000000000e+00	0.000000000000000000e+00	9.368624308225383501e+00	1.000000000000000000e+00
7.000000000000000000e+00	3.601507502948852135e+01	1.245384915867112952e+01	-2.832553933609535408e-03	8.671438602575351240e+01	2.929309962581868598e-01	0.000000000000000000e+00	0.000000000000000000e+00	9.582438034787889691e+00	1.000000000000000000e+00
7.000000000000000000e+00	1.227483322969605695e+02	1.354712476975602264e+01	2.700932356730748746e-03	-8.247275515233693000e+01	3.420322754650331198e-01	0.000000000000000000e+00	0.000000000000000000e+00	8.108604975610715471e+00	1.000000000000000000e+00
7.000000000000000000e+00	3.445507575640296949e+01	3.277627240086486893e+01	-2.993220079833513059e-03	9.189200585296529766e+01	1.947517982173354589e-01	0.000000000000000000e+00	0.000000000000000000e+00	1.002531952169078266e+01	1.000000000000000000e+00
7.000000000000000000e+00	1.399010966243240262e+02	3.819639276536762651e+01	-2.871607083492316772e-03	8.797291103491308206e+01	3.069680337696264472e-01	0.000000000000000000e+00	0.000000000000000000e+00	9.914073932765473884e+00	1.000000000000000000e+00
7.000000000000000000e+00	9.817653166201327508e+01	4.300561020851679928e+01	-1.522503337343208843e-03	4.449675585727140259e+01	2.921795092384986692e-01	0.000000000000000000e+00	0.000000000000000000e+00	1.089780893115504590e+01	1.000000000000000000e+00
8.000000000000000000e+00	8.745168004029019926e+01	3.406300097484184874e+01	-3.137655681294790593e-03	9.654658089230588303e+01	2.320679669186942462e-01	0.000000000000000000e+00	0.000000000000000000e+00	8.130613255797294769e+00	1.000000000000000000e+00
8.000000000000000000e+00	1.034776418927563526e+02	8.760514583032751545e+00	-4.859285103463714672e-03	1.520277313451614418e+02	2.065586140039049612e-01	0.000000000000000000e+00	0.000000000000000000e+00	5.798890095753211682e+00	1.000000000000000000e+00
8.000000000000000000e+00	4.680887154167968589e+01	1.454525941599073491e+01	3.721856290561442911e-03	-1.153730028156370651e+02	2.000851642341385794e-01	0.000000000000000000e+00	0.000000000000000000e+00	3.525483497984417625e+00	1.000000000000000000e+00
8.000000000000000000e+00	1.050441765027733823e+02	2.073772575273449092e+01	-1.556331482353487438e-03	4.558690010009680549e+01	3.680674811885610298e-01	0.000000000000000000e+00	0.000000000000000000e+00	1.035609321487544143e+01	1.000000000000000000e+00
8.000000000000000000e+00	2.357804606881058618e+01	4.715649353096489449e+01	-4.627878752622101993e-03	1.445704409425523238e+02	2.705435700628959772e-01	0.000000000000000000e+00	0.000000000000000000e+00	6.780314828554780071e+00	1.000000000000000000e+00
8.000000000000000000e+00	1.024334937136111989e+02	5.303758476945034772e+01	-3.425329298558085767e-03	1.058171376306978999e+02	2.448492351383541044e-01	0.000000000000000000e+00	0.000000000000000000e+00	1.089780893115504590e+01	1.000000000000000000e+00
9.000000000000000000e+00	1.323816580784996688e+02	1.034926937336644670e+01	-7.131524060919951571e-03	2.252527993186452591e+02	1.065234648904344050e-01	0.000000000000000000e+00	0.000000000000000000e+00	5.439632535947968250e+00	1.000000000000000000e+00
9.000000000000000000e+00	9.638837359506158009e+01	1.310450326632198603e+01	4.391390782078456907e-03	-1.369493904975076930e+02	1.190427325178414764e-01	0.000000000000000000e+00	0.000000000000000000e+00	3.603001678815723530e+00	1.000000000000000000e+00
9.000000000000000000e+00	7.627060923633206357e+01	2.313926827521490992e+01	-4.255816237442096306e-03	1.325803714672269109e+02	1.980887524987132720e-01	0.000000000000000000e+00	0.000000000000000000e+00	5.784294519162311410e+00	1.000000000000000000e+00
9.000000000000000000e+00	9.654996471716970063e+01	2.711311138557291400e+01	3.764424342709137266e-03	-1.167447989032735762e+02	3.228394460093456653e-01	0.000000000000000000e+00	0.000000000000000000e+00	4.197624028983116595e+00	1.000000000000000000e+00
9.000000000000000000e+00	1.137760125997429661e+01	2.903624828257731849e+01	-3.480373666389041751e-03	1.075909948928282347e+02	1.569707329155930475e-01	0.000000000000000000e+00	0.000000000000000000e+00	9.688009840019594421e+00	1.000000000000000000e+00
9.000000000000000000e+00	9.498686591062968887e+01	3.100884874962732951e+01	-4.420394466415830670e-03	1.378840618929243078e+02	2.264961914883848459e-01	0.000000000000000000e+00	0.000000000000000000e+00	4.197624028983116595e+00	1.000000000000000000e+00
9.000000000000000000e+00	6.607819946628906393e+01	4.725827062188693617e+01	-4.665004409072211373e-03	1.457668506371395836e+02	1.450813128848321698e-01	0.000000000000000000e+00	0.000000000000000000e+00	1.122351628568362791e+01	1.000000000000000000e+00
9.000000000000000000e+00	1.092761142215977088e+02	8.830120576207123761e+00	-3.623454048649357891e-03	1.122018967006260937e+02	3.862191727916454154e-01	0.000000000000000000e+00	0.000000000000000000e+00	5.798890095753211682e+00	1.000000000000000000e+00
1.000000000000000000e+01	8.266483590150774319e+01	7.884810679985310600e+00	3.100826048584059622e-03	-9.535971084510767071e+01	2.200035017316720465e-01	0.000000000000000000e+00	0.000000000000000000e+00	9.857905456954755508e+00	1.000000000000000000e+00
1.000000000000000000e+01	6.950642647080550773e+01	1.231394213019729911e+01	-5.177224429454108795e-03	1.622736294188188708e+02	2.164550431534520980e-01	0.000000000000000000e+00	0.000000000000000000e+00	4.129614993715198246e+00	1.000000000000000000e+00
1.100000000000000000e+01	5.373730713070553833e+01	2.849957632506122707e+01	2.740652170406930425e-03	-8.375276403819309223e+01	3.283455114158106980e-01	0.000000000000000000e+00	0.000000000000000000e+00	9.751974334447764292e+00	1.000000000000000000e+00
1.100000000000000000e+01	1.152202709264303166e+02	1.053419153916012796e+01	-3.489488797293974123e-03	1.078847386814868372e+02	2.102046346209577310e-01	0.000000000000000000e+00	0.000000000000000000e+00	6.183595780643009299e+00	1.000000000000000000e+00
1.100000000000000000e+01	1.749798218673616645e+01	3.654613989109245153e+01	-4.983844158906244361e-03	1.560417657281045649e+02	2.439215221468530315e-01	0.000000000000000000e+00	0.000000000000000000e+00	9.378584857581458323e+00	1.000000000000000000e+00
1.200000000000000000e+01	9.279353525566632754e+01	1.286210192316789858e+01	-3.551706039125523962e-03	1.098897486507456165e+02	2.867110379688092570e-01	0.000000000000000000e+00	0.000000000000000000e+00	3.603001678815723530e+00	1.000000000000000000e+00
1.200000000000000000e+01	1.279758207996636798e+02	2.330185681714081625e+01	-3.557495447059259765e-03	1.100763178441321344e+02	1.220158227098611103e-01	0.000000000000000000e+00	0.000000000000000000e+00	1.059458993613810307e+01	1.000000000000000000e+00
1.200000000000000000e+01	8.178220501455065516e+01	2.489436800512604719e+01	3.019691594767105487e-03	-9.274507567381874651e+01	2.265728721114480537e-01	0.000000000000000000e+00	0.000000000000000000e+00	5.784294519162311410e+00	1.000000000000000000e+00
1.200000000000000000e+01	1.082348020330730947e+02	3.059006432794539521e+01	-3.630715826333925835e-03	1.124359144137789883e+02	2.045845064670175351e-01	0.000000000000000000e+00	0.000000000000000000e+00	1.035609321487544143e+01	1.000000000000000000e+00
1.200000000000000000e+01	1.094737597521048222e+01	4.325787678942043613e+01	5.119038600566210712e-03	-1.603985355773772881e+02	3.035260615312863619e-01	0.000000000000000000e+00	0.000000000000000000e+00	9.378584857581458323e+00	1.000000000000000000e+00
1.200000000000000000e+01	5.030514014489314434e+01	1.409233585870511618e+01	-3.674786238950158903e-03	1.138561255006691653e+02	2.562969214931678508e-01	0.000000000000000000e+00	0.000000000000000000e+00	3.525483497984417625e+00	1.000000000000000000e+00
1.200000000000000000e+01	3.995345196358976381e+01	2.118954064907352830e+01	-1.661278498913414461e-03	4.896891782142750316e+01	3.081727780329871491e-01	0.000000000000000000e+00	0.000000000000000000e+00	9.546897438223309607e+00	1.000000000000000000e+00
1.200000000000000000e+01	6.334637968854935508e+01	2.683622789559107957e+01	-3.146816141618832743e-03	9.684178546473664539e+01	3.068866338370401792e-01	0.000000000000000000e+00	0.000000000000000000e+00	9.751974334447764292e+00	1.000000000000000000e+00
1.200000000000000000e+01	4.435548658071415673e+01	3.119864854776928098e+01	3.168453906920655656e-03	-9.753908309262084231e+01	1.503111711661168082e-01	0.000000000000000000e+00	0.000000000000000000e+00	9.762353594069146823e+00	1.000000000000000000e+00
1.300000000000000000e+01	1.269079987693984464e+02	7.015815530226284125e+00	3.676919406824774236e-03	-1.139248688703332562e+02	2.806511054129455784e-01	0.000000000000000000e+00	0.000000000000000000e+00	3.809596198909242393e+00	1.000000000000000000e+00
1.300000000000000000e+01	1.178894009336244437e+02	2.654368812072337747e+01	3.110427138494429710e-03	-9.566911512629006609e+01	1.363198017859295064e-01	0.000000000000000000e+00	0.000000000000000000e+00	1.046825870624621935e+01	1.000000000000000000e+00
1.400000000000000000e+01	3.709813130243356483e+01	3.953949558502934281e+01	-3.539230911725766478e-03	1.094877257698212532e+02	3.009158354462146967e-01	0.000000000000000000e+00	0.000000000000000000e+00	6.245805433650613026e+00	1.000000000000000000e+00
1.400000000000000000e+01	2.791909743222115381e+01	6.732182381575521291e+00	-2.905307781999808426e-03	8.905894819261042983e+01	3.175331769933082970e-01	0.000000000000000000e+00	0.000000000000000000e+00	7.722378294956729228e+00	1.000000000000000000e+00
1.400000000000000000e+01	1.269628697679395657e+02	1.082501654517191803e+01	-3.272795566947711652e-03	1.009015926222086676e+02	3.460585115472969431e-01	0.000000000000000000e+00	0.000000000000000000e+00	3.809596198909242393e+00	1.000000000000000000e+00
1.400000000000000000e+01	7.694917633462915774e+01	5.004918082162827631e+01	2.378046884553467778e-03	-7.206746279950252188e+01	3.093098402163140248e-01	0.000000000000000000e+00	0.000000000000000000e+00	1.074381597074524031e+01	1.000000000000000000e+00
1.500000000000000000e+01	1.222103119363183907e+02	3.799195894544196506e+01	-5.745691502816724708e-03	1.805930231388637139e+02	9.579059604463024957e-02	0.000000000000000000e+00	0.000000000000000000e+00	1.223655085264243958e+01	1.000000000000000000e+00
1.500000000000000000e+01	1.121443020496940193e+02	5.203226018718417833e+01	-2.924959126501238717e-03	8.969223151528458970e+01	2.547252672956296093e-01	0.000000000000000000e+00	0.000000000000000000e+00	9.180342246553447438e+00	1.000000000000000000e+00
1.500000000000000000e+01	1.006050714870000320e+02	1.770274861454384308e+01	-3.707220785122422157e-03	1.149013596915361006e+02	2.252864280595650026e-01	0.000000000000000000e+00	0.000000000000000000e+00	9.189774680816068297e+00	1.000000000000000000e+00
1.600000000000000000e+01	5.418967515995468176e+01	4.758434946708587887e+01	-2.752221980956556010e-03	8.412561222000805117e+01	2.591361691896646446e-01	0.000000000000000000e+00	0.000000000000000000e+00	1.248092134004873444e+01	1.000000000000000000e+00
1.700000000000000000e+01	1.408691593857317592e+01	7.243166371021640515e+00	-4.525207164025914219e-03	1.412617510579646876e+02	2.912669741109059629e-01	0.000000000000000000e+00	0.000000000000000000e+00	5.577225699549273941e+00	1.000000000000000000e+00
1.700000000000000000e+01	9.109657630388542771e+01	6.661665735360808860e+00	-2.579190268849063106e-03	7.854950023624742528e+01	2.140376039211377979e-01	0.000000000000000000e+00	0.000000000000000000e+00	6.428458493534592755e+00	1.000000000000000000e+00
1.700000000000000000e+01	2.305040912113556573e+01	1.272642967876950415e+01	-3.240849563090904273e-03	9.987210217349517904e+01	2.653307158583007030e-01	0.000000000000000000e+00	0.000000000000000000e+00	4.942948338863617508e+00	1.000000000000000000e+00
1.700000000000000000e+01	9.510458725301074878e+01	3.225490266600937161e+01	3.482636789285850545e-03	-1.076639261870512172e+02	2.169400251747712893e-01	0.000000000000000000e+00	0.000000000000000000e+00	7.572629470798180051e+00	1.000000000000000000e+00
1.700000000000000000e+01	2.795821729839199676e+01	4.446730446481784327e+01	-4.654519386606184757e-03	1.454289607861364857e+02	2.251066221725469552e-01	0.000000000000000000e+00	0.000000000000000000e+00	4.143457975379901015e+00	1.000000000000000000e+00
1.700000000000000000e+01	6.774813872692224948e+01	4.450206548527518891e+01	-3.617252878231526185e-03	1.120020580683947315e+02	2.587222585468147429e-01	0.000000000000000000e+00	0.000000000000000000e+00	4.133099414701719709e+00	1.000000000000000000e+00
1.700000000000000000e+01	1.036882356048820810e+02	4.388699624725593651e+01	-3.200130527636719287e-03	9.855989241264971668e+01	2.612542035999555479e-01	0.000000000000000000e+00	0.000000000000000000e+00	7.190356751069490571e+00	1.000000000000000000e+00
1.700000000000000000e+01	6.502607199745922628e+01	4.139194273976205096e+01	3.110835617887750676e-03	-9.568227876440283808e+01	3.652045700195549749e-01	0.000000000000000000e+00	0.000000000000000000e+00	4.133099414701719709e+00	1.000000000000000000e+00
1.800000000000000000e+01	1.754800715774321063e+01	5.046770011841400105e+01	-4.067386483828770542e-03	1.265080429072020678e+02	1.890161560986789446e-01	0.000000000000000000e+00	0.000000000000000000e+00	1.118095163447984319e+01	1.000000000000000000e+00
1.800000000000000000e+01	1.202678159637559787e+02	4.821632732801770516e+00	3.138864777263441000e-03	-9.658554516329523665e+01	2.531307532250208769e-01	0.000000000000000000e+00	0.000000000000000000e+00	6.993315797306992820e+00	1.000000000000000000e+00
1.800000000000000000e+01	1.387183909453623585e+02	1.300993999280613345e+01	2.767390339166221364e-03	-8.461442703295021772e+01	3.585776969411024195e-01	0.000000000000000000e+00	0.000000000000000000e+00	1.180502234735816813e+01	1.000000000000000000e+00
1.800000000000000000e+01	1.427790945221268082e+01	1.471480483411501972e+01	-3.928172040416517963e-03	1.220217246666394431e+02	3.013369674701593670e-01	0.000000000000000000e+00	0.000000000000000000e+00	6.204124437398693459e+00	1.000000000000000000e+00
1.800000000000000000e+01	2.155192122909544850e+01	1.968719113441742508e+01	-2.651782644731262833e-03	8.088885879749732055e+01	1.925395717273101770e-01	0.000000000000000000e+00	0.000000000000000000e+00	6.282457732964510377e+00	1.000000000000000000e+00
1.800000000000000000e+01	9.830838120339669217e+01	3.911642009479081850e+01	-2.853057626982373127e-03	8.737513710389465871e+01	3.514976968725568307e-01	0.000000000000000000e+00	0.000000000000000000e+00	7.190356751069490571e+00	1.000000000000000000e+00
1.800000000000000000e+01	9.332785677169094640e+01	4.513462853220073612e+01	2.787543687471411361e-03	-8.526388790707980547e+01	2.923690460862320428e-01	0.000000000000000000e+00	0.000000000000000000e+00	7.811815180284910731e+00	1.000000000000000000e+00
1.800000000000000000e+01	1.030110714630261981e+02	5.296112121802215000e+01	3.256819780942012653e-03	-1.003867576783052442e+02	1.671805343112456876e-01	0.000000000000000000e+00	0.000000000000000000e+00	9.099356859696092314e+00	1.000000000000000000e+00
1.900000000000000000e+01	3.554657098150359928e+01	1.485156296519427599e+01	-4.117977149543516555e-03	1.281383753700928878e+02	1.513837234370918328e-01	0.000000000000000000e+00	0.000000000000000000e+00	7.110809360200100571e+00	1.000000000000000000e+00
1.900000000000000000e+01	4.817335119731210824e+01	2.269431660497312109e+01	-4.116766329128493558e-03	1.280993555271741684e+02	1.414141699831974464e-01	0.000000000000000000e+00	0.000000000000000000e+00	7.842670400252782059e+00	1.000000000000000000e+00
1.900000000000000000e+01	1.734763781100090796e+01	3.676789217291601375e+01	-3.325363199109242131e-03	1.025956347147456285e+02	1.541289354934695099e-01	0.000000000000000000e+00	0.000000000000000000e+00	1.051114743562904685e+01	1.000000000000000000e+00
1.900000000000000000e+01	5.666342307789349775e+01	1.529480038781733597e+01	3.290859927123347857e-03	-1.014837338611034028e+02	3.038631713774091470e-01	0.000000000000000000e+00	0.000000000000000000e+00	7.417220634756006348e+00	1.000000000000000000e+00
1.900000000000000000e+01	2.622511585937014189e+01	3.113987263543629069e+01	2.021325158729943283e-03	-6.057176489531362051e+01	3.475572722002389092e-01	0.000000000000000000e+00	0.000000000000000000e+00	1.051114743562904685e+01	1.000000000000000000e+00
1.900000000000000000e+01	3.269449196003652958e+01	4.747892327605448770e+01	-3.116617313390789359e-03	9.586859941735296786e+01	4.108191858015285414e-01	0.000000000000000000e+00	0.000000000000000000e+00	4.935056499057333568e+00	1.000000000000000000e+00
2.000000000000000000e+01	8.636310606111133836e+01	2.442409282652592140e+01	-3.241886109362386581e-03	9.990550586589199611e+01	2.289539109856620902e-01	0.000000000000000000e+00	0.000000000000000000e+00	1.173605880057193396e+01	1.000000000000000000e+00
2.000000000000000000e+01	5.052980482241121507e+01	3.017459770395318586e+01	-2.725057527219728291e-03	8.325021178520141518e+01	2.144037974158010673e-01	0.000000000000000000e+00	0.000000000000000000e+00	7.842670400252782059e+00	1.000000000000000000e+00
2.000000000000000000e+01	7.121897481973120669e+00	4.642914635730213746e+01	-3.710472201169065162e-03	1.150061396752804370e+02	2.521512342472059798e-01	0.000000000000000000e+00	0.000000000000000000e+00	1.118095163447984319e+01	1.000000000000000000e+00
2.100000000000000000e+01	1.870578384743314260e+01	1.036910714848631443e+01	-3.569876737639708034e-03	1.104753167440399721e+02	3.366503733415745492e-01	0.000000000000000000e+00	0.000000000000000000e+00	4.942948338863617508e+00	1.000000000000000000e+00
2.100000000000000000e+01	1.270145872834794147e+02	1.146736666692462414e+01	3.024104316039755679e-03	-9.288727982628147117e+01	3.729567544890297626e-01	0.000000000000000000e+00	0.000000000000000000e+00	4.674023423491616924e+00	1.000000000000000000e+00
2.300000000000000000e+01	4.203849753520714216e+01	1.195009792517945613e+01	-4.192092762490188737e-03	1.305268216988153256e+02	2.758311172206203699e-01	0.000000000000000000e+00	0.000000000000000000e+00	6.667300434699326317e+00	1.000000000000000000e+00
2.300000000000000000e+01	1.252176163206497392e+02	1.578215406865084169e+01	-2.877367117927575289e-03	8.815853363929073794e+01	3.148519340730829841e-01	0.000000000000000000e+00	0.000000000000000000e+00	4.674023423491616924e+00	1.000000000000000000e+00
2.300000000000000000e+01	6.006959240449545234e+01	4.313492312209550050e+01	-4.324720596080808624e-03	1.348008801546747577e+02	1.504615437552029311e-01	0.000000000000000000e+00	0.000000000000000000e+00	1.131386213449955136e+01	1.000000000000000000e+00
2.300000000000000000e+01	5.466733892215777502e+01	8.151215154345903713e+00	-2.713391455289564623e-03	8.287426148857146302e+01	2.667388968712234298e-01	0.000000000000000000e+00	0.000000000000000000e+00	5.491570622207037289e+00	1.000000000000000000e+00
2.300000000000000000e+01	2.763883405926334191e+01	1.813195245034894043e+01	-3.339193781395351918e-03	1.030413384223992495e+02	1.956294395322089041e-01	0.000000000000000000e+00	0.000000000000000000e+00	6.282457732964510377e+00	1.000000000000000000e+00
2.300000000000000000e+01	1.223823395456259675e+02	3.498584928083594292e+01	-2.596488102465062137e-03	7.910693942554094349e+01	2.339727504415217707e-01	0.000000000000000000e+00	0.000000000000000000e+00	4.738221149216393258e+00	1.000000000000000000e+00
2.300000000000000000e+01	7.412943939871864529e+01	4.717037466395426293e+01	-2.447032093855060902e-03	7.429057697668802973e+01	2.630958230474155224e-01	0.000000000000000000e+00	0.000000000000000000e+00	1.217593595837044518e+01	1.000000000000000000e+00
2.400000000000000000e+01	2.226912359300881761e+01	4.674439112767272064e+01	-3.404249678732541775e-03	1.051378267732215903e+02	2.724964072980714525e-01	0.000000000000000000e+00	0.000000000000000000e+00	5.669042613276682907e+00	1.000000000000000000e+00
2.400000000000000000e+01	1.012847134264888638e+02	1.995662054967190002e+01	-2.185749330855030724e-03	6.587049069210307550e+01	3.206567344892494731e-01	0.000000000000000000e+00	0.000000000000000000e+00	3.570017609005881276e+00	1.000000000000000000e+00
2.400000000000000000e+01	1.126381827607569477e+02	2.141345811974563773e+01	1.128289153889058165e-03	-3.179282774054841809e+01	4.590395035689163183e-01	0.000000000000000000e+00	0.000000000000000000e+00	9.029165568600557634e+00	1.000000000000000000e+00
2.500000000000000000e+01	1.101905248946004257e+01	3.086195684182425225e+01	-2.185212636457502938e-02	6.996382510593767847e+02	2.215324010652874875e-02	0.000000000000000000e+00	0.000000000000000000e+00	1.019017224993857695e+01	1.000000000000000000e+00
2.500000000000000000e+01	3.362248593191907275e+01	4.416520186802443959e+01	-3.523646124639292446e-03	1.089854911390776238e+02	2.675586908140571429e-01	0.000000000000000000e+00	0.000000000000000000e+00	5.982683614971120001e+00	1.000000000000000000e+00
2.500000000000000000e+01	8.621021241746115038e+01	4.868969679305049425e+01	2.699341392669145096e-03	-8.242148481777462621e+01	1.466737285512090816e-01	0.000000000000000000e+00	0.000000000000000000e+00	1.217593595837044518e+01	1.000000000000000000e+00
2.500000000000000000e+01	3.931373941673060557e+01	5.864985906297796703e+00	-2.757912856439399384e-03	8.430900611117094456e+01	3.450762272824000609e-01	0.000000000000000000e+00	0.000000000000000000e+00	6.667300434699326317e+00	1.000000000000000000e+00
2.500000000000000000e+01	4.426221563789545854e+01	3.747548156889823900e+01	-2.923576783855146369e-03	8.964768420484851674e+01	3.075013817105243241e-01	0.000000000000000000e+00	0.000000000000000000e+00	3.594537621188289567e+00	1.000000000000000000e+00
2.600000000000000000e+01	1.137284811635417157e+02	6.954268758241179960e+00	-3.673946096681991388e-03	1.138290511146359165e+02	1.810225642609728514e-01	0.000000000000000000e+00	0.000000000000000000e+00	8.338103368090548528e+00	1.000000000000000000e+00
2.600000000000000000e+01	6.966278300485012664e+01	1.507000904033409228e+01	3.989334503642782623e-03	-1.239927433891521247e+02	2.840546910583366946e-01	0.000000000000000000e+00	0.000000000000000000e+00	4.144095508560612373e+00	1.000000000000000000e+00
2.600000000000000000e+01	1.341907681752645374e+02	3.184276397042703977e+01	-3.304286686670994400e-03	1.019164239957891880e+02	2.070339176594386821e-01	0.000000000000000000e+00	0.000000000000000000e+00	7.068216000405522337e+00	1.000000000000000000e+00
2.600000000000000000e+01	1.237954074485909501e+02	3.950845679868354665e+01	-3.554645536463775252e-03	1.099844767565616905e+02	4.379560293878785870e-01	0.000000000000000000e+00	0.000000000000000000e+00	4.738221149216393258e+00	1.000000000000000000e+00
2.600000000000000000e+01	1.286316939627838849e+02	4.439853002984319374e+01	5.283503518929658950e-03	-1.656985744605672153e+02	2.367264086761784458e-01	0.000000000000000000e+00	0.000000000000000000e+00	6.877680092405330292e+00	1.000000000000000000e+00
2.600000000000000000e+01	1.085337639978905599e+02	4.594774635415993203e+01	3.995052277589455567e-03	-1.241770041089713459e+02	3.028114012098461760e-01	0.000000000000000000e+00	0.000000000000000000e+00	1.263128360149276652e+01	1.000000000000000000e+00
2.600000000000000000e+01	1.708832614188733245e+01	2.065082519775576841e+01	-3.603971467269384294e-03	1.115740519305300040e+02	3.708909719130414340e-01	0.000000000000000000e+00	0.000000000000000000e+00	1.040816484659533003e+01	1.000000000000000000e+00
2.600000000000000000e+01	6.485567241031613150e+01	2.172187787638501888e+01	-2.949054369039298251e-03	9.046872369138134218e+01	3.970609567688745400e-01	0.000000000000000000e+00	0.000000000000000000e+00	7.292858945164963025e+00	1.000000000000000000e+00
2.600000000000000000e+01	9.291269024356508055e+01	2.217799038739106976e+01	-3.620830898260663996e-03	1.121173631770340933e+02	1.898567902049562717e-01	0.000000000000000000e+00	0.000000000000000000e+00	5.759216533154469353e+00	1.000000000000000000e+00
2.600000000000000000e+01	1.825720153954640423e+01	5.074970329878858166e+01	3.355726499489694245e-03	-1.035741210341364962e+02	4.401550010418205927e-01	0.000000000000000000e+00	0.000000000000000000e+00	5.669042613276682907e+00	1.000000000000000000e+00
2.700000000000000000e+01	8.797215887768862785e+01	3.575146857474370421e+01	-2.993539705358923535e-03	9.190230609042380649e+01	2.097156284455056197e-01	0.000000000000000000e+00	0.000000000000000000e+00	9.693601754599475484e+00	1.000000000000000000e+00
2.700000000000000000e+01	3.033756325233229134e+01	3.916502324861689743e+01	-3.349562209541596253e-03	1.033754709102238962e+02	2.677982080916383456e-01	0.000000000000000000e+00	0.000000000000000000e+00	5.982683614971120001e+00	1.000000000000000000e+00
2.700000000000000000e+01	5.233802928276328714e+01	1.685570276268515855e+01	-2.402409960433965746e-03	7.285258616055507730e+01	3.468144392968867118e-01	0.000000000000000000e+00	0.000000000000000000e+00	7.177362477734422264e+00	1.000000000000000000e+00
2.700000000000000000e+01	6.829684340891201089e+01	3.536859726563097439e+01	-3.360362888533441252e-03	1.037235330938874540e+02	2.517836172546689122e-01	0.000000000000000000e+00	0.000000000000000000e+00	7.941156511127127615e+00	1.000000000000000000e+00
2.700000000000000000e+01	4.758547638892738973e+01	3.884538619725331188e+01	3.166424333978725032e-03	-9.747367816848539235e+01	2.000167824465500788e-01	0.000000000000000000e+00	0.000000000000000000e+00	3.594537621188289567e+00	1.000000000000000000e+00
2.800000000000000000e+01	3.767778995330812108e+01	3.089112451643942237e+01	-2.651537660635360904e-03	8.088096395130784799e+01	1.497702177418912539e-01	0.000000000000000000e+00	0.000000000000000000e+00	9.311735573464142490e+00	1.000000000000000000e+00
2.800000000000000000e+01	6.556332050611169393e+01	1.446343274215761099e+01	-3.569272913281698600e-03	1.104558579280936073e+02	3.586851996659042863e-01	0.000000000000000000e+00	0.000000000000000000e+00	4.144095508560612373e+00	1.000000000000000000e+00
2.800000000000000000e+01	9.344665947590559085e+01	1.644358092043865582e+01	-2.762232826968801045e-03	8.444822128245425574e+01	3.239808439950427887e-01	0.000000000000000000e+00	0.000000000000000000e+00	5.607879227839884351e+00	1.000000000000000000e+00
2.900000000000000000e+01	1.273865323989314362e+02	7.939213709847530609e+00	-4.613442561481167700e-03	1.441052209118401777e+02	1.159711693203302474e-01	0.000000000000000000e+00	0.000000000000000000e+00	9.618915167163764934e+00	1.000000000000000000e+00
2.900000000000000000e+01	9.892609981624519833e+01	1.210253375332583126e+01	-4.348300124383927025e-03	1.355607529475923911e+02	1.972181974592843723e-01	0.000000000000000000e+00	0.000000000000000000e+00	6.990633515672189269e+00	1.000000000000000000e+00
2.900000000000000000e+01	1.238171940278303254e+02	2.548909774231523429e+01	3.612021608278335669e-03	-1.118334754038589267e+02	2.180450080344442654e-01	0.000000000000000000e+00	0.000000000000000000e+00	5.578729979059965594e+00	1.000000000000000000e+00
2.900000000000000000e+01	1.042759118435078847e+02	1.800783688835005591e+01	-3.569583594877153918e-03	1.104658699388773613e+02	2.505236242305844963e-01	0.000000000000000000e+00	0.000000000000000000e+00	3.570017609005881276e+00	1.000000000000000000e+00
2.900000000000000000e+01	1.410963063726360645e+02	3.033504395894233241e+01	-2.871655851434740288e-03	8.797448262837914967e+01	2.916751667329773312e-01	0.000000000000000000e+00	0.000000000000000000e+00	7.068216000405522337e+00	1.000000000000000000e+00
2.900000000000000000e+01	1.202575353503915956e+01	4.100228048006421488e+01	2.958788440738552381e-03	-9.078241343756657500e+01	2.853266131436927866e-01	0.000000000000000000e+00	0.000000000000000000e+00	9.597019793449653946e+00	1.000000000000000000e+00
3.000000000000000000e+01	1.066342037009425354e+02	1.133550089779054382e+01	-3.312903386792285989e-03	1.021941053769741501e+02	1.622953956900884398e-01	0.000000000000000000e+00	0.000000000000000000e+00	7.076836020126392235e+00	1.000000000000000000e+00
3.000000000000000000e+01	8.234244663982002521e+01	1.450846691320665904e+01	4.431333060745977666e-03	-1.382365685299269842e+02	2.753367619984457004e-01	0.000000000000000000e+00	0.000000000000000000e+00	7.125721207818875413e+00	1.000000000000000000e+00
3.000000000000000000e+01	5.948752839292859562e+01	2.801774591624104005e+01	-3.097036043032243193e-03	9.523757430077945685e+01	3.104982869269746759e-01	0.000000000000000000e+00	0.000000000000000000e+00	4.001865920793373554e+00	1.000000000000000000e+00
3.000000000000000000e+01	1.206327279447888685e+02	3.006964399196941784e+01	-3.302306344363503936e-03	1.018526055758114381e+02	2.886966210400767618e-01	0.000000000000000000e+00	0.000000000000000000e+00	5.578729979059965594e+00	1.000000000000000000e+00
3.000000000000000000e+01	2.129570605689347218e+01	3.173950714875905632e+01	-3.337607612120038064e-03	1.029902226043990510e+02	2.545436960587428299e-01	0.000000000000000000e+00	0.000000000000000000e+00	6.785277292504012792e+00	1.000000000000000000e+00
3.000000000000000000e+01	9.702612267659498002e+01	3.228857173757582899e+01	2.305642981993346555e-03	-6.973417797084800895e+01	2.923533038490945257e-01	0.000000000000000000e+00	0.000000000000000000e+00	6.576141557117704650e+00	1.000000000000000000e+00
3.000000000000000000e+01	6.245558577642935205e+01	4.505286033962749315e+01	-3.931918166794919414e-03	1.221424471627464641e+02	2.031846340507839077e-01	0.000000000000000000e+00	0.000000000000000000e+00	7.028075216356237220e+00	1.000000000000000000e+00
3.000000000000000000e+01	7.171231319036542118e+01	4.479437329765926989e+01	3.614241332790781285e-03	-1.119050081437465565e+02	2.945423714651616010e-01	0.000000000000000000e+00	0.000000000000000000e+00	3.955320849423704210e+00	1.000000000000000000e+00
3.000000000000000000e+01	1.375956969512076569e+02	1.880635089114557346e+01	-1.956695901052855208e-03	5.848902541452478232e+01	4.361386053122796591e-01	0.000000000000000000e+00	0.000000000000000000e+00	5.439536761482538729e+00	1.000000000000000000e+00
3.100000000000000000e+01	9.827513324142815065e+01	1.929562414060528752e+01	-3.343093765730500381e-03	1.031670191379329964e+02	2.048229976827941057e-01	0.000000000000000000e+00	0.000000000000000000e+00	5.607879227839884351e+00	1.000000000000000000e+00
3.100000000000000000e+01	7.357268161179770516e+01	4.130387299563616210e+01	-2.976386447677227456e-03	9.134952599852931598e+01	3.694505785852111313e-01	0.000000000000000000e+00	0.000000000000000000e+00	3.955320849423704210e+00	1.000000000000000000e+00
3.200000000000000000e+01	4.876792593462816683e+01	1.062923552833593988e+01	-4.249401979775598200e-03	1.323736658951357867e+02	2.732098538962544065e-01	0.000000000000000000e+00	0.000000000000000000e+00	7.177362477734422264e+00	1.000000000000000000e+00
3.200000000000000000e+01	7.299523900956505429e+01	1.150555248898288241e+01	-5.251167182234867982e-03	1.646565051637973340e+02	1.106676449861999645e-01	0.000000000000000000e+00	0.000000000000000000e+00	7.998904189580810176e+00	1.000000000000000000e+00
3.200000000000000000e+01	5.594682369559996715e+01	2.615271479201753735e+01	2.853292373472785578e-03	-8.738270203348120901e+01	2.831124611821209669e-01	0.000000000000000000e+00	0.000000000000000000e+00	4.001865920793373554e+00	1.000000000000000000e+00
3.200000000000000000e+01	1.451043240091645536e+01	3.173248221638408495e+01	-4.678794677849043397e-03	1.462112552035002295e+02	2.212316474644245856e-01	0.000000000000000000e+00	0.000000000000000000e+00	3.767641840106607187e+00	1.000000000000000000e+00
3.200000000000000000e+01	1.368947773601986739e+02	6.484288711908012814e+00	-2.741517710301361738e-03	8.378065688696038649e+01	3.125631774316716127e-01	0.000000000000000000e+00	0.000000000000000000e+00	3.095814125034196174e+00	1.000000000000000000e+00
3.200000000000000000e+01	5.687135862514994145e+00	1.259233996108016207e+01	2.787288165418246120e-03	-8.525565346516499687e+01	3.802252102055029281e-01	0.000000000000000000e+00	0.000000000000000000e+00	4.108902752182115314e+00	1.000000000000000000e+00
3.200000000000000000e+01	6.988385310044127152e+01	1.899426813417768756e+01	3.545306823695298405e-03	-1.096835278290676712e+02	2.255184922132967840e-01	0.000000000000000000e+00	0.000000000000000000e+00	6.260628662382556442e+00	1.000000000000000000e+00
3.200000000000000000e+01	1.363187805402116624e+02	2.409388761998718564e+01	-2.440519967751360753e-03	7.408071750084786800e+01	3.456499909879064969e-01	0.000000000000000000e+00	0.000000000000000000e+00	5.439536761482538729e+00	1.000000000000000000e+00
3.200000000000000000e+01	5.552026457056948061e+01	4.391480892676815273e+01	-3.792826458364325672e-03	1.176600841740490466e+02	2.732495756819899313e-01	0.000000000000000000e+00	0.000000000000000000e+00	7.028075216356237220e+00	1.000000000000000000e+00
3.300000000000000000e+01	2.923695885054640797e+01	6.111188246248745237e+00	-3.924947689230982861e-03	1.219178168738624493e+02	3.272456377050908527e-01	0.000000000000000000e+00	0.000000000000000000e+00	9.811989420746927593e+00	1.000000000000000000e+00
3.300000000000000000e+01	3.904590745323464063e+01	6.355449791871854437e+00	2.899713037672792780e-03	-8.887865221964699458e+01	4.187328550553701678e-01	0.000000000000000000e+00	0.000000000000000000e+00	9.811989420746927593e+00	1.000000000000000000e+00
3.300000000000000000e+01	7.075042427987429505e+01	2.856319558833004990e+01	3.158928044664658773e-03	-9.723210309436295518e+01	1.762970617282968444e-01	0.000000000000000000e+00	0.000000000000000000e+00	4.252510351256075793e+00	1.000000000000000000e+00
3.400000000000000000e+01	2.188678531642858616e+01	1.855922554764125465e+01	-4.267533084892903041e-03	1.329579580534461627e+02	1.149016522968974163e-01	0.000000000000000000e+00	0.000000000000000000e+00	5.632892523537122109e+00	1.000000000000000000e+00
3.400000000000000000e+01	8.759217254756171656e+01	9.690139337673279840e+00	3.895601239628087176e-03	-1.209720995407884061e+02	2.608789649101249664e-01	0.000000000000000000e+00	0.000000000000000000e+00	7.125721207818875413e+00	1.000000000000000000e+00
3.400000000000000000e+01	6.107977002056971116e+01	2.122359793988699650e+01	2.536515083465095115e-03	-7.717425167787379792e+01	2.446750562079993419e-01	0.000000000000000000e+00	0.000000000000000000e+00	4.598353598926529173e+00	1.000000000000000000e+00
3.400000000000000000e+01	8.054355458316535987e+01	3.581453308540251612e+01	-3.742825178041074910e-03	1.160487452176348313e+02	1.286705234758498406e-01	0.000000000000000000e+00	0.000000000000000000e+00	8.503962024034770195e+00	1.000000000000000000e+00
3.400000000000000000e+01	5.402604518744865203e+01	5.244302376927711862e+01	-2.955646611595166146e-03	9.068116499631852889e+01	3.478328606604175199e-01	0.000000000000000000e+00	0.000000000000000000e+00	8.658125661185808397e+00	1.000000000000000000e+00
3.500000000000000000e+01	1.136205603594358422e+02	6.632204155821741942e+00	3.767430130851750006e-03	-1.168416632934973478e+02	3.155575111730775095e-01	0.000000000000000000e+00	0.000000000000000000e+00	3.652680090368803700e+00	1.000000000000000000e+00
3.500000000000000000e+01	9.733784422924872004e+00	1.330488277061684421e+01	-3.067438567819298547e-03	9.428376742795933296e+01	2.235442614901433922e-01	0.000000000000000000e+00	0.000000000000000000e+00	4.108902752182115314e+00	1.000000000000000000e+00
3.600000000000000000e+01	1.032833176495695398e+02	3.244320238690108482e+01	-4.913972779690863914e-03	1.537900938800983113e+02	1.399864922326239380e-01	0.000000000000000000e+00	0.000000000000000000e+00	6.775863958588109526e+00	1.000000000000000000e+00
3.600000000000000000e+01	1.211721362418944921e+02	2.131653260422687168e+01	-3.400916076329249700e-03	1.050303982557337577e+02	2.054128470834414300e-01	0.000000000000000000e+00	0.000000000000000000e+00	1.216650335647191561e+01	1.000000000000000000e+00
3.600000000000000000e+01	7.491081435356646523e+01	2.944353570570726575e+01	-3.316133060334259478e-03	1.022981846877645609e+02	1.614781209256985761e-01	0.000000000000000000e+00	0.000000000000000000e+00	4.252510351256075793e+00	1.000000000000000000e+00
3.600000000000000000e+01	1.289134755345650660e+02	4.759363635713240370e+01	-3.311740811318658172e-03	1.021566402733144514e+02	1.777848665949437468e-01	0.000000000000000000e+00	0.000000000000000000e+00	9.923753974899531372e+00	1.000000000000000000e+00
3.600000000000000000e+01	1.101345486081544607e+02	2.643468296842598519e+01	-3.115420271582969910e-03	9.583002360319528634e+01	1.240363566074088597e-01	0.000000000000000000e+00	0.000000000000000000e+00	8.830115861329501215e+00	1.000000000000000000e+00
3.600000000000000000e+01	1.020065346180050341e+02	4.705284328838066443e+01	-2.145340795628708670e-03	6.456828709729768434e+01	4.811298945357879164e-01	0.000000000000000000e+00	0.000000000000000000e+00	5.784202873209537188e+00	1.000000000000000000e+00
3.700000000000000000e+01	1.396699609329070881e+02	5.112275142539761674e+00	-3.237734558162714323e-03	9.977171816817039485e+01	2.863106188631423521e-01	0.000000000000000000e+00	0.000000000000000000e+00	3.095814125034196174e+00	1.000000000000000000e+00
3.700000000000000000e+01	1.435934843005091750e+02	1.211776667263727880e+01	-3.767187597170569471e-03	1.168338474142598074e+02	3.100436718900613231e-01	0.000000000000000000e+00	0.000000000000000000e+00	8.029380249707175565e+00	1.000000000000000000e+00
3.700000000000000000e+01	1.232362129587615840e+02	8.422834708098008605e+00	-2.576448125564478799e-03	7.846113205307381122e+01	2.801630033068917003e-01	0.000000000000000000e+00	0.000000000000000000e+00	9.780957656879264661e+00	1.000000000000000000e+00
3.700000000000000000e+01	8.070464943778837608e+01	1.739012064975598193e+01	-2.314267510766418803e-03	7.001211163780462243e+01	2.840755188760702987e-01	0.000000000000000000e+00	0.000000000000000000e+00	7.154442787903941614e+00	1.000000000000000000e+00
3.700000000000000000e+01	2.724206445888798456e+01	2.030578315850318560e+01	-3.544230511238629332e-03	1.096488426334188375e+02	1.880563600479051578e-01	0.000000000000000000e+00	0.000000000000000000e+00	5.632892523537122109e+00	1.000000000000000000e+00
3.700000000000000000e+01	4.823602878778465453e+01	3.954231295326745510e+01	-2.128438360616907721e-03	6.402359000520922905e+01	2.197688044574617194e-01	0.000000000000000000e+00	0.000000000000000000e+00	7.252156502983562625e+00	1.000000000000000000e+00
3.800000000000000000e+01	9.432095997342382532e+01	1.270272571580483500e+01	4.081541986918505414e-03	-1.269642174977060165e+02	2.483058835190362634e-01	0.000000000000000000e+00	0.000000000000000000e+00	7.372398314534004626e+00	1.000000000000000000e+00
3.800000000000000000e+01	9.869889107697883901e+01	1.873538614365276800e+01	3.860529795205482756e-03	-1.198418887883733248e+02	2.280040706111018389e-01	0.000000000000000000e+00	0.000000000000000000e+00	5.190417086918639455e+00	1.000000000000000000e+00
3.800000000000000000e+01	9.085091802120894044e+01	2.481798181819641869e+01	-2.557953232998931743e-03	7.786511649721406059e+01	1.963290724539210608e-01	0.000000000000000000e+00	0.000000000000000000e+00	9.929181800333170216e+00	1.000000000000000000e+00
3.800000000000000000e+01	9.904588879413234181e+00	4.420741140818535087e+01	3.133246334029574521e-03	-9.640448547045130567e+01	3.572900595954600078e-01	0.000000000000000000e+00	0.000000000000000000e+00	3.321542718736818500e+00	1.000000000000000000e+00
3.800000000000000000e+01	1.340589017694498750e+02	2.794061061887112274e+01	-2.313081159737801363e-03	6.997388034420504255e+01	3.915446738849726049e-01	0.000000000000000000e+00	0.000000000000000000e+00	4.460469585423018302e+00	1.000000000000000000e+00
3.800000000000000000e+01	1.191404349669140572e+02	4.583144593257479471e+01	-3.002249634840872382e-03	9.218299187669073547e+01	1.519447673662580600e-01	0.000000000000000000e+00	0.000000000000000000e+00	9.930641320144175666e+00	1.000000000000000000e+00
3.900000000000000000e+01	9.623715583088851133e+01	4.663899393267819704e+01	-4.743099350999462754e-03	1.482835346382844648e+02	1.142651778186563050e-01	0.000000000000000000e+00	0.000000000000000000e+00	5.784202873209537188e+00	1.000000000000000000e+00
3.900000000000000000e+01	1.361964850693789799e+02	2.402569982060917653e+01	2.652531980928650012e-03	-8.091300687127653646e+01	4.033382581542540590e-01	0.000000000000000000e+00	0.000000000000000000e+00	4.460469585423018302e+00	1.000000000000000000e+00
3.900000000000000000e+01	6.474737882488076934e+01	4.433657094242482088e+01	-7.245976607617647496e-03	2.289411418163284395e+02	8.101016877451894249e-02	0.000000000000000000e+00	0.000000000000000000e+00	9.686429035106701946e+00	1.000000000000000000e+00
3.900000000000000000e+01	1.129273340054720904e+02	1.021849877070585322e+01	-2.114441776278411667e-03	6.357253672306220693e+01	3.162218401895318109e-01	0.000000000000000000e+00	0.000000000000000000e+00	3.652680090368803700e+00	1.000000000000000000e+00
3.900000000000000000e+01	6.322839359106791335e+01	1.351859485526241755e+01	-2.754619812221566297e-03	8.420288461989942164e+01	1.589961669034186675e-01	0.000000000000000000e+00	0.000000000000000000e+00	7.998978421134458117e+00	1.000000000000000000e+00
3.900000000000000000e+01	6.337529600043494327e+01	2.520799454370598980e+01	2.234946807378965141e-03	-6.745592630430732584e+01	3.722730283191942879e-01	0.000000000000000000e+00	0.000000000000000000e+00	3.633118035896008458e+00	1.000000000000000000e+00
3.900000000000000000e+01	1.193677131098121080e+01	4.090241293425955149e+01	-3.190054462904540113e-03	9.823518161473916166e+01	4.075208267927380446e-01	0.000000000000000000e+00	0.000000000000000000e+00	3.879791276322142046e+00	1.000000000000000000e+00
4.000000000000000000e+01	1.380356392274036352e+02	4.368633261728928119e+01	-4.555025910369041309e-03	1.422226886040333227e+02	1.869516100621620991e-01	0.000000000000000000e+00	0.000000000000000000e+00	9.377930837990197332e+00	1.000000000000000000e+00
4.000000000000000000e+01	7.407531484627594409e+01	4.172572490465918804e+01	-6.146570097706783274e-03	1.935117182715276272e+02	6.767251423111542152e-02	0.000000000000000000e+00	0.000000000000000000e+00	6.701885578326729487e+00	1.000000000000000000e+00
4.000000000000000000e+01	7.968792504093856621e+01	1.030829015854531505e+01	-3.250754080392039610e-03	1.001912846917951470e+02	2.834387259033193107e-01	0.000000000000000000e+00	0.000000000000000000e+00	7.154442787903941614e+00	1.000000000000000000e+00
4.000000000000000000e+01	7.387595219369740107e+01	2.033799044203625428e+01	-2.641345817082350368e-03	8.055252207045047896e+01	2.882222398515974504e-01	0.000000000000000000e+00	0.000000000000000000e+00	7.437811664978766224e+00	1.000000000000000000e+00
4.000000000000000000e+01	1.021936174101272741e+02	2.257300485746161556e+01	-3.177080061002171725e-03	9.781706913669249559e+01	3.616207310953911680e-01	0.000000000000000000e+00	0.000000000000000000e+00	5.190417086918639455e+00	1.000000000000000000e+00
4.000000000000000000e+01	3.720549357181661065e+01	2.772273736011605649e+01	-2.690961340217723746e-03	8.215142963349785532e+01	2.667080918171762516e-01	0.000000000000000000e+00	0.000000000000000000e+00	9.656615804952584980e+00	1.000000000000000000e+00
4.000000000000000000e+01	4.595692236411223064e+01	3.180473722511351653e+01	-4.549387174903339430e-03	1.420409749746610260e+02	2.327966717659798457e-01	0.000000000000000000e+00	0.000000000000000000e+00	8.066250940761875654e+00	1.000000000000000000e+00
4.000000000000000000e+01	8.009787861292167577e+01	3.575807851858854747e+01	3.115211846815158035e-03	-9.582330691622875918e+01	4.307703559514829417e-01	0.000000000000000000e+00	0.000000000000000000e+00	5.571492596933346420e+00	1.000000000000000000e+00
4.100000000000000000e+01	3.434568367413518075e+01	4.725391884677416954e+01	-3.995109030406143041e-03	1.241788330226276145e+02	1.808057624859710222e-01	0.000000000000000000e+00	0.000000000000000000e+00	5.879975994702323128e+00	1.000000000000000000e+00
4.100000000000000000e+01	1.073170536417007668e+02	6.870687611134704831e+00	-3.750576690329878587e-03	1.162985450955844584e+02	1.876326694166473574e-01	0.000000000000000000e+00	0.000000000000000000e+00	6.533229317899931665e+00	1.000000000000000000e+00
4.100000000000000000e+01	4.513660763274635457e+01	1.853080981519151749e+01	-3.535850879035788274e-03	1.093788009920534563e+02	2.434722961537624242e-01	0.000000000000000000e+00	0.000000000000000000e+00	1.214059727684844781e+01	1.000000000000000000e+00
4.100000000000000000e+01	8.189996193588312678e+01	5.368479770129370365e+01	-3.999843730212209597e-03	1.243314132404764507e+02	2.224613705023422705e-01	0.000000000000000000e+00	0.000000000000000000e+00	1.167992918265369795e+01	1.000000000000000000e+00
4.200000000000000000e+01	2.844044749878018052e+01	1.134348170150357760e+01	-6.404983978327814971e-03	2.018393520847205309e+02	7.460284068996037021e-02	0.000000000000000000e+00	0.000000000000000000e+00	7.946301096372652140e+00	1.000000000000000000e+00
4.200000000000000000e+01	5.995247961960516392e+01	2.398985059249324436e+01	-2.318248630893638296e-03	7.014040703163618673e+01	2.901346760454821538e-01	0.000000000000000000e+00	0.000000000000000000e+00	3.633118035896008458e+00	1.000000000000000000e+00
4.200000000000000000e+01	1.081241115377977309e+02	4.553682657631464537e+01	-5.143273105336096905e-03	1.611795156117418344e+02	2.700261206282372761e-01	0.000000000000000000e+00	0.000000000000000000e+00	6.873787102997954257e+00	1.000000000000000000e+00
4.200000000000000000e+01	7.181344443219266793e+01	7.344196892393717313e+00	-3.627408398770570752e-03	1.123293294054772247e+02	2.585202739046630338e-01	0.000000000000000000e+00	0.000000000000000000e+00	8.413875073232334856e+00	1.000000000000000000e+00
4.200000000000000000e+01	1.079987630295754713e+02	2.098816231128077092e+01	-3.501838141757914174e-03	1.082827080873156689e+02	2.568083818347212111e-01	0.000000000000000000e+00	0.000000000000000000e+00	5.834930406065228503e+00	1.000000000000000000e+00
4.200000000000000000e+01	1.070070416794343657e+02	2.796682330221304369e+01	-2.992054888450950464e-03	9.185445644914477725e+01	4.524514894104323393e-01	0.000000000000000000e+00	0.000000000000000000e+00	6.244713539839747085e+00	1.000000000000000000e+00
4.200000000000000000e+01	7.517244829167992748e+01	3.315391533086864229e+01	-4.824526009052498322e-03	1.509075863698251112e+02	2.491616527851968632e-01	0.000000000000000000e+00	0.000000000000000000e+00	5.290782307771300985e+00	1.000000000000000000e+00
4.200000000000000000e+01	5.497083789988982971e+01	3.685230920470652194e+01	2.773951204954797252e-03	-8.482585719163000704e+01	2.029890032683875356e-01	0.000000000000000000e+00	0.000000000000000000e+00	6.105671083339583305e+00	1.000000000000000000e+00
4.200000000000000000e+01	6.968597913774092767e+00	4.576066704782710559e+01	-3.521881784867983249e-03	1.089286336068807941e+02	3.058597938978222519e-01	0.000000000000000000e+00	0.000000000000000000e+00	3.321542718736818500e+00	1.000000000000000000e+00
4.300000000000000000e+01	9.936078120187482909e+01	5.259918158981457736e+01	-3.590647361384967286e-03	1.111446699080667599e+02	3.261199608259028881e-01	0.000000000000000000e+00	0.000000000000000000e+00	6.729106357203033184e+00	1.000000000000000000e+00
4.400000000000000000e+01	1.008566944187000445e+02	2.904833879772648686e+01	-3.314597908098514643e-03	1.022487129425314265e+02	2.317079443708501829e-01	0.000000000000000000e+00	0.000000000000000000e+00	6.244713539839747085e+00	1.000000000000000000e+00
4.400000000000000000e+01	5.527202440077088141e+01	8.860389273336705784e+00	-3.236453823099511105e-03	9.973044525902000146e+01	2.217008131809649063e-01	0.000000000000000000e+00	0.000000000000000000e+00	3.742802229373888512e+00	1.000000000000000000e+00
4.400000000000000000e+01	1.069859084767011979e+02	1.524181229598006837e+01	-2.573723711548785587e-03	7.837333521250279489e+01	3.706030095231934718e-01	0.000000000000000000e+00	0.000000000000000000e+00	5.834930406065228503e+00	1.000000000000000000e+00
4.400000000000000000e+01	1.254479171355890230e+02	3.080752281206494203e+01	-2.578304037210286514e-03	7.852094057628001167e+01	2.921424918267540027e-01	0.000000000000000000e+00	0.000000000000000000e+00	5.170527284790132683e+00	1.000000000000000000e+00
4.400000000000000000e+01	2.493057589174347655e+01	3.908250179577272121e+01	5.505857245187061912e-03	-1.728641354003300137e+02	2.828570263931925455e-01	0.000000000000000000e+00	0.000000000000000000e+00	5.594010099289669746e+00	1.000000000000000000e+00
4.400000000000000000e+01	1.054704699386258255e+02	3.919591690967489939e+01	4.393230707693185876e-03	-1.370086838556127304e+02	1.703160130340771738e-01	0.000000000000000000e+00	0.000000000000000000e+00	6.873787102997954257e+00	1.000000000000000000e+00
4.400000000000000000e+01	8.076887050125131395e+01	4.205976531947609232e+01	-3.721782787220586329e-03	1.153706341003605189e+02	3.078429325797448213e-01	0.000000000000000000e+00	0.000000000000000000e+00	6.337309101715370652e+00	1.000000000000000000e+00
4.500000000000000000e+01	1.405807868950912223e+02	3.466038058153194612e+01	-2.081547444750024133e-03	6.251248551048858815e+01	2.967060855425557309e-01	0.000000000000000000e+00	0.000000000000000000e+00	9.377930837990197332e+00	1.000000000000000000e+00
4.500000000000000000e+01	9.504843038822863832e+01	1.973722974220080673e+01	3.490578500069211124e-03	-1.079198553929250295e+02	4.489407223055223994e-01	0.000000000000000000e+00	0.000000000000000000e+00	3.483971938784796496e+00	1.000000000000000000e+00
4.500000000000000000e+01	1.299056738448909414e+02	3.637160602920190655e+01	-1.404359545420520369e-03	4.068945946100291167e+01	4.691689825618754472e-01	0.000000000000000000e+00	0.000000000000000000e+00	6.744992401471710863e+00	1.000000000000000000e+00
4.500000000000000000e+01	1.223845123859045358e+01	4.265652344117200556e+01	-3.091395114750371351e-03	9.505579000581427351e+01	3.559726452997974411e-01	0.000000000000000000e+00	0.000000000000000000e+00	6.116131260512300827e+00	1.000000000000000000e+00
4.500000000000000000e+01	3.878506202645640855e+01	4.339826876627967067e+01	-3.390544682790987922e-03	1.046961702053225594e+02	2.092222663638682034e-01	0.000000000000000000e+00	0.000000000000000000e+00	5.879975994702323128e+00	1.000000000000000000e+00
4.500000000000000000e+01	1.910137525717400919e+01	4.637921452563851688e+01	-4.673198727389464568e-03	1.460309203617644016e+02	1.458304735268171060e-01	0.000000000000000000e+00	0.000000000000000000e+00	7.807570364410269192e+00	1.000000000000000000e+00
4.600000000000000000e+01	6.015076910716252456e+01	1.628077874505572709e+01	-3.455075945189432958e-03	1.067757516947759484e+02	2.378793664120625317e-01	0.000000000000000000e+00	0.000000000000000000e+00	7.711621584973516796e+00	1.000000000000000000e+00
4.600000000000000000e+01	7.168241631141868631e+00	2.147004448552474898e+01	-3.526967344289299536e-03	1.090925206105284957e+02	1.884296683535815475e-01	0.000000000000000000e+00	0.000000000000000000e+00	1.426583962776253856e+01	1.000000000000000000e+00
4.700000000000000000e+01	7.933494364109809283e+01	2.988802955602930211e+01	-2.284537987440717413e-03	6.905404938858553976e+01	2.707105167521680622e-01	0.000000000000000000e+00	0.000000000000000000e+00	5.290782307771300985e+00	1.000000000000000000e+00
4.700000000000000000e+01	5.531043592606606296e+01	3.075608967465788979e+01	-4.628774840550473404e-03	1.445993182308542089e+02	2.724475181556451631e-01	0.000000000000000000e+00	0.000000000000000000e+00	5.833185405854097283e+00	1.000000000000000000e+00
4.700000000000000000e+01	3.042374906741726193e+01	3.802514780915669945e+01	-2.987817007875409343e-03	9.171788670493313589e+01	4.585568159136909072e-01	0.000000000000000000e+00	0.000000000000000000e+00	5.594010099289669746e+00	1.000000000000000000e+00
4.800000000000000000e+01	1.240414246535881482e+01	6.407742346220706153e+00	-2.065187294063591632e-03	6.198526404808941237e+01	2.454884806758047544e-01	0.000000000000000000e+00	0.000000000000000000e+00	1.594639781522575994e+01	1.000000000000000000e+00
4.800000000000000000e+01	8.008395070551219419e+01	1.218785784853750265e+01	-3.199079790687916255e-03	9.852603141213923266e+01	2.281488798200321799e-01	0.000000000000000000e+00	0.000000000000000000e+00	5.432212461413775451e+00	1.000000000000000000e+00
4.800000000000000000e+01	7.424149961392328123e+01	3.844569540616026160e+01	-2.890362746498314605e-03	8.857733016697453365e+01	2.067713704578689748e-01	0.000000000000000000e+00	0.000000000000000000e+00	7.461103942384950116e+00	1.000000000000000000e+00
4.800000000000000000e+01	6.491824728814349044e+01	4.618140403521609727e+01	-3.015828175585196468e-03	9.262057330522893039e+01	1.747440258314398864e-01	0.000000000000000000e+00	0.000000000000000000e+00	9.637684798558105115e+00	1.000000000000000000e+00
4.800000000000000000e+01	1.251040297424045349e+02	1.335827358213092353e+01	2.799336530298299989e-03	-8.564392351678797866e+01	2.478233035116149674e-01	0.000000000000000000e+00	0.000000000000000000e+00	7.583819694280934165e+00	1.000000000000000000e+00
4.800000000000000000e+01	7.335372866910805101e+01	5.084269378675034545e+01	-2.968904705988871604e-03	9.110841973552288664e+01	3.126897593184783108e-01	0.000000000000000000e+00	0.000000000000000000e+00	9.637684798558105115e+00	1.000000000000000000e+00
4.900000000000000000e+01	5.464039339406502194e+01	4.563460051846043797e+01	-4.878739043027536387e-03	1.526546531054096079e+02	1.317944863655787779e-01	0.000000000000000000e+00	0.000000000000000000e+00	1.029238916646471758e+01	1.000000000000000000e+00
4.900000000000000000e+01	5.472123726211530226e+01	5.158335511423225661e+00	-2.054044316654997458e-03	6.162617097141549038e+01	2.712558743007427164e-01	0.000000000000000000e+00	0.000000000000000000e+00	3.742802229373888512e+00	1.000000000000000000e+00
4.900000000000000000e+01	9.852913902140534219e+01	1.988798743244928247e+01	-3.915302874423390311e-03	1.216070035161563254e+02	2.202868705550501405e-01	0.000000000000000000e+00	0.000000000000000000e+00	3.483971938784796496e+00	1.000000000000000000e+00
4.900000000000000000e+01	1.167280299028050905e+02	2.484112272545103295e+01	-4.931326122270901502e-03	1.543493218987099453e+02	4.351502776443635367e-01	0.000000000000000000e+00	0.000000000000000000e+00	3.896216967055509350e+00	1.000000000000000000e+00
5.000000000000000000e+01	5.092307840587967149e+01	2.691198432111551497e+01	3.728586893987288157e-03	-1.155899029315966260e+02	3.146868393183130941e-01	0.000000000000000000e+00	0.000000000000000000e+00	5.117847439724013014e+00	1.000000000000000000e+00
5.000000000000000000e+01	2.303817270385527394e+01	3.416538085143930203e+01	-2.965704892819628988e-03	9.100530270372860286e+01	3.932690237969820313e-01	0.000000000000000000e+00	0.000000000000000000e+00	3.332290406859949261e+00	1.000000000000000000e+00
5.000000000000000000e+01	1.291777890335668815e+02	4.307720862683284935e+01	-3.464774885184434324e-03	1.070883092882782677e+02	1.768409167077902300e-01	0.000000000000000000e+00	0.000000000000000000e+00	6.744992401471710863e+00	1.000000000000000000e+00
5.100000000000000000e+01	4.802158031530569815e+01	9.231251002515898918e+00	2.456237514440788583e-03	-7.458723043644079098e+01	2.271286249616855102e-01	0.000000000000000000e+00	0.000000000000000000e+00	7.840538489320542759e+00	1.000000000000000000e+00
5.100000000000000000e+01	1.828643341506356990e+01	3.040872401557704663e+01	-4.435308531205516859e-03	1.383646818578281454e+02	3.442135188311036265e-01	0.000000000000000000e+00	0.000000000000000000e+00	6.057350646204766598e+00	1.000000000000000000e+00
5.100000000000000000e+01	9.633186227184346251e+01	4.789283290337359489e+01	-4.677923744627946606e-03	1.461831885496362702e+02	1.374589617777494110e-01	0.000000000000000000e+00	0.000000000000000000e+00	6.621742674359779812e+00	1.000000000000000000e+00
5.100000000000000000e+01	3.711164283025231470e+01	1.824305047070578567e+01	-2.085637173595264460e-03	6.264428092386408053e+01	3.770438212922411214e-01	0.000000000000000000e+00	0.000000000000000000e+00	6.834679414429033706e+00	1.000000000000000000e+00
5.100000000000000000e+01	1.020840398324010323e+02	3.080559747944143112e+01	-2.433711317882843173e-03	7.386130226382192632e+01	2.744185573867026218e-01	0.000000000000000000e+00	0.000000000000000000e+00	7.168860209471967337e+00	1.000000000000000000e+00
5.100000000000000000e+01	1.059145527170849874e+02	3.686527797788527749e+01	-2.565918087235801413e-03	7.812179152295456674e+01	1.950778159548434143e-01	0.000000000000000000e+00	0.000000000000000000e+00	7.168860209471967337e+00	1.000000000000000000e+00
5.200000000000000000e+01	1.266236799717512440e+02	5.928267906775765539e+00	-3.643397855650976763e-03	1.128446049063592085e+02	2.588285882189627074e-01	0.000000000000000000e+00	0.000000000000000000e+00	7.583819694280934165e+00	1.000000000000000000e+00
5.200000000000000000e+01	8.387858161964280157e+01	8.300737005102940103e+00	-2.773159157237697556e-03	8.480033269838402532e+01	3.025018624406285994e-01	0.000000000000000000e+00	0.000000000000000000e+00	5.432212461413775451e+00	1.000000000000000000e+00
5.200000000000000000e+01	2.626731694873311795e+01	2.532018978476591542e+01	-4.683472483873343459e-03	1.463620019649586368e+02	1.213935106796623087e-01	0.000000000000000000e+00	0.000000000000000000e+00	8.501358849983860821e+00	1.000000000000000000e+00
5.200000000000000000e+01	1.141187493331896974e+02	4.186257923557069915e+01	-4.389138170533779700e-03	1.368767979416342939e+02	2.539108880843853333e-01	0.000000000000000000e+00	0.000000000000000000e+00	3.635980194593939618e+00	1.000000000000000000e+00
5.200000000000000000e+01	1.177535435587153216e+02	4.195543888000766231e+01	4.520700540179793149e-03	-1.411165208054948721e+02	2.398240687913599789e-01	0.000000000000000000e+00	0.000000000000000000e+00	3.635980194593939618e+00	1.000000000000000000e+00
5.300000000000000000e+01	3.866912067090021310e+01	4.347524351682929478e+01	4.701421051023547265e-03	-1.469404116631497459e+02	1.878181216520367069e-01	0.000000000000000000e+00	0.000000000000000000e+00	3.214355563164303486e+00	1.000000000000000000e+00
5.300000000000000000e+01	5.633456456910613497e+01	1.241795438769619508e+01	-2.594969617448527124e-03	7.905800479734629960e+01	1.614423804429856446e-01	0.000000000000000000e+00	0.000000000000000000e+00	7.004484519222912375e+00	1.000000000000000000e+00
5.300000000000000000e+01	1.202303109762068800e+02	3.377788865383276828e+01	-3.284348161587634200e-03	1.012738860049105654e+02	2.459737545190527896e-01	0.000000000000000000e+00	0.000000000000000000e+00	4.125300129652766934e+00	1.000000000000000000e+00
5.300000000000000000e+01	1.307283055117827963e+01	2.722625447577926394e+01	4.340198408969909993e-03	-1.352996674398615653e+02	2.995478406046159225e-01	0.000000000000000000e+00	0.000000000000000000e+00	3.474543881866492878e+00	1.000000000000000000e+00
5.300000000000000000e+01	1.164003925517983085e+01	3.487474285418287678e+01	3.701578632518656882e-03	-1.147195359416299709e+02	4.120837857261672177e-01	0.000000000000000000e+00	0.000000000000000000e+00	4.494945158603487201e+00	1.000000000000000000e+00
5.300000000000000000e+01	3.016556992125094183e+01	3.807468872266103688e+01	-2.990751498315766515e-03	9.181245345868832430e+01	2.643374052538376429e-01	0.000000000000000000e+00	0.000000000000000000e+00	4.112618522468247662e+00	1.000000000000000000e+00
5.300000000000000000e+01	1.371237914546782122e+02	4.987754991666385962e+01	-2.716192639469533401e-03	8.296453232092005692e+01	3.310454784509077042e-01	0.000000000000000000e+00	0.000000000000000000e+00	4.839093623302756164e+00	1.000000000000000000e+00
5.400000000000000000e+01	5.383675664145969364e+01	3.111945880776388051e+01	-2.129606241219645854e-03	6.406122607171526795e+01	2.567337670099776314e-01	0.000000000000000000e+00	0.000000000000000000e+00	5.117847439724013014e+00	1.000000000000000000e+00
5.500000000000000000e+01	8.624381879675964058e+01	1.781976838879447200e+01	-2.774683720199004177e-03	8.484946319414689242e+01	2.299890490812970256e-01	0.000000000000000000e+00	0.000000000000000000e+00	9.808481298739369691e+00	1.000000000000000000e+00
5.500000000000000000e+01	1.230590520326633879e+02	1.477244390168145038e+01	-4.547817869324478728e-03	1.419904026053659152e+02	1.668930797539757149e-01	0.000000000000000000e+00	0.000000000000000000e+00	6.143269524257469527e+00	1.000000000000000000e+00
5.500000000000000000e+01	6.785128067528270890e+01	1.917364406492387374e+01	-5.282992781928488348e-03	1.656821154734943207e+02	1.226828237627923812e-01	0.000000000000000000e+00	0.000000000000000000e+00	3.897588446221894820e+00	1.000000000000000000e+00
5.500000000000000000e+01	5.490125493949252444e+01	4.605265889771326471e+01	3.981004289856913438e-03	-1.237242943034156610e+02	2.737254996362125103e-01	0.000000000000000000e+00	0.000000000000000000e+00	4.082916881126735120e+00	1.000000000000000000e+00
5.600000000000000000e+01	3.120799206254767100e+01	1.202671183920838338e+01	-2.755897878040084424e-03	8.424407151009354777e+01	3.743075007522297382e-01	0.000000000000000000e+00	0.000000000000000000e+00	5.716267803811518000e+00	1.000000000000000000e+00
5.600000000000000000e+01	5.086348248024275875e+01	1.679174726767482895e+01	-2.648322250762901158e-03	8.077734430087413386e+01	3.377155480835429824e-01	0.000000000000000000e+00	0.000000000000000000e+00	6.507589231985531519e+00	1.000000000000000000e+00
5.600000000000000000e+01	1.136167995101698978e+02	2.202570642242710974e+01	-3.347265431236518159e-03	1.033014550383643382e+02	2.330914043083649467e-01	0.000000000000000000e+00	0.000000000000000000e+00	8.775053927273161136e+00	1.000000000000000000e+00
5.600000000000000000e+01	8.980271908446768236e+01	4.899635693309920725e+01	3.031452579284492788e-03	-9.312408461911245183e+01	3.051386593912984724e-01	0.000000000000000000e+00	0.000000000000000000e+00	5.523767400665987815e+00	1.000000000000000000e+00
5.700000000000000000e+01	1.424007868464658202e+02	6.628475008336644159e+00	-4.001311832980974578e-03	1.243787242526752834e+02	1.874746824154964742e-01	0.000000000000000000e+00	0.000000000000000000e+00	1.380472378492814123e+01	1.000000000000000000e+00
5.700000000000000000e+01	9.695909768250240290e+01	1.399809092782013664e+01	1.783623484839875085e-03	-5.291160170213574787e+01	3.674780763146838769e-01	0.000000000000000000e+00	0.000000000000000000e+00	7.973398477403405238e+00	1.000000000000000000e+00
5.700000000000000000e+01	6.517977144167856807e+01	4.251708055515383222e+01	-2.484236194319027358e-03	7.548951460445235284e+01	2.222061584497496689e-01	0.000000000000000000e+00	0.000000000000000000e+00	8.176759566129380374e+00	1.000000000000000000e+00
5.700000000000000000e+01	1.250079067265023127e+02	2.059839668470094409e+01	-4.116615110800710305e-03	1.280944823723088177e+02	2.179043074414237502e-01	0.000000000000000000e+00	0.000000000000000000e+00	5.544597113360026697e+00	1.000000000000000000e+00
5.700000000000000000e+01	9.529139614587093376e+01	2.179513234518967479e+01	3.173423416208147677e-03	-9.769923027000170634e+01	1.808359409597568579e-01	0.000000000000000000e+00	0.000000000000000000e+00	7.973398477403405238e+00	1.000000000000000000e+00
5.700000000000000000e+01	1.331775510204524835e+02	5.267826652681407751e+01	-3.056906147916626289e-03	9.394435014934624917e+01	2.644391139501230947e-01	0.000000000000000000e+00	0.000000000000000000e+00	4.839093623302756164e+00	1.000000000000000000e+00
5.800000000000000000e+01	1.336984835388697412e+01	1.301433531885846406e+01	-6.088515523792834699e-03	1.916408542468303438e+02	1.461065332010453854e-01	0.000000000000000000e+00	0.000000000000000000e+00	1.421502253596448995e+01	1.000000000000000000e+00
5.800000000000000000e+01	6.491168640684402646e+01	2.173293717691492688e+01	5.421137141693400420e-03	-1.701339492477305839e+02	2.643334464029416520e-01	0.000000000000000000e+00	0.000000000000000000e+00	3.897588446221894820e+00	1.000000000000000000e+00
5.800000000000000000e+01	1.062414703031501517e+02	3.705548446604522184e+01	2.276396708715098735e-03	-6.879168891539750064e+01	2.650061929950127126e-01	0.000000000000000000e+00	0.000000000000000000e+00	6.068314202165042914e+00	1.000000000000000000e+00
5.800000000000000000e+01	4.186346658286219480e+01	4.383334389546227072e+01	-3.377603244260365262e-03	1.042791200033753256e+02	2.346269174819345382e-01	0.000000000000000000e+00	0.000000000000000000e+00	3.214355563164303486e+00	1.000000000000000000e+00
5.800000000000000000e+01	1.286303858534458584e+02	7.601334335061531000e+00	-3.295403322471050864e-03	1.016301491102893380e+02	2.033262685188765850e-01	0.000000000000000000e+00	0.000000000000000000e+00	7.615286168244455034e+00	1.000000000000000000e+00
5.800000000000000000e+01	7.022980661706553462e+01	3.608617535217947392e+01	-2.560197291814577444e-03	7.793743343323566819e+01	1.722416066987352279e-01	0.000000000000000000e+00	0.000000000000000000e+00	8.176759566129380374e+00	1.000000000000000000e+00
5.800000000000000000e+01	8.704892482963880695e+01	4.420797270679366164e+01	-3.204836579888907262e-03	9.871154943574688900e+01	3.433367083233176409e-01	0.000000000000000000e+00	0.000000000000000000e+00	5.523767400665987815e+00	1.000000000000000000e+00
5.800000000000000000e+01	3.197572344044486314e+01	4.891892693139652692e+01	-3.409672181042466051e-03	1.053125720828764855e+02	2.416063235666598974e-01	0.000000000000000000e+00	0.000000000000000000e+00	8.627586893373008436e+00	1.000000000000000000e+00
5.900000000000000000e+01	1.210376124235637860e+02	4.123980326637374816e+01	-3.412473817333436243e-03	1.054028574849333779e+02	1.921751910714726286e-01	0.000000000000000000e+00	0.000000000000000000e+00	7.310831798598819375e+00	1.000000000000000000e+00
5.900000000000000000e+01	8.055114631962185001e+01	4.408881759157515745e+01	4.135100333393114391e-03	-1.286901863040594947e+02	2.067806982950550765e-01	0.000000000000000000e+00	0.000000000000000000e+00	3.281973331476563338e+00	1.000000000000000000e+00
5.900000000000000000e+01	4.838835748085120514e+01	1.077323633475786657e+01	3.395025810357455050e-03	-1.048405788158587342e+02	3.206888795998054098e-01	0.000000000000000000e+00	0.000000000000000000e+00	6.507589231985531519e+00	1.000000000000000000e+00
5.900000000000000000e+01	1.302092746060966135e+02	1.505114599248000928e+01	-2.255505134934420071e-03	6.811843802110078627e+01	3.766035666432666629e-01	0.000000000000000000e+00	0.000000000000000000e+00	6.853351843496358953e+00	1.000000000000000000e+00
6.000000000000000000e+01	1.303040578700070000e+02	2.223953659788151427e+01	-3.392349491793103869e-03	1.047543318970871695e+02	1.969550170511906728e-01	0.000000000000000000e+00	0.000000000000000000e+00	5.544597113360026697e+00	1.000000000000000000e+00
6.000000000000000000e+01	1.212426057981700325e+02	2.636720960501833488e+01	-2.898927627042434396e-03	8.885334161285258858e+01	2.445910133177647827e-01	0.000000000000000000e+00	0.000000000000000000e+00	6.888881882462552397e+00	1.000000000000000000e+00
6.000000000000000000e+01	1.429507179610031642e+02	2.067466260438854420e+01	-2.926978930520619544e-03	8.975732162657195090e+01	3.907447332617109970e-01	0.000000000000000000e+00	0.000000000000000000e+00	8.214833646745658413e+00	1.000000000000000000e+00
6.000000000000000000e+01	7.760329778449460036e+01	3.160285590825031576e+01	-4.157229389612411910e-03	1.294033162504191523e+02	1.976617478030271435e-01	0.000000000000000000e+00	0.000000000000000000e+00	3.443786696069071063e+00	1.000000000000000000e+00
6.100000000000000000e+01	7.354935843606702406e+01	8.400382357197814898e+00	4.060708738575962221e-03	-1.262928461962919187e+02	2.684054702635769729e-01	0.000000000000000000e+00	0.000000000000000000e+00	3.322879410022061553e+00	1.000000000000000000e+00
6.100000000000000000e+01	7.808343233870428435e+01	2.819270376826063540e+01	3.776121797040723690e-03	-1.171217605277261526e+02	2.992117508210369037e-01	0.000000000000000000e+00	0.000000000000000000e+00	3.443786696069071063e+00	1.000000000000000000e+00
6.100000000000000000e+01	6.943266109922456053e+01	1.360440434731186343e+01	4.395084277206590638e-03	-1.370684169013679821e+02	3.908792027970796612e-01	0.000000000000000000e+00	0.000000000000000000e+00	4.675181497140371789e+00	1.000000000000000000e+00
6.100000000000000000e+01	5.973272107561921018e+01	1.678248377896833787e+01	4.133156881937753539e-03	-1.286275567269831299e+02	3.550332220156806606e-01	0.000000000000000000e+00	0.000000000000000000e+00	5.745849355709490069e+00	1.000000000000000000e+00
6.100000000000000000e+01	5.252999999601623671e+00	3.023541311144204613e+01	-3.895027239904981422e-03	1.209536018521526017e+02	2.388829027146358586e-01	0.000000000000000000e+00	0.000000000000000000e+00	3.849836525810614862e+00	1.000000000000000000e+00
6.200000000000000000e+01	1.371253533796853503e+02	2.646677960410742969e+01	2.632437563512110296e-03	-8.026544510124996634e+01	3.318567507522530713e-01	0.000000000000000000e+00	0.000000000000000000e+00	8.024939617470273845e+00	1.000000000000000000e+00
6.200000000000000000e+01	5.382539889756623097e+01	4.167145056039213813e+01	-2.643507451427277739e-03	8.062218279927554931e+01	1.499825366126527060e-01	0.000000000000000000e+00	0.000000000000000000e+00	6.391942306830266318e+00	1.000000000000000000e+00
6.200000000000000000e+01	1.832520294077121648e+01	4.398503451866973535e+01	-2.664808772756021779e-03	8.130863819918141644e+01	4.580740573215695832e-01	0.000000000000000000e+00	0.000000000000000000e+00	7.108440689491307474e+00	1.000000000000000000e+00
6.200000000000000000e+01	3.439296174532375971e+01	1.264212424170816895e+01	3.132151935944417140e-03	-9.636921744817190927e+01	3.480027427149617880e-01	0.000000000000000000e+00	0.000000000000000000e+00	1.131175392191781270e+01	1.000000000000000000e+00
6.200000000000000000e+01	5.399164872639538260e+01	1.701673385791125170e+01	-3.565083452679946186e-03	1.103208485637268552e+02	2.796185538156606976e-01	0.000000000000000000e+00	0.000000000000000000e+00	5.745849355709490069e+00	1.000000000000000000e+00
6.200000000000000000e+01	1.083204357449256605e+01	2.868970631170213537e+01	-3.920772131923177563e-03	1.217832555564059760e+02	3.666224258097240396e-01	0.000000000000000000e+00	0.000000000000000000e+00	3.606082502935701317e+00	1.000000000000000000e+00
6.200000000000000000e+01	1.084679097653588116e+02	3.141036227274258508e+01	-2.724641843547434463e-03	8.323681598232631984e+01	2.312236261748945587e-01	0.000000000000000000e+00	0.000000000000000000e+00	3.359368486272358734e+00	1.000000000000000000e+00
6.200000000000000000e+01	8.150608914169959007e+01	4.094884415934908617e+01	-3.797642024642134632e-03	1.178152703910911754e+02	1.737537073855308645e-01	0.000000000000000000e+00	0.000000000000000000e+00	3.281973331476563338e+00	1.000000000000000000e+00
6.300000000000000000e+01	8.820475941169986456e+00	3.168260234640631623e+01	3.822578467537370885e-03	-1.186188710511488438e+02	3.143625952870949813e-01	0.000000000000000000e+00	0.000000000000000000e+00	3.606082502935701317e+00	1.000000000000000000e+00
6.300000000000000000e+01	7.795875486732549575e+01	1.409038979095012323e+01	4.162953497607846040e-03	-1.295877810910019718e+02	3.142839618925604706e-01	0.000000000000000000e+00	0.000000000000000000e+00	3.965380920401929021e+00	1.000000000000000000e+00
6.300000000000000000e+01	1.188110253634905860e+02	4.820332045607883487e+01	3.557069295141041757e-03	-1.100625846920461015e+02	2.600349302092798132e-01	0.000000000000000000e+00	0.000000000000000000e+00	7.310831798598819375e+00	1.000000000000000000e+00
6.400000000000000000e+01	1.068928742610184344e+02	1.580725311766295427e+01	4.618134317499657943e-03	-1.442564172251687751e+02	1.871485896161001472e-01	0.000000000000000000e+00	0.000000000000000000e+00	3.692923389075972285e+00	1.000000000000000000e+00
6.400000000000000000e+01	4.285488256021659481e+01	3.894287856312387675e+01	3.675781411590516804e-03	-1.138881958883352326e+02	2.729219341752571193e-01	0.000000000000000000e+00	0.000000000000000000e+00	9.599505664079988065e+00	1.000000000000000000e+00
6.400000000000000000e+01	8.157398705671420203e+01	1.097740974966415273e+01	-3.058806778202173560e-03	9.400559977337674411e+01	3.694904430638554782e-01	0.000000000000000000e+00	0.000000000000000000e+00	4.770801664357580130e+00	1.000000000000000000e+00
6.400000000000000000e+01	1.606594349729758164e+01	1.390315191880722878e+01	3.020815603384532488e-03	-9.278129792374707563e+01	3.383105775490783396e-01	0.000000000000000000e+00	0.000000000000000000e+00	3.571000188084138660e+00	1.000000000000000000e+00
6.400000000000000000e+01	1.190501343096866549e+02	1.472409978304958145e+01	-2.537766539012065777e-03	7.721458102668283630e+01	1.846972985697715730e-01	0.000000000000000000e+00	0.000000000000000000e+00	1.063014718662868141e+01	1.000000000000000000e+00
6.400000000000000000e+01	9.135652660657453339e+01	3.133903582619785766e+01	-3.153560502814437786e-03	9.705912893795074581e+01	4.307331845006763249e-01	0.000000000000000000e+00	0.000000000000000000e+00	4.743911725762089304e+00	1.000000000000000000e+00
6.400000000000000000e+01	5.063578226685292805e+01	3.332076963942181180e+01	-3.296505538301531309e-03	1.016656690668694125e+02	3.306599198868368505e-01	0.000000000000000000e+00	0.000000000000000000e+00	3.986001742108701951e+00	1.000000000000000000e+00
6.400000000000000000e+01	1.066189463977780321e+02	3.421512448938487694e+01	2.242645581225223474e-03	-6.770402663563685053e+01	2.608581410921202437e-01	0.000000000000000000e+00	0.000000000000000000e+00	3.359368486272358734e+00	1.000000000000000000e+00
6.400000000000000000e+01	7.752944748875959746e+00	4.674229833686625568e+01	-3.281837991657923868e-03	1.011929933843853888e+02	2.509045593408909536e-01	0.000000000000000000e+00	0.000000000000000000e+00	1.092589342064217739e+01	1.000000000000000000e+00
6.500000000000000000e+01	1.292114146804464667e+02	1.160185532814201892e+01	-4.623399369120330046e-03	1.444260885361646842e+02	2.668257155567670402e-01	0.000000000000000000e+00	0.000000000000000000e+00	3.263143582027557610e+00	1.000000000000000000e+00
6.500000000000000000e+01	5.409952299071368742e+01	3.134828134136725808e+01	3.121912359407196837e-03	-9.603923732636418720e+01	3.760823102389693195e-01	0.000000000000000000e+00	0.000000000000000000e+00	3.986001742108701951e+00	1.000000000000000000e+00
6.500000000000000000e+01	1.067069642863009591e+02	8.186575654167203453e+00	-2.763816794322554882e-03	8.449926614143170411e+01	1.784607096520350877e-01	0.000000000000000000e+00	0.000000000000000000e+00	7.622944806394145623e+00	1.000000000000000000e+00
6.500000000000000000e+01	7.404702742236442248e+01	1.474049304446141306e+01	-3.772240369299446981e-03	1.169966778161317080e+02	2.766269777574713595e-01	0.000000000000000000e+00	0.000000000000000000e+00	3.965380920401929021e+00	1.000000000000000000e+00
6.500000000000000000e+01	3.521978806906794546e+01	2.392361948925344706e+01	-2.720646135051676181e-03	8.310805046440223975e+01	2.151951908783145129e-01	0.000000000000000000e+00	0.000000000000000000e+00	9.441146259839859667e+00	1.000000000000000000e+00
6.500000000000000000e+01	1.894179191235859250e+01	3.690338590580193312e+01	-8.264437959270884426e-03	2.617620304198154031e+02	7.362507581917077104e-02	0.000000000000000000e+00	0.000000000000000000e+00	7.079032093002735060e+00	1.000000000000000000e+00
6.500000000000000000e+01	9.598072534912559206e+01	5.027076338199232453e+01	2.594052215196550153e-03	-7.902844063463375335e+01	3.478274946319203087e-01	0.000000000000000000e+00	0.000000000000000000e+00	4.782625340220717725e+00	1.000000000000000000e+00
6.600000000000000000e+01	7.028233477007090357e+01	9.007081573753954018e+00	-3.742919088846287899e-03	1.160517715829176808e+02	3.106453249719672849e-01	0.000000000000000000e+00	0.000000000000000000e+00	3.322879410022061553e+00	1.000000000000000000e+00
6.600000000000000000e+01	4.501668590347307486e+01	6.182985865529555092e+00	-2.260921155230936983e-03	6.829297444169019116e+01	3.862851119115786602e-01	0.000000000000000000e+00	0.000000000000000000e+00	6.288617766774758699e+00	1.000000000000000000e+00
6.600000000000000000e+01	6.563155222941273337e+01	1.675550972299451402e+01	-5.184208595930303413e-03	1.624987008459587514e+02	1.905974826706808845e-01	0.000000000000000000e+00	0.000000000000000000e+00	4.937397465144794495e+00	1.000000000000000000e+00
6.600000000000000000e+01	1.033092324088062810e+02	1.669898975628324322e+01	-2.638781455471549131e-03	8.046988307130678209e+01	3.900796379765453237e-01	0.000000000000000000e+00	0.000000000000000000e+00	3.692923389075972285e+00	1.000000000000000000e+00
6.700000000000000000e+01	1.395274556832834492e+02	4.549266762439111034e+01	-2.370053328196767943e-03	7.180986282057051540e+01	1.992485883025307825e-01	0.000000000000000000e+00	0.000000000000000000e+00	3.589229424298717497e+00	1.000000000000000000e+00
6.800000000000000000e+01	1.698871200350374622e+01	1.735286794005462951e+01	-3.020917238255863089e-03	9.278457320442882406e+01	2.122554117705055532e-01	0.000000000000000000e+00	0.000000000000000000e+00	3.571000188084138660e+00	1.000000000000000000e+00
6.800000000000000000e+01	1.390592252061606757e+02	5.270255581790581623e+00	-3.676072524652886520e-03	1.138975772844731864e+02	1.942952779031165145e-01	0.000000000000000000e+00	0.000000000000000000e+00	1.130024919131281536e+01	1.000000000000000000e+00
6.800000000000000000e+01	2.594005158349009577e+01	1.687460646064927161e+01	-4.541965984211948290e-03	1.418018200252935230e+02	1.674847942245976107e-01	0.000000000000000000e+00	0.000000000000000000e+00	8.964107000639449652e+00	1.000000000000000000e+00
6.800000000000000000e+01	4.014353014985916701e+01	1.015778981259597913e+01	-3.671882214864256606e-03	1.137625405542492416e+02	1.552173333896805785e-01	0.000000000000000000e+00	0.000000000000000000e+00	5.221696515804487682e+00	1.000000000000000000e+00
6.800000000000000000e+01	1.313068800281997426e+02	1.946043860441232098e+01	-2.365267579608172112e-03	7.165563750700742673e+01	2.456922420528726558e-01	0.000000000000000000e+00	0.000000000000000000e+00	8.133160894370037752e+00	1.000000000000000000e+00
6.800000000000000000e+01	1.288732515444255284e+02	4.127496569260488002e+01	-3.429621647021470141e-03	1.059554626545541396e+02	2.915018158996157682e-01	0.000000000000000000e+00	0.000000000000000000e+00	5.825012571317510712e+00	1.000000000000000000e+00
6.800000000000000000e+01	9.334880805291241757e+01	4.627745441688390571e+01	-3.884357345783951559e-03	1.206097543357113864e+02	1.005947877316535344e-01	0.000000000000000000e+00	0.000000000000000000e+00	4.782625340220717725e+00	1.000000000000000000e+00
6.800000000000000000e+01	6.905539570620853773e+00	1.384881912389299607e+01	2.812518652966825537e-03	-8.606872999467628915e+01	2.259281852794368106e-01	0.000000000000000000e+00	0.000000000000000000e+00	9.160565056396773542e+00	1.000000000000000000e+00
6.800000000000000000e+01	1.857310094376103748e+01	2.983396143534910294e+01	-4.432751608775184309e-03	1.382822825933715478e+02	2.228119603901931312e-01	0.000000000000000000e+00	0.000000000000000000e+00	7.079032093002735060e+00	1.000000000000000000e+00
6.800000000000000000e+01	1.308447695997097071e+02	3.579373517257604931e+01	-3.594078046513259940e-03	1.112552270089783946e+02	2.955913821751584569e-01	0.000000000000000000e+00	0.000000000000000000e+00	5.825012571317510712e+00	1.000000000000000000e+00
6.800000000000000000e+01	1.013144641323572444e+02	4.645219495739693372e+01	2.781849260271312616e-03	-8.508037955844024225e+01	2.597132060423829047e-01	0.000000000000000000e+00	0.000000000000000000e+00	6.559743456955187568e+00	1.000000000000000000e+00
6.900000000000000000e+01	9.579249692322671095e+00	4.635283293402461702e+00	-3.702944019041399214e-03	1.147635368248160432e+02	1.443958653957492233e-01	0.000000000000000000e+00	0.000000000000000000e+00	4.254213120733568942e+00	1.000000000000000000e+00
6.900000000000000000e+01	9.060659143095060131e+01	5.864312438011787698e+00	2.663050986590110095e-03	-8.125199186317024669e+01	3.515191908968190448e-01	0.000000000000000000e+00	0.000000000000000000e+00	6.831348649100613457e+00	1.000000000000000000e+00
6.900000000000000000e+01	9.372925961891071722e+01	1.220088887307452730e+01	3.521861286792331031e-03	-1.089279730368390631e+02	2.918693204789687412e-01	0.000000000000000000e+00	0.000000000000000000e+00	6.955402187343923792e+00	1.000000000000000000e+00
6.900000000000000000e+01	4.565508908178570380e+01	2.872022560168991490e+01	-2.640551936655428662e-03	8.052693851638218803e+01	4.345997206219122111e-01	0.000000000000000000e+00	0.000000000000000000e+00	6.780288345408740369e+00	1.000000000000000000e+00
6.900000000000000000e+01	6.611976272811135402e+01	4.872772185085006669e+01	-3.078256567819778744e-03	9.463238779764930086e+01	4.417793464305317386e-01	0.000000000000000000e+00	0.000000000000000000e+00	5.255027340949756542e+00	1.000000000000000000e+00
7.000000000000000000e+01	3.791466634439075278e+01	4.960503862374459061e+01	2.984794735740826151e-03	-9.162049110234345051e+01	2.226616766664500924e-01	0.000000000000000000e+00	0.000000000000000000e+00	1.007224688501495535e+01	1.000000000000000000e+00
7.000000000000000000e+01	1.182278651519053767e+02	9.094414914069057332e+00	2.027291106035484722e-03	-6.076402323836374819e+01	3.638697101455647953e-01	0.000000000000000000e+00	0.000000000000000000e+00	7.253847530421839274e+00	1.000000000000000000e+00
7.000000000000000000e+01	3.889977022401924245e+01	1.522919748207389112e+01	2.301807041175717682e-03	-6.961056111875971908e+01	4.735729004789157592e-01	0.000000000000000000e+00	0.000000000000000000e+00	3.961500586559073778e+00	1.000000000000000000e+00
7.000000000000000000e+01	1.008761761729127642e+02	2.140037704118349637e+01	2.706423091940008893e-03	-8.264969933226269916e+01	3.592404050540517479e-01	0.000000000000000000e+00	0.000000000000000000e+00	4.726342378158200574e+00	1.000000000000000000e+00
7.000000000000000000e+01	1.514785123854238336e+01	5.248513952766125357e+01	2.184486082830343952e-03	-6.582978131945037603e+01	4.249739051117679134e-01	0.000000000000000000e+00	0.000000000000000000e+00	9.535416295125047625e+00	1.000000000000000000e+00
7.100000000000000000e+01	3.859468267499429572e+01	1.917893272443354036e+01	-3.722285610976483038e-03	1.153868380755557297e+02	1.799708956970184071e-01	0.000000000000000000e+00	0.000000000000000000e+00	3.961500586559073778e+00	1.000000000000000000e+00
7.100000000000000000e+01	2.708945447584980570e+01	2.616536674862005896e+01	3.603766249695874654e-03	-1.115674385984593187e+02	3.163139448081178084e-01	0.000000000000000000e+00	0.000000000000000000e+00	9.272910247544587037e+00	1.000000000000000000e+00
7.100000000000000000e+01	1.089010668583852208e+02	3.140304756178070278e+01	2.448360199757144973e-03	-7.433337645631007717e+01	2.599977211067496796e-01	0.000000000000000000e+00	0.000000000000000000e+00	1.135547726240958788e+01	1.000000000000000000e+00
7.100000000000000000e+01	1.380862867398932394e+02	3.377153793248488256e+01	3.407185227346319796e-03	-1.052324276276246877e+02	3.007298428115396938e-01	0.000000000000000000e+00	0.000000000000000000e+00	6.360759627848718623e+00	1.000000000000000000e+00
7.100000000000000000e+01	5.471872149766596038e+01	4.449556330752300681e+01	3.187928383870691773e-03	-9.816666668973108756e+01	3.219901739488646442e-01	0.000000000000000000e+00	0.000000000000000000e+00	4.858508266825522171e+00	1.000000000000000000e+00
7.200000000000000000e+01	5.303554741614841816e+01	2.402385929757658545e+01	-5.712557256671083744e-03	1.795252404488860236e+02	1.415137899624162587e-01	0.000000000000000000e+00	0.000000000000000000e+00	7.228728686700293338e+00	1.000000000000000000e+00
7.200000000000000000e+01	1.432854753665335750e+02	1.665741408523535583e+01	-2.948359596787442170e-03	9.044633399279734931e+01	3.528688700443896042e-01	0.000000000000000000e+00	0.000000000000000000e+00	1.214613391991981040e+01	1.000000000000000000e+00
7.200000000000000000e+01	1.109829242505024922e+02	9.453768959248142423e+00	-4.056017433850295402e-03	1.261416644263050841e+02	1.747993532672514894e-01	0.000000000000000000e+00	0.000000000000000000e+00	7.253847530421839274e+00	1.000000000000000000e+00
7.200000000000000000e+01	8.696739965104472958e+01	2.759576136893101506e+01	3.205255136369759839e-03	-9.872503781761825792e+01	3.646875096870381139e-01	0.000000000000000000e+00	0.000000000000000000e+00	6.719458325160564627e+00	1.000000000000000000e+00
7.200000000000000000e+01	1.420039179367868769e+02	3.878266842853025054e+01	-3.589119886256294471e-03	1.110954455649324899e+02	2.673389351540925718e-01	0.000000000000000000e+00	0.000000000000000000e+00	6.360759627848718623e+00	1.000000000000000000e+00
7.200000000000000000e+01	1.402739409658383636e+02	4.900341221538325698e+01	-6.048827304724241176e-03	1.903618635273429334e+02	2.050759544565508019e-01	0.000000000000000000e+00	0.000000000000000000e+00	3.430654265755203713e+00	1.000000000000000000e+00
7.300000000000000000e+01	9.742353731286267760e+01	6.307678210992471612e+00	5.117616074925021227e-03	-1.603526933315922349e+02	1.156734331745844502e-01	0.000000000000000000e+00	0.000000000000000000e+00	6.831348649100613457e+00	1.000000000000000000e+00
7.300000000000000000e+01	5.888361298037965952e+01	4.699731899424200066e+01	-3.398668595421587991e-03	1.049579710395324810e+02	3.761131349780384436e-01	0.000000000000000000e+00	0.000000000000000000e+00	4.858508266825522171e+00	1.000000000000000000e+00
7.300000000000000000e+01	8.284938677552148079e+01	1.576821724031978356e+01	2.835316484624868065e-03	-8.680341186751815030e+01	2.299547976719263920e-01	0.000000000000000000e+00	0.000000000000000000e+00	1.058526079965869293e+01	1.000000000000000000e+00
7.300000000000000000e+01	1.067595599588912023e+02	1.595316292440586281e+01	-3.054795415856466356e-03	9.387632979520530796e+01	1.943342789766526746e-01	0.000000000000000000e+00	0.000000000000000000e+00	7.019327619939436325e+00	1.000000000000000000e+00
7.400000000000000000e+01	1.455864628363460511e+01	2.112270160783638673e+01	-3.414185762462818713e-03	1.054580265498129990e+02	1.133868893638112496e-01	0.000000000000000000e+00	0.000000000000000000e+00	3.435432238230948787e+00	1.000000000000000000e+00
7.400000000000000000e+01	4.732676751981490071e+01	4.601860463212103980e+01	4.018729158304321439e-03	-1.249400141762254606e+02	2.287637131406241586e-01	0.000000000000000000e+00	0.000000000000000000e+00	7.547227205212616141e+00	1.000000000000000000e+00
7.400000000000000000e+01	6.476280688476625080e+00	7.545594726529908591e+00	-2.386176583350286748e-03	7.232945009843848538e+01	3.454548767528266007e-01	0.000000000000000000e+00	0.000000000000000000e+00	4.254213120733568942e+00	1.000000000000000000e+00
7.400000000000000000e+01	1.295794046834667483e+02	3.534538231604771852e+01	2.791489274012501354e-03	-8.539103819720159549e+01	3.345685740172478218e-01	0.000000000000000000e+00	0.000000000000000000e+00	5.266895644679297384e+00	1.000000000000000000e+00
7.400000000000000000e+01	1.239035643436910874e+02	4.742060477256176654e+01	-2.173729183444478470e-03	6.548312997535242630e+01	2.426131615511568640e-01	0.000000000000000000e+00	0.000000000000000000e+00	6.454820446670506584e+00	1.000000000000000000e+00
7.400000000000000000e+01	1.369108393753499513e+02	4.968086065120600381e+01	4.800943239629484882e-03	-1.501476091287270549e+02	2.924254709975467881e-01	0.000000000000000000e+00	0.000000000000000000e+00	3.430654265755203713e+00	1.000000000000000000e+00
7.500000000000000000e+01	9.904772550602152137e+01	2.575871163530532471e+01	-5.070110767182282180e-03	1.588217894725819122e+02	2.138865441381151422e-01	0.000000000000000000e+00	0.000000000000000000e+00	4.726342378158200574e+00	1.000000000000000000e+00
7.500000000000000000e+01	1.174148966104991132e+02	1.655927254390999437e+01	-3.072847037836257209e-03	9.445806053358749921e+01	1.726491450435772013e-01	0.000000000000000000e+00	0.000000000000000000e+00	7.508995757297421747e+00	1.000000000000000000e+00
7.500000000000000000e+01	1.243276837705530937e+02	3.494586112160726543e+01	-2.856805252548700724e-03	8.749590791276271773e+01	2.800799132056577267e-01	0.000000000000000000e+00	0.000000000000000000e+00	5.266895644679297384e+00	1.000000000000000000e+00
7.600000000000000000e+01	4.417785113177425416e+01	3.643375553705799774e+01	-3.029171737615149289e-03	9.305058232054197731e+01	1.681231322992529087e-01	0.000000000000000000e+00	0.000000000000000000e+00	5.299989802039724474e+00	1.000000000000000000e+00
7.600000000000000000e+01	1.268679393014909493e+02	1.180508896152254117e+01	-2.744073745928509150e-03	8.386302757333839963e+01	3.096241006039309740e-01	0.000000000000000000e+00	0.000000000000000000e+00	6.838267970233099291e+00	1.000000000000000000e+00
7.600000000000000000e+01	6.017362401655748272e+01	2.288264026837302367e+01	-3.908820194021188354e-03	1.213980929561362530e+02	1.585623968549786378e-01	0.000000000000000000e+00	0.000000000000000000e+00	4.845248024991645863e+00	1.000000000000000000e+00
7.600000000000000000e+01	8.087680074201446700e+01	3.043402230000993924e+01	2.918461367185460655e-03	-8.948283502289022806e+01	3.467573624780784236e-01	0.000000000000000000e+00	0.000000000000000000e+00	4.618936356645386709e+00	1.000000000000000000e+00
7.600000000000000000e+01	7.812768527861683765e+01	3.414575198246912890e+01	-2.849083073921701310e-03	8.724705334004715951e+01	4.118265451027123270e-01	0.000000000000000000e+00	0.000000000000000000e+00	4.618936356645386709e+00	1.000000000000000000e+00
7.700000000000000000e+01	7.638755023995567228e+01	7.384160061100531358e+00	-4.656900293395552920e-03	1.455056877786554423e+02	2.001616403588502013e-01	0.000000000000000000e+00	0.000000000000000000e+00	7.169304453624246953e+00	1.000000000000000000e+00
7.700000000000000000e+01	1.821058555640582455e+01	1.084188367005883613e+01	-3.124880286117692491e-03	9.613488159582063020e+01	2.848414300610060401e-01	0.000000000000000000e+00	0.000000000000000000e+00	5.258417799043050067e+00	1.000000000000000000e+00
7.700000000000000000e+01	1.099865790455475718e+02	2.218672595451954876e+01	-2.951587014360880414e-03	9.055034060284965847e+01	2.050992117647818525e-01	0.000000000000000000e+00	0.000000000000000000e+00	7.019327619939436325e+00	1.000000000000000000e+00
7.700000000000000000e+01	9.371610281680042931e+01	4.864178435387120913e+01	-3.558679373983172477e-03	1.101144710186451618e+02	2.075283001855099396e-01	0.000000000000000000e+00	0.000000000000000000e+00	9.954449415202024198e+00	1.000000000000000000e+00
7.700000000000000000e+01	1.127263067367855740e+02	5.263736427337623525e+01	2.624423681081155309e-03	-8.000719009518532232e+01	2.513807584820489938e-01	0.000000000000000000e+00	0.000000000000000000e+00	1.060841993892772983e+01	1.000000000000000000e+00
7.800000000000000000e+01	1.090710361845435017e+02	3.816657007392025491e+01	4.790663634201709938e-03	-1.498163390377362134e+02	1.317929408949591874e-01	0.000000000000000000e+00	0.000000000000000000e+00	1.193985206883536243e+01	1.000000000000000000e+00
7.800000000000000000e+01	9.823716892986907112e+01	3.314786628372051780e+01	3.511363765288803233e-03	-1.085896803924292300e+02	1.864325425166856176e-01	0.000000000000000000e+00	0.000000000000000000e+00	7.373099013211850128e+00	1.000000000000000000e+00
7.800000000000000000e+01	1.396723856810958466e+02	4.165694789693911559e+01	-3.203281694673992472e-03	9.866144177643600699e+01	1.639917039038081281e-01	0.000000000000000000e+00	0.000000000000000000e+00	4.589231802925382908e+00	1.000000000000000000e+00
7.800000000000000000e+01	1.796406907650865747e+01	2.066961191997051017e+01	3.236145239967974912e-03	-9.972050087323783885e+01	2.638670643164341412e-01	0.000000000000000000e+00	0.000000000000000000e+00	3.435432238230948787e+00	1.000000000000000000e+00
7.800000000000000000e+01	9.128655551968113002e+01	3.068787395024849829e+01	-3.195777761465694658e-03	9.841962037053016843e+01	2.155654909520658968e-01	0.000000000000000000e+00	0.000000000000000000e+00	7.373099013211850128e+00	1.000000000000000000e+00
7.900000000000000000e+01	1.336607258178235327e+02	1.259246446040866196e+01	-2.507106854367442510e-03	7.622654344164756424e+01	1.507174197017026041e-01	0.000000000000000000e+00	0.000000000000000000e+00	6.838267970233099291e+00	1.000000000000000000e+00
7.900000000000000000e+01	2.245529761928982282e+01	1.394565190439912428e+01	-3.092826957058582033e-03	9.510193249008159455e+01	2.706727717548390588e-01	0.000000000000000000e+00	0.000000000000000000e+00	5.258417799043050067e+00	1.000000000000000000e+00
7.900000000000000000e+01	2.723961714617460927e+01	3.655186264838717847e+01	-1.687981341576551622e-03	4.982944239903726213e+01	4.326691133575959469e-01	0.000000000000000000e+00	0.000000000000000000e+00	7.650183546786625044e+00	1.000000000000000000e+00
7.900000000000000000e+01	1.263768989586886278e+02	4.145844720327440314e+01	-3.461337654955997951e-03	1.069775412652708866e+02	1.918976915318628684e-01	0.000000000000000000e+00	0.000000000000000000e+00	6.454820446670506584e+00	1.000000000000000000e+00
8.000000000000000000e+01	1.303350932643478473e+02	2.768520811642201096e+01	-5.851441674349719922e-03	1.840009232953595699e+02	1.630024527166926696e-01	0.000000000000000000e+00	0.000000000000000000e+00	6.102576757249773109e+00	1.000000000000000000e+00
8.000000000000000000e+01	3.473893167540759208e+01	1.113160115029627484e+01	-4.192752388482916953e-03	1.305480787756716552e+02	1.196242012228995177e-01	0.000000000000000000e+00	0.000000000000000000e+00	1.110046160732148834e+01	1.000000000000000000e+00
8.000000000000000000e+01	8.470796134604673000e+01	1.925027681099483701e+01	-3.951390752699872853e-03	1.227699698191249809e+02	1.329348122393636533e-01	0.000000000000000000e+00	0.000000000000000000e+00	7.073761680114252215e+00	1.000000000000000000e+00
8.000000000000000000e+01	1.441338899916005403e+02	5.110261303472019989e+01	-3.850079917297240511e-03	1.195051315042704800e+02	3.130317743211543657e-01	0.000000000000000000e+00	0.000000000000000000e+00	6.046967385623488234e+00	1.000000000000000000e+00
8.000000000000000000e+01	6.163188281910875332e+01	1.826204402021768658e+01	2.112591074223882284e-03	-6.351289608390456465e+01	2.782679846711102467e-01	0.000000000000000000e+00	0.000000000000000000e+00	4.845248024991645863e+00	1.000000000000000000e+00
8.000000000000000000e+01	3.887988225028563960e+01	3.814058378424977747e+01	3.607992771617200660e-03	-1.117036422992034517e+02	3.828479025813185110e-01	0.000000000000000000e+00	0.000000000000000000e+00	5.064568385632530756e+00	1.000000000000000000e+00
8.000000000000000000e+01	5.869819665809720277e+01	4.620430549152921884e+01	-2.205722600280193846e-03	6.651414835254014690e+01	2.398295401872911903e-01	0.000000000000000000e+00	0.000000000000000000e+00	9.913346707497574073e+00	1.000000000000000000e+00
8.100000000000000000e+01	1.018996392333343124e+02	1.210037220024413607e+01	-2.287877136422139870e-03	6.916165664984470141e+01	3.378606282472140787e-01	0.000000000000000000e+00	0.000000000000000000e+00	5.988839818280417227e+00	1.000000000000000000e+00
8.100000000000000000e+01	4.265956203816917736e+01	4.151161828923680730e+01	-4.426569533345768581e-03	1.380830593153572750e+02	2.879024300460196750e-01	0.000000000000000000e+00	0.000000000000000000e+00	5.064568385632530756e+00	1.000000000000000000e+00
8.100000000000000000e+01	8.790015601054057015e+01	4.056305760353662038e+01	3.569410581783476720e-03	-1.104602944268902860e+02	2.272265729253061251e-01	0.000000000000000000e+00	0.000000000000000000e+00	5.592103195388026471e+00	1.000000000000000000e+00
8.100000000000000000e+01	1.232918007217461138e+02	5.168399632006435951e+01	-3.392365448431397534e-03	1.047548461149777808e+02	2.883223901739059292e-01	0.000000000000000000e+00	0.000000000000000000e+00	1.060234025910238387e+01	1.000000000000000000e+00
8.200000000000000000e+01	8.185048230309772066e+01	1.277934814300907185e+01	3.383237006936504199e-03	-1.044606733798602392e+02	2.499383477574333989e-01	0.000000000000000000e+00	0.000000000000000000e+00	7.073761680114252215e+00	1.000000000000000000e+00
8.200000000000000000e+01	5.033999754795920722e+01	4.087373792528062921e+01	-3.307560528085004732e-03	1.020219266583892903e+02	2.165793243561680015e-01	0.000000000000000000e+00	0.000000000000000000e+00	3.346623568021395823e+00	1.000000000000000000e+00
8.200000000000000000e+01	7.400126399339225003e+00	4.630005506594309850e+01	5.253223435943151810e-03	-1.647227699010802553e+02	1.908913301482423330e-01	0.000000000000000000e+00	0.000000000000000000e+00	1.014291110244920269e+01	1.000000000000000000e+00
8.200000000000000000e+01	1.231156725945922972e+02	7.834422017159320184e+00	-2.865822943263469577e-03	8.778651159834164730e+01	2.312876240959250707e-01	0.000000000000000000e+00	0.000000000000000000e+00	8.984327471392425934e+00	1.000000000000000000e+00
8.200000000000000000e+01	7.185076969952545767e+01	1.293542556337388127e+01	-2.330846220475911532e-03	7.054637637321313548e+01	2.534781225968169016e-01	0.000000000000000000e+00	0.000000000000000000e+00	7.169304453624246953e+00	1.000000000000000000e+00
8.200000000000000000e+01	4.165905016121070759e+01	2.774907788012852095e+01	-3.757704197411040805e-03	1.165282358104571045e+02	3.297606137222066636e-01	0.000000000000000000e+00	0.000000000000000000e+00	5.774402009639392652e+00	1.000000000000000000e+00
8.200000000000000000e+01	1.151669743047614602e+01	3.703007725702728692e+01	3.149919250292608410e-03	-9.694178610191465850e+01	2.059404638947877064e-01	0.000000000000000000e+00	0.000000000000000000e+00	1.014291110244920269e+01	1.000000000000000000e+00
8.300000000000000000e+01	1.406904763807366692e+02	4.613182665152974948e+01	-3.642337289292360298e-03	1.128104271437408670e+02	4.549365390446769020e-01	0.000000000000000000e+00	0.000000000000000000e+00	4.589231802925382908e+00	1.000000000000000000e+00
8.300000000000000000e+01	3.827384738569186595e+01	2.307103120041838906e+01	-2.685726774762672246e-03	8.198274076827088663e+01	4.251112098204430367e-01	0.000000000000000000e+00	0.000000000000000000e+00	5.774402009639392652e+00	1.000000000000000000e+00
8.300000000000000000e+01	6.904783509913229977e+01	2.820007988784162478e+01	3.955154439316398152e-03	-1.228912582106568721e+02	2.882858937408561140e-01	0.000000000000000000e+00	0.000000000000000000e+00	3.544452130029394521e+00	1.000000000000000000e+00
8.300000000000000000e+01	3.026222295824880248e+01	2.952412030789545483e+01	-3.416278395844405888e-03	1.055254636567719615e+02	2.637241101355620732e-01	0.000000000000000000e+00	0.000000000000000000e+00	7.336764978071609988e+00	1.000000000000000000e+00
8.400000000000000000e+01	7.248078603268169218e+01	2.908211661605211518e+01	-4.135209449186736351e-03	1.286937026645983906e+02	2.494421359284513251e-01	0.000000000000000000e+00	0.000000000000000000e+00	3.544452130029394521e+00	1.000000000000000000e+00
8.400000000000000000e+01	1.000321540356989942e+02	4.228666271430427059e+01	2.788481809997108221e-03	-8.529411980037879459e+01	2.247007478153477678e-01	0.000000000000000000e+00	0.000000000000000000e+00	4.199714979740054588e+00	1.000000000000000000e+00
8.400000000000000000e+01	2.813583382187055904e+01	5.037148677684461973e+01	-4.687511782726501777e-03	1.464921722237323252e+02	2.471472421835622102e-01	0.000000000000000000e+00	0.000000000000000000e+00	3.791222302876251504e+00	1.000000000000000000e+00
8.400000000000000000e+01	1.069526027241533512e+02	1.531498918045669200e+01	2.582407173614785847e-03	-7.865316806104257807e+01	3.250184865550282964e-01	0.000000000000000000e+00	0.000000000000000000e+00	5.988839818280417227e+00	1.000000000000000000e+00
8.400000000000000000e+01	1.331944334181090142e+02	4.789618895290487899e+01	-2.861421081363985271e-03	8.764465739953833179e+01	2.087685309389408772e-01	0.000000000000000000e+00	0.000000000000000000e+00	7.700885301578860087e+00	1.000000000000000000e+00
8.500000000000000000e+01	1.414460739461127616e+02	4.139886680444578104e+01	5.725796667084189981e-03	-1.799518930789922422e+02	2.450246382657629285e-01	0.000000000000000000e+00	0.000000000000000000e+00	3.617173757328444594e+00	1.000000000000000000e+00
8.500000000000000000e+01	1.137226745353805200e+02	1.775182317747961491e+01	-2.677362073955801090e-03	8.171318030538424182e+01	3.013075956548973977e-01	0.000000000000000000e+00	0.000000000000000000e+00	7.195278469817511180e+00	1.000000000000000000e+00
8.500000000000000000e+01	2.483264989001112255e+01	1.614017670467703169e+01	-1.716701859839961332e-03	5.075498849759823372e+01	3.980612301859535185e-01	0.000000000000000000e+00	0.000000000000000000e+00	1.110046160732148834e+01	1.000000000000000000e+00
8.500000000000000000e+01	1.359468109165582348e+02	2.528727816123243244e+01	2.937783587453950303e-03	-9.010551200319459042e+01	2.452171421004605278e-01	0.000000000000000000e+00	0.000000000000000000e+00	6.102576757249773109e+00	1.000000000000000000e+00
8.500000000000000000e+01	3.130818464377012234e+01	4.829553956831077244e+01	4.095369562698244516e-03	-1.274098243178238192e+02	3.171947515755727531e-01	0.000000000000000000e+00	0.000000000000000000e+00	3.791222302876251504e+00	1.000000000000000000e+00
8.500000000000000000e+01	1.093881173445818717e+02	5.271353891847898865e+01	-3.087703255551480820e-03	9.493681632133439052e+01	1.637937616504989702e-01	0.000000000000000000e+00	0.000000000000000000e+00	1.394174915189566910e+01	1.000000000000000000e+00
8.600000000000000000e+01	5.801834927356033944e+01	8.351507548857474816e+00	-4.676315571967628974e-03	1.461313636515644987e+02	1.117642654487887022e-01	0.000000000000000000e+00	0.000000000000000000e+00	8.614409255043876001e+00	1.000000000000000000e+00
8.600000000000000000e+01	7.930861299389783881e+01	4.626196262896302613e+01	-2.521144113398358748e-03	7.667890750455886462e+01	2.475535509588628891e-01	0.000000000000000000e+00	0.000000000000000000e+00	3.623038610161523287e+00	1.000000000000000000e+00
8.600000000000000000e+01	1.335883570930034523e+02	1.076527980975671284e+01	3.008784200650860101e-03	-9.239357449347203044e+01	4.375250036664372066e-01	0.000000000000000000e+00	0.000000000000000000e+00	1.087506542526021569e+01	1.000000000000000000e+00
8.600000000000000000e+01	9.008319520361779098e+01	3.541466387059838183e+01	3.373298405008033456e-03	-1.041403924519298556e+02	3.020452553931989303e-01	0.000000000000000000e+00	0.000000000000000000e+00	3.594957722355804464e+00	1.000000000000000000e+00
8.600000000000000000e+01	4.862468023907768355e+01	4.374733772968758672e+01	-3.408963115156950479e-03	1.052897217583126093e+02	2.711447659974055568e-01	0.000000000000000000e+00	0.000000000000000000e+00	3.346623568021395823e+00	1.000000000000000000e+00
8.700000000000000000e+01	1.244576333044189624e+02	1.671796194032610572e+01	-2.764469916723318217e-03	8.452031363383295570e+01	2.054488204241891047e-01	0.000000000000000000e+00	0.000000000000000000e+00	5.574796330674568701e+00	1.000000000000000000e+00
8.700000000000000000e+01	8.145239463787335410e+01	5.298871645652444329e+01	-2.990588965691552518e-03	9.180721568982738745e+01	1.498322767176214487e-01	0.000000000000000000e+00	0.000000000000000000e+00	7.060100338781208684e+00	1.000000000000000000e+00
8.700000000000000000e+01	6.486246363847632779e+01	1.608334439039671437e+01	-2.351472278190092774e-03	7.121107075898176220e+01	1.802895862397793092e-01	0.000000000000000000e+00	0.000000000000000000e+00	7.664581824497720852e+00	1.000000000000000000e+00
8.700000000000000000e+01	9.224108487160719960e+01	3.253938419614753030e+01	-2.693596648013882929e-03	8.223635494114280675e+01	4.412232181148442178e-01	0.000000000000000000e+00	0.000000000000000000e+00	3.594957722355804464e+00	1.000000000000000000e+00
8.700000000000000000e+01	1.117270424972440566e+02	3.645138071118728362e+01	-2.108461605943602862e-03	6.337982002932608339e+01	2.259816971113901563e-01	0.000000000000000000e+00	0.000000000000000000e+00	1.007343784208358528e+01	1.000000000000000000e+00
8.700000000000000000e+01	1.425609182251934328e+02	3.795778147796713142e+01	-4.006039622211823165e-03	1.245310817706454714e+02	4.580122094147043299e-01	0.000000000000000000e+00	0.000000000000000000e+00	3.617173757328444594e+00	1.000000000000000000e+00
8.700000000000000000e+01	9.901281290270833324e+01	3.821253095825534274e+01	-2.680716203874667237e-03	8.182127034164336976e+01	2.757604862202885920e-01	0.000000000000000000e+00	0.000000000000000000e+00	4.199714979740054588e+00	1.000000000000000000e+00
8.800000000000000000e+01	9.899097887274872676e+01	6.900429960826241604e+00	-3.038179894204304579e-03	9.334087875982805826e+01	2.018805014895418415e-01	0.000000000000000000e+00	0.000000000000000000e+00	5.210383968899928497e+00	1.000000000000000000e+00
8.800000000000000000e+01	3.494875246946541836e+01	1.105946518439731108e+01	2.952253145608165017e-03	-9.057180731773966897e+01	1.842702065294038460e-01	0.000000000000000000e+00	0.000000000000000000e+00	7.709734766282784868e+00	1.000000000000000000e+00
8.800000000000000000e+01	1.201924256847256487e+02	3.099139559697446344e+01	-3.283634094467363304e-03	1.012508745107858488e+02	2.312153952348118269e-01	0.000000000000000000e+00	0.000000000000000000e+00	5.888992117938940396e+00	1.000000000000000000e+00
8.800000000000000000e+01	7.346837235950250999e+01	3.470601924726119591e+01	3.954760856436757323e-03	-1.228785746269077634e+02	2.119322487691081003e-01	0.000000000000000000e+00	0.000000000000000000e+00	5.709956878842769257e+00	1.000000000000000000e+00
8.900000000000000000e+01	4.604496546217586683e+01	3.508585205268002483e+01	4.052314385389913128e-03	-1.260223301571997894e+02	3.494869469146163476e-01	0.000000000000000000e+00	0.000000000000000000e+00	3.611608804481565738e+00	1.000000000000000000e+00
8.900000000000000000e+01	4.856373021152960234e+01	3.767419945865584907e+01	-4.177974872397035785e-03	1.300718592230066122e+02	3.098137751860591260e-01	0.000000000000000000e+00	0.000000000000000000e+00	3.611608804481565738e+00	1.000000000000000000e+00
8.900000000000000000e+01	7.104594776304691095e+01	4.280652821076684944e+01	-2.901585063515799319e-03	8.893898003822982901e+01	2.246759657672621202e-01	0.000000000000000000e+00	0.000000000000000000e+00	3.067861555117401107e+00	1.000000000000000000e+00
8.900000000000000000e+01	7.021546965110065486e+00	1.086437039816784811e+01	2.772795458401268540e-03	-8.478861215643486560e+01	3.396535728601450810e-01	0.000000000000000000e+00	0.000000000000000000e+00	6.040168471557788799e+00	1.000000000000000000e+00
8.900000000000000000e+01	3.580057704642208449e+01	1.872199773287774605e+01	-2.756495542366785029e-03	8.426333181315470711e+01	2.250609576832560688e-01	0.000000000000000000e+00	0.000000000000000000e+00	7.709734766282784868e+00	1.000000000000000000e+00
8.900000000000000000e+01	3.327736777456716766e+01	3.178053047857666868e+01	-3.703978621335693531e-03	1.147968778706935638e+02	1.831184772306314601e-01	0.000000000000000000e+00	0.000000000000000000e+00	7.944597303186638371e+00	1.000000000000000000e+00
8.900000000000000000e+01	1.272220872628186044e+02	3.288125135122547249e+01	-3.135117889831593157e-03	9.646479814151491894e+01	2.460512586037031380e-01	0.000000000000000000e+00	0.000000000000000000e+00	7.279264844363886766e+00	1.000000000000000000e+00
8.900000000000000000e+01	1.622597648545983517e+01	4.649756078230682022e+01	2.764038816172113746e-03	-8.450642100732827089e+01	2.342003901004739985e-01	0.000000000000000000e+00	0.000000000000000000e+00	6.331083623107400804e+00	1.000000000000000000e+00
8.900000000000000000e+01	1.244693924861354049e+02	5.372494658001166101e+01	-3.994814352829795072e-03	1.241693367566263930e+02	2.045209106506249430e-01	0.000000000000000000e+00	0.000000000000000000e+00	1.049289067608018122e+01	1.000000000000000000e+00
9.000000000000000000e+01	2.198841752178449838e+01	5.328862153020719461e+01	-3.624288088226159266e-03	1.122287744216084917e+02	1.862942149961182015e-01	0.000000000000000000e+00	0.000000000000000000e+00	8.906415259732259670e+00	1.000000000000000000e+00
9.000000000000000000e+01	7.178131181045799281e+01	2.914876774821162542e+01	2.919407356424169857e-03	-8.951332042852035897e+01	3.615983209783876218e-01	0.000000000000000000e+00	0.000000000000000000e+00	5.639626601837604447e+00	1.000000000000000000e+00
9.000000000000000000e+01	1.051482448218163910e+02	2.037342209484847189e+01	2.262192453442220946e-03	-6.833394323928534675e+01	1.891443372881327356e-01	0.000000000000000000e+00	0.000000000000000000e+00	8.051876902955729776e+00	1.000000000000000000e+00
9.100000000000000000e+01	1.194038704202238854e+01	3.120956013094309256e+01	-4.093385491485282759e-03	1.273458857303101297e+02	1.650144355233593707e-01	0.000000000000000000e+00	0.000000000000000000e+00	3.418169307610816166e+00	1.000000000000000000e+00
9.100000000000000000e+01	1.325709184278588850e+02	4.395289363022446594e+01	-3.608654264262322296e-03	1.117249595307138179e+02	2.988794909334155925e-01	0.000000000000000000e+00	0.000000000000000000e+00	6.259008708483934313e+00	1.000000000000000000e+00
9.100000000000000000e+01	8.077355555717563362e+00	4.917194313268379524e+00	-3.907016539693142741e-03	1.213399684748450511e+02	2.025463529384871064e-01	0.000000000000000000e+00	0.000000000000000000e+00	6.040168471557788799e+00	1.000000000000000000e+00
9.100000000000000000e+01	5.247370308499262848e+01	1.494430251434723544e+01	-3.081016411162157929e-03	9.472132638207006039e+01	1.776828941583314947e-01	0.000000000000000000e+00	0.000000000000000000e+00	7.496990929024156536e+00	1.000000000000000000e+00
9.100000000000000000e+01	3.181998933160015142e+01	4.685101212925899006e+01	-1.956636527187916030e-03	5.848711203508827339e+01	2.291867120566912774e-01	0.000000000000000000e+00	0.000000000000000000e+00	7.941114109172477953e+00	1.000000000000000000e+00
9.100000000000000000e+01	7.074449712996885964e+00	5.070152908102569711e+01	-3.921734058985043049e-03	1.218142545735909863e+02	2.759543015313380421e-01	0.000000000000000000e+00	0.000000000000000000e+00	7.441111146600673187e+00	1.000000000000000000e+00
9.200000000000000000e+01	1.189683134512704328e+02	1.574547971512502897e+01	-3.322632170695341818e-03	1.025076247188826670e+02	1.799008808928029834e-01	0.000000000000000000e+00	0.000000000000000000e+00	5.574796330674568701e+00	1.000000000000000000e+00
9.200000000000000000e+01	1.237055402222759568e+02	2.626505934029533762e+01	-3.428008994471662754e-03	1.059034933877700411e+02	1.247856120983723560e-01	0.000000000000000000e+00	0.000000000000000000e+00	5.888992117938940396e+00	1.000000000000000000e+00
9.200000000000000000e+01	1.580303088047362792e+01	6.854056002088808164e+00	-2.895781204825764472e-03	8.875194515543648777e+01	2.475678403284967688e-01	0.000000000000000000e+00	0.000000000000000000e+00	3.929366534394824750e+00	1.000000000000000000e+00
9.200000000000000000e+01	5.832661862903902517e+01	2.537130044666354323e+01	3.365193525192433643e-03	-1.038792049683393941e+02	1.676393391389114917e-01	0.000000000000000000e+00	0.000000000000000000e+00	5.543688820898407421e+00	1.000000000000000000e+00
9.200000000000000000e+01	1.381295193170219306e+02	4.682989661386447722e+01	-3.225855229469050227e-03	9.938889546890345628e+01	2.966817184823847819e-01	0.000000000000000000e+00	0.000000000000000000e+00	6.259008708483934313e+00	1.000000000000000000e+00
9.300000000000000000e+01	9.400833073383344640e+01	8.424017381072768984e+00	2.436916914112980531e-03	-7.396460566027020889e+01	2.972999713001248656e-01	0.000000000000000000e+00	0.000000000000000000e+00	5.210383968899928497e+00	1.000000000000000000e+00
9.300000000000000000e+01	8.451168116675243880e+01	1.178717799338207861e+01	3.726446096545409266e-03	-1.155209136918493442e+02	2.593008886846717154e-01	0.000000000000000000e+00	0.000000000000000000e+00	5.046813122776357297e+00	1.000000000000000000e+00
9.300000000000000000e+01	2.566776222692702092e+01	2.897983557489079942e+01	-3.596019175882880087e-03	1.113177817546266652e+02	1.074094416701373289e-01	0.000000000000000000e+00	0.000000000000000000e+00	8.108636663102354092e+00	1.000000000000000000e+00
9.300000000000000000e+01	5.384028832598617953e+01	4.049465702161027281e+01	2.449300839993266525e-03	-7.436368948522923006e+01	2.389008548118162212e-01	0.000000000000000000e+00	0.000000000000000000e+00	5.759565491468285003e+00	1.000000000000000000e+00
9.300000000000000000e+01	9.572765785241276149e+01	2.881542187116151865e+01	-2.650872077877778742e-03	8.085951491202172292e+01	2.997789457564490334e-01	0.000000000000000000e+00	0.000000000000000000e+00	4.802585258767253507e+00	1.000000000000000000e+00
9.300000000000000000e+01	3.015589328606754549e+01	3.908621479474079052e+01	-2.151139293594071626e-03	6.475514922562469167e+01	2.637898483261520433e-01	0.000000000000000000e+00	0.000000000000000000e+00	7.941114109172477953e+00	1.000000000000000000e+00
9.300000000000000000e+01	1.039113924454634841e+01	4.404047018266914648e+01	3.012188522255471353e-03	-9.250328200468393902e+01	2.980595815799180759e-01	0.000000000000000000e+00	0.000000000000000000e+00	6.331083623107400804e+00	1.000000000000000000e+00
9.300000000000000000e+01	7.371224214421215493e+01	4.432397632992414316e+01	3.229880620825797532e-03	-9.951861754533844362e+01	2.197997051317911454e-01	0.000000000000000000e+00	0.000000000000000000e+00	3.067861555117401107e+00	1.000000000000000000e+00
9.400000000000000000e+01	8.638474735278595062e+01	4.824720255613472730e+00	-2.407084195606098466e-03	7.300321784789602475e+01	2.014464909095647904e-01	0.000000000000000000e+00	0.000000000000000000e+00	7.210006566396182315e+00	1.000000000000000000e+00
9.400000000000000000e+01	1.411434918630134803e+02	2.111867698472982369e+01	2.950816252767050549e-03	-9.052550207523162840e+01	2.976598681440056904e-01	0.000000000000000000e+00	0.000000000000000000e+00	1.130602378392205942e+01	1.000000000000000000e+00
9.400000000000000000e+01	7.422286296913966908e+01	4.908741557526447252e+01	-3.100289028764227107e-03	9.534240486913128620e+01	2.973126861208287286e-01	0.000000000000000000e+00	0.000000000000000000e+00	4.790729283824969542e+00	1.000000000000000000e+00
9.400000000000000000e+01	6.624705510993054247e+01	3.023384423437349255e+01	4.351908009779490404e-03	-1.356770204961544835e+02	1.267134152910199818e-01	0.000000000000000000e+00	0.000000000000000000e+00	5.639626601837604447e+00	1.000000000000000000e+00
9.500000000000000000e+01	1.851852684783918690e+01	3.305285874360429688e+01	-4.854584650886424949e-03	1.518762547769296134e+02	1.198201062067942857e-01	0.000000000000000000e+00	0.000000000000000000e+00	6.831520554042868731e+00	1.000000000000000000e+00
9.500000000000000000e+01	5.468201753054160008e+01	7.086303948348273707e+00	-3.546283907974791608e-03	1.097150153020497498e+02	2.777904910318472753e-01	0.000000000000000000e+00	0.000000000000000000e+00	8.162401249244121360e+00	1.000000000000000000e+00
9.500000000000000000e+01	1.340265043714523188e+02	2.990358807406779462e+01	-2.265282075262561780e-03	6.843350924974583904e+01	1.868684184641667967e-01	0.000000000000000000e+00	0.000000000000000000e+00	8.350320185692805097e+00	1.000000000000000000e+00
9.500000000000000000e+01	1.973216148153752769e+01	6.810996956520724233e+00	2.632744870602050317e-03	-8.027534836537444107e+01	2.506992283868156868e-01	0.000000000000000000e+00	0.000000000000000000e+00	3.929366534394824750e+00	1.000000000000000000e+00
9.500000000000000000e+01	1.232180776983348949e+02	1.051381066560248634e+01	2.262116601960967831e-03	-6.833149885294453441e+01	3.248715531048620431e-01	0.000000000000000000e+00	0.000000000000000000e+00	6.740241627668809521e+00	1.000000000000000000e+00
9.500000000000000000e+01	1.119842185412078521e+02	1.611875583671009338e+01	2.526002243876934988e-03	-7.683546539357422489e+01	2.434648681502484813e-01	0.000000000000000000e+00	0.000000000000000000e+00	6.994062966238410617e+00	1.000000000000000000e+00
9.500000000000000000e+01	3.522780357178344701e+01	1.917347905640692574e+01	3.644066208837336805e-03	-1.128661432253555148e+02	2.754732173055824962e-01	0.000000000000000000e+00	0.000000000000000000e+00	4.690988979585969609e+00	1.000000000000000000e+00
9.500000000000000000e+01	2.166756403957797161e+01	2.076578208880436094e+01	-3.628251508863478136e-03	1.123564994324938340e+02	2.703278063173388812e-01	0.000000000000000000e+00	0.000000000000000000e+00	7.888530238463057565e+00	1.000000000000000000e+00
9.500000000000000000e+01	1.166224027467076354e+02	2.556745620202124059e+01	-3.598495219241429864e-03	1.113975746138416412e+02	1.363488758339873597e-01	0.000000000000000000e+00	0.000000000000000000e+00	7.117407297347134509e+00	1.000000000000000000e+00
9.500000000000000000e+01	4.436185867306548403e+01	3.835902409383432143e+01	2.509457687339810162e-03	-7.630230127672518847e+01	3.523870076650382765e-01	0.000000000000000000e+00	0.000000000000000000e+00	4.114061874784213479e+00	1.000000000000000000e+00
9.500000000000000000e+01	8.576263354917908543e+01	3.892620514111138874e+01	-2.727230446034680737e-03	8.332023616683770229e+01	1.638468613594480372e-01	0.000000000000000000e+00	0.000000000000000000e+00	6.985104446264959854e+00	1.000000000000000000e+00
9.600000000000000000e+01	9.155942247961328917e+01	2.642991583581560633e+01	4.551560938464271205e-03	-1.421110265790423171e+02	1.910353950631100695e-01	0.000000000000000000e+00	0.000000000000000000e+00	4.802585258767253507e+00	1.000000000000000000e+00
9.600000000000000000e+01	1.424795199467551186e+02	3.433785041475915989e+01	-4.516526484468723693e-03	1.409820078784256339e+02	1.550955174951628157e-01	0.000000000000000000e+00	0.000000000000000000e+00	5.871448099868548987e+00	1.000000000000000000e+00
9.600000000000000000e+01	6.731103905819588817e+01	4.567185194135895188e+01	-2.765345512696024740e-03	8.454853054931552947e+01	2.622924557133805568e-01	0.000000000000000000e+00	0.000000000000000000e+00	6.541572411303335777e+00	1.000000000000000000e+00
9.600000000000000000e+01	7.957660212512526243e+01	1.073109203612299289e+01	-3.095397772020947336e-03	9.518477945463553169e+01	4.403546266503061135e-01	0.000000000000000000e+00	0.000000000000000000e+00	3.930567881908648697e+00	1.000000000000000000e+00
9.600000000000000000e+01	5.815997526798111039e+01	1.983011684266978136e+01	2.887839880607423471e-03	-8.849602840698918271e+01	2.266674750329699117e-01	0.000000000000000000e+00	0.000000000000000000e+00	5.543688820898407421e+00	1.000000000000000000e+00
9.600000000000000000e+01	5.117201583065821069e+01	2.328610614229284792e+01	-2.550686470719317617e-03	7.763093815073082737e+01	2.728222273210854087e-01	0.000000000000000000e+00	0.000000000000000000e+00	7.452273243083520349e+00	1.000000000000000000e+00
9.600000000000000000e+01	4.809511912730890515e+01	4.008768585668303075e+01	-2.820478355365012551e-03	8.632523899750073326e+01	2.503399706526925339e-01	0.000000000000000000e+00	0.000000000000000000e+00	4.114061874784213479e+00	1.000000000000000000e+00
9.700000000000000000e+01	1.235126532213631094e+02	5.241596842801337885e+01	-3.007743857374280301e-03	9.236004843896384386e+01	2.978902793403990223e-01	0.000000000000000000e+00	0.000000000000000000e+00	1.564790633826931909e+01	1.000000000000000000e+00
9.700000000000000000e+01	7.864273868684720981e+01	1.454911023316440222e+01	4.478822950771505287e-03	-1.397669755382926553e+02	2.407188150147722139e-01	0.000000000000000000e+00	0.000000000000000000e+00	3.930567881908648697e+00	1.000000000000000000e+00
9.700000000000000000e+01	7.882994185112306695e+01	3.978029526805097760e+01	1.992691449920302397e-03	-5.964901631421097505e+01	2.838354563556952925e-01	0.000000000000000000e+00	0.000000000000000000e+00	6.843675027508312247e+00	1.000000000000000000e+00
9.800000000000000000e+01	3.990777432378936140e+01	1.949480656373584608e+01	-2.670836431925031548e-03	8.150288526590095728e+01	3.278942801450159816e-01	0.000000000000000000e+00	0.000000000000000000e+00	4.690988979585969609e+00	1.000000000000000000e+00
9.800000000000000000e+01	3.484472282148718847e+01	4.820837064473841593e+01	2.305256276698628738e-03	-6.972171602383382094e+01	3.139537673804393414e-01	0.000000000000000000e+00	0.000000000000000000e+00	1.025664905141389127e+01	1.000000000000000000e+00
9.800000000000000000e+01	7.078569786113371265e+01	2.323652066225918134e+01	-2.749176888640170440e-03	8.402748121529079128e+01	3.782425164207962043e-01	0.000000000000000000e+00	0.000000000000000000e+00	5.550600688894368417e+00	1.000000000000000000e+00
9.900000000000000000e+01	1.035902842555775010e+02	2.259374264300727120e+01	-3.160454951760031071e-03	9.728130913208224229e+01	1.037904687235705614e-01	0.000000000000000000e+00	0.000000000000000000e+00	1.043944086514334302e+01	1.000000000000000000e+00
9.900000000000000000e+01	1.293893655564687606e+02	1.589194661122390428e+01	-1.168665928478617756e-02	3.720463772130331677e+02	3.562971444531637388e-02	0.000000000000000000e+00	0.000000000000000000e+00	7.340750441317977604e+00	1.000000000000000000e+00
9.900000000000000000e+01	8.258340116942791553e+01	1.614455788056735841e+01	-2.630705897132617002e-03	8.020964050027272663e+01	3.473984306624383622e-01	0.000000000000000000e+00	0.000000000000000000e+00	3.798529825042438191e+00	1.000000000000000000e+00
9.900000000000000000e+01	1.290164623403370854e+02	2.322321936792234354e+01	-4.106585975800517048e-03	1.277712839297794432e+02	3.040854485432457066e-01	0.000000000000000000e+00	0.000000000000000000e+00	4.273885743640693846e+00	1.000000000000000000e+00
9.900000000000000000e+01	1.036028228914403257e+02	3.781510881932304358e+01	-3.518067007173660259e-03	1.088056987566292833e+02	2.734718348994327197e-01	0.000000000000000000e+00	0.000000000000000000e+00	6.741460267386771399e+00	1.000000000000000000e+00
1.000000000000000000e+02	9.050343137702860474e+01	4.753472895324861724e+01	2.812671109532817806e-03	-8.607364305294912299e+01	2.779006301535379420e-01	0.000000000000000000e+00	0.000000000000000000e+00	9.827606334641025398e+00	1.000000000000000000e+00
1.000000000000000000e+02	6.488889077408026651e+01	1.575006069126738950e+01	-3.457739791135758071e-03	1.068615966715335475e+02	1.299528320911100820e-01	0.000000000000000000e+00	0.000000000000000000e+00	7.869254226851370326e+00	1.000000000000000000e+00
1.000000000000000000e+02	1.434093179567160803e+01	1.784185163722080247e+01	-2.053707610685367394e-03	6.161532030034837959e+01	4.734878945634791725e-01	0.000000000000000000e+00	0.000000000000000000e+00	7.888530238463057565e+00	1.000000000000000000e+00
1.000000000000000000e+02	4.939010488955803524e+00	1.752515519068674976e+01	-3.738812932118918287e-03	1.159194467653694289e+02	2.964199961608987577e-01	0.000000000000000000e+00	0.000000000000000000e+00	9.407253632007797961e+00	1.000000000000000000e+00
1.000000000000000000e+02	3.657079932370110242e+01	3.793982918617245303e+01	2.370854555406012778e-03	-7.183568313170752617e+01	2.515015106459763672e-01	0.000000000000000000e+00	0.000000000000000000e+00	7.240396304207211031e+00	1.000000000000000000e+00
1.000000000000000000e+02	1.068819164356942935e+02	4.503706355574168185e+01	-2.874171120690355297e-03	8.805553957954603561e+01	3.533409845976153152e-01	0.000000000000000000e+00	0.000000000000000000e+00	3.742448328809831359e+00	1.000000000000000000e+00
1.000000000000000000e+02	1.067851479446988634e+02	4.877826060387506857e+01	2.000888815915241332e-03	-5.991318425315649421e+01	4.960710279967790459e-01	0.000000000000000000e+00	0.000000000000000000e+00	3.742448328809831359e+00	1.000000000000000000e+00
1.010000000000000000e+02	7.744668636089200220e+01	2.745157767053385811e+01	-4.246155440781749363e-03	1.322690430790701157e+02	3.105061495033729635e-01	0.000000000000000000e+00	0.000000000000000000e+00	6.949259763803908641e+00	1.000000000000000000e+00
1.010000000000000000e+02	1.107232030915711221e+02	3.021630090490020493e+01	3.301862805382754437e-03	-1.018383121090491983e+02	2.488063295548588183e-01	0.000000000000000000e+00	0.000000000000000000e+00	4.497350979688540029e+00	1.000000000000000000e+00
1.010000000000000000e+02	1.371416173178584188e+02	3.189230378591159365e+01	-4.192228457372900938e-03	1.305311945958549131e+02	1.783182886638219333e-01	0.000000000000000000e+00	0.000000000000000000e+00	5.871448099868548987e+00	1.000000000000000000e+00
1.020000000000000000e+02	9.275338956426578818e+01	2.000444652249693434e+01	-3.492915420296302184e-03	1.079951648765142664e+02	2.191771135325485398e-01	0.000000000000000000e+00	0.000000000000000000e+00	7.084967185819969870e+00	1.000000000000000000e+00
1.020000000000000000e+02	8.358456657042893312e+01	2.419295253127668488e+01	-3.715093074448237980e-03	1.151550517247169410e+02	1.907678953723158655e-01	0.000000000000000000e+00	0.000000000000000000e+00	6.949259763803908641e+00	1.000000000000000000e+00
1.020000000000000000e+02	1.277659804911629315e+01	2.686981739117771539e+01	-3.047125893427495100e-03	9.362917211870181688e+01	1.896627237964630952e-01	0.000000000000000000e+00	0.000000000000000000e+00	5.756754656512786283e+00	1.000000000000000000e+00
1.020000000000000000e+02	5.927456457135802381e+00	3.130098794129173356e+01	-2.966143238802084522e-03	9.101942882116702549e+01	1.959600363643376753e-01	0.000000000000000000e+00	0.000000000000000000e+00	8.157573964800738153e+00	1.000000000000000000e+00
1.020000000000000000e+02	4.166498633650682848e+01	2.803222652799695780e+01	3.591106395809249251e-03	-1.111594627302784914e+02	2.690151261871120969e-01	0.000000000000000000e+00	0.000000000000000000e+00	8.716383063163457123e+00	1.000000000000000000e+00
1.020000000000000000e+02	6.889767371755316105e+01	2.845615023156882373e+01	3.443926050447091314e-03	-1.064164357004233352e+02	3.671091121352858533e-01	0.000000000000000000e+00	0.000000000000000000e+00	5.550600688894368417e+00	1.000000000000000000e+00
1.020000000000000000e+02	1.103229073372287559e+02	3.469580189759581401e+01	-2.824753236938639007e-03	8.646300113417223088e+01	3.913807057150670010e-01	0.000000000000000000e+00	0.000000000000000000e+00	4.497350979688540029e+00	1.000000000000000000e+00
1.030000000000000000e+02	1.388954841504400122e+02	4.432491901874048068e+01	-3.033132927071383218e-03	9.317823542948843851e+01	2.877812691655308175e-01	0.000000000000000000e+00	0.000000000000000000e+00	9.056297029988865432e+00	1.000000000000000000e+00
1.030000000000000000e+02	4.383972412156672505e+01	1.681520020021049788e+01	-3.497388836602376930e-03	1.081393249843282405e+02	2.173499601994753894e-01	0.000000000000000000e+00	0.000000000000000000e+00	4.758205489014423861e+00	1.000000000000000000e+00
1.030000000000000000e+02	4.760880547904724125e+01	4.944487214316416157e+01	3.746115258322190843e-03	-1.161547711932182523e+02	3.831908895722186958e-01	0.000000000000000000e+00	0.000000000000000000e+00	1.260806891736904589e+01	1.000000000000000000e+00
1.030000000000000000e+02	1.006286256756323354e+02	4.900263932657496468e+01	3.265531570247600344e-03	-1.006675033991630954e+02	2.696490323319241655e-01	0.000000000000000000e+00	0.000000000000000000e+00	6.160609731245155984e+00	1.000000000000000000e+00
1.040000000000000000e+02	8.605243092780125380e+01	1.769202722348086354e+01	-2.472505105749650198e-03	7.511146908460206362e+01	4.104542831707650441e-01	0.000000000000000000e+00	0.000000000000000000e+00	3.654760850576769915e+00	1.000000000000000000e+00
1.040000000000000000e+02	5.899078087510526558e+01	3.259764294419476727e+01	-3.179941556016185715e-03	9.790928354320082860e+01	1.335165362834979108e-01	0.000000000000000000e+00	0.000000000000000000e+00	8.355489011079475503e+00	1.000000000000000000e+00
1.050000000000000000e+02	1.863449414373620883e+01	2.522997584174249397e+01	3.224520384185925077e-03	-9.934587880629841550e+01	2.471002824786024954e-01	0.000000000000000000e+00	0.000000000000000000e+00	4.222785263298255209e+00	1.000000000000000000e+00
1.050000000000000000e+02	1.214890484534148527e+02	2.823658328033065601e+01	-2.972545503286589969e-03	9.122574790152772550e+01	3.788283260629978777e-01	0.000000000000000000e+00	0.000000000000000000e+00	5.796259640832002624e+00	1.000000000000000000e+00
1.050000000000000000e+02	1.190703359055254253e+02	4.101017123313184243e+01	-4.647911883634952765e-03	1.452160276997567507e+02	1.728442768180274980e-01	0.000000000000000000e+00	0.000000000000000000e+00	7.067577301773625642e+00	1.000000000000000000e+00
1.050000000000000000e+02	8.266354806235220565e+01	1.632354273355250385e+01	3.009779965788546112e-03	-9.242566397492970509e+01	2.973331367180256368e-01	0.000000000000000000e+00	0.000000000000000000e+00	3.654760850576769915e+00	1.000000000000000000e+00
1.050000000000000000e+02	1.172077718280175844e+02	2.432924450812713602e+01	2.554727028507830771e-03	-7.776114897989727126e+01	3.825303680006767459e-01	0.000000000000000000e+00	0.000000000000000000e+00	5.796259640832002624e+00	1.000000000000000000e+00
1.060000000000000000e+02	1.314858709276707600e+02	3.911779430500947541e+01	3.121367748033631456e-03	-9.602168670532691408e+01	2.949244084649751407e-01	0.000000000000000000e+00	0.000000000000000000e+00	7.151935530021287235e+00	1.000000000000000000e+00
1.060000000000000000e+02	6.837012938696047115e+01	4.395992964376647194e+01	-2.458117752203357875e-03	7.464782289196517695e+01	3.017184456506717405e-01	0.000000000000000000e+00	0.000000000000000000e+00	5.622677916669601927e+00	1.000000000000000000e+00
1.060000000000000000e+02	8.577722150960072156e+01	3.933883083583049967e+01	2.993636536968223398e-03	-9.190542658140459764e+01	3.167908533764055568e-01	0.000000000000000000e+00	0.000000000000000000e+00	9.761147770381578326e+00	1.000000000000000000e+00
1.060000000000000000e+02	1.121685156915603798e+01	4.173106474227601836e+01	-2.871455350475969181e-03	8.796802129371775436e+01	2.383668440619483020e-01	0.000000000000000000e+00	0.000000000000000000e+00	1.169462281245077762e+01	1.000000000000000000e+00
1.070000000000000000e+02	1.017919133311683879e+02	2.477010919134744071e+01	-3.229846451727014928e-03	9.951751641353506272e+01	2.840902921438962503e-01	0.000000000000000000e+00	0.000000000000000000e+00	5.911849578685102635e+00	1.000000000000000000e+00
1.070000000000000000e+02	9.526385810564333667e+01	3.704019387235622673e+01	-3.329453692770780859e-03	1.027274547750559179e+02	2.550917648956330108e-01	0.000000000000000000e+00	0.000000000000000000e+00	6.889954268207024946e+00	1.000000000000000000e+00
1.070000000000000000e+02	9.727080142950518393e+01	1.454644779916069020e+01	3.175395048875068616e-03	-9.776276801350367407e+01	2.813790112693312917e-01	0.000000000000000000e+00	0.000000000000000000e+00	4.850263734227519663e+00	1.000000000000000000e+00
1.070000000000000000e+02	1.588536556801051169e+01	2.202463538337347515e+01	-3.293001695199855410e-03	1.015527543804775092e+02	3.293545467344384248e-01	0.000000000000000000e+00	0.000000000000000000e+00	4.222785263298255209e+00	1.000000000000000000e+00
1.070000000000000000e+02	1.283683679509754256e+02	5.134473796679138502e+01	-2.814928045512342554e-03	8.614637496786070869e+01	4.668987584040730221e-01	0.000000000000000000e+00	0.000000000000000000e+00	1.261812094244198690e+01	1.000000000000000000e+00
1.080000000000000000e+02	1.415913886212641444e+02	2.867444230624978374e+01	3.610192953161143244e-03	-1.117745452482883337e+02	2.662589088981721641e-01	0.000000000000000000e+00	0.000000000000000000e+00	4.131204107936030212e+00	1.000000000000000000e+00
1.080000000000000000e+02	1.056477453915865112e+02	3.593768237940079047e+01	4.832128569671060095e-03	-1.511525861381109053e+02	2.285187785709633657e-01	0.000000000000000000e+00	0.000000000000000000e+00	3.553068142719322253e+00	1.000000000000000000e+00
1.080000000000000000e+02	6.021383840051873904e+01	4.972154320010218242e+01	-4.921793463128335856e-03	1.540421228642985909e+02	1.240065084222250480e-01	0.000000000000000000e+00	0.000000000000000000e+00	9.986053946783087554e+00	1.000000000000000000e+00
1.080000000000000000e+02	8.171495360455776336e+01	4.958148678019040290e+01	3.488217589965528741e-03	-1.078437728126778552e+02	2.569996918372314809e-01	0.000000000000000000e+00	0.000000000000000000e+00	4.613615258598422031e+00	1.000000000000000000e+00
1.090000000000000000e+02	6.979181969846345623e+01	2.410138368730372349e+01	3.217022633250551326e-03	-9.910425663003503871e+01	1.336543152068344620e-01	0.000000000000000000e+00	0.000000000000000000e+00	9.001778978164010070e+00	1.000000000000000000e+00
1.090000000000000000e+02	1.262154496255688372e+02	3.428324767435928067e+01	-3.228409861989332569e-03	9.947122093882425986e+01	1.456337475332100118e-01	0.000000000000000000e+00	0.000000000000000000e+00	7.151935530021287235e+00	1.000000000000000000e+00
1.090000000000000000e+02	3.764721215881515803e+01	3.554134852529034561e+01	-2.652677357732829890e-03	8.091769177747133313e+01	2.256677084632917607e-01	0.000000000000000000e+00	0.000000000000000000e+00	9.346523909589327772e+00	1.000000000000000000e+00
1.090000000000000000e+02	8.630952174128987053e+01	4.964214762641802281e+00	-1.913239205554441479e-03	5.708859194720287888e+01	3.029996048694681976e-01	0.000000000000000000e+00	0.000000000000000000e+00	1.193010712517789962e+01	1.000000000000000000e+00
1.090000000000000000e+02	6.699062686908048647e+01	8.726028283530526508e+00	-3.352999674418824776e-03	1.034862464950124377e+02	3.734992336708988780e-01	0.000000000000000000e+00	0.000000000000000000e+00	4.480333055179196222e+00	1.000000000000000000e+00
1.090000000000000000e+02	2.192259323293660955e+01	1.775789253181476468e+01	-3.838112411509646098e-03	1.191194672140363622e+02	2.181280985043170251e-01	0.000000000000000000e+00	0.000000000000000000e+00	4.224617005234601486e+00	1.000000000000000000e+00
1.090000000000000000e+02	9.566101327516427943e+01	2.697833922149184360e+01	-3.472086224351586450e-03	1.073239241674858846e+02	1.839478265783169864e-01	0.000000000000000000e+00	0.000000000000000000e+00	6.516457270844544958e+00	1.000000000000000000e+00
1.100000000000000000e+02	1.021213828549670524e+02	3.637249324303429177e+01	-4.093095779121040841e-03	1.273365494730055190e+02	2.434986819742679387e-01	0.000000000000000000e+00	0.000000000000000000e+00	3.553068142719322253e+00	1.000000000000000000e+00
1.100000000000000000e+02	4.903928389273036714e+01	4.289800738267675939e+01	3.024529179715563371e-03	-9.290097146352692903e+01	2.667944280977224691e-01	0.000000000000000000e+00	0.000000000000000000e+00	6.220005410170980298e+00	1.000000000000000000e+00
1.100000000000000000e+02	1.073093732158648805e+02	5.702864385018136417e+00	-3.462717407722758906e-03	1.070220051143749345e+02	1.344707987803305249e-01	0.000000000000000000e+00	0.000000000000000000e+00	1.337841138225290827e+01	1.000000000000000000e+00
1.100000000000000000e+02	7.120608619588506372e+01	7.208369906494492163e+00	3.936293537073054863e-03	-1.222834476437805051e+02	3.871856296530148400e-01	0.000000000000000000e+00	0.000000000000000000e+00	4.480333055179196222e+00	1.000000000000000000e+00
1.100000000000000000e+02	8.663104116697336110e+01	2.442499956098080816e+01	-3.815963007964898613e-03	1.184056815557040352e+02	2.419553661196793826e-01	0.000000000000000000e+00	0.000000000000000000e+00	9.020787341573965890e+00	1.000000000000000000e+00
1.100000000000000000e+02	1.155569910771855433e+02	4.714263053048744467e+01	-2.058418767014574477e-03	6.176714180719645242e+01	1.961364521777198000e-01	0.000000000000000000e+00	0.000000000000000000e+00	7.067577301773625642e+00	1.000000000000000000e+00
1.110000000000000000e+02	1.362319476480879246e+02	6.936560986095438253e+00	-2.676568830726595849e-03	8.168761728562020608e+01	1.538900624161694264e-01	0.000000000000000000e+00	0.000000000000000000e+00	7.209797355717477707e+00	1.000000000000000000e+00
1.110000000000000000e+02	7.797305120039523274e+01	4.688266997423730942e+01	-3.451995801461423072e-03	1.066764911248823182e+02	2.479504187837376916e-01	0.000000000000000000e+00	0.000000000000000000e+00	4.613615258598422031e+00	1.000000000000000000e+00
1.110000000000000000e+02	1.344789526042519867e+02	1.392999978877308642e+01	3.382251995561775561e-03	-1.044289304486722756e+02	3.581278233657683163e-01	0.000000000000000000e+00	0.000000000000000000e+00	3.140929125326274551e+00	1.000000000000000000e+00
1.110000000000000000e+02	1.232502109758358415e+02	1.989220743771324607e+01	3.987652210933364041e-03	-1.239385299017923359e+02	2.355775503872156174e-01	0.000000000000000000e+00	0.000000000000000000e+00	1.033371727094155013e+01	1.000000000000000000e+00
1.110000000000000000e+02	1.415820931695965896e+02	3.280563595651671704e+01	-3.157876390093551644e-03	9.719821252259836797e+01	4.412399865397590437e-01	0.000000000000000000e+00	0.000000000000000000e+00	4.131204107936030212e+00	1.000000000000000000e+00
1.120000000000000000e+02	2.984129507894394351e+01	9.548854167072091670e+00	-2.714623123754207178e-03	8.291395317977686830e+01	2.213523042986788036e-01	0.000000000000000000e+00	0.000000000000000000e+00	8.788502721776220383e+00	1.000000000000000000e+00
1.120000000000000000e+02	4.771081568458817657e+01	2.127654235329183408e+01	-2.758406426434178039e-03	8.432491187508664154e+01	2.445654576471323338e-01	0.000000000000000000e+00	0.000000000000000000e+00	8.707261376748846260e+00	1.000000000000000000e+00
1.120000000000000000e+02	5.946738064127259804e+01	1.277929251352101758e+01	-2.956364015439345069e-03	9.070428401955420838e+01	2.754167582946671633e-01	0.000000000000000000e+00	0.000000000000000000e+00	7.096495909776006528e+00	1.000000000000000000e+00
1.130000000000000000e+02	7.751451630881490473e+01	3.333996298171932438e+01	-4.015216164975604629e-03	1.248268046150384407e+02	2.030851258220880418e-01	0.000000000000000000e+00	0.000000000000000000e+00	4.834861059730624078e+00	1.000000000000000000e+00
1.130000000000000000e+02	1.134700688861143725e+01	3.061670743055535127e+01	-3.952279519669460624e-03	1.227986111825463382e+02	4.330697276553886477e-01	0.000000000000000000e+00	0.000000000000000000e+00	1.458250697084137570e+01	1.000000000000000000e+00
1.140000000000000000e+02	7.101863981240435919e+01	1.518359600314429869e+01	-3.120770494616653332e-03	9.600243964422354281e+01	2.498573641051912153e-01	0.000000000000000000e+00	0.000000000000000000e+00	7.610852063007298440e+00	1.000000000000000000e+00
1.140000000000000000e+02	4.482574300754346552e+01	5.160222069636345665e+00	-3.041270397469592827e-03	9.344047317569282995e+01	3.140324583211278053e-01	0.000000000000000000e+00	0.000000000000000000e+00	9.243345796057194974e+00	1.000000000000000000e+00
1.140000000000000000e+02	1.225609456177271710e+02	9.581503004849940552e+00	-3.226512014641256913e-03	9.941006099760852521e+01	1.447690393889922156e-01	0.000000000000000000e+00	0.000000000000000000e+00	1.033371727094155013e+01	1.000000000000000000e+00
1.140000000000000000e+02	3.955916396056854722e+01	1.275644393629170104e+01	-3.585481415402802172e-03	1.109781923708121099e+02	2.668733995001411063e-01	0.000000000000000000e+00	0.000000000000000000e+00	9.243345796057194974e+00	1.000000000000000000e+00
1.150000000000000000e+02	7.304876786223313445e+01	3.519279116553779119e+01	3.073855329805154010e-03	-9.449055370413073263e+01	3.376888709872055694e-01	0.000000000000000000e+00	0.000000000000000000e+00	4.834861059730624078e+00	1.000000000000000000e+00
1.150000000000000000e+02	8.116160421934832669e+00	4.483680379673376848e+01	-2.683621130603109240e-03	8.191488437658021837e+01	2.744328257236507973e-01	0.000000000000000000e+00	0.000000000000000000e+00	1.458250697084137570e+01	1.000000000000000000e+00
1.150000000000000000e+02	3.151647821132679894e+01	4.823767978102988252e+01	-5.605510714084026465e-03	1.760755634985185907e+02	2.274251132485346494e-01	0.000000000000000000e+00	0.000000000000000000e+00	4.145053322107550287e+00	1.000000000000000000e+00
1.160000000000000000e+02	7.765577495849545642e+01	5.186644469448471995e+01	-2.523975197085447705e-03	7.677014187704659776e+01	2.630758900121026311e-01	0.000000000000000000e+00	0.000000000000000000e+00	4.993863702170013852e+00	1.000000000000000000e+00
1.160000000000000000e+02	9.199382497434656614e+01	2.112721117982353292e+01	3.601831973002500402e-03	-1.115051046868400846e+02	2.167150623357161354e-01	0.000000000000000000e+00	0.000000000000000000e+00	7.690165979244050654e+00	1.000000000000000000e+00
1.170000000000000000e+02	8.901361579893561782e+01	1.070130670598121903e+01	-4.321097698713175297e-03	1.346841288309922788e+02	3.113611275318762805e-01	0.000000000000000000e+00	0.000000000000000000e+00	6.203136831788642169e+00	1.000000000000000000e+00
1.170000000000000000e+02	9.082444140880780026e+01	2.872794764841461657e+01	4.210173559464429859e-03	-1.311094926292247749e+02	1.959644028477621758e-01	0.000000000000000000e+00	0.000000000000000000e+00	4.274906884182470002e+00	1.000000000000000000e+00
1.170000000000000000e+02	8.382208695441396173e+01	7.306172715931272599e+00	-4.102587211404954727e-03	1.276424199325690552e+02	4.173454339182867123e-01	0.000000000000000000e+00	0.000000000000000000e+00	6.203136831788642169e+00	1.000000000000000000e+00
1.170000000000000000e+02	6.503494373727863831e+01	8.379008957946533442e+00	-3.162460078416875608e-03	9.734592625136059496e+01	3.311456885495785984e-01	0.000000000000000000e+00	0.000000000000000000e+00	5.674172634436536633e+00	1.000000000000000000e+00
1.170000000000000000e+02	1.201565715566455310e+02	2.063645483843351514e+01	-2.792845324112424796e-03	8.543473820525598228e+01	2.344894629102997063e-01	0.000000000000000000e+00	0.000000000000000000e+00	6.547178507126084845e+00	1.000000000000000000e+00
1.170000000000000000e+02	1.272392856729748587e+02	2.663987869336260772e+01	-3.881079360691574217e-03	1.205041181391231078e+02	1.965460631531007474e-01	0.000000000000000000e+00	0.000000000000000000e+00	8.887569145670532578e+00	1.000000000000000000e+00
1.170000000000000000e+02	4.109078366890654621e+01	3.749688347605911076e+01	-1.919485901743814889e-03	5.728989769085082884e+01	2.696660849330019261e-01	0.000000000000000000e+00	0.000000000000000000e+00	6.228915315325247448e+00	1.000000000000000000e+00
1.170000000000000000e+02	1.010369673911850583e+02	3.816519810274546387e+01	2.844396531113999906e-03	-8.709602502740932550e+01	3.121809986344253884e-01	0.000000000000000000e+00	0.000000000000000000e+00	8.166745167742448075e+00	1.000000000000000000e+00
1.170000000000000000e+02	1.084617058537267695e+02	4.156651922808755018e+01	5.296657464806509875e-03	-1.661224729144649643e+02	2.517485610772800531e-01	0.000000000000000000e+00	0.000000000000000000e+00	8.166745167742448075e+00	1.000000000000000000e+00
1.180000000000000000e+02	7.055626305021453959e+01	7.070854483127336110e+00	-2.674808829382814904e-03	8.163089956338906461e+01	2.928154572551567858e-01	0.000000000000000000e+00	0.000000000000000000e+00	5.674172634436536633e+00	1.000000000000000000e+00
1.180000000000000000e+02	1.656142656185040352e+01	8.985285908600975091e+00	-3.685075485261262926e-03	1.141877062783220538e+02	2.963456710551884976e-01	0.000000000000000000e+00	0.000000000000000000e+00	1.230426833580498247e+01	1.000000000000000000e+00
1.180000000000000000e+02	6.961784948165340836e+01	3.091038762265448625e+01	3.214507988408203502e-03	-9.902321980118134093e+01	2.517524975430142087e-01	0.000000000000000000e+00	0.000000000000000000e+00	5.487274463547389125e+00	1.000000000000000000e+00
1.180000000000000000e+02	1.162806146782804575e+02	3.711818261018107989e+01	-2.893360917541887289e-03	8.867394908891553484e+01	3.873186298296472652e-01	0.000000000000000000e+00	0.000000000000000000e+00	8.995723087828521258e+00	1.000000000000000000e+00
1.190000000000000000e+02	4.875156508809809708e+01	1.414904628614545068e+01	-2.992580778903880523e-03	9.187140377065603047e+01	1.240406225132827389e-01	0.000000000000000000e+00	0.000000000000000000e+00	9.297288841066771781e+00	1.000000000000000000e+00
1.190000000000000000e+02	1.103046971692300460e+01	2.815904996182119291e+01	-3.847131762633313867e-03	1.194101244078759834e+02	2.007253018126909927e-01	0.000000000000000000e+00	0.000000000000000000e+00	1.151843153465810232e+01	1.000000000000000000e+00
1.200000000000000000e+02	2.917037585105231656e+01	7.605282306973458972e+00	-3.084716779263467490e-03	9.484057427404734142e+01	1.653209269249991120e-01	0.000000000000000000e+00	0.000000000000000000e+00	1.027103498371528723e+01	1.000000000000000000e+00
1.200000000000000000e+02	3.550696805132336209e+01	4.711631548696704641e+01	-6.408653850957645760e-03	2.019576172310387108e+02	1.561427107185469065e-01	0.000000000000000000e+00	0.000000000000000000e+00	4.145053322107550287e+00	1.000000000000000000e+00
1.200000000000000000e+02	1.204580908434533626e+02	9.048997478467683209e+00	2.618668810214398821e-03	-7.982173389172834277e+01	2.765492893190834023e-01	0.000000000000000000e+00	0.000000000000000000e+00	1.042136215259844079e+01	1.000000000000000000e+00
1.200000000000000000e+02	7.419969474132371623e+00	1.722110897572079224e+01	-6.427746399335004975e-03	2.025728928155592143e+02	1.768154395916247124e-01	0.000000000000000000e+00	0.000000000000000000e+00	1.151843153465810232e+01	1.000000000000000000e+00
1.200000000000000000e+02	1.260714531761890242e+02	1.782937061615583474e+01	2.122377698269113482e-03	-6.382827937957046061e+01	4.322784099378202960e-01	0.000000000000000000e+00	0.000000000000000000e+00	4.961982843518687680e+00	1.000000000000000000e+00
1.200000000000000000e+02	5.894179992431483583e+01	4.830351844218109392e+01	-2.810343827288463731e-03	8.599864416254760613e+01	3.122050283865357434e-01	0.000000000000000000e+00	0.000000000000000000e+00	1.264891317753245126e+01	1.000000000000000000e+00
1.200000000000000000e+02	2.770572043943529650e+01	5.029069086274111555e+01	3.605787096605461532e-03	-1.116325623178784099e+02	2.782386893928591176e-01	0.000000000000000000e+00	0.000000000000000000e+00	3.903867067894141396e+00	1.000000000000000000e+00
1.210000000000000000e+02	1.383237933203720615e+02	1.212717389869031592e+01	-3.797191626181300062e-03	1.178007558710396978e+02	6.691202954406183512e-02	0.000000000000000000e+00	0.000000000000000000e+00	8.984443946638716483e+00	1.000000000000000000e+00
1.210000000000000000e+02	6.728734980761203133e+01	2.521853819020896381e+01	-3.761646235489450422e-03	1.166552717479840027e+02	2.174418016736523462e-01	0.000000000000000000e+00	0.000000000000000000e+00	6.150477923896433552e+00	1.000000000000000000e+00
1.210000000000000000e+02	6.648251054456795828e+01	1.733013231133922716e+01	-3.691485940144641816e-03	1.143942893020995655e+02	2.721354006554504990e-01	0.000000000000000000e+00	0.000000000000000000e+00	3.669884615781160431e+00	1.000000000000000000e+00
1.210000000000000000e+02	7.125389530083219825e+01	5.120305495898751502e+01	-3.076048879283609962e-03	9.456124292857873570e+01	2.925326620704422620e-01	0.000000000000000000e+00	0.000000000000000000e+00	6.436159498673544199e+00	1.000000000000000000e+00
1.210000000000000000e+02	2.285714604072945733e+01	5.230812360531881922e+01	-3.120852554515720148e-03	9.600508410275082838e+01	3.773806742815778437e-01	0.000000000000000000e+00	0.000000000000000000e+00	5.251543446512680902e+00	1.000000000000000000e+00
1.220000000000000000e+02	8.656800554069401699e+01	2.912491435868782474e+01	-3.432249911009041705e-03	1.060401609687480118e+02	2.412528095377119985e-01	0.000000000000000000e+00	0.000000000000000000e+00	4.274906884182470002e+00	1.000000000000000000e+00
1.230000000000000000e+02	3.900159319424314219e+01	1.949221982489903837e+01	-3.291061512558268905e-03	1.014902301440432382e+02	1.910460508177397321e-01	0.000000000000000000e+00	0.000000000000000000e+00	6.553441683966013009e+00	1.000000000000000000e+00
1.230000000000000000e+02	5.051140084907643768e+01	3.649194305037913466e+01	-2.161181307099133315e-03	6.507876269025869931e+01	2.534825007483072490e-01	0.000000000000000000e+00	0.000000000000000000e+00	1.098777958455459114e+01	1.000000000000000000e+00
1.230000000000000000e+02	3.071152271417676971e+01	4.023897024105156106e+01	2.795411362258894139e-03	-8.551743123236090582e+01	2.558088509409284228e-01	0.000000000000000000e+00	0.000000000000000000e+00	8.246408036702655764e+00	1.000000000000000000e+00
1.240000000000000000e+02	1.099634638190802605e+02	1.867805920131346298e+01	-3.588990480949372577e-03	1.110912753554726180e+02	2.595064094538251931e-01	0.000000000000000000e+00	0.000000000000000000e+00	9.908155831654450907e+00	1.000000000000000000e+00
1.240000000000000000e+02	3.933412240077594646e+01	1.294722003636229957e+01	2.286148361577672317e-03	-6.910594523134200529e+01	2.791386299676823501e-01	0.000000000000000000e+00	0.000000000000000000e+00	6.553441683966013009e+00	1.000000000000000000e+00
1.240000000000000000e+02	1.019292044492777478e+02	4.352470243293474539e+01	3.354312590607454354e-03	-1.035285564716284199e+02	3.079990223194156718e-01	0.000000000000000000e+00	0.000000000000000000e+00	4.947637577182320889e+00	1.000000000000000000e+00
1.250000000000000000e+02	1.798642334691071554e+01	8.418221992160304978e+00	3.622181205443549684e-03	-1.121608781141085842e+02	2.444428530004055800e-01	0.000000000000000000e+00	0.000000000000000000e+00	5.452969594703731104e+00	1.000000000000000000e+00
1.250000000000000000e+02	1.078565614236049157e+02	5.194146123751207433e+00	3.963590183235967540e-03	-1.231631081056207790e+02	2.198016860183750198e-01	0.000000000000000000e+00	0.000000000000000000e+00	1.317795214311637331e+01	1.000000000000000000e+00
1.250000000000000000e+02	1.325285221386376122e+02	1.899267205690514970e+01	-3.181124422093482146e-03	9.794740253091967475e+01	1.989807274039600005e-01	0.000000000000000000e+00	0.000000000000000000e+00	6.561022010926827797e+00	1.000000000000000000e+00
1.250000000000000000e+02	7.972683298456342982e+01	6.909957183363824029e+00	-2.470555035871318649e-03	7.504862622253190807e+01	2.982709508456130587e-01	0.000000000000000000e+00	0.000000000000000000e+00	9.413108331979787025e+00	1.000000000000000000e+00
1.250000000000000000e+02	2.057003416913422456e+01	1.322028743528505856e+01	-3.325309529186286188e-03	1.025939051502807189e+02	3.160744569731410714e-01	0.000000000000000000e+00	0.000000000000000000e+00	5.452969594703731104e+00	1.000000000000000000e+00
1.250000000000000000e+02	3.112566922347670229e+01	5.217327642476004002e+01	-2.991128906641596884e-03	9.182461580201140805e+01	2.027527213187116928e-01	0.000000000000000000e+00	0.000000000000000000e+00	3.903867067894141396e+00	1.000000000000000000e+00
1.260000000000000000e+02	8.418935658090558150e+01	3.879821504454110226e+01	-3.089918139871192411e-03	9.500819308139392660e+01	1.782619770268953907e-01	0.000000000000000000e+00	0.000000000000000000e+00	9.735870236181456860e+00	1.000000000000000000e+00
1.260000000000000000e+02	1.008042373408752752e+02	3.870665650121521395e+01	-2.313804165419075607e-03	6.999717989198489931e+01	3.613110885072049472e-01	0.000000000000000000e+00	0.000000000000000000e+00	4.947637577182320889e+00	1.000000000000000000e+00
1.260000000000000000e+02	6.284735107565703771e+01	1.682647694431281593e+01	-2.344611992825598994e-03	7.098999151884105174e+01	2.992465483443091934e-01	0.000000000000000000e+00	0.000000000000000000e+00	3.669884615781160431e+00	1.000000000000000000e+00
1.260000000000000000e+02	5.797195031801543763e+01	4.455863393451921439e+01	-2.280896115411015952e-03	6.893668658831731477e+01	2.066886148676743140e-01	0.000000000000000000e+00	0.000000000000000000e+00	8.675357546427939326e+00	1.000000000000000000e+00
1.260000000000000000e+02	1.340856595089071277e+02	4.993569951061583367e+01	-3.107296902340127374e-03	9.556824028017420858e+01	2.498857499613663657e-01	0.000000000000000000e+00	0.000000000000000000e+00	1.202651882062569122e+01	1.000000000000000000e+00
1.270000000000000000e+02	1.100592224988858021e+02	4.406360725899429553e+01	-4.506557870200176251e-03	1.406607597742064399e+02	9.875426806409992597e-02	0.000000000000000000e+00	0.000000000000000000e+00	8.147859344545842930e+00	1.000000000000000000e+00
1.270000000000000000e+02	3.859323220395297938e+01	3.781370715706133012e+01	-3.189908044910361434e-03	9.823046315520343796e+01	3.341307378949839313e-01	0.000000000000000000e+00	0.000000000000000000e+00	3.138687491923908723e+00	1.000000000000000000e+00
1.270000000000000000e+02	1.164800969939788047e+02	3.732052267065044049e+01	3.434207997633473546e-03	-1.061032621781087073e+02	1.752508922454935059e-01	0.000000000000000000e+00	0.000000000000000000e+00	9.311112664300450703e+00	1.000000000000000000e+00
1.270000000000000000e+02	6.655436104000945363e+01	4.329212110104047184e+01	2.214340285680388605e-03	-6.679186148527764999e+01	2.090874267507961681e-01	0.000000000000000000e+00	0.000000000000000000e+00	8.675357546427939326e+00	1.000000000000000000e+00
1.270000000000000000e+02	9.033482677482037104e+01	4.736941700342939754e+01	-2.038063307769390382e-03	6.111116771522474522e+01	2.282974492464838745e-01	0.000000000000000000e+00	0.000000000000000000e+00	1.054667278928978824e+01	1.000000000000000000e+00
1.280000000000000000e+02	1.291606639705777582e+02	6.463984371650139060e+00	-3.305434132028395484e-03	1.019534015170203247e+02	8.057774140806284180e-02	0.000000000000000000e+00	0.000000000000000000e+00	1.297345303898804225e+01	1.000000000000000000e+00
1.280000000000000000e+02	1.068743075627832084e+01	2.796815546613927594e+01	3.914890989828143791e-03	-1.215937301421631673e+02	1.797368871264747314e-01	0.000000000000000000e+00	0.000000000000000000e+00	6.166036788853197059e+00	1.000000000000000000e+00
1.280000000000000000e+02	1.959671016477843608e+01	2.843087559768267170e+01	-2.772526412579892543e-03	8.477994189818865323e+01	1.816566598629566487e-01	0.000000000000000000e+00	0.000000000000000000e+00	7.369366632085134761e+00	1.000000000000000000e+00
1.280000000000000000e+02	7.684354515101047411e+01	4.518775522300358460e+01	-2.552094409971639513e-03	7.767631033622016901e+01	2.258562816062064105e-01	0.000000000000000000e+00	0.000000000000000000e+00	9.735870236181456860e+00	1.000000000000000000e+00
1.290000000000000000e+02	3.070297268285183989e+01	1.113132523764850035e+01	-2.820237877927029430e-03	8.631748938266174775e+01	1.584296459273583091e-01	0.000000000000000000e+00	0.000000000000000000e+00	8.820103138468233794e+00	1.000000000000000000e+00
1.290000000000000000e+02	7.678033755813154926e+01	1.905081667173808313e+01	-3.742126631970733690e-03	1.160262339041501747e+02	1.695253552107925943e-01	0.000000000000000000e+00	0.000000000000000000e+00	7.530140843337113310e+00	1.000000000000000000e+00
1.290000000000000000e+02	3.848752299484984007e+01	2.157176236129518543e+01	-3.713989405409202742e-03	1.151194849371049287e+02	1.422032851768498807e-01	0.000000000000000000e+00	0.000000000000000000e+00	5.586081911037738656e+00	1.000000000000000000e+00
1.290000000000000000e+02	4.887839154273231124e+00	2.587417673381101224e+01	-2.951696825407190260e-03	9.055387936856965325e+01	3.089998363708378326e-01	0.000000000000000000e+00	0.000000000000000000e+00	6.166036788853197059e+00	1.000000000000000000e+00
1.290000000000000000e+02	6.931260836642485401e+01	1.068580216768831548e+01	-3.307207291770154853e-03	1.020105432811785846e+02	2.737716328781377717e-01	0.000000000000000000e+00	0.000000000000000000e+00	4.205777975776379130e+00	1.000000000000000000e+00
1.290000000000000000e+02	1.584991228334602908e+01	3.477666713174549784e+01	-3.685535964104406318e-03	1.142025456483094672e+02	2.978285616937451641e-01	0.000000000000000000e+00	0.000000000000000000e+00	6.320012574917346804e+00	1.000000000000000000e+00
1.290000000000000000e+02	4.166332158609476721e+01	3.716108907761528002e+01	2.904226881887767876e-03	-8.902411515539090203e+01	3.330270325821483857e-01	0.000000000000000000e+00	0.000000000000000000e+00	3.138687491923908723e+00	1.000000000000000000e+00
1.300000000000000000e+02	4.141077178996931707e+01	1.496590170396765274e+01	-3.171289515966148592e-03	9.763046329910004317e+01	2.345495310105459863e-01	0.000000000000000000e+00	0.000000000000000000e+00	6.898313912469668630e+00	1.000000000000000000e+00
1.300000000000000000e+02	7.112496376423634104e+01	2.624118716606596990e+01	-1.933985943759431760e-03	5.775717537690923820e+01	3.222847803764388175e-01	0.000000000000000000e+00	0.000000000000000000e+00	8.269820756532800132e+00	1.000000000000000000e+00
1.300000000000000000e+02	9.565699356650212337e+01	3.156001672863155250e+01	-2.892728215175153963e-03	8.865355965159028528e+01	2.492702179703216725e-01	0.000000000000000000e+00	0.000000000000000000e+00	5.606413955736469390e+00	1.000000000000000000e+00
1.310000000000000000e+02	6.834126761600401778e+01	6.593728667847734037e+00	3.176548250191054031e-03	-9.779993102599100041e+01	2.988172481425330762e-01	0.000000000000000000e+00	0.000000000000000000e+00	4.205777975776379130e+00	1.000000000000000000e+00
1.310000000000000000e+02	7.365719470674999059e+01	3.411378151602184516e+01	-2.475439336348446775e-03	7.520602746471509192e+01	1.566293695932986507e-01	0.000000000000000000e+00	0.000000000000000000e+00	8.269820756532800132e+00	1.000000000000000000e+00
1.310000000000000000e+02	9.901154508969653989e+01	6.023044431308613333e+00	-2.333023515950256085e-03	7.061654179687337773e+01	2.566995254209948341e-01	0.000000000000000000e+00	0.000000000000000000e+00	3.316555174283042362e+00	1.000000000000000000e+00
1.310000000000000000e+02	1.221202591388976657e+02	4.872477055801728341e+01	3.714229921195626172e-03	-1.151272357877589769e+02	3.104501259803932323e-01	0.000000000000000000e+00	0.000000000000000000e+00	8.362811955527815755e+00	1.000000000000000000e+00
1.320000000000000000e+02	6.294906748476827829e+01	3.405027258528341605e+01	4.044984290686876212e-03	-1.257861108629567042e+02	2.437511897988851040e-01	0.000000000000000000e+00	0.000000000000000000e+00	3.975678814271520256e+00	1.000000000000000000e+00
1.320000000000000000e+02	5.903614256277335670e+01	3.475386379406763382e+01	-3.670116045089525172e-03	1.137056240484464240e+02	3.016413243274366218e-01	0.000000000000000000e+00	0.000000000000000000e+00	3.975678814271520256e+00	1.000000000000000000e+00
1.330000000000000000e+02	3.927953922642041107e+01	8.405064669332411142e+00	-2.188696444408454438e-03	6.596546423771845014e+01	2.287448816050622336e-01	0.000000000000000000e+00	0.000000000000000000e+00	6.898313912469668630e+00	1.000000000000000000e+00
1.330000000000000000e+02	4.887358234469763119e+01	1.613183282149827136e+01	-3.269354472502305434e-03	1.007907000711232257e+02	1.687158328271005647e-01	0.000000000000000000e+00	0.000000000000000000e+00	7.553339443358184191e+00	1.000000000000000000e+00
1.330000000000000000e+02	2.036483891948281411e+01	3.919910949060287209e+01	-3.633075145928879590e-03	1.125119457383651422e+02	3.078476180588640698e-01	0.000000000000000000e+00	0.000000000000000000e+00	6.320012574917346804e+00	1.000000000000000000e+00
1.330000000000000000e+02	1.335914746124338706e+02	5.000676239844433013e+01	5.057596396668459504e-03	-1.584185019448713945e+02	2.347939417693261088e-01	0.000000000000000000e+00	0.000000000000000000e+00	6.844655996002530607e+00	1.000000000000000000e+00
1.330000000000000000e+02	8.182939793315010490e+01	1.346422464708555289e+01	-2.483972649895870282e-03	7.548102163401172504e+01	2.306097087344209928e-01	0.000000000000000000e+00	0.000000000000000000e+00	5.201147008374224612e+00	1.000000000000000000e+00
1.330000000000000000e+02	9.976027338291240198e+01	3.538035338805264018e+01	-2.825127371084850108e-03	8.647505796393373600e+01	4.357051903122952652e-01	0.000000000000000000e+00	0.000000000000000000e+00	5.606413955736469390e+00	1.000000000000000000e+00
1.330000000000000000e+02	4.792203112015987188e+01	4.494074356405756987e+01	-2.462413263921589546e-03	7.478624985472640674e+01	2.729820631340257320e-01	0.000000000000000000e+00	0.000000000000000000e+00	9.984711761499131200e+00	1.000000000000000000e+00
1.330000000000000000e+02	9.901871939338533934e+01	4.922409230325676788e+01	4.040457710988253417e-03	-1.256402375141034184e+02	1.674109385819145812e-01	0.000000000000000000e+00	0.000000000000000000e+00	9.024359732952939694e+00	1.000000000000000000e+00
1.330000000000000000e+02	6.562829426994473181e+01	5.276857828399075601e+01	-2.538017381827779948e-03	7.722266467570709381e+01	2.066891551666065752e-01	0.000000000000000000e+00	0.000000000000000000e+00	1.353701335624815094e+01	1.000000000000000000e+00
1.340000000000000000e+02	3.290973108917081191e+01	2.126754439048387724e+01	-4.677188554746445487e-03	1.461594963543811332e+02	2.300154205628700543e-01	0.000000000000000000e+00	0.000000000000000000e+00	5.586081911037738656e+00	1.000000000000000000e+00
1.340000000000000000e+02	8.259425882488284287e+01	4.527105154507314211e+01	-2.790133635895033441e-03	8.534735146567483355e+01	3.175125286197062469e-01	0.000000000000000000e+00	0.000000000000000000e+00	7.869454409688507290e+00	1.000000000000000000e+00
1.340000000000000000e+02	6.991006219635678143e+00	9.610419006562262112e+00	-2.626425266722611819e-03	8.007169310186490918e+01	2.767905919465105669e-01	0.000000000000000000e+00	0.000000000000000000e+00	1.639918068427409992e+01	1.000000000000000000e+00
1.340000000000000000e+02	4.763368836994870037e+01	3.329440680200328018e+01	-3.747389052714091180e-03	1.161958204326149513e+02	1.840116167929686242e-01	0.000000000000000000e+00	0.000000000000000000e+00	5.380037282054676240e+00	1.000000000000000000e+00
1.340000000000000000e+02	1.377625341272168953e+02	4.457983156898359312e+01	-3.923980397074072930e-03	1.218866449613716725e+02	4.457129184599900595e-01	0.000000000000000000e+00	0.000000000000000000e+00	6.844655996002530607e+00	1.000000000000000000e+00
1.340000000000000000e+02	1.139314934514593034e+02	4.702749617838648533e+01	-3.822156841243145187e-03	1.186052837416131212e+02	2.553983901742343798e-01	0.000000000000000000e+00	0.000000000000000000e+00	6.324076455670258667e+00	1.000000000000000000e+00
1.350000000000000000e+02	3.111774175805506815e+01	3.699768427593767228e+01	3.006234617632589159e-03	-9.231141174857044973e+01	1.278952248489817478e-01	0.000000000000000000e+00	0.000000000000000000e+00	5.920312759903872291e+00	1.000000000000000000e+00
1.350000000000000000e+02	9.712447172665774531e+01	8.750404390421651968e+00	3.065512505726242405e-03	-9.422169823967155367e+01	1.038645847678041356e-01	0.000000000000000000e+00	0.000000000000000000e+00	3.316555174283042362e+00	1.000000000000000000e+00
1.350000000000000000e+02	9.350339902168904871e+00	2.833562595087050795e+01	-2.790754902447234887e-03	8.536737237296776470e+01	1.618458607371666691e-01	0.000000000000000000e+00	0.000000000000000000e+00	1.507435767187955555e+01	1.000000000000000000e+00
1.360000000000000000e+02	2.371992706840704557e+01	2.378027482371926027e+01	-2.844106894633149137e-03	8.708669121551938019e+01	3.749188159878995563e-01	0.000000000000000000e+00	0.000000000000000000e+00	5.291186915858522077e+00	1.000000000000000000e+00
1.360000000000000000e+02	1.101263534238654813e+02	2.694774280741677686e+01	-3.470141420450779165e-03	1.072612510065648479e+02	8.650501797712328855e-02	0.000000000000000000e+00	0.000000000000000000e+00	1.322119869048575147e+01	1.000000000000000000e+00
1.360000000000000000e+02	2.208269368962423584e+01	4.881942097502708577e+01	-2.970601678262828078e-03	9.116310628585326015e+01	2.036671170532806663e-01	0.000000000000000000e+00	0.000000000000000000e+00	9.772482697280258535e+00	1.000000000000000000e+00
1.360000000000000000e+02	1.135297961911240208e+02	5.333880209144457751e+01	-3.004436238109395134e-03	9.225345725289740528e+01	3.170312042676831643e-01	0.000000000000000000e+00	0.000000000000000000e+00	6.323289894953481927e+00	1.000000000000000000e+00
1.370000000000000000e+02	7.644541852594477405e+01	2.027944984497387892e+01	-4.018454936104047873e-03	1.249311771042313524e+02	2.739402716302831164e-01	0.000000000000000000e+00	0.000000000000000000e+00	7.851903479902645699e+00	1.000000000000000000e+00
1.370000000000000000e+02	5.528096457300856770e+01	2.504846803250300979e+01	5.314475443408408877e-03	-1.666966742721138814e+02	1.657744810873396091e-01	0.000000000000000000e+00	0.000000000000000000e+00	7.683291808990707850e+00	1.000000000000000000e+00
1.370000000000000000e+02	1.396475391014645879e+02	2.805980938379012102e+01	-3.563161197234254556e-03	1.102589020482816835e+02	1.360324522274689585e-01	0.000000000000000000e+00	0.000000000000000000e+00	6.928957645307783686e+00	1.000000000000000000e+00
1.370000000000000000e+02	8.571525297222221695e+01	2.889144868620082818e+01	-2.998546737095651379e-03	9.206366246452529367e+01	2.919403347611553290e-01	0.000000000000000000e+00	0.000000000000000000e+00	1.038294581670710315e+01	1.000000000000000000e+00
1.370000000000000000e+02	4.225373678010971190e+01	3.332477203355533391e+01	-3.382038009207705750e-03	1.044220345342831848e+02	1.699307855770455511e-01	0.000000000000000000e+00	0.000000000000000000e+00	5.380037282054676240e+00	1.000000000000000000e+00
1.370000000000000000e+02	5.450280690745864121e+01	3.269225267557411030e+01	-2.998791986176885596e-03	9.207156585011986749e+01	3.282782014257398240e-01	0.000000000000000000e+00	0.000000000000000000e+00	4.980097646396486333e+00	1.000000000000000000e+00
1.370000000000000000e+02	9.015075465574486202e+01	4.755128926592466598e+01	3.338032072507014173e-03	-1.030039012452771914e+02	2.987775299115491556e-01	0.000000000000000000e+00	0.000000000000000000e+00	3.781753536694731022e+00	1.000000000000000000e+00
1.380000000000000000e+02	8.820186546859613941e+01	5.079219820455868728e+01	-3.671039746714695792e-03	1.137353912144693453e+02	2.669076806043361172e-01	0.000000000000000000e+00	0.000000000000000000e+00	3.781753536694731022e+00	1.000000000000000000e+00
1.380000000000000000e+02	7.268198192818591963e+01	5.138273512155819844e+00	4.305352426278276703e-03	-1.341767224068030089e+02	3.306943456344152432e-01	0.000000000000000000e+00	0.000000000000000000e+00	4.436529580063798939e+00	1.000000000000000000e+00
1.380000000000000000e+02	1.241629471310092896e+02	2.321420501985052809e+01	3.703369971429560682e-03	-1.147772635468556643e+02	2.187819430988732217e-01	0.000000000000000000e+00	0.000000000000000000e+00	7.480759275544320630e+00	1.000000000000000000e+00
1.380000000000000000e+02	2.791773438631759774e+01	2.700131079064807338e+01	-3.314799275713571549e-03	1.022552022060183674e+02	3.466350805742998142e-01	0.000000000000000000e+00	0.000000000000000000e+00	5.291186915858522077e+00	1.000000000000000000e+00
1.390000000000000000e+02	1.072100747392261439e+02	5.355120704911413299e+01	-2.558552561253951262e-03	7.788443042195257249e+01	2.063518912457367183e-01	0.000000000000000000e+00	0.000000000000000000e+00	6.323289894953481927e+00	1.000000000000000000e+00
1.390000000000000000e+02	8.774782564377993310e+01	5.372269228716028522e+00	4.087634136911678755e-03	-1.271605428427543103e+02	2.029289456425233951e-01	0.000000000000000000e+00	0.000000000000000000e+00	9.910303031881301905e+00	1.000000000000000000e+00
1.390000000000000000e+02	1.193565429862782992e+02	1.748181995461327176e+01	-3.551435845069709878e-03	1.098810413895492957e+02	1.529909242326535912e-01	0.000000000000000000e+00	0.000000000000000000e+00	7.480759275544320630e+00	1.000000000000000000e+00
1.390000000000000000e+02	1.330106400210903814e+02	3.005029290479631143e+01	-3.490591918694765147e-03	1.079202878209340213e+02	2.257252417872575023e-01	0.000000000000000000e+00	0.000000000000000000e+00	6.928957645307783686e+00	1.000000000000000000e+00
1.390000000000000000e+02	3.685321319488515712e+01	3.846549576669075776e+01	-2.431527305019323335e-03	7.379092036588754411e+01	3.213118135543069354e-01	0.000000000000000000e+00	0.000000000000000000e+00	5.920312759903872291e+00	1.000000000000000000e+00
1.390000000000000000e+02	5.176094617462846514e+01	4.619014997324552496e+01	2.729154691788590083e-03	-8.338224682186380221e+01	2.611600396766337040e-01	0.000000000000000000e+00	0.000000000000000000e+00	6.810946804895062989e+00	1.000000000000000000e+00
1.400000000000000000e+02	1.432348524012587347e+02	1.375309344556417557e+01	-3.013532897455866756e-03	9.254660577796393284e+01	3.366112719923758378e-01	0.000000000000000000e+00	0.000000000000000000e+00	9.710393683706506351e+00	1.000000000000000000e+00
1.400000000000000000e+02	1.280580837812027255e+02	4.578715374372995939e+01	-3.408589493996768902e-03	1.052776814600152591e+02	1.651504665807673744e-01	0.000000000000000000e+00	0.000000000000000000e+00	7.689358014889538850e+00	1.000000000000000000e+00
1.400000000000000000e+02	8.412241954386267651e+01	1.863140748247382206e+01	4.340058147835228371e-03	-1.352951473909963909e+02	3.164191962905008593e-01	0.000000000000000000e+00	0.000000000000000000e+00	4.025226205191183126e+00	1.000000000000000000e+00
1.400000000000000000e+02	5.966935065357560575e+01	3.979809632823801024e+01	3.758576311496237676e-03	-1.165563405187931778e+02	2.980987940457556773e-01	0.000000000000000000e+00	0.000000000000000000e+00	4.913012288940119099e+00	1.000000000000000000e+00
1.400000000000000000e+02	8.804452199735514739e+01	4.275394431628370029e+01	-2.498074027495084636e-03	7.593545197895141996e+01	3.590655430673187487e-01	0.000000000000000000e+00	0.000000000000000000e+00	5.239344861441464829e+00	1.000000000000000000e+00
1.410000000000000000e+02	8.614707103786844300e+01	1.515243747243090233e+01	-4.111085277962878842e-03	1.279162782340057163e+02	3.103773791628318124e-01	0.000000000000000000e+00	0.000000000000000000e+00	4.025226205191183126e+00	1.000000000000000000e+00
1.410000000000000000e+02	7.664197269206193042e+00	3.787633753804819037e+01	4.068592890118597101e-03	-1.265469205007255482e+02	3.112826463380540254e-01	0.000000000000000000e+00	0.000000000000000000e+00	9.255393654789262570e+00	1.000000000000000000e+00
1.410000000000000000e+02	4.371372604650403559e+01	2.028380504433564369e+01	4.465248946378871757e-03	-1.393295402980150755e+02	2.788310268758170674e-01	0.000000000000000000e+00	0.000000000000000000e+00	3.336296505242772437e+00	1.000000000000000000e+00
1.410000000000000000e+02	1.244384462585737161e+01	2.995060206106116496e+01	3.263642899078942131e-03	-1.006066391690825697e+02	2.323616084896127365e-01	0.000000000000000000e+00	0.000000000000000000e+00	6.563674498328678553e+00	1.000000000000000000e+00
1.410000000000000000e+02	2.373484699823166366e+01	3.799993577585980375e+01	2.238359346093507247e-03	-6.756589861972534550e+01	2.277542625785052843e-01	0.000000000000000000e+00	0.000000000000000000e+00	7.751100439839859746e+00	1.000000000000000000e+00
1.410000000000000000e+02	5.476426841910242871e+01	4.007712683612604110e+01	-3.655652902243060332e-03	1.132395354733133814e+02	2.823198844959151632e-01	0.000000000000000000e+00	0.000000000000000000e+00	4.913012288940119099e+00	1.000000000000000000e+00
1.410000000000000000e+02	9.374564970359669402e+00	4.818327719941379428e+01	-3.196935013882362415e-03	9.845691393360148425e+01	2.133083839386840097e-01	0.000000000000000000e+00	0.000000000000000000e+00	1.044788796150591992e+01	1.000000000000000000e+00
1.420000000000000000e+02	7.657700918913511146e+01	7.262316202697538969e+00	-2.861344864419947554e-03	8.764220123581065991e+01	2.388667752285448254e-01	0.000000000000000000e+00	0.000000000000000000e+00	3.057117207900358125e+00	1.000000000000000000e+00
1.420000000000000000e+02	3.717636335590804464e+01	1.168915898865092906e+01	-2.339003302707705345e-03	7.080924612946319030e+01	1.433408784879983688e-01	0.000000000000000000e+00	0.000000000000000000e+00	8.663221618851610017e+00	1.000000000000000000e+00
1.420000000000000000e+02	8.106423890046974279e+00	1.836962448971819484e+01	-2.913455818632881660e-03	8.932152644581279333e+01	2.258735939822350547e-01	0.000000000000000000e+00	0.000000000000000000e+00	1.236657835245412329e+01	1.000000000000000000e+00
1.420000000000000000e+02	6.207124120225024200e+01	3.158433682265094689e+01	-3.517779693450715211e-03	1.087964397978286115e+02	2.204973496214303053e-01	0.000000000000000000e+00	0.000000000000000000e+00	5.414212076606330193e+00	1.000000000000000000e+00
1.420000000000000000e+02	1.432604256053106440e+02	3.989010952404007071e+01	-2.315638796154287100e-03	7.005630261754652111e+01	4.022224639838671845e-01	0.000000000000000000e+00	0.000000000000000000e+00	5.605570028170032693e+00	1.000000000000000000e+00
1.420000000000000000e+02	4.411294390155848788e+01	5.212326378077118250e+01	-3.198803021299245850e-03	9.851711225456918442e+01	3.211836263423339943e-01	0.000000000000000000e+00	0.000000000000000000e+00	8.071361556845365826e+00	1.000000000000000000e+00
1.430000000000000000e+02	1.656239643439291953e+01	3.506131178872314536e+01	-3.175964295686721506e-03	9.778111253503394096e+01	2.224010812161716366e-01	0.000000000000000000e+00	0.000000000000000000e+00	6.563674498328678553e+00	1.000000000000000000e+00
1.430000000000000000e+02	1.381291286539159273e+02	3.608806794072796009e+01	-2.941916627376812109e-03	9.023870315736240855e+01	2.432058092649864722e-01	0.000000000000000000e+00	0.000000000000000000e+00	5.868126790697814066e+00	1.000000000000000000e+00
1.430000000000000000e+02	6.505449306532968023e+01	4.323533253863433856e+01	-2.398658806855298847e-03	7.273170165812389598e+01	2.390715324770664729e-01	0.000000000000000000e+00	0.000000000000000000e+00	6.388611082303586208e+00	1.000000000000000000e+00
1.440000000000000000e+02	1.357434692650165005e+02	7.574831214273511470e+00	-2.231452399965216851e-03	6.734331569195991563e+01	2.710647184575570856e-01	0.000000000000000000e+00	0.000000000000000000e+00	9.710393683706506351e+00	1.000000000000000000e+00
1.440000000000000000e+02	1.398773541682072050e+02	2.775716304408122426e+01	3.071773809509908623e-03	-9.442347472698030231e+01	1.925226022685554428e-01	0.000000000000000000e+00	0.000000000000000000e+00	4.204715034214578928e+00	1.000000000000000000e+00
1.440000000000000000e+02	7.320559696695013940e+01	3.438150247846967744e+01	2.897077044277801983e-03	-8.879370481792568626e+01	1.520873013177169719e-01	0.000000000000000000e+00	0.000000000000000000e+00	9.035029244184578090e+00	1.000000000000000000e+00
1.440000000000000000e+02	4.692452084075086560e+01	2.119026583230862215e+01	-3.407368515942526144e-03	1.052383342774829487e+02	2.694349176387188516e-01	0.000000000000000000e+00	0.000000000000000000e+00	3.336296505242772437e+00	1.000000000000000000e+00
1.450000000000000000e+02	1.203845267040957054e+02	4.529445863970845920e+01	3.295292755873414654e-03	-1.016265859962071119e+02	2.691733256512456318e-01	0.000000000000000000e+00	0.000000000000000000e+00	7.689358014889538850e+00	1.000000000000000000e+00
1.450000000000000000e+02	1.084542893347553871e+02	1.548218356142367469e+01	-2.240226613457464190e-03	6.762607309178152093e+01	2.605660084020984257e-01	0.000000000000000000e+00	0.000000000000000000e+00	3.831193581278123261e+00	1.000000000000000000e+00
1.450000000000000000e+02	5.973238179039488216e+01	2.000037469626290232e+01	2.210534419403788284e-03	-6.666921381396316804e+01	3.689510585872772808e-01	0.000000000000000000e+00	0.000000000000000000e+00	8.262945819148669102e+00	1.000000000000000000e+00
1.450000000000000000e+02	6.450306738065846446e+01	2.674699107849762214e+01	-2.518440666988556662e-03	7.659178636508943327e+01	3.526214308896979954e-01	0.000000000000000000e+00	0.000000000000000000e+00	5.414212076606330193e+00	1.000000000000000000e+00
1.450000000000000000e+02	1.387085621147020333e+02	4.316164648754553923e+01	-2.748589672566506027e-03	8.400855761715068581e+01	2.543499524432253356e-01	0.000000000000000000e+00	0.000000000000000000e+00	5.605570028170032693e+00	1.000000000000000000e+00
1.450000000000000000e+02	3.426422714705522310e+01	4.756471392434706758e+01	2.751365053094629795e-03	-8.409799690220354762e+01	4.434489204847363863e-01	0.000000000000000000e+00	0.000000000000000000e+00	4.815742223853150428e+00	1.000000000000000000e+00
1.460000000000000000e+02	8.113543708298114154e+01	2.459968542382604539e+01	6.129058201686857048e-03	-1.929473807170658120e+02	2.195920792638563768e-01	0.000000000000000000e+00	0.000000000000000000e+00	7.537453842091832001e+00	1.000000000000000000e+00
1.460000000000000000e+02	3.082408197057956301e+01	1.757982363866684850e+01	-5.109405911597725281e-03	1.600881129864036723e+02	2.345105851609468051e-01	0.000000000000000000e+00	0.000000000000000000e+00	5.139046203210655861e+00	1.000000000000000000e+00
1.460000000000000000e+02	1.298372377589484756e+02	3.328003564679263349e+01	-2.959443156247909979e-03	9.080351226941201048e+01	1.678394644456102647e-01	0.000000000000000000e+00	0.000000000000000000e+00	3.778253735507545397e+00	1.000000000000000000e+00
1.460000000000000000e+02	1.417898323841556874e+02	3.150176657349159726e+01	-2.137100423737774320e-03	6.430273325232886350e+01	4.798602120959912787e-01	0.000000000000000000e+00	0.000000000000000000e+00	4.204715034214578928e+00	1.000000000000000000e+00
1.460000000000000000e+02	7.933973893574489011e+01	4.101505776579045204e+01	-2.383038120173100287e-03	7.222831012866214451e+01	2.681151565643808965e-01	0.000000000000000000e+00	0.000000000000000000e+00	9.035029244184578090e+00	1.000000000000000000e+00
1.460000000000000000e+02	3.945672534067977466e+01	4.553035045700832484e+01	-3.229889735361520919e-03	9.951891126994681258e+01	3.412488055203876103e-01	0.000000000000000000e+00	0.000000000000000000e+00	5.576797666047849766e+00	1.000000000000000000e+00
1.470000000000000000e+02	8.666970693147639793e+01	5.030823166220708131e+00	-2.106951189200772373e-03	6.333114540894818134e+01	3.913004738798161464e-01	0.000000000000000000e+00	0.000000000000000000e+00	5.362447841037206508e+00	1.000000000000000000e+00
1.470000000000000000e+02	1.248833473721058880e+02	1.485882041737931480e+01	4.318848349763367706e-03	-1.346116414153508742e+02	1.734800853548449373e-01	0.000000000000000000e+00	0.000000000000000000e+00	5.168763614590321076e+00	1.000000000000000000e+00
1.470000000000000000e+02	3.891245398790545806e+01	3.430283711813714120e+01	-2.986327057398379010e-03	9.166987162949415335e+01	1.832030532141938339e-01	0.000000000000000000e+00	0.000000000000000000e+00	4.846258268506271172e+00	1.000000000000000000e+00
1.470000000000000000e+02	2.274232930632307159e+01	4.011950203556204286e+01	-3.476063804058499625e-03	1.074521054678957341e+02	2.971305237628649731e-01	0.000000000000000000e+00	0.000000000000000000e+00	7.986041502194876962e+00	1.000000000000000000e+00
1.470000000000000000e+02	7.827280085459472048e+01	9.805986041768287365e+00	-3.826517942525860510e-03	1.187458243906580435e+02	1.452750411124243968e-01	0.000000000000000000e+00	0.000000000000000000e+00	3.057117207900358125e+00	1.000000000000000000e+00
1.470000000000000000e+02	1.341652827137526742e+02	5.040352080366533727e+01	-3.220023265591107509e-03	9.920095486961923825e+01	1.676004557961460195e-01	0.000000000000000000e+00	0.000000000000000000e+00	8.549042713986541031e+00	1.000000000000000000e+00
1.480000000000000000e+02	5.572477624801173590e+01	4.683905774237110364e+01	-2.754766529484707453e-03	8.420761272366296168e+01	1.793706216987186464e-01	0.000000000000000000e+00	0.000000000000000000e+00	9.591588420299233420e+00	1.000000000000000000e+00
1.480000000000000000e+02	8.728215835662723521e+01	1.035818180814404954e+01	-2.561097537817288994e-03	7.796644471944968302e+01	3.281287809490156526e-01	0.000000000000000000e+00	0.000000000000000000e+00	5.362447841037206508e+00	1.000000000000000000e+00
1.490000000000000000e+02	1.122402677836840041e+02	1.606904933949797609e+01	2.496650002587128860e-03	-7.588956141786459852e+01	1.993018565071303927e-01	0.000000000000000000e+00	0.000000000000000000e+00	3.831193581278123261e+00	1.000000000000000000e+00
1.490000000000000000e+02	7.499162887526566124e+01	2.023312715346335366e+01	-2.967009624645279130e-03	9.104734893144021157e+01	3.488969784746904779e-01	0.000000000000000000e+00	0.000000000000000000e+00	7.537453842091832001e+00	1.000000000000000000e+00
1.490000000000000000e+02	4.949155063419728862e+01	3.114917975388478055e+01	4.258055312257494340e-03	-1.326525277890861219e+02	2.025248309753948650e-01	0.000000000000000000e+00	0.000000000000000000e+00	7.234409749296104586e+00	1.000000000000000000e+00
1.490000000000000000e+02	1.189071992310036450e+02	3.752373211634275663e+01	3.958054852459830068e-03	-1.229847267910110986e+02	2.977093588653527689e-01	0.000000000000000000e+00	0.000000000000000000e+00	3.528309560993627692e+00	1.000000000000000000e+00
1.490000000000000000e+02	6.274045505500853182e+01	4.029850583129552888e+01	3.751697443591619618e-03	-1.163346624385704047e+02	2.612869354604803185e-01	0.000000000000000000e+00	0.000000000000000000e+00	8.935068353385531736e+00	1.000000000000000000e+00
1.490000000000000000e+02	3.276466893363687660e+01	4.298839462482570895e+01	-2.914367863926879861e-03	8.935091797544428971e+01	2.235079978550565949e-01	0.000000000000000000e+00	0.000000000000000000e+00	4.815742223853150428e+00	1.000000000000000000e+00
1.500000000000000000e+02	9.847985345597375328e+01	1.315525903238615868e+01	-2.505155678006991925e-03	7.616366492213560946e+01	1.867294789781198672e-01	0.000000000000000000e+00	0.000000000000000000e+00	5.611562580005814205e+00	1.000000000000000000e+00
1.500000000000000000e+02	1.425834007290851844e+02	1.584946935993214012e+01	-3.356594603417464937e-03	1.036020965113240919e+02	1.333312928124216201e-01	0.000000000000000000e+00	0.000000000000000000e+00	1.090166699748142420e+01	1.000000000000000000e+00
1.500000000000000000e+02	3.454790025693374389e+01	3.219644448272315174e+01	3.475345108683075904e-03	-1.074289448238336604e+02	1.470409099101002148e-01	0.000000000000000000e+00	0.000000000000000000e+00	4.846258268506271172e+00	1.000000000000000000e+00
1.500000000000000000e+02	9.902276247153707800e+01	3.569876925832901549e+01	-3.275966099354263479e-03	1.010037660534932797e+02	1.523972175132186635e-01	0.000000000000000000e+00	0.000000000000000000e+00	5.581811591791352889e+00	1.000000000000000000e+00
1.500000000000000000e+02	1.307112843956320205e+02	1.485290704027413611e+01	-4.061747134503501319e-03	1.263263094956196255e+02	3.429905919203133369e-01	0.000000000000000000e+00	0.000000000000000000e+00	4.416741253541851542e+00	1.000000000000000000e+00
1.500000000000000000e+02	3.006045184101434842e+01	2.266181782441264403e+01	-2.835103494788649998e-03	8.679654806686745872e+01	2.452783915068088572e-01	0.000000000000000000e+00	0.000000000000000000e+00	5.139046203210655861e+00	1.000000000000000000e+00
1.500000000000000000e+02	6.949366675360147383e+01	4.990978488861803442e+01	2.116474781618900378e-03	-6.363805225951546873e+01	4.538268986450385567e-01	0.000000000000000000e+00	0.000000000000000000e+00	5.912603837576689614e+00	1.000000000000000000e+00
1.510000000000000000e+02	7.427291806953689957e+01	5.339082510660691838e+01	-2.540913876651749136e-03	7.731600698447880404e+01	3.242310695847656632e-01	0.000000000000000000e+00	0.000000000000000000e+00	5.912603837576689614e+00	1.000000000000000000e+00
1.510000000000000000e+02	1.242237320740091775e+02	9.732318202220367809e+00	-2.998369095588678326e-03	9.205793779750453609e+01	2.928406973533635993e-01	0.000000000000000000e+00	0.000000000000000000e+00	5.168763614590321076e+00	1.000000000000000000e+00
1.510000000000000000e+02	1.217713605344483767e+02	2.406511705911813692e+01	-4.107260408427223196e-03	1.277930181645402996e+02	2.542107280122839486e-01	0.000000000000000000e+00	0.000000000000000000e+00	5.871350458470780964e+00	1.000000000000000000e+00
1.510000000000000000e+02	5.577555888575709986e+01	2.756477956486587999e+01	-2.758870967334103082e-03	8.433988214872879041e+01	2.901067455383822269e-01	0.000000000000000000e+00	0.000000000000000000e+00	7.234409749296104586e+00	1.000000000000000000e+00
1.510000000000000000e+02	1.623839020645745634e+01	3.479780440400224961e+01	3.673078688399534619e-03	-1.138010980552821820e+02	2.938650757506597877e-01	0.000000000000000000e+00	0.000000000000000000e+00	3.172604518002043239e+00	1.000000000000000000e+00
1.510000000000000000e+02	1.326712610971720210e+02	3.577873791162551953e+01	-2.362373069764091716e-03	7.156235916610617664e+01	2.406169918642139249e-01	0.000000000000000000e+00	0.000000000000000000e+00	3.778253735507545397e+00	1.000000000000000000e+00
1.510000000000000000e+02	2.531688346838508608e+01	4.780233483133724803e+01	-3.068909328062665014e-03	9.433116407981226814e+01	3.689765487539123923e-01	0.000000000000000000e+00	0.000000000000000000e+00	5.011332287253635442e+00	1.000000000000000000e+00
1.520000000000000000e+02	8.925170830444326953e+01	3.185947149793759436e+01	-2.838706789635584218e-03	8.691266768062087067e+01	1.573812284907211145e-01	0.000000000000000000e+00	0.000000000000000000e+00	7.315443489567484470e+00	1.000000000000000000e+00
1.520000000000000000e+02	7.950802979258595826e+01	4.100995696574737082e+01	2.268246430065541143e-03	-6.852903841107519156e+01	1.489319857123051483e-01	0.000000000000000000e+00	0.000000000000000000e+00	1.182951719039555627e+01	1.000000000000000000e+00
1.520000000000000000e+02	9.739840572822507170e+01	7.648889502335643797e+00	-2.394564758973660029e-03	7.259976705968037436e+01	3.516330383550270167e-01	0.000000000000000000e+00	0.000000000000000000e+00	5.611562580005814205e+00	1.000000000000000000e+00
1.520000000000000000e+02	1.235952494107630173e+02	2.964599383369762720e+01	-3.364296221600659390e-03	1.038502885041246913e+02	2.979716163072023694e-01	0.000000000000000000e+00	0.000000000000000000e+00	5.871350458470780964e+00	1.000000000000000000e+00
1.520000000000000000e+02	6.684128938456457547e+01	3.236008002505369774e+01	-2.621392233246672577e-03	7.990949879691333990e+01	3.280629557456515855e-01	0.000000000000000000e+00	0.000000000000000000e+00	8.935068353385531736e+00	1.000000000000000000e+00
1.530000000000000000e+02	7.698410708959940507e+01	1.050914620255771581e+01	-3.634601241703263198e-03	1.125611256304916168e+02	2.134695812790045055e-01	0.000000000000000000e+00	0.000000000000000000e+00	9.106610237365121208e+00	1.000000000000000000e+00
1.530000000000000000e+02	5.738729642235760053e+01	1.603658205752284616e+01	3.414405219638595636e-03	-1.054650987666503994e+02	1.803494244481932407e-01	0.000000000000000000e+00	0.000000000000000000e+00	3.632553590705479785e+00	1.000000000000000000e+00
1.530000000000000000e+02	1.389420290529366753e+02	2.954378009792652193e+01	-2.940962321659300414e-03	9.020794974526945964e+01	1.990440579699037649e-01	0.000000000000000000e+00	0.000000000000000000e+00	8.842919749361689341e+00	1.000000000000000000e+00
1.530000000000000000e+02	1.793869486805930080e+01	3.747630836804300003e+01	-3.977341744931464293e-03	1.236062652993613540e+02	2.911176406971418551e-01	0.000000000000000000e+00	0.000000000000000000e+00	3.172604518002043239e+00	1.000000000000000000e+00
1.540000000000000000e+02	3.792170795588858567e+01	5.216290417336391272e+01	-2.501959731616916136e-03	7.606067250098863042e+01	2.263391088577452193e-01	0.000000000000000000e+00	0.000000000000000000e+00	9.052950539328213253e+00	1.000000000000000000e+00
1.540000000000000000e+02	1.371008913375030147e+02	4.143753432044037766e+01	-3.993686246324419827e-03	1.241329824483498072e+02	3.316393595226669877e-01	0.000000000000000000e+00	0.000000000000000000e+00	4.755318726447716138e+00	1.000000000000000000e+00
1.540000000000000000e+02	1.760892831746575027e+01	4.392721814330006680e+01	-3.983968442879460593e-03	1.238198169621780949e+02	1.728653871367866746e-01	0.000000000000000000e+00	0.000000000000000000e+00	6.459333007857510189e+00	1.000000000000000000e+00
1.540000000000000000e+02	1.263590292453068997e+01	3.649168911944049398e+01	-3.754126945541399942e-03	1.164129554564902946e+02	3.166920354370401647e-01	0.000000000000000000e+00	0.000000000000000000e+00	3.980849161377431944e+00	1.000000000000000000e+00
1.540000000000000000e+02	1.038303014469959464e+02	3.853499732491678742e+01	-3.339196839736143906e-03	1.030414369803487347e+02	2.625146638756711281e-01	0.000000000000000000e+00	0.000000000000000000e+00	5.316988254424981797e+00	1.000000000000000000e+00
1.540000000000000000e+02	1.329360059896474979e+02	4.373248230009541970e+01	3.882898283068269424e-03	-1.205627346478467814e+02	3.172774067074313198e-01	0.000000000000000000e+00	0.000000000000000000e+00	4.755318726447716138e+00	1.000000000000000000e+00
1.550000000000000000e+02	1.052549741545451951e+02	2.840615577731407981e+01	-3.983539320721932002e-03	1.238059880912968680e+02	1.231529308253245247e-01	0.000000000000000000e+00	0.000000000000000000e+00	9.592844929701701773e+00	1.000000000000000000e+00
1.550000000000000000e+02	1.250597181884347151e+02	5.034098046321522446e+01	2.974098692501228342e-03	-9.127580090561181692e+01	1.563704760339351685e-01	0.000000000000000000e+00	0.000000000000000000e+00	8.673107001139648276e+00	1.000000000000000000e+00
1.550000000000000000e+02	6.501648375720203887e+01	1.487210819136382156e+01	3.060046537782003685e-03	-9.404555220848747865e+01	2.753346700381266166e-01	0.000000000000000000e+00	0.000000000000000000e+00	4.845139436446006975e+00	1.000000000000000000e+00
1.550000000000000000e+02	7.673805437904688631e+01	2.950931728065797799e+01	-1.720651179675384721e-03	5.088225909669122871e+01	2.611056853181759063e-01	0.000000000000000000e+00	0.000000000000000000e+00	9.540884251225305590e+00	1.000000000000000000e+00
1.550000000000000000e+02	1.836859708223970244e+01	3.013822163936107046e+01	3.121383705556248552e-03	-9.602220095171568914e+01	2.602399619239075257e-01	0.000000000000000000e+00	0.000000000000000000e+00	5.123425892327427178e+00	1.000000000000000000e+00
1.550000000000000000e+02	1.046703449211060928e+02	4.449418135662738649e+01	-3.565375647151883699e-03	1.103302648093197291e+02	2.070890668213150043e-01	0.000000000000000000e+00	0.000000000000000000e+00	6.018101641065031870e+00	1.000000000000000000e+00
1.560000000000000000e+02	2.891044140695086284e+01	5.129515498637552895e+01	3.968697501398637216e-03	-1.233276963054650253e+02	1.396947741777204710e-01	0.000000000000000000e+00	0.000000000000000000e+00	5.011332287253635442e+00	1.000000000000000000e+00
1.560000000000000000e+02	9.862685228374826352e+01	3.962792042522632130e+01	-2.654721506052596172e-03	8.098356640706148823e+01	3.412647405246610477e-01	0.000000000000000000e+00	0.000000000000000000e+00	5.316988254424981797e+00	1.000000000000000000e+00
1.560000000000000000e+02	1.192970278666297617e+02	1.504020616705827429e+01	1.755852872087140153e-03	-5.201666721480488320e+01	4.588705212450934212e-01	0.000000000000000000e+00	0.000000000000000000e+00	6.097690883725654487e+00	1.000000000000000000e+00
1.560000000000000000e+02	5.684855564166365127e+01	1.962896343490534079e+01	-4.175479663435423087e-03	1.299914487339501932e+02	2.116648132452260134e-01	0.000000000000000000e+00	0.000000000000000000e+00	3.632553590705479785e+00	1.000000000000000000e+00
1.560000000000000000e+02	5.358570841518123018e+01	3.498518592773579172e+01	2.182163271143117925e-03	-6.575492649701693892e+01	3.310389406026611470e-01	0.000000000000000000e+00	0.000000000000000000e+00	6.948259732416963708e+00	1.000000000000000000e+00
1.560000000000000000e+02	9.129596045934579251e+01	3.888348364031261184e+01	2.481952925300437342e-03	-7.541593408223685913e+01	2.269913789116914105e-01	0.000000000000000000e+00	0.000000000000000000e+00	6.226510159348402240e+00	1.000000000000000000e+00
1.560000000000000000e+02	6.577794294142636033e+01	5.126801367405601439e+01	2.000871957370568225e-03	-5.991264097047243808e+01	3.791001512855645128e-01	0.000000000000000000e+00	0.000000000000000000e+00	8.756193853803459604e+00	1.000000000000000000e+00
1.570000000000000000e+02	7.761156199857406079e+01	1.959411457633243359e+01	-5.347667605443579344e-03	1.677663233568796670e+02	1.266291605753844252e-01	0.000000000000000000e+00	0.000000000000000000e+00	5.791167142276615110e+00	1.000000000000000000e+00
1.570000000000000000e+02	1.146956246400398953e+02	4.230926244928396329e+01	-3.490608590408893729e-03	1.079208250828255444e+02	2.531379645467038975e-01	0.000000000000000000e+00	0.000000000000000000e+00	5.807616701956090033e+00	1.000000000000000000e+00
1.570000000000000000e+02	1.404071384846243973e+02	4.860695883246174276e+01	3.497810769087229734e-03	-1.081529221611490073e+02	2.314104375651675483e-01	0.000000000000000000e+00	0.000000000000000000e+00	7.895056556568867734e+00	1.000000000000000000e+00
1.570000000000000000e+02	1.197613248848681451e+02	7.449984319366498298e+00	-2.946592946762786706e-03	9.038940201048261258e+01	1.407514707638136686e-01	0.000000000000000000e+00	0.000000000000000000e+00	7.604409209026209204e+00	1.000000000000000000e+00
1.570000000000000000e+02	3.807241787055754401e+01	2.145672453681666525e+01	-2.735867311038462681e-03	8.359856738059690429e+01	2.313443582234336882e-01	0.000000000000000000e+00	0.000000000000000000e+00	8.894308697390782115e+00	1.000000000000000000e+00
1.580000000000000000e+02	1.166165355920686295e+02	5.232477800773392573e+01	-2.624366521971565735e-03	8.000534808835269018e+01	1.750019733383857412e-01	0.000000000000000000e+00	0.000000000000000000e+00	8.673107001139648276e+00	1.000000000000000000e+00
1.580000000000000000e+02	9.653897112170700012e+00	6.768985521550526130e+00	-3.110019085039552982e-03	9.565596521444997791e+01	4.603439516999429104e-01	0.000000000000000000e+00	0.000000000000000000e+00	1.287425376161158752e+01	1.000000000000000000e+00
1.580000000000000000e+02	1.096937548736907360e+02	1.098967486116007741e+01	-2.835742023754869202e-03	8.681712527191933759e+01	1.413894618819738769e-01	0.000000000000000000e+00	0.000000000000000000e+00	1.042255515873979022e+01	1.000000000000000000e+00
1.580000000000000000e+02	1.247628586214207616e+02	1.774326522550516572e+01	-1.890260565660222382e-03	5.634808335647082345e+01	2.671426785500176093e-01	0.000000000000000000e+00	0.000000000000000000e+00	6.097690883725654487e+00	1.000000000000000000e+00
1.580000000000000000e+02	6.798517391796390541e+01	2.571253496805815786e+01	-2.705222671531493789e-03	8.261101463947463230e+01	3.433870412273436479e-01	0.000000000000000000e+00	0.000000000000000000e+00	7.023103649582084884e+00	1.000000000000000000e+00
1.580000000000000000e+02	3.658789351129964018e+01	3.487647986328837391e+01	-3.103430390212156328e-03	9.544363823844707895e+01	2.558793216043939722e-01	0.000000000000000000e+00	0.000000000000000000e+00	6.801703052846965747e+00	1.000000000000000000e+00
1.590000000000000000e+02	9.854983322328975248e+01	2.042473491585410628e+01	2.694220317830747172e-03	-8.225645329593204735e+01	2.664303307200951432e-01	0.000000000000000000e+00	0.000000000000000000e+00	9.029128270438793180e+00	1.000000000000000000e+00
1.590000000000000000e+02	1.141825397579465289e+02	2.233385621807405030e+01	3.526477429139735550e-03	-1.090767326274863365e+02	2.344061401399856193e-01	0.000000000000000000e+00	0.000000000000000000e+00	8.908160285970646797e+00	1.000000000000000000e+00
1.590000000000000000e+02	7.221631429446121331e+01	4.081858514059397436e+01	2.177849768137365277e-03	-6.561591974785281423e+01	4.179245924527320577e-01	0.000000000000000000e+00	0.000000000000000000e+00	1.168901496928342887e+01	1.000000000000000000e+00
1.590000000000000000e+02	9.198535963055142872e+01	4.507171097511616153e+01	-2.221883487343083007e-03	6.703494835458599255e+01	2.235379786636800814e-01	0.000000000000000000e+00	0.000000000000000000e+00	6.226510159348402240e+00	1.000000000000000000e+00
1.600000000000000000e+02	1.105257797102206752e+01	1.956703622364781481e+01	-3.057840007111021011e-03	9.397444465272707248e+01	3.703410218203717630e-01	0.000000000000000000e+00	0.000000000000000000e+00	8.279818752559563677e+00	1.000000000000000000e+00
1.600000000000000000e+02	2.960268456352604716e+01	3.413349617466714392e+01	-3.502108781924450839e-03	1.082914297248555755e+02	2.254194391794122065e-01	0.000000000000000000e+00	0.000000000000000000e+00	4.901739557707434081e+00	1.000000000000000000e+00
1.600000000000000000e+02	1.112996835819752128e+01	3.555947975729674226e+01	-3.147889761118661221e-03	9.687638387728239309e+01	1.909225246138526177e-01	0.000000000000000000e+00	0.000000000000000000e+00	9.043659955228964265e+00	1.000000000000000000e+00
1.600000000000000000e+02	6.685997752324072962e+01	1.039138203445791042e+01	3.037894839731256069e-03	-9.333169260751049023e+01	1.773505819878767875e-01	0.000000000000000000e+00	0.000000000000000000e+00	4.845139436446006975e+00	1.000000000000000000e+00
1.600000000000000000e+02	4.112630308448541427e+01	2.981031731505490256e+01	-2.934393626883639167e-03	8.999626729001249714e+01	3.287887566239560133e-01	0.000000000000000000e+00	0.000000000000000000e+00	6.801703052846965747e+00	1.000000000000000000e+00
1.610000000000000000e+02	8.070937260562585891e+01	3.278733172189965472e+01	-5.126735800494625767e-03	1.606465851877028967e+02	1.585710998145657413e-01	0.000000000000000000e+00	0.000000000000000000e+00	6.736232891058396177e+00	1.000000000000000000e+00
1.610000000000000000e+02	8.530173560540211497e+01	2.231732756274248786e+01	-3.940736667930525364e-03	1.224266317741228391e+02	1.513278741125592131e-01	0.000000000000000000e+00	0.000000000000000000e+00	8.158103889538743658e+00	1.000000000000000000e+00
1.610000000000000000e+02	9.986717924960098003e+01	3.038360094146051438e+01	-3.939620808659845264e-03	1.223906721446673771e+02	1.383548547123395478e-01	0.000000000000000000e+00	0.000000000000000000e+00	5.836397225854238258e+00	1.000000000000000000e+00
1.610000000000000000e+02	1.306806730104924270e+02	5.003996725648543276e+01	2.685998674122059161e-03	-8.199150298450159369e+01	2.128803477636678210e-01	0.000000000000000000e+00	0.000000000000000000e+00	9.831461934158323146e+00	1.000000000000000000e+00
1.620000000000000000e+02	7.182529405796823596e+01	1.983227458410352284e+01	-2.580620828013861084e-03	7.859560136999425595e+01	2.350061367237979981e-01	0.000000000000000000e+00	0.000000000000000000e+00	5.791167142276615110e+00	1.000000000000000000e+00
1.620000000000000000e+02	3.122452008338049012e+01	4.264311731211977019e+01	5.081959323895040605e-03	-1.592036205154096820e+02	2.878246993609965276e-01	0.000000000000000000e+00	0.000000000000000000e+00	3.878697361887243122e+00	1.000000000000000000e+00
1.620000000000000000e+02	3.491541229987370087e+01	4.758148435662498343e+01	4.244452608902732176e-03	-1.322141676973769790e+02	3.569002716731242142e-01	0.000000000000000000e+00	0.000000000000000000e+00	4.014657179359871542e+00	1.000000000000000000e+00
1.620000000000000000e+02	1.917722506564706819e+01	4.582993514095406340e+01	-2.799193842751857182e-03	8.563932527448913845e+01	2.655250103918675997e-01	0.000000000000000000e+00	0.000000000000000000e+00	9.049359065937407465e+00	1.000000000000000000e+00
1.630000000000000000e+02	1.227886506395052635e+02	2.917689895824579693e+01	-4.211130332128910740e-03	1.311403255410371003e+02	1.523818848597421338e-01	0.000000000000000000e+00	0.000000000000000000e+00	7.816994663192161852e+00	1.000000000000000000e+00
1.630000000000000000e+02	1.036120072658997060e+02	4.360298703949813159e+01	2.898254835643267538e-03	-8.883166026821483285e+01	2.399933554375448530e-01	0.000000000000000000e+00	0.000000000000000000e+00	8.170534998362207091e+00	1.000000000000000000e+00
1.630000000000000000e+02	3.885326814453745214e+01	4.679997068788124892e+01	-4.282095752333577900e-03	1.334272539035676743e+02	2.620303630652666138e-01	0.000000000000000000e+00	0.000000000000000000e+00	4.014657179359871542e+00	1.000000000000000000e+00
1.630000000000000000e+02	9.496136050778930837e+01	4.806654185413522740e+00	-2.379668341169383691e-03	7.211971578571547070e+01	3.016851145359558117e-01	0.000000000000000000e+00	0.000000000000000000e+00	7.674839230221675024e+00	1.000000000000000000e+00
1.630000000000000000e+02	9.888642351987193990e+01	1.140188257879994538e+01	-2.659968741426353440e-03	8.115266357250503404e+01	3.194417015870421039e-01	0.000000000000000000e+00	0.000000000000000000e+00	7.674839230221675024e+00	1.000000000000000000e+00
1.640000000000000000e+02	1.342386842282896851e+02	2.325603370669598036e+01	-2.467120630553819825e-03	7.493794923497428329e+01	3.201742701946848069e-01	0.000000000000000000e+00	0.000000000000000000e+00	5.488105285823875690e+00	1.000000000000000000e+00
1.640000000000000000e+02	8.566450871608724071e+01	3.735060463608949277e+01	2.673232247619619032e-03	-8.158009271211273017e+01	3.362613514465845332e-01	0.000000000000000000e+00	0.000000000000000000e+00	6.682206855878480845e+00	1.000000000000000000e+00
1.640000000000000000e+02	7.882145735047494384e+01	1.066793344516099040e+01	-5.787470393895057484e-03	1.819393877582312484e+02	2.203520822112747801e-01	0.000000000000000000e+00	0.000000000000000000e+00	3.479410540593807166e+00	1.000000000000000000e+00
1.640000000000000000e+02	7.299315316412942956e+00	2.694730844225557220e+01	-2.417938828701615694e-03	7.335301875401916050e+01	2.777458444018741091e-01	0.000000000000000000e+00	0.000000000000000000e+00	4.967022010684261524e+00	1.000000000000000000e+00
1.650000000000000000e+02	5.951154499163082079e+01	4.295259724039471649e+01	-4.141860554604272909e-03	1.289080408814042471e+02	1.041768665836098062e-01	0.000000000000000000e+00	0.000000000000000000e+00	7.167255556620898638e+00	1.000000000000000000e+00
1.650000000000000000e+02	1.075375912238042702e+02	1.229065793636442905e+01	-2.558785469723995863e-03	7.789193611957942665e+01	1.909473451782051079e-01	0.000000000000000000e+00	0.000000000000000000e+00	8.696701919565581917e+00	1.000000000000000000e+00
1.650000000000000000e+02	1.381224423710534381e+02	1.312523772393122456e+01	-3.574795088072181028e-03	1.106338152785155984e+02	1.661440552647345248e-01	0.000000000000000000e+00	0.000000000000000000e+00	5.704826116942148140e+00	1.000000000000000000e+00
1.650000000000000000e+02	5.016585537858660615e+01	3.455700837088695465e+01	3.343976631806991080e-03	-1.031954703394452224e+02	3.159374002157890882e-01	0.000000000000000000e+00	0.000000000000000000e+00	4.388861757355939197e+00	1.000000000000000000e+00
1.650000000000000000e+02	3.022117504246411102e+01	2.477785494373406650e+01	-2.002440729610188101e-03	5.996319615240175693e+01	3.023118125207987505e-01	0.000000000000000000e+00	0.000000000000000000e+00	9.361603172960759167e+00	1.000000000000000000e+00
1.650000000000000000e+02	5.694890890002893258e+01	2.606968692775816265e+01	4.379258303632694097e-03	-1.365584098059908058e+02	1.580624274446694733e-01	0.000000000000000000e+00	0.000000000000000000e+00	7.960835212862323651e+00	1.000000000000000000e+00
1.650000000000000000e+02	5.012425438236250130e+01	3.016834378102654668e+01	-2.855808467063597044e-03	8.746378554963617091e+01	3.481194735503018167e-01	0.000000000000000000e+00	0.000000000000000000e+00	4.388861757355939197e+00	1.000000000000000000e+00
1.650000000000000000e+02	2.545446763203528917e+01	3.705559159125005664e+01	-2.506881318825434236e-03	7.621927534365998724e+01	2.996575574144172416e-01	0.000000000000000000e+00	0.000000000000000000e+00	5.074085664858396072e+00	1.000000000000000000e+00
1.650000000000000000e+02	3.120933334539786230e+01	3.876444968159243842e+01	-2.920984655372315612e-03	8.956415039176586390e+01	4.197956999078618079e-01	0.000000000000000000e+00	0.000000000000000000e+00	3.878697361887243122e+00	1.000000000000000000e+00
1.660000000000000000e+02	1.193610535550092067e+02	1.297660458844494613e+01	-2.985079299543137981e-03	9.162966144232846943e+01	2.467963223579988652e-01	0.000000000000000000e+00	0.000000000000000000e+00	1.184334345980570369e+01	1.000000000000000000e+00
1.660000000000000000e+02	1.216010441401832765e+01	2.592552715292670840e+01	2.386602178772206061e-03	-7.234316531690042495e+01	2.556676217671599582e-01	0.000000000000000000e+00	0.000000000000000000e+00	4.967022010684261524e+00	1.000000000000000000e+00
1.660000000000000000e+02	1.001240924075290621e+02	3.621434087797307200e+01	1.662880206419319615e-03	-4.902053437373098888e+01	3.986054511897050290e-01	0.000000000000000000e+00	0.000000000000000000e+00	5.836397225854238258e+00	1.000000000000000000e+00
1.670000000000000000e+02	6.869181585292621151e+01	8.045483701409061439e+00	3.038924969173221850e-03	-9.336488951145490489e+01	1.846748369138389023e-01	0.000000000000000000e+00	0.000000000000000000e+00	1.046359782901492608e+01	1.000000000000000000e+00
1.670000000000000000e+02	2.145756801205611808e+01	2.807008910681733127e+01	1.518808869314754260e-03	-4.437769810077016075e+01	3.734842691330960696e-01	0.000000000000000000e+00	0.000000000000000000e+00	6.758105051844716549e+00	1.000000000000000000e+00
1.670000000000000000e+02	8.977749737341376601e+01	3.208418148850130081e+01	2.069902063265326338e-03	-6.213720198320113752e+01	4.433650440281122762e-01	0.000000000000000000e+00	0.000000000000000000e+00	5.113289937710075783e+00	1.000000000000000000e+00
1.680000000000000000e+02	1.437451941882218307e+02	3.452798931258786297e+01	2.118441175322261904e-03	-6.370142117241909574e+01	2.867504565200482691e-01	0.000000000000000000e+00	0.000000000000000000e+00	1.474553202836325383e+01	1.000000000000000000e+00
1.680000000000000000e+02	1.120712508286964066e+02	5.000609034724866575e+01	3.512924139869481183e-03	-1.086399649517883148e+02	2.265066891682803174e-01	0.000000000000000000e+00	0.000000000000000000e+00	3.749353335581316227e+00	1.000000000000000000e+00
1.680000000000000000e+02	1.374244017488219356e+02	1.878719677661430509e+01	-3.596438631288658046e-03	1.113312991052112721e+02	3.087410974276482145e-01	0.000000000000000000e+00	0.000000000000000000e+00	5.488105285823875690e+00	1.000000000000000000e+00
1.690000000000000000e+02	8.454588372626496096e+01	1.246574330830361710e+01	-3.565411237489668657e-03	1.103314117419057254e+02	3.289662551196944618e-01	0.000000000000000000e+00	0.000000000000000000e+00	3.697887803009836993e+00	1.000000000000000000e+00
1.690000000000000000e+02	1.157539614865946760e+02	4.930232004009068447e+01	-3.433114786142077782e-03	1.060680323949452060e+02	2.450040312868162484e-01	0.000000000000000000e+00	0.000000000000000000e+00	3.749353335581316227e+00	1.000000000000000000e+00
1.690000000000000000e+02	8.096933562364675652e+01	1.340525268734516828e+01	4.346330579828961566e-03	-1.354972824954901398e+02	2.261303316123446372e-01	0.000000000000000000e+00	0.000000000000000000e+00	3.479410540593807166e+00	1.000000000000000000e+00
1.690000000000000000e+02	1.428101410981237684e+01	1.765877823903577948e+01	-2.800197357205430528e-03	8.567166448504362108e+01	4.002038098539992816e-01	0.000000000000000000e+00	0.000000000000000000e+00	8.534482734356549471e+00	1.000000000000000000e+00
1.690000000000000000e+02	3.939054223563511670e+01	1.827343172203718069e+01	3.349870640760559213e-03	-1.033854104004784773e+02	3.423146512347245984e-01	0.000000000000000000e+00	0.000000000000000000e+00	3.923272126682211258e+00	1.000000000000000000e+00
1.690000000000000000e+02	8.906887264171986374e+01	2.662366472243543924e+01	3.213589305701486463e-03	-9.899361437459332080e+01	2.777068874130655951e-01	0.000000000000000000e+00	0.000000000000000000e+00	5.506304782960586230e+00	1.000000000000000000e+00
1.690000000000000000e+02	5.679139899008779935e+01	3.586713756949053078e+01	-1.911199734394727684e-03	5.702286804355711780e+01	3.353969538334444778e-01	0.000000000000000000e+00	0.000000000000000000e+00	6.753833479212966395e+00	1.000000000000000000e+00
1.690000000000000000e+02	2.362857286602153906e+01	4.709258075749387018e+01	2.716577653241783984e-03	-8.297693975700914848e+01	4.464930690179884643e-01	0.000000000000000000e+00	0.000000000000000000e+00	5.413912322184143200e+00	1.000000000000000000e+00
1.700000000000000000e+02	6.020617116820108805e+01	5.008611297169695575e+01	-3.477677557185416494e-03	1.075041102018270607e+02	1.193660932685979281e-01	0.000000000000000000e+00	0.000000000000000000e+00	7.167255556620898638e+00	1.000000000000000000e+00
1.700000000000000000e+02	3.591531306828084524e+01	1.645275975422647718e+01	-3.427171782068790060e-03	1.058765134194408120e+02	2.838955669960033790e-01	0.000000000000000000e+00	0.000000000000000000e+00	3.796665334598923192e+00	1.000000000000000000e+00
1.700000000000000000e+02	8.727953908641618241e+00	2.956298159784311963e+01	-3.201730590887165440e-03	9.861145597725251832e+01	2.611643135025254470e-01	0.000000000000000000e+00	0.000000000000000000e+00	3.604104093390867014e+00	1.000000000000000000e+00
1.710000000000000000e+02	4.210641618032474298e+01	1.280732174018221770e+01	3.783030322155548058e-03	-1.173443943398388853e+02	1.736656005941928926e-01	0.000000000000000000e+00	0.000000000000000000e+00	6.103632493620373189e+00	1.000000000000000000e+00
1.710000000000000000e+02	5.295474054476225234e+01	1.711291837334057320e+01	-2.225799136429619431e-03	6.716113388167639187e+01	2.502327013097683794e-01	0.000000000000000000e+00	0.000000000000000000e+00	9.671555443647356753e+00	1.000000000000000000e+00
1.710000000000000000e+02	3.060373325701797143e+01	3.774252017256358727e+01	2.560358803678316163e-03	-7.794263830711655316e+01	2.258209660784635808e-01	0.000000000000000000e+00	0.000000000000000000e+00	6.858588882256468011e+00	1.000000000000000000e+00
1.710000000000000000e+02	2.029051528639668334e+01	4.283020838668834074e+01	3.557290840581563834e-03	-1.100697242052069953e+02	2.933880656747478444e-01	0.000000000000000000e+00	0.000000000000000000e+00	5.413912322184143200e+00	1.000000000000000000e+00
1.710000000000000000e+02	1.256165392154716045e+02	4.409107296337266746e+01	3.249939955358564260e-03	-1.001650487359686110e+02	1.617300651029114356e-01	0.000000000000000000e+00	0.000000000000000000e+00	6.819564506535379600e+00	1.000000000000000000e+00
1.710000000000000000e+02	1.326729294113619346e+02	5.294184577246731749e+01	-3.089480617268719562e-03	9.499409349816087911e+01	1.602832160764430247e-01	0.000000000000000000e+00	0.000000000000000000e+00	8.105347867235412451e+00	1.000000000000000000e+00
1.710000000000000000e+02	4.930195337119260834e+00	1.704142108294345803e+01	3.446113755514700928e-03	-1.064869365831566199e+02	2.680282715988099307e-01	0.000000000000000000e+00	0.000000000000000000e+00	9.371176104306673693e+00	1.000000000000000000e+00
1.710000000000000000e+02	8.213751544103695323e+01	4.322938302307636604e+01	-3.285298881326407985e-03	1.013045238554178837e+02	3.761776220035172313e-01	0.000000000000000000e+00	0.000000000000000000e+00	9.529527296685978754e+00	1.000000000000000000e+00
1.720000000000000000e+02	5.359665067245656189e+01	6.243281983161407922e+00	-2.404664655814003297e-03	7.292524587001081215e+01	2.624649710871591601e-01	0.000000000000000000e+00	0.000000000000000000e+00	1.088857400520121743e+01	1.000000000000000000e+00
1.720000000000000000e+02	9.086580714147326887e+01	1.229542767475188647e+01	4.013627225922924979e-03	-1.247755995383204350e+02	1.869149686283865242e-01	0.000000000000000000e+00	0.000000000000000000e+00	3.461640106990705679e+00	1.000000000000000000e+00
1.720000000000000000e+02	1.197057869657938625e+02	1.334085075187912217e+01	3.150091980571302370e-03	-9.694735249991911985e+01	3.188803301940873469e-01	0.000000000000000000e+00	0.000000000000000000e+00	3.269030903449775760e+00	1.000000000000000000e+00
1.720000000000000000e+02	8.511158534831069744e+01	3.417583130648845469e+01	-4.180579401187776815e-03	1.301557926478407978e+02	2.591894354719821436e-01	0.000000000000000000e+00	0.000000000000000000e+00	5.113289937710075783e+00	1.000000000000000000e+00
1.720000000000000000e+02	7.220108579370159418e+01	5.346572249661684850e+01	-3.070572539105085371e-03	9.438476264225035095e+01	1.113218389455475910e-01	0.000000000000000000e+00	0.000000000000000000e+00	1.246193152821725292e+01	1.000000000000000000e+00
1.720000000000000000e+02	1.294086808795653951e+02	1.624781370959464866e+01	-3.854975452332346560e-03	1.196628947908015448e+02	2.998926285806567948e-01	0.000000000000000000e+00	0.000000000000000000e+00	3.656015342738252905e+00	1.000000000000000000e+00
1.720000000000000000e+02	2.703602649183297402e+01	3.188490035787219412e+01	-2.523465676498329487e-03	7.675372209007693414e+01	2.281993433884228484e-01	0.000000000000000000e+00	0.000000000000000000e+00	6.758105051844716549e+00	1.000000000000000000e+00
1.720000000000000000e+02	9.605417330446806545e+01	3.675734261985432738e+01	-3.812165047664771173e-03	1.182832886620231960e+02	9.305566764163575311e-02	0.000000000000000000e+00	0.000000000000000000e+00	7.825285662713218571e+00	1.000000000000000000e+00
1.720000000000000000e+02	1.018324806306609176e+01	3.856429202715296611e+01	-3.164768151338526441e-03	9.742030610301354443e+01	2.408288631097482702e-01	0.000000000000000000e+00	0.000000000000000000e+00	3.529115603064279849e+00	1.000000000000000000e+00
1.720000000000000000e+02	1.046281005594125872e+02	4.426122977001458025e+01	3.184104882315751811e-03	-9.804345070474919055e+01	2.268528655129411487e-01	0.000000000000000000e+00	0.000000000000000000e+00	7.619237748140524680e+00	1.000000000000000000e+00
1.730000000000000000e+02	1.166106432717818677e+02	1.228887710148314305e+01	-2.922095768382166042e-03	8.959995706843845653e+01	2.973769603429025077e-01	0.000000000000000000e+00	0.000000000000000000e+00	3.269030903449775760e+00	1.000000000000000000e+00
1.730000000000000000e+02	3.687976603748407456e+01	3.186122452144959638e+01	-2.166611507794064754e-03	6.525375608771420843e+01	2.059639818952705426e-01	0.000000000000000000e+00	0.000000000000000000e+00	8.601059585731134050e+00	1.000000000000000000e+00
1.730000000000000000e+02	4.777113300781008576e+01	5.188643768366416253e+01	2.951225599638420977e-03	-9.053869366865205848e+01	2.983942050052382777e-01	0.000000000000000000e+00	0.000000000000000000e+00	5.319971220011433743e+00	1.000000000000000000e+00
1.740000000000000000e+02	3.668583209246654775e+01	4.837365045868840951e+01	-3.924981121049932360e-03	1.219188942461198906e+02	2.255648467617242803e-01	0.000000000000000000e+00	0.000000000000000000e+00	9.764381060840115367e+00	1.000000000000000000e+00
1.740000000000000000e+02	9.196986057384381752e+01	6.013589641052231372e+00	-3.217773924986819505e-03	9.912846772292016340e+01	3.193734840184615509e-01	0.000000000000000000e+00	0.000000000000000000e+00	6.378120652916871691e+00	1.000000000000000000e+00
1.740000000000000000e+02	3.492170483139765480e+01	1.278841665695201080e+01	2.520460168654999663e-03	-7.665686673276493934e+01	3.233227287184311516e-01	0.000000000000000000e+00	0.000000000000000000e+00	3.796665334598923192e+00	1.000000000000000000e+00
1.740000000000000000e+02	1.287364720933167916e+02	2.984056117986945011e+01	3.793238192730436203e-03	-1.176733527067650016e+02	2.074452272185858259e-01	0.000000000000000000e+00	0.000000000000000000e+00	3.090877279954063805e+00	1.000000000000000000e+00
1.740000000000000000e+02	6.532578255805529466e+01	3.205947068948483292e+01	-2.349326520459096498e-03	7.114192166918589066e+01	3.277432051260894541e-01	0.000000000000000000e+00	0.000000000000000000e+00	4.151988301004865711e+00	1.000000000000000000e+00
1.740000000000000000e+02	1.248378994185244579e+02	5.086604013121984735e+01	4.693478510383908807e-03	-1.466844557143657255e+02	2.500850177388664886e-01	0.000000000000000000e+00	0.000000000000000000e+00	6.819564506535379600e+00	1.000000000000000000e+00
1.750000000000000000e+02	7.343298541444015370e+01	8.817106080601286422e+00	-2.726219921944726503e-03	8.328767106406409937e+01	2.664336678330667674e-01	0.000000000000000000e+00	0.000000000000000000e+00	6.234427772015290969e+00	1.000000000000000000e+00
1.750000000000000000e+02	1.431884339968153768e+02	3.788972754944943944e+01	1.405132907900247079e-03	-4.071438180465004564e+01	3.086606689859228148e-01	0.000000000000000000e+00	0.000000000000000000e+00	1.082552357034221124e+01	1.000000000000000000e+00
1.750000000000000000e+02	9.812158807031288177e+01	5.207279726565167266e+01	-3.660835311241300398e-03	1.134065435469656933e+02	2.108965477138259326e-01	0.000000000000000000e+00	0.000000000000000000e+00	6.452363680034631344e+00	1.000000000000000000e+00
1.750000000000000000e+02	8.936119086568234593e+01	1.541297191548876455e+01	-3.563239654671237090e-03	1.102614304140317785e+02	2.203511838709083515e-01	0.000000000000000000e+00	0.000000000000000000e+00	3.461640106990705679e+00	1.000000000000000000e+00
1.750000000000000000e+02	1.287150846145699923e+01	2.921403479149122617e+01	-3.045264778021547578e-03	9.356919589936106263e+01	2.985132329759524472e-01	0.000000000000000000e+00	0.000000000000000000e+00	4.158221760058048666e+00	1.000000000000000000e+00
1.750000000000000000e+02	1.034055231936270580e+01	5.114815451114829870e+01	4.455570324450954661e-03	-1.390176374736066975e+02	1.614088523000518638e-01	0.000000000000000000e+00	0.000000000000000000e+00	1.151749421350330849e+01	1.000000000000000000e+00
1.760000000000000000e+02	1.520710736404913810e+01	1.733679124717389541e+01	6.457604724236655491e-03	-2.035351058184316457e+02	1.824199542528999185e-01	0.000000000000000000e+00	0.000000000000000000e+00	3.874465942371263960e+00	1.000000000000000000e+00
1.760000000000000000e+02	1.365081660719195895e+02	2.056808917693350125e+01	-4.619571818787784369e-03	1.443027420754621915e+02	2.068583692492077519e-01	0.000000000000000000e+00	0.000000000000000000e+00	4.399041757871432701e+00	1.000000000000000000e+00
1.760000000000000000e+02	5.378528750219894050e+01	2.674874612455310086e+01	-2.916185305936290582e-03	8.940948677792003707e+01	2.864447601295847523e-01	0.000000000000000000e+00	0.000000000000000000e+00	8.076480465328648606e+00	1.000000000000000000e+00
1.760000000000000000e+02	1.057750609481311699e+02	3.540907537334273059e+01	-2.701737077968217014e-03	8.249868806186651682e+01	2.246749103817625715e-01	0.000000000000000000e+00	0.000000000000000000e+00	6.711716661537369788e+00	1.000000000000000000e+00
1.770000000000000000e+02	8.641680233472010286e+01	4.483055219493839871e+01	-3.116809449215735689e-03	9.587479117759706071e+01	3.747039341919942146e-01	0.000000000000000000e+00	0.000000000000000000e+00	4.365233623009086017e+00	1.000000000000000000e+00
1.770000000000000000e+02	6.478840783214315024e+01	2.794240434855320743e+01	3.373325810033791280e-03	-1.041412756050275306e+02	3.004366597949705842e-01	0.000000000000000000e+00	0.000000000000000000e+00	4.151988301004865711e+00	1.000000000000000000e+00
1.770000000000000000e+02	9.714493758604062634e+01	4.569477634290448975e+01	-2.071551097093100521e-03	6.219034367137310682e+01	4.504707720050508124e-01	0.000000000000000000e+00	0.000000000000000000e+00	3.966293410529969421e+00	1.000000000000000000e+00
1.770000000000000000e+02	3.520004718810096733e+01	1.816620386823326427e+01	-2.865588826381730049e-03	8.777896695849517528e+01	3.532551344115557601e-01	0.000000000000000000e+00	0.000000000000000000e+00	5.384985585621874016e+00	1.000000000000000000e+00
1.770000000000000000e+02	7.015983021488573002e+00	4.012091950223899772e+01	-2.977805793082482100e-03	9.139526575817764353e+01	3.200223911591867365e-01	0.000000000000000000e+00	0.000000000000000000e+00	3.529115603064279849e+00	1.000000000000000000e+00
1.770000000000000000e+02	8.289313531432679838e+01	4.225391964200392891e+01	3.365933069560719804e-03	-1.039030374910850583e+02	2.898109190757680587e-01	0.000000000000000000e+00	0.000000000000000000e+00	4.365233623009086017e+00	1.000000000000000000e+00
1.770000000000000000e+02	1.168164115506171896e+02	4.648936795673978395e+01	-2.367429231808545771e-03	7.172529881124128792e+01	3.556049316881947364e-01	0.000000000000000000e+00	0.000000000000000000e+00	5.719374980699652333e+00	1.000000000000000000e+00
1.780000000000000000e+02	1.150353526411216798e+01	1.619879298743739326e+01	-4.138415982071937983e-03	1.287970362456496503e+02	3.396643900899407598e-01	0.000000000000000000e+00	0.000000000000000000e+00	3.874465942371263960e+00	1.000000000000000000e+00
1.780000000000000000e+02	7.851188606622636712e+01	5.201465360927784332e+00	-4.376856314958084936e-03	1.364810034296092169e+02	3.178992036150133371e-01	0.000000000000000000e+00	0.000000000000000000e+00	6.234427772015290969e+00	1.000000000000000000e+00
1.780000000000000000e+02	1.276729171765177284e+02	6.548044775772607906e+00	-2.795940608908348453e-03	8.553448671050674079e+01	2.941594140520906731e-01	0.000000000000000000e+00	0.000000000000000000e+00	4.014592305619481216e+00	1.000000000000000000e+00
1.780000000000000000e+02	4.099978361676323146e+01	1.292808959357981813e+01	-3.899957051016956621e-03	1.211124697179579357e+02	3.007157304247269902e-01	0.000000000000000000e+00	0.000000000000000000e+00	3.434580728871620359e+00	1.000000000000000000e+00
1.780000000000000000e+02	4.577691311024449305e+01	2.570209608508264054e+01	-3.127509275587431452e-03	9.621960328936941664e+01	2.943010057372381638e-01	0.000000000000000000e+00	0.000000000000000000e+00	8.076480465328648606e+00	1.000000000000000000e+00
1.790000000000000000e+02	1.435295035423159788e+02	4.870987690780705748e+01	-2.585141935353245813e-03	7.874129836685081330e+01	2.886098214606694912e-01	0.000000000000000000e+00	0.000000000000000000e+00	1.082552357034221124e+01	1.000000000000000000e+00
1.790000000000000000e+02	1.692021757022837392e+01	6.336711622211073092e+00	3.018215385423933961e-03	-9.269750341952651240e+01	2.594815969436963243e-01	0.000000000000000000e+00	0.000000000000000000e+00	1.113267705154684251e+01	1.000000000000000000e+00
1.790000000000000000e+02	4.054202511700303546e+01	9.524150413889087119e+00	4.244291567959765019e-03	-1.322089779993671925e+02	2.228510973441326648e-01	0.000000000000000000e+00	0.000000000000000000e+00	3.434580728871620359e+00	1.000000000000000000e+00
1.790000000000000000e+02	1.258504909313609659e+02	3.094719350027778404e+01	-2.304288551349985455e-03	6.969053015132620033e+01	1.569547674189739617e-01	0.000000000000000000e+00	0.000000000000000000e+00	3.090877279954063805e+00	1.000000000000000000e+00
1.790000000000000000e+02	1.075870158885416430e+02	4.187157951946754508e+01	-2.185498553733864445e-03	6.586240916014828883e+01	3.371000641029801015e-01	0.000000000000000000e+00	0.000000000000000000e+00	6.324641925951963728e+00	1.000000000000000000e+00
1.790000000000000000e+02	1.010072643949953886e+02	4.479260394294826142e+01	3.001874365929636281e-03	-9.217089847804379588e+01	1.846565282973832156e-01	0.000000000000000000e+00	0.000000000000000000e+00	3.966293410529969421e+00	1.000000000000000000e+00
1.800000000000000000e+02	2.484451814207544373e+01	1.713568605993542349e+01	-2.627123740963265442e-03	8.009420210056936185e+01	2.566005127883296266e-01	0.000000000000000000e+00	0.000000000000000000e+00	8.091009506589685429e+00	1.000000000000000000e+00
1.800000000000000000e+02	1.203949267105612648e+02	1.892214724497263489e+01	-3.694854125782196311e-03	1.145028322973016799e+02	2.036685589196878254e-01	0.000000000000000000e+00	0.000000000000000000e+00	9.008619933663318591e+00	1.000000000000000000e+00
1.800000000000000000e+02	1.011896997867943639e+02	2.260673669392683749e+01	3.757164095206707872e-03	-1.165108305016997861e+02	1.940365438594796599e-01	0.000000000000000000e+00	0.000000000000000000e+00	1.151501854261237234e+01	1.000000000000000000e+00
1.800000000000000000e+02	8.465665799045055451e+01	3.121200112813072991e+01	-2.066542775634123540e-03	6.202894573474182494e+01	2.439204524048249612e-01	0.000000000000000000e+00	0.000000000000000000e+00	1.118185926830678767e+01	1.000000000000000000e+00
1.800000000000000000e+02	3.020610000205735446e+01	3.818829095756182568e+01	-2.873576503045715842e-03	8.803637745872063647e+01	2.612710310661103819e-01	0.000000000000000000e+00	0.000000000000000000e+00	1.086056319188501007e+01	1.000000000000000000e+00
1.800000000000000000e+02	5.491136815239227786e+01	1.120988264127999479e+01	2.370488087794096668e-03	-7.182387336332705274e+01	2.493347034084631986e-01	0.000000000000000000e+00	0.000000000000000000e+00	1.401729001707836098e+01	1.000000000000000000e+00
1.810000000000000000e+02	8.634718514779108034e+01	1.006159515493662937e+01	-3.988759473295807635e-03	1.239742124876789831e+02	9.845722184281913147e-02	0.000000000000000000e+00	0.000000000000000000e+00	8.157374624383331607e+00	1.000000000000000000e+00
1.810000000000000000e+02	1.111308251455511282e+02	4.711013957366595406e+01	2.652401874525253406e-03	-8.090881406831395850e+01	3.090303233789560844e-01	0.000000000000000000e+00	0.000000000000000000e+00	5.719374980699652333e+00	1.000000000000000000e+00
1.820000000000000000e+02	7.107362460561630257e+01	2.017294910288728715e+01	3.511170691696809294e-03	-1.085834584117474577e+02	3.969344535688724696e-01	0.000000000000000000e+00	0.000000000000000000e+00	4.362720035416197462e+00	1.000000000000000000e+00
1.820000000000000000e+02	1.415087330190391697e+02	3.380996842374359801e+01	-2.819988954368715835e-03	8.630946758353806558e+01	2.563386907558137251e-01	0.000000000000000000e+00	0.000000000000000000e+00	7.924493926514699638e+00	1.000000000000000000e+00
1.820000000000000000e+02	1.005140887633844073e+02	3.542821261138750089e+01	-3.188854079425561695e-03	9.819649811204064349e+01	2.449832004350978032e-01	0.000000000000000000e+00	0.000000000000000000e+00	9.377368885472364468e+00	1.000000000000000000e+00
1.830000000000000000e+02	1.313804523158111124e+02	5.008195896419853632e+00	-3.539996438510469370e-03	1.095123956007215043e+02	1.225654705274177303e-01	0.000000000000000000e+00	0.000000000000000000e+00	4.014592305619481216e+00	1.000000000000000000e+00
1.830000000000000000e+02	1.298453785257991626e+02	1.427319291783811295e+01	-2.162884352956507238e-03	6.513364496760851807e+01	2.876615740803897259e-01	0.000000000000000000e+00	0.000000000000000000e+00	8.024805426362675576e+00	1.000000000000000000e+00
1.830000000000000000e+02	6.712364553678150969e+01	1.832065553458097540e+01	-3.505150257487873750e-03	1.083894441762584648e+02	3.096433230037487494e-01	0.000000000000000000e+00	0.000000000000000000e+00	4.362720035416197462e+00	1.000000000000000000e+00
1.840000000000000000e+02	1.859054567031395422e+01	4.408945156320889680e+01	4.886131632828150280e-03	-1.528928863637883921e+02	1.930977549136981830e-01	0.000000000000000000e+00	0.000000000000000000e+00	1.087787253123711295e+01	1.000000000000000000e+00
1.840000000000000000e+02	3.252879381244467538e+01	1.111883107922557201e+01	-3.785111695307943891e-03	1.174114685751706162e+02	2.585768965644762440e-01	0.000000000000000000e+00	0.000000000000000000e+00	8.170366109590933235e+00	1.000000000000000000e+00
1.840000000000000000e+02	1.042696469154663674e+02	1.151126114209527707e+01	-3.426175533014196202e-03	1.058444083432991647e+02	2.758080446887972714e-01	0.000000000000000000e+00	0.000000000000000000e+00	9.936130053208062307e+00	1.000000000000000000e+00
1.850000000000000000e+02	8.628513336418431834e+01	1.821873376713909209e+01	-2.683202592437945472e-03	8.190139658494939567e+01	3.795258828611530744e-01	0.000000000000000000e+00	0.000000000000000000e+00	8.157374624383331607e+00	1.000000000000000000e+00
1.850000000000000000e+02	1.056936561289847454e+01	6.187883808519852202e+00	-2.356913024364396762e-03	7.138640399456974706e+01	2.888698357573454834e-01	0.000000000000000000e+00	0.000000000000000000e+00	8.467496720569609892e+00	1.000000000000000000e+00
1.850000000000000000e+02	9.555432633393736808e+01	5.545128124708348594e+00	3.185525611475643806e-03	-9.808923505721072900e+01	2.363998803565597884e-01	0.000000000000000000e+00	0.000000000000000000e+00	1.025523882007485632e+01	1.000000000000000000e+00
1.850000000000000000e+02	1.689160247230890377e+01	1.862416420398272621e+01	-4.009575692517087543e-03	1.246450350094156789e+02	2.231532534862862294e-01	0.000000000000000000e+00	0.000000000000000000e+00	8.091009506589685429e+00	1.000000000000000000e+00
1.850000000000000000e+02	1.280484699964984827e+02	3.213867735552363314e+01	1.902654971503843885e-03	-5.674750490824553850e+01	3.158735780496612078e-01	0.000000000000000000e+00	0.000000000000000000e+00	1.356362394313142161e+01	1.000000000000000000e+00
1.860000000000000000e+02	2.890396107508609802e+01	4.754800234271922932e+01	-3.373163988315130025e-03	1.041360607457761773e+02	2.256736399929956116e-01	0.000000000000000000e+00	0.000000000000000000e+00	9.630878278033891959e+00	1.000000000000000000e+00
1.860000000000000000e+02	1.047512145094300138e+02	2.225610848385843354e+01	-2.695697364658281806e-03	8.230405253895679607e+01	2.885514719806051565e-01	0.000000000000000000e+00	0.000000000000000000e+00	3.710743025623486790e+00	1.000000000000000000e+00
1.860000000000000000e+02	5.693354578376081321e+01	2.891045328153203897e+01	-3.700195986521671084e-03	1.146749788554219691e+02	2.984029050133713001e-01	0.000000000000000000e+00	0.000000000000000000e+00	1.349502038778351398e+01	1.000000000000000000e+00
1.870000000000000000e+02	4.003970470082630584e+01	2.616484191410111393e+01	1.982808873137420838e-03	-5.933054085004157230e+01	4.240820647500421758e-01	0.000000000000000000e+00	0.000000000000000000e+00	1.358381720675940940e+01	1.000000000000000000e+00
1.870000000000000000e+02	8.264792572189744391e+00	4.042756823921968845e+01	-3.590730971851236082e-03	1.111473643351012583e+02	2.889386465297719697e-01	0.000000000000000000e+00	0.000000000000000000e+00	6.229290421243539377e+00	1.000000000000000000e+00
1.880000000000000000e+02	9.815032412576947252e+01	4.601139965034214896e+01	-6.136558547725851943e-03	1.931890865230189434e+02	1.013940233969466975e-01	0.000000000000000000e+00	0.000000000000000000e+00	8.909107880685452230e+00	1.000000000000000000e+00
1.880000000000000000e+02	5.281980915779639929e+01	4.712568351637224140e+01	4.779693947593037680e-03	-1.494628304223980422e+02	2.056994724096493643e-01	0.000000000000000000e+00	0.000000000000000000e+00	5.798021110643817977e+00	1.000000000000000000e+00
1.880000000000000000e+02	1.327344891486567064e+02	5.244357592196909934e+01	3.700213694853084299e-03	-1.146755495232943645e+02	1.325697643880298093e-01	0.000000000000000000e+00	0.000000000000000000e+00	3.616858229993155760e+00	1.000000000000000000e+00
1.890000000000000000e+02	4.465303712702574757e+01	6.354310609431457202e+00	-2.331113376452420560e-03	7.055498572940571478e+01	3.558391506776067414e-01	0.000000000000000000e+00	0.000000000000000000e+00	1.302681585262687847e+01	1.000000000000000000e+00
1.890000000000000000e+02	1.894720448650578604e+01	7.416833164974900860e+00	2.851576098136639204e-03	-8.732739342355789347e+01	2.626356620569699762e-01	0.000000000000000000e+00	0.000000000000000000e+00	8.467496720569609892e+00	1.000000000000000000e+00
1.890000000000000000e+02	9.939009936176685756e+01	2.016670429108826212e+01	3.652952342372783011e-03	-1.131525073553336966e+02	2.873087135176117801e-01	0.000000000000000000e+00	0.000000000000000000e+00	3.303301625307516254e+00	1.000000000000000000e+00
1.890000000000000000e+02	7.751708914323991451e+01	2.766815613925752970e+01	-3.721546572648349802e-03	1.153630218604367172e+02	2.900803374005814783e-01	0.000000000000000000e+00	0.000000000000000000e+00	8.771626512869632464e+00	1.000000000000000000e+00
1.890000000000000000e+02	6.107866241027421239e+01	4.544597495576418567e+01	-2.491217830978916317e-03	7.571450450584848113e+01	3.166807056141076604e-01	0.000000000000000000e+00	0.000000000000000000e+00	8.427934378870265419e+00	1.000000000000000000e+00
1.900000000000000000e+02	1.011128084370429718e+02	2.298522785311867267e+01	-4.279666260736536207e-03	1.333489612192746563e+02	2.687226327474008247e-01	0.000000000000000000e+00	0.000000000000000000e+00	3.303301625307516254e+00	1.000000000000000000e+00
1.900000000000000000e+02	1.006307946420245543e+02	3.745456207751882971e+01	3.842758116675490821e-03	-1.192691794947088937e+02	1.946013272594029342e-01	0.000000000000000000e+00	0.000000000000000000e+00	8.909107880685452230e+00	1.000000000000000000e+00
1.910000000000000000e+02	1.415912834345554572e+01	3.841240944454049355e+01	-3.013763769002671469e-03	9.255404583379629457e+01	2.910419482320594220e-01	0.000000000000000000e+00	0.000000000000000000e+00	6.229290421243539377e+00	1.000000000000000000e+00
1.910000000000000000e+02	7.579690864694130426e+01	9.152634111357626168e+00	-2.888590659425372721e-03	8.852022297059218658e+01	3.980649299978521460e-01	0.000000000000000000e+00	0.000000000000000000e+00	7.426836368743760630e+00	1.000000000000000000e+00
1.910000000000000000e+02	1.259837859571468357e+02	1.556318459262156040e+01	3.097199085974607774e-03	-9.524282851512960235e+01	2.639160106795926941e-01	0.000000000000000000e+00	0.000000000000000000e+00	6.230949443342091776e+00	1.000000000000000000e+00
1.910000000000000000e+02	7.753809733845321261e+01	4.313836171016110654e+01	-3.991940210067325759e-03	1.240767147643589539e+02	1.612948281952590879e-01	0.000000000000000000e+00	0.000000000000000000e+00	5.744870636597125824e+00	1.000000000000000000e+00
1.910000000000000000e+02	1.246857352226287077e+02	3.309343035884987216e+01	1.724110068180172064e-03	-5.099372507831461121e+01	3.343549520227865335e-01	0.000000000000000000e+00	0.000000000000000000e+00	3.753623336178004699e+00	1.000000000000000000e+00
1.910000000000000000e+02	8.427471626724236842e+01	3.806154411245687896e+01	-2.976478401227150312e-03	9.135248928939334689e+01	1.839916846660957228e-01	0.000000000000000000e+00	0.000000000000000000e+00	8.435408200678830681e+00	1.000000000000000000e+00
1.920000000000000000e+02	1.024900680649931495e+01	1.556397713085195456e+01	-2.997363681906972145e-03	9.202553738251172888e+01	3.529074838752427334e-01	0.000000000000000000e+00	0.000000000000000000e+00	4.950107551722433996e+00	1.000000000000000000e+00
1.920000000000000000e+02	2.111433094154180878e+01	1.810264464497523562e+01	2.341513778243218928e-03	-7.089014859842690441e+01	2.559958802202855210e-01	0.000000000000000000e+00	0.000000000000000000e+00	1.090334829574034892e+01	1.000000000000000000e+00
1.920000000000000000e+02	7.422113488343525489e+01	1.953931137517493610e+01	4.945240448245511941e-03	-1.547977243266115863e+02	1.366531786426121720e-01	0.000000000000000000e+00	0.000000000000000000e+00	6.719833767688065507e+00	1.000000000000000000e+00
1.920000000000000000e+02	9.140625710178535712e+01	2.773758022451261951e+01	3.922760485989307787e-03	-1.218473321629486037e+02	1.409979991621095330e-01	0.000000000000000000e+00	0.000000000000000000e+00	8.324096271621161947e+00	1.000000000000000000e+00
1.930000000000000000e+02	1.201209168282072710e+02	1.767304158834723182e+01	-4.695674154030759009e-03	1.467552124253879526e+02	1.339910037036715629e-01	0.000000000000000000e+00	0.000000000000000000e+00	6.230949443342091776e+00	1.000000000000000000e+00
1.930000000000000000e+02	1.042684539961650074e+02	1.745423574291937996e+01	3.174918329068783605e-03	-9.774740526298617738e+01	3.578487292188853308e-01	0.000000000000000000e+00	0.000000000000000000e+00	4.608027896924276945e+00	1.000000000000000000e+00
1.930000000000000000e+02	1.106093484204276365e+02	5.182047351460591500e+01	-2.522731231997128818e-03	7.673005391541303766e+01	3.574315785750210583e-01	0.000000000000000000e+00	0.000000000000000000e+00	3.095942813181908448e+00	1.000000000000000000e+00
1.940000000000000000e+02	3.112343835241805934e+01	6.138088641702826642e+00	-2.899935633730000521e-03	8.888582558993279292e+01	3.423872767564629660e-01	0.000000000000000000e+00	0.000000000000000000e+00	7.150555640427527671e+00	1.000000000000000000e+00
1.940000000000000000e+02	1.088686889823313493e+02	1.718635672006852744e+01	-3.301894620468861282e-03	1.018393373805485282e+02	2.541130668385879199e-01	0.000000000000000000e+00	0.000000000000000000e+00	4.608027896924276945e+00	1.000000000000000000e+00
1.940000000000000000e+02	6.351953106680396921e+00	1.861627744935718809e+01	-3.350711818142198661e-03	1.034125181440307841e+02	3.270570441009369445e-01	0.000000000000000000e+00	0.000000000000000000e+00	4.950107551722433996e+00	1.000000000000000000e+00
1.940000000000000000e+02	7.561454171677056024e+01	3.772509352896696555e+01	3.751257266961920914e-03	-1.163204773267782457e+02	2.882519242446104357e-01	0.000000000000000000e+00	0.000000000000000000e+00	5.567630387358493138e+00	1.000000000000000000e+00
1.950000000000000000e+02	8.910647769214381242e+01	5.291779965431042854e+01	-3.928335398747923382e-03	1.220269890447023045e+02	1.522894172533955093e-01	0.000000000000000000e+00	0.000000000000000000e+00	1.514809659696960686e+01	1.000000000000000000e+00
1.950000000000000000e+02	1.336002295883142494e+02	1.297958359079969171e+01	-3.349388969860405546e-03	1.033698880962380429e+02	2.105409389227718142e-01	0.000000000000000000e+00	0.000000000000000000e+00	6.365676545051179858e+00	1.000000000000000000e+00
1.950000000000000000e+02	8.312988070275559949e+01	2.684753952836409496e+01	3.146270754380642645e-03	-9.682420984072170711e+01	2.957241305109948870e-01	0.000000000000000000e+00	0.000000000000000000e+00	8.324096271621161947e+00	1.000000000000000000e+00
1.950000000000000000e+02	2.508544674545330366e+01	2.855122067134530184e+01	-3.066308459413408585e-03	9.424734860652898760e+01	1.284517845369097522e-01	0.000000000000000000e+00	0.000000000000000000e+00	1.117776818988973808e+01	1.000000000000000000e+00
1.950000000000000000e+02	5.488030410355145960e+01	1.121307427590511452e+01	-3.246973729925088908e-03	1.000694592917870693e+02	2.711089583922510204e-01	0.000000000000000000e+00	0.000000000000000000e+00	7.685643611409023634e+00	1.000000000000000000e+00
1.950000000000000000e+02	9.195801792508376593e+01	1.182129243491812609e+01	-2.381593038345068865e-03	7.218174098823894269e+01	3.330467867922352054e-01	0.000000000000000000e+00	0.000000000000000000e+00	4.603727015300501435e+00	1.000000000000000000e+00
1.950000000000000000e+02	7.961055502615850799e+01	1.552554551372142555e+01	-2.764028630622526392e-03	8.450609276827645999e+01	2.655443743872966111e-01	0.000000000000000000e+00	0.000000000000000000e+00	6.719833767688065507e+00	1.000000000000000000e+00
1.950000000000000000e+02	5.916986381589154576e+01	1.759028332029602026e+01	3.759115462180950135e-03	-1.165737151639230262e+02	2.475947056885255959e-01	0.000000000000000000e+00	0.000000000000000000e+00	7.685643611409023634e+00	1.000000000000000000e+00
1.950000000000000000e+02	1.209486933418103973e+02	3.274100145692774078e+01	-2.239335325015699967e-03	6.759735047151396259e+01	2.411679879781118974e-01	0.000000000000000000e+00	0.000000000000000000e+00	3.753623336178004699e+00	1.000000000000000000e+00
1.960000000000000000e+02	5.673837111516829879e+01	3.314216244905287567e+01	3.862896883379080600e-03	-1.199181704628170166e+02	3.103909172859845578e-01	0.000000000000000000e+00	0.000000000000000000e+00	3.918781559019188787e+00	1.000000000000000000e+00
1.960000000000000000e+02	9.748622320261745244e+00	2.842761534835021209e+01	-3.532920393640600742e-03	1.092843633046994256e+02	2.567513051461826068e-01	0.000000000000000000e+00	0.000000000000000000e+00	3.477355631389862811e+00	1.000000000000000000e+00
1.960000000000000000e+02	2.740878716912332180e+01	4.997199745655012038e+01	-4.631758028922494316e-03	1.446954543219119387e+02	1.696112353550690566e-01	0.000000000000000000e+00	0.000000000000000000e+00	7.965597620315638672e+00	1.000000000000000000e+00
1.960000000000000000e+02	1.331168331712902386e+02	5.256327393491338995e+01	-3.602592591870723820e-03	1.115296163554499458e+02	2.484792360153882385e-01	0.000000000000000000e+00	0.000000000000000000e+00	8.849010226412866942e+00	1.000000000000000000e+00
1.960000000000000000e+02	3.630108619202632525e+01	1.106986406398736023e+01	2.477912428431337365e-03	-7.528572521625662262e+01	2.504048085083692143e-01	0.000000000000000000e+00	0.000000000000000000e+00	7.150555640427527671e+00	1.000000000000000000e+00
1.960000000000000000e+02	5.842906185679855469e+01	3.667747201449047623e+01	-4.051335751674010020e-03	1.259907927521513500e+02	3.144510000100341207e-01	0.000000000000000000e+00	0.000000000000000000e+00	3.918781559019188787e+00	1.000000000000000000e+00
1.960000000000000000e+02	2.893064483189842306e+01	4.215312959073790466e+01	-4.052928865022417323e-03	1.260421323495311867e+02	2.449358532114097597e-01	0.000000000000000000e+00	0.000000000000000000e+00	6.971663273152160833e+00	1.000000000000000000e+00
1.970000000000000000e+02	1.130683263843868787e+02	4.993943941729253311e+01	2.757316830385283645e-03	-8.428979860300664484e+01	2.770168941642889848e-01	0.000000000000000000e+00	0.000000000000000000e+00	3.095942813181908448e+00	1.000000000000000000e+00
1.970000000000000000e+02	1.068512584896808022e+02	8.694701162949591833e+00	3.839934907954162518e-03	-1.191781989005050093e+02	2.078270402695849839e-01	0.000000000000000000e+00	0.000000000000000000e+00	4.391684313755042091e+00	1.000000000000000000e+00
1.970000000000000000e+02	1.374027377378708650e+02	4.482143926648221566e+01	2.407492437027800459e-03	-7.301637381714637343e+01	2.631615510949576464e-01	0.000000000000000000e+00	0.000000000000000000e+00	3.314514303351504765e+00	1.000000000000000000e+00
1.980000000000000000e+02	1.818629151231212404e+01	9.723773201180579306e+00	-2.950823248084724192e-03	9.052572750601675011e+01	2.652539283034234252e-01	0.000000000000000000e+00	0.000000000000000000e+00	7.771203220929386646e+00	1.000000000000000000e+00
1.980000000000000000e+02	6.236731831849207452e+01	3.205117769266004046e+01	-3.554534469543555765e-03	1.099808975191069322e+02	3.371158578072016576e-01	0.000000000000000000e+00	0.000000000000000000e+00	5.733698139637985136e+00	1.000000000000000000e+00
1.980000000000000000e+02	1.390717677369248975e+02	9.726260956243892863e+00	-2.858715185626679346e-03	8.755745732815358906e+01	3.774451100694307115e-01	0.000000000000000000e+00	0.000000000000000000e+00	6.365676545051179858e+00	1.000000000000000000e+00
1.980000000000000000e+02	6.589182575119296814e+01	2.198087921880508588e+01	-3.223181877241619933e-03	9.930274414316886578e+01	2.097237766924118230e-01	0.000000000000000000e+00	0.000000000000000000e+00	6.585732398525680154e+00	1.000000000000000000e+00
1.980000000000000000e+02	3.378002072250941978e+01	3.714437303189223627e+01	-3.551625593715004772e-03	1.098871562206518888e+02	3.568317907017030111e-01	0.000000000000000000e+00	0.000000000000000000e+00	6.971663273152160833e+00	1.000000000000000000e+00
1.990000000000000000e+02	8.424548278473751850e+01	3.856085000631887283e+01	3.068788256752775535e-03	-9.432726244135685079e+01	2.322678791778093332e-01	0.000000000000000000e+00	0.000000000000000000e+00	5.035081414113910192e+00	1.000000000000000000e+00
1.990000000000000000e+02	7.214173660588839709e+01	3.337329702728304426e+01	2.952713336941571471e-03	-9.058663742245154538e+01	2.796529774355056563e-01	0.000000000000000000e+00	0.000000000000000000e+00	5.567630387358493138e+00	1.000000000000000000e+00
1.990000000000000000e+02	1.276546114611941647e+02	5.070056874685012538e+00	1.693661256651323626e-03	-5.001248308059454217e+01	4.209477403809480656e-01	0.000000000000000000e+00	0.000000000000000000e+00	9.748780627329587389e+00	1.000000000000000000e+00
1.990000000000000000e+02	1.242822841535877956e+02	1.421697615115012425e+01	-2.975202821718797748e-03	9.131138252291607671e+01	3.253329603645553902e-01	0.000000000000000000e+00	0.000000000000000000e+00	5.708848797062729297e+00	1.000000000000000000e+00
2.000000000000000000e+02	1.024454987129364696e+02	2.385516563469903417e+01	3.714857268775904973e-03	-1.151474526619825980e+02	1.651010010731248645e-01	0.000000000000000000e+00	0.000000000000000000e+00	9.336869328186322647e+00	1.000000000000000000e+00
2.000000000000000000e+02	6.784470563221738360e+01	1.569135368858574608e+01	-3.151511446862326291e-03	9.699309615522668082e+01	3.519739133958574850e-01	0.000000000000000000e+00	0.000000000000000000e+00	3.652421569202498386e+00	1.000000000000000000e+00
2.000000000000000000e+02	9.359758327070315076e+00	7.990370993630174112e+00	2.792526218929787529e-03	-8.542445473633972597e+01	3.265445180449608742e-01	0.000000000000000000e+00	0.000000000000000000e+00	4.379061260720432003e+00	1.000000000000000000e+00
2.000000000000000000e+02	4.672095383977717376e+01	1.619405117762055824e+01	4.241937769827076529e-03	-1.321331246091696414e+02	1.959332926170985756e-01	0.000000000000000000e+00	0.000000000000000000e+00	3.278779978990067345e+00	1.000000000000000000e+00
2.010000000000000000e+02	9.480261585499961541e+01	4.586273009827382197e+01	-3.836654689298669464e-03	1.190724907252146494e+02	1.309786291064581887e-01	0.000000000000000000e+00	0.000000000000000000e+00	5.828875949180223337e+00	1.000000000000000000e+00
2.010000000000000000e+02	7.096412747271043031e+01	1.379151403739656878e+01	3.407994644766855485e-03	-1.052585118761334826e+02	2.561662850424534232e-01	0.000000000000000000e+00	0.000000000000000000e+00	3.652421569202498386e+00	1.000000000000000000e+00
2.010000000000000000e+02	1.378181837340999039e+01	3.188990744013771206e+01	3.352591202365261085e-03	-1.034730830934303469e+02	2.860754978772670487e-01	0.000000000000000000e+00	0.000000000000000000e+00	5.315462061945776640e+00	1.000000000000000000e+00
2.010000000000000000e+02	1.079607834780494713e+01	1.212717680526543695e+01	-3.652110330865022958e-03	1.131253727312714403e+02	3.204708888974674430e-01	0.000000000000000000e+00	0.000000000000000000e+00	4.379061260720432003e+00	1.000000000000000000e+00
2.010000000000000000e+02	1.434440108009637243e+02	2.854441973596976112e+01	-3.193095409623103193e-03	9.833317902361196161e+01	3.674465580673020870e-01	0.000000000000000000e+00	0.000000000000000000e+00	6.029826941021903863e+00	1.000000000000000000e+00
2.010000000000000000e+02	3.129889848249313999e+01	3.014256154412457178e+01	-3.471218594555370088e-03	1.072959639696399279e+02	3.462808866008426634e-01	0.000000000000000000e+00	0.000000000000000000e+00	6.109259753533896387e+00	1.000000000000000000e+00
2.010000000000000000e+02	8.468086433819384240e+01	4.357707246447055383e+01	-3.151714126135585822e-03	9.699962768815044001e+01	1.839677285180483235e-01	0.000000000000000000e+00	0.000000000000000000e+00	5.035081414113910192e+00	1.000000000000000000e+00
2.020000000000000000e+02	1.094998377052148726e+02	1.219783108499402324e+01	3.485821815860203239e-03	-1.077665667067197148e+02	2.450871064487256668e-01	0.000000000000000000e+00	0.000000000000000000e+00	4.391684313755042091e+00	1.000000000000000000e+00
2.020000000000000000e+02	4.651632833345190221e+01	1.292166266878068726e+01	-4.588078482392316838e-03	1.432878392675059445e+02	2.615030011086303396e-01	0.000000000000000000e+00	0.000000000000000000e+00	3.278779978990067345e+00	1.000000000000000000e+00
2.020000000000000000e+02	1.758291836196094948e+01	4.705205372095965544e+01	-4.438132048590847506e-03	1.384556723990239391e+02	1.444127246243344098e-01	0.000000000000000000e+00	0.000000000000000000e+00	5.755467183022297206e+00	1.000000000000000000e+00
2.020000000000000000e+02	1.296572836536561226e+02	1.614060162456999237e+01	-2.515692721895133443e-03	7.650323121309142493e+01	2.410860682072935024e-01	0.000000000000000000e+00	0.000000000000000000e+00	5.708848797062729297e+00	1.000000000000000000e+00
2.020000000000000000e+02	1.738694344351819510e+01	1.874033305912190528e+01	2.990040547290865637e-03	-9.178954238370945973e+01	3.522962237206104241e-01	0.000000000000000000e+00	0.000000000000000000e+00	4.093555269402358476e+00	1.000000000000000000e+00
2.020000000000000000e+02	2.903920729974861104e+01	2.172337258355307199e+01	-3.799815140672404938e-03	1.178853011281792078e+02	1.227045968081793559e-01	0.000000000000000000e+00	0.000000000000000000e+00	8.073267054512449192e+00	1.000000000000000000e+00
2.020000000000000000e+02	1.389616188579038578e+02	3.257765360068248839e+01	-3.376329292436647343e-03	1.042380656905881153e+02	4.295900387375715113e-01	0.000000000000000000e+00	0.000000000000000000e+00	6.029826941021903863e+00	1.000000000000000000e+00
2.020000000000000000e+02	7.659037890535867632e+01	4.191764091223260635e+01	2.642351400598633940e-03	-8.058492795852455970e+01	2.868556177340504387e-01	0.000000000000000000e+00	0.000000000000000000e+00	8.258914433233998764e+00	1.000000000000000000e+00
2.020000000000000000e+02	1.387567711158783084e+02	4.179611305624248985e+01	-2.903889210809708875e-03	8.901323338278402275e+01	3.407533274030730697e-01	0.000000000000000000e+00	0.000000000000000000e+00	3.314514303351504765e+00	1.000000000000000000e+00
2.030000000000000000e+02	5.474577441017749635e+01	1.066147906252032485e+01	2.550604256390416429e-03	-7.762828871555481669e+01	2.473634811292182434e-01	0.000000000000000000e+00	0.000000000000000000e+00	5.162682642118650023e+00	1.000000000000000000e+00
2.030000000000000000e+02	2.147757338253288850e+01	1.889506329433293175e+01	-2.844279438561466127e-03	8.709225160820517431e+01	4.200159426996887824e-01	0.000000000000000000e+00	0.000000000000000000e+00	4.093555269402358476e+00	1.000000000000000000e+00
2.030000000000000000e+02	1.163268894859435676e+02	1.573099230337252585e+01	-4.688222677863816863e-03	1.465150814976804270e+02	1.210102171240592384e-01	0.000000000000000000e+00	0.000000000000000000e+00	5.953725353930080288e+00	1.000000000000000000e+00
2.030000000000000000e+02	1.138966208308089278e+02	2.956152717785992223e+01	3.484229943147188532e-03	-1.077152670899988891e+02	3.218135805390125448e-01	0.000000000000000000e+00	0.000000000000000000e+00	4.624464766688874739e+00	1.000000000000000000e+00
2.030000000000000000e+02	1.095936234443123709e+02	3.125560151806774911e+01	-3.810800988145201552e-03	1.182393305427802233e+02	2.979609808367602586e-01	0.000000000000000000e+00	0.000000000000000000e+00	4.624464766688874739e+00	1.000000000000000000e+00
2.040000000000000000e+02	6.341119344662988766e+01	4.868354420378215863e+00	-2.912409905092479181e-03	8.928782088423923824e+01	2.931624010883251419e-01	0.000000000000000000e+00	0.000000000000000000e+00	1.042352052795530426e+01	1.000000000000000000e+00
2.040000000000000000e+02	2.784697622501890990e+01	5.017230433417783786e+01	3.423809640405548350e-03	-1.057681651970764847e+02	2.876075705507259439e-01	0.000000000000000000e+00	0.000000000000000000e+00	9.227213763588110851e+00	1.000000000000000000e+00
2.040000000000000000e+02	1.040574051264410400e+02	7.867150328953384175e+00	3.359969698654674455e-03	-1.037108621749663939e+02	2.639211443150315528e-01	0.000000000000000000e+00	0.000000000000000000e+00	3.197970204611575884e+00	1.000000000000000000e+00
2.040000000000000000e+02	8.264662613721894502e+01	2.821081897349106171e+01	3.334439051502545957e-03	-1.028881127158978330e+02	2.054448093404758202e-01	0.000000000000000000e+00	0.000000000000000000e+00	6.285393060328278381e+00	1.000000000000000000e+00
2.040000000000000000e+02	1.212169174873916546e+02	3.917145337490567414e+01	-1.889517405758089734e-03	5.632413431969796846e+01	3.771066730350698393e-01	0.000000000000000000e+00	0.000000000000000000e+00	1.208045630980231167e+01	1.000000000000000000e+00
2.050000000000000000e+02	9.906691665922851087e+01	1.497679412185811287e+01	-3.281055266585610961e-03	1.011677693222608525e+02	1.250285469975295216e-01	0.000000000000000000e+00	0.000000000000000000e+00	5.065120903394928931e+00	1.000000000000000000e+00
2.050000000000000000e+02	8.970452966627340174e+01	2.239537716502922393e+01	-5.080154442594134873e-03	1.591454564937476164e+02	1.037352978905118350e-01	0.000000000000000000e+00	0.000000000000000000e+00	8.551090399949780263e+00	1.000000000000000000e+00
2.050000000000000000e+02	9.861558930908520892e+01	5.277707728254831920e+01	-4.346093587313120538e-03	1.354896451855915700e+02	2.256565985419003439e-01	0.000000000000000000e+00	0.000000000000000000e+00	6.822080659533502178e+00	1.000000000000000000e+00
2.050000000000000000e+02	1.013760886048332281e+02	5.556548313536765704e+00	-2.746345288856626848e-03	8.393623021110248317e+01	3.525791811161418376e-01	0.000000000000000000e+00	0.000000000000000000e+00	3.539539512803092869e+00	1.000000000000000000e+00
2.060000000000000000e+02	7.098888439623759439e+01	2.493713391530651080e+01	-3.502902306385261792e-03	1.083170018075763750e+02	2.598856417693495846e-01	0.000000000000000000e+00	0.000000000000000000e+00	1.055674256602248029e+01	1.000000000000000000e+00
2.060000000000000000e+02	3.905476731874420437e+01	1.709812682741263146e+01	2.972681298232989541e-03	-9.123012402321508318e+01	1.463576052409808481e-01	0.000000000000000000e+00	0.000000000000000000e+00	8.504893379724396851e+00	1.000000000000000000e+00
2.060000000000000000e+02	3.833239207625772593e+01	4.144787710543160131e+01	-2.212671492694092811e-03	6.673808303937336461e+01	3.594621631452303845e-01	0.000000000000000000e+00	0.000000000000000000e+00	6.501429776556379991e+00	1.000000000000000000e+00
2.060000000000000000e+02	1.221737971190078298e+02	1.685371966139170397e+01	-2.989903769737223098e-03	9.178513459656635121e+01	2.745538806922828146e-01	0.000000000000000000e+00	0.000000000000000000e+00	5.953725353930080288e+00	1.000000000000000000e+00
2.060000000000000000e+02	7.493020814259369722e+00	2.910077413435464777e+01	-3.163412494008332500e-03	9.737661875233835929e+01	1.631256183334824916e-01	0.000000000000000000e+00	0.000000000000000000e+00	6.879552262858911860e+00	1.000000000000000000e+00
2.060000000000000000e+02	8.971722881145632300e+01	4.301411052937844914e+01	-3.494043576471509045e-03	1.080315207854485493e+02	1.642767640632505355e-01	0.000000000000000000e+00	0.000000000000000000e+00	5.067730581621630037e+00	1.000000000000000000e+00
2.060000000000000000e+02	1.895621530999313009e+01	5.264128067890045060e+01	3.832604121791675141e-03	-1.189419573233215175e+02	2.716811492371946635e-01	0.000000000000000000e+00	0.000000000000000000e+00	5.755467183022297206e+00	1.000000000000000000e+00
2.070000000000000000e+02	5.083421126513153609e+01	7.292062818487634601e+00	-3.109192411354461550e-03	9.562932486635450857e+01	1.841225647345746674e-01	0.000000000000000000e+00	0.000000000000000000e+00	5.162682642118650023e+00	1.000000000000000000e+00
2.070000000000000000e+02	8.115839975132678319e+01	2.210415473291280364e+01	-3.780062760630992051e-03	1.172487618388477131e+02	1.862473799062822621e-01	0.000000000000000000e+00	0.000000000000000000e+00	6.285393060328278381e+00	1.000000000000000000e+00
2.070000000000000000e+02	5.023343074301381250e+01	1.683570469552335780e+01	-3.213589495218471901e-03	9.899362048195895625e+01	1.501192611921882136e-01	0.000000000000000000e+00	0.000000000000000000e+00	5.397830611484471852e+00	1.000000000000000000e+00
2.070000000000000000e+02	1.323164090391960599e+02	2.444402437464944811e+01	2.216675171228633251e-03	-6.686710539940010278e+01	2.248083298071860137e-01	0.000000000000000000e+00	0.000000000000000000e+00	4.798264151696071345e+00	1.000000000000000000e+00
2.070000000000000000e+02	4.454640471152063697e+01	4.335958736284165838e+01	-3.397983189386357111e-03	1.049358831762140056e+02	2.388410642248419702e-01	0.000000000000000000e+00	0.000000000000000000e+00	5.735132242654768397e+00	1.000000000000000000e+00
2.080000000000000000e+02	6.242621352529069867e+01	4.407870779596365907e+01	-3.093649014352887767e-03	9.512842407058025174e+01	1.624085290562879980e-01	0.000000000000000000e+00	0.000000000000000000e+00	6.771732605115193593e+00	1.000000000000000000e+00
2.080000000000000000e+02	7.388644595869904208e+01	4.447088271662083514e+01	4.277445145167741922e-03	-1.332773836512692469e+02	2.741327831652665692e-01	0.000000000000000000e+00	0.000000000000000000e+00	4.888982433814543782e+00	1.000000000000000000e+00
2.090000000000000000e+02	1.255501480822814031e+01	3.851374509812189473e+01	-2.640693770462134143e-03	8.053150924610358175e+01	1.514539847899561975e-01	0.000000000000000000e+00	0.000000000000000000e+00	7.973827434805062175e+00	1.000000000000000000e+00
2.090000000000000000e+02	9.674828795807498238e+01	4.621552486031648499e+01	-4.224507894093063216e-03	1.315714302366634740e+02	1.094681920120423868e-01	0.000000000000000000e+00	0.000000000000000000e+00	6.822080659533502178e+00	1.000000000000000000e+00
2.090000000000000000e+02	9.732718246443681664e+01	5.928286322019592269e+00	5.164575907025051663e-03	-1.618660187176676573e+02	8.736634474596927102e-02	0.000000000000000000e+00	0.000000000000000000e+00	4.065935326673376871e+00	1.000000000000000000e+00
2.090000000000000000e+02	6.907734330577062565e+01	4.535104231109450268e+01	-3.633953975923948521e-03	1.125402668733033806e+02	3.592325428206817328e-01	0.000000000000000000e+00	0.000000000000000000e+00	4.888982433814543782e+00	1.000000000000000000e+00
2.100000000000000000e+02	2.234619536223539882e+01	2.205494942488177657e+01	-3.752490982174638313e-03	1.163602349763928316e+02	2.344591961337026964e-01	0.000000000000000000e+00	0.000000000000000000e+00	3.851551330626504122e+00	1.000000000000000000e+00
2.100000000000000000e+02	4.269930064257032853e+01	4.878913139518963504e+01	-2.899168384070551548e-03	8.886110023775034961e+01	2.341204533082680284e-01	0.000000000000000000e+00	0.000000000000000000e+00	5.735132242654768397e+00	1.000000000000000000e+00
2.100000000000000000e+02	5.709466915203302761e+01	8.192325205075887240e+00	-2.893088947780297644e-03	8.866518460390668110e+01	2.372400178714628716e-01	0.000000000000000000e+00	0.000000000000000000e+00	6.324856150014216638e+00	1.000000000000000000e+00
2.100000000000000000e+02	3.208704379408383289e+01	1.222123844603928688e+01	-2.518350180525162456e-03	7.658887035248829989e+01	3.033943137599118822e-01	0.000000000000000000e+00	0.000000000000000000e+00	8.504893379724396851e+00	1.000000000000000000e+00
2.100000000000000000e+02	9.830772633989059273e+01	1.998469586061376191e+01	-1.235633420783973507e-03	3.525209914074636686e+01	3.622205054897882359e-01	0.000000000000000000e+00	0.000000000000000000e+00	5.065120903394928931e+00	1.000000000000000000e+00
2.100000000000000000e+02	5.085274808387566736e+01	3.351065482107042470e+01	3.550375449888818619e-03	-1.098468691432964448e+02	2.544641397954964246e-01	0.000000000000000000e+00	0.000000000000000000e+00	3.459351755477802826e+00	1.000000000000000000e+00
2.110000000000000000e+02	1.959259169607927120e+01	2.474792445302116306e+01	3.807795535874102140e-03	-1.181424769763363685e+02	2.692063835285813944e-01	0.000000000000000000e+00	0.000000000000000000e+00	3.851551330626504122e+00	1.000000000000000000e+00
2.110000000000000000e+02	5.136433242152752143e+01	3.693196977786652013e+01	-3.963192083177276628e-03	1.231502789514676834e+02	2.381817960257119893e-01	0.000000000000000000e+00	0.000000000000000000e+00	3.459351755477802826e+00	1.000000000000000000e+00
2.120000000000000000e+02	1.397942148163656384e+02	2.549006636793146541e+01	3.694923005471966761e-03	-1.145050520110113155e+02	1.950960459723367624e-01	0.000000000000000000e+00	0.000000000000000000e+00	3.661440871034681521e+00	1.000000000000000000e+00
2.120000000000000000e+02	1.048470668467064542e+02	5.245277480785166979e+00	-3.489690897955313557e-03	1.078912515680895012e+02	3.220098601353946766e-01	0.000000000000000000e+00	0.000000000000000000e+00	3.223344672462157945e+00	1.000000000000000000e+00
2.120000000000000000e+02	1.277730593150062930e+02	2.290087429991388035e+01	-3.093723073446495459e-03	9.513081069551935798e+01	3.640437215413876437e-01	0.000000000000000000e+00	0.000000000000000000e+00	4.798264151696071345e+00	1.000000000000000000e+00
2.120000000000000000e+02	7.515290950337491438e+01	2.588905204215312494e+01	3.062958083507918202e-03	-9.413937954693196275e+01	1.879797309141834072e-01	0.000000000000000000e+00	0.000000000000000000e+00	7.098687256087538699e+00	1.000000000000000000e+00
2.130000000000000000e+02	1.980839029478510227e+01	4.182591478143590535e+01	-3.050283313667729798e-03	9.373092299791871085e+01	1.925713490466727240e-01	0.000000000000000000e+00	0.000000000000000000e+00	7.868989232678366363e+00	1.000000000000000000e+00
2.140000000000000000e+02	6.546496263477003197e+01	2.147676675012775505e+01	3.606290349854622979e-03	-1.116487801339037844e+02	1.793757569536380547e-01	0.000000000000000000e+00	0.000000000000000000e+00	6.902785055202767417e+00	1.000000000000000000e+00
2.140000000000000000e+02	1.433081246586679356e+02	2.446118985821115288e+01	-3.773804368126292431e-03	1.170470791702808384e+02	2.159582449723211894e-01	0.000000000000000000e+00	0.000000000000000000e+00	3.661440871034681521e+00	1.000000000000000000e+00
2.140000000000000000e+02	1.289313199507442498e+01	6.664037025401341019e+00	-2.304310617503201302e-03	6.969124125416327331e+01	2.021219596582224387e-01	0.000000000000000000e+00	0.000000000000000000e+00	1.284411201058975749e+01	1.000000000000000000e+00
2.140000000000000000e+02	1.276549537704793664e+02	7.849292249422179957e+00	3.158961413558522991e-03	-9.723317843879949862e+01	3.721399199791841639e-01	0.000000000000000000e+00	0.000000000000000000e+00	4.792046396886480153e+00	1.000000000000000000e+00
2.140000000000000000e+02	2.298601548320202426e+01	2.659365532394587106e+01	-3.819691297689237468e-03	1.185258292486188623e+02	2.919927172105856172e-01	0.000000000000000000e+00	0.000000000000000000e+00	3.862906606028031931e+00	1.000000000000000000e+00
2.150000000000000000e+02	1.297578636961864618e+01	1.950788308469934051e+01	-3.064247326762887993e-03	9.418092664067830810e+01	1.983178978716205743e-01	0.000000000000000000e+00	0.000000000000000000e+00	8.440387803294450819e+00	1.000000000000000000e+00
2.150000000000000000e+02	1.230625371720863086e+02	6.480563475443699595e+00	-3.803615122445452423e-03	1.180077591657532707e+02	3.456094045879340992e-01	0.000000000000000000e+00	0.000000000000000000e+00	4.792046396886480153e+00	1.000000000000000000e+00
2.150000000000000000e+02	1.168340521792005973e+02	1.061568219429570803e+01	-2.630540039144307375e-03	8.020429556838162455e+01	3.542572079833411491e-01	0.000000000000000000e+00	0.000000000000000000e+00	6.065662755717328380e+00	1.000000000000000000e+00
2.150000000000000000e+02	1.133209906654374493e+02	4.311440944278086818e+01	-3.905808137459490167e-03	1.213010265601277808e+02	2.596655436270497441e-01	0.000000000000000000e+00	0.000000000000000000e+00	1.120026837925275309e+01	1.000000000000000000e+00
2.160000000000000000e+02	1.296256112059549821e+02	1.713745900457325888e+01	-3.275890799835753237e-03	1.010013394546784014e+02	3.500478113109337652e-01	0.000000000000000000e+00	0.000000000000000000e+00	6.053833857583455824e+00	1.000000000000000000e+00
2.160000000000000000e+02	5.224418634496294800e+01	4.029872944321889605e+01	-3.037849475911522882e-03	9.333023071514543290e+01	2.745921965397076780e-01	0.000000000000000000e+00	0.000000000000000000e+00	3.479829531863357861e+00	1.000000000000000000e+00
2.160000000000000000e+02	1.380935637232055910e+02	4.352008896082170253e+01	-3.746873343855172157e-03	1.161792012226832895e+02	1.504407648641358231e-01	0.000000000000000000e+00	0.000000000000000000e+00	7.946914954237284334e+00	1.000000000000000000e+00
2.160000000000000000e+02	5.872257297200184212e+01	1.999736715781764218e+01	2.947637533918400291e-03	-9.042306482804104917e+01	3.359717069444283499e-01	0.000000000000000000e+00	0.000000000000000000e+00	5.016932251705485513e+00	1.000000000000000000e+00
2.160000000000000000e+02	2.124358326408401609e+01	3.390670408813338099e+01	-2.447176872747103878e-03	7.429524261459383183e+01	2.197293572883129986e-01	0.000000000000000000e+00	0.000000000000000000e+00	7.517762450729935431e+00	1.000000000000000000e+00
2.160000000000000000e+02	1.234413658118411092e+02	3.344215759192363180e+01	-3.071867074026588072e-03	9.442648026499863079e+01	2.397573249857444244e-01	0.000000000000000000e+00	0.000000000000000000e+00	9.789195877701029502e+00	1.000000000000000000e+00
2.160000000000000000e+02	7.870353106573625723e+01	5.192142662682319099e+01	-2.891837439419489911e-03	8.862485355312138324e+01	2.961273547065308431e-01	0.000000000000000000e+00	0.000000000000000000e+00	3.607675036282381065e+00	1.000000000000000000e+00
2.170000000000000000e+02	5.864840668952808755e+01	2.501375117229925849e+01	-3.077958780620893009e-03	9.462279132109541990e+01	2.387659252503244733e-01	0.000000000000000000e+00	0.000000000000000000e+00	5.016932251705485513e+00	1.000000000000000000e+00
2.170000000000000000e+02	9.972954553209417838e+01	1.516916479406282114e+01	-4.019358931670070738e-03	1.249603092236999231e+02	1.050192930876053810e-01	0.000000000000000000e+00	0.000000000000000000e+00	1.116568689387912805e+01	1.000000000000000000e+00
2.170000000000000000e+02	1.223273147948930415e+02	2.371656011600289560e+01	-4.218637617345148867e-03	1.313822549685964134e+02	2.862100972966090673e-01	0.000000000000000000e+00	0.000000000000000000e+00	5.506494050565414966e+00	1.000000000000000000e+00
2.170000000000000000e+02	3.493639042030578423e+01	3.453338472699159922e+01	2.346539085501599207e-03	-7.105209391864731572e+01	2.155755267412442500e-01	0.000000000000000000e+00	0.000000000000000000e+00	1.283905924984651037e+01	1.000000000000000000e+00
2.170000000000000000e+02	1.679425250595601327e+01	4.909474996556001258e+01	-3.674912257452958055e-03	1.138601865671354005e+02	1.644679197543734706e-01	0.000000000000000000e+00	0.000000000000000000e+00	5.264145504795791020e+00	1.000000000000000000e+00
2.170000000000000000e+02	7.510091074432843072e+01	5.211233494826164758e+01	2.559449474607701763e-03	-7.791333431037469381e+01	3.612905217737629737e-01	0.000000000000000000e+00	0.000000000000000000e+00	3.607675036282381065e+00	1.000000000000000000e+00
2.180000000000000000e+02	8.684786702584432305e+01	1.307877382470790195e+01	3.931865247331006903e-03	-1.221407417825401183e+02	1.427034498749421010e-01	0.000000000000000000e+00	0.000000000000000000e+00	8.583367873785123336e+00	1.000000000000000000e+00
2.180000000000000000e+02	1.395008331307197409e+02	2.531952864741117537e+01	2.518428139570210063e-03	-7.659138265708286042e+01	2.343593802601795506e-01	0.000000000000000000e+00	0.000000000000000000e+00	3.902846942403898733e+00	1.000000000000000000e+00
2.180000000000000000e+02	8.548410015902160808e+01	3.264175975300626931e+01	-2.151906012769115063e-03	6.477985748244113040e+01	3.819998679278707732e-01	0.000000000000000000e+00	0.000000000000000000e+00	6.827795190807067094e+00	1.000000000000000000e+00
2.180000000000000000e+02	3.596607919377260743e+01	4.733108699930851770e+01	-4.089640534075425667e-03	1.272252009053295723e+02	3.876093369778867981e-01	0.000000000000000000e+00	0.000000000000000000e+00	4.680367539011861311e+00	1.000000000000000000e+00
2.190000000000000000e+02	6.237039578118054806e+01	3.457143870904691596e+01	-3.298162806734397483e-03	1.017190761230457525e+02	2.152465160676705347e-01	0.000000000000000000e+00	0.000000000000000000e+00	3.179765189725418661e+00	1.000000000000000000e+00
2.200000000000000000e+02	2.371339835143805885e+01	9.551523173328144267e+00	-2.820552649948594552e-03	8.632763321132890155e+01	1.713824010051525626e-01	0.000000000000000000e+00	0.000000000000000000e+00	8.730119216999671750e+00	1.000000000000000000e+00
2.200000000000000000e+02	7.826842086254301023e+01	1.333821088401312416e+01	3.130946937986882513e-03	-9.633038523950000354e+01	2.509203465843828917e-01	0.000000000000000000e+00	0.000000000000000000e+00	7.089207765950242823e+00	1.000000000000000000e+00
2.200000000000000000e+02	8.450573777913234608e+01	3.939909607889870813e+01	-1.776723587297862053e-03	5.268924592178701261e+01	2.807376978057919414e-01	0.000000000000000000e+00	0.000000000000000000e+00	6.827795190807067094e+00	1.000000000000000000e+00
2.200000000000000000e+02	1.171595890456999989e+01	4.770832939669080730e+01	-2.791611624236948423e-03	8.539498104989863236e+01	3.925499106701509922e-01	0.000000000000000000e+00	0.000000000000000000e+00	5.264145504795791020e+00	1.000000000000000000e+00
2.210000000000000000e+02	7.805879049962068450e+01	5.831382252767466134e+00	-2.648023269616480400e-03	8.076770934822198456e+01	2.746187416838578033e-01	0.000000000000000000e+00	0.000000000000000000e+00	7.509755055123203960e+00	1.000000000000000000e+00
2.210000000000000000e+02	1.226321800667726905e+02	6.319005081312387695e+00	2.960113026408756152e-03	-9.082509947435821118e+01	2.953721966746892802e-01	0.000000000000000000e+00	0.000000000000000000e+00	1.288204271023051284e+01	1.000000000000000000e+00
2.210000000000000000e+02	1.363973945062848543e+02	3.202278597299226703e+01	2.870975010826033215e-03	-8.795254189028551650e+01	3.286491720122390880e-01	0.000000000000000000e+00	0.000000000000000000e+00	3.384075015420558330e+00	1.000000000000000000e+00
2.210000000000000000e+02	1.414464696026105344e+02	3.631512681978779256e+01	-3.485542159844431422e-03	1.077575545248376727e+02	3.256872767511687083e-01	0.000000000000000000e+00	0.000000000000000000e+00	6.627016619369948458e+00	1.000000000000000000e+00
2.210000000000000000e+02	6.310513647876356202e+01	5.917485141046030961e+00	3.209542770141830207e-03	-9.886321090604937467e+01	3.066863329263087579e-01	0.000000000000000000e+00	0.000000000000000000e+00	6.563735702035434549e+00	1.000000000000000000e+00
2.210000000000000000e+02	8.384109846675758604e+01	2.455978644717052717e+01	-3.948767054760464988e-03	1.226854186501889075e+02	3.073159560330419593e-01	0.000000000000000000e+00	0.000000000000000000e+00	5.865101018694434565e+00	1.000000000000000000e+00
2.220000000000000000e+02	7.370659231473382533e+01	3.431845703147264715e+01	-3.165769412746028896e-03	9.745257270700913921e+01	2.091202297107098707e-01	0.000000000000000000e+00	0.000000000000000000e+00	7.555631418109819641e+00	1.000000000000000000e+00
2.220000000000000000e+02	5.442965692288250779e+01	4.532098309662774938e+01	-4.523242899319300687e-03	1.411984507540121854e+02	1.946412706785369817e-01	0.000000000000000000e+00	0.000000000000000000e+00	5.546288539714475441e+00	1.000000000000000000e+00
2.220000000000000000e+02	1.508037503065784257e+01	1.084994139789675138e+01	-2.703003995215341390e-03	8.253951567871247619e+01	2.938860706637531628e-01	0.000000000000000000e+00	0.000000000000000000e+00	8.730119216999671750e+00	1.000000000000000000e+00
2.220000000000000000e+02	6.205731412018127457e+01	1.239704490009059512e+01	-3.413789337305671214e-03	1.054452513709598804e+02	2.791343815254899718e-01	0.000000000000000000e+00	0.000000000000000000e+00	6.563735702035434549e+00	1.000000000000000000e+00
2.220000000000000000e+02	2.766480169203594741e+01	1.872554760612755587e+01	-1.709746648419160865e-03	5.053085017473969742e+01	3.665953578584948414e-01	0.000000000000000000e+00	0.000000000000000000e+00	9.988809371175761953e+00	1.000000000000000000e+00
2.220000000000000000e+02	3.128926553037296188e+01	4.751344450004355480e+01	3.249391596048014242e-03	-1.001473773340867126e+02	3.699703553455623295e-01	0.000000000000000000e+00	0.000000000000000000e+00	4.350195364159398004e+00	1.000000000000000000e+00
2.220000000000000000e+02	3.086526608827746543e+01	5.184292763079445621e+01	-3.449118109710283542e-03	1.065837547630694644e+02	3.998987872783840158e-01	0.000000000000000000e+00	0.000000000000000000e+00	4.350195364159398004e+00	1.000000000000000000e+00
2.230000000000000000e+02	7.054082112028615370e+01	6.469251654124571260e+00	-3.230147629011646641e-03	9.952722213883602365e+01	2.822406925996057137e-01	0.000000000000000000e+00	0.000000000000000000e+00	7.456128511039076479e+00	1.000000000000000000e+00
2.230000000000000000e+02	7.251016348601061168e+01	2.685815380813593123e+01	-2.729711970798464303e-03	8.340020566956523851e+01	3.722193778587526980e-01	0.000000000000000000e+00	0.000000000000000000e+00	7.555631418109819641e+00	1.000000000000000000e+00
2.230000000000000000e+02	1.016592198513496115e+01	3.480823902378704560e+01	2.934252705965410737e-03	-8.999172597899311654e+01	2.387999734578548638e-01	0.000000000000000000e+00	0.000000000000000000e+00	6.776316456431015212e+00	1.000000000000000000e+00
2.240000000000000000e+02	7.986916626753220783e+01	2.024432997487850017e+01	3.411349425859522277e-03	-1.053666228970895276e+02	2.870474124664436077e-01	0.000000000000000000e+00	0.000000000000000000e+00	5.865101018694434565e+00	1.000000000000000000e+00
2.240000000000000000e+02	1.390158794353607732e+02	2.305385699210808781e+01	-2.968788158854479900e-03	9.110466389293866030e+01	2.754176953146193485e-01	0.000000000000000000e+00	0.000000000000000000e+00	5.251693401711380105e+00	1.000000000000000000e+00
2.240000000000000000e+02	2.406254328542146936e+01	3.541487888526475558e+01	-3.240496491838549317e-03	9.986072411558082251e+01	2.378418924683405322e-01	0.000000000000000000e+00	0.000000000000000000e+00	7.149550927618559371e+00	1.000000000000000000e+00
2.240000000000000000e+02	1.349988157382976226e+02	1.329381551885076185e+01	-2.267991058498122596e-03	6.852080881870712403e+01	2.330624414035985525e-01	0.000000000000000000e+00	0.000000000000000000e+00	1.055439293877036278e+01	1.000000000000000000e+00
2.240000000000000000e+02	1.112148189681186210e+02	2.179751101644822953e+01	3.836787974909168508e-03	-1.190767859811588494e+02	2.771435819901462150e-01	0.000000000000000000e+00	0.000000000000000000e+00	3.508949112887229216e+00	1.000000000000000000e+00
2.240000000000000000e+02	5.923249238775954240e+01	3.508570416126635649e+01	-3.286132764682827678e-03	1.013313965420494611e+02	2.487670983950558412e-01	0.000000000000000000e+00	0.000000000000000000e+00	3.179765189725418661e+00	1.000000000000000000e+00
2.240000000000000000e+02	7.157832845720275827e+01	4.804678097007055015e+01	2.853486401895633656e-03	-8.738895478449809673e+01	2.893752589363127736e-01	0.000000000000000000e+00	0.000000000000000000e+00	8.802006530151167851e+00	1.000000000000000000e+00
2.250000000000000000e+02	1.097269030149790439e+02	2.497537665130833417e+01	-4.074121880853027663e-03	1.267250975014432299e+02	2.499938924812394880e-01	0.000000000000000000e+00	0.000000000000000000e+00	3.508949112887229216e+00	1.000000000000000000e+00
2.250000000000000000e+02	8.618249406892986997e+01	3.239264185161275122e+01	2.606805441974374866e-03	-7.943942553330519729e+01	4.441854567655479924e-01	0.000000000000000000e+00	0.000000000000000000e+00	4.896328688507797011e+00	1.000000000000000000e+00
2.250000000000000000e+02	3.775840646299435832e+01	4.104719124479206727e+01	-2.845496011312866752e-03	8.713145682565102845e+01	2.409631967959003918e-01	0.000000000000000000e+00	0.000000000000000000e+00	9.146705175480846606e+00	1.000000000000000000e+00
2.250000000000000000e+02	6.333990636919826756e+01	5.114576797499708505e+01	-3.398858054859986173e-03	1.049640765506669595e+02	2.921385979911229613e-01	0.000000000000000000e+00	0.000000000000000000e+00	8.802006530151167851e+00	1.000000000000000000e+00
2.260000000000000000e+02	2.659539745760350726e+01	8.189173065157543618e+00	-2.717853609417418548e-03	8.301805866194888495e+01	1.619727356574249821e-01	0.000000000000000000e+00	0.000000000000000000e+00	1.059050583703267101e+01	1.000000000000000000e+00
2.260000000000000000e+02	1.372587865471669204e+02	2.875017730987675790e+01	-3.732897658285948966e-03	1.157288214233121550e+02	1.101038628576975764e-01	0.000000000000000000e+00	0.000000000000000000e+00	3.384075015420558330e+00	1.000000000000000000e+00
2.260000000000000000e+02	1.041611615543616267e+02	3.027155118448697735e+01	3.876323679707631854e-03	-1.203508617828025393e+02	2.142076304685245347e-01	0.000000000000000000e+00	0.000000000000000000e+00	7.566530014018682415e+00	1.000000000000000000e+00
2.260000000000000000e+02	4.907058896052245700e+01	4.389209991715707559e+01	3.134695442109378897e-03	-9.645118436067868117e+01	2.622248262026821708e-01	0.000000000000000000e+00	0.000000000000000000e+00	4.411444311637658267e+00	1.000000000000000000e+00
2.260000000000000000e+02	8.863202692513580416e+01	6.818329939795084726e+00	-2.530969974268556990e-03	7.699555524433873188e+01	4.058992522665131331e-01	0.000000000000000000e+00	0.000000000000000000e+00	1.061919932230151176e+01	1.000000000000000000e+00
2.260000000000000000e+02	1.694213082784857249e+01	3.477004952748698230e+01	-3.979020623614611119e-03	1.236603687664677693e+02	1.755573795462883613e-01	0.000000000000000000e+00	0.000000000000000000e+00	4.679452689123104747e+00	1.000000000000000000e+00
2.260000000000000000e+02	1.261305017271214268e+02	4.850279404849237608e+01	-2.820026476408699599e-03	8.631067676707014868e+01	3.114197856811556919e-01	0.000000000000000000e+00	0.000000000000000000e+00	6.730785977068793891e+00	1.000000000000000000e+00
2.270000000000000000e+02	9.106527953091070060e+01	3.202871774115408954e+01	-4.040284092145192407e-03	1.256346424812646063e+02	1.500629269488983342e-01	0.000000000000000000e+00	0.000000000000000000e+00	4.896328688507797011e+00	1.000000000000000000e+00
2.270000000000000000e+02	1.308601291698182365e+02	3.952776782041389936e+01	-3.200174201445817566e-03	9.856129984280990186e+01	2.697126918902258419e-01	0.000000000000000000e+00	0.000000000000000000e+00	5.964792922343772119e+00	1.000000000000000000e+00
2.270000000000000000e+02	1.124793949248926879e+02	4.687466757454906485e+01	-2.421883584939234311e-03	7.348014228681952886e+01	2.585801950146789929e-01	0.000000000000000000e+00	0.000000000000000000e+00	5.149930869246574616e+00	1.000000000000000000e+00
2.280000000000000000e+02	1.147406877313922422e+02	8.413209216239696531e+00	-2.664242065881210902e-03	8.129037552953882084e+01	3.927822763154423802e-01	0.000000000000000000e+00	0.000000000000000000e+00	7.907711070468814718e+00	1.000000000000000000e+00
2.280000000000000000e+02	1.008787371887188016e+02	2.295009392220365996e+01	-2.466602243228916639e-03	7.492124370892119600e+01	2.259753513583867557e-01	0.000000000000000000e+00	0.000000000000000000e+00	8.023593095341190917e+00	1.000000000000000000e+00
2.280000000000000000e+02	9.773334193398599723e+01	3.426348196807524715e+01	-3.191431420571408644e-03	9.827955538908283017e+01	3.718125877209239594e-01	0.000000000000000000e+00	0.000000000000000000e+00	3.751039899477178974e+00	1.000000000000000000e+00
2.280000000000000000e+02	7.650064062990303171e+01	3.543382542979325933e+01	-6.443529593220779714e-03	2.030815212946776001e+02	1.481400814785066578e-01	0.000000000000000000e+00	0.000000000000000000e+00	9.458649565261767478e+00	1.000000000000000000e+00
2.280000000000000000e+02	5.281132123907703146e+01	4.623042473096292326e+01	-2.776093776131363048e-03	8.489490359166960332e+01	3.839422333140584120e-01	0.000000000000000000e+00	0.000000000000000000e+00	4.411444311637658267e+00	1.000000000000000000e+00
2.300000000000000000e+02	4.776944237602319276e+01	1.981554729501091927e+01	-4.568766959394126789e-03	1.426655070169414898e+02	2.761185081834669486e-01	0.000000000000000000e+00	0.000000000000000000e+00	5.893320267628527453e+00	1.000000000000000000e+00
2.300000000000000000e+02	9.872497769318715655e+01	3.788107216716404224e+01	4.165853756032554013e-03	-1.296812446853977292e+02	2.918972734793604529e-01	0.000000000000000000e+00	0.000000000000000000e+00	3.751039899477178974e+00	1.000000000000000000e+00
2.300000000000000000e+02	6.703807660774977251e+01	3.868637730403071373e+01	-3.728503899640073140e-03	1.155872283595863621e+02	1.581027999657378391e-01	0.000000000000000000e+00	0.000000000000000000e+00	1.000595880303106355e+01	1.000000000000000000e+00
2.300000000000000000e+02	4.095323156867569736e+01	1.342232539482858655e+01	3.920884153790092121e-03	-1.217868655679289418e+02	2.725563747139688742e-01	0.000000000000000000e+00	0.000000000000000000e+00	4.631897835262430263e+00	1.000000000000000000e+00
2.300000000000000000e+02	3.891635111993156926e+01	2.301327309090731887e+01	-5.283826602485967514e-03	1.657089861363701289e+02	1.061446407418912274e-01	0.000000000000000000e+00	0.000000000000000000e+00	9.412899396807937080e+00	1.000000000000000000e+00
2.300000000000000000e+02	2.084560104075715614e+01	3.218931363114329258e+01	3.967861565608675825e-03	-1.233007574772046837e+02	2.042622792104225038e-01	0.000000000000000000e+00	0.000000000000000000e+00	4.679452689123104747e+00	1.000000000000000000e+00
2.300000000000000000e+02	1.156281608304742434e+02	4.279949135383591141e+01	2.399066687565673279e-03	-7.274484600310761095e+01	3.160675795682523770e-01	0.000000000000000000e+00	0.000000000000000000e+00	5.149930869246574616e+00	1.000000000000000000e+00
2.300000000000000000e+02	7.597712399114401194e+01	4.571460544808025617e+01	-2.365163892520079532e-03	7.165229609168285663e+01	3.350146080570558516e-01	0.000000000000000000e+00	0.000000000000000000e+00	1.018114008020154237e+01	1.000000000000000000e+00
2.300000000000000000e+02	8.137193375335556311e+00	5.004980185321061725e+01	3.747843899779460843e-03	-1.162104783131912598e+02	4.307027544579965506e-01	0.000000000000000000e+00	0.000000000000000000e+00	1.465065858171283431e+01	1.000000000000000000e+00
2.310000000000000000e+02	1.249210097227134639e+02	7.598424481068633440e+00	-2.438219275876976361e-03	7.400657551048412586e+01	4.975468449123462422e-01	0.000000000000000000e+00	0.000000000000000000e+00	6.165221718102924520e+00	1.000000000000000000e+00
2.310000000000000000e+02	1.395134672053978306e+02	3.514326670498500249e+01	2.553766194259894477e-03	-7.773018517968360186e+01	2.331026205345766433e-01	0.000000000000000000e+00	0.000000000000000000e+00	6.779024773848083996e+00	1.000000000000000000e+00
2.310000000000000000e+02	1.253521859366091462e+02	4.181715986770255711e+01	-3.300779770860680622e-03	1.018034102884302712e+02	2.322689284987867753e-01	0.000000000000000000e+00	0.000000000000000000e+00	5.964792922343772119e+00	1.000000000000000000e+00
2.320000000000000000e+02	1.107587472650003093e+02	2.171149053599011580e+01	-2.456672603297207352e-03	7.460125158988560656e+01	1.964945515797034137e-01	0.000000000000000000e+00	0.000000000000000000e+00	6.768970231398936832e+00	1.000000000000000000e+00
2.320000000000000000e+02	1.330340428545490461e+01	3.634024089342493369e+01	-6.831316844373603626e-03	2.155783353871113093e+02	1.101656507964133835e-01	0.000000000000000000e+00	0.000000000000000000e+00	8.057834421348863074e+00	1.000000000000000000e+00
2.320000000000000000e+02	1.372181712336602004e+02	4.294369928966487748e+01	-2.997202567057356392e-03	9.202034530278967850e+01	2.515670008689508963e-01	0.000000000000000000e+00	0.000000000000000000e+00	7.217567920581206664e+00	1.000000000000000000e+00
2.320000000000000000e+02	1.010583433072295101e+01	1.914216079610680055e+01	-4.031960337789336664e-03	1.253664015568221970e+02	1.846423289311909244e-01	0.000000000000000000e+00	0.000000000000000000e+00	6.390750725866934268e+00	1.000000000000000000e+00
2.330000000000000000e+02	7.909852192688180139e+01	2.575785406581729831e+01	-3.031247891571830187e-03	9.311748836231302562e+01	1.877587788539960556e-01	0.000000000000000000e+00	0.000000000000000000e+00	1.001865305665761241e+01	1.000000000000000000e+00
2.330000000000000000e+02	1.067881626889950866e+02	3.278978773942368008e+01	-5.319147808108460121e-03	1.668472456817077045e+02	1.891828252152691903e-01	0.000000000000000000e+00	0.000000000000000000e+00	7.532292995729830132e+00	1.000000000000000000e+00
2.330000000000000000e+02	1.148517055614951516e+02	1.632014094829697370e+01	-2.848507926027905087e-03	8.722851865051556786e+01	2.774902177911702239e-01	0.000000000000000000e+00	0.000000000000000000e+00	6.768970231398936832e+00	1.000000000000000000e+00
2.330000000000000000e+02	1.368479099203546525e+02	1.871762990239244573e+01	-2.890890373210461793e-03	8.859433344109534403e+01	2.043293579387743808e-01	0.000000000000000000e+00	0.000000000000000000e+00	4.653808271271194563e+00	1.000000000000000000e+00
2.340000000000000000e+02	1.287118242300290092e+02	1.246049031818910358e+01	4.912442839720500970e-03	-1.537407901050892747e+02	1.602533904897630590e-01	0.000000000000000000e+00	0.000000000000000000e+00	6.165221718102924520e+00	1.000000000000000000e+00
2.340000000000000000e+02	9.581090226098220342e+01	1.854242792876448220e+01	-3.836813455681554238e-03	1.190776071233560032e+02	2.475584469155167611e-01	0.000000000000000000e+00	0.000000000000000000e+00	6.763324852250397257e+00	1.000000000000000000e+00
2.340000000000000000e+02	6.724945008796628088e+01	1.825152118805174695e+01	-2.898420148865577060e-03	8.883698764450190311e+01	2.167355271083454271e-01	0.000000000000000000e+00	0.000000000000000000e+00	1.303700350608488634e+01	1.000000000000000000e+00
2.340000000000000000e+02	8.193222276585194663e+01	3.745673575207764117e+01	-2.231655335420312542e-03	6.734985548058772054e+01	1.805387054921618883e-01	0.000000000000000000e+00	0.000000000000000000e+00	6.172235749804428906e+00	1.000000000000000000e+00
2.340000000000000000e+02	8.682031238668960782e+01	4.443091179669796276e+00	2.644842764910608924e-03	-8.066521455007885777e+01	1.710948218140019295e-01	0.000000000000000000e+00	0.000000000000000000e+00	1.016162168823840872e+01	1.000000000000000000e+00
2.340000000000000000e+02	5.704965489832828496e+01	2.637110482929267263e+01	2.278868061116451609e-03	-6.887133060404194396e+01	3.068519302165741980e-01	0.000000000000000000e+00	0.000000000000000000e+00	5.157193258434784155e+00	1.000000000000000000e+00
2.350000000000000000e+02	9.411961069470821428e+01	5.150041528290855553e+01	3.570082636419922868e-03	-1.104819520286465462e+02	1.467221121619549651e-01	0.000000000000000000e+00	0.000000000000000000e+00	1.280711457719752744e+01	1.000000000000000000e+00
2.350000000000000000e+02	1.535885108194012716e+01	1.550244791572729319e+01	-3.222972536356138052e-03	9.929599793343649594e+01	3.582330099328874251e-01	0.000000000000000000e+00	0.000000000000000000e+00	6.390750725866934268e+00	1.000000000000000000e+00
2.350000000000000000e+02	1.988749093184060968e+01	4.098550715003068490e+01	5.568509929694288700e-03	-1.748831779251967191e+02	3.007827849500971373e-01	0.000000000000000000e+00	0.000000000000000000e+00	8.057834421348863074e+00	1.000000000000000000e+00
2.350000000000000000e+02	2.421692348261364813e+01	4.925647923772865511e+01	-2.051607808324629016e-03	6.154765216619752266e+01	3.074104615389694484e-01	0.000000000000000000e+00	0.000000000000000000e+00	8.649350024327821629e+00	1.000000000000000000e+00
2.360000000000000000e+02	4.636798455074666236e+01	1.211088637645207378e+01	2.613730751648983813e-03	-7.966260024386836847e+01	2.906611551902821278e-01	0.000000000000000000e+00	0.000000000000000000e+00	3.410657776683928333e+00	1.000000000000000000e+00
2.360000000000000000e+02	5.171762446626595988e+01	3.784209344026985633e+01	-3.089234430003653074e-03	9.498615987869733601e+01	3.091543132683610695e-01	0.000000000000000000e+00	0.000000000000000000e+00	7.596869899350772393e+00	1.000000000000000000e+00
2.370000000000000000e+02	3.112692841565546331e+01	3.182939828192964171e+01	-4.903926443680279440e-03	1.534663411186004396e+02	2.551020785593934859e-01	0.000000000000000000e+00	0.000000000000000000e+00	5.951901359296392080e+00	1.000000000000000000e+00
2.370000000000000000e+02	1.245137648866586773e+02	3.543383007826193420e+01	-3.776057333773711125e-03	1.171196831374528671e+02	9.897737199822698173e-02	0.000000000000000000e+00	0.000000000000000000e+00	1.052077735591355356e+01	1.000000000000000000e+00
2.370000000000000000e+02	8.446519563271198194e+01	4.308528286540224173e+01	-2.296910479373745657e-03	6.945276474368692732e+01	2.545811322152038425e-01	0.000000000000000000e+00	0.000000000000000000e+00	6.172235749804428906e+00	1.000000000000000000e+00
2.370000000000000000e+02	1.021409355421504017e+02	2.686199577114826909e+01	-4.024208627481599271e-03	1.251165952975235314e+02	2.544428375988067037e-01	0.000000000000000000e+00	0.000000000000000000e+00	7.320785099337961732e+00	1.000000000000000000e+00
2.380000000000000000e+02	8.905057352715853369e+01	1.435694464742850940e+01	3.355771023612816577e-03	-1.035755558664772593e+02	3.135066634798233665e-01	0.000000000000000000e+00	0.000000000000000000e+00	4.744914361328429919e+00	1.000000000000000000e+00
2.380000000000000000e+02	1.322536442157218630e+02	1.797556921687733222e+01	-2.735353081206700048e-03	8.358199583372623920e+01	3.119659473859168752e-01	0.000000000000000000e+00	0.000000000000000000e+00	4.653808271271194563e+00	1.000000000000000000e+00
2.380000000000000000e+02	5.562657824356744385e+01	3.132806913615628730e+01	3.541488143841036492e-03	-1.095604672279897329e+02	1.225385083451039359e-01	0.000000000000000000e+00	0.000000000000000000e+00	3.464776425689190642e+00	1.000000000000000000e+00
2.380000000000000000e+02	3.597221981325742490e+01	4.181014160578683914e+01	-3.434266458148370858e-03	1.061051461239688365e+02	2.084926973669005701e-01	0.000000000000000000e+00	0.000000000000000000e+00	6.316156148562905415e+00	1.000000000000000000e+00
2.380000000000000000e+02	8.597458732880399168e+01	1.796977196185597236e+01	-2.577596380333898197e-03	7.849813565837936835e+01	4.354290446549246019e-01	0.000000000000000000e+00	0.000000000000000000e+00	3.554253369272301732e+00	1.000000000000000000e+00
2.380000000000000000e+02	6.868686833615404908e+01	3.332088767242358074e+01	-3.056040970642040586e-03	9.391646898634938623e+01	1.842678375099888743e-01	0.000000000000000000e+00	0.000000000000000000e+00	9.814059707048604864e+00	1.000000000000000000e+00
2.380000000000000000e+02	5.889342807157906634e+01	4.099844506534507360e+01	3.822787185417953360e-03	-1.186255971839540138e+02	2.929084343143609770e-01	0.000000000000000000e+00	0.000000000000000000e+00	5.553882710112644006e+00	1.000000000000000000e+00
2.390000000000000000e+02	4.953067176019428075e+01	1.338759937664083743e+01	-2.786113938624617918e-03	8.521781288660368148e+01	1.698638388337543326e-01	0.000000000000000000e+00	0.000000000000000000e+00	3.410657776683928333e+00	1.000000000000000000e+00
2.390000000000000000e+02	1.097972293841680056e+02	2.490032309277189881e+01	3.258777915249050187e-03	-1.004498604242834006e+02	2.364193358129396128e-01	0.000000000000000000e+00	0.000000000000000000e+00	3.252279948771576112e+00	1.000000000000000000e+00
2.390000000000000000e+02	9.651247546250542086e+01	1.181558928791896790e+01	-2.572486542217972041e-03	7.833346625063755653e+01	2.474344551453045993e-01	0.000000000000000000e+00	0.000000000000000000e+00	6.763324852250397257e+00	1.000000000000000000e+00
2.390000000000000000e+02	1.060702988465264980e+02	1.319190676428603126e+01	4.012027589212375546e-03	-1.247240497193727009e+02	2.336401265058065668e-01	0.000000000000000000e+00	0.000000000000000000e+00	9.656409148119889707e+00	1.000000000000000000e+00
2.390000000000000000e+02	9.204076544997936082e+01	3.363729383796524530e+01	3.968678788344788544e-03	-1.233270932594537044e+02	2.901323031041163070e-01	0.000000000000000000e+00	0.000000000000000000e+00	3.982250393347506190e+00	1.000000000000000000e+00
2.390000000000000000e+02	2.970176761976104629e+01	4.256859910763215993e+01	-3.606765082869917149e-03	1.116640788581863291e+02	2.751720288941272852e-01	0.000000000000000000e+00	0.000000000000000000e+00	6.316156148562905415e+00	1.000000000000000000e+00
2.390000000000000000e+02	1.425179691127812305e+02	5.196131986192327901e+01	2.650337094902944016e-03	-8.084227457531841310e+01	2.892866445569496348e-01	0.000000000000000000e+00	0.000000000000000000e+00	1.337853236296499304e+01	1.000000000000000000e+00
2.400000000000000000e+02	7.640185173832512078e+01	2.154847930417589907e+01	-3.170177759791365825e-03	9.759463589582395571e+01	2.153310345019362471e-01	0.000000000000000000e+00	0.000000000000000000e+00	1.021980493586817040e+01	1.000000000000000000e+00
2.400000000000000000e+02	2.612172056616867977e+01	3.505011624136510306e+01	4.329597059380591723e-03	-1.349580288363418390e+02	2.835063661550160097e-01	0.000000000000000000e+00	0.000000000000000000e+00	5.951901359296392080e+00	1.000000000000000000e+00
2.400000000000000000e+02	8.568524617454167469e+01	5.285502786213172932e+00	-3.495326044218738902e-03	1.080728495319945779e+02	3.300028063635762621e-01	0.000000000000000000e+00	0.000000000000000000e+00	9.675561256675562660e+00	1.000000000000000000e+00
2.400000000000000000e+02	2.591313637659705549e+01	2.608815018879274561e+01	-3.749330731566934572e-03	1.162583928858842626e+02	2.404785698056188803e-01	0.000000000000000000e+00	0.000000000000000000e+00	7.755356670940213526e+00	1.000000000000000000e+00
2.400000000000000000e+02	9.871717823550071103e+01	3.333283654927375039e+01	-5.942004826664249936e-03	1.869194072701033065e+02	1.994464516546068378e-01	0.000000000000000000e+00	0.000000000000000000e+00	6.683351099808413132e+00	1.000000000000000000e+00
2.410000000000000000e+02	6.485959750314175665e+01	1.679135537526284239e+01	-5.716723587695927457e-03	1.796595044405727606e+02	1.037111434536915899e-01	0.000000000000000000e+00	0.000000000000000000e+00	1.248414438015859851e+01	1.000000000000000000e+00
2.410000000000000000e+02	1.276565462354769096e+02	2.539342761789095348e+01	3.402672709844964741e-03	-1.050870074464927910e+02	4.401207046806756562e-01	0.000000000000000000e+00	0.000000000000000000e+00	5.323203729763369196e+00	1.000000000000000000e+00
2.410000000000000000e+02	4.806656586190923974e+01	4.462134673333562063e+01	-4.354056133462571102e-03	1.357462458310132263e+02	2.610618402504272240e-01	0.000000000000000000e+00	0.000000000000000000e+00	7.699902865880209113e+00	1.000000000000000000e+00
2.410000000000000000e+02	1.247842871909757889e+02	7.896625399221803399e+00	2.655510629067803739e-03	-8.100899664899903030e+01	1.353905450730504834e-01	0.000000000000000000e+00	0.000000000000000000e+00	8.357946501798645400e+00	1.000000000000000000e+00
2.410000000000000000e+02	7.328168304559224566e+01	4.199287969960195710e+01	-2.293822381718402595e-03	6.935324785089744637e+01	2.223565971782933692e-01	0.000000000000000000e+00	0.000000000000000000e+00	9.523151290983820516e+00	1.000000000000000000e+00
2.420000000000000000e+02	3.910548515831969496e+01	2.311068429800805291e+01	-3.483299483217347243e-03	1.076852821311609745e+02	1.795316819516058482e-01	0.000000000000000000e+00	0.000000000000000000e+00	1.181834765224575357e+01	1.000000000000000000e+00
2.420000000000000000e+02	5.708395146990939395e+01	2.818470486214138759e+01	-4.184006901942326911e-03	1.302662471292708801e+02	2.225272764801109471e-01	0.000000000000000000e+00	0.000000000000000000e+00	3.464776425689190642e+00	1.000000000000000000e+00
2.420000000000000000e+02	1.074182059252207821e+01	1.934492358716424221e+01	2.940391181239099781e-03	-9.018954420039736419e+01	2.688962619420141031e-01	0.000000000000000000e+00	0.000000000000000000e+00	1.660240728391617537e+01	1.000000000000000000e+00
2.420000000000000000e+02	8.901641381041312684e+01	1.980825195053273191e+01	-2.676515355376224946e-03	8.168589399144246954e+01	2.148793716250557706e-01	0.000000000000000000e+00	0.000000000000000000e+00	3.554253369272301732e+00	1.000000000000000000e+00
2.420000000000000000e+02	1.130374684806091636e+02	2.517992184648127107e+01	-3.640885141002946253e-03	1.127636302798586740e+02	1.827771597006190296e-01	0.000000000000000000e+00	0.000000000000000000e+00	3.252279948771576112e+00	1.000000000000000000e+00
2.420000000000000000e+02	1.261854755495923897e+01	3.835918732897722094e+01	-2.532972907978373999e-03	7.706010169380719788e+01	2.814674729669622844e-01	0.000000000000000000e+00	0.000000000000000000e+00	1.243754487381568907e+01	1.000000000000000000e+00
2.420000000000000000e+02	1.291498523765494042e+02	5.143351012974677872e+01	-1.843590833652781124e-03	5.484410672261585518e+01	2.754648993870956186e-01	0.000000000000000000e+00	0.000000000000000000e+00	1.337853236296499304e+01	1.000000000000000000e+00
2.430000000000000000e+02	1.268888458571884428e+02	2.012587276979089879e+01	-4.307522680365148161e-03	1.342466609150349086e+02	1.634838962142992624e-01	0.000000000000000000e+00	0.000000000000000000e+00	5.323203729763369196e+00	1.000000000000000000e+00
2.430000000000000000e+02	1.166706567724951640e+02	9.902684012332132468e+00	2.132395656990714473e-03	-6.415111765586074455e+01	2.237501621685064057e-01	0.000000000000000000e+00	0.000000000000000000e+00	8.357946501798645400e+00	1.000000000000000000e+00
2.430000000000000000e+02	4.616747499515208375e+01	1.213100844473943596e+01	-2.750498809651809665e-03	8.407008138091828187e+01	1.638055610574874477e-01	0.000000000000000000e+00	0.000000000000000000e+00	3.590280386059998552e+00	1.000000000000000000e+00
2.430000000000000000e+02	9.009522934949393402e+01	3.016264170040897952e+01	-2.085602261066416517e-03	6.264315583431765333e+01	3.454244238597835581e-01	0.000000000000000000e+00	0.000000000000000000e+00	3.982250393347506190e+00	1.000000000000000000e+00
2.440000000000000000e+02	5.345104294233811970e+01	3.087351790615728220e+01	3.898076305506679735e-03	-1.210518608997793137e+02	2.938227621675704171e-01	0.000000000000000000e+00	0.000000000000000000e+00	4.519705737696881442e+00	1.000000000000000000e+00
2.450000000000000000e+02	5.997218492263974099e+01	4.044962834133335150e+01	-3.338247844531900491e-03	1.030108547046117593e+02	8.112062251601581675e-02	0.000000000000000000e+00	0.000000000000000000e+00	1.158564559245362702e+01	1.000000000000000000e+00
2.450000000000000000e+02	9.080388415304389582e+01	4.744916124091089671e+01	3.694014594653545393e-03	-1.144757776058223442e+02	3.439875308160207368e-01	0.000000000000000000e+00	0.000000000000000000e+00	1.497446763940797609e+01	1.000000000000000000e+00
2.450000000000000000e+02	7.212403591276844850e+01	5.144540653779880301e+01	-2.749215768472306788e-03	8.402873415497023757e+01	3.609195087346948050e-01	0.000000000000000000e+00	0.000000000000000000e+00	6.516489585044578980e+00	1.000000000000000000e+00
2.460000000000000000e+02	5.206499304125149763e+01	7.123687307177809735e+00	-2.815194647940213665e-03	8.615496648542038827e+01	2.014895410891170968e-01	0.000000000000000000e+00	0.000000000000000000e+00	7.736535663896321857e+00	1.000000000000000000e+00
2.460000000000000000e+02	1.060168834065872119e+02	1.365121307742246870e+01	-3.620569471723235257e-03	1.121089384574814005e+02	1.524027330432089489e-01	0.000000000000000000e+00	0.000000000000000000e+00	5.459629587155735209e+00	1.000000000000000000e+00
2.460000000000000000e+02	9.614544778735765362e+01	3.306942239679366224e+01	-3.634457250689492828e-03	1.125564853827147260e+02	2.157805780338031276e-01	0.000000000000000000e+00	0.000000000000000000e+00	3.151294632025894327e+00	1.000000000000000000e+00
2.460000000000000000e+02	1.359765524029982089e+02	1.446553704654061434e+01	-3.428675552742563477e-03	1.059249738639034319e+02	2.966482043793735590e-01	0.000000000000000000e+00	0.000000000000000000e+00	5.509184435213259512e+00	1.000000000000000000e+00
2.470000000000000000e+02	1.360491905740320533e+02	8.143838076904762246e+00	-3.558406795128702532e-03	1.101056869050372171e+02	1.963520064451441671e-01	0.000000000000000000e+00	0.000000000000000000e+00	6.322116272782883684e+00	1.000000000000000000e+00
2.470000000000000000e+02	7.208908527719589010e+00	4.955866624913884522e+01	3.433190261196275572e-03	-1.060704646505650715e+02	1.681247304795913111e-01	0.000000000000000000e+00	0.000000000000000000e+00	1.243754487381568907e+01	1.000000000000000000e+00
2.470000000000000000e+02	6.620407586274353662e+01	1.606836379217336486e+01	-2.737376975127603362e-03	8.364721774599165371e+01	2.498758893141237447e-01	0.000000000000000000e+00	0.000000000000000000e+00	4.450475910180440309e+00	1.000000000000000000e+00
2.480000000000000000e+02	1.991576934679826394e+01	5.376589052458094820e+00	-2.583173127573219589e-03	7.867785165802378344e+01	2.766588490437279502e-01	0.000000000000000000e+00	0.000000000000000000e+00	7.652785486184704666e+00	1.000000000000000000e+00
2.480000000000000000e+02	8.190746969455932458e+01	2.364993226636087442e+01	3.195936142343538781e-03	-9.842472434540384540e+01	2.656205759031085023e-01	0.000000000000000000e+00	0.000000000000000000e+00	9.241730535968946114e+00	1.000000000000000000e+00
2.480000000000000000e+02	2.889819841663626931e+01	3.369137730144186094e+01	-3.859346736838312631e-03	1.198037636039298661e+02	2.753042667700904556e-01	0.000000000000000000e+00	0.000000000000000000e+00	1.299145606053088109e+01	1.000000000000000000e+00
2.480000000000000000e+02	4.138256615195318489e+01	3.728560779239295186e+01	3.508691454019072318e-03	-1.085035626125495014e+02	2.661813724956915150e-01	0.000000000000000000e+00	0.000000000000000000e+00	1.299145606053088109e+01	1.000000000000000000e+00
2.480000000000000000e+02	7.588799856433873003e+01	4.612589324525234247e+01	1.955611024123038964e-03	-5.845406422055881279e+01	3.279713982478670298e-01	0.000000000000000000e+00	0.000000000000000000e+00	6.516489585044578980e+00	1.000000000000000000e+00
2.490000000000000000e+02	6.150229830396865793e+01	5.753976521036039848e+00	-2.671418327583131250e-03	8.152163740857415064e+01	1.591467353053690470e-01	0.000000000000000000e+00	0.000000000000000000e+00	9.536185729073343609e+00	1.000000000000000000e+00
2.490000000000000000e+02	8.430972158137213057e+01	1.358253705499315878e+01	-3.164583061750125305e-03	9.741434141446379158e+01	2.441998545377722651e-01	0.000000000000000000e+00	0.000000000000000000e+00	4.802089843343683384e+00	1.000000000000000000e+00
2.490000000000000000e+02	1.058574695837331632e+02	3.260814383048011678e+01	1.487966342745429549e-03	-4.338376826029198696e+01	3.918343771407596376e-01	0.000000000000000000e+00	0.000000000000000000e+00	9.722969982932850641e+00	1.000000000000000000e+00
2.490000000000000000e+02	1.370010100035977416e+02	4.469117098024066337e+01	3.214910532118629184e-03	-9.903619215625055006e+01	2.722690088817200094e-01	0.000000000000000000e+00	0.000000000000000000e+00	4.009665361799027217e+00	1.000000000000000000e+00
2.500000000000000000e+02	1.511837697263613833e+01	1.133898388221319564e+01	3.434903005526260007e-03	-1.061256594704464646e+02	3.678431018052191748e-01	0.000000000000000000e+00	0.000000000000000000e+00	6.718751989268950453e+00	1.000000000000000000e+00
2.500000000000000000e+02	8.857171047596483504e+01	1.136995541222536765e+01	2.597195253176438207e-03	-7.912972803179121684e+01	3.128004392794030419e-01	0.000000000000000000e+00	0.000000000000000000e+00	4.802089843343683384e+00	1.000000000000000000e+00
2.500000000000000000e+02	1.679663726393453871e+01	2.441632475257829071e+01	-3.706449638152940762e-03	1.148765087448200717e+02	2.717697869824167167e-01	0.000000000000000000e+00	0.000000000000000000e+00	3.413004680601639418e+00	1.000000000000000000e+00
2.500000000000000000e+02	9.535153298461828797e+01	3.001977370492331332e+01	3.742623537530653278e-03	-1.160422471598344458e+02	2.396812430264265714e-01	0.000000000000000000e+00	0.000000000000000000e+00	3.151294632025894327e+00	1.000000000000000000e+00
2.500000000000000000e+02	1.072440855045641861e+01	1.642176558106599416e+01	4.464077643628386154e-03	-1.392917939495333712e+02	2.960317932056584223e-01	0.000000000000000000e+00	0.000000000000000000e+00	6.718751989268950453e+00	1.000000000000000000e+00
2.500000000000000000e+02	6.680628569995758426e+01	2.047790788868255518e+01	-3.462327087736168010e-03	1.070094266804669445e+02	3.709017777514949099e-01	0.000000000000000000e+00	0.000000000000000000e+00	4.450475910180440309e+00	1.000000000000000000e+00
2.500000000000000000e+02	1.352060345202129952e+02	4.110571712784503973e+01	-3.341756048126201788e-03	1.031239099120381439e+02	2.747168467620350052e-01	0.000000000000000000e+00	0.000000000000000000e+00	4.009665361799027217e+00	1.000000000000000000e+00
2.500000000000000000e+02	1.306799082529671523e+02	5.201927843506707205e+01	2.422312383250723074e-03	-7.349396072145319181e+01	2.237504534177080506e-01	0.000000000000000000e+00	0.000000000000000000e+00	9.677679794832410920e+00	1.000000000000000000e+00
2.510000000000000000e+02	4.027006605947300955e+01	2.068877711501846051e+01	-3.060046527600185622e-03	9.404555188036867719e+01	1.659338687196627582e-01	0.000000000000000000e+00	0.000000000000000000e+00	1.005537360748753706e+01	1.000000000000000000e+00
2.510000000000000000e+02	3.061090850483856585e+01	1.789392224921500230e+01	-3.381558410778435358e-03	1.044065790173939661e+02	2.113549123575568789e-01	0.000000000000000000e+00	0.000000000000000000e+00	1.005537360748753706e+01	1.000000000000000000e+00
2.510000000000000000e+02	1.006045752938956639e+02	1.436848298634069288e+01	-2.535945369847898787e-03	7.715589211308959250e+01	2.358492008657016026e-01	0.000000000000000000e+00	0.000000000000000000e+00	5.459629587155735209e+00	1.000000000000000000e+00
2.510000000000000000e+02	1.411469296617331963e+02	1.636772319504241580e+01	-2.518452417774954405e-03	7.659216504539058690e+01	2.669153466352791604e-01	0.000000000000000000e+00	0.000000000000000000e+00	5.509184435213259512e+00	1.000000000000000000e+00
2.520000000000000000e+02	7.276316848417731364e+01	2.231152325814740678e+01	-3.385694431918392401e-03	1.045398662441265714e+02	2.547855223032096106e-01	0.000000000000000000e+00	0.000000000000000000e+00	6.232703893822577612e+00	1.000000000000000000e+00
2.530000000000000000e+02	6.728955522588040594e+01	3.896068020936400700e+01	3.112689253989024771e-03	-9.574201395601571107e+01	2.755351168886498447e-01	0.000000000000000000e+00	0.000000000000000000e+00	5.104354720705978288e+00	1.000000000000000000e+00
2.530000000000000000e+02	7.914444271931240849e+01	7.111357777473764408e+00	-4.028549013492233564e-03	1.252564683771646230e+02	1.838352033774621752e-01	0.000000000000000000e+00	0.000000000000000000e+00	5.513261363099241308e+00	1.000000000000000000e+00
2.530000000000000000e+02	1.257701323262318311e+02	6.905985907738677376e+00	-2.905525077232162454e-03	8.906595073875867286e+01	1.777964261138609281e-01	0.000000000000000000e+00	0.000000000000000000e+00	1.805464950618083009e+01	1.000000000000000000e+00
2.530000000000000000e+02	8.397858811172405069e+01	4.292802239597119041e+01	3.222229285582967496e-03	-9.927204596825775695e+01	2.534222373741606971e-01	0.000000000000000000e+00	0.000000000000000000e+00	5.864530515917432574e+00	1.000000000000000000e+00
2.530000000000000000e+02	1.926715372425202588e+01	2.206151066881094280e+01	3.946205651166703396e-03	-1.226028749759660599e+02	2.869997410132492099e-01	0.000000000000000000e+00	0.000000000000000000e+00	3.413004680601639418e+00	1.000000000000000000e+00
2.530000000000000000e+02	1.265452752796428797e+02	2.945522433974127807e+01	3.543135123803378781e-03	-1.096135427283888930e+02	3.274642999060423110e-01	0.000000000000000000e+00	0.000000000000000000e+00	4.210385586271942593e+00	1.000000000000000000e+00
2.530000000000000000e+02	1.432829188342219595e+02	3.116828019324359289e+01	3.511582437357856166e-03	-1.085967273084535094e+02	2.541259340813226686e-01	0.000000000000000000e+00	0.000000000000000000e+00	7.736816962584549984e+00	1.000000000000000000e+00
2.530000000000000000e+02	1.071265629990058130e+02	4.250839298623706952e+01	-3.509523800544768132e-03	1.085303857733449604e+02	3.231116879970392652e-01	0.000000000000000000e+00	0.000000000000000000e+00	6.825813936265240578e+00	1.000000000000000000e+00
2.540000000000000000e+02	5.888083975072228782e+01	1.706453796601515549e+01	-2.901776883225896074e-03	8.894516161137133281e+01	3.143951885206710539e-01	0.000000000000000000e+00	0.000000000000000000e+00	8.629240274973261293e+00	1.000000000000000000e+00
2.540000000000000000e+02	1.108494387364657108e+01	3.072900290090547060e+01	4.078198644285494640e-03	-1.268564750920239419e+02	1.342914944121811338e-01	0.000000000000000000e+00	0.000000000000000000e+00	8.513127908649483544e+00	1.000000000000000000e+00
2.540000000000000000e+02	3.306844566274494923e+01	3.791371833528640423e+01	-3.513703328193876121e-03	1.086650750388373581e+02	3.565469674741557071e-01	0.000000000000000000e+00	0.000000000000000000e+00	4.259430533685648612e+00	1.000000000000000000e+00
2.540000000000000000e+02	7.792639485614238026e+01	4.656808069693028074e+01	2.509514847598722561e-03	-7.630414332059584126e+01	2.717415621975030060e-01	0.000000000000000000e+00	0.000000000000000000e+00	7.062511425639567797e+00	1.000000000000000000e+00
2.540000000000000000e+02	9.542839597012107333e+01	4.644560630206515839e+01	-3.046503324757445213e-03	9.360910924941909173e+01	3.657720913472386481e-01	0.000000000000000000e+00	0.000000000000000000e+00	6.434970506961417591e+00	1.000000000000000000e+00
2.550000000000000000e+02	7.470864037570176208e+01	2.992893381993106416e+01	-3.836840965165377090e-03	1.190784936427144629e+02	1.856408414937761320e-01	0.000000000000000000e+00	0.000000000000000000e+00	6.301619715200738270e+00	1.000000000000000000e+00
2.550000000000000000e+02	1.018512678264338831e+02	4.684002047884906261e+01	-3.294474743810065984e-03	1.016002247771349403e+02	3.147190264520102199e-01	0.000000000000000000e+00	0.000000000000000000e+00	6.434970506961417591e+00	1.000000000000000000e+00
2.550000000000000000e+02	9.102622701025190111e+01	2.278229132708540661e+01	3.285013776181060653e-03	-1.012953360701371395e+02	3.795057449047241072e-01	0.000000000000000000e+00	0.000000000000000000e+00	5.875664183472072644e+00	1.000000000000000000e+00
2.550000000000000000e+02	7.779756673578796722e+01	3.678371301130815851e+01	-3.374041359630253027e-03	1.041643348733616818e+02	3.383880972878224869e-01	0.000000000000000000e+00	0.000000000000000000e+00	7.518607837929294213e+00	1.000000000000000000e+00
2.560000000000000000e+02	2.089580126638942303e+01	3.328531947497519639e+01	-4.504134916059029763e-03	1.405826777656659772e+02	9.884318378126843996e-02	0.000000000000000000e+00	0.000000000000000000e+00	7.084318668378752903e+00	1.000000000000000000e+00
2.560000000000000000e+02	3.689538829055838676e+01	4.769096626569544384e+01	3.646899373722217123e-03	-1.129574446664274063e+02	2.151390565781963193e-01	0.000000000000000000e+00	0.000000000000000000e+00	4.854391063706001042e+00	1.000000000000000000e+00
2.560000000000000000e+02	8.419414322537650719e+01	1.355830003502084580e+01	4.042865488564161003e-03	-1.257178304433516018e+02	3.162140644522255517e-01	0.000000000000000000e+00	0.000000000000000000e+00	3.687339271364719284e+00	1.000000000000000000e+00
2.560000000000000000e+02	1.161114368810747237e+02	5.027736377696901116e+01	-3.267503376496340775e-03	1.007310467365047799e+02	3.304815269323485571e-01	0.000000000000000000e+00	0.000000000000000000e+00	1.187791504532382802e+01	1.000000000000000000e+00
2.560000000000000000e+02	5.045605007072905046e+00	2.205893825684164966e+01	3.274402911328828415e-03	-1.009533908281930508e+02	2.547824910492807460e-01	0.000000000000000000e+00	0.000000000000000000e+00	5.885311583310724792e+00	1.000000000000000000e+00
2.560000000000000000e+02	8.537043999547492490e+01	2.921856507416055493e+01	3.310057760348097348e-03	-1.021024023502660185e+02	2.159790070168456921e-01	0.000000000000000000e+00	0.000000000000000000e+00	8.568170545910522407e+00	1.000000000000000000e+00
2.560000000000000000e+02	5.514815217680381210e+01	3.247655272134638693e+01	3.632893190186951577e-03	-1.125060820410074598e+02	2.990938541787889760e-01	0.000000000000000000e+00	0.000000000000000000e+00	1.376435894914805402e+01	1.000000000000000000e+00
2.570000000000000000e+02	1.441800374917224303e+02	4.570211012188792665e+01	-5.416912717568396485e-03	1.699978131504741157e+02	1.481289628207841380e-01	0.000000000000000000e+00	0.000000000000000000e+00	4.693998398109004100e+00	1.000000000000000000e+00
2.570000000000000000e+02	8.391104034689858793e+01	9.881844722855877450e+00	-2.457467036733842602e-03	7.462685296521945588e+01	4.504931636628047853e-01	0.000000000000000000e+00	0.000000000000000000e+00	3.687339271364719284e+00	1.000000000000000000e+00
2.570000000000000000e+02	1.032539413444213494e+02	9.891882835532314289e+00	-2.727551679525359960e-03	8.333058822251086895e+01	3.353802772873059057e-01	0.000000000000000000e+00	0.000000000000000000e+00	1.470043435209613314e+01	1.000000000000000000e+00
2.570000000000000000e+02	3.229675861856613750e+01	1.253380026640942191e+01	3.380803368758645081e-03	-1.043822470680448191e+02	1.450781412917016011e-01	0.000000000000000000e+00	0.000000000000000000e+00	1.190363899613675258e+01	1.000000000000000000e+00
2.570000000000000000e+02	1.414253370708783848e+02	1.593983142457259383e+01	3.475634378105572474e-03	-1.074382668069179942e+02	2.643291441643842443e-01	0.000000000000000000e+00	0.000000000000000000e+00	1.007720453295947394e+01	1.000000000000000000e+00
2.570000000000000000e+02	8.658133742428661606e+01	1.893958574826286423e+01	3.462935229220962842e-03	-1.070290246199422199e+02	3.904127670185394416e-01	0.000000000000000000e+00	0.000000000000000000e+00	3.557296265853282069e+00	1.000000000000000000e+00
2.570000000000000000e+02	8.353220327211320750e+01	2.077183508858296790e+01	-3.565897483579277046e-03	1.103470814859907847e+02	3.169213293016865940e-01	0.000000000000000000e+00	0.000000000000000000e+00	3.557296265853282069e+00	1.000000000000000000e+00
2.570000000000000000e+02	1.356405328426820063e+02	3.237338312198034629e+01	4.703500216314056293e-03	-1.470074147480260081e+02	3.037758846851625893e-01	0.000000000000000000e+00	0.000000000000000000e+00	7.736816962584549984e+00	1.000000000000000000e+00
2.570000000000000000e+02	3.626638198603810537e+01	3.510018821398756472e+01	-5.513751463090692424e-03	1.731185341028493667e+02	2.292310505574234325e-01	0.000000000000000000e+00	0.000000000000000000e+00	4.259430533685648612e+00	1.000000000000000000e+00
2.570000000000000000e+02	4.492339790079901718e+01	4.763880419984889159e+01	2.710965016145955742e-03	-8.279606717250217685e+01	2.262583451017130542e-01	0.000000000000000000e+00	0.000000000000000000e+00	3.361110010541079163e+00	1.000000000000000000e+00
2.580000000000000000e+02	1.208372080447412316e+02	3.714440541695588394e+01	-2.423120166506073214e-03	7.351999230742998748e+01	2.737275429829852946e-01	0.000000000000000000e+00	0.000000000000000000e+00	6.679858010621978259e+00	1.000000000000000000e+00
2.580000000000000000e+02	8.722428705047069286e+01	3.804354119822401259e+01	-4.084414673420765085e-03	1.270567925605990212e+02	2.913523700891055279e-01	0.000000000000000000e+00	0.000000000000000000e+00	5.864530515917432574e+00	1.000000000000000000e+00
2.580000000000000000e+02	6.965165621268853968e+00	1.649546996079833860e+01	-4.232462466619743048e-03	1.318277739244850295e+02	2.019849616233388989e-01	0.000000000000000000e+00	0.000000000000000000e+00	5.885311583310724792e+00	1.000000000000000000e+00
2.580000000000000000e+02	1.132801796754132084e+02	2.501373710769544090e+01	3.806333482486296861e-03	-1.180953609112096814e+02	2.230048436445698501e-01	0.000000000000000000e+00	0.000000000000000000e+00	5.017758412823062564e+00	1.000000000000000000e+00
2.580000000000000000e+02	6.477121479160672379e+01	4.340054491134487336e+01	-2.376435625166841998e-03	7.201553842873094879e+01	2.138995244179183741e-01	0.000000000000000000e+00	0.000000000000000000e+00	5.104354720705978288e+00	1.000000000000000000e+00
2.590000000000000000e+02	7.602002496859418557e+01	2.048809206994569365e+01	-4.960671912203627569e-03	1.552950179732834783e+02	1.820254335070420337e-01	0.000000000000000000e+00	0.000000000000000000e+00	7.191649491986692233e+00	1.000000000000000000e+00
2.590000000000000000e+02	4.166787091396115272e+01	4.680297853565220834e+01	-3.018388957523693902e-03	9.270309694601786532e+01	2.331900987364673439e-01	0.000000000000000000e+00	0.000000000000000000e+00	3.361110010541079163e+00	1.000000000000000000e+00
2.590000000000000000e+02	1.915733270003065414e+01	5.179810526679673188e+01	-3.147971076775702391e-03	9.687900435190044846e+01	2.858097556660441629e-01	0.000000000000000000e+00	0.000000000000000000e+00	1.172548859390839660e+01	1.000000000000000000e+00
2.590000000000000000e+02	7.056830290916649062e+01	2.517835315034856336e+01	-2.883922458257380528e-03	8.836978573479071031e+01	4.655087996628737290e-01	0.000000000000000000e+00	0.000000000000000000e+00	6.301619715200738270e+00	1.000000000000000000e+00
2.590000000000000000e+02	1.188698915505026577e+02	3.076081952393560925e+01	-1.877756940179468523e-03	5.594514209770103008e+01	4.847327733541358930e-01	0.000000000000000000e+00	0.000000000000000000e+00	6.679858010621978259e+00	1.000000000000000000e+00
2.590000000000000000e+02	1.887720593068685560e+01	4.007596332263938876e+01	-2.433543804060308170e-03	7.385590397109335470e+01	4.331990786580878217e-01	0.000000000000000000e+00	0.000000000000000000e+00	7.084318668378752903e+00	1.000000000000000000e+00
2.590000000000000000e+02	1.396255274101058887e+02	4.456630253347201176e+01	3.832837602782630630e-03	-1.189494814709808708e+02	2.980387944675998435e-01	0.000000000000000000e+00	0.000000000000000000e+00	4.693998398109004100e+00	1.000000000000000000e+00
2.610000000000000000e+02	3.919737929766650808e+01	2.223318455581253517e+01	-5.731687866248124513e-03	1.801417425918741912e+02	7.384521294158585825e-02	0.000000000000000000e+00	0.000000000000000000e+00	7.632886970653205871e+00	1.000000000000000000e+00
2.610000000000000000e+02	1.314467634132868739e+02	1.734628759492407468e+01	2.588547537758194815e-03	-7.885104715307539891e+01	3.662645181511156034e-01	0.000000000000000000e+00	0.000000000000000000e+00	1.007720453295947394e+01	1.000000000000000000e+00
2.610000000000000000e+02	1.084535506617518621e+02	2.364204040144470653e+01	-2.788994504698156032e-03	8.531064187619774941e+01	3.316747505946779917e-01	0.000000000000000000e+00	0.000000000000000000e+00	5.017758412823062564e+00	1.000000000000000000e+00
2.620000000000000000e+02	3.224774173693730717e+01	2.538968598639503327e+01	-3.919972491192140647e-03	1.217574863710426172e+02	1.805121306663588499e-01	0.000000000000000000e+00	0.000000000000000000e+00	7.632886970653205871e+00	1.000000000000000000e+00
2.630000000000000000e+02	1.139616299929855217e+02	3.595699910185240356e+01	-1.843760747576534374e-03	5.484958236089573091e+01	2.992044561570815775e-01	0.000000000000000000e+00	0.000000000000000000e+00	6.850066735303867560e+00	1.000000000000000000e+00
2.630000000000000000e+02	1.306458870852427196e+02	5.089997007636424797e+01	-4.767062832021961606e-03	1.490557806738502791e+02	9.652939834755824844e-02	0.000000000000000000e+00	0.000000000000000000e+00	1.067474060677297487e+01	1.000000000000000000e+00
2.630000000000000000e+02	3.095238077632932772e+01	1.166222406733751704e+01	-3.297201240016056113e-03	1.016880887182745568e+02	2.377513921138658670e-01	0.000000000000000000e+00	0.000000000000000000e+00	5.581589758030065518e+00	1.000000000000000000e+00
2.630000000000000000e+02	6.727335750069447329e+01	1.301256146693139293e+01	-2.573159496007491366e-03	7.835515282845933882e+01	2.292882520495276299e-01	0.000000000000000000e+00	0.000000000000000000e+00	7.411123314293700304e+00	1.000000000000000000e+00
2.630000000000000000e+02	1.361501172356028064e+02	3.074597578526432073e+01	-3.221501319501075215e-03	9.924858656683608160e+01	2.816846348706070202e-01	0.000000000000000000e+00	0.000000000000000000e+00	1.394831731960512400e+01	1.000000000000000000e+00
2.640000000000000000e+02	8.007630023184817958e+01	5.369234143368797341e+00	-2.714161995684232203e-03	8.289909288783547936e+01	3.167867582253640624e-01	0.000000000000000000e+00	0.000000000000000000e+00	6.283603164147063325e+00	1.000000000000000000e+00
2.640000000000000000e+02	9.148629475699902969e+01	1.195275974950994069e+01	-2.674419451621119770e-03	8.161835149357716546e+01	1.834405798720476488e-01	0.000000000000000000e+00	0.000000000000000000e+00	6.034053337552605534e+00	1.000000000000000000e+00
2.640000000000000000e+02	5.409777960540700548e+01	4.531603205229718867e+01	-2.613190853306806335e-03	7.964520150476349158e+01	2.469534250584344282e-01	0.000000000000000000e+00	0.000000000000000000e+00	9.803318426291635745e+00	1.000000000000000000e+00
2.640000000000000000e+02	8.090503766215640269e+01	1.159794693142421629e+01	-3.297520685013002450e-03	1.016983831380310761e+02	2.157463883472207078e-01	0.000000000000000000e+00	0.000000000000000000e+00	5.871041865796637005e+00	1.000000000000000000e+00
2.650000000000000000e+02	1.187909947792350920e+02	5.339242732970892291e+01	-3.433408547130614025e-03	1.060774991230298241e+02	1.011505732093176402e-01	0.000000000000000000e+00	0.000000000000000000e+00	1.211407506773791276e+01	1.000000000000000000e+00
2.650000000000000000e+02	1.266819457468582897e+02	4.098849914174839171e+01	-3.250704966921250626e-03	1.001897019633478862e+02	2.578007391588260644e-01	0.000000000000000000e+00	0.000000000000000000e+00	1.067474060677297487e+01	1.000000000000000000e+00
2.650000000000000000e+02	5.516569868934130483e+01	7.064100992700885762e+00	-2.522145616132455762e-03	7.671118188553417383e+01	3.206596455416582669e-01	0.000000000000000000e+00	0.000000000000000000e+00	1.348998087121033151e+01	1.000000000000000000e+00
2.650000000000000000e+02	4.692041646462829618e+00	2.265441623826943029e+01	-2.230457686324344938e-03	6.731126009599014992e+01	3.443575248100760877e-01	0.000000000000000000e+00	0.000000000000000000e+00	1.226839884323950791e+01	1.000000000000000000e+00
2.650000000000000000e+02	9.885268856603029519e+01	2.853755907653667379e+01	-3.089668354683041459e-03	9.500014351542679947e+01	3.256393658634073596e-01	0.000000000000000000e+00	0.000000000000000000e+00	5.628502234335432952e+00	1.000000000000000000e+00
2.650000000000000000e+02	1.078475946655103535e+01	3.719347580570831013e+01	-3.106026328846646541e-03	9.552729483730159643e+01	2.669085192597060452e-01	0.000000000000000000e+00	0.000000000000000000e+00	3.517768403929485199e+00	1.000000000000000000e+00
2.660000000000000000e+02	9.698722933359957210e+01	2.322718251229398945e+01	-2.599096114092245592e-03	7.919098508810186843e+01	4.184262499318790463e-01	0.000000000000000000e+00	0.000000000000000000e+00	5.628502234335432952e+00	1.000000000000000000e+00
2.660000000000000000e+02	2.697400067526133327e+01	3.611806081888555298e+01	-3.209289072587596242e-03	9.885503526035307686e+01	1.631482402718490432e-01	0.000000000000000000e+00	0.000000000000000000e+00	1.116544352625597725e+01	1.000000000000000000e+00
2.660000000000000000e+02	9.716139916106375551e+01	3.923460821753783279e+01	3.706645103921057689e-03	-1.148828078156593762e+02	1.962410808977469445e-01	0.000000000000000000e+00	0.000000000000000000e+00	1.082992706237422986e+01	1.000000000000000000e+00
2.660000000000000000e+02	2.454416993425593319e+01	9.785906754566147114e+00	-2.549402711316324077e-03	7.758956777934565707e+01	2.446161582721863015e-01	0.000000000000000000e+00	0.000000000000000000e+00	6.677254889149625505e+00	1.000000000000000000e+00
2.660000000000000000e+02	4.017911192520811881e+01	1.089609242192763894e+01	2.227217844742009067e-03	-6.720685311039940757e+01	2.402625179988463477e-01	0.000000000000000000e+00	0.000000000000000000e+00	5.715996807918154232e+00	1.000000000000000000e+00
2.660000000000000000e+02	3.090707071066752576e+01	1.724362991397650191e+01	3.108892937354147679e-03	-9.561967403101550644e+01	1.406190619104502604e-01	0.000000000000000000e+00	0.000000000000000000e+00	5.581589758030065518e+00	1.000000000000000000e+00
2.660000000000000000e+02	9.752179826656895756e+00	3.383066837277958427e+01	2.452514064819945241e-03	-7.446723872047826376e+01	3.554165051518471952e-01	0.000000000000000000e+00	0.000000000000000000e+00	3.517768403929485199e+00	1.000000000000000000e+00
2.670000000000000000e+02	7.787769015622777147e+01	2.903110908203282392e+01	-2.561819293207445638e-03	7.798970397540558963e+01	2.131994824442435821e-01	0.000000000000000000e+00	0.000000000000000000e+00	1.007210109036011936e+01	1.000000000000000000e+00
2.670000000000000000e+02	5.816198425069553934e+01	3.639486100985639183e+01	3.496043078944910832e-03	-1.080959566600503621e+02	3.075747826126040696e-01	0.000000000000000000e+00	0.000000000000000000e+00	7.774808357872282194e+00	1.000000000000000000e+00
2.680000000000000000e+02	1.116579869539554011e+02	2.950590283634491584e+01	2.480969129435759389e-03	-7.538423032201978913e+01	2.338121823301070323e-01	0.000000000000000000e+00	0.000000000000000000e+00	6.850066735303867560e+00	1.000000000000000000e+00
2.680000000000000000e+02	1.041164850346014390e+02	2.427150970163387456e+01	-1.633937060981352366e-03	4.808781390209793472e+01	4.903626208124853836e-01	0.000000000000000000e+00	0.000000000000000000e+00	6.775450577758693527e+00	1.000000000000000000e+00
2.690000000000000000e+02	3.480063087432525037e+01	2.815495910754767550e+01	-2.697771304933507548e-03	8.237088724273124285e+01	2.006169438700058372e-01	0.000000000000000000e+00	0.000000000000000000e+00	1.116544352625597725e+01	1.000000000000000000e+00
2.690000000000000000e+02	9.939493127243768811e+01	9.896988265774501414e+00	2.690144735668143373e-03	-8.212511377289953884e+01	3.609141207749150260e-01	0.000000000000000000e+00	0.000000000000000000e+00	8.171458127327676735e+00	1.000000000000000000e+00
2.690000000000000000e+02	8.601284549882227282e+01	1.449267173589727342e+01	-3.488633286834064411e-03	1.078571690408144264e+02	2.681662809466586195e-01	0.000000000000000000e+00	0.000000000000000000e+00	5.328615870597847248e+00	1.000000000000000000e+00
2.690000000000000000e+02	6.656153757442660890e+01	1.478142918708977049e+01	-2.728764956555043784e-03	8.336968723218049604e+01	3.185244369226405414e-01	0.000000000000000000e+00	0.000000000000000000e+00	4.529454321203940204e+00	1.000000000000000000e+00
2.690000000000000000e+02	6.026848673408660773e+01	2.105123355287887676e+01	-4.419460694653903898e-03	1.378539702071381612e+02	2.709722072793363523e-01	0.000000000000000000e+00	0.000000000000000000e+00	4.354920841100218709e+00	1.000000000000000000e+00
2.690000000000000000e+02	8.688823292076453697e+01	2.203204189400122459e+01	-2.371773693400675617e-03	7.186530323038391543e+01	4.500496178807721348e-01	0.000000000000000000e+00	0.000000000000000000e+00	7.590020126416209045e+00	1.000000000000000000e+00
2.690000000000000000e+02	1.248079867311995059e+02	2.382709896272433525e+01	-3.052923950557296425e-03	9.381602004068231793e+01	2.033755134428757438e-01	0.000000000000000000e+00	0.000000000000000000e+00	7.987835269171954522e+00	1.000000000000000000e+00
2.690000000000000000e+02	5.097637244909522991e+01	3.342591708341671364e+01	-2.329835474676571639e-03	7.051380412564309097e+01	3.534786174881624499e-01	0.000000000000000000e+00	0.000000000000000000e+00	4.114893879096935159e+00	1.000000000000000000e+00
2.700000000000000000e+02	1.301728043718692049e+02	5.250195656318572546e+00	3.254700824576838795e-03	-1.003184722880897795e+02	3.109291759439484215e-01	0.000000000000000000e+00	0.000000000000000000e+00	7.401797074229006235e+00	1.000000000000000000e+00
2.700000000000000000e+02	8.154052648531279601e+01	1.159568886784491504e+01	3.239459324759748696e-03	-9.982730041707596058e+01	3.810413314057549128e-01	0.000000000000000000e+00	0.000000000000000000e+00	5.328615870597847248e+00	1.000000000000000000e+00
2.700000000000000000e+02	1.113921318932409008e+02	1.563256474695817744e+01	-3.300475415408294332e-03	1.017936021436416354e+02	2.477723338854906920e-01	0.000000000000000000e+00	0.000000000000000000e+00	5.027338563153224804e+00	1.000000000000000000e+00
2.700000000000000000e+02	7.517694901006737496e+01	1.932785098818260749e+01	-3.350657382615822213e-03	1.034107639072653200e+02	1.643417280965647764e-01	0.000000000000000000e+00	0.000000000000000000e+00	9.741420091486761024e+00	1.000000000000000000e+00
2.710000000000000000e+02	4.315762737390492987e+01	6.017458880657607700e+00	-1.546249772141356036e-03	4.526200737120937845e+01	4.751150624605352535e-01	0.000000000000000000e+00	0.000000000000000000e+00	5.715996807918154232e+00	1.000000000000000000e+00
2.710000000000000000e+02	5.655951146608805402e+01	2.712086712249804066e+01	-4.063241626338831049e-03	1.263744709206619774e+02	2.010883060901785813e-01	0.000000000000000000e+00	0.000000000000000000e+00	7.113153253520748898e+00	1.000000000000000000e+00
2.710000000000000000e+02	1.187495313533869847e+02	2.903292557551907294e+01	-3.201043833972521888e-03	9.858932458055630832e+01	2.538149052677202144e-01	0.000000000000000000e+00	0.000000000000000000e+00	7.107299730443888741e+00	1.000000000000000000e+00
2.720000000000000000e+02	9.832219650254155852e+01	4.371504967022129762e+01	-3.653805147207281941e-03	1.131799898046462545e+02	1.494830669583259164e-01	0.000000000000000000e+00	0.000000000000000000e+00	1.367655753762803172e+01	1.000000000000000000e+00
2.720000000000000000e+02	1.364154666192099512e+02	9.227099979242581185e+00	4.082118844548750410e-03	-1.269828072851256451e+02	2.669067520463250798e-01	0.000000000000000000e+00	0.000000000000000000e+00	3.212192812735490843e+00	1.000000000000000000e+00
2.730000000000000000e+02	1.147697148893136188e+02	1.980184392482745181e+01	-3.052581958891012557e-03	9.380499903299832454e+01	3.033307498716230066e-01	0.000000000000000000e+00	0.000000000000000000e+00	5.365720432371952064e+00	1.000000000000000000e+00
2.730000000000000000e+02	4.727661632418699611e+01	2.161792473702570305e+01	-3.480094811236444322e-03	1.075820085195259423e+02	1.237071586900689857e-01	0.000000000000000000e+00	0.000000000000000000e+00	8.332135985248484644e+00	1.000000000000000000e+00
2.730000000000000000e+02	9.456577210242278397e+01	2.787740802102655380e+01	-3.607106693668062341e-03	1.116750875920312325e+02	1.567140254296107704e-01	0.000000000000000000e+00	0.000000000000000000e+00	6.333438725822944093e+00	1.000000000000000000e+00
2.730000000000000000e+02	8.118055857918013984e+00	3.014045866459032297e+01	-3.080382552376671745e-03	9.470089967804736375e+01	1.870690975392513833e-01	0.000000000000000000e+00	0.000000000000000000e+00	6.881005869866900326e+00	1.000000000000000000e+00
2.730000000000000000e+02	9.527310499623459350e+01	2.158359151026890643e+01	-3.375533208796848740e-03	1.042124111358831442e+02	2.571830481688994752e-01	0.000000000000000000e+00	0.000000000000000000e+00	6.333438725822944093e+00	1.000000000000000000e+00
2.730000000000000000e+02	4.900720348858668274e+01	3.703904941440033127e+01	-2.241917603981390898e-03	6.768056687451098696e+01	2.312024247799009391e-01	0.000000000000000000e+00	0.000000000000000000e+00	3.884300565511861869e+00	1.000000000000000000e+00
2.730000000000000000e+02	8.515442723790165758e+01	4.001936588054788047e+01	3.602250574299920103e-03	-1.115185945129680789e+02	4.182908626676090647e-01	0.000000000000000000e+00	0.000000000000000000e+00	6.609586659925406948e+00	1.000000000000000000e+00
2.740000000000000000e+02	1.499903052756529398e+01	3.011973725500416421e+01	-2.866623241697845333e-03	8.781230197882250366e+01	1.580486034923597183e-01	0.000000000000000000e+00	0.000000000000000000e+00	6.347424176695744436e+00	1.000000000000000000e+00
2.740000000000000000e+02	4.217393179232251299e+01	1.503103619652771883e+01	-2.609330630808569425e-03	7.952080215235444882e+01	3.291085395102577582e-01	0.000000000000000000e+00	0.000000000000000000e+00	3.797460497790868139e+00	1.000000000000000000e+00
2.740000000000000000e+02	1.386232732063140816e+02	2.059205253226493326e+01	-3.171731669604276223e-03	9.764471212187476112e+01	3.124955720286870520e-01	0.000000000000000000e+00	0.000000000000000000e+00	1.157741579362638618e+01	1.000000000000000000e+00
2.740000000000000000e+02	6.118223495259150013e+01	3.406414071021742274e+01	-1.578841796756170470e-03	4.631231645511179096e+01	3.364452561664912356e-01	0.000000000000000000e+00	0.000000000000000000e+00	8.265192622271598566e+00	1.000000000000000000e+00
2.750000000000000000e+02	6.474591319885091423e+01	1.082413181101906829e+01	-3.302520424811866868e-03	1.018595045224788862e+02	1.719210603436517326e-01	0.000000000000000000e+00	0.000000000000000000e+00	8.930752281782302404e+00	1.000000000000000000e+00
2.750000000000000000e+02	6.401801697761054299e+01	2.035745964295852772e+01	3.583216624497437015e-03	-1.109052073234222178e+02	1.326400638919542629e-01	0.000000000000000000e+00	0.000000000000000000e+00	9.561075904945401049e+00	1.000000000000000000e+00
2.750000000000000000e+02	3.241076014009030359e+01	1.906388282335458229e+01	-2.283764749917561836e-03	6.902913107178311236e+01	3.340372379003323511e-01	0.000000000000000000e+00	0.000000000000000000e+00	6.174714795606071505e+00	1.000000000000000000e+00
2.750000000000000000e+02	3.928449596482705175e+01	2.715458546013123708e+01	-3.418904633937547809e-03	1.056100966845852582e+02	1.846925672781776218e-01	0.000000000000000000e+00	0.000000000000000000e+00	7.061845205290428140e+00	1.000000000000000000e+00
2.750000000000000000e+02	4.720782569711818155e+01	4.388260184282071918e+01	3.918653801125962684e-03	-1.217149903257147372e+02	1.964888396679266291e-01	0.000000000000000000e+00	0.000000000000000000e+00	5.384131834562063013e+00	1.000000000000000000e+00
2.750000000000000000e+02	1.257872863385173900e+02	4.973079097037550866e+01	-2.281785857825543821e-03	6.896535938638237440e+01	3.402684588186734027e-01	0.000000000000000000e+00	0.000000000000000000e+00	6.777109993247299791e+00	1.000000000000000000e+00
2.760000000000000000e+02	1.017256181264706640e+02	1.359003504051674582e+01	-4.196859712894187959e-03	1.306804412229475361e+02	1.804502431859020817e-01	0.000000000000000000e+00	0.000000000000000000e+00	4.799836133214203215e+00	1.000000000000000000e+00
2.760000000000000000e+02	8.288303467102215905e+01	4.994658408974621011e+01	-3.347619042623679788e-03	1.033128505026380850e+02	3.490891691300783695e-01	0.000000000000000000e+00	0.000000000000000000e+00	5.729466788477632022e+00	1.000000000000000000e+00
2.760000000000000000e+02	1.195076279507160990e+02	8.007064139052250340e+00	-2.776371937658222034e-03	8.490386761222079315e+01	3.174780099193011962e-01	0.000000000000000000e+00	0.000000000000000000e+00	6.162642424118108586e+00	1.000000000000000000e+00
2.760000000000000000e+02	1.226702251195828097e+02	1.351255434374876252e+01	-2.414982440795051047e-03	7.325774633352668275e+01	4.507147394112753780e-01	0.000000000000000000e+00	0.000000000000000000e+00	6.189249402645590870e+00	1.000000000000000000e+00
2.760000000000000000e+02	2.155713203576484815e+01	4.436783009395363564e+01	-4.061767719345132054e-03	1.263269728617777901e+02	1.257243013425293210e-01	0.000000000000000000e+00	0.000000000000000000e+00	1.568492412921313672e+01	1.000000000000000000e+00
2.770000000000000000e+02	1.341996409808671729e+02	6.901524909146506737e+00	-6.441859715119282667e-03	2.030277078799008166e+02	2.043762909433581854e-01	0.000000000000000000e+00	0.000000000000000000e+00	3.212192812735490843e+00	1.000000000000000000e+00
2.770000000000000000e+02	5.583423973463935397e+01	1.024068311076571192e+01	-4.004500705270585235e-03	1.244814887041865319e+02	3.314493765419778137e-01	0.000000000000000000e+00	0.000000000000000000e+00	8.930752281782302404e+00	1.000000000000000000e+00
2.770000000000000000e+02	5.051079694714962898e+01	3.345756960926356527e+01	3.293608619801231124e-03	-1.015723131047237757e+02	3.083271885079204022e-01	0.000000000000000000e+00	0.000000000000000000e+00	3.884300565511861869e+00	1.000000000000000000e+00
2.780000000000000000e+02	4.909864067946585031e+00	4.494955287806624789e+00	-2.925451067383292442e-03	8.970808477948865800e+01	2.642421472978597752e-01	0.000000000000000000e+00	0.000000000000000000e+00	6.350466399251262217e+00	1.000000000000000000e+00
2.780000000000000000e+02	9.088410061138127105e+01	1.209635838879976610e+01	3.534714729030604546e-03	-1.093421874743225573e+02	2.920434997846539371e-01	0.000000000000000000e+00	0.000000000000000000e+00	5.141408029246102629e+00	1.000000000000000000e+00
2.780000000000000000e+02	1.246578083711614369e+02	3.316923971139330263e+01	-3.924287655860809500e-03	1.218965466688793384e+02	1.031672308688731388e-01	0.000000000000000000e+00	0.000000000000000000e+00	5.644878867812154866e+00	1.000000000000000000e+00
2.780000000000000000e+02	1.013147814278721910e+02	3.247680967313306155e+01	3.813710626555962598e-03	-1.183330964161744419e+02	2.309214870246463214e-01	0.000000000000000000e+00	0.000000000000000000e+00	3.671988356525235808e+00	1.000000000000000000e+00
2.780000000000000000e+02	1.424189204948739018e+02	4.122980256595878501e+01	-3.260016668871056761e-03	1.004897804414436564e+02	1.893682707939511323e-01	0.000000000000000000e+00	0.000000000000000000e+00	6.623992517829909943e+00	1.000000000000000000e+00
2.790000000000000000e+02	4.691226566262927378e+01	1.489125305227203100e+01	-2.702206876484268376e-03	8.251382776720376455e+01	3.449251771839717540e-01	0.000000000000000000e+00	0.000000000000000000e+00	4.740395257139877749e+00	1.000000000000000000e+00
2.790000000000000000e+02	1.049275828752148101e+02	3.313344061402450080e+01	-4.101540287768935290e-03	1.276086818197006778e+02	2.313310864822354374e-01	0.000000000000000000e+00	0.000000000000000000e+00	3.671988356525235808e+00	1.000000000000000000e+00
2.790000000000000000e+02	4.642728248024480564e+01	3.487121759320562830e+01	-3.414593016278628674e-03	1.054711506925213484e+02	2.292903938398573871e-01	0.000000000000000000e+00	0.000000000000000000e+00	4.321283492658685610e+00	1.000000000000000000e+00
2.790000000000000000e+02	5.355681865316944368e+01	3.725262551397003108e+01	2.939077424048358502e-03	-9.014720712168607974e+01	3.418133355538645057e-01	0.000000000000000000e+00	0.000000000000000000e+00	4.866281696880204066e+00	1.000000000000000000e+00
2.790000000000000000e+02	1.283251960053057701e+02	4.344682451726689010e+01	2.604989049318592875e-03	-7.938089054725114124e+01	1.718895848461828857e-01	0.000000000000000000e+00	0.000000000000000000e+00	6.777109993247299791e+00	1.000000000000000000e+00
2.790000000000000000e+02	9.445959233691718282e+01	6.124994622683758827e+00	-2.702646195450347701e-03	8.252798523996764857e+01	3.665276485176262034e-01	0.000000000000000000e+00	0.000000000000000000e+00	6.697965133296481355e+00	1.000000000000000000e+00
2.790000000000000000e+02	4.281257819992907088e+01	1.877440860631188357e+01	2.599932858863134803e-03	-7.921794998654432618e+01	3.751471580843415143e-01	0.000000000000000000e+00	0.000000000000000000e+00	3.797460497790868139e+00	1.000000000000000000e+00
2.790000000000000000e+02	8.302538458970960278e+01	1.900762959961648590e+01	3.474419650584543127e-03	-1.073991210537810872e+02	2.932220610633540225e-01	0.000000000000000000e+00	0.000000000000000000e+00	5.377783189573876577e+00	1.000000000000000000e+00
2.790000000000000000e+02	1.694166498133828469e+01	2.407689313506231699e+01	2.658127845027655634e-03	-8.109333892996053805e+01	2.439634606801704964e-01	0.000000000000000000e+00	0.000000000000000000e+00	6.347424176695744436e+00	1.000000000000000000e+00
2.800000000000000000e+02	1.057262872412818098e+02	1.093804078345190867e+01	4.458540388224398361e-03	-1.391133506119552408e+02	2.688310752760112443e-01	0.000000000000000000e+00	0.000000000000000000e+00	4.799836133214203215e+00	1.000000000000000000e+00
2.800000000000000000e+02	1.036617394625066879e+02	5.335242158116987099e+01	3.081970187599426293e-03	-9.475206273760225884e+01	4.666890206707791089e-01	0.000000000000000000e+00	0.000000000000000000e+00	3.997394542231043957e+00	1.000000000000000000e+00
2.800000000000000000e+02	1.132364932510576807e+02	5.067621316564878242e+00	-3.482741634821797695e-03	1.076673049344629902e+02	2.670188721084537642e-01	0.000000000000000000e+00	0.000000000000000000e+00	6.778327117564095339e+00	1.000000000000000000e+00
2.800000000000000000e+02	1.181057334775579761e+02	1.769253331714494948e+01	-3.485649271951590106e-03	1.077610063146689043e+02	1.981271084875366739e-01	0.000000000000000000e+00	0.000000000000000000e+00	6.189249402645590870e+00	1.000000000000000000e+00
2.800000000000000000e+02	1.247014426380029590e+02	2.381514786754046753e+01	3.468375475186938946e-03	-1.072043417358396766e+02	2.994346555715838853e-01	0.000000000000000000e+00	0.000000000000000000e+00	4.432185518129019286e+00	1.000000000000000000e+00
2.800000000000000000e+02	3.248767226190294366e+01	2.523811859246761458e+01	-2.360342259531407732e-03	7.149691436909591857e+01	2.760833433612136512e-01	0.000000000000000000e+00	0.000000000000000000e+00	5.459110975669102750e+00	1.000000000000000000e+00
2.800000000000000000e+02	1.205175124193158638e+02	2.527767868508571070e+01	-3.393325156694934792e-03	1.047857736292700821e+02	3.472966172331876100e-01	0.000000000000000000e+00	0.000000000000000000e+00	4.432185518129019286e+00	1.000000000000000000e+00
2.800000000000000000e+02	1.309895054352455759e+02	2.630524152644961688e+01	-2.764430087980233788e-03	8.451903011459300785e+01	2.237589835890111400e-01	0.000000000000000000e+00	0.000000000000000000e+00	6.763157559321400392e+00	1.000000000000000000e+00
2.800000000000000000e+02	7.615938569617487985e+01	3.298175704264077979e+01	-5.130019494625912696e-03	1.607524053635161181e+02	1.631965990550304779e-01	0.000000000000000000e+00	0.000000000000000000e+00	3.690515325542751857e+00	1.000000000000000000e+00
2.800000000000000000e+02	3.929815562262781015e+01	4.054768139047297382e+01	-2.709953969623551777e-03	8.276348523384451994e+01	2.600249588847487470e-01	0.000000000000000000e+00	0.000000000000000000e+00	8.583971989165377181e+00	1.000000000000000000e+00
2.800000000000000000e+02	5.136694378142912853e+01	4.730175559378049144e+01	-4.400496082176567035e-03	1.372428174790384787e+02	3.032183737817168989e-01	0.000000000000000000e+00	0.000000000000000000e+00	5.384131834562063013e+00	1.000000000000000000e+00
2.810000000000000000e+02	7.491084378085173689e+00	1.029717255352042571e+01	3.626245196539914280e-03	-1.122918441039743982e+02	3.347274906397019745e-01	0.000000000000000000e+00	0.000000000000000000e+00	6.350466399251262217e+00	1.000000000000000000e+00
2.810000000000000000e+02	1.442102934480134309e+02	2.330766347421250728e+01	3.648584648905060616e-03	-1.130117542668383948e+02	3.395549634424595009e-01	0.000000000000000000e+00	0.000000000000000000e+00	3.229652469640166501e+00	1.000000000000000000e+00
2.810000000000000000e+02	7.341592586428085099e+01	4.617460209478343813e+01	2.725642448764103911e-03	-8.326906143994635556e+01	2.886049549085093480e-01	0.000000000000000000e+00	0.000000000000000000e+00	1.019087814317304819e+01	1.000000000000000000e+00
2.810000000000000000e+02	9.034546648795276269e+01	4.913799340451848252e+01	2.701450598193332747e-03	-8.248945597783765038e+01	2.271694503467557302e-01	0.000000000000000000e+00	0.000000000000000000e+00	7.506111344669438523e+00	1.000000000000000000e+00
2.820000000000000000e+02	1.410034208053274085e+02	2.369057720894240049e+01	-3.575646569599651766e-03	1.106612550829968171e+02	1.957497224875478503e-01	0.000000000000000000e+00	0.000000000000000000e+00	3.229652469640166501e+00	1.000000000000000000e+00
2.820000000000000000e+02	7.319188305854216026e+01	3.517580158724528161e+01	4.475121353288312974e-03	-1.396476880283114781e+02	3.228454339304449583e-01	0.000000000000000000e+00	0.000000000000000000e+00	3.690515325542751857e+00	1.000000000000000000e+00
2.820000000000000000e+02	1.240304257414620110e+02	4.799422241427405922e+00	-2.462596201634868580e-03	7.479214519704761699e+01	3.850549445900065537e-01	0.000000000000000000e+00	0.000000000000000000e+00	1.038420792410195936e+01	1.000000000000000000e+00
2.820000000000000000e+02	8.294533752512026581e+01	2.438481701512601063e+01	2.322867800932928647e-03	-7.028926419254270286e+01	3.287840059152713490e-01	0.000000000000000000e+00	0.000000000000000000e+00	5.377783189573876577e+00	1.000000000000000000e+00
2.820000000000000000e+02	5.841526443116698886e+01	2.736188409735546756e+01	-2.878098381990412766e-03	8.818209932129444439e+01	3.070266475216463231e-01	0.000000000000000000e+00	0.000000000000000000e+00	9.981882991999755816e+00	1.000000000000000000e+00
2.820000000000000000e+02	1.299534204618254023e+02	3.512401591789006261e+01	-2.597525974923096514e-03	7.914038585556450300e+01	2.942973033755517109e-01	0.000000000000000000e+00	0.000000000000000000e+00	5.644878867812154866e+00	1.000000000000000000e+00
2.820000000000000000e+02	1.374214380614718038e+02	4.557749692091338289e+01	2.135043914404137575e-03	-6.423646027727511409e+01	4.051928107895607090e-01	0.000000000000000000e+00	0.000000000000000000e+00	6.623992517829909943e+00	1.000000000000000000e+00
2.830000000000000000e+02	1.116730191845284281e+01	1.981721184662604429e+01	2.418904457838706550e-03	-7.338413707410985864e+01	2.242421000111474161e-01	0.000000000000000000e+00	0.000000000000000000e+00	7.175524612254482903e+00	1.000000000000000000e+00
2.830000000000000000e+02	9.599622577998994188e+01	1.264431165658276335e+01	-3.141898515806833183e-03	9.668331028184701381e+01	2.267683954461984230e-01	0.000000000000000000e+00	0.000000000000000000e+00	5.141408029246102629e+00	1.000000000000000000e+00
2.830000000000000000e+02	3.793907000389726392e+01	2.494802325770662677e+01	1.739256608958747799e-03	-5.148183680372750359e+01	3.792183780815800986e-01	0.000000000000000000e+00	0.000000000000000000e+00	3.690998800492010901e+00	1.000000000000000000e+00
2.830000000000000000e+02	1.067158983887001540e+02	5.077341472196780359e+01	-3.366809906509874231e-03	1.039312943982174602e+02	2.780526470814275175e-01	0.000000000000000000e+00	0.000000000000000000e+00	3.997394542231043957e+00	1.000000000000000000e+00
2.840000000000000000e+02	3.667399045694855886e+01	4.914985651300969494e+01	-3.216876788975019455e-03	9.909955665912998768e+01	2.255262223107867836e-01	0.000000000000000000e+00	0.000000000000000000e+00	8.993534325033404997e+00	1.000000000000000000e+00
2.840000000000000000e+02	1.227000562743385785e+02	3.262936208519646186e+01	2.632581477884224103e-03	-8.027008287917637119e+01	2.579177815638408200e-01	0.000000000000000000e+00	0.000000000000000000e+00	7.668816498949586169e+00	1.000000000000000000e+00
2.840000000000000000e+02	1.420937330126952531e+02	3.271900457336182200e+01	-2.820339600812253513e-03	8.632076749967517060e+01	3.635313891184263069e-01	0.000000000000000000e+00	0.000000000000000000e+00	8.697870163432314783e+00	1.000000000000000000e+00
2.840000000000000000e+02	1.581918970737565289e+01	4.925403153395819089e+01	-2.417226833403297078e-03	7.333007402633323579e+01	2.258989167478235860e-01	0.000000000000000000e+00	0.000000000000000000e+00	6.602053456689486843e+00	1.000000000000000000e+00
2.840000000000000000e+02	1.168192635050562842e+02	4.948921078631080661e+01	-3.889481304621013932e-03	1.207748787971620743e+02	1.798849027817918111e-01	0.000000000000000000e+00	0.000000000000000000e+00	8.813741171116628692e+00	1.000000000000000000e+00
2.850000000000000000e+02	4.959310937803666519e+01	1.787298502558649460e+01	4.287147129609261524e-03	-1.335900393549648015e+02	2.955566099098917432e-01	0.000000000000000000e+00	0.000000000000000000e+00	3.568963425986014570e+00	1.000000000000000000e+00
2.860000000000000000e+02	1.264750785329851368e+02	4.129048938867832419e+01	3.878421663072505708e-03	-1.204184712980764544e+02	2.452250948344423254e-01	0.000000000000000000e+00	0.000000000000000000e+00	7.079848701763594043e+00	1.000000000000000000e+00
2.870000000000000000e+02	4.830171823067694703e+01	2.120011725027291050e+01	-5.488054480292156763e-03	1.722904243189018700e+02	2.296020206678631714e-01	0.000000000000000000e+00	0.000000000000000000e+00	3.568963425986014570e+00	1.000000000000000000e+00
2.870000000000000000e+02	2.402413876936876846e+01	4.414649943091887252e+01	-2.971028677378726585e-03	9.117686673969271283e+01	4.181262376125082225e-01	0.000000000000000000e+00	0.000000000000000000e+00	3.596543893981240636e+00	1.000000000000000000e+00
2.870000000000000000e+02	4.121676916296927118e+01	2.664512678072816598e+01	-2.852824697989315116e-03	8.736763074489412872e+01	2.684447845227029283e-01	0.000000000000000000e+00	0.000000000000000000e+00	3.690998800492010901e+00	1.000000000000000000e+00
2.870000000000000000e+02	9.814532501018575772e+01	5.058649548998999279e+01	-3.837442856488668119e-03	1.190978901647730339e+02	1.734167546625329237e-01	0.000000000000000000e+00	0.000000000000000000e+00	8.572611436183425582e+00	1.000000000000000000e+00
2.880000000000000000e+02	1.805687019422054362e+01	2.805588684514137654e+01	-3.270590640129225971e-03	1.008305367521249423e+02	1.912517913538158698e-01	0.000000000000000000e+00	0.000000000000000000e+00	1.073973541376259178e+01	1.000000000000000000e+00
2.880000000000000000e+02	4.860973459832095500e+01	3.440563484629272040e+01	-3.833860178491765337e-03	1.189824349486790283e+02	1.105990509470813343e-01	0.000000000000000000e+00	0.000000000000000000e+00	6.560761588880696493e+00	1.000000000000000000e+00
2.880000000000000000e+02	7.265363631497292829e+01	2.221153023472929533e+01	-2.246199009289596808e-03	6.781853924475252882e+01	3.220552240992017312e-01	0.000000000000000000e+00	0.000000000000000000e+00	1.255171366059619764e+01	1.000000000000000000e+00
2.880000000000000000e+02	1.055120061904750060e+02	2.141619322195417041e+01	2.961242283608616407e-03	-9.086149086486226167e+01	3.362384477172721819e-01	0.000000000000000000e+00	0.000000000000000000e+00	3.969485152117230964e+00	1.000000000000000000e+00
2.880000000000000000e+02	2.208565383817940031e+01	4.717592250353278160e+01	3.241130041144310667e-03	-9.988114084632417189e+01	3.000145376639044015e-01	0.000000000000000000e+00	0.000000000000000000e+00	3.596543893981240636e+00	1.000000000000000000e+00
2.890000000000000000e+02	7.931459362879704145e+01	3.871744567837900775e+01	3.383165041853794779e-03	-1.044583542364198792e+02	2.827001382056767431e-01	0.000000000000000000e+00	0.000000000000000000e+00	6.240273089483812541e+00	1.000000000000000000e+00
2.890000000000000000e+02	2.832649957468911950e+01	4.486737922926249666e+01	3.812934362201767739e-03	-1.183080805568543639e+02	2.664706157226643946e-01	0.000000000000000000e+00	0.000000000000000000e+00	4.362336092372609109e+00	1.000000000000000000e+00
2.890000000000000000e+02	1.255179765609413778e+02	5.090851505348205563e+01	-3.584303929277413755e-03	1.109402467571756290e+02	2.224126899021688919e-01	0.000000000000000000e+00	0.000000000000000000e+00	7.134933570886572873e+00	1.000000000000000000e+00
2.890000000000000000e+02	1.400728373162072842e+02	2.425916261480003655e+01	-2.894703889089910841e-03	8.871722762815885233e+01	1.910532643895513916e-01	0.000000000000000000e+00	0.000000000000000000e+00	4.414519117302888596e+00	1.000000000000000000e+00
2.900000000000000000e+02	1.009452786770199708e+02	5.824351841322004120e+00	-2.468035752191323918e-03	7.496743990270988434e+01	1.900820877627628080e-01	0.000000000000000000e+00	0.000000000000000000e+00	1.128185470220729059e+01	1.000000000000000000e+00
2.900000000000000000e+02	1.591650246533358626e+01	4.947866116044070850e+01	3.079264231466621003e-03	-9.466486071991492679e+01	1.798112742515811657e-01	0.000000000000000000e+00	0.000000000000000000e+00	6.584909565294235101e+00	1.000000000000000000e+00
2.900000000000000000e+02	3.121707995210431363e+01	1.460666219280686740e+01	-4.161120474649109870e-03	1.295287101775709857e+02	2.549869336127853492e-01	0.000000000000000000e+00	0.000000000000000000e+00	1.206164738926024782e+01	1.000000000000000000e+00
2.900000000000000000e+02	1.015441599622494806e+02	2.153024883135426748e+01	-2.962537994789216176e-03	9.090324639368201076e+01	2.445636396620720632e-01	0.000000000000000000e+00	0.000000000000000000e+00	3.969485152117230964e+00	1.000000000000000000e+00
2.900000000000000000e+02	3.627700003185894673e+01	3.382806000035164828e+01	2.724420450775093868e-03	-8.322968138904322188e+01	2.661401135126211237e-01	0.000000000000000000e+00	0.000000000000000000e+00	8.717559790803905528e+00	1.000000000000000000e+00
2.900000000000000000e+02	1.146763049491591744e+02	5.068415760992743202e+01	-5.253050071864491348e-03	1.647171830782672544e+02	3.316685117621118728e-01	0.000000000000000000e+00	0.000000000000000000e+00	3.327762172896614246e+00	1.000000000000000000e+00
2.910000000000000000e+02	5.204283518801003083e+01	2.754133786520651483e+01	-3.294381024960941606e-03	1.015972045978201663e+02	1.866714673761895593e-01	0.000000000000000000e+00	0.000000000000000000e+00	7.362542697716874862e+00	1.000000000000000000e+00
2.910000000000000000e+02	4.666634561356407751e+00	3.941986177813346615e+01	-2.586509175395610219e-03	7.878535898147484318e+01	2.459694461904012863e-01	0.000000000000000000e+00	0.000000000000000000e+00	1.509102292326270600e+01	1.000000000000000000e+00
2.910000000000000000e+02	5.745853462199539763e+01	5.116673304998415261e+01	-2.293448397829411789e-03	6.934119586331820528e+01	2.578708387881881725e-01	0.000000000000000000e+00	0.000000000000000000e+00	9.292218064733942740e+00	1.000000000000000000e+00
2.920000000000000000e+02	3.790675350402140253e+01	4.570148579423503499e+00	-3.412808377021826767e-03	1.054136389900401269e+02	2.065221602278073387e-01	0.000000000000000000e+00	0.000000000000000000e+00	5.952537188888769926e+00	1.000000000000000000e+00
2.920000000000000000e+02	5.579614410298600546e+01	5.701863561606516306e+00	-3.299741359404299423e-03	1.017699464886708114e+02	1.722193561930012162e-01	0.000000000000000000e+00	0.000000000000000000e+00	1.721517605352315172e+01	1.000000000000000000e+00
2.920000000000000000e+02	1.180039798321405442e+02	5.066005465291957677e+01	4.581937860257167920e-03	-1.430899518614431827e+02	3.223482488866640239e-01	0.000000000000000000e+00	0.000000000000000000e+00	3.327762172896614246e+00	1.000000000000000000e+00
2.920000000000000000e+02	4.418990720274698702e+01	2.955705583595719688e+01	-1.975271739034948053e-03	5.908764951364943130e+01	4.771106393466975071e-01	0.000000000000000000e+00	0.000000000000000000e+00	4.161595922991601526e+00	1.000000000000000000e+00
2.930000000000000000e+02	1.383759162385786396e+02	2.018381748912879914e+01	3.085825341575536458e-03	-9.487629875205072949e+01	2.487649694965760050e-01	0.000000000000000000e+00	0.000000000000000000e+00	4.414519117302888596e+00	1.000000000000000000e+00
2.940000000000000000e+02	1.405851211743665203e+02	5.851318663810705090e+00	-3.567878685827495511e-03	1.104109276183788211e+02	1.493931691064008804e-01	0.000000000000000000e+00	0.000000000000000000e+00	1.450176227311888155e+01	1.000000000000000000e+00
2.940000000000000000e+02	8.977011659324020343e+01	7.372252976074411102e+00	3.899599458098979444e-03	-1.211009459450555283e+02	2.587084659631087025e-01	0.000000000000000000e+00	0.000000000000000000e+00	3.774018523751214271e+00	1.000000000000000000e+00
2.940000000000000000e+02	1.261673929444246589e+01	2.372269765562008814e+01	-2.839789571226920047e-03	8.694756135030549160e+01	2.209343270715474761e-01	0.000000000000000000e+00	0.000000000000000000e+00	1.759559964184678194e+01	1.000000000000000000e+00
2.940000000000000000e+02	8.078071785008634720e+01	3.265184694461127890e+01	4.347129533978374462e-03	-1.355230295551056940e+02	2.460508124955663734e-01	0.000000000000000000e+00	0.000000000000000000e+00	6.240273089483812541e+00	1.000000000000000000e+00
2.940000000000000000e+02	6.310394644131876873e+01	4.378603918336078493e+01	-2.547516879692161666e-03	7.752879505629525170e+01	2.624272427966390930e-01	0.000000000000000000e+00	0.000000000000000000e+00	8.362172337124377464e+00	1.000000000000000000e+00
2.940000000000000000e+02	4.766545396530648304e+01	4.655318174242896134e+01	-2.667628900810233711e-03	8.139951951594872526e+01	2.438897191551447907e-01	0.000000000000000000e+00	0.000000000000000000e+00	6.305596020523010381e+00	1.000000000000000000e+00
2.950000000000000000e+02	7.071594150107988241e+01	4.032432610947083873e+01	3.600530535336365304e-03	-1.114631646165612580e+02	4.070254464441920295e-01	0.000000000000000000e+00	0.000000000000000000e+00	8.362172337124377464e+00	1.000000000000000000e+00
2.960000000000000000e+02	9.747091488817245875e+01	2.170076514268665946e+01	-3.839100054984676772e-03	1.191512949671674306e+02	1.708104900095528400e-01	0.000000000000000000e+00	0.000000000000000000e+00	3.740942912712597934e+00	1.000000000000000000e+00
2.960000000000000000e+02	3.760844217408248369e+01	5.210121603595592177e+01	3.413456645746671455e-03	-1.054345300681048059e+02	2.105425094234486538e-01	0.000000000000000000e+00	0.000000000000000000e+00	6.498276155206585081e+00	1.000000000000000000e+00
2.960000000000000000e+02	1.225824623747858340e+02	1.397288138495153120e+01	2.672166946235123366e-03	-8.154576235876852763e+01	3.416071184395028659e-01	0.000000000000000000e+00	0.000000000000000000e+00	5.788502390630362093e+00	1.000000000000000000e+00
2.960000000000000000e+02	9.009748555976254636e+01	2.980010920426633447e+01	2.592618834256228428e-03	-7.898224856647888714e+01	1.789386904955138080e-01	0.000000000000000000e+00	0.000000000000000000e+00	7.293697331641755710e+00	1.000000000000000000e+00
2.960000000000000000e+02	1.300196650382915493e+02	3.632967154487314332e+01	2.517328307339923143e-03	-7.655593951429283095e+01	4.076234740849016269e-01	0.000000000000000000e+00	0.000000000000000000e+00	4.400975666382649365e+00	1.000000000000000000e+00
2.960000000000000000e+02	8.169345664998093071e+01	4.275128081869434027e+01	-2.527330619969191811e-03	7.687827358033233338e+01	2.430276891658910143e-01	0.000000000000000000e+00	0.000000000000000000e+00	1.014059449410188130e+01	1.000000000000000000e+00
2.960000000000000000e+02	1.343783919432509890e+02	5.043609139723619705e+01	2.918246565067589282e-03	-8.947591281973444666e+01	2.445330153331920497e-01	0.000000000000000000e+00	0.000000000000000000e+00	9.787400178843522980e+00	1.000000000000000000e+00
2.970000000000000000e+02	1.054258583560551870e+02	5.015513166427279401e+01	4.101701581697981581e-03	-1.276138796704282043e+02	3.491895938314262260e-01	0.000000000000000000e+00	0.000000000000000000e+00	1.258825194741603859e+01	1.000000000000000000e+00
2.970000000000000000e+02	1.012118577495943299e+02	2.170014566600590200e+01	3.065464353185027181e-03	-9.422014647809648125e+01	2.612808446617955749e-01	0.000000000000000000e+00	0.000000000000000000e+00	3.740942912712597934e+00	1.000000000000000000e+00
2.970000000000000000e+02	3.558613291806796042e+01	1.005170119534838591e+01	2.159224972395557256e-03	-6.501571793821879908e+01	3.462395547886851777e-01	0.000000000000000000e+00	0.000000000000000000e+00	5.952537188888769926e+00	1.000000000000000000e+00
2.970000000000000000e+02	1.174350665262654303e+02	3.197232398246400464e+01	-3.295200281692079250e-03	1.016236059274991703e+02	3.597466295032725192e-01	0.000000000000000000e+00	0.000000000000000000e+00	9.607449912458028152e+00	1.000000000000000000e+00
2.970000000000000000e+02	1.317502426497379133e+02	3.228323015188932743e+01	-3.578869325123947877e-03	1.107651114540682329e+02	2.725395432888833014e-01	0.000000000000000000e+00	0.000000000000000000e+00	4.400975666382649365e+00	1.000000000000000000e+00
2.970000000000000000e+02	3.096000540691620273e+01	3.494833167472293667e+01	-2.572040487098034046e-03	7.831909169888973565e+01	3.859126994349239004e-01	0.000000000000000000e+00	0.000000000000000000e+00	1.325545321510286811e+01	1.000000000000000000e+00
2.980000000000000000e+02	5.125866323250096457e+01	7.300916672405364238e+00	-4.129980987253594957e-03	1.285252104911873516e+02	1.349245237382438178e-01	0.000000000000000000e+00	0.000000000000000000e+00	9.989364130541661169e+00	1.000000000000000000e+00
2.980000000000000000e+02	1.887470939989039920e+01	4.039375731101135614e+01	6.744781627907679884e-03	-2.127896554874799904e+02	1.870998417765282751e-01	0.000000000000000000e+00	0.000000000000000000e+00	4.985395479622213522e+00	1.000000000000000000e+00
2.980000000000000000e+02	4.136463240878363479e+01	4.679851597748927361e+01	-3.191215904357333228e-03	9.827261017349567851e+01	3.762324380982453587e-01	0.000000000000000000e+00	0.000000000000000000e+00	5.000772482046921041e+00	1.000000000000000000e+00
2.980000000000000000e+02	6.123487608044426622e+01	7.813335392870699891e+00	3.516274549484443845e-03	-1.087479350977052235e+02	2.860510097674173746e-01	0.000000000000000000e+00	0.000000000000000000e+00	9.989364130541661169e+00	1.000000000000000000e+00
2.980000000000000000e+02	9.002045476702215865e+01	1.113795963171884829e+01	-2.904929804524234230e-03	8.904676750789390383e+01	3.444253589095326307e-01	0.000000000000000000e+00	0.000000000000000000e+00	3.774018523751214271e+00	1.000000000000000000e+00
2.980000000000000000e+02	5.660652680062524666e+01	2.992878883729393991e+01	-2.616437126997901447e-03	7.974981577119483234e+01	2.495900328054628803e-01	0.000000000000000000e+00	0.000000000000000000e+00	4.974277215871943270e+00	1.000000000000000000e+00
2.990000000000000000e+02	4.829008548032380332e+01	2.787327604703448714e+01	2.474252297518690375e-03	-7.516777400606768822e+01	3.056551167382920431e-01	0.000000000000000000e+00	0.000000000000000000e+00	7.668276020479439126e+00	1.000000000000000000e+00
2.990000000000000000e+02	1.231732937996039681e+02	4.105278469522300355e+01	2.957043647399127274e-03	-9.072618580778325281e+01	4.523525469161813195e-01	0.000000000000000000e+00	0.000000000000000000e+00	5.227291468999245794e+00	1.000000000000000000e+00
3.000000000000000000e+02	1.218236638660413576e+02	1.971143388096135496e+01	-2.871900988630114553e-03	8.798238240834515977e+01	2.823698496398409086e-01	0.000000000000000000e+00	0.000000000000000000e+00	5.788502390630362093e+00	1.000000000000000000e+00
3.000000000000000000e+02	6.123406653556814661e+01	2.133898780215410795e+01	-3.250386085345725786e-03	1.001794257003841295e+02	2.550751297761570946e-01	0.000000000000000000e+00	0.000000000000000000e+00	9.756987538260194270e+00	1.000000000000000000e+00
3.000000000000000000e+02	9.147384021798623621e+01	2.115807507289421707e+01	-3.468592531059872235e-03	1.072113365684022597e+02	1.514872945126405357e-01	0.000000000000000000e+00	0.000000000000000000e+00	4.121219634150372180e+00	1.000000000000000000e+00
3.000000000000000000e+02	1.193119384912607615e+02	5.099103028917632230e+01	2.555201435272851616e-03	-7.777643719045353521e+01	3.685232569043273010e-01	0.000000000000000000e+00	0.000000000000000000e+00	9.521104881998986968e+00	1.000000000000000000e+00
3.010000000000000000e+02	1.141287646958360682e+02	1.176307866792589429e+01	4.007709822224179291e-03	-1.245849055593067618e+02	2.476081874861799648e-01	0.000000000000000000e+00	0.000000000000000000e+00	8.737747564175480264e+00	1.000000000000000000e+00
3.010000000000000000e+02	1.179711394537563081e+02	4.156480643680298215e+01	-4.761125915670768975e-03	1.488644578809976906e+02	2.066553676105862269e-01	0.000000000000000000e+00	0.000000000000000000e+00	3.308991600052582527e+00	1.000000000000000000e+00
3.010000000000000000e+02	4.034071428056078190e+01	1.659358094963029728e+01	-3.507046806296505032e-03	1.084505622708018819e+02	1.787452859942051386e-01	0.000000000000000000e+00	0.000000000000000000e+00	5.563248477905191614e+00	1.000000000000000000e+00
3.010000000000000000e+02	8.283485699044695139e+01	2.912761605949905430e+01	2.721201013269762374e-03	-8.312593194429811660e+01	1.889966639958894357e-01	0.000000000000000000e+00	0.000000000000000000e+00	7.293697331641755710e+00	1.000000000000000000e+00
3.010000000000000000e+02	5.885852851669850594e+01	4.493174954428657486e+01	-2.821511232521803966e-03	8.635852444917654225e+01	2.396520055341284650e-01	0.000000000000000000e+00	0.000000000000000000e+00	5.003431340606591782e+00	1.000000000000000000e+00
3.010000000000000000e+02	1.968915424340851317e+01	4.531217653725715877e+01	-3.735226052670306395e-03	1.158038561534861941e+02	3.691845869557812687e-01	0.000000000000000000e+00	0.000000000000000000e+00	4.985395479622213522e+00	1.000000000000000000e+00
3.010000000000000000e+02	1.639097017054354311e+01	1.614502169002832588e+01	-3.841901940643906513e-03	1.192415884053543635e+02	1.851447776148480440e-01	0.000000000000000000e+00	0.000000000000000000e+00	1.050385489842788367e+01	1.000000000000000000e+00
3.020000000000000000e+02	1.272741195352314207e+02	2.340273687880453579e+01	-2.751595019840037942e-03	8.410540779994776983e+01	2.944492194611896263e-01	0.000000000000000000e+00	0.000000000000000000e+00	6.582794605917166919e+00	1.000000000000000000e+00
3.020000000000000000e+02	1.274163745528224894e+02	4.519925668629001692e+00	-2.693096276703587418e-03	8.222022999834656787e+01	2.957327742314499464e-01	0.000000000000000000e+00	0.000000000000000000e+00	1.513353366146539791e+01	1.000000000000000000e+00
3.030000000000000000e+02	8.780258491985458136e+01	2.303059631679154151e+01	1.781193993771255316e-03	-5.283330903487163965e+01	4.767386646578266607e-01	0.000000000000000000e+00	0.000000000000000000e+00	4.121219634150372180e+00	1.000000000000000000e+00
3.030000000000000000e+02	5.420392840170398330e+01	3.428435478833218752e+01	1.418622299554378290e-03	-4.114909031871430045e+01	4.342687301962055990e-01	0.000000000000000000e+00	0.000000000000000000e+00	4.974277215871943270e+00	1.000000000000000000e+00
3.030000000000000000e+02	9.137758766628404317e+01	3.827323895066281523e+01	-3.072243671043265335e-03	9.443861646311032132e+01	1.904962367628657560e-01	0.000000000000000000e+00	0.000000000000000000e+00	1.251481783596016406e+01	1.000000000000000000e+00
3.040000000000000000e+02	4.235583401240870671e+01	3.272993298795665851e+01	-4.541501793874938749e-03	1.417868610488757497e+02	3.547539062499550644e-01	0.000000000000000000e+00	0.000000000000000000e+00	7.668276020479439126e+00	1.000000000000000000e+00
3.040000000000000000e+02	5.056523231401285123e+00	4.661044801525081738e+01	-5.222290462227519373e-03	1.637259253150315601e+02	2.097899744813537248e-01	0.000000000000000000e+00	0.000000000000000000e+00	1.382683120349147110e+01	1.000000000000000000e+00
3.040000000000000000e+02	1.229228614549914909e+02	2.988527561506849040e+01	-1.995150110797928346e-03	5.972824900639641754e+01	3.614351535400025517e-01	0.000000000000000000e+00	0.000000000000000000e+00	6.075985981597873398e+00	1.000000000000000000e+00
3.040000000000000000e+02	2.521999404543552004e+01	3.728464011168954784e+01	-3.541402549631956186e-03	1.095577088729507551e+02	1.310151881584084022e-01	0.000000000000000000e+00	0.000000000000000000e+00	7.090979322638195192e+00	1.000000000000000000e+00
3.040000000000000000e+02	3.546954440626867466e+01	5.244388341362520833e+01	-2.782273501141501165e-03	8.509405112518051340e+01	2.762074883383226487e-01	0.000000000000000000e+00	0.000000000000000000e+00	1.074885687002408297e+01	1.000000000000000000e+00
3.050000000000000000e+02	3.829834405628909622e+01	6.494236007383304532e+00	-2.558504429785299437e-03	7.788287933946095620e+01	2.654976981663270674e-01	0.000000000000000000e+00	0.000000000000000000e+00	1.030378786638591038e+01	1.000000000000000000e+00
3.050000000000000000e+02	2.332799447835614970e+01	8.257774928322156427e+00	-2.823671606414553809e-03	8.642814455872780854e+01	2.071470147976510745e-01	0.000000000000000000e+00	0.000000000000000000e+00	9.934393910319100129e+00	1.000000000000000000e+00
3.050000000000000000e+02	3.963562246982922943e+01	2.211196650750442316e+01	-3.387712645804609197e-03	1.046049051118558282e+02	1.533667266903994131e-01	0.000000000000000000e+00	0.000000000000000000e+00	5.563248477905191614e+00	1.000000000000000000e+00
3.050000000000000000e+02	1.013699848081071622e+02	2.443600360279649664e+01	-2.380699426355933641e-03	7.215294348944082969e+01	1.571433146738733244e-01	0.000000000000000000e+00	0.000000000000000000e+00	1.042489775468934710e+01	1.000000000000000000e+00
3.050000000000000000e+02	1.837110952030559119e+01	3.544758580777846646e+01	-2.745023970509327064e-03	8.389364946690824354e+01	2.769798111155822307e-01	0.000000000000000000e+00	0.000000000000000000e+00	7.090979322638195192e+00	1.000000000000000000e+00
3.050000000000000000e+02	3.301876577864236850e+01	3.969307327905798388e+01	3.623283995129311565e-03	-1.121964165637225079e+02	1.850558172605204499e-01	0.000000000000000000e+00	0.000000000000000000e+00	7.194612867682351975e+00	1.000000000000000000e+00
3.050000000000000000e+02	4.621756133917209297e+01	5.230951071444365397e+01	-4.211644307548639832e-03	1.311568888892372797e+02	1.464950027471375593e-01	0.000000000000000000e+00	0.000000000000000000e+00	6.056170284064641862e+00	1.000000000000000000e+00
3.050000000000000000e+02	8.266677531317473893e+01	2.123457914941949554e+01	-2.818097308406080498e-03	8.624850748788387023e+01	1.939662275403590819e-01	0.000000000000000000e+00	0.000000000000000000e+00	5.440792036235171381e+00	1.000000000000000000e+00
3.050000000000000000e+02	4.981254174787702738e+01	2.383060187928940366e+01	2.596319829665755946e-03	-7.910151667406189802e+01	3.584968905708065812e-01	0.000000000000000000e+00	0.000000000000000000e+00	1.032101707842068272e+01	1.000000000000000000e+00
3.050000000000000000e+02	1.406556492729544630e+02	5.008583763249070131e+01	-3.845166691999685974e-03	1.193467981321566498e+02	2.173305091128325817e-01	0.000000000000000000e+00	0.000000000000000000e+00	1.002048930405056204e+01	1.000000000000000000e+00
3.060000000000000000e+02	9.240822298947836799e+00	3.343194649029835119e+01	-4.847659294356442689e-03	1.516530785564073369e+02	1.409855377777791130e-01	0.000000000000000000e+00	0.000000000000000000e+00	9.350130833451498091e+00	1.000000000000000000e+00
3.060000000000000000e+02	6.878301967802305228e+01	4.059736430185908773e+01	-3.758289042160899932e-03	1.165470829904254941e+02	1.450089773978474605e-01	0.000000000000000000e+00	0.000000000000000000e+00	9.970018749455958229e+00	1.000000000000000000e+00
3.060000000000000000e+02	1.206617827650369321e+02	3.963870571755713001e+01	-3.336823851450205960e-03	1.029649651691565566e+02	1.982142553235509697e-01	0.000000000000000000e+00	0.000000000000000000e+00	3.308991600052582527e+00	1.000000000000000000e+00
3.060000000000000000e+02	5.509459557302278654e+01	4.163521591398991006e+01	3.244316637921238096e-03	-9.998383196726852873e+01	3.330818256810653688e-01	0.000000000000000000e+00	0.000000000000000000e+00	5.003431340606591782e+00	1.000000000000000000e+00
3.060000000000000000e+02	5.220228949008941299e+01	5.138202622982660017e+01	-3.917776458560826014e-03	1.216867171246249626e+02	3.017800592869189780e-01	0.000000000000000000e+00	0.000000000000000000e+00	6.056170284064641862e+00	1.000000000000000000e+00
3.070000000000000000e+02	1.349909677622320601e+02	3.460240109052256230e+01	-2.770409259863560510e-03	8.471171463227767617e+01	2.264534905084683025e-01	0.000000000000000000e+00	0.000000000000000000e+00	1.131325822114522772e+01	1.000000000000000000e+00
3.070000000000000000e+02	1.230272603541130110e+02	4.711830101882822674e+01	-2.742662163466478079e-03	8.381753798194078797e+01	2.744572456639181590e-01	0.000000000000000000e+00	0.000000000000000000e+00	3.766197836885376571e+00	1.000000000000000000e+00
3.070000000000000000e+02	1.399775565185059989e+01	1.166934726461425953e+01	-3.552336676857553634e-03	1.099100715532480024e+02	2.604837533884293288e-01	0.000000000000000000e+00	0.000000000000000000e+00	9.934393910319100129e+00	1.000000000000000000e+00
3.080000000000000000e+02	1.276146141320256646e+02	2.602456810657778163e+01	-3.849551773761383626e-03	1.194881115750126099e+02	2.573211390625985695e-01	0.000000000000000000e+00	0.000000000000000000e+00	6.075985981597873398e+00	1.000000000000000000e+00
3.080000000000000000e+02	7.484599495799905355e+01	3.005322957548672846e+01	4.102589998836244853e-03	-1.276425097602014063e+02	3.428818983430673706e-01	0.000000000000000000e+00	0.000000000000000000e+00	5.294521785889974019e+00	1.000000000000000000e+00
3.080000000000000000e+02	1.929248140866852523e+01	4.669897566486914542e+01	2.675651482724723286e-03	-8.165805487116901418e+01	2.833552511961665576e-01	0.000000000000000000e+00	0.000000000000000000e+00	5.924772192934978143e+00	1.000000000000000000e+00
3.090000000000000000e+02	1.315134576311488388e+02	4.598333377788055287e+01	-2.808605467094024959e-03	8.594262384699827351e+01	3.726727680265450315e-01	0.000000000000000000e+00	0.000000000000000000e+00	8.561757697038306247e+00	1.000000000000000000e+00
3.090000000000000000e+02	1.145536960798203694e+02	1.660770710759143043e+01	-2.977267043933680933e-03	9.137790405292558660e+01	1.711053190595158702e-01	0.000000000000000000e+00	0.000000000000000000e+00	6.567411343275364466e+00	1.000000000000000000e+00
3.090000000000000000e+02	1.280392715112450048e+02	1.902457255712565498e+01	-3.277125609948151972e-03	1.010411323884796815e+02	3.156620487698580391e-01	0.000000000000000000e+00	0.000000000000000000e+00	7.012864720075172364e+00	1.000000000000000000e+00
3.100000000000000000e+02	9.969171797215057040e+01	3.522316853902226086e+01	6.911864978058396627e-03	-2.181740758328297431e+02	2.051061816907341351e-01	0.000000000000000000e+00	0.000000000000000000e+00	3.245033525170343491e+00	1.000000000000000000e+00
3.100000000000000000e+02	3.734950917985790397e+01	4.868773779429982795e+01	-3.395515780077324342e-03	1.048563685574810336e+02	2.127852688378016888e-01	0.000000000000000000e+00	0.000000000000000000e+00	8.595030447583381417e+00	1.000000000000000000e+00
3.100000000000000000e+02	2.463835384136307383e+01	4.925330012968014870e+01	-3.013233741971921547e-03	9.253696520711876872e+01	1.649092308535695661e-01	0.000000000000000000e+00	0.000000000000000000e+00	5.924772192934978143e+00	1.000000000000000000e+00
3.110000000000000000e+02	1.147931252233862836e+02	1.004466166839224606e+01	-4.424686694424746596e-03	1.380223830350203968e+02	1.044291496476844605e-01	0.000000000000000000e+00	0.000000000000000000e+00	6.567411343275364466e+00	1.000000000000000000e+00
3.110000000000000000e+02	5.734126988231530930e+01	1.561873039199924307e+01	-2.886442602424599269e-03	8.845099978463437651e+01	2.483360760199442296e-01	0.000000000000000000e+00	0.000000000000000000e+00	8.815358315587827676e+00	1.000000000000000000e+00
3.110000000000000000e+02	1.030696766084114557e+02	1.588149334824582048e+01	3.678332093786616797e-03	-1.139703940552909103e+02	2.702104199805669404e-01	0.000000000000000000e+00	0.000000000000000000e+00	1.150695831416634363e+01	1.000000000000000000e+00
3.110000000000000000e+02	1.195577059841096741e+02	4.858337392491544193e+01	2.273493602494104215e-03	-6.869813354804981032e+01	2.772282585148762024e-01	0.000000000000000000e+00	0.000000000000000000e+00	3.766197836885376571e+00	1.000000000000000000e+00
3.120000000000000000e+02	5.011133658670700441e+01	6.888707055279812863e+00	-1.236430277125478549e-03	3.527777859650093717e+01	4.999027945717993138e-01	0.000000000000000000e+00	0.000000000000000000e+00	1.133513312310938126e+01	1.000000000000000000e+00
3.120000000000000000e+02	4.510128144170321463e+01	5.240049622912574989e+01	-3.069734552209115418e-03	9.435775771514225596e+01	2.416238692199486060e-01	0.000000000000000000e+00	0.000000000000000000e+00	6.380713344444455259e+00	1.000000000000000000e+00
3.120000000000000000e+02	5.147044815947632657e+01	5.201680611303878266e+01	2.655651172928671141e-03	-8.101352580898526412e+01	3.012568603374625731e-01	0.000000000000000000e+00	0.000000000000000000e+00	6.380713344444455259e+00	1.000000000000000000e+00
3.130000000000000000e+02	4.872896074651719545e+01	3.485373201273962707e+01	4.515221231516417834e-03	-1.409399448569104152e+02	1.901586160177586304e-01	0.000000000000000000e+00	0.000000000000000000e+00	3.654579500802023428e+00	1.000000000000000000e+00
3.130000000000000000e+02	1.522126352542989380e+01	2.936706076422967016e+01	-1.781033670981303080e-03	5.282814248002782875e+01	3.368228885688129282e-01	0.000000000000000000e+00	0.000000000000000000e+00	1.359655829707567776e+01	1.000000000000000000e+00
3.130000000000000000e+02	8.669493380726017051e+01	3.618255083088626378e+01	2.856957485219102991e-03	-8.750081375578658083e+01	3.689535883556188667e-01	0.000000000000000000e+00	0.000000000000000000e+00	7.104789624542961590e+00	1.000000000000000000e+00
3.140000000000000000e+02	6.615415162317688669e+01	1.582767453236231603e+01	-3.340372585075907733e-03	1.030793264955078712e+02	2.861053356178691054e-01	0.000000000000000000e+00	0.000000000000000000e+00	8.815358315587827676e+00	1.000000000000000000e+00
3.140000000000000000e+02	1.237730442774732467e+02	3.715770516211714636e+01	-3.294599914329689704e-03	1.016042585165344150e+02	1.977884915181129521e-01	0.000000000000000000e+00	0.000000000000000000e+00	6.847718275759940632e+00	1.000000000000000000e+00
3.140000000000000000e+02	6.049470947472358695e+00	1.129087251604304676e+01	-2.186212046031058617e-03	6.588540213005101975e+01	2.766976860210828004e-01	0.000000000000000000e+00	0.000000000000000000e+00	1.408782675260044037e+01	1.000000000000000000e+00
3.140000000000000000e+02	7.959278529194801877e+01	3.598884467336224446e+01	2.701744795424008624e-03	-8.249893676424136402e+01	4.246179142153762021e-01	0.000000000000000000e+00	0.000000000000000000e+00	7.104789624542961590e+00	1.000000000000000000e+00
3.140000000000000000e+02	1.013593710106893440e+02	3.800690270781996816e+01	-4.351311951390150756e-03	1.356578119459567233e+02	2.704264679816817951e-01	0.000000000000000000e+00	0.000000000000000000e+00	3.245033525170343491e+00	1.000000000000000000e+00
3.150000000000000000e+02	1.208260240630584263e+02	3.095354950026263197e+01	-4.528878936334988781e-03	1.413800774232586548e+02	1.834981141721658826e-01	0.000000000000000000e+00	0.000000000000000000e+00	6.600731621054882758e+00	1.000000000000000000e+00
3.150000000000000000e+02	5.235612367382739762e+01	3.440692061356895692e+01	-4.550769142009576489e-03	1.420855101829670275e+02	2.355187703416303791e-01	0.000000000000000000e+00	0.000000000000000000e+00	3.654579500802023428e+00	1.000000000000000000e+00
3.150000000000000000e+02	1.135905165612395962e+02	3.751563918212974613e+01	-2.343846038587829236e-03	7.096530791285796624e+01	1.746025870944983849e-01	0.000000000000000000e+00	0.000000000000000000e+00	9.767988011957395855e+00	1.000000000000000000e+00
3.150000000000000000e+02	1.320381267552658926e+02	3.826923214555694841e+01	2.564259546484317590e-03	-7.806834346509707245e+01	1.967140281238851651e-01	0.000000000000000000e+00	0.000000000000000000e+00	3.804672519239989281e+00	1.000000000000000000e+00
3.160000000000000000e+02	5.821883574753520030e+00	3.919142100134437356e+01	-2.593559215197767647e-03	7.901255323938276831e+01	3.020176581258485760e-01	0.000000000000000000e+00	0.000000000000000000e+00	4.626889968587477142e+00	1.000000000000000000e+00
3.160000000000000000e+02	1.210067831532352045e+02	7.871920724464670727e+00	2.441346702126838495e-03	-7.410735980474892415e+01	3.765823570383133312e-01	0.000000000000000000e+00	0.000000000000000000e+00	4.250575330240527805e+00	1.000000000000000000e+00
3.160000000000000000e+02	8.349162115498067749e+01	1.972338152473198036e+01	-2.059408414319018749e-03	6.179903413564188952e+01	2.532497777080343626e-01	0.000000000000000000e+00	0.000000000000000000e+00	1.465525896809696427e+01	1.000000000000000000e+00
3.160000000000000000e+02	1.296112531772551506e+02	2.266397672039043343e+01	-4.177014177319205920e-03	1.300408999076823875e+02	1.334413530542553072e-01	0.000000000000000000e+00	0.000000000000000000e+00	4.250806637472531513e+00	1.000000000000000000e+00
3.160000000000000000e+02	4.681177831603963568e+01	2.780096546466776886e+01	-3.079753662208002587e-03	9.468063309244132597e+01	2.194554400234555169e-01	0.000000000000000000e+00	0.000000000000000000e+00	7.308700599513793250e+00	1.000000000000000000e+00
3.160000000000000000e+02	1.255826385419354665e+02	4.376199272264948092e+01	-3.304206201166236950e-03	1.019138302736204054e+02	1.899863597966037210e-01	0.000000000000000000e+00	0.000000000000000000e+00	6.847718275759940632e+00	1.000000000000000000e+00
3.170000000000000000e+02	5.561234506466617233e+01	1.765624172840434625e+01	1.987685668590138868e-03	-5.948770023565382559e+01	3.974317537621969709e-01	0.000000000000000000e+00	0.000000000000000000e+00	1.069922163091785450e+01	1.000000000000000000e+00
3.180000000000000000e+02	1.249416792826051648e+02	6.264443480731907599e+00	-3.036452589963231294e-03	9.328521473292259714e+01	2.467073041608728312e-01	0.000000000000000000e+00	0.000000000000000000e+00	4.250575330240527805e+00	1.000000000000000000e+00
3.180000000000000000e+02	4.284619344884239922e+01	4.145410848696976558e+01	-2.734094290364411615e-03	8.354143009802820075e+01	1.549939158567139597e-01	0.000000000000000000e+00	0.000000000000000000e+00	8.841488600917987384e+00	1.000000000000000000e+00
3.180000000000000000e+02	2.286994551765851824e+01	4.558110421697188031e+01	-3.632099132033060878e-03	1.124804927595180573e+02	2.581511010014538865e-01	0.000000000000000000e+00	0.000000000000000000e+00	7.883164921365791500e+00	1.000000000000000000e+00
3.190000000000000000e+02	2.000506671928143021e+01	9.365201395329691536e+00	-2.945576558164465265e-03	9.035664791833251286e+01	2.296933195577464115e-01	0.000000000000000000e+00	0.000000000000000000e+00	1.408782675260044037e+01	1.000000000000000000e+00
3.190000000000000000e+02	1.019488046529218224e+02	1.141432188078121435e+01	3.042872987412655397e-03	-9.349211816537548714e+01	2.900901106106031913e-01	0.000000000000000000e+00	0.000000000000000000e+00	9.826084263934466989e+00	1.000000000000000000e+00
3.190000000000000000e+02	1.002880014070122883e+02	2.477866169880005742e+01	-2.866199052871704241e-03	8.779863208925132767e+01	1.209574606982662948e-01	0.000000000000000000e+00	0.000000000000000000e+00	1.210773313686386210e+01	1.000000000000000000e+00
3.190000000000000000e+02	3.608661682973146867e+01	5.226579731564290654e+01	-4.098142085805542290e-03	1.274991715197647721e+02	8.900662676926807126e-02	0.000000000000000000e+00	0.000000000000000000e+00	8.473904087208675051e+00	1.000000000000000000e+00
3.190000000000000000e+02	1.195401357870060650e+02	1.751674392054447438e+01	2.841234428932673008e-03	-8.699412326817446228e+01	2.312528422505654158e-01	0.000000000000000000e+00	0.000000000000000000e+00	8.560032251492676991e+00	1.000000000000000000e+00
3.190000000000000000e+02	1.338446176529474485e+02	2.227929206365584491e+01	2.654199119739108700e-03	-8.096673200978649731e+01	3.503718441842805786e-01	0.000000000000000000e+00	0.000000000000000000e+00	4.250806637472531513e+00	1.000000000000000000e+00
3.190000000000000000e+02	1.168886239418357178e+02	2.565576333823332433e+01	-3.085352761011350264e-03	9.486106939255844850e+01	1.972213738474104527e-01	0.000000000000000000e+00	0.000000000000000000e+00	6.600731621054882758e+00	1.000000000000000000e+00
3.190000000000000000e+02	2.017018184995849595e+01	2.601253648499951510e+01	3.764437603668826550e-03	-1.167452262503496598e+02	1.972569004093999157e-01	0.000000000000000000e+00	0.000000000000000000e+00	7.708020827971664879e+00	1.000000000000000000e+00
3.190000000000000000e+02	1.382595924745631919e+02	4.326665284765572039e+01	-2.848898671657525920e-03	8.724111080117623374e+01	4.045486426423688942e-01	0.000000000000000000e+00	0.000000000000000000e+00	5.938042369814481525e+00	1.000000000000000000e+00
3.200000000000000000e+02	9.086890552803724574e+01	3.238641002114790979e+01	2.315789396057638463e-03	-7.006115584309462463e+01	3.178231254463166344e-01	0.000000000000000000e+00	0.000000000000000000e+00	3.550369454548794490e+00	1.000000000000000000e+00
3.200000000000000000e+02	1.358199539062209737e+02	3.785291930770668500e+01	-4.104333521973048057e-03	1.276986964564935363e+02	1.566310991583181877e-01	0.000000000000000000e+00	0.000000000000000000e+00	3.367714118700957382e+00	1.000000000000000000e+00
3.200000000000000000e+02	1.115438809888120062e+02	5.088873197819300032e+01	-2.542038599357560047e-03	7.735225224658650234e+01	3.336873956445549627e-01	0.000000000000000000e+00	0.000000000000000000e+00	3.292350228545354085e+00	1.000000000000000000e+00
3.210000000000000000e+02	1.300155068202581390e+02	1.246713257649670048e+01	3.163040848768331869e-03	-9.736464212995375078e+01	2.490760070085598077e-01	0.000000000000000000e+00	0.000000000000000000e+00	8.013555883661455326e+00	1.000000000000000000e+00
3.210000000000000000e+02	1.322397107120083604e+02	2.802596320709237787e+01	-2.848553242357606836e-03	8.722997901246905883e+01	4.023676962942392965e-01	0.000000000000000000e+00	0.000000000000000000e+00	4.551132130952267651e+00	1.000000000000000000e+00
3.210000000000000000e+02	2.861158882409294790e+01	2.612153018634845125e+01	-5.258537691141411223e-03	1.648940268443009529e+02	2.319815927238242370e-01	0.000000000000000000e+00	0.000000000000000000e+00	4.443342985403943679e+00	1.000000000000000000e+00
3.220000000000000000e+02	6.210907901503515660e+01	4.856467593178156505e+01	-2.465339449650454876e-03	7.488054898123161252e+01	2.634563330196002529e-01	0.000000000000000000e+00	0.000000000000000000e+00	1.118744568163028852e+01	1.000000000000000000e+00
3.220000000000000000e+02	8.837914956684009837e+01	3.491746484423578067e+01	-3.179078625392241578e-03	9.788147478066404972e+01	2.531859837148228154e-01	0.000000000000000000e+00	0.000000000000000000e+00	3.550369454548794490e+00	1.000000000000000000e+00
3.220000000000000000e+02	1.155714641264482339e+02	3.784318066125554481e+01	-2.911193598535601577e-03	8.924862424516582848e+01	3.450635007690937561e-01	0.000000000000000000e+00	0.000000000000000000e+00	6.225320961906068540e+00	1.000000000000000000e+00
3.220000000000000000e+02	9.285291591675401435e+01	7.697234302959545360e+00	-2.870990594618707918e-03	8.795304409287039960e+01	1.350312978882527437e-01	0.000000000000000000e+00	0.000000000000000000e+00	9.826084263934466989e+00	1.000000000000000000e+00
3.220000000000000000e+02	1.143091391642437671e+01	2.127880588284713781e+01	1.826492569429736092e-03	-5.429309884738661651e+01	3.379828716052564186e-01	0.000000000000000000e+00	0.000000000000000000e+00	9.938964202966605654e+00	1.000000000000000000e+00
3.220000000000000000e+02	1.280070726918131641e+02	2.969855971055165966e+01	3.541549570516064251e-03	-1.095624467611895767e+02	2.829565247205948486e-01	0.000000000000000000e+00	0.000000000000000000e+00	4.551132130952267651e+00	1.000000000000000000e+00
3.220000000000000000e+02	5.955883477941394233e+01	3.732264286480925364e+01	-2.491703486252719139e-03	7.573015521033059372e+01	1.874806828595103614e-01	0.000000000000000000e+00	0.000000000000000000e+00	7.483085265301555822e+00	1.000000000000000000e+00
3.220000000000000000e+02	1.564095461256861164e+01	4.243690643827227404e+01	-3.389035182396273310e-03	1.046475251151368298e+02	2.204457468388987262e-01	0.000000000000000000e+00	0.000000000000000000e+00	6.398264835099503500e+00	1.000000000000000000e+00
3.220000000000000000e+02	3.367035535736837204e+01	4.414368361437119859e+01	-2.381596693939870557e-03	7.218185879326861709e+01	2.183172722464936655e-01	0.000000000000000000e+00	0.000000000000000000e+00	8.473904087208675051e+00	1.000000000000000000e+00
3.220000000000000000e+02	8.341761992779898094e+01	4.595340307254937784e+01	-2.890071559456763167e-03	8.856794638678688614e+01	1.275193153934937040e-01	0.000000000000000000e+00	0.000000000000000000e+00	6.261137461778052860e+00	1.000000000000000000e+00
3.220000000000000000e+02	9.985600214081725312e+01	4.779285882661810092e+01	3.302405261175280198e-03	-1.018557932644311848e+02	2.986601476663702792e-01	0.000000000000000000e+00	0.000000000000000000e+00	8.830252406979429480e+00	1.000000000000000000e+00
3.230000000000000000e+02	6.690949141399624978e+01	1.699318842250978534e+01	3.691204497561728377e-03	-1.143852195463871055e+02	2.789017266903089931e-01	0.000000000000000000e+00	0.000000000000000000e+00	5.079963429444490863e+00	1.000000000000000000e+00
3.230000000000000000e+02	8.373759356742466764e+01	2.012026557194333876e+01	-3.759671057102068753e-03	1.165916197402577978e+02	1.585863841009262920e-01	0.000000000000000000e+00	0.000000000000000000e+00	8.027827094155748355e+00	1.000000000000000000e+00
3.230000000000000000e+02	5.887028535167158338e+01	2.124785274227027898e+01	2.073501076327992267e-03	-6.225318361237194864e+01	3.163549613030673946e-01	0.000000000000000000e+00	0.000000000000000000e+00	9.095658447103248889e+00	1.000000000000000000e+00
3.230000000000000000e+02	6.913943921096296208e+01	2.575624834341264346e+01	-3.014255041849415399e-03	9.256987756992523941e+01	2.184201241181651376e-01	0.000000000000000000e+00	0.000000000000000000e+00	5.732722270938698017e+00	1.000000000000000000e+00
3.230000000000000000e+02	1.494448815317198509e+01	3.277411135492787508e+01	-2.245043669418736107e-03	6.778130731529429909e+01	2.306361961980111230e-01	0.000000000000000000e+00	0.000000000000000000e+00	7.476281739436237750e+00	1.000000000000000000e+00
3.230000000000000000e+02	4.702992941124428228e+01	5.211920311892554025e+01	-2.772132140939161018e-03	8.476723611845635276e+01	2.350347577704990920e-01	0.000000000000000000e+00	0.000000000000000000e+00	1.094429440919824081e+01	1.000000000000000000e+00
3.230000000000000000e+02	6.003757157787860876e+01	1.043620040291510875e+01	-2.857883298083209456e-03	8.753064895849819038e+01	3.339062022751897452e-01	0.000000000000000000e+00	0.000000000000000000e+00	9.498282693368059526e+00	1.000000000000000000e+00
3.230000000000000000e+02	2.664951235781549954e+01	3.018768453679342656e+01	4.077529925765190078e-03	-1.268349249997927757e+02	3.375360091576311561e-01	0.000000000000000000e+00	0.000000000000000000e+00	4.319991058747082668e+00	1.000000000000000000e+00
3.230000000000000000e+02	1.084832354933548544e+02	4.967546400344855329e+01	3.390346312924409286e-03	-1.046897775471399967e+02	2.136822412675913885e-01	0.000000000000000000e+00	0.000000000000000000e+00	3.292350228545354085e+00	1.000000000000000000e+00
3.240000000000000000e+02	7.276998876832274732e+01	5.195642240103390463e+01	-2.479497646090288686e-03	7.533681036751177373e+01	1.416677536351489408e-01	0.000000000000000000e+00	0.000000000000000000e+00	5.399836905706344226e+00	1.000000000000000000e+00
3.240000000000000000e+02	1.076352625679702157e+02	5.326049584161186345e+01	-2.807624553261537596e-03	8.591101296301782497e+01	3.494483515683423080e-01	0.000000000000000000e+00	0.000000000000000000e+00	3.683953224842843266e+00	1.000000000000000000e+00
3.240000000000000000e+02	1.332330805893546142e+02	3.569662971032357746e+01	3.114113654023497636e-03	-9.578791660591238610e+01	2.378094460110159458e-01	0.000000000000000000e+00	0.000000000000000000e+00	3.367714118700957382e+00	1.000000000000000000e+00
3.250000000000000000e+02	9.461464032679842262e+01	3.056482985087299653e+01	-1.880323116780056045e-03	5.602783958662197250e+01	3.448310041453699348e-01	0.000000000000000000e+00	0.000000000000000000e+00	4.165175086282594030e+00	1.000000000000000000e+00
3.250000000000000000e+02	2.476428536280291226e+01	3.988655781278250601e+01	3.799060208181605138e-03	-1.178609727085062673e+02	2.470522922993808601e-01	0.000000000000000000e+00	0.000000000000000000e+00	9.473090419166720011e+00	1.000000000000000000e+00
3.250000000000000000e+02	1.117575225982734253e+02	2.350543430619654117e+01	-2.457638933659191463e-03	7.463239250761739640e+01	3.285683631781536329e-01	0.000000000000000000e+00	0.000000000000000000e+00	9.971726140854931586e+00	1.000000000000000000e+00
3.260000000000000000e+02	9.078890165362086861e+01	2.395759043794116039e+01	-2.900563799814397103e-03	8.890606884123242537e+01	1.959321341329268718e-01	0.000000000000000000e+00	0.000000000000000000e+00	7.634912511302679228e+00	1.000000000000000000e+00
3.260000000000000000e+02	1.189767283035397014e+02	3.263177039502581067e+01	-3.332963411367172515e-03	1.028405588048698860e+02	3.553059350144736062e-01	0.000000000000000000e+00	0.000000000000000000e+00	6.225320961906068540e+00	1.000000000000000000e+00
3.260000000000000000e+02	7.659040040275158390e+01	4.377551967093740615e+01	-2.296004194201795631e-03	6.942355883948322059e+01	3.151858475216543498e-01	0.000000000000000000e+00	0.000000000000000000e+00	7.166177680898328184e+00	1.000000000000000000e+00
3.260000000000000000e+02	1.188463070454468067e+02	6.368715055240969924e+00	-3.340348251623386552e-03	1.030785423267878258e+02	1.783196006309500925e-01	0.000000000000000000e+00	0.000000000000000000e+00	7.899874158252244705e+00	1.000000000000000000e+00
3.260000000000000000e+02	2.419754715860675631e+01	2.663097406087273811e+01	-2.698058849979019166e-03	8.238015365612228891e+01	3.085263276621496020e-01	0.000000000000000000e+00	0.000000000000000000e+00	4.319991058747082668e+00	1.000000000000000000e+00
3.260000000000000000e+02	8.569387520872950859e+01	4.012069322108956015e+01	-2.955144637633358266e-03	9.066498840654847413e+01	3.334176095658049066e-01	0.000000000000000000e+00	0.000000000000000000e+00	5.855278295693779889e+00	1.000000000000000000e+00
3.260000000000000000e+02	1.418257033882443352e+02	5.045373964058684635e+01	1.741548872580970901e-03	-5.155570718562533727e+01	3.152982067462667404e-01	0.000000000000000000e+00	0.000000000000000000e+00	1.053215845117097160e+01	1.000000000000000000e+00
3.270000000000000000e+02	5.595590609443856067e+01	3.076402487175958811e+01	3.348414948363970765e-03	-1.033384993243617203e+02	1.543041067420970469e-01	0.000000000000000000e+00	0.000000000000000000e+00	3.149366117494654116e+00	1.000000000000000000e+00
3.270000000000000000e+02	1.278467154847926963e+02	3.499480854386288797e+01	3.386455654043793537e-03	-1.045643973532744440e+02	2.706186374427220764e-01	0.000000000000000000e+00	0.000000000000000000e+00	5.298675885369283023e+00	1.000000000000000000e+00
3.270000000000000000e+02	1.439072115065165747e+02	1.295988287784420123e+01	-2.534187492369851732e-03	7.709924283445775473e+01	2.492336619354084126e-01	0.000000000000000000e+00	0.000000000000000000e+00	6.548488622894001132e+00	1.000000000000000000e+00
3.280000000000000000e+02	7.079354933429934249e+01	2.026734824087910880e+01	-3.619642720438124694e-03	1.120790730132577409e+02	1.796507465168544204e-01	0.000000000000000000e+00	0.000000000000000000e+00	5.079963429444490863e+00	1.000000000000000000e+00
3.280000000000000000e+02	4.617799335568718533e+01	3.718459409684722772e+01	3.426847111743681808e-03	-1.058660506084996484e+02	3.009087574440642010e-01	0.000000000000000000e+00	0.000000000000000000e+00	6.235924355541041741e+00	1.000000000000000000e+00
3.280000000000000000e+02	9.218718119796404764e+00	4.703658487074807937e+01	-2.885902635593322416e-03	8.843359883840294344e+01	2.547002803061710896e-01	0.000000000000000000e+00	0.000000000000000000e+00	1.043159452558933964e+01	1.000000000000000000e+00
3.280000000000000000e+02	2.185787623182067563e+01	1.776543228235635041e+01	-2.423255557428708688e-03	7.352435540906613198e+01	3.203641901803220282e-01	0.000000000000000000e+00	0.000000000000000000e+00	7.081112031830556042e+00	1.000000000000000000e+00
3.280000000000000000e+02	1.185854154887435641e+02	4.238349376929949841e+01	4.163157365633964740e-03	-1.295943509326206140e+02	2.647599690921732529e-01	0.000000000000000000e+00	0.000000000000000000e+00	6.051645407484103067e+00	1.000000000000000000e+00
3.280000000000000000e+02	3.471399345673756898e+01	4.391050780507455187e+01	-3.128992998190540786e-03	9.626741766563030467e+01	2.309208703844155552e-01	0.000000000000000000e+00	0.000000000000000000e+00	3.248037809641178164e+00	1.000000000000000000e+00
3.290000000000000000e+02	6.221163237069175977e+01	4.481096745139445403e+01	-2.868136716603126961e-03	8.786107515140268731e+01	2.121812660817835594e-01	0.000000000000000000e+00	0.000000000000000000e+00	3.297757111459456159e+00	1.000000000000000000e+00
3.290000000000000000e+02	1.428839340291534086e+02	6.491837852607174497e+00	-3.433578405086863423e-03	1.060829729577035039e+02	1.932750659757642708e-01	0.000000000000000000e+00	0.000000000000000000e+00	6.548488622894001132e+00	1.000000000000000000e+00
3.290000000000000000e+02	1.437756542117053300e+02	2.917952889348234891e+01	-1.319703301438859312e-03	3.796133124209556797e+01	4.291439441771011110e-01	0.000000000000000000e+00	0.000000000000000000e+00	8.654852590706434867e+00	1.000000000000000000e+00
3.290000000000000000e+02	7.014875933611797620e+01	4.723546965058493186e+01	-2.144988350562369080e-03	6.455692921882503299e+01	3.328996296937838384e-01	0.000000000000000000e+00	0.000000000000000000e+00	5.001430896148236549e+00	1.000000000000000000e+00
3.300000000000000000e+02	1.031158864678813813e+02	2.848111990901675838e+01	-3.367583558442713895e-03	1.039562260697672826e+02	1.829073695833169921e-01	0.000000000000000000e+00	0.000000000000000000e+00	8.752887127860637051e+00	1.000000000000000000e+00
3.300000000000000000e+02	4.164087508565389584e+01	3.290659101459493741e+01	-3.026137670331741428e-03	9.295280660802959005e+01	3.254797208567887790e-01	0.000000000000000000e+00	0.000000000000000000e+00	5.903159281640342648e+00	1.000000000000000000e+00
3.300000000000000000e+02	9.299279670415707244e+01	9.949352329355939162e+00	-1.174591611650992878e-03	3.328496861148599351e+01	4.150175332650968274e-01	0.000000000000000000e+00	0.000000000000000000e+00	9.976570305438265507e+00	1.000000000000000000e+00
3.300000000000000000e+02	5.712658567264349330e+01	3.368772394437244344e+01	-2.782847431381691838e-03	8.511254657466309936e+01	2.297899033142619674e-01	0.000000000000000000e+00	0.000000000000000000e+00	3.149366117494654116e+00	1.000000000000000000e+00
3.310000000000000000e+02	2.893749741481510540e+01	1.791073029552930507e+01	-4.120378681699912726e-03	1.282157670347395708e+02	2.797424243326593896e-01	0.000000000000000000e+00	0.000000000000000000e+00	7.081112031830556042e+00	1.000000000000000000e+00
3.310000000000000000e+02	7.620790371859959578e+01	2.022012881254265793e+01	-4.196327690183319914e-03	1.306632962835744536e+02	2.357796518875218128e-01	0.000000000000000000e+00	0.000000000000000000e+00	5.414560284381714439e+00	1.000000000000000000e+00
3.310000000000000000e+02	1.314731441786803430e+02	2.948457661735755053e+01	3.489673186139040373e-03	-1.078906807879141638e+02	2.295983958728881058e-01	0.000000000000000000e+00	0.000000000000000000e+00	4.868673491210710580e+00	1.000000000000000000e+00
3.310000000000000000e+02	1.266942075181197822e+02	5.464021799357577258e+00	3.286869809731684904e-03	-1.013551485218423522e+02	2.670851683964742262e-01	0.000000000000000000e+00	0.000000000000000000e+00	7.899874158252244705e+00	1.000000000000000000e+00
3.310000000000000000e+02	1.409355544917670215e+02	3.995926506666594236e+01	-3.370290807056005970e-03	1.040434697388712380e+02	3.856170301876978845e-01	0.000000000000000000e+00	0.000000000000000000e+00	6.081206921142388921e+00	1.000000000000000000e+00
[truncated: 10,313 more rows]
