# Supplementary material for: Structural basis for higher-order DNA binding by a bacterial transcriptional regulator
Source: PLoS Genet. 2025 Jun 27;21(6):e1011749. doi: 10.1371/journal.pgen.1011749 (PMC12204516; doi:10.1371/journal.pgen.1011749)
Supplement: S1 Appendix — (ZIP) [file pgen.1011749.s012.zip › Raw data files/Figure 5/Figure5C_221117_Xre_RES_2nM.csv]

frame_indices	x_coords	y_coords	contrasts	masses_kDa	fit_errors	diffblur_errors	frame_signal_scores	neareast_neighbour_distances	selections
5.000000000000000000e+00	4.319386445615877079e+01	1.123420115253822793e+01	-2.317478250267014997e-03	7.011558078104980041e+01	3.210149546335580029e-01	0.000000000000000000e+00	0.000000000000000000e+00	1.241997239141652898e+01	1.000000000000000000e+00
5.000000000000000000e+00	6.993877775962545229e+01	1.441966575586672406e+01	-2.343882681491624674e-03	7.096648876538773720e+01	3.740556116106967810e-01	0.000000000000000000e+00	0.000000000000000000e+00	2.217082395810711759e+01	1.000000000000000000e+00
5.000000000000000000e+00	4.885978145235296388e+00	2.493356029614504266e+01	1.792267661050658389e-03	-5.319016852651498795e+01	3.738331316121958903e-01	0.000000000000000000e+00	0.000000000000000000e+00	1.269309761072350184e+01	1.000000000000000000e+00
5.000000000000000000e+00	1.265411137366171204e+02	3.154715877522658118e+01	2.603157410059012394e-03	-7.932186422484541310e+01	3.836761065360980716e-01	0.000000000000000000e+00	0.000000000000000000e+00	7.757177143979307132e+00	1.000000000000000000e+00
5.000000000000000000e+00	1.192141188564585264e+02	3.409449920579425708e+01	2.620484747125978887e-03	-7.988025419099074043e+01	2.818282822781326136e-01	0.000000000000000000e+00	0.000000000000000000e+00	7.757177143979307132e+00	1.000000000000000000e+00
5.000000000000000000e+00	6.203024891390143125e+01	3.513199557357983593e+01	2.641790254905663615e-03	-8.056684450327178126e+01	3.003870667343144785e-01	0.000000000000000000e+00	0.000000000000000000e+00	1.465387464630770253e+01	1.000000000000000000e+00
5.000000000000000000e+00	1.083496452640297036e+02	3.515803029876464336e+01	2.576024230391795594e-03	-7.844747162676543439e+01	2.208538985706185453e-01	0.000000000000000000e+00	0.000000000000000000e+00	4.221665596089898109e+00	1.000000000000000000e+00
5.000000000000000000e+00	9.195982894414949271e+01	4.550198283375890895e+01	2.073229781369048674e-03	-6.224444087352209465e+01	3.145754509232789875e-01	0.000000000000000000e+00	0.000000000000000000e+00	1.592745609666936701e+01	1.000000000000000000e+00
5.000000000000000000e+00	4.726225421074733646e+00	5.121631815935371179e+01	1.643653322673209894e-03	-4.840092970380521109e+01	3.911200282516303917e-01	0.000000000000000000e+00	0.000000000000000000e+00	2.408837970223587277e+01	1.000000000000000000e+00
6.000000000000000000e+00	4.909533366218797568e+01	2.216253018372308858e+01	1.653895807838375465e-03	-4.873100355892310631e+01	3.489745739336134189e-01	0.000000000000000000e+00	0.000000000000000000e+00	9.166295542252592909e+00	1.000000000000000000e+00
6.000000000000000000e+00	1.191535331180080277e+02	2.176566467232713720e+01	1.795025883999390188e-03	-5.327905489220471935e+01	3.574843504770933711e-01	0.000000000000000000e+00	0.000000000000000000e+00	1.225781278538325836e+01	1.000000000000000000e+00
6.000000000000000000e+00	9.595596795838517323e+01	3.008398261679712249e+01	2.742633004896946960e-03	-8.381659831922226545e+01	2.060065851719969920e-01	0.000000000000000000e+00	0.000000000000000000e+00	9.226010590234940523e+00	1.000000000000000000e+00
8.000000000000000000e+00	1.509422311722883059e+01	8.966503199356745668e+00	-1.905979786492185751e-03	5.685465024290397906e+01	4.538182235425715083e-01	0.000000000000000000e+00	0.000000000000000000e+00	6.640309133550065468e+00	1.000000000000000000e+00
9.000000000000000000e+00	1.757881098664377717e+01	2.501554453497765707e+01	-1.773230421291845582e-03	5.257667531498799462e+01	4.371128010777554085e-01	0.000000000000000000e+00	0.000000000000000000e+00	9.660341054844826303e+00	1.000000000000000000e+00
1.100000000000000000e+01	4.183484873678298044e+01	2.775773640118161723e+01	-2.229533370993705063e-03	6.728147315272305207e+01	2.651663748189644343e-01	0.000000000000000000e+00	0.000000000000000000e+00	8.814376370925478099e+00	1.000000000000000000e+00
1.100000000000000000e+01	8.141811597945127232e+01	4.972951299825641058e+01	3.669668781360282527e-03	-1.136912105481108313e+02	1.880603739320094725e-01	0.000000000000000000e+00	0.000000000000000000e+00	4.446600225788410299e+00	1.000000000000000000e+00
1.100000000000000000e+01	9.257862609431560585e+00	1.213361567164642096e+01	2.398946287164174709e-03	-7.274096598531509983e+01	3.431563068221873403e-01	0.000000000000000000e+00	0.000000000000000000e+00	6.640309133550065468e+00	1.000000000000000000e+00
1.200000000000000000e+01	5.675934983443111648e+00	4.536081454404960311e+01	1.729652026010093961e-03	-5.117231995605428096e+01	4.250729382303876092e-01	0.000000000000000000e+00	0.000000000000000000e+00	6.233935524520201277e+00	1.000000000000000000e+00
1.300000000000000000e+01	1.048800943401070356e+02	2.909950646902980509e+01	3.517523852879757967e-03	-1.087881950913741065e+02	1.598647552484406820e-01	0.000000000000000000e+00	0.000000000000000000e+00	7.837936499036045390e+00	1.000000000000000000e+00
1.300000000000000000e+01	1.265058685230396804e+02	2.419835973416708441e+01	2.952636559178551789e-03	-9.058416318579720894e+01	2.211756431896714226e-01	0.000000000000000000e+00	0.000000000000000000e+00	1.107382606442088857e+01	1.000000000000000000e+00
1.300000000000000000e+01	1.431804499134591140e+02	3.792024478007270716e+01	3.055669211054559253e-03	-9.390448867900812502e+01	3.376087067949209430e-01	0.000000000000000000e+00	0.000000000000000000e+00	2.090120535541769442e+01	1.000000000000000000e+00
1.300000000000000000e+01	6.095189854418631370e+01	4.939118193644547716e+01	2.516326090100806309e-03	-7.652364210771166597e+01	3.132590796064800287e-01	0.000000000000000000e+00	0.000000000000000000e+00	1.596317592603758584e+01	1.000000000000000000e+00
1.400000000000000000e+01	7.196004677674811489e+01	5.419172002701976076e+00	1.689408625709486926e-03	-4.987543799175814030e+01	4.611857992174888121e-01	0.000000000000000000e+00	0.000000000000000000e+00	1.531376460448554866e+01	1.000000000000000000e+00
1.400000000000000000e+01	1.321711690121268248e+02	1.468342441786585439e+01	1.825109608661416730e-03	-5.424853161737212304e+01	3.178374473594893779e-01	0.000000000000000000e+00	0.000000000000000000e+00	1.107382606442088857e+01	1.000000000000000000e+00
1.400000000000000000e+01	4.684688348747990005e+01	4.191645546013135970e+01	-1.982362156243663506e-03	5.931614497200112623e+01	4.040765692674563869e-01	0.000000000000000000e+00	0.000000000000000000e+00	8.835570174446376157e+00	1.000000000000000000e+00
1.500000000000000000e+01	2.936763901728155446e+01	2.000308010085120713e+01	5.578349084191114825e-03	-1.752002540647759190e+02	7.547968106729163740e-02	0.000000000000000000e+00	0.000000000000000000e+00	1.468216647931377139e+01	1.000000000000000000e+00
1.500000000000000000e+01	1.033949179803269836e+01	4.949762369615826429e+01	-1.766367186110641028e-03	5.235550101418984070e+01	3.475566401698942931e-01	0.000000000000000000e+00	0.000000000000000000e+00	6.233935524520201277e+00	1.000000000000000000e+00
1.600000000000000000e+01	5.162282843384941344e+01	2.187148005260226924e+01	2.356362180005771006e-03	-7.136865250964304153e+01	3.401452444928644292e-01	0.000000000000000000e+00	0.000000000000000000e+00	6.017504769282983723e+00	1.000000000000000000e+00
1.600000000000000000e+01	8.373974758541467622e+01	4.593711530627138728e+01	-2.996627556586059764e-03	9.200181504182923220e+01	3.337492423083275872e-01	0.000000000000000000e+00	0.000000000000000000e+00	4.446600225788410299e+00	1.000000000000000000e+00
1.700000000000000000e+01	1.187175912732854783e+02	1.428798183884540052e+01	-1.537994955567154477e-03	4.499598803254296797e+01	4.368010820461889487e-01	0.000000000000000000e+00	0.000000000000000000e+00	1.046661401290761617e+01	1.000000000000000000e+00
1.700000000000000000e+01	5.637485184862894982e+01	3.102493164944863935e+01	2.067557153705984387e-03	-6.206163503575881890e+01	4.394586575265549966e-01	0.000000000000000000e+00	0.000000000000000000e+00	4.599613750027700121e+00	1.000000000000000000e+00
1.700000000000000000e+01	1.284917241655207647e+02	5.278973438836774790e+01	-1.705950610979323255e-03	5.040851924706597487e+01	4.366028354133856260e-01	0.000000000000000000e+00	0.000000000000000000e+00	3.892016426479667501e+00	1.000000000000000000e+00
1.800000000000000000e+01	1.899513064383807404e+01	3.271123547740905479e+01	-2.561777006643504648e-03	7.798834125054393951e+01	2.919829957303892165e-01	0.000000000000000000e+00	0.000000000000000000e+00	7.169127626415964905e+00	1.000000000000000000e+00
1.800000000000000000e+01	1.028872938079900052e+02	3.667987549712569972e+01	-2.161840997867469586e-03	6.510002185457079804e+01	3.593262808225261562e-01	0.000000000000000000e+00	0.000000000000000000e+00	4.505089389975751146e+00	1.000000000000000000e+00
1.800000000000000000e+01	6.204254926773927536e+01	2.169813675467624492e+01	2.616267435628902988e-03	-7.974434730495423196e+01	2.493072433360193907e-01	0.000000000000000000e+00	0.000000000000000000e+00	8.173582041349378713e+00	1.000000000000000000e+00
1.800000000000000000e+01	7.180229426259262482e+01	3.153398450047543022e+01	4.013440235910202894e-03	-1.247695736067840500e+02	1.813751229798102882e-01	0.000000000000000000e+00	0.000000000000000000e+00	4.522264721459776204e+00	1.000000000000000000e+00
1.800000000000000000e+01	1.006160758450148762e+02	4.632868175022288426e+01	-2.407585110737003615e-03	7.301936031583018405e+01	3.263662495029185928e-01	0.000000000000000000e+00	0.000000000000000000e+00	9.912511949306706427e+00	1.000000000000000000e+00
1.800000000000000000e+01	4.127181436504191225e+01	4.877108196984032418e+01	3.202162711719746657e-03	-9.862538148329785770e+01	2.522627267227895986e-01	0.000000000000000000e+00	0.000000000000000000e+00	6.826422237888547073e+00	1.000000000000000000e+00
1.900000000000000000e+01	8.629799292373012065e+01	1.079826919905735316e+01	2.425135155422411624e-03	-7.358492724742849589e+01	2.304934385051513601e-01	0.000000000000000000e+00	0.000000000000000000e+00	1.531376460448554866e+01	1.000000000000000000e+00
1.900000000000000000e+01	9.913778853030667904e+01	3.418246872523270952e+01	2.144975823761667306e-03	-6.455652553072265221e+01	3.432415448816485970e-01	0.000000000000000000e+00	0.000000000000000000e+00	4.505089389975751146e+00	1.000000000000000000e+00
1.900000000000000000e+01	1.304543964619267626e+02	4.942882538619170418e+01	2.508839058047844864e-03	-7.628236535765915960e+01	2.622212189010647565e-01	0.000000000000000000e+00	0.000000000000000000e+00	3.892016426479667501e+00	1.000000000000000000e+00
1.900000000000000000e+01	1.104234478293475661e+02	2.506659639632658809e+01	2.531707408055974655e-03	-7.701931975160255206e+01	2.842993241100375545e-01	0.000000000000000000e+00	0.000000000000000000e+00	8.493871123924494171e+00	1.000000000000000000e+00
1.900000000000000000e+01	5.544324533760453733e+01	2.652064969134912431e+01	-2.692743427191381708e-03	8.220885908622005900e+01	2.715386158436149389e-01	0.000000000000000000e+00	0.000000000000000000e+00	4.599613750027700121e+00	1.000000000000000000e+00
1.900000000000000000e+01	1.104560170929906491e+02	5.252296901310148769e+01	2.192294055055822328e-03	-6.608140067271847329e+01	2.560510193525562528e-01	0.000000000000000000e+00	0.000000000000000000e+00	1.162727992518779629e+01	1.000000000000000000e+00
2.000000000000000000e+01	1.020559924270461352e+02	2.652657473874642236e+01	2.174117058094771331e-03	-6.549562960596551875e+01	3.022391390506664610e-01	0.000000000000000000e+00	0.000000000000000000e+00	8.193206131622847721e+00	1.000000000000000000e+00
2.000000000000000000e+01	7.903368261361723057e+01	4.796658345275653090e+01	2.888150667369248758e-03	-8.850604380685953743e+01	3.409115723066088455e-01	0.000000000000000000e+00	0.000000000000000000e+00	5.125015948889987349e+00	1.000000000000000000e+00
2.100000000000000000e+01	1.608674440623765634e+01	2.615855049972417490e+01	2.177220084720168057e-03	-6.559562759905625740e+01	3.640055319808755963e-01	0.000000000000000000e+00	0.000000000000000000e+00	7.169127626415964905e+00	1.000000000000000000e+00
2.100000000000000000e+01	4.682454038303855981e+01	5.274188470216062541e+01	2.199928817817531444e-03	-6.632743818578595096e+01	2.776555748116867894e-01	0.000000000000000000e+00	0.000000000000000000e+00	6.826422237888547073e+00	1.000000000000000000e+00
2.100000000000000000e+01	1.073252771665724765e+02	8.971465525463882429e+00	1.805180378094616792e-03	-5.360629315115602367e+01	4.396238037202109261e-01	0.000000000000000000e+00	0.000000000000000000e+00	7.185515377984766694e+00	1.000000000000000000e+00
2.200000000000000000e+01	1.134633559850432363e+02	5.235743417825766244e+00	2.214393275506910518e-03	-6.679356913298619247e+01	3.801419555841324405e-01	0.000000000000000000e+00	0.000000000000000000e+00	7.185515377984766694e+00	1.000000000000000000e+00
2.400000000000000000e+01	8.281725613771563133e+01	3.355847275111986505e+01	5.865224427053330677e-03	-1.844450856490908279e+02	1.258589600130436414e-01	0.000000000000000000e+00	0.000000000000000000e+00	1.489661312523337955e+01	1.000000000000000000e+00
2.500000000000000000e+01	1.180211173536794860e+02	2.487546859483749984e+01	2.893531688718740426e-03	-8.867945235299431772e+01	4.010050188988736330e-01	0.000000000000000000e+00	0.000000000000000000e+00	1.605027617897783543e+01	1.000000000000000000e+00
2.600000000000000000e+01	3.843077782835283784e+01	1.286623571564263635e+01	3.720475755625879139e-03	-1.153285137603972146e+02	3.368117593438429980e-01	0.000000000000000000e+00	0.000000000000000000e+00	1.583791288878385295e+01	1.000000000000000000e+00
2.600000000000000000e+01	9.846029361794636259e+01	1.326601227374797176e+01	-3.776483927992180679e-03	1.171334305430864333e+02	2.892544751353016697e-01	0.000000000000000000e+00	0.000000000000000000e+00	9.850434766578025858e+00	1.000000000000000000e+00
2.600000000000000000e+01	1.332397360413808372e+02	1.765987886638692927e+01	4.884215020734215471e-03	-1.528311217107369941e+02	2.216931967262650849e-01	0.000000000000000000e+00	0.000000000000000000e+00	1.684253810715517119e+01	1.000000000000000000e+00
2.600000000000000000e+01	1.070834502126113819e+02	4.857699486927455013e+01	4.916527691317614662e-03	-1.538724283444913112e+02	2.620430255312846679e-01	0.000000000000000000e+00	0.000000000000000000e+00	1.793497943053581167e+01	1.000000000000000000e+00
3.000000000000000000e+01	2.527573929151571619e+01	2.254279942445732843e+01	2.307030691911637638e-03	-6.977889824675072816e+01	2.874858110716751458e-01	0.000000000000000000e+00	0.000000000000000000e+00	8.939558218459930927e+00	1.000000000000000000e+00
3.000000000000000000e+01	1.359496621415159723e+02	3.638806944585331138e+01	2.154508826110615536e-03	-6.486373562528707737e+01	3.511967437292110583e-01	0.000000000000000000e+00	0.000000000000000000e+00	1.008846566984838766e+01	1.000000000000000000e+00
3.100000000000000000e+01	1.669723632515030332e+01	2.002784654273284204e+01	1.887762672917316130e-03	-5.626758638000205082e+01	4.249182686624026761e-01	0.000000000000000000e+00	0.000000000000000000e+00	8.759940125776440212e+00	1.000000000000000000e+00
3.100000000000000000e+01	7.987777230002329532e+01	3.549710340408589104e+01	1.740184535809887649e-03	-5.151174013168787269e+01	2.852600739401052188e-01	0.000000000000000000e+00	0.000000000000000000e+00	1.727985046794496427e+01	1.000000000000000000e+00
3.100000000000000000e+01	1.232009569982731136e+02	4.071000928470083124e+01	2.405670168522155809e-03	-7.295764947622531338e+01	3.207571009715391996e-01	0.000000000000000000e+00	0.000000000000000000e+00	3.773514494919171902e+00	1.000000000000000000e+00
3.200000000000000000e+01	1.269650485093535224e+02	4.097651770779003755e+01	-2.690858040292959472e-03	8.214810069488086697e+01	3.035544723823729862e-01	0.000000000000000000e+00	0.000000000000000000e+00	3.773514494919171902e+00	1.000000000000000000e+00
3.200000000000000000e+01	1.044418775104445132e+02	1.239282371363108481e+01	1.777628861232919679e-03	-5.271841923791721030e+01	2.836624857724778792e-01	0.000000000000000000e+00	0.000000000000000000e+00	1.445327556265909408e+01	1.000000000000000000e+00
3.200000000000000000e+01	1.100846513974172325e+01	2.668926031214044414e+01	2.469340900556555099e-03	-7.500949955380684742e+01	2.276672492357060262e-01	0.000000000000000000e+00	0.000000000000000000e+00	8.759940125776440212e+00	1.000000000000000000e+00
3.200000000000000000e+01	1.248294303321874423e+02	3.175148091376428283e+01	2.060588831479188369e-03	-6.183707420467020910e+01	2.499805565064000534e-01	0.000000000000000000e+00	0.000000000000000000e+00	9.105336675386864087e+00	1.000000000000000000e+00
3.200000000000000000e+01	8.719217583073350397e+01	5.115254121925004682e+01	1.676291875425068483e-03	-4.945273820130871911e+01	4.138994897393949435e-01	0.000000000000000000e+00	0.000000000000000000e+00	1.727985046794496427e+01	1.000000000000000000e+00
3.300000000000000000e+01	6.326619298258233215e+01	1.594562825666970340e+01	2.437872225350980280e-03	-7.399539147622007818e+01	2.977033871080940752e-01	0.000000000000000000e+00	0.000000000000000000e+00	3.918655853936375166e+00	1.000000000000000000e+00
3.300000000000000000e+01	1.346786897640884320e+02	2.192078706999625481e+01	2.187527879076843745e-03	-6.592780610517132800e+01	3.228734946634619352e-01	0.000000000000000000e+00	0.000000000000000000e+00	1.391583460690695340e+01	1.000000000000000000e+00
3.300000000000000000e+01	9.481660624978363217e+01	2.317481460812057392e+01	2.005775548602444294e-03	-6.007066387562950638e+01	2.875309615546628450e-01	0.000000000000000000e+00	0.000000000000000000e+00	3.837815310847279449e+00	1.000000000000000000e+00
3.300000000000000000e+01	1.147733025734376042e+02	3.813355798993976009e+01	1.864351883657228322e-03	-5.551315136371223957e+01	4.079926297705627203e-01	0.000000000000000000e+00	0.000000000000000000e+00	8.812687466302520534e+00	1.000000000000000000e+00
3.400000000000000000e+01	6.278524155009753827e+01	7.303719810048152183e+00	2.774550236694979348e-03	-8.484516156089503625e+01	2.664057176722961495e-01	0.000000000000000000e+00	0.000000000000000000e+00	8.655281386540710997e+00	1.000000000000000000e+00
3.400000000000000000e+01	8.612101515877979807e+01	8.608888738585132927e+00	-3.234968519088999173e-03	9.968257992039700355e+01	2.964909712282796095e-01	0.000000000000000000e+00	0.000000000000000000e+00	1.696406498628047288e+01	1.000000000000000000e+00
3.500000000000000000e+01	3.815669680051868795e+01	2.161020141931950178e+01	4.245676869825288496e-03	-1.322536206734723407e+02	2.299573445674514272e-01	0.000000000000000000e+00	0.000000000000000000e+00	1.083454911372082563e+01	1.000000000000000000e+00
3.600000000000000000e+01	6.595864140928262032e+01	1.879283481242728726e+01	-3.276795965140994783e-03	1.010305092701091496e+02	2.611698509004014568e-01	0.000000000000000000e+00	0.000000000000000000e+00	3.918655853936375166e+00	1.000000000000000000e+00
3.600000000000000000e+01	5.044164964639195148e+01	4.223617439899404502e+01	3.237268142562287239e-03	-9.975668748051623425e+01	3.366629123754218966e-01	0.000000000000000000e+00	0.000000000000000000e+00	2.095233738452522942e+01	1.000000000000000000e+00
3.600000000000000000e+01	1.417312402044135808e+02	4.430960017629237058e+01	2.667191786242853122e-03	-8.138543308203577453e+01	3.648203694203004943e-01	0.000000000000000000e+00	0.000000000000000000e+00	1.513769651952034145e+01	1.000000000000000000e+00
3.700000000000000000e+01	2.258340170776801514e+01	5.203628661286266777e+01	2.862294455993453970e-03	-8.767280273011604663e+01	3.031360871116133282e-01	0.000000000000000000e+00	0.000000000000000000e+00	2.786486854164821736e+01	1.000000000000000000e+00
4.100000000000000000e+01	6.943156063885010099e+01	2.091847950090992470e+01	2.389171730575860488e-03	-7.242597157495993088e+01	2.667708267381523335e-01	0.000000000000000000e+00	0.000000000000000000e+00	4.071797307918707531e+00	1.000000000000000000e+00
4.100000000000000000e+01	1.176596940848877608e+02	4.050386896422240568e+01	-2.513213233739885338e-03	7.642332734201673361e+01	3.506050022147566558e-01	0.000000000000000000e+00	0.000000000000000000e+00	5.349584811646039384e+00	1.000000000000000000e+00
4.200000000000000000e+01	1.139222029193151968e+02	4.433129857745646518e+01	2.192457496162728177e-03	-6.608666771830080222e+01	4.753616511212330753e-01	0.000000000000000000e+00	0.000000000000000000e+00	5.349584811646039384e+00	1.000000000000000000e+00
4.200000000000000000e+01	6.106612560632135001e+01	4.920541150062340563e+01	2.136201393642374238e-03	-6.427376114988786071e+01	2.994785685778572626e-01	0.000000000000000000e+00	0.000000000000000000e+00	5.147197352903593703e+00	1.000000000000000000e+00
4.200000000000000000e+01	1.264513760064203041e+02	4.191115908536267476e+00	-1.351472186293907213e-03	3.898511386201725770e+01	4.010775664289615294e-01	0.000000000000000000e+00	0.000000000000000000e+00	1.129023340090247984e+01	1.000000000000000000e+00
4.200000000000000000e+01	1.290675686512608706e+02	3.355689960821952411e+01	-2.590588611105679954e-03	7.891682268875048578e+01	2.504164926026150040e-01	0.000000000000000000e+00	0.000000000000000000e+00	7.015825529261018545e+00	1.000000000000000000e+00
4.200000000000000000e+01	1.321271549045965230e+02	4.456314183197238066e+01	-2.303060101931918638e-03	6.965094219696746336e+01	3.394796084070685893e-01	0.000000000000000000e+00	0.000000000000000000e+00	1.142359120108561754e+01	1.000000000000000000e+00
4.300000000000000000e+01	1.043689962804527767e+02	2.848962429067523772e+01	2.545136840902141248e-03	-7.745209603588330083e+01	2.214184636280593921e-01	0.000000000000000000e+00	0.000000000000000000e+00	6.402329701810840490e+00	1.000000000000000000e+00
4.400000000000000000e+01	9.096525887870868132e+01	2.190313490898208926e+01	2.042689527478709459e-03	-6.126025205847287225e+01	2.408894021796494922e-01	0.000000000000000000e+00	0.000000000000000000e+00	8.931902406193188426e+00	1.000000000000000000e+00
4.400000000000000000e+01	7.805244649696827253e+01	4.770138442233001541e+01	-2.651355736359548628e-03	8.087510126797576504e+01	2.459930149206278616e-01	0.000000000000000000e+00	0.000000000000000000e+00	1.293026886154836141e+01	1.000000000000000000e+00
4.400000000000000000e+01	7.462090343806018211e+01	2.702531483971808868e+01	1.944420705496679395e-03	-5.809344552798192751e+01	3.750616156241971533e-01	0.000000000000000000e+00	0.000000000000000000e+00	8.013907694940698434e+00	1.000000000000000000e+00
4.500000000000000000e+01	9.087290385178980046e+01	3.589582696712309229e+01	1.922557080008443966e-03	-5.738886934013454777e+01	2.840534982682137999e-01	0.000000000000000000e+00	0.000000000000000000e+00	1.120974865478945581e+01	1.000000000000000000e+00
4.500000000000000000e+01	3.776977462992105217e+01	4.550869413380370787e+01	1.638024561971415877e-03	-4.821953752071512156e+01	4.423370034214542112e-01	0.000000000000000000e+00	0.000000000000000000e+00	4.164252121184537359e+00	1.000000000000000000e+00
4.600000000000000000e+01	1.213675508064307422e+02	1.427199342901061740e+01	-1.768537306845343335e-03	5.242543522502087683e+01	4.631404604626659927e-01	0.000000000000000000e+00	0.000000000000000000e+00	4.754994024420684084e+00	1.000000000000000000e+00
4.600000000000000000e+01	1.351257262725653447e+02	3.001846293470660498e+01	-1.633850779642958976e-03	4.808503340366137024e+01	4.450426266900215921e-01	0.000000000000000000e+00	0.000000000000000000e+00	7.015825529261018545e+00	1.000000000000000000e+00
4.600000000000000000e+01	6.568540818807962012e+01	5.147606537552429273e+01	-2.288335687262156321e-03	6.917643388809217697e+01	2.713811639466150449e-01	0.000000000000000000e+00	0.000000000000000000e+00	5.147197352903593703e+00	1.000000000000000000e+00
4.700000000000000000e+01	8.256542961054320529e+01	1.192042425538612527e+01	3.492239798086847757e-03	-1.079733923063145653e+02	1.867186497625097363e-01	0.000000000000000000e+00	0.000000000000000000e+00	8.909917752809526803e+00	1.000000000000000000e+00
4.700000000000000000e+01	1.228700800117514973e+02	1.878335399534031325e+01	1.944190562948652475e-03	-5.808602896483061073e+01	4.149168951344083256e-01	0.000000000000000000e+00	0.000000000000000000e+00	4.754994024420684084e+00	1.000000000000000000e+00
4.700000000000000000e+01	1.195711257500195188e+02	3.928172740529502960e+01	2.121294530671371560e-03	-6.379337327046118133e+01	1.594090018005233089e-01	0.000000000000000000e+00	0.000000000000000000e+00	7.576839589827432775e+00	1.000000000000000000e+00
4.700000000000000000e+01	5.487661416117548896e+01	6.275461229531351215e+00	1.689395598554782564e-03	-4.987501817927072523e+01	1.994489151193554743e-01	0.000000000000000000e+00	0.000000000000000000e+00	8.264947880971407201e+00	1.000000000000000000e+00
4.700000000000000000e+01	1.131027864196948798e+02	9.086019939008929569e+00	2.231236961960972841e-03	-6.733637299675919508e+01	2.537244181379366692e-01	0.000000000000000000e+00	0.000000000000000000e+00	9.757082115430703695e+00	1.000000000000000000e+00
4.700000000000000000e+01	9.807678195771829621e+01	2.730731108028454557e+01	2.520903044325451415e-03	-7.667113882372007083e+01	2.517134999620103120e-01	0.000000000000000000e+00	0.000000000000000000e+00	6.402329701810840490e+00	1.000000000000000000e+00
4.700000000000000000e+01	2.475542822440446855e+01	2.813959867147152139e+01	1.565065536712690383e-03	-4.586836333354682438e+01	3.142241926765277915e-01	0.000000000000000000e+00	0.000000000000000000e+00	5.659070077325046633e+00	1.000000000000000000e+00
4.700000000000000000e+01	1.431696975861065653e+02	2.792549248193090250e+01	-1.754519788474773277e-03	5.197370732372054647e+01	4.159827143818827233e-01	0.000000000000000000e+00	0.000000000000000000e+00	8.311798831135543963e+00	1.000000000000000000e+00
4.700000000000000000e+01	3.109925195080255733e+01	5.097218759162155521e+01	-2.009621861792289070e-03	6.019461498730703397e+01	4.602205807339343480e-01	0.000000000000000000e+00	0.000000000000000000e+00	4.553918624847272056e+00	1.000000000000000000e+00
4.800000000000000000e+01	1.134834723880540430e+01	2.717503333656519615e+01	-3.164183982852372939e-03	9.740148071628817661e+01	2.152597836868528347e-01	0.000000000000000000e+00	0.000000000000000000e+00	6.453714545007682268e+00	1.000000000000000000e+00
4.800000000000000000e+01	6.252556202020834775e+01	9.406429150952838825e+00	1.534233198142979752e-03	-4.487476181107490447e+01	4.277928119763818593e-01	0.000000000000000000e+00	0.000000000000000000e+00	3.713675648971575427e+00	1.000000000000000000e+00
4.800000000000000000e+01	1.207599682542580979e+02	2.473610602226860067e+01	-1.644819754333450793e-03	4.843851907675706769e+01	3.912217849304822082e-01	0.000000000000000000e+00	0.000000000000000000e+00	6.315681144833921401e+00	1.000000000000000000e+00
4.800000000000000000e+01	5.607024285256576945e+01	3.970027515441653065e+01	1.715486836068362986e-03	-5.071583319750413921e+01	4.620259595992363133e-01	0.000000000000000000e+00	0.000000000000000000e+00	7.708352728886117333e+00	1.000000000000000000e+00
4.800000000000000000e+01	3.417903244287673203e+01	4.761761951773033985e+01	1.957526752019212758e-03	-5.851580037949390345e+01	4.695488465436360448e-01	0.000000000000000000e+00	0.000000000000000000e+00	4.164252121184537359e+00	1.000000000000000000e+00
4.800000000000000000e+01	1.066399727124414767e+02	5.246511022950113556e+01	-1.487795852426501437e-03	4.337827404712775348e+01	4.413431397430268577e-01	0.000000000000000000e+00	0.000000000000000000e+00	1.644247893887350642e+01	1.000000000000000000e+00
4.900000000000000000e+01	1.017510959891265827e+02	2.114544978695322186e+01	1.904231814379951431e-03	-5.679832017413453826e+01	2.640804694017815368e-01	0.000000000000000000e+00	0.000000000000000000e+00	7.174198087567598137e+00	1.000000000000000000e+00
5.000000000000000000e+01	3.587896531261709754e+01	2.649528898630106610e+01	2.234576105824372105e-03	-6.744398009308517317e+01	2.043259473929347481e-01	0.000000000000000000e+00	0.000000000000000000e+00	6.560660964941292583e+00	1.000000000000000000e+00
5.000000000000000000e+01	5.732348724657862959e+01	2.095032110684196525e+01	2.301900213260415790e-03	-6.961356367806926926e+01	3.393278204874778936e-01	0.000000000000000000e+00	0.000000000000000000e+00	1.266187282512647805e+01	1.000000000000000000e+00
5.000000000000000000e+01	1.443758130296377544e+02	4.366382958723704633e+01	-2.419745416672372876e-03	7.341123777474525980e+01	3.996110910020754803e-01	0.000000000000000000e+00	0.000000000000000000e+00	1.578448508198416356e+01	1.000000000000000000e+00
5.000000000000000000e+01	1.230577236569167354e+02	5.336653553449352216e+01	2.713990360880511564e-03	-8.289356179255705115e+01	1.797541550417428580e-01	0.000000000000000000e+00	0.000000000000000000e+00	1.450993401090149604e+01	1.000000000000000000e+00
5.100000000000000000e+01	3.354308738915221255e+01	1.584531220079574432e+01	-3.440975452561772108e-03	1.063213498688887881e+02	3.328670343991294578e-01	0.000000000000000000e+00	0.000000000000000000e+00	1.090313400840019398e+01	1.000000000000000000e+00
5.100000000000000000e+01	8.836732046586226375e+01	1.868242816434650422e+01	1.362387977655730520e-03	-3.933688565161314443e+01	4.512762115740708291e-01	0.000000000000000000e+00	0.000000000000000000e+00	8.909917752809526803e+00	1.000000000000000000e+00
5.100000000000000000e+01	5.851372507943729318e+01	4.701109565555653802e+01	2.275813064692351964e-03	-6.877288043000572770e+01	2.835746535693407511e-01	0.000000000000000000e+00	0.000000000000000000e+00	7.708352728886117333e+00	1.000000000000000000e+00
5.200000000000000000e+01	1.434344770861321479e+02	1.496724081958827846e+01	3.081547147987657304e-03	-9.473842988256049580e+01	2.552946643339853994e-01	0.000000000000000000e+00	0.000000000000000000e+00	1.296095653600609765e+01	1.000000000000000000e+00
5.200000000000000000e+01	1.125456003214769964e+02	3.379882398724158321e+01	2.687462823794078796e-03	-8.203868660438681104e+01	2.256453580219237587e-01	0.000000000000000000e+00	0.000000000000000000e+00	8.911803265265664464e+00	1.000000000000000000e+00
5.300000000000000000e+01	6.579610691761941155e+01	1.116566844672328784e+01	2.505560038442150063e-03	-7.617669582289235564e+01	3.602718018637358632e-01	0.000000000000000000e+00	0.000000000000000000e+00	3.713675648971575427e+00	1.000000000000000000e+00
5.300000000000000000e+01	2.179948778966011602e+01	5.112730248348261597e+01	-2.262894672906030046e-03	6.835657293137867896e+01	3.234611455170928185e-01	0.000000000000000000e+00	0.000000000000000000e+00	7.715396578567107255e+00	1.000000000000000000e+00
5.400000000000000000e+01	1.070276350134558072e+02	4.850741357853296165e+01	-4.089849141829124402e-03	1.272319234891908621e+02	3.619367820634675770e-01	0.000000000000000000e+00	0.000000000000000000e+00	4.781418216576761360e+00	1.000000000000000000e+00
5.400000000000000000e+01	3.667597529702047154e+01	3.300735834877454522e+01	2.238758679801803372e-03	-6.757876752941379550e+01	2.704136541011622485e-01	0.000000000000000000e+00	0.000000000000000000e+00	6.560660964941292583e+00	1.000000000000000000e+00
5.400000000000000000e+01	1.083583968073161117e+02	5.309991107007433442e+01	4.599093761157595564e-03	-1.436428171335827528e+02	2.926159617744670260e-01	0.000000000000000000e+00	0.000000000000000000e+00	4.781418216576761360e+00	1.000000000000000000e+00
5.500000000000000000e+01	1.006820197323234538e+02	2.717830269125659370e+01	-2.160167664948507878e-03	6.504609710500554343e+01	3.422478301330041939e-01	0.000000000000000000e+00	0.000000000000000000e+00	1.144467715202927494e+01	1.000000000000000000e+00
5.600000000000000000e+01	1.220765337478878365e+02	1.031608101722807547e+01	-1.970876617064471446e-03	5.894601251548785115e+01	2.508661373180091081e-01	0.000000000000000000e+00	0.000000000000000000e+00	4.712750218670816338e+00	1.000000000000000000e+00
5.600000000000000000e+01	9.767729930769547764e+01	9.066957007580935368e+00	1.252723216688882407e-03	-3.580283411634543711e+01	4.669521311103025374e-01	0.000000000000000000e+00	0.000000000000000000e+00	1.337045505287652247e+01	1.000000000000000000e+00
5.600000000000000000e+01	1.393567531112135214e+02	3.950831833403222504e+01	2.080049620202861337e-03	-6.246421668562823015e+01	2.979498891329397381e-01	0.000000000000000000e+00	0.000000000000000000e+00	8.779396047073745990e+00	1.000000000000000000e+00
5.600000000000000000e+01	3.419573397143994953e+01	5.136374417703185458e+01	-1.855081370230102829e-03	5.521440022505105816e+01	4.186943824837309203e-01	0.000000000000000000e+00	0.000000000000000000e+00	6.769556199979751554e+00	1.000000000000000000e+00
5.700000000000000000e+01	1.384879924595087353e+01	1.024110687229104677e+01	2.173443386261801353e-03	-6.547391988850857558e+01	3.373516173085889802e-01	0.000000000000000000e+00	0.000000000000000000e+00	8.636496959026667142e+00	1.000000000000000000e+00
5.700000000000000000e+01	3.383556949132012903e+01	1.552666681172880381e+01	2.154861092902309212e-03	-6.487508775868921873e+01	2.871690517347001981e-01	0.000000000000000000e+00	0.000000000000000000e+00	1.039029782951789826e+01	1.000000000000000000e+00
5.700000000000000000e+01	1.660561389553922496e+01	1.842579090474409753e+01	2.330322361250671860e-03	-7.052949450995185998e+01	3.682324359102889799e-01	0.000000000000000000e+00	0.000000000000000000e+00	8.636496959026667142e+00	1.000000000000000000e+00
5.700000000000000000e+01	1.343116891764861407e+02	2.896576058183716640e+01	3.235749481538273235e-03	-9.970774718031267980e+01	2.012914992901000399e-01	0.000000000000000000e+00	0.000000000000000000e+00	5.775914486837415929e+00	1.000000000000000000e+00
5.700000000000000000e+01	1.254242891727834461e+02	3.971097128046427116e+01	3.131815508988962122e-03	-9.635837576860274112e+01	2.421862846815382442e-01	0.000000000000000000e+00	0.000000000000000000e+00	1.357579686625823179e+01	1.000000000000000000e+00
5.700000000000000000e+01	5.040854895211382569e+01	4.241641089412416221e+01	-2.451053154504887095e-03	7.442015949196127167e+01	3.113849924609924935e-01	0.000000000000000000e+00	0.000000000000000000e+00	8.478143632440032107e+00	1.000000000000000000e+00
5.700000000000000000e+01	1.169593668871963246e+02	5.244369015153549185e+01	2.606734837905379503e-03	-7.943715024983009698e+01	3.624008272064858094e-01	0.000000000000000000e+00	0.000000000000000000e+00	8.625967320186333609e+00	1.000000000000000000e+00
5.800000000000000000e+01	3.419584326016143905e+01	2.591071668629938074e+01	2.093117078940190997e-03	-6.288532800895175257e+01	2.391019583087771183e-01	0.000000000000000000e+00	0.000000000000000000e+00	7.517538014924354250e+00	1.000000000000000000e+00
5.800000000000000000e+01	6.242177457315483480e+01	1.556991583496364484e+01	3.287376534248017627e-03	-1.013714782027636829e+02	1.403515250532505476e-01	0.000000000000000000e+00	0.000000000000000000e+00	5.548289270371707715e+00	1.000000000000000000e+00
5.800000000000000000e+01	1.262185246580747133e+02	1.816792914258700975e+01	1.820823191795795017e-03	-5.411039774491214871e+01	2.409190706732635689e-01	0.000000000000000000e+00	0.000000000000000000e+00	8.135792076264356965e+00	1.000000000000000000e+00
5.800000000000000000e+01	1.120072800212122104e+02	2.552932891854210240e+01	2.035839453566504025e-03	-6.103950189212321220e+01	2.229988639305962028e-01	0.000000000000000000e+00	0.000000000000000000e+00	1.144467715202927494e+01	1.000000000000000000e+00
5.800000000000000000e+01	8.044187417447871269e+01	3.987663734707610530e+01	-2.143100742709692138e-03	6.449609925511633435e+01	2.836914624050712597e-01	0.000000000000000000e+00	0.000000000000000000e+00	8.873659173480875850e+00	1.000000000000000000e+00
5.800000000000000000e+01	6.043447815497554387e+01	4.212182185128616396e+01	-1.994617066789916224e-03	5.971107115474861615e+01	2.265631946773493111e-01	0.000000000000000000e+00	0.000000000000000000e+00	7.697918303935821882e+00	1.000000000000000000e+00
5.800000000000000000e+01	1.330463338661667194e+02	8.795653628941941804e+00	2.412722386618036154e-03	-7.318491393172641324e+01	3.397409789275800396e-01	0.000000000000000000e+00	0.000000000000000000e+00	1.107466541607655053e+01	1.000000000000000000e+00
5.800000000000000000e+01	2.240032543568552725e+01	2.947011467596191281e+01	2.023650600478728908e-03	-6.064670447398972186e+01	3.547087641244204281e-01	0.000000000000000000e+00	0.000000000000000000e+00	1.232085852513300317e+01	1.000000000000000000e+00
5.900000000000000000e+01	1.178276503971853089e+02	1.235495445511103796e+01	-1.816018188570458916e-03	5.395555193231243152e+01	3.846581286114023612e-01	0.000000000000000000e+00	0.000000000000000000e+00	4.712750218670816338e+00	1.000000000000000000e+00
6.000000000000000000e+01	6.466933734248925703e+01	7.567584749336612404e+00	2.124674573394725371e-03	-6.390229837156407910e+01	2.101539743668813243e-01	0.000000000000000000e+00	0.000000000000000000e+00	8.311969754883071104e+00	1.000000000000000000e+00
6.000000000000000000e+01	1.398081754667024938e+02	3.074053567201676529e+01	2.204274951729500321e-03	-6.646749649703068030e+01	3.628507780597410859e-01	0.000000000000000000e+00	0.000000000000000000e+00	5.641545758590154058e+00	1.000000000000000000e+00
6.000000000000000000e+01	6.112864722975371734e+01	3.445526620290717545e+01	2.182657345151394184e-03	-6.577084850324838783e+01	3.254827297350821880e-01	0.000000000000000000e+00	0.000000000000000000e+00	7.697918303935821882e+00	1.000000000000000000e+00
6.100000000000000000e+01	5.333671625623264845e+01	3.445998231772300358e+01	2.600355561329964656e-03	-7.923157197676881935e+01	2.094913118143330033e-01	0.000000000000000000e+00	0.000000000000000000e+00	6.948529892844942601e+00	1.000000000000000000e+00
6.100000000000000000e+01	8.867241951349457452e+01	4.319325468248059252e+01	2.472224037646090101e-03	-7.510241139684400480e+01	3.551985251344648153e-01	0.000000000000000000e+00	0.000000000000000000e+00	5.319641054571224714e+00	1.000000000000000000e+00
6.100000000000000000e+01	4.088954217335571428e+01	5.035388136424512595e+01	-1.570305610507662574e-03	4.603722971028233957e+01	3.880859453097627032e-01	0.000000000000000000e+00	0.000000000000000000e+00	6.769556199979751554e+00	1.000000000000000000e+00
6.200000000000000000e+01	7.580610017693751956e+01	2.497912581748900607e+01	1.928051120488239898e-03	-5.756592003555634562e+01	2.166442722641417351e-01	0.000000000000000000e+00	0.000000000000000000e+00	1.400380111222267487e+01	1.000000000000000000e+00
6.200000000000000000e+01	2.368747874475076642e+01	4.349429863502105320e+01	2.354682477697944872e-03	-7.131452250044564778e+01	3.665581909602236843e-01	0.000000000000000000e+00	0.000000000000000000e+00	6.543481575462414490e+00	1.000000000000000000e+00
6.200000000000000000e+01	1.271700395091074256e+02	2.624788781800547355e+01	-2.026154190208853071e-03	6.072738504130615667e+01	3.586221387627099855e-01	0.000000000000000000e+00	0.000000000000000000e+00	3.830491063361937787e+00	1.000000000000000000e+00
6.300000000000000000e+01	8.030041259960479749e+01	1.171610951507319420e+01	3.623731068757500388e-03	-1.122108239378703018e+02	1.082184087584587839e-01	0.000000000000000000e+00	0.000000000000000000e+00	3.833772893086841993e+00	1.000000000000000000e+00
6.300000000000000000e+01	1.420457099271134780e+02	2.556168656389053240e+01	1.687166965748821768e-03	-4.980319836112663978e+01	2.606240785805949978e-01	0.000000000000000000e+00	0.000000000000000000e+00	5.641545758590154058e+00	1.000000000000000000e+00
6.400000000000000000e+01	4.360120703954033416e+01	1.500817158721425493e+01	-1.631011725406859717e-03	4.799354217262838773e+01	3.409775351906527696e-01	0.000000000000000000e+00	0.000000000000000000e+00	6.122443980795323704e+00	1.000000000000000000e+00
6.400000000000000000e+01	6.162398303390481402e+01	1.571942389295421272e+01	-1.903019778162307529e-03	5.675926115081655610e+01	3.926256398263026082e-01	0.000000000000000000e+00	0.000000000000000000e+00	6.534067678268855595e+00	1.000000000000000000e+00
6.400000000000000000e+01	9.758577549949902163e+01	5.089469531943716163e+01	2.450679629067705791e-03	-7.440812227842891957e+01	3.056354844187610942e-01	0.000000000000000000e+00	0.000000000000000000e+00	6.596977894829225697e+00	1.000000000000000000e+00
6.500000000000000000e+01	1.260870968958774228e+02	2.257366720909448432e+01	2.468078314841979162e-03	-7.496881152472927567e+01	2.350714076443514156e-01	0.000000000000000000e+00	0.000000000000000000e+00	3.830491063361937787e+00	1.000000000000000000e+00
6.500000000000000000e+01	1.752234073018258087e+01	1.638851638311834336e+01	1.698597963053462105e-03	-5.017157315370305781e+01	3.343670466236386973e-01	0.000000000000000000e+00	0.000000000000000000e+00	4.433985903570138554e+00	1.000000000000000000e+00
6.500000000000000000e+01	1.777618354226464703e+01	4.068828007530326829e+01	2.007452727417273833e-03	-6.012471256285783738e+01	3.347734746574496656e-01	0.000000000000000000e+00	0.000000000000000000e+00	3.939109310408196230e+00	1.000000000000000000e+00
6.600000000000000000e+01	1.145928017556509815e+02	2.780094968002876499e+01	2.181734797835798573e-03	-6.574111853595266552e+01	2.271923731979088590e-01	0.000000000000000000e+00	0.000000000000000000e+00	1.134879979786901671e+01	1.000000000000000000e+00
6.600000000000000000e+01	7.967246350853628201e+01	7.934113410528177646e+00	-1.823230779072039856e-03	5.418798454157216327e+01	4.026715445187757370e-01	0.000000000000000000e+00	0.000000000000000000e+00	3.833772893086841993e+00	1.000000000000000000e+00
6.600000000000000000e+01	1.376322621353383227e+02	1.879912375502805233e+01	2.189335627443805832e-03	-6.598606252077205170e+01	4.305983781024699253e-01	0.000000000000000000e+00	0.000000000000000000e+00	8.075319012555167930e+00	1.000000000000000000e+00
6.600000000000000000e+01	4.789350727719635614e+01	3.014100747613172260e+01	-1.988223468024984553e-03	5.950503133546771295e+01	3.431694940066315480e-01	0.000000000000000000e+00	0.000000000000000000e+00	6.948529892844942601e+00	1.000000000000000000e+00
6.600000000000000000e+01	1.338378063027313942e+02	4.464024337194661030e+01	2.122336117422810899e-03	-6.382693939713291087e+01	3.280901557139119795e-01	0.000000000000000000e+00	0.000000000000000000e+00	4.635484133365112669e+00	1.000000000000000000e+00
6.600000000000000000e+01	9.205475630696193434e+01	4.729915029306746987e+01	1.918424448055798580e-03	-5.725569133319612547e+01	3.425545163389005499e-01	0.000000000000000000e+00	0.000000000000000000e+00	5.319641054571224714e+00	1.000000000000000000e+00
6.700000000000000000e+01	5.394253052938695703e+01	5.096441785760282528e+01	5.499192122663311769e-03	-1.726493454689050111e+02	9.427168853628820067e-02	0.000000000000000000e+00	0.000000000000000000e+00	1.145184883856270375e+01	1.000000000000000000e+00
6.700000000000000000e+01	4.062240578505112865e+01	5.012468561538000245e+00	-1.015932963094113781e-03	2.817204231161979067e+01	4.984200613268373603e-01	0.000000000000000000e+00	0.000000000000000000e+00	9.599796045972318836e+00	1.000000000000000000e+00
6.700000000000000000e+01	4.971921553705230679e+01	1.477516445782078414e+01	-1.605752539647740344e-03	4.717954081590620774e+01	4.470122892339024601e-01	0.000000000000000000e+00	0.000000000000000000e+00	6.122443980795323704e+00	1.000000000000000000e+00
6.700000000000000000e+01	5.704204590080075121e+01	2.703196908245988439e+01	2.224848324361381694e-03	-6.713049305576402048e+01	2.349182058400404172e-01	0.000000000000000000e+00	0.000000000000000000e+00	6.229479992903554475e+00	1.000000000000000000e+00
6.700000000000000000e+01	1.210817774168842362e+02	3.711161301407936719e+01	3.757722822393953083e-03	-1.165288360182984775e+02	1.221884070401128008e-01	0.000000000000000000e+00	0.000000000000000000e+00	8.368791781595518842e+00	1.000000000000000000e+00
6.800000000000000000e+01	1.086171742074518249e+02	1.138138226480578830e+01	-1.624199005485716480e-03	4.777399577427401312e+01	3.443546308922096344e-01	0.000000000000000000e+00	0.000000000000000000e+00	4.205789139349689343e+00	1.000000000000000000e+00
6.800000000000000000e+01	1.914441690698504672e+01	2.051514937742600253e+01	-1.249031740793711586e-03	3.568387278419357500e+01	4.622729009868307148e-01	0.000000000000000000e+00	0.000000000000000000e+00	4.269583325867942314e+00	1.000000000000000000e+00
6.800000000000000000e+01	6.667937002040439154e+01	4.656618932395514321e+01	1.881053462649932189e-03	-5.605137567898160000e+01	2.481610394010069776e-01	0.000000000000000000e+00	0.000000000000000000e+00	6.222496713237102739e+00	1.000000000000000000e+00
6.900000000000000000e+01	1.384638973916799785e+02	4.493519148167138155e+01	-2.722422677495965962e-03	8.316530123937641861e+01	2.613536450438745939e-01	0.000000000000000000e+00	0.000000000000000000e+00	4.635484133365112669e+00	1.000000000000000000e+00
6.900000000000000000e+01	8.337861920299127405e+01	1.888919074786640451e+01	2.608324685249834712e-03	-7.948838459711701887e+01	1.094592040256633370e-01	0.000000000000000000e+00	0.000000000000000000e+00	8.561374635629134033e+00	1.000000000000000000e+00
6.900000000000000000e+01	9.085723170557326966e+01	2.305662289342296489e+01	2.267415482444739162e-03	-6.850226033132439341e+01	3.010007324274444063e-01	0.000000000000000000e+00	0.000000000000000000e+00	8.561374635629134033e+00	1.000000000000000000e+00
6.900000000000000000e+01	1.384769693992348216e+01	4.039918636286644471e+01	-1.427050574782916161e-03	4.142069952798506449e+01	3.642667445022867989e-01	0.000000000000000000e+00	0.000000000000000000e+00	3.939109310408196230e+00	1.000000000000000000e+00
7.000000000000000000e+01	3.688662502796748299e+01	1.385554643404762309e+01	-1.230567894928928608e-03	3.508885773788249196e+01	4.808612426059667433e-01	0.000000000000000000e+00	0.000000000000000000e+00	5.361159093086421912e+00	1.000000000000000000e+00
7.000000000000000000e+01	1.020970927476686398e+02	2.870065052774561210e+01	2.074973395057785018e-03	-6.230063048793665814e+01	3.442284733995975010e-01	0.000000000000000000e+00	0.000000000000000000e+00	6.035144020711550539e+00	1.000000000000000000e+00
7.000000000000000000e+01	1.008332229335334205e+02	3.460197211224244285e+01	2.034255367443956776e-03	-6.098845320570810458e+01	3.017840816269450332e-01	0.000000000000000000e+00	0.000000000000000000e+00	6.035144020711550539e+00	1.000000000000000000e+00
7.000000000000000000e+01	1.857071169921731979e+01	5.008813845228185357e+01	-2.173884862675369133e-03	6.548814688707582832e+01	2.578521531699969893e-01	0.000000000000000000e+00	0.000000000000000000e+00	9.433377576427496081e+00	1.000000000000000000e+00
7.200000000000000000e+01	2.337882604067594627e+01	1.996822976263361937e+01	2.805119295209885198e-03	-8.583027863244868172e+01	3.966890445754379657e-01	0.000000000000000000e+00	0.000000000000000000e+00	4.197954171081218711e+00	1.000000000000000000e+00
7.200000000000000000e+01	3.357639413284497465e+01	2.447109243839656756e+01	2.565583946304486780e-03	-7.811102351269406086e+01	1.984605644042257699e-01	0.000000000000000000e+00	0.000000000000000000e+00	1.111968729548958201e+01	1.000000000000000000e+00
7.200000000000000000e+01	6.571714668976085250e+01	5.271383859893918356e+01	2.094840928560041948e-03	-6.294088070739283580e+01	2.107061497774602721e-01	0.000000000000000000e+00	0.000000000000000000e+00	6.222496713237102739e+00	1.000000000000000000e+00
7.200000000000000000e+01	1.419831540799678748e+02	1.213328981121892980e+01	2.106434626016913999e-03	-6.331449866758037359e+01	3.909479185276723001e-01	0.000000000000000000e+00	0.000000000000000000e+00	1.432388030564879600e+01	1.000000000000000000e+00
7.200000000000000000e+01	2.026911590045089895e+01	2.509829581578270563e+01	-1.828566815519568544e-03	5.435994340632849031e+01	4.987072635150447963e-01	0.000000000000000000e+00	0.000000000000000000e+00	4.719129061736373920e+00	1.000000000000000000e+00
7.200000000000000000e+01	1.310503183655728776e+02	3.479422030762115980e+01	-1.691758798981969581e-03	4.995117456737766304e+01	4.441962823432363816e-01	0.000000000000000000e+00	0.000000000000000000e+00	9.899869713648623559e+00	1.000000000000000000e+00
7.300000000000000000e+01	1.111185389141052866e+02	1.476248221733310828e+01	2.562046913989608071e-03	-7.799703927224632594e+01	2.633389312931764259e-01	0.000000000000000000e+00	0.000000000000000000e+00	4.205789139349689343e+00	1.000000000000000000e+00
7.300000000000000000e+01	4.197631522871399312e+01	7.710574799362191811e+00	1.530138667895686571e-03	-4.474281166793803521e+01	4.144007274055921952e-01	0.000000000000000000e+00	0.000000000000000000e+00	6.814925170833532775e+00	1.000000000000000000e+00
7.300000000000000000e+01	6.339976334716313033e+01	1.082814298923783802e+01	2.976379957164996051e-03	-9.134931683558113491e+01	2.619406068039435986e-01	0.000000000000000000e+00	0.000000000000000000e+00	8.401829011733999764e+00	1.000000000000000000e+00
7.300000000000000000e+01	1.129955816509609576e+02	2.195798493993143907e+01	1.841449931450703020e-03	-5.477511410687122151e+01	3.329357050434837983e-01	0.000000000000000000e+00	0.000000000000000000e+00	7.436299406754855568e+00	1.000000000000000000e+00
7.300000000000000000e+01	1.033261334550782067e+02	4.374478128828027224e+01	1.816642205754400319e-03	-5.397566148133709873e+01	3.649976486203431181e-01	0.000000000000000000e+00	0.000000000000000000e+00	9.476579683507663887e+00	1.000000000000000000e+00
7.300000000000000000e+01	2.784157493881158274e+01	4.674863969677350894e+01	1.860601606270809085e-03	-5.539229509741206670e+01	3.881061868241199031e-01	0.000000000000000000e+00	0.000000000000000000e+00	7.586818000589313549e+00	1.000000000000000000e+00
7.300000000000000000e+01	1.324271160730997394e+02	4.760588458171310577e+01	2.283254023914046710e-03	-6.901267243912015203e+01	3.062695227524365738e-01	0.000000000000000000e+00	0.000000000000000000e+00	6.601161285938243140e+00	1.000000000000000000e+00
7.400000000000000000e+01	1.976650530024899410e+01	1.782954837196798792e+01	-2.852719499311558334e-03	8.736424061715065648e+01	3.636689722025393534e-01	0.000000000000000000e+00	0.000000000000000000e+00	4.197954171081218711e+00	1.000000000000000000e+00
7.400000000000000000e+01	1.170782046663795057e+02	3.364389076891685448e+01	-1.869326112585515277e-03	5.567345063601995747e+01	4.436548980214957139e-01	0.000000000000000000e+00	0.000000000000000000e+00	1.227691935979481386e+01	1.000000000000000000e+00
7.500000000000000000e+01	9.000105536528926109e+01	4.416298900992291721e+01	1.899048142533998678e-03	-5.663127140401000048e+01	3.090814525741418795e-01	0.000000000000000000e+00	0.000000000000000000e+00	1.164923667204050695e+01	1.000000000000000000e+00
7.500000000000000000e+01	8.008008241509425318e+01	5.026864300951316267e+01	-2.035245527207238999e-03	6.102036204862844926e+01	3.294483164061697833e-01	0.000000000000000000e+00	0.000000000000000000e+00	1.164923667204050695e+01	1.000000000000000000e+00
7.500000000000000000e+01	3.524158916768075755e+01	8.753009433715931209e+00	-1.421810721007989555e-03	4.125184024160540730e+01	4.972889990442552755e-01	0.000000000000000000e+00	0.000000000000000000e+00	5.361159093086421912e+00	1.000000000000000000e+00
7.500000000000000000e+01	1.250276163040077364e+02	8.839145518387894640e+00	1.946082111940472753e-03	-5.814698593550779293e+01	3.584104422933614975e-01	0.000000000000000000e+00	0.000000000000000000e+00	1.176767593666110656e+01	1.000000000000000000e+00
7.500000000000000000e+01	9.607189043187051425e+01	2.355014773188679911e+01	3.261361264273284193e-03	-1.005331113109377412e+02	3.264320357130422456e-01	0.000000000000000000e+00	0.000000000000000000e+00	7.926584510143604767e+00	1.000000000000000000e+00
7.500000000000000000e+01	4.292580806741236188e+01	3.200665737855231896e+01	1.722762201405994391e-03	-5.095028878573874209e+01	3.061403008088250388e-01	0.000000000000000000e+00	0.000000000000000000e+00	7.724667808423863136e+00	1.000000000000000000e+00
7.500000000000000000e+01	6.292913780873660556e+01	4.195364837922457468e+01	1.780844198154082729e-03	-5.282203653742578808e+01	3.282560354958067306e-01	0.000000000000000000e+00	0.000000000000000000e+00	1.056321884289065416e+01	1.000000000000000000e+00
7.600000000000000000e+01	2.076031524331783729e+01	4.402548555147767928e+01	3.187856469610394605e-03	-9.816434918409144927e+01	2.517806751290113665e-01	0.000000000000000000e+00	0.000000000000000000e+00	4.566115103964798472e+00	1.000000000000000000e+00
7.600000000000000000e+01	1.320876609927263985e+02	2.248958082542423753e+01	-2.475812186399428856e-03	7.521804291328290049e+01	2.808617660828469642e-01	0.000000000000000000e+00	0.000000000000000000e+00	1.101799751002415562e+01	1.000000000000000000e+00
7.600000000000000000e+01	9.506311057586722768e+01	3.165443330681527101e+01	3.467704998587818176e-03	-1.071827349878415703e+02	3.323382300113632004e-01	0.000000000000000000e+00	0.000000000000000000e+00	8.166828116096953138e+00	1.000000000000000000e+00
7.700000000000000000e+01	9.599137472158791695e+01	1.534194717696415466e+01	2.061160886972396387e-03	-6.185550923864289530e+01	3.609554372915712017e-01	0.000000000000000000e+00	0.000000000000000000e+00	8.208595441939790405e+00	1.000000000000000000e+00
7.700000000000000000e+01	7.916166217817172424e+01	2.984704864970830940e+01	1.675225591031096698e-03	-4.941837616954641987e+01	4.153896388530691208e-01	0.000000000000000000e+00	0.000000000000000000e+00	5.938055451541257135e+00	1.000000000000000000e+00
7.700000000000000000e+01	1.407776278215785908e+02	3.663456568127228508e+01	2.019384363094828879e-03	-6.050922090457815727e+01	2.945129524675466071e-01	0.000000000000000000e+00	0.000000000000000000e+00	9.899869713648623559e+00	1.000000000000000000e+00
7.700000000000000000e+01	4.794232041342578299e+01	4.776440894920595781e+01	-1.796849299053632004e-03	5.333781618174805317e+01	3.825394547970923931e-01	0.000000000000000000e+00	0.000000000000000000e+00	9.427417192103506594e+00	1.000000000000000000e+00
7.800000000000000000e+01	1.367874254904359930e+02	1.155714456226378850e+01	2.305388854285525795e-03	-6.972598846304204301e+01	3.195617230359637517e-01	0.000000000000000000e+00	0.000000000000000000e+00	1.012678668406191917e+01	1.000000000000000000e+00
7.800000000000000000e+01	7.449937576837085018e+00	1.374885602559523434e+01	2.108338435354927421e-03	-6.337585073960921278e+01	2.699266056275988479e-01	0.000000000000000000e+00	0.000000000000000000e+00	1.297497169596670652e+01	1.000000000000000000e+00
7.800000000000000000e+01	4.400484897191205391e+01	2.435772519968470817e+01	1.909802656370981379e-03	-5.697784587151954128e+01	3.070243867381420300e-01	0.000000000000000000e+00	0.000000000000000000e+00	7.724667808423863136e+00	1.000000000000000000e+00
7.800000000000000000e+01	6.302468754630878323e+01	1.922159572848815046e+01	1.531771293227394970e-03	-4.479542457667163546e+01	4.175829879296228953e-01	0.000000000000000000e+00	0.000000000000000000e+00	8.364479755002486527e+00	1.000000000000000000e+00
7.900000000000000000e+01	8.805762173112461255e+01	2.486765710643898331e+01	3.232283704395652775e-03	-9.959605920576380811e+01	3.093129508772221037e-01	0.000000000000000000e+00	0.000000000000000000e+00	8.121843002655756649e+00	1.000000000000000000e+00
7.900000000000000000e+01	4.627445395758964963e+01	1.572228422575032170e+01	1.716824507380966709e-03	-5.075894093160497533e+01	3.343508585387229282e-01	0.000000000000000000e+00	0.000000000000000000e+00	7.870201964347167234e+00	1.000000000000000000e+00
7.900000000000000000e+01	1.194444597197559261e+02	4.678475926040855626e+01	1.612486289234901652e-03	-4.739654231991541167e+01	4.340063464693526551e-01	0.000000000000000000e+00	0.000000000000000000e+00	9.848149868350835945e+00	1.000000000000000000e+00
7.900000000000000000e+01	1.290884086819941672e+02	4.877982924495609751e+01	1.888378546280849784e-03	-5.628743348664540491e+01	3.328585494096368835e-01	0.000000000000000000e+00	0.000000000000000000e+00	6.956144419436306237e+00	1.000000000000000000e+00
8.000000000000000000e+01	1.348664275849514738e+01	4.093755293242814020e+01	2.446612980102964418e-03	-7.427707063621922146e+01	2.204932980176722568e-01	0.000000000000000000e+00	0.000000000000000000e+00	7.902002232109076374e+00	1.000000000000000000e+00
8.000000000000000000e+01	1.188943263248170865e+02	1.888210080960732640e+01	-1.977294123521732006e-03	5.915282278296044183e+01	2.773199545113121944e-01	0.000000000000000000e+00	0.000000000000000000e+00	9.897192754921766422e+00	1.000000000000000000e+00
8.000000000000000000e+01	2.500194390239649422e+01	4.233492544868983032e+01	-2.167682064358837039e-03	6.528825579425593162e+01	2.584827277169989834e-01	0.000000000000000000e+00	0.000000000000000000e+00	4.566115103964798472e+00	1.000000000000000000e+00
8.100000000000000000e+01	5.280584422337528849e+01	1.133126838022953642e+01	1.540041834826156794e-03	-4.506195066925515391e+01	3.040138725453938040e-01	0.000000000000000000e+00	0.000000000000000000e+00	7.870201964347167234e+00	1.000000000000000000e+00
8.100000000000000000e+01	6.831020141663911716e+01	3.516662462953771495e+01	1.796191844245762859e-03	-5.331662907339497082e+01	3.586814554414277101e-01	0.000000000000000000e+00	0.000000000000000000e+00	1.208520125046578642e+01	1.000000000000000000e+00
8.200000000000000000e+01	7.799612167420346509e+01	8.020438774783290370e+00	2.293259886547666625e-03	-6.933512090743636236e+01	2.630666428075655316e-01	0.000000000000000000e+00	0.000000000000000000e+00	1.620049660318879958e+01	1.000000000000000000e+00
8.200000000000000000e+01	8.449092370717076506e+01	4.668452690608943811e+01	3.125664457751939872e-03	-9.616015227478342808e+01	2.446874914366772291e-01	0.000000000000000000e+00	0.000000000000000000e+00	1.426308856095397992e+01	1.000000000000000000e+00
8.200000000000000000e+01	1.031271408102327172e+02	4.927739894000647780e+01	1.963949500498173711e-03	-5.872277957611634491e+01	2.589196271685834105e-01	0.000000000000000000e+00	0.000000000000000000e+00	1.650660925106636512e+01	1.000000000000000000e+00
8.300000000000000000e+01	1.077589365903009622e+02	2.508239750875948104e+01	3.677626084418125947e-03	-1.139476422299038774e+02	2.048701437862636698e-01	0.000000000000000000e+00	0.000000000000000000e+00	1.274521807177437793e+01	1.000000000000000000e+00
8.300000000000000000e+01	1.353380595644389928e+02	4.304307569637160213e+01	2.322073659820551514e-03	-7.026367223763692493e+01	3.356628949207348667e-01	0.000000000000000000e+00	0.000000000000000000e+00	3.513535302017947171e+00	1.000000000000000000e+00
8.400000000000000000e+01	5.351241773364489518e+01	3.416210157006445769e+01	-1.997999327334635828e-03	5.982006772726068533e+01	3.276163694826049744e-01	0.000000000000000000e+00	0.000000000000000000e+00	6.012354967003990858e+00	1.000000000000000000e+00
8.400000000000000000e+01	7.055326486701623878e+01	4.971394291467569104e+01	1.626598198728083618e-03	-4.785131206518494906e+01	3.162497904688772454e-01	0.000000000000000000e+00	0.000000000000000000e+00	1.404193162988530652e+01	1.000000000000000000e+00
8.400000000000000000e+01	3.023276771510965588e+01	1.298539406933901574e+01	-1.288816489128813110e-03	3.696597425137689896e+01	4.944450480061001185e-01	0.000000000000000000e+00	0.000000000000000000e+00	1.221268016529842804e+01	1.000000000000000000e+00
8.400000000000000000e+01	8.053797098339602556e+00	1.660539876724254782e+01	1.573137693056551227e-03	-4.612849627204442271e+01	4.702994921821050944e-01	0.000000000000000000e+00	0.000000000000000000e+00	5.308496296360376121e+00	1.000000000000000000e+00
8.400000000000000000e+01	5.672535180589413528e+01	5.215620913120945801e+01	2.619003945420117149e-03	-7.983253394342999343e+01	2.853318466684167110e-01	0.000000000000000000e+00	0.000000000000000000e+00	1.404193162988530652e+01	1.000000000000000000e+00
8.600000000000000000e+01	9.990997130589504138e+01	7.500237154170955378e+00	-1.768514510534733089e-03	5.242470059216525158e+01	3.296959472108222933e-01	0.000000000000000000e+00	0.000000000000000000e+00	3.666750718861262470e+00	1.000000000000000000e+00
8.600000000000000000e+01	9.576943341816465249e+01	1.549412570021716284e+01	-1.889098587929618697e-03	5.631063751565028497e+01	3.418638526194651694e-01	0.000000000000000000e+00	0.000000000000000000e+00	5.348970797454147608e+00	1.000000000000000000e+00
8.600000000000000000e+01	3.419046259997229953e+01	3.309958008478648850e+01	1.522228470038330126e-03	-4.448789799616599794e+01	2.917000548340861199e-01	0.000000000000000000e+00	0.000000000000000000e+00	6.339185541275285551e+00	1.000000000000000000e+00
8.700000000000000000e+01	1.319238014194696405e+02	2.662562556084799681e+01	2.455392557672049416e-03	-7.456000089853390023e+01	2.561001712959836141e-01	0.000000000000000000e+00	0.000000000000000000e+00	1.189459915808808965e+01	1.000000000000000000e+00
8.700000000000000000e+01	1.828317879516465894e+01	1.550667974617165790e+01	2.751735610254683970e-03	-8.410993846017393594e+01	2.126699640394137392e-01	0.000000000000000000e+00	0.000000000000000000e+00	8.181517540954830636e+00	1.000000000000000000e+00
8.700000000000000000e+01	6.826689581381415906e+01	3.539026745822731357e+01	-2.267620032445058931e-03	6.850885215021220631e+01	2.571763575289127690e-01	0.000000000000000000e+00	0.000000000000000000e+00	1.323631569879094805e+01	1.000000000000000000e+00
8.700000000000000000e+01	1.307233815337210103e+01	4.952226957610630365e+01	2.764084669154650946e-03	-8.450789866343131962e+01	2.616834045802133302e-01	0.000000000000000000e+00	0.000000000000000000e+00	2.441829091393898210e+01	1.000000000000000000e+00
8.800000000000000000e+01	1.214709697445742052e+02	3.750455105836602598e+01	-2.759455997411221391e-03	8.435873530104490214e+01	3.171235624902379868e-01	0.000000000000000000e+00	0.000000000000000000e+00	5.460234109146407278e+00	1.000000000000000000e+00
8.800000000000000000e+01	1.173319528287837699e+02	7.122873929365505674e+00	-1.731972943730628609e-03	5.124711374360437333e+01	2.881584458454329312e-01	0.000000000000000000e+00	0.000000000000000000e+00	1.444243546117671784e+01	1.000000000000000000e+00
8.800000000000000000e+01	1.203754464541953269e+02	2.147813079091707777e+01	-2.025941829366582642e-03	6.072054151058543425e+01	3.236931403575749044e-01	0.000000000000000000e+00	0.000000000000000000e+00	1.031882167902954706e+01	1.000000000000000000e+00
8.800000000000000000e+01	9.245421015448484070e+01	3.603607103237838061e+01	2.315334068968184517e-03	-7.004648249328428733e+01	3.148429532518356444e-01	0.000000000000000000e+00	0.000000000000000000e+00	1.717336298057439237e+01	1.000000000000000000e+00
8.800000000000000000e+01	4.879033547264845794e+01	3.788370759027137069e+01	-2.017425891861644206e-03	6.044610730083350347e+01	3.043944867109084074e-01	0.000000000000000000e+00	0.000000000000000000e+00	6.012354967003990858e+00	1.000000000000000000e+00
8.800000000000000000e+01	1.256710407168385899e+02	4.099361402062795179e+01	1.938831988064108414e-03	-5.791334377744124851e+01	4.889761955764295731e-01	0.000000000000000000e+00	0.000000000000000000e+00	5.460234109146407278e+00	1.000000000000000000e+00
8.900000000000000000e+01	1.053085335048081816e+01	4.648638806378916577e+00	1.380208802218554345e-03	-3.991117872306772796e+01	4.117197610584381051e-01	0.000000000000000000e+00	0.000000000000000000e+00	1.221064766660571443e+01	1.000000000000000000e+00
8.900000000000000000e+01	9.843941801187199303e+01	1.085918547823126268e+01	2.503923910783010121e-03	-7.612397004831628067e+01	2.603697146687218300e-01	0.000000000000000000e+00	0.000000000000000000e+00	3.666750718861262470e+00	1.000000000000000000e+00
8.900000000000000000e+01	1.313730199490125585e+02	1.050405363110937706e+01	1.466675861473502743e-03	-4.269766219155776810e+01	3.593890694031097732e-01	0.000000000000000000e+00	0.000000000000000000e+00	1.077638484867730995e+01	1.000000000000000000e+00
8.900000000000000000e+01	1.395627896063382991e+02	1.750820549744897647e+01	1.346186485362938509e-03	-3.881477710729890873e+01	3.558998652025712195e-01	0.000000000000000000e+00	0.000000000000000000e+00	7.419340167867695790e+00	1.000000000000000000e+00
8.900000000000000000e+01	5.462388979351837293e+01	2.655877205849206391e+01	2.230705836369464498e-03	-6.731925696791326175e+01	2.801277982775518538e-01	0.000000000000000000e+00	0.000000000000000000e+00	7.684138845793137662e+00	1.000000000000000000e+00
9.000000000000000000e+01	3.526924266254837192e+01	3.934629977621670349e+01	2.548949313326333635e-03	-7.757495659660577303e+01	2.891362009600132454e-01	0.000000000000000000e+00	0.000000000000000000e+00	4.377214247628392840e+00	1.000000000000000000e+00
9.000000000000000000e+01	6.277894680237950809e+01	1.519672534107660944e+01	1.874328083204825817e-03	-5.583464391078469902e+01	2.637034640801504404e-01	0.000000000000000000e+00	0.000000000000000000e+00	1.398574490066605058e+01	1.000000000000000000e+00
9.000000000000000000e+01	4.140738952527765093e+01	4.908513209424361179e+01	-2.036589190328699089e-03	6.106366287448548036e+01	2.604633830919388382e-01	0.000000000000000000e+00	0.000000000000000000e+00	7.045124805027184856e+00	1.000000000000000000e+00
9.000000000000000000e+01	1.178808689149653048e+02	3.149088084993579173e+01	1.339438031327666243e-03	-3.859730173842223877e+01	4.256702676236545635e-01	0.000000000000000000e+00	0.000000000000000000e+00	7.003788499270937606e+00	1.000000000000000000e+00
9.000000000000000000e+01	3.964333674966623988e+01	3.918105605717872919e+01	-1.914461736652624865e-03	5.712798917805768184e+01	3.935260618646828634e-01	0.000000000000000000e+00	0.000000000000000000e+00	4.377214247628392840e+00	1.000000000000000000e+00
9.000000000000000000e+01	5.744138128192286530e+01	4.696495235219486375e+01	2.339122004423678774e-03	-7.081307140549421320e+01	2.158079623714513895e-01	0.000000000000000000e+00	0.000000000000000000e+00	4.045563216489463265e+00	1.000000000000000000e+00
9.100000000000000000e+01	3.918047865006504082e+01	9.575948185115851885e+00	-1.930413247273616694e-03	5.764204182453175918e+01	2.558428384421178592e-01	0.000000000000000000e+00	0.000000000000000000e+00	2.172258543716477064e+01	1.000000000000000000e+00
9.100000000000000000e+01	1.064732542691805293e+02	2.611685744597047432e+01	-1.785899026200254069e-03	5.298493319319369732e+01	3.370419537802161747e-01	0.000000000000000000e+00	0.000000000000000000e+00	4.501268316660492097e+00	1.000000000000000000e+00
9.200000000000000000e+01	1.037047139090443153e+02	4.991050865769172873e+01	2.819586697807238869e-03	-8.629650448211765479e+01	2.726045378290755661e-01	0.000000000000000000e+00	0.000000000000000000e+00	7.399237431844264634e+00	1.000000000000000000e+00
9.300000000000000000e+01	1.339215408844032424e+02	2.232722213819645773e+01	-2.199660202234718104e-03	6.631878179238785265e+01	3.032746981344449644e-01	0.000000000000000000e+00	0.000000000000000000e+00	3.856880876069340935e+00	1.000000000000000000e+00
9.300000000000000000e+01	1.280938450340018449e+02	4.610397076473456934e+01	2.807073018193776987e-03	-8.589323921933034001e+01	1.638410356787662892e-01	0.000000000000000000e+00	0.000000000000000000e+00	5.655592525217927324e+00	1.000000000000000000e+00
9.300000000000000000e+01	2.624690652705072935e+01	2.724901875846574129e+01	1.762457056181354750e-03	-5.222949334720674841e+01	4.115047389561168334e-01	0.000000000000000000e+00	0.000000000000000000e+00	1.443475770625462928e+01	1.000000000000000000e+00
9.300000000000000000e+01	1.144684699128751504e+02	3.843798326525848097e+01	1.881687067801489192e-03	-5.607179420940898495e+01	2.984740599215568446e-01	0.000000000000000000e+00	0.000000000000000000e+00	7.064439084443251637e+00	1.000000000000000000e+00
9.400000000000000000e+01	6.726526615000643972e+01	3.700835847153482661e+01	1.996254906769225502e-03	-5.976385211047558954e+01	3.055361800281420903e-01	0.000000000000000000e+00	0.000000000000000000e+00	1.398722544344511221e+01	1.000000000000000000e+00
9.400000000000000000e+01	1.430095645788584591e+02	4.034353820677288383e+01	-2.220207923338809574e-03	6.698095170616825555e+01	3.410670802953028602e-01	0.000000000000000000e+00	0.000000000000000000e+00	8.215077934803581172e+00	1.000000000000000000e+00
9.400000000000000000e+01	3.551677195565817158e+01	4.522062589462384352e+01	1.906721600831676189e-03	-5.687855591763710805e+01	4.088184367015716969e-01	0.000000000000000000e+00	0.000000000000000000e+00	3.670646898659227553e+00	1.000000000000000000e+00
9.400000000000000000e+01	5.517620332024210938e+01	5.031689962811201156e+01	1.617301329838902310e-03	-4.755171159661760072e+01	4.399326670518526328e-01	0.000000000000000000e+00	0.000000000000000000e+00	4.045563216489463265e+00	1.000000000000000000e+00
9.500000000000000000e+01	7.926222924573292516e+01	4.514613423195132214e+01	-2.130778798419116684e-03	6.409901284601217242e+01	3.420956427591608229e-01	0.000000000000000000e+00	0.000000000000000000e+00	1.265970879967675522e+01	1.000000000000000000e+00
9.600000000000000000e+01	1.098307076682399241e+02	2.311870415907600673e+01	2.107676138076129690e-03	-6.335450757801105937e+01	4.033486454052446213e-01	0.000000000000000000e+00	0.000000000000000000e+00	4.501268316660492097e+00	1.000000000000000000e+00
9.600000000000000000e+01	1.276992104059903177e+01	1.353745454011885130e+01	1.421641167741044109e-03	-4.124637622583520624e+01	3.067787415794721584e-01	0.000000000000000000e+00	0.000000000000000000e+00	6.257389657088457291e+00	1.000000000000000000e+00
9.600000000000000000e+01	1.257551647793621612e+02	1.820154010507340203e+01	-1.729025177573934860e-03	5.115211916722606844e+01	4.266767185750799385e-01	0.000000000000000000e+00	0.000000000000000000e+00	7.486976692789425236e+00	1.000000000000000000e+00
9.700000000000000000e+01	9.654560038719277770e+01	5.178021669747970179e+01	2.930862155563571797e-03	-8.988246225792738642e+01	1.983790004531985618e-01	0.000000000000000000e+00	0.000000000000000000e+00	6.565051522089229152e+00	1.000000000000000000e+00
9.700000000000000000e+01	4.449145587965137594e+01	2.346472245466113549e+01	1.585446535088705236e-03	-4.652516044837223319e+01	2.611956362949640065e-01	0.000000000000000000e+00	0.000000000000000000e+00	1.217767162779705181e+01	1.000000000000000000e+00
9.700000000000000000e+01	8.990750339459474105e+01	1.324574402984718269e+01	3.488378800933947515e-03	-1.078489679899200269e+02	1.636809408401073140e-01	0.000000000000000000e+00	0.000000000000000000e+00	7.113639398460327001e+00	1.000000000000000000e+00
9.700000000000000000e+01	9.080158251007999581e+01	2.030297351645027248e+01	1.982210229788095111e-03	-5.931124899704239084e+01	3.385719441380503625e-01	0.000000000000000000e+00	0.000000000000000000e+00	7.113639398460327001e+00	1.000000000000000000e+00
9.700000000000000000e+01	8.782543593550877858e+01	3.582198718888131594e+01	2.003940438077608105e-03	-6.001152568838953982e+01	2.991219605518524727e-01	0.000000000000000000e+00	0.000000000000000000e+00	1.265970879967675522e+01	1.000000000000000000e+00
9.700000000000000000e+01	1.350356546583765578e+02	3.836761663572382020e+01	2.477679832424131787e-03	-7.527822958804283360e+01	2.887416130639970380e-01	0.000000000000000000e+00	0.000000000000000000e+00	5.864191187003457983e+00	1.000000000000000000e+00
9.700000000000000000e+01	1.352458377643920926e+02	4.422803994293249730e+01	2.179399473335016848e-03	-6.566586047616597455e+01	3.434074112096825449e-01	0.000000000000000000e+00	0.000000000000000000e+00	5.864191187003457983e+00	1.000000000000000000e+00
9.800000000000000000e+01	1.808283734579035951e+01	4.539433035942083450e+01	3.461369302851616345e-03	-1.069785611488972421e+02	1.647715408207212073e-01	0.000000000000000000e+00	0.000000000000000000e+00	7.142452813605229878e+00	1.000000000000000000e+00
9.800000000000000000e+01	3.834187691630206984e+01	7.878663861813642200e+00	1.498965849336071849e-03	-4.373823785299549627e+01	3.966851569180313009e-01	0.000000000000000000e+00	0.000000000000000000e+00	1.129082663060481728e+01	1.000000000000000000e+00
9.800000000000000000e+01	2.825647590660861042e+01	1.295482899664220611e+01	1.776516914573129371e-03	-5.268258569608004649e+01	4.125808981023676436e-01	0.000000000000000000e+00	0.000000000000000000e+00	7.414898397373065997e+00	1.000000000000000000e+00
9.800000000000000000e+01	1.339542045034759497e+02	2.618396469898249990e+01	-2.642565908229056564e-03	8.059184067154137665e+01	3.659098638741575815e-01	0.000000000000000000e+00	0.000000000000000000e+00	3.856880876069340935e+00	1.000000000000000000e+00
9.800000000000000000e+01	1.193812723021225679e+02	4.715008247739373815e+01	-2.260581392782037586e-03	6.828202527266294908e+01	3.843428478909775015e-01	0.000000000000000000e+00	0.000000000000000000e+00	8.775150900334935500e+00	1.000000000000000000e+00
9.800000000000000000e+01	3.438046791839974503e+01	4.871096424348728959e+01	2.355260453443168509e-03	-7.133314832018706397e+01	3.097667375560786418e-01	0.000000000000000000e+00	0.000000000000000000e+00	3.670646898659227553e+00	1.000000000000000000e+00
9.900000000000000000e+01	7.533871459853118324e+01	1.435100213425098836e+01	1.711157894662115268e-03	-5.057632893115682293e+01	2.932878131297644853e-01	0.000000000000000000e+00	0.000000000000000000e+00	5.432107032286855208e+00	1.000000000000000000e+00
9.900000000000000000e+01	3.352285099949438063e+01	1.817460022001953490e+01	2.088031114847737832e-03	-6.272142796439063517e+01	3.265497762715313668e-01	0.000000000000000000e+00	0.000000000000000000e+00	7.414898397373065997e+00	1.000000000000000000e+00
9.900000000000000000e+01	2.428595307521811009e+01	2.693501513148054016e+01	1.917768037466615998e-03	-5.723453787578634433e+01	2.976663248246117499e-01	0.000000000000000000e+00	0.000000000000000000e+00	5.394812692035913848e+00	1.000000000000000000e+00
1.000000000000000000e+02	6.068999560505400837e+01	8.787261174147227294e+00	1.236482819781820671e-03	-3.527947183372386775e+01	4.230495786899015620e-01	0.000000000000000000e+00	0.000000000000000000e+00	1.120631991886421552e+01	1.000000000000000000e+00
1.000000000000000000e+02	1.589312275683696107e+01	1.895968068445533206e+01	1.829018029606174246e-03	-5.437448421069850468e+01	4.068043637853774319e-01	0.000000000000000000e+00	0.000000000000000000e+00	6.257389657088457291e+00	1.000000000000000000e+00
1.000000000000000000e+02	1.329899184565624637e+02	2.012849605387160423e+01	1.559059508467568840e-03	-4.567481334398409842e+01	3.756509092471614908e-01	0.000000000000000000e+00	0.000000000000000000e+00	6.131765495531709576e+00	1.000000000000000000e+00
1.000000000000000000e+02	1.344202651799375872e+02	3.023981525378265900e+01	3.332758947233847250e-03	-1.028339697531278745e+02	2.485467818132540696e-01	0.000000000000000000e+00	0.000000000000000000e+00	4.082540419520256592e+00	1.000000000000000000e+00
1.000000000000000000e+02	1.220765566624729104e+02	3.695808773182730533e+01	1.447632301783756100e-03	-4.208396531422762621e+01	3.178252203431574108e-01	0.000000000000000000e+00	0.000000000000000000e+00	3.208040938873472303e+00	1.000000000000000000e+00
1.000000000000000000e+02	2.280536789810595621e+01	4.003594092069738508e+01	1.922858248857850288e-03	-5.739857479360232873e+01	3.352006812496762800e-01	0.000000000000000000e+00	0.000000000000000000e+00	7.142452813605229878e+00	1.000000000000000000e+00
1.000000000000000000e+02	1.081413999744307830e+02	4.191352226610950993e+01	1.286853191079395491e-03	-3.690270509887466943e+01	3.583979230326569398e-01	0.000000000000000000e+00	0.000000000000000000e+00	5.706636079096153225e+00	1.000000000000000000e+00
1.000000000000000000e+02	1.025418493007144036e+02	4.910722203703295463e+01	1.696358255854087940e-03	-5.009939645266696573e+01	2.982161981093824910e-01	0.000000000000000000e+00	0.000000000000000000e+00	5.370835349817687288e+00	1.000000000000000000e+00
1.010000000000000000e+02	1.024888201762798019e+02	2.186135343539660880e+01	-2.582040037263173739e-03	7.864133674188747136e+01	1.488769199502174567e-01	0.000000000000000000e+00	0.000000000000000000e+00	5.654531194946286199e+00	1.000000000000000000e+00
1.020000000000000000e+02	1.016753197257855987e+02	8.154634053428813090e+00	2.388427660175212498e-03	-7.240199319650386656e+01	3.481444709316728892e-01	0.000000000000000000e+00	0.000000000000000000e+00	5.020714847064352782e+00	1.000000000000000000e+00
1.020000000000000000e+02	1.442474531964221853e+02	8.098567967821932001e+00	2.912163104002559334e-03	-8.927986748368424230e+01	2.342615575674771300e-01	0.000000000000000000e+00	0.000000000000000000e+00	1.030162303182270200e+01	1.000000000000000000e+00
1.020000000000000000e+02	8.380013656998191607e+01	4.958793300182078667e+01	-1.854796242022027121e-03	5.520521169655189198e+01	2.041766316522892755e-01	0.000000000000000000e+00	0.000000000000000000e+00	1.293263143053582809e+01	1.000000000000000000e+00
1.020000000000000000e+02	5.939654868551689049e+01	1.991868521558383165e+01	1.685269257005518086e-03	-4.974204288658189910e+01	3.740400021327663360e-01	0.000000000000000000e+00	0.000000000000000000e+00	5.775266623864905746e+00	1.000000000000000000e+00
1.020000000000000000e+02	4.916101274696990941e+01	4.384004665470923356e+01	2.047241912355985891e-03	-6.140695700382475053e+01	2.473097337978789056e-01	0.000000000000000000e+00	0.000000000000000000e+00	1.381232752932685059e+01	1.000000000000000000e+00
1.030000000000000000e+02	7.314184731541756435e+01	9.382948093622475838e+00	1.629912920758814100e-03	-4.795813214465633223e+01	3.765708144663828527e-01	0.000000000000000000e+00	0.000000000000000000e+00	5.432107032286855208e+00	1.000000000000000000e+00
1.030000000000000000e+02	4.607773403758255881e+01	1.619597670454209393e+01	-1.467819743882905125e-03	4.273452489339082661e+01	3.262377028660392586e-01	0.000000000000000000e+00	0.000000000000000000e+00	7.676752193726931850e+00	1.000000000000000000e+00
1.030000000000000000e+02	9.229785128961971452e+01	3.916464340654554377e+01	1.157861449572443989e-03	-3.274582317900885187e+01	4.237574520278463153e-01	0.000000000000000000e+00	0.000000000000000000e+00	1.056198550833542349e+01	1.000000000000000000e+00
1.030000000000000000e+02	3.766133735137808003e+01	5.149105035183422530e+01	1.812498333066912218e-03	-5.384212123099543845e+01	4.893388217764609305e-01	0.000000000000000000e+00	0.000000000000000000e+00	4.300346847182816568e+00	1.000000000000000000e+00
1.040000000000000000e+02	3.990429288222981086e+01	3.197550338598518849e+01	1.416212214287484485e-03	-4.107142302192269767e+01	3.011781880619326390e-01	0.000000000000000000e+00	0.000000000000000000e+00	7.517334418541437913e+00	1.000000000000000000e+00
1.040000000000000000e+02	1.024384388210689991e+02	4.211828901753254684e+01	1.924260320167840493e-03	-5.744375787905239150e+01	2.321549044605027978e-01	0.000000000000000000e+00	0.000000000000000000e+00	5.706636079096153225e+00	1.000000000000000000e+00
1.040000000000000000e+02	6.544089571688454043e+01	4.451407406974354330e+01	9.004694267333600288e-03	-2.856174961039242248e+02	4.665068849413089858e-02	0.000000000000000000e+00	0.000000000000000000e+00	8.357555314057538709e+00	1.000000000000000000e+00
1.040000000000000000e+02	9.072145350981988088e+01	2.003294282832034767e+01	-1.705481802681160265e-03	5.039341145244478071e+01	3.027984568405055477e-01	0.000000000000000000e+00	0.000000000000000000e+00	3.842933897891447348e+00	1.000000000000000000e+00
1.040000000000000000e+02	2.650473279327494680e+01	2.201759502080345854e+01	1.684742433353402999e-03	-4.972506549183669478e+01	3.456494915568022464e-01	0.000000000000000000e+00	0.000000000000000000e+00	5.394812692035913848e+00	1.000000000000000000e+00
1.040000000000000000e+02	1.078771631848040755e+02	4.849053888249469679e+01	2.126345805800837485e-03	-6.395615543009899540e+01	4.169003429141696637e-01	0.000000000000000000e+00	0.000000000000000000e+00	5.370835349817687288e+00	1.000000000000000000e+00
1.050000000000000000e+02	1.368740678914587932e+02	1.529277579317211888e+01	1.967797232535591339e-03	-5.884677641151039751e+01	2.175163009760392452e-01	0.000000000000000000e+00	0.000000000000000000e+00	6.202483959861965879e+00	1.000000000000000000e+00
1.050000000000000000e+02	7.647299185087440776e+01	2.284506878155748311e+01	1.933199096193418060e-03	-5.773181846349260127e+01	2.465855316849712153e-01	0.000000000000000000e+00	0.000000000000000000e+00	1.234213651403675627e+01	1.000000000000000000e+00
1.050000000000000000e+02	9.327187136205895968e+01	5.145233575338053811e+00	2.320796315558268288e-03	-7.022250860028078989e+01	2.864630959500898966e-01	0.000000000000000000e+00	0.000000000000000000e+00	8.926053755123415812e+00	1.000000000000000000e+00
1.050000000000000000e+02	1.066623415170232647e+02	8.735315747003774334e+00	1.852025306902382179e-03	-5.511591566902789197e+01	3.089737600730091405e-01	0.000000000000000000e+00	0.000000000000000000e+00	5.020714847064352782e+00	1.000000000000000000e+00
1.060000000000000000e+02	1.064993235186549470e+02	1.537693041162778584e+01	-1.435519332252438570e-03	4.169361331608900656e+01	4.517122445798651409e-01	0.000000000000000000e+00	0.000000000000000000e+00	4.466554928142195457e+00	1.000000000000000000e+00
1.060000000000000000e+02	3.925514813343360032e+01	1.971518767071039235e+01	1.921098973293745068e-03	-5.734188046031358255e+01	3.564634379779433315e-01	0.000000000000000000e+00	0.000000000000000000e+00	6.606744380059223154e+00	1.000000000000000000e+00
1.060000000000000000e+02	1.030120328367088263e+02	3.286740152492497202e+01	2.249269467659624055e-03	-6.791748769474597225e+01	2.781708635874498015e-01	0.000000000000000000e+00	0.000000000000000000e+00	9.268653057249531813e+00	1.000000000000000000e+00
1.060000000000000000e+02	1.136744955424353094e+02	5.109357744687396519e+01	3.097630655621487743e-03	-9.525673625868992644e+01	2.597662015412962599e-01	0.000000000000000000e+00	0.000000000000000000e+00	6.354909301672511113e+00	1.000000000000000000e+00
1.070000000000000000e+02	1.279247338708201482e+02	2.274927026102485428e+01	2.632124031727076704e-03	-8.025534124038814809e+01	2.013464550444417078e-01	0.000000000000000000e+00	0.000000000000000000e+00	1.164860030913923694e+01	1.000000000000000000e+00
1.070000000000000000e+02	6.286048716482422805e+01	2.453981438368786883e+01	2.022911439940544998e-03	-6.062288432053525611e+01	3.680396613183688492e-01	0.000000000000000000e+00	0.000000000000000000e+00	4.684877496241146133e+00	1.000000000000000000e+00
1.070000000000000000e+02	1.334503677956988099e+02	3.980643422491670691e+01	-2.309808354655217087e-03	6.986841107837373954e+01	2.420046466435947785e-01	0.000000000000000000e+00	0.000000000000000000e+00	8.616754218679478328e+00	1.000000000000000000e+00
1.070000000000000000e+02	9.120073163911077074e+01	1.622001305997336473e+01	1.625024840624520817e-03	-4.780060909941545333e+01	3.752151025344478974e-01	0.000000000000000000e+00	0.000000000000000000e+00	3.842933897891447348e+00	1.000000000000000000e+00
1.070000000000000000e+02	2.070285522581447424e+01	1.785296323108906336e+01	1.243962811016542267e-03	-3.552052168669212051e+01	3.395480627102509530e-01	0.000000000000000000e+00	0.000000000000000000e+00	7.141844387250451121e+00	1.000000000000000000e+00
1.080000000000000000e+02	3.399977018210811508e+01	1.002990941516473455e+01	-1.742828927151219166e-03	5.159695816524111223e+01	2.980253023184950001e-01	0.000000000000000000e+00	0.000000000000000000e+00	1.101923828123448779e+01	1.000000000000000000e+00
1.080000000000000000e+02	9.183432442770495641e+00	1.732615589335431849e+01	-1.288635744589881720e-03	3.696014958619119994e+01	4.983124446013296183e-01	0.000000000000000000e+00	0.000000000000000000e+00	1.153146249291926750e+01	1.000000000000000000e+00
1.080000000000000000e+02	4.431475372904476018e+01	2.396365357269246843e+01	-1.620207002276267310e-03	4.764534966273584615e+01	4.522736206482307342e-01	0.000000000000000000e+00	0.000000000000000000e+00	6.606744380059223154e+00	1.000000000000000000e+00
1.080000000000000000e+02	4.871496528306045093e+01	3.839830582935399406e+01	2.304123872039075867e-03	-6.968522320343869580e+01	3.467202712821834121e-01	0.000000000000000000e+00	0.000000000000000000e+00	1.090322609970567669e+01	1.000000000000000000e+00
1.080000000000000000e+02	3.391867720353312166e+01	3.937472097864071685e+01	-2.682871782211776121e-03	8.189073590983944939e+01	2.821873956328110333e-01	0.000000000000000000e+00	0.000000000000000000e+00	5.576039136496329540e+00	1.000000000000000000e+00
1.080000000000000000e+02	7.377155117634539749e+01	4.384406627629153519e+01	1.528674445144359573e-03	-4.469562569300242671e+01	2.754669453527357481e-01	0.000000000000000000e+00	0.000000000000000000e+00	8.357555314057538709e+00	1.000000000000000000e+00
1.090000000000000000e+02	5.974897769674326042e+01	2.103744575876712730e+01	-2.880873768902067391e-03	8.827153881206267272e+01	2.505323064906461727e-01	0.000000000000000000e+00	0.000000000000000000e+00	4.684877496241146133e+00	1.000000000000000000e+00
1.090000000000000000e+02	6.847835292491485859e+01	3.224794505292528868e+01	1.842030840180875319e-03	-5.479383444485050347e+01	2.806224094695662918e-01	0.000000000000000000e+00	0.000000000000000000e+00	8.014281625863546310e+00	1.000000000000000000e+00
1.090000000000000000e+02	6.153611306296382111e+01	3.625219475515316958e+01	1.345858218813253881e-03	-3.880419840459020264e+01	4.678397145484848307e-01	0.000000000000000000e+00	0.000000000000000000e+00	8.014281625863546310e+00	1.000000000000000000e+00
1.100000000000000000e+02	2.017323304931096928e+01	3.837837316237485652e+01	1.643171751554979186e-03	-4.838541061513242880e+01	4.236501041511462340e-01	0.000000000000000000e+00	0.000000000000000000e+00	4.645373859081721513e+00	1.000000000000000000e+00
1.100000000000000000e+02	8.292073554476012021e+01	3.992030767142840375e+01	-1.732326119493219100e-03	5.125849516946075113e+01	2.577089754205662553e-01	0.000000000000000000e+00	0.000000000000000000e+00	9.955071883039407155e+00	1.000000000000000000e+00
1.110000000000000000e+02	1.024771679578899040e+02	1.343466946852097088e+01	2.083959674917089475e-03	-6.259022192873431578e+01	3.755232297819582898e-01	0.000000000000000000e+00	0.000000000000000000e+00	4.466554928142195457e+00	1.000000000000000000e+00
1.110000000000000000e+02	2.709610651986401209e+01	3.077375358074390732e+01	2.038360220928788630e-03	-6.112073602502236724e+01	2.740322390742271352e-01	0.000000000000000000e+00	0.000000000000000000e+00	6.395134796433682212e+00	1.000000000000000000e+00
1.120000000000000000e+02	7.192685715129442769e+01	1.953469352511283574e+01	1.946702632911729344e-03	-5.816698281574353757e+01	2.396794432433060340e-01	0.000000000000000000e+00	0.000000000000000000e+00	1.035617205054601797e+01	1.000000000000000000e+00
1.140000000000000000e+02	8.858051009548755417e+01	2.814632364575479784e+01	1.995132064967703681e-03	-5.972766746230286827e+01	3.246451898018646309e-01	0.000000000000000000e+00	0.000000000000000000e+00	8.761493388772301216e+00	1.000000000000000000e+00
1.140000000000000000e+02	1.281903970540495550e+02	5.437125629439668373e+00	1.354934408758591774e-03	-3.909668728367871182e+01	3.727934007136479710e-01	0.000000000000000000e+00	0.000000000000000000e+00	2.003783325363076884e+01	1.000000000000000000e+00
1.150000000000000000e+02	4.437202696839551663e+01	2.532587518948700733e+01	2.215178160010577210e-03	-6.681886278484606123e+01	2.874527190174605007e-01	0.000000000000000000e+00	0.000000000000000000e+00	1.000323332105195995e+01	1.000000000000000000e+00
1.150000000000000000e+02	6.277953986756725868e+01	2.540610891939367377e+01	-2.121733712606753332e-03	6.380752632728010809e+01	4.088038090982140105e-01	0.000000000000000000e+00	0.000000000000000000e+00	7.005436362814457141e+00	1.000000000000000000e+00
1.150000000000000000e+02	1.585251257610732978e+01	4.008450120067641365e+01	1.861419727460415698e-03	-5.541865983318200506e+01	4.379248324572397877e-01	0.000000000000000000e+00	0.000000000000000000e+00	4.645373859081721513e+00	1.000000000000000000e+00
1.160000000000000000e+02	6.053642651493086646e+01	3.284908945743568864e+01	-2.376040191256854808e-03	7.200279519376314852e+01	3.035733351798444168e-01	0.000000000000000000e+00	0.000000000000000000e+00	3.890109771814458828e+00	1.000000000000000000e+00
1.160000000000000000e+02	4.084986201933979544e+01	4.256570230521870712e+01	-2.469328560479810801e-03	7.500910188306212945e+01	3.033703422148398277e-01	0.000000000000000000e+00	0.000000000000000000e+00	6.432109468998706170e+00	1.000000000000000000e+00
1.170000000000000000e+02	1.976355751345293754e+01	4.314999652729040491e+01	-2.006432744095453490e-03	6.009184262731385218e+01	3.380702068483090184e-01	0.000000000000000000e+00	0.000000000000000000e+00	4.969258908472060199e+00	1.000000000000000000e+00
1.180000000000000000e+02	1.309431708842756166e+02	4.907102273571113216e+01	2.394111637406302635e-03	-7.258516478492353485e+01	2.216954818007511596e-01	0.000000000000000000e+00	0.000000000000000000e+00	1.158015775300826000e+01	1.000000000000000000e+00
1.190000000000000000e+02	6.779571458498902814e+01	2.051590137392674507e+01	1.885161161745938039e-03	-5.618375020083047389e+01	3.143044177198258682e-01	0.000000000000000000e+00	0.000000000000000000e+00	7.005436362814457141e+00	1.000000000000000000e+00
1.190000000000000000e+02	9.409856240336121402e+01	2.101733464010307273e+01	-2.548057665242212284e-03	7.754622238652018495e+01	3.903262550384156704e-01	0.000000000000000000e+00	0.000000000000000000e+00	7.313869764396379480e+00	1.000000000000000000e+00
1.190000000000000000e+02	8.062053997397710248e+01	3.180728555024952087e+01	1.930641008835262467e-03	-5.764938165812564108e+01	3.274995972857662752e-01	0.000000000000000000e+00	0.000000000000000000e+00	8.761493388772301216e+00	1.000000000000000000e+00
1.190000000000000000e+02	1.192193855956266475e+02	3.521795878045176664e+01	2.760673137859379674e-03	-8.439795881306031333e+01	2.091412656010358528e-01	0.000000000000000000e+00	0.000000000000000000e+00	1.237672939327722332e+01	1.000000000000000000e+00
1.190000000000000000e+02	3.506928155784139278e+01	3.974490069054855468e+01	-2.120927411091851848e-03	6.378154249180274604e+01	3.218625010654208030e-01	0.000000000000000000e+00	0.000000000000000000e+00	6.432109468998706170e+00	1.000000000000000000e+00
1.200000000000000000e+02	5.681786227563970471e+01	3.170662106179785411e+01	2.439684637909905578e-03	-7.405379819985617473e+01	2.186416812856573078e-01	0.000000000000000000e+00	0.000000000000000000e+00	3.890109771814458828e+00	1.000000000000000000e+00
1.200000000000000000e+02	1.624709939715249618e+01	2.411573440795584844e+01	-1.730241925487419974e-03	5.119133002943718225e+01	4.528081660372088590e-01	0.000000000000000000e+00	0.000000000000000000e+00	1.597364115158586984e+01	1.000000000000000000e+00
1.200000000000000000e+02	8.576301389394886598e+01	4.050717473237883581e+01	2.008207271361131183e-03	-6.014902846123491287e+01	3.814042469629446153e-01	0.000000000000000000e+00	0.000000000000000000e+00	8.772546207028280918e+00	1.000000000000000000e+00
1.210000000000000000e+02	1.313840513248752302e+02	3.749926063905299145e+01	2.088502132651258794e-03	-6.273660696242971113e+01	2.922847138062393268e-01	0.000000000000000000e+00	0.000000000000000000e+00	9.031184517242754950e+00	1.000000000000000000e+00
1.210000000000000000e+02	1.396189976192920028e+02	3.145757851719043074e+01	-2.007696093785185567e-03	6.013255527621961249e+01	3.822017448720158583e-01	0.000000000000000000e+00	0.000000000000000000e+00	4.205617229758857434e+00	1.000000000000000000e+00
1.220000000000000000e+02	6.854469050283807974e+01	7.176693496165126973e+00	2.608596201230767644e-03	-7.949713445861132755e+01	3.999737564001758505e-01	0.000000000000000000e+00	0.000000000000000000e+00	7.267439622924844578e+00	1.000000000000000000e+00
1.220000000000000000e+02	7.641372574503155590e+01	1.260955716019022077e+01	2.453268058974910661e-03	-7.449153690138382444e+01	3.207878503622398902e-01	0.000000000000000000e+00	0.000000000000000000e+00	9.562307422100959187e+00	1.000000000000000000e+00
1.220000000000000000e+02	9.801387004601407682e+01	1.483970912588358182e+01	2.324148396283599090e-03	-7.033053259932344758e+01	3.424836670076054634e-01	0.000000000000000000e+00	0.000000000000000000e+00	7.313869764396379480e+00	1.000000000000000000e+00
1.220000000000000000e+02	4.895318011232171784e+01	2.073139657433040384e+01	2.361809878711740394e-03	-7.154420979719621698e+01	3.287971203262514130e-01	0.000000000000000000e+00	0.000000000000000000e+00	7.851928615841349490e+00	1.000000000000000000e+00
1.230000000000000000e+02	1.399647778210737670e+02	2.726620018359892228e+01	2.731773402772900376e-03	-8.346663728141463423e+01	3.755196302527231689e-01	0.000000000000000000e+00	0.000000000000000000e+00	4.205617229758857434e+00	1.000000000000000000e+00
1.230000000000000000e+02	5.289716399172981909e+01	3.557544098822499024e+01	1.912957651070146215e-03	-5.707951858536164025e+01	3.796459345937944763e-01	0.000000000000000000e+00	0.000000000000000000e+00	5.508143303924979861e+00	1.000000000000000000e+00
1.230000000000000000e+02	2.355713229493370164e+01	4.037495180398875760e+01	1.949536776351019907e-03	-5.825831579166477781e+01	3.375657856541975921e-01	0.000000000000000000e+00	0.000000000000000000e+00	8.355674906186768780e+00	1.000000000000000000e+00
1.230000000000000000e+02	9.453544413949926195e+01	4.046206884142343796e+01	-2.552218185576230359e-03	7.768029912315205365e+01	2.715951317124288833e-01	0.000000000000000000e+00	0.000000000000000000e+00	8.772546207028280918e+00	1.000000000000000000e+00
1.230000000000000000e+02	2.989773139038736716e+01	4.981143883459890276e+01	2.228417491725190845e-03	-6.724551287881830319e+01	3.600265284321616521e-01	0.000000000000000000e+00	0.000000000000000000e+00	1.131724884148591848e+01	1.000000000000000000e+00
1.240000000000000000e+02	1.409410904561923132e+02	4.967986161691580804e+01	4.664504666071147762e-03	-1.457507459422077147e+02	1.961795169261261185e-01	0.000000000000000000e+00	0.000000000000000000e+00	8.696089270690608330e+00	1.000000000000000000e+00
1.240000000000000000e+02	6.863026236654226864e+01	3.236980586437192642e+01	-1.933196139339300170e-03	5.773172317604800696e+01	4.914091221399958798e-01	0.000000000000000000e+00	0.000000000000000000e+00	3.749658356446592400e+00	1.000000000000000000e+00
1.240000000000000000e+02	6.633681886251392257e+01	3.677538139409612228e+01	2.925200448488083239e-03	-8.970000834651627031e+01	2.769062936619757220e-01	0.000000000000000000e+00	0.000000000000000000e+00	4.966787578936152414e+00	1.000000000000000000e+00
1.240000000000000000e+02	1.328852900825216636e+02	4.640479689337397673e+01	2.029502410431887130e-03	-6.083528463197963276e+01	3.726403872526867778e-01	0.000000000000000000e+00	0.000000000000000000e+00	8.696089270690608330e+00	1.000000000000000000e+00
1.250000000000000000e+02	3.402130980548400885e+01	1.275823995468269700e+01	1.845047842457329858e-03	-5.489106022123488771e+01	3.567220307935640156e-01	0.000000000000000000e+00	0.000000000000000000e+00	7.792795618403308922e+00	1.000000000000000000e+00
1.250000000000000000e+02	9.689538510467298238e+01	6.785405348638159140e+00	2.163685579516361809e-03	-6.515946525781831156e+01	2.776107736982085239e-01	0.000000000000000000e+00	0.000000000000000000e+00	8.131593810573464864e+00	1.000000000000000000e+00
1.250000000000000000e+02	1.723859493045027236e+01	4.584243648266011917e+01	-2.634745936596178187e-03	8.033983462592314595e+01	3.046271068145487426e-01	0.000000000000000000e+00	0.000000000000000000e+00	6.368844622914864750e+00	1.000000000000000000e+00
1.260000000000000000e+02	2.735679324745949614e+01	8.719442782500996358e+00	2.536716721721256167e-03	-7.718074966302849305e+01	1.392007456324223513e-01	0.000000000000000000e+00	0.000000000000000000e+00	7.792795618403308922e+00	1.000000000000000000e+00
1.260000000000000000e+02	7.697543645490810604e+01	3.894857948287958749e+01	1.745961644378775032e-03	-5.169791296630934596e+01	2.999647306253412360e-01	0.000000000000000000e+00	0.000000000000000000e+00	7.267655658447990774e+00	1.000000000000000000e+00
1.260000000000000000e+02	7.923044661870702043e+01	4.585754090489771073e+01	1.943567181497051757e-03	-5.806593990288706664e+01	3.175177587100204146e-01	0.000000000000000000e+00	0.000000000000000000e+00	7.267655658447990774e+00	1.000000000000000000e+00
1.260000000000000000e+02	1.304836350289824942e+01	5.063869986308314708e+01	-2.254629895612673181e-03	6.809023259903561609e+01	3.125129632637692056e-01	0.000000000000000000e+00	0.000000000000000000e+00	3.742485720743802258e+00	1.000000000000000000e+00
1.260000000000000000e+02	6.433249371916087966e+01	1.309894618652185194e+01	1.500555450584949765e-03	-4.378946426961768168e+01	4.339238108893379575e-01	0.000000000000000000e+00	0.000000000000000000e+00	7.267439622924844578e+00	1.000000000000000000e+00
1.260000000000000000e+02	1.245979680066635353e+01	3.525117127354247515e+01	-1.686496445808448970e-03	4.978159021641533855e+01	2.564350810089769395e-01	0.000000000000000000e+00	0.000000000000000000e+00	6.482336045036887207e+00	1.000000000000000000e+00
1.270000000000000000e+02	1.328774130531143101e+02	2.077701778350083472e+01	-2.599670778085318937e-03	7.920950418347105426e+01	3.147116632648957468e-01	0.000000000000000000e+00	0.000000000000000000e+00	9.609382268171861696e+00	1.000000000000000000e+00
1.270000000000000000e+02	6.573698014981057725e+01	2.998467362392614532e+01	1.850867416349359033e-03	-5.507860154140379194e+01	3.212606924616935311e-01	0.000000000000000000e+00	0.000000000000000000e+00	3.749658356446592400e+00	1.000000000000000000e+00
1.270000000000000000e+02	4.784592691176473522e+01	4.254430631020164810e+01	1.974333286733405239e-03	-5.905740699300922358e+01	3.180274954140376309e-01	0.000000000000000000e+00	0.000000000000000000e+00	8.606978558928970457e+00	1.000000000000000000e+00
1.280000000000000000e+02	1.030915136468304993e+01	4.808861825030567161e+01	1.780119938006924233e-03	-5.279869656328612848e+01	3.701048097415300386e-01	0.000000000000000000e+00	0.000000000000000000e+00	3.742485720743802258e+00	1.000000000000000000e+00
1.290000000000000000e+02	1.195250462892849015e+02	3.236954105899535250e+01	3.183756472285865623e-03	-9.803222285917540546e+01	2.062539387995355744e-01	0.000000000000000000e+00	0.000000000000000000e+00	7.955952424988367966e+00	1.000000000000000000e+00
1.290000000000000000e+02	3.243293635624505811e+01	4.486617818900393218e+01	2.033951053933137024e-03	-6.097864641252647289e+01	2.607576460389389172e-01	0.000000000000000000e+00	0.000000000000000000e+00	1.158920820256645534e+01	1.000000000000000000e+00
1.300000000000000000e+02	1.361372889494817855e+02	3.613967661724453961e+01	2.575019280440792990e-03	-7.841508615593691900e+01	2.713071987902937465e-01	0.000000000000000000e+00	0.000000000000000000e+00	8.224243258497716980e+00	1.000000000000000000e+00
1.300000000000000000e+02	9.699481116321206287e+01	3.773467708975654489e+01	2.474229540803711807e-03	-7.516704064921906081e+01	2.680345336302187853e-01	0.000000000000000000e+00	0.000000000000000000e+00	8.756499890277712694e+00	1.000000000000000000e+00
1.300000000000000000e+02	7.128586761283864348e+01	4.377122689925458587e+01	1.939020835939839118e-03	-5.791942958038536915e+01	2.543779139260630151e-01	0.000000000000000000e+00	0.000000000000000000e+00	7.458493260124064328e+00	1.000000000000000000e+00
1.310000000000000000e+02	1.615785140365896666e+01	4.057518036013028961e+01	2.085996062807763448e-03	-6.265584647109402994e+01	2.415610572591502248e-01	0.000000000000000000e+00	0.000000000000000000e+00	6.482336045036887207e+00	1.000000000000000000e+00
1.320000000000000000e+02	5.503553110966185358e+01	3.611566080373064125e+01	2.515209259813854480e-03	-7.648765118633056659e+01	2.836620271740377675e-01	0.000000000000000000e+00	0.000000000000000000e+00	9.644578351088746615e+00	1.000000000000000000e+00
1.320000000000000000e+02	2.993483987158343851e+01	2.483644459901848123e+01	2.208649996313835281e-03	-6.660848648227131719e+01	3.654933278980255773e-01	0.000000000000000000e+00	0.000000000000000000e+00	1.308122967559345540e+01	1.000000000000000000e+00
1.320000000000000000e+02	1.120356222302785483e+02	2.968519639910998364e+01	-1.968555645086605965e-03	5.887121697944351695e+01	3.593535353037780045e-01	0.000000000000000000e+00	0.000000000000000000e+00	7.955952424988367966e+00	1.000000000000000000e+00
1.320000000000000000e+02	1.045173020031822375e+02	3.325266616931040886e+01	2.563817241432079976e-03	-7.805408976285821154e+01	3.454948739766945387e-01	0.000000000000000000e+00	0.000000000000000000e+00	7.882122623563659225e+00	1.000000000000000000e+00
1.330000000000000000e+02	6.706767808285268018e+01	1.960324534464307789e+01	2.663275440926072234e-03	-8.125922511826158257e+01	2.718352709354192598e-01	0.000000000000000000e+00	0.000000000000000000e+00	9.075346920766689252e+00	1.000000000000000000e+00
1.330000000000000000e+02	1.412567392603394580e+02	4.257624446739608004e+01	2.369788719402327049e-03	-7.180133554974992194e+01	2.524807395155598266e-01	0.000000000000000000e+00	0.000000000000000000e+00	8.224243258497716980e+00	1.000000000000000000e+00
1.330000000000000000e+02	5.803002589924903276e+01	2.042954113942461802e+01	1.888947793004714390e-03	-5.630577800534661037e+01	3.198219814414249296e-01	0.000000000000000000e+00	0.000000000000000000e+00	5.743593212794730007e+00	1.000000000000000000e+00
1.330000000000000000e+02	4.173558106035275728e+01	3.048100633765773182e+01	1.756076502780843079e-03	-5.202387392723872495e+01	3.839563613202660042e-01	0.000000000000000000e+00	0.000000000000000000e+00	1.278170196274263404e+01	1.000000000000000000e+00
1.330000000000000000e+02	9.045786739590687375e+01	5.143923422100227327e+01	2.091053164679299546e-03	-6.281881640305339687e+01	4.373001409605683509e-01	0.000000000000000000e+00	0.000000000000000000e+00	5.681015252105297009e+00	1.000000000000000000e+00
1.340000000000000000e+02	2.110605887577041884e+01	4.731803326317737657e+01	2.775297278485456404e-03	-8.486923569522285504e+01	3.186689289899371502e-01	0.000000000000000000e+00	0.000000000000000000e+00	5.715179455717787071e+00	1.000000000000000000e+00
1.340000000000000000e+02	8.243156762383529568e+00	1.327069117916330754e+01	-2.275684365581150462e-03	6.876873297837660459e+01	2.896225178196097927e-01	0.000000000000000000e+00	0.000000000000000000e+00	2.458242803871985771e+01	1.000000000000000000e+00
1.340000000000000000e+02	1.553736576406894443e+01	4.860369777569501082e+01	-2.243386589877229085e-03	6.772790634632220019e+01	4.852000739508207650e-01	0.000000000000000000e+00	0.000000000000000000e+00	5.715179455717787071e+00	1.000000000000000000e+00
1.350000000000000000e+02	5.665385351856071594e+01	2.600583135539189072e+01	2.150621492074120730e-03	-6.473846257769501733e+01	3.034710381496453779e-01	0.000000000000000000e+00	0.000000000000000000e+00	5.743593212794730007e+00	1.000000000000000000e+00
1.350000000000000000e+02	2.912015091429793046e+01	4.040705838331032140e+01	-1.708500838159672693e-03	5.049070275070502589e+01	4.034260968859739727e-01	0.000000000000000000e+00	0.000000000000000000e+00	6.058140511181575150e+00	1.000000000000000000e+00
1.360000000000000000e+02	1.080625762634536358e+02	1.815816234661548734e+01	2.937664813397938834e-03	-9.010168439593682876e+01	3.213941006972323988e-01	0.000000000000000000e+00	0.000000000000000000e+00	7.146821041623272919e+00	1.000000000000000000e+00
1.360000000000000000e+02	1.268737529997455340e+02	2.479811021174225871e+01	3.289096964663070378e-03	-1.014269207140684443e+02	2.435038866371084243e-01	0.000000000000000000e+00	0.000000000000000000e+00	1.401855054761379904e+01	1.000000000000000000e+00
1.360000000000000000e+02	9.583739352480152718e+01	5.326533195201031390e+01	-3.804197407879265566e-03	1.180265238693206555e+02	3.393087372788721190e-01	0.000000000000000000e+00	0.000000000000000000e+00	5.681015252105297009e+00	1.000000000000000000e+00
1.370000000000000000e+02	1.365731306457497851e+02	1.467675493015095611e+01	2.120075743932446372e-03	-6.375409670515534799e+01	2.939969857304769452e-01	0.000000000000000000e+00	0.000000000000000000e+00	1.401855054761379904e+01	1.000000000000000000e+00
1.370000000000000000e+02	3.509589240935478927e+01	4.140283950257046541e+01	2.211013190595502009e-03	-6.668464267233299836e+01	3.559241789032729919e-01	0.000000000000000000e+00	0.000000000000000000e+00	6.058140511181575150e+00	1.000000000000000000e+00
1.370000000000000000e+02	7.607444694259818618e+01	4.101969597387627431e+01	1.839509503866603194e-03	-5.471258197693080660e+01	3.917904532773290871e-01	0.000000000000000000e+00	0.000000000000000000e+00	1.596716685772637945e+01	1.000000000000000000e+00
1.370000000000000000e+02	9.161283591183644148e+01	4.469513958018158917e+01	-2.554127987951998208e-03	7.774184432653949273e+01	3.526380913401431227e-01	0.000000000000000000e+00	0.000000000000000000e+00	6.842277749195425862e+00	1.000000000000000000e+00
1.370000000000000000e+02	1.021836417701234296e+02	5.099839730515177649e+01	-3.494597266972661320e-03	1.080493639900332283e+02	2.333551107754271436e-01	0.000000000000000000e+00	0.000000000000000000e+00	3.923962571735553961e+00	1.000000000000000000e+00
1.380000000000000000e+02	1.092097153214983649e+02	1.110400591352602717e+01	-1.506963876742377752e-03	4.399598191576615136e+01	4.455471834323967428e-01	0.000000000000000000e+00	0.000000000000000000e+00	7.146821041623272919e+00	1.000000000000000000e+00
1.380000000000000000e+02	6.349333804123565983e+01	2.826690863829490397e+01	1.554410875466318790e-03	-4.552500671102266239e+01	3.715298540317123477e-01	0.000000000000000000e+00	0.000000000000000000e+00	7.203542115873980300e+00	1.000000000000000000e+00
1.390000000000000000e+02	8.345737853636616421e+01	7.226066971523449567e+00	1.923523577454545452e-03	-5.742001564231141231e+01	3.597757837426310834e-01	0.000000000000000000e+00	0.000000000000000000e+00	9.986941246244397163e+00	1.000000000000000000e+00
1.390000000000000000e+02	1.022116259316512554e+02	2.369557573278538243e+01	2.019751165509293522e-03	-6.052104146229013537e+01	2.122837301727296122e-01	0.000000000000000000e+00	0.000000000000000000e+00	8.055840539295196834e+00	1.000000000000000000e+00
1.390000000000000000e+02	4.559562224724927404e+01	2.846021956568975497e+01	2.004745981936553820e-03	-6.003748510768097191e+01	2.567001052937826211e-01	0.000000000000000000e+00	0.000000000000000000e+00	8.524306968476015101e+00	1.000000000000000000e+00
1.390000000000000000e+02	8.473303974234016778e+01	2.740216608665171449e+01	2.177973494025373710e-03	-6.561990693262040963e+01	3.933654389424677822e-01	0.000000000000000000e+00	0.000000000000000000e+00	3.742281662429758793e+00	1.000000000000000000e+00
1.390000000000000000e+02	4.736154412155209315e+01	3.876082362492040545e+01	1.874395312760805806e-03	-5.583681044735881471e+01	2.122611522223454283e-01	0.000000000000000000e+00	0.000000000000000000e+00	8.418682116522051118e+00	1.000000000000000000e+00
1.400000000000000000e+02	9.952330374870246033e+01	1.384926469760873324e+01	2.427941730975803191e-03	-7.367537182192866396e+01	2.376936684489208140e-01	0.000000000000000000e+00	0.000000000000000000e+00	8.813708083809959959e+00	1.000000000000000000e+00
1.400000000000000000e+02	2.346843338937205559e+01	1.953387943891197764e+01	-2.093322673414101283e-03	6.289195348699738020e+01	1.966982129961619696e-01	0.000000000000000000e+00	0.000000000000000000e+00	4.639527059731480385e+00	1.000000000000000000e+00
1.400000000000000000e+02	9.880925347601358766e+00	5.509963556912637728e+00	1.396986679355993570e-03	-4.045186181883470056e+01	2.990137629352992432e-01	0.000000000000000000e+00	0.000000000000000000e+00	1.505228775971864685e+01	1.000000000000000000e+00
1.400000000000000000e+02	2.588557732749412565e+01	9.411359165406260274e+00	1.351617327440428774e-03	-3.898979117391920823e+01	3.682163744788374826e-01	0.000000000000000000e+00	0.000000000000000000e+00	7.777853796668440900e+00	1.000000000000000000e+00
1.410000000000000000e+02	8.054194325387413755e+01	2.191311779325173958e+01	3.566919548458198121e-03	-1.103800185016980038e+02	2.345931719089677792e-01	0.000000000000000000e+00	0.000000000000000000e+00	3.966258189908289378e+00	1.000000000000000000e+00
1.410000000000000000e+02	4.709602937089044872e+01	1.993714458977294512e+01	2.049586407944714410e-03	-6.148251061066914502e+01	2.587732683344469153e-01	0.000000000000000000e+00	0.000000000000000000e+00	6.523760109196063084e+00	1.000000000000000000e+00
1.410000000000000000e+02	1.057960151360613708e+02	5.253079442386601272e+01	2.352466730974027073e-03	-7.124311794858788005e+01	4.330070345194771964e-01	0.000000000000000000e+00	0.000000000000000000e+00	3.923962571735553961e+00	1.000000000000000000e+00
1.420000000000000000e+02	7.874502103977469858e+01	1.603133143548225803e+01	2.556957859726203316e-03	-7.783303964397846642e+01	3.029955828295165521e-01	0.000000000000000000e+00	0.000000000000000000e+00	5.288507839703825653e+00	1.000000000000000000e+00
1.420000000000000000e+02	4.656138783157943806e+01	1.343532912124563694e+01	1.740900735579465480e-03	-5.153482035247091630e+01	3.542109631236330936e-01	0.000000000000000000e+00	0.000000000000000000e+00	3.548634940743823574e+00	1.000000000000000000e+00
1.430000000000000000e+02	1.348999613241594488e+02	4.775872937377257443e+01	1.964351125052711707e-03	-5.873572231051026193e+01	3.122045609189056936e-01	0.000000000000000000e+00	0.000000000000000000e+00	2.419794340589940163e+01	1.000000000000000000e+00
1.430000000000000000e+02	1.099319347402640119e+02	4.073078106074211036e+01	1.961345511497292193e-03	-5.863886354652532873e+01	2.726301009828824284e-01	0.000000000000000000e+00	0.000000000000000000e+00	1.250384526225154502e+01	1.000000000000000000e+00
1.430000000000000000e+02	1.641929380391110627e+01	2.181208556952983457e+01	2.484671531202821242e-03	-7.550354375081592195e+01	2.555994261026788283e-01	0.000000000000000000e+00	0.000000000000000000e+00	7.408143631767499571e+00	1.000000000000000000e+00
1.430000000000000000e+02	8.418328543441990064e+01	2.370048508447430535e+01	-2.586881415660889031e-03	7.879735477911667374e+01	3.632413758739220233e-01	0.000000000000000000e+00	0.000000000000000000e+00	3.633728792397318941e+00	1.000000000000000000e+00
1.430000000000000000e+02	7.220038364200016190e+01	2.560315027352327633e+01	1.772495544450158368e-03	-5.255299320773949745e+01	3.780269648044440878e-01	0.000000000000000000e+00	0.000000000000000000e+00	6.265182249101441947e+00	1.000000000000000000e+00
1.440000000000000000e+02	1.192517591572234750e+02	1.562097624070530699e+01	-1.887569169786050853e-03	5.626135055700751764e+01	3.157984936676293541e-01	0.000000000000000000e+00	0.000000000000000000e+00	1.117297236520771442e+01	1.000000000000000000e+00
1.440000000000000000e+02	7.476276562320614971e+01	3.681692904671874089e+01	2.249793719805989484e-03	-6.793438222026533424e+01	3.719685812976767370e-01	0.000000000000000000e+00	0.000000000000000000e+00	8.612860169320835979e+00	1.000000000000000000e+00
1.440000000000000000e+02	2.110126155421934868e+01	1.554367783487736432e+01	1.652720033752328073e-03	-4.869311311738756132e+01	4.800342086317485046e-01	0.000000000000000000e+00	0.000000000000000000e+00	4.639527059731480385e+00	1.000000000000000000e+00
1.440000000000000000e+02	3.992135944513783841e+01	3.482155204759818190e+01	1.887092419081596185e-03	-5.624598681076703599e+01	3.311504189213227978e-01	0.000000000000000000e+00	0.000000000000000000e+00	8.418682116522051118e+00	1.000000000000000000e+00
1.450000000000000000e+02	1.083204758218685555e+02	1.330962249973723566e+01	2.897514982616410453e-03	-8.880781779865228032e+01	3.367862589937757889e-01	0.000000000000000000e+00	0.000000000000000000e+00	8.813708083809959959e+00	1.000000000000000000e+00
1.450000000000000000e+02	6.365629463962875434e+01	2.111447755382731373e+01	1.998882892849792366e-03	-5.984854146885113124e+01	2.979018900146223059e-01	0.000000000000000000e+00	0.000000000000000000e+00	9.651406097817394780e+00	1.000000000000000000e+00
1.450000000000000000e+02	5.335767463109365139e+01	3.135791066046543207e+01	-2.176690157053951663e-03	6.557855017449560364e+01	3.970609999416285785e-01	0.000000000000000000e+00	0.000000000000000000e+00	8.111396361355881268e+00	1.000000000000000000e+00
1.460000000000000000e+02	7.353129383205020986e+01	4.811330729339118051e+01	2.421756236427597287e-03	-7.347603835954974727e+01	3.380914431896417938e-01	0.000000000000000000e+00	0.000000000000000000e+00	1.136330428459552877e+01	1.000000000000000000e+00
1.460000000000000000e+02	7.670454203303178531e+01	2.091034369142610672e+01	2.298586931965160458e-03	-6.950679002767294890e+01	3.594245428084708038e-01	0.000000000000000000e+00	0.000000000000000000e+00	3.966258189908289378e+00	1.000000000000000000e+00
1.460000000000000000e+02	9.657090486315341593e+01	4.985317103019900742e+01	1.770964596173822637e-03	-5.250365693910863740e+01	3.956006502220197341e-01	0.000000000000000000e+00	0.000000000000000000e+00	9.605848561455916368e+00	1.000000000000000000e+00
1.470000000000000000e+02	4.307830323277055129e+01	1.411424857170221081e+01	1.668099336821902111e-03	-4.918872582966809404e+01	4.550201138712531845e-01	0.000000000000000000e+00	0.000000000000000000e+00	3.548634940743823574e+00	1.000000000000000000e+00
1.470000000000000000e+02	9.488590074591128598e+01	3.347759239395226416e+01	-1.974539482479837748e-03	5.906405184763546146e+01	4.497549136055183361e-01	0.000000000000000000e+00	0.000000000000000000e+00	4.332591476807840181e+00	1.000000000000000000e+00
1.470000000000000000e+02	1.182274573520323990e+01	4.319245212558249136e+01	1.736199725895314246e-03	-5.138332583093901462e+01	4.088149962913391056e-01	0.000000000000000000e+00	0.000000000000000000e+00	9.579572551891981647e+00	1.000000000000000000e+00
1.470000000000000000e+02	8.495093733011660220e+01	4.776578388411658693e+01	2.278705132921927164e-03	-6.886608008755040089e+01	2.685994026428208947e-01	0.000000000000000000e+00	0.000000000000000000e+00	1.142493020297821538e+01	1.000000000000000000e+00
1.480000000000000000e+02	8.305879515702912386e+01	2.024512597828130467e+01	2.728058540312574849e-03	-8.334692229489138526e+01	2.543022064763148515e-01	0.000000000000000000e+00	0.000000000000000000e+00	3.633728792397318941e+00	1.000000000000000000e+00
1.480000000000000000e+02	1.851979445064370822e+01	9.149779828364110301e+00	1.124796680859036207e-03	-3.168027946556187757e+01	4.171499208760115485e-01	0.000000000000000000e+00	0.000000000000000000e+00	6.895353807060039308e+00	1.000000000000000000e+00
1.480000000000000000e+02	9.096958748995551503e+01	3.533065455862269033e+01	2.556926446793319086e-03	-7.783202733225036241e+01	3.226545729600257539e-01	0.000000000000000000e+00	0.000000000000000000e+00	4.332591476807840181e+00	1.000000000000000000e+00
1.490000000000000000e+02	1.060627944585388605e+02	3.601357302470119492e+01	1.556137575758495973e-03	-4.558065127509881620e+01	4.022231624100301994e-01	0.000000000000000000e+00	0.000000000000000000e+00	4.772504898435390608e+00	1.000000000000000000e+00
1.490000000000000000e+02	3.508256539894253478e+01	1.132045782369061726e+01	1.343346313156644966e-03	-3.872324984860994590e+01	3.777735615310452433e-01	0.000000000000000000e+00	0.000000000000000000e+00	8.469775100378045707e+00	1.000000000000000000e+00
1.500000000000000000e+02	5.685909352556613783e+01	1.273645464956590345e+01	-1.908795355271090347e-03	5.694538463267524975e+01	4.328172125912038704e-01	0.000000000000000000e+00	0.000000000000000000e+00	8.828025862608994245e+00	1.000000000000000000e+00
1.500000000000000000e+02	1.376228370951747593e+02	1.161305389066212612e+01	1.683903901491814190e-03	-4.969804300269166220e+01	3.509232720587835974e-01	0.000000000000000000e+00	0.000000000000000000e+00	8.423215429052735459e+00	1.000000000000000000e+00
1.500000000000000000e+02	5.807597665950648036e+01	3.795581766948676261e+01	1.711784593742227308e-03	-5.059652490684394621e+01	4.069851627773930502e-01	0.000000000000000000e+00	0.000000000000000000e+00	6.718262230963355286e+00	1.000000000000000000e+00
1.500000000000000000e+02	1.304498478388997853e+02	4.806816064747649619e+01	-1.959080986580734405e-03	5.856588707087849599e+01	4.032980532743001278e-01	0.000000000000000000e+00	0.000000000000000000e+00	8.644663401317046691e+00	1.000000000000000000e+00
1.500000000000000000e+02	2.489065529090800055e+01	5.007833736895651811e+01	-1.916719926613220503e-03	5.720076150370550039e+01	3.141250430941463501e-01	0.000000000000000000e+00	0.000000000000000000e+00	1.330778916736894324e+01	1.000000000000000000e+00
1.500000000000000000e+02	1.153540253015746657e+02	5.215742105421264085e+01	2.255871214383350920e-03	-6.813023528055877875e+01	3.020630251325963078e-01	0.000000000000000000e+00	0.000000000000000000e+00	8.769026662495953417e+00	1.000000000000000000e+00
1.510000000000000000e+02	2.062292139297790072e+01	2.028927461703344193e+01	1.385461458798742211e-03	-4.008045059205998228e+01	3.145022112279886040e-01	0.000000000000000000e+00	0.000000000000000000e+00	8.007288080596731916e+00	1.000000000000000000e+00
1.510000000000000000e+02	1.108352107412136718e+02	3.598448986032509112e+01	-1.412575394815599166e-03	4.095422304514990941e+01	3.434831921966665647e-01	0.000000000000000000e+00	0.000000000000000000e+00	4.772504898435390608e+00	1.000000000000000000e+00
1.510000000000000000e+02	1.974441970504106791e+01	3.780586769827087323e+01	1.848016759302969093e-03	-5.498673639874085239e+01	3.086548473848902407e-01	0.000000000000000000e+00	0.000000000000000000e+00	9.579572551891981647e+00	1.000000000000000000e+00
1.520000000000000000e+02	9.430817923282751281e+01	1.671745002070528230e+01	2.097483955215998126e-03	-6.302605476265803475e+01	2.525460577312905741e-01	0.000000000000000000e+00	0.000000000000000000e+00	9.948308217827309008e+00	1.000000000000000000e+00
1.520000000000000000e+02	6.377378667464239470e+01	1.822472024855171924e+01	2.055708417831131080e-03	-6.167979821926162742e+01	2.583703581814690287e-01	0.000000000000000000e+00	0.000000000000000000e+00	8.040485409078023338e+00	1.000000000000000000e+00
1.520000000000000000e+02	1.418125342794822075e+02	2.145688781895898956e+01	1.553684495289379443e-03	-4.550159841690093998e+01	3.911588418590398186e-01	0.000000000000000000e+00	0.000000000000000000e+00	6.215780004139512371e+00	1.000000000000000000e+00
1.520000000000000000e+02	2.488356231255268014e+01	2.706892072579984898e+01	1.223787232747546331e-03	-3.487034443077293133e+01	4.295837467034441248e-01	0.000000000000000000e+00	0.000000000000000000e+00	8.007288080596731916e+00	1.000000000000000000e+00
1.520000000000000000e+02	6.734848652748920017e+01	4.244831151336798314e+01	2.587589202781884114e-03	-7.882016389427401748e+01	2.706650571164996855e-01	0.000000000000000000e+00	0.000000000000000000e+00	7.326056889731767718e+00	1.000000000000000000e+00
1.530000000000000000e+02	4.244958237866953255e+01	2.898251503166644127e+01	1.836927050863691865e-03	-5.462935996541833816e+01	3.487948214797258473e-01	0.000000000000000000e+00	0.000000000000000000e+00	9.204494490794640882e+00	1.000000000000000000e+00
1.530000000000000000e+02	4.520566179441907195e+01	2.020033164226090250e+01	-1.924566667676774930e-03	5.745363021976357487e+01	3.115167366636524271e-01	0.000000000000000000e+00	0.000000000000000000e+00	9.204494490794640882e+00	1.000000000000000000e+00
1.530000000000000000e+02	1.358109792377540543e+02	1.983909359812372486e+01	2.029770975954573852e-03	-6.084393941214240442e+01	3.230628836967472939e-01	0.000000000000000000e+00	0.000000000000000000e+00	6.215780004139512371e+00	1.000000000000000000e+00
1.530000000000000000e+02	6.441641729361606394e+01	3.573458828706792190e+01	2.197593939063267974e-03	-6.625219449060602983e+01	2.759078917612689530e-01	0.000000000000000000e+00	0.000000000000000000e+00	6.718262230963355286e+00	1.000000000000000000e+00
1.530000000000000000e+02	1.427849698849030915e+02	3.862534522570221895e+01	2.173739844555742234e-03	-6.548347353983291441e+01	1.747539607595375299e-01	0.000000000000000000e+00	0.000000000000000000e+00	1.425906866694411335e+01	1.000000000000000000e+00
1.530000000000000000e+02	1.219677713600196967e+02	4.639945338480291070e+01	2.025240987315149108e-03	-6.069795620691986215e+01	2.111232181652359374e-01	0.000000000000000000e+00	0.000000000000000000e+00	8.192504541815935681e+00	1.000000000000000000e+00
1.540000000000000000e+02	1.053648702569591933e+02	1.524087946666327653e+01	4.762291569709286784e-03	-1.489020221943477225e+02	2.019621406717345691e-01	0.000000000000000000e+00	0.000000000000000000e+00	3.901351998088723239e+00	1.000000000000000000e+00
1.540000000000000000e+02	5.198944338626862560e+00	1.635626626081830892e+01	-1.910879626578237305e-03	5.701255226380850161e+01	2.907530457626087417e-01	0.000000000000000000e+00	0.000000000000000000e+00	1.591752565266365060e+01	1.000000000000000000e+00
1.550000000000000000e+02	7.091481833658241385e+01	2.191999729050226264e+01	1.825063811819207810e-03	-5.424705577044470317e+01	3.973635005705937751e-01	0.000000000000000000e+00	0.000000000000000000e+00	5.963378788133550934e+00	1.000000000000000000e+00
1.560000000000000000e+02	1.164053864037109065e+02	3.442068371090000767e+01	2.041520562353621362e-03	-6.122258104219955044e+01	2.254574446764924245e-01	0.000000000000000000e+00	0.000000000000000000e+00	5.785529066909630203e+00	1.000000000000000000e+00
1.560000000000000000e+02	1.051388502518344978e+02	1.134608006614541331e+01	-2.866317958868102277e-03	8.780246394841390156e+01	4.218729394814881850e-01	0.000000000000000000e+00	0.000000000000000000e+00	3.901351998088723239e+00	1.000000000000000000e+00
1.560000000000000000e+02	7.781457375378386132e+01	4.125620794250338008e+01	2.282563622801356534e-03	-6.899042360466556545e+01	2.344055371791685660e-01	0.000000000000000000e+00	0.000000000000000000e+00	9.025273020373607125e+00	1.000000000000000000e+00
1.570000000000000000e+02	1.313474130111196416e+02	1.253403748969632225e+01	3.021914275246122446e-03	-9.281670367254892540e+01	1.689348935792605033e-01	0.000000000000000000e+00	0.000000000000000000e+00	8.089550404469488143e+00	1.000000000000000000e+00
1.570000000000000000e+02	8.570989908923822043e+01	1.171360999835759742e+01	2.518537808228654088e-03	-7.659491683421805419e+01	2.670404411937147282e-01	0.000000000000000000e+00	0.000000000000000000e+00	4.734414088919012720e+00	1.000000000000000000e+00
1.570000000000000000e+02	1.074527851142017738e+02	2.135057923297814853e+01	2.792812047225785334e-03	-8.543366582584002344e+01	3.543395958874580032e-01	0.000000000000000000e+00	0.000000000000000000e+00	6.456610541576927709e+00	1.000000000000000000e+00
1.570000000000000000e+02	5.604050935687929780e+01	3.165537703430588579e+01	-1.947876043151004983e-03	5.820479708006190123e+01	2.542964164550909345e-01	0.000000000000000000e+00	0.000000000000000000e+00	9.316426257388096488e+00	1.000000000000000000e+00
1.570000000000000000e+02	1.300449020479276498e+02	4.502938385440295832e+01	2.154475920713690932e-03	-6.486267521748156639e+01	2.909762876136925414e-01	0.000000000000000000e+00	0.000000000000000000e+00	8.192504541815935681e+00	1.000000000000000000e+00
1.580000000000000000e+02	1.269370638766374171e+01	4.344460622909730318e+01	-2.697583210365991045e-03	8.236482571586293489e+01	2.610402593884320055e-01	0.000000000000000000e+00	0.000000000000000000e+00	8.932631913331929852e+00	1.000000000000000000e+00
1.580000000000000000e+02	1.381625409645831439e+02	7.306818830189359737e+00	-1.586723484336020678e-03	4.656631135599422322e+01	4.249702058129520843e-01	0.000000000000000000e+00	0.000000000000000000e+00	8.588933806729295739e+00	1.000000000000000000e+00
1.590000000000000000e+02	1.959481046275373117e+01	3.777303894625102032e+01	-1.761248796514828900e-03	5.219055602685114081e+01	3.648935315223654774e-01	0.000000000000000000e+00	0.000000000000000000e+00	8.932631913331929852e+00	1.000000000000000000e+00
1.590000000000000000e+02	6.899063195331532938e+01	4.315188834653457661e+01	3.311327581344292777e-03	-1.021433235431957769e+02	1.561789161753291966e-01	0.000000000000000000e+00	0.000000000000000000e+00	9.025273020373607125e+00	1.000000000000000000e+00
1.590000000000000000e+02	7.687758439821605805e+01	2.200548100234946247e+01	-2.848211096876480594e-03	8.721895304795503989e+01	3.481639050007341307e-01	0.000000000000000000e+00	0.000000000000000000e+00	3.640561658801646505e+00	1.000000000000000000e+00
1.590000000000000000e+02	3.199755545469346529e+01	3.455279201585582882e+01	-2.372716155566709662e-03	7.189567497273250751e+01	2.921577433282585012e-01	0.000000000000000000e+00	0.000000000000000000e+00	1.281397961711371636e+01	1.000000000000000000e+00
1.590000000000000000e+02	1.422778580661809826e+02	3.726769647589649281e+01	2.710242376720640219e-03	-8.277277942766997398e+01	1.973372280582780247e-01	0.000000000000000000e+00	0.000000000000000000e+00	1.303223433247359253e+01	1.000000000000000000e+00
1.600000000000000000e+02	9.436168527600842992e+01	1.663632539596084570e+01	-2.261340725457342774e-03	6.830649549247907260e+01	2.634871831511538254e-01	0.000000000000000000e+00	0.000000000000000000e+00	7.273057209612715290e+00	1.000000000000000000e+00
1.600000000000000000e+02	3.296089001751116143e+01	4.980418536168073729e+01	2.698768713830523597e-03	-8.240302969590135262e+01	3.209651195886520370e-01	0.000000000000000000e+00	0.000000000000000000e+00	3.309310704993402741e+00	1.000000000000000000e+00
1.600000000000000000e+02	1.275911325998005879e+02	5.369459119827427962e+00	-1.705052312472903541e-03	5.037957072077774257e+01	3.742664872457932557e-01	0.000000000000000000e+00	0.000000000000000000e+00	8.089550404469488143e+00	1.000000000000000000e+00
1.600000000000000000e+02	8.319258281219772755e+01	7.703897349463435518e+00	-2.139472920798341123e-03	6.437918923331484677e+01	4.043775338723452073e-01	0.000000000000000000e+00	0.000000000000000000e+00	4.734414088919012720e+00	1.000000000000000000e+00
1.600000000000000000e+02	6.159371520800056743e+01	2.158245402078891573e+01	-2.279714925178335377e-03	6.889862160628986487e+01	3.160063361607722277e-01	0.000000000000000000e+00	0.000000000000000000e+00	9.327212820161609130e+00	1.000000000000000000e+00
1.610000000000000000e+02	2.337379054046564164e+01	1.679605630824683615e+01	1.763376707806556731e-03	-5.225912999811723836e+01	3.019329263092819238e-01	0.000000000000000000e+00	0.000000000000000000e+00	9.480837061564502122e+00	1.000000000000000000e+00
1.620000000000000000e+02	1.178666655271206878e+02	1.482736439561897690e+01	1.864146078967832609e-03	-5.550651911127206262e+01	3.005272787998785056e-01	0.000000000000000000e+00	0.000000000000000000e+00	6.865132402335033746e+00	1.000000000000000000e+00
1.630000000000000000e+02	4.313473492516634167e+01	2.726136782061629660e+01	1.940912914130426886e-03	-5.798040360499765455e+01	3.078025689019632249e-01	0.000000000000000000e+00	0.000000000000000000e+00	9.172393190289117371e+00	1.000000000000000000e+00
1.630000000000000000e+02	2.592234069235296445e+01	7.664180076537926212e+00	-1.116748282702439022e-03	3.142091215731263176e+01	4.644658261191996207e-01	0.000000000000000000e+00	0.000000000000000000e+00	9.480837061564502122e+00	1.000000000000000000e+00
1.630000000000000000e+02	7.398776133945051470e+01	2.421966524955283262e+01	2.456615610841036274e-03	-7.459941495361836417e+01	2.811979403857508553e-01	0.000000000000000000e+00	0.000000000000000000e+00	3.640561658801646505e+00	1.000000000000000000e+00
1.630000000000000000e+02	1.293174078883974403e+02	3.590173055915699507e+01	2.734851496491062187e-03	-8.356583178778534204e+01	1.915359825975215813e-01	0.000000000000000000e+00	0.000000000000000000e+00	1.303223433247359253e+01	1.000000000000000000e+00
1.630000000000000000e+02	5.642426356073282534e+01	4.323997575232154134e+01	1.377808821870612046e-03	-3.983383706692877979e+01	3.720356354010592170e-01	0.000000000000000000e+00	0.000000000000000000e+00	1.231391559768208310e+01	1.000000000000000000e+00
1.650000000000000000e+02	8.891767050029862673e+01	2.145919428243835725e+01	3.537986688506486541e-03	-1.094476294896712290e+02	1.393134127761568308e-01	0.000000000000000000e+00	0.000000000000000000e+00	6.832405938077444674e+00	1.000000000000000000e+00
1.650000000000000000e+02	3.478927805612986646e+01	4.704582814724675899e+01	-1.672281948949078676e-03	4.932351449540864508e+01	4.486265942619851455e-01	0.000000000000000000e+00	0.000000000000000000e+00	3.309310704993402741e+00	1.000000000000000000e+00
1.650000000000000000e+02	7.302932064348787833e+01	1.180842360770861532e+01	-2.107085301844068698e-03	6.333546731681322228e+01	3.778196812277480054e-01	0.000000000000000000e+00	0.000000000000000000e+00	1.048942609499572320e+01	1.000000000000000000e+00
1.650000000000000000e+02	2.692760775027899456e+01	2.707126880851286543e+01	2.317105908912286006e-03	-7.010358172570401791e+01	2.588911430054343654e-01	0.000000000000000000e+00	0.000000000000000000e+00	1.087242423226710031e+01	1.000000000000000000e+00
1.650000000000000000e+02	1.120057929241382197e+02	4.262816965662099022e+01	2.293708508295445436e-03	-6.934957817121474477e+01	3.439895762372356947e-01	0.000000000000000000e+00	0.000000000000000000e+00	4.191759082459175723e+00	1.000000000000000000e+00
1.650000000000000000e+02	1.228589612818668364e+01	4.760282857941412971e+01	1.653058045304657596e-03	-4.870400586210261196e+01	4.098341016846561713e-01	0.000000000000000000e+00	0.000000000000000000e+00	7.413621008229848819e+00	1.000000000000000000e+00
1.650000000000000000e+02	1.039899671297728503e+02	4.881859687033470152e+01	3.127519812795884896e-03	-9.621994286096364135e+01	2.360858290215824828e-01	0.000000000000000000e+00	0.000000000000000000e+00	7.022221342642355424e+00	1.000000000000000000e+00
1.660000000000000000e+02	1.241194525565069284e+02	1.766156574110055288e+01	-1.771869362822962347e-03	5.253281390746620616e+01	3.439116038000954445e-01	0.000000000000000000e+00	0.000000000000000000e+00	6.865132402335033746e+00	1.000000000000000000e+00
1.660000000000000000e+02	6.760741540386743509e+01	2.078790039508067267e+01	1.981998258737171018e-03	-5.930441802771964888e+01	2.984117228589721060e-01	0.000000000000000000e+00	0.000000000000000000e+00	6.826855937660655904e+00	1.000000000000000000e+00
1.660000000000000000e+02	7.029137204153883545e+01	3.554479840264892232e+01	-2.196869889943550876e-03	6.622886131702696844e+01	3.770953811774453435e-01	0.000000000000000000e+00	0.000000000000000000e+00	3.643728562079054267e+00	1.000000000000000000e+00
1.670000000000000000e+02	8.381998256343023002e+01	2.600840834653584110e+01	-1.945675899100030113e-03	5.813389533922367036e+01	4.367368574308511109e-01	0.000000000000000000e+00	0.000000000000000000e+00	6.832405938077444674e+00	1.000000000000000000e+00
1.670000000000000000e+02	6.950340133526381692e+01	3.910230595712623369e+01	2.834687035114902970e-03	-8.678312725660528315e+01	3.197075430554753295e-01	0.000000000000000000e+00	0.000000000000000000e+00	3.643728562079054267e+00	1.000000000000000000e+00
1.680000000000000000e+02	4.666898399517739193e+01	3.572552048632289967e+01	1.721730221495732004e-03	-5.091703224868824407e+01	3.391150590429988787e-01	0.000000000000000000e+00	0.000000000000000000e+00	3.172517604234167177e+00	1.000000000000000000e+00
1.680000000000000000e+02	1.893860764389674500e+01	5.087440403206774420e+01	-2.571825975754690394e-03	7.831217886622049207e+01	3.661237945821194106e-01	0.000000000000000000e+00	0.000000000000000000e+00	7.413621008229848819e+00	1.000000000000000000e+00
1.690000000000000000e+02	1.023663328664103744e+02	1.117518609074064528e+01	1.815982653757476379e-03	-5.395440678906614806e+01	3.727644372499262504e-01	0.000000000000000000e+00	0.000000000000000000e+00	1.011271009341034954e+01	1.000000000000000000e+00
1.690000000000000000e+02	1.371209423385759010e+02	1.389247966465565653e+01	-2.080367854459199643e-03	6.247447208811369279e+01	4.344925149571251533e-01	0.000000000000000000e+00	0.000000000000000000e+00	6.196246917904870699e+00	1.000000000000000000e+00
1.690000000000000000e+02	1.119253617990899485e+01	3.757724985382726857e+01	2.000687341068664322e-03	-5.990669153403153757e+01	2.204737754291882235e-01	0.000000000000000000e+00	0.000000000000000000e+00	1.008502180262579628e+01	1.000000000000000000e+00
1.690000000000000000e+02	1.106508006719768531e+02	4.659488620837530704e+01	2.572692653847910831e-03	-7.834010839452953689e+01	2.467528377449164090e-01	0.000000000000000000e+00	0.000000000000000000e+00	4.191759082459175723e+00	1.000000000000000000e+00
1.690000000000000000e+02	3.126219725718073050e+01	5.072071659136331334e+01	2.187520885702497978e-03	-6.592758073701180876e+01	3.237403288289453229e-01	0.000000000000000000e+00	0.000000000000000000e+00	5.093633677348329059e+00	1.000000000000000000e+00
1.700000000000000000e+02	9.048386601111839411e+01	3.992251652922914218e+01	-2.003122879750652945e-03	5.998517909140548454e+01	3.145944512938905202e-01	0.000000000000000000e+00	0.000000000000000000e+00	4.345077894918497385e+00	1.000000000000000000e+00
1.700000000000000000e+02	1.286446188230893313e+02	3.634690284576885233e+01	-3.064241083119294100e-03	9.418072543330745816e+01	2.090567964511624854e-01	0.000000000000000000e+00	0.000000000000000000e+00	9.235893108670524043e+00	1.000000000000000000e+00
1.700000000000000000e+02	1.318260108449104280e+02	1.067422294011748996e+01	-1.780211272322113287e-03	5.280163989872013985e+01	4.542382474445917362e-01	0.000000000000000000e+00	0.000000000000000000e+00	6.196246917904870699e+00	1.000000000000000000e+00
1.700000000000000000e+02	6.464351875383707124e+01	2.693780109684093205e+01	-1.798647900515453662e-03	5.339577782960508046e+01	4.357567914912888751e-01	0.000000000000000000e+00	0.000000000000000000e+00	6.826855937660655904e+00	1.000000000000000000e+00
1.710000000000000000e+02	1.070281671281388753e+02	2.014927137836399496e+01	-2.588637521415967230e-03	7.885394696228573252e+01	2.810890556372246385e-01	0.000000000000000000e+00	0.000000000000000000e+00	7.980042942298720021e+00	1.000000000000000000e+00
1.710000000000000000e+02	9.307148753238327288e+01	1.879343959441620626e+01	1.483898144415185093e-03	-4.325266668830095540e+01	3.962426688682340048e-01	0.000000000000000000e+00	0.000000000000000000e+00	4.302538376495789407e+00	1.000000000000000000e+00
1.710000000000000000e+02	4.644731315101816449e+01	3.889028429836724143e+01	-2.071715201725995732e-03	6.219563209971339290e+01	2.410191477060251719e-01	0.000000000000000000e+00	0.000000000000000000e+00	3.172517604234167177e+00	1.000000000000000000e+00
1.710000000000000000e+02	6.795627732418293476e+01	4.341832482939783233e+01	-1.883795352526516399e-03	5.613973569584067747e+01	3.367401455618648232e-01	0.000000000000000000e+00	0.000000000000000000e+00	4.584933108723354245e+00	1.000000000000000000e+00
1.720000000000000000e+02	1.189537479455272404e+02	1.530949591555990530e+01	2.210316973841127894e-03	-6.666220642327739654e+01	2.714926173295741929e-01	0.000000000000000000e+00	0.000000000000000000e+00	4.211530064445977217e+00	1.000000000000000000e+00
1.720000000000000000e+02	4.590736874039667015e+01	2.904739369039734598e+01	1.845546124379897649e-03	-5.490711783151846248e+01	2.956704152967496446e-01	0.000000000000000000e+00	0.000000000000000000e+00	6.721416167651993234e+00	1.000000000000000000e+00
1.720000000000000000e+02	4.774408951680513979e+01	4.253431785167220625e+01	1.599436334487950879e-03	-4.697599507937952268e+01	3.527549368810720676e-01	0.000000000000000000e+00	0.000000000000000000e+00	3.867894709073151915e+00	1.000000000000000000e+00
1.720000000000000000e+02	8.034583668627509212e+01	4.506233591444834019e+01	1.974962999600940461e-03	-5.907770009087101926e+01	2.941184985921416750e-01	0.000000000000000000e+00	0.000000000000000000e+00	9.042344105606048288e+00	1.000000000000000000e+00
1.730000000000000000e+02	9.329086829435780714e+01	2.309038136298772059e+01	-1.973061179136838088e-03	5.901641211220122329e+01	2.881767073755177044e-01	0.000000000000000000e+00	0.000000000000000000e+00	4.302538376495789407e+00	1.000000000000000000e+00
1.730000000000000000e+02	1.322458876372202781e+02	4.485175936678997743e+01	2.024837642694912732e-03	-6.068495804176798458e+01	2.244040344365537676e-01	0.000000000000000000e+00	0.000000000000000000e+00	8.033135814528586494e+00	1.000000000000000000e+00
1.730000000000000000e+02	3.848568039412162989e+01	1.907494268057364550e+01	-1.617183527384284582e-03	4.754791530014160372e+01	4.351194563171018048e-01	0.000000000000000000e+00	0.000000000000000000e+00	7.302667483524123426e+00	1.000000000000000000e+00
1.730000000000000000e+02	1.218483864746315248e+02	1.836858945279562150e+01	-1.449751612025629169e-03	4.215226210845730748e+01	4.331564448509619414e-01	0.000000000000000000e+00	0.000000000000000000e+00	4.211530064445977217e+00	1.000000000000000000e+00
1.730000000000000000e+02	6.984684582685123644e+01	3.855722944535636287e+01	-2.878805084236788457e-03	8.820487347533227762e+01	2.500379475618476066e-01	0.000000000000000000e+00	0.000000000000000000e+00	5.215793093675279657e+00	1.000000000000000000e+00
1.740000000000000000e+02	8.933829934258963590e+01	4.411386224640224185e+01	3.397643050343859394e-03	-1.049249218710988032e+02	1.155650193635925360e-01	0.000000000000000000e+00	0.000000000000000000e+00	4.345077894918497385e+00	1.000000000000000000e+00
1.740000000000000000e+02	9.790264122323105767e+01	3.787371800584473647e+01	1.561976561297110863e-03	-4.576881815409640097e+01	3.107984233591524204e-01	0.000000000000000000e+00	0.000000000000000000e+00	6.249035486512175552e+00	1.000000000000000000e+00
1.740000000000000000e+02	1.522687969752959347e+01	1.418581959355506683e+01	-1.753292006182294738e-03	5.193414086812028785e+01	3.934514553179161434e-01	0.000000000000000000e+00	0.000000000000000000e+00	8.991857911168475326e+00	1.000000000000000000e+00
1.740000000000000000e+02	1.152955290416699938e+02	3.771455566092809875e+01	-2.121441117721785830e-03	6.379809717799537339e+01	3.467422297776772133e-01	0.000000000000000000e+00	0.000000000000000000e+00	4.236698623170689793e+00	1.000000000000000000e+00
1.750000000000000000e+02	9.934592188610552910e+01	4.936259836464144257e+01	2.277624054856940833e-03	-6.883124131562745163e+01	2.887895335799479657e-01	0.000000000000000000e+00	0.000000000000000000e+00	9.463574750361523513e+00	1.000000000000000000e+00
1.750000000000000000e+02	1.409241611127871465e+02	7.939453350515284669e+00	-1.618703858791204798e-03	4.759690943002774333e+01	4.613969875484488226e-01	0.000000000000000000e+00	0.000000000000000000e+00	9.500279101430558981e+00	1.000000000000000000e+00
1.750000000000000000e+02	7.859722752343328978e+01	9.951635812156339966e+00	1.613267471257448255e-03	-4.742171665578925399e+01	2.307995662004591608e-01	0.000000000000000000e+00	0.000000000000000000e+00	1.668100441454553717e+01	1.000000000000000000e+00
1.760000000000000000e+02	3.118331267038012911e+01	1.914110915379773559e+01	-2.295067156328005255e-03	6.939336190012660666e+01	3.542005035616497821e-01	0.000000000000000000e+00	0.000000000000000000e+00	3.722433856513906125e+00	1.000000000000000000e+00
1.760000000000000000e+02	1.337972074529467932e+02	3.696983841793517911e+01	-2.990507075026926399e-03	9.180457668504139690e+01	2.935883661608457151e-01	0.000000000000000000e+00	0.000000000000000000e+00	6.257099720688047206e+00	1.000000000000000000e+00
1.760000000000000000e+02	1.077580585896760113e+02	2.809586459906598321e+01	2.064243170833000417e-03	-6.195483877635092540e+01	3.067373777800691537e-01	0.000000000000000000e+00	0.000000000000000000e+00	7.980042942298720021e+00	1.000000000000000000e+00
1.770000000000000000e+02	3.083977318106698817e+01	1.543456164494216232e+01	2.163867178836609458e-03	-6.516531746914732537e+01	3.069418128947224433e-01	0.000000000000000000e+00	0.000000000000000000e+00	3.722433856513906125e+00	1.000000000000000000e+00
1.770000000000000000e+02	1.117233552758210067e+02	1.903991401593964028e+01	2.624392888508626179e-03	-8.000619777516143927e+01	2.715631655236216968e-01	0.000000000000000000e+00	0.000000000000000000e+00	7.606171437786730216e+00	1.000000000000000000e+00
1.770000000000000000e+02	7.809748818737941178e+01	2.834645740091878352e+01	2.399210011200377576e-03	-7.274946474395746066e+01	2.699958375484844408e-01	0.000000000000000000e+00	0.000000000000000000e+00	8.430238708871033992e+00	1.000000000000000000e+00
1.770000000000000000e+02	5.859950512683145973e+01	2.219584774714169484e+01	1.581954106701978632e-03	-4.641261361205847180e+01	3.986759401441154482e-01	0.000000000000000000e+00	0.000000000000000000e+00	8.807765419135579421e+00	1.000000000000000000e+00
1.770000000000000000e+02	9.068721889121964352e+01	3.817200984861373314e+01	1.958956254965664012e-03	-5.856186747559693373e+01	2.328838275439841787e-01	0.000000000000000000e+00	0.000000000000000000e+00	3.597499591363118476e+00	1.000000000000000000e+00
1.770000000000000000e+02	1.041405916934942297e+02	3.824576429628711338e+01	1.436669524606532054e-03	-4.173067936190901150e+01	3.260595107927001246e-01	0.000000000000000000e+00	0.000000000000000000e+00	6.249035486512175552e+00	1.000000000000000000e+00
1.770000000000000000e+02	6.711841705042469641e+01	4.500635405821510204e+01	2.369761657130782691e-03	-7.180046344223374888e+01	3.132776396597890534e-01	0.000000000000000000e+00	0.000000000000000000e+00	7.002537530082420858e+00	1.000000000000000000e+00
1.780000000000000000e+02	4.927434989482615890e+01	3.880128599207938578e+01	-2.590326708480251029e-03	7.890838262680782123e+01	2.365039481183195402e-01	0.000000000000000000e+00	0.000000000000000000e+00	8.882506546840811978e+00	1.000000000000000000e+00
1.780000000000000000e+02	9.001773381954473052e+01	5.095763894423586038e+01	-2.945483431167555260e-03	9.035364681201993164e+01	3.006998413810532123e-01	0.000000000000000000e+00	0.000000000000000000e+00	6.877420352013221994e+00	1.000000000000000000e+00
1.780000000000000000e+02	4.327861749881985531e+01	3.224765222216590388e+01	1.643333552374886793e-03	-4.839062480090150586e+01	2.777874495519055964e-01	0.000000000000000000e+00	0.000000000000000000e+00	8.882506546840811978e+00	1.000000000000000000e+00
1.780000000000000000e+02	1.229125325134339519e+01	4.716350142243322807e+01	1.817852128245143681e-03	-5.401465238778934719e+01	3.435232409221964378e-01	0.000000000000000000e+00	0.000000000000000000e+00	1.517642019439247392e+01	1.000000000000000000e+00
1.790000000000000000e+02	7.744501502386412106e+00	1.917255452128974369e+01	2.401178251222250374e-03	-7.281289315623638458e+01	2.262212053453808158e-01	0.000000000000000000e+00	0.000000000000000000e+00	8.991857911168475326e+00	1.000000000000000000e+00
1.790000000000000000e+02	1.181817149667918869e+02	1.502202476372708517e+01	1.973939838983088807e-03	-5.904472776393149047e+01	3.671696935143499152e-01	0.000000000000000000e+00	0.000000000000000000e+00	7.606171437786730216e+00	1.000000000000000000e+00
1.790000000000000000e+02	1.026252366327886705e+02	9.033554370764079522e+00	-2.001683555164360424e-03	5.993879548358935949e+01	3.431000318563158791e-01	0.000000000000000000e+00	0.000000000000000000e+00	4.931812243111190597e+00	1.000000000000000000e+00
1.790000000000000000e+02	5.934489161566092719e+01	3.097201608308369813e+01	1.465582781420708084e-03	-4.266243664412856873e+01	3.618105242994641424e-01	0.000000000000000000e+00	0.000000000000000000e+00	8.807765419135579421e+00	1.000000000000000000e+00
1.800000000000000000e+02	4.276670664130457311e+01	8.169439627164351236e+00	-2.919876420146036954e-03	8.952843645441407716e+01	3.006789776553937532e-01	0.000000000000000000e+00	0.000000000000000000e+00	8.612175593456905531e+00	1.000000000000000000e+00
1.800000000000000000e+02	9.513828876255080047e+01	1.210783648970282478e+01	3.115720088800605098e-03	-9.583968549903987366e+01	1.567404353976160625e-01	0.000000000000000000e+00	0.000000000000000000e+00	5.235496853261741634e+00	1.000000000000000000e+00
1.810000000000000000e+02	8.482897761358911737e+01	2.327142293863436606e+01	1.411018259674156304e-03	-4.090404287981039033e+01	3.744412890681003692e-01	0.000000000000000000e+00	0.000000000000000000e+00	6.121256211922380785e+00	1.000000000000000000e+00
1.810000000000000000e+02	1.271089013324512109e+02	1.162674648153682710e+01	-2.681288232197323422e-03	8.183970450001910990e+01	2.579605621860239228e-01	0.000000000000000000e+00	0.000000000000000000e+00	5.386761931922775304e+00	1.000000000000000000e+00
1.810000000000000000e+02	5.384693702683787819e+01	1.419300295693398972e+01	2.760507087577522209e-03	-8.439260768432619386e+01	3.019351996964381168e-01	0.000000000000000000e+00	0.000000000000000000e+00	3.904826727247296514e+00	1.000000000000000000e+00
1.810000000000000000e+02	2.639907908108390799e+01	3.278749277248699912e+01	1.960700652795745961e-03	-5.861808235971437853e+01	3.921693075037691045e-01	0.000000000000000000e+00	0.000000000000000000e+00	6.926905108887109641e+00	1.000000000000000000e+00
1.810000000000000000e+02	1.407578410034873002e+02	4.075073219798504454e+01	5.124791141595836687e-03	-1.605839166996102279e+02	1.367512565433118832e-01	0.000000000000000000e+00	0.000000000000000000e+00	7.921210589356269871e+00	1.000000000000000000e+00
1.810000000000000000e+02	6.042052325946178826e+01	5.167499093957648881e+01	-2.333342235267173766e-03	7.062681283089872863e+01	2.075729880863372845e-01	0.000000000000000000e+00	0.000000000000000000e+00	9.451587120186365709e+00	1.000000000000000000e+00
1.820000000000000000e+02	1.106812080290816169e+01	8.653614276058950949e+00	2.213475280013651059e-03	-6.676398585250740325e+01	2.186389471538203733e-01	0.000000000000000000e+00	0.000000000000000000e+00	1.103152524076053353e+01	1.000000000000000000e+00
1.820000000000000000e+02	5.049191089682747702e+01	1.197611634879249820e+01	-2.507354004665671762e-03	7.623450809577344955e+01	3.974898074635977441e-01	0.000000000000000000e+00	0.000000000000000000e+00	4.021291653985029413e+00	1.000000000000000000e+00
1.820000000000000000e+02	6.441386983978402725e+01	1.249858522980307285e+01	-2.783123996700101986e-03	8.512145915587434786e+01	3.305760822949862510e-01	0.000000000000000000e+00	0.000000000000000000e+00	7.478852602962790641e+00	1.000000000000000000e+00
1.820000000000000000e+02	8.734102290759250309e+01	1.534361929514902378e+01	1.909089217415717039e-03	-5.695485462061138549e+01	2.708583585110406755e-01	0.000000000000000000e+00	0.000000000000000000e+00	8.316275739102451325e+00	1.000000000000000000e+00
1.820000000000000000e+02	1.246973993116559569e+02	3.464081865407229799e+01	1.896559263325973575e-03	-5.655106489730110297e+01	4.940489314646725472e-01	0.000000000000000000e+00	0.000000000000000000e+00	5.662441612134063718e+00	1.000000000000000000e+00
1.820000000000000000e+02	9.427882461074678133e+01	3.837785363724422893e+01	-1.553004899267712785e-03	4.547969778681194697e+01	2.705190899040847974e-01	0.000000000000000000e+00	0.000000000000000000e+00	3.597499591363118476e+00	1.000000000000000000e+00
1.820000000000000000e+02	7.217278984988374191e+01	3.980658443700308169e+01	2.624809912834535040e-03	-8.001963678187817663e+01	2.189566212224274278e-01	0.000000000000000000e+00	0.000000000000000000e+00	7.251502500143736540e+00	1.000000000000000000e+00
1.830000000000000000e+02	2.925579484498139848e+01	2.470250670208469046e+01	2.137848682570336976e-03	-6.432684660699887047e+01	2.678074000049527337e-01	0.000000000000000000e+00	0.000000000000000000e+00	4.917120830919868624e+00	1.000000000000000000e+00
1.830000000000000000e+02	2.547898931227594232e+01	3.965301891436871529e+01	1.895806882633954736e-03	-5.652681871177812667e+01	2.988079895328746849e-01	0.000000000000000000e+00	0.000000000000000000e+00	6.926905108887109641e+00	1.000000000000000000e+00
1.840000000000000000e+02	5.920584744779900177e+01	7.131114780752991322e+00	-1.993862760075709294e-03	5.968676290132332696e+01	3.950566866350423423e-01	0.000000000000000000e+00	0.000000000000000000e+00	7.478852602962790641e+00	1.000000000000000000e+00
1.840000000000000000e+02	7.658712318472039726e+01	2.110137554751243272e+01	2.064607546081818640e-03	-6.196658111633458788e+01	3.882155343888942234e-01	0.000000000000000000e+00	0.000000000000000000e+00	8.522750149240446049e+00	1.000000000000000000e+00
1.850000000000000000e+02	8.633210291972009998e+01	2.920525744307304095e+01	-2.007297706924478491e-03	6.011971687959795219e+01	2.893664732571505915e-01	0.000000000000000000e+00	0.000000000000000000e+00	6.121256211922380785e+00	1.000000000000000000e+00
1.850000000000000000e+02	9.993563777324912678e+01	1.420446944996682603e+01	-1.405792292142731123e-03	4.073563109087415057e+01	4.080128710516869317e-01	0.000000000000000000e+00	0.000000000000000000e+00	4.936591800037920308e+00	1.000000000000000000e+00
1.850000000000000000e+02	5.271825899594067977e+01	1.793115192031076432e+01	-1.638212007947157690e-03	4.822557814609477589e+01	4.254829017924114387e-01	0.000000000000000000e+00	0.000000000000000000e+00	3.904826727247296514e+00	1.000000000000000000e+00
1.850000000000000000e+02	3.989524789602149468e+01	5.047616185819956769e+01	1.557442359344398666e-03	-4.562269917083393977e+01	2.884739512286388363e-01	0.000000000000000000e+00	0.000000000000000000e+00	1.032183387444579914e+01	1.000000000000000000e+00
1.850000000000000000e+02	1.158136540056327561e+02	5.090392389292938446e+01	1.978922690989437690e-03	-5.920530492315561588e+01	3.489913393087941129e-01	0.000000000000000000e+00	0.000000000000000000e+00	1.127154754395979275e+01	1.000000000000000000e+00
1.850000000000000000e+02	1.292059109783681095e+02	5.192783216500330212e+01	1.183730229554993095e-03	-3.357946929109463952e+01	3.972043904306227224e-01	0.000000000000000000e+00	0.000000000000000000e+00	1.271333800385867896e+01	1.000000000000000000e+00
1.860000000000000000e+02	5.437824625782797483e+01	3.209541667148069877e+01	2.497897139477582053e-03	-7.592975159384762662e+01	3.055506868522406272e-01	0.000000000000000000e+00	0.000000000000000000e+00	5.326897119080239662e+00	1.000000000000000000e+00
1.860000000000000000e+02	8.514461662679309484e+01	5.108351515313955815e+01	2.159655950450940515e-03	-6.502960661717879987e+01	2.826507173755724578e-01	0.000000000000000000e+00	0.000000000000000000e+00	8.862512697028799735e+00	1.000000000000000000e+00
1.860000000000000000e+02	1.226944882787053075e+02	1.471384244734841040e+01	1.786307646386097641e-03	-5.299810136847981568e+01	2.994895068521029602e-01	0.000000000000000000e+00	0.000000000000000000e+00	5.386761931922775304e+00	1.000000000000000000e+00
1.860000000000000000e+02	4.664244264823569353e+01	2.314408246261449520e+01	2.018512327747715770e-03	-6.048111873365194668e+01	3.642893113737205590e-01	0.000000000000000000e+00	0.000000000000000000e+00	3.301533570364943326e+00	1.000000000000000000e+00
1.860000000000000000e+02	4.404125539550233981e+01	2.517729391066022160e+01	-1.919241164680345014e-03	5.728201080551713886e+01	3.964915311246576257e-01	0.000000000000000000e+00	0.000000000000000000e+00	3.301533570364943326e+00	1.000000000000000000e+00
1.860000000000000000e+02	8.006912484599587287e+01	4.381828876382060400e+01	-2.207210531902054334e-03	6.656209836844543304e+01	2.994726912804218655e-01	0.000000000000000000e+00	0.000000000000000000e+00	8.856967764231255202e+00	1.000000000000000000e+00
1.870000000000000000e+02	3.412119020150145587e+01	2.399116621355675250e+01	-1.704234116050644355e-03	5.035320356056380575e+01	4.100245709026020258e-01	0.000000000000000000e+00	0.000000000000000000e+00	4.917120830919868624e+00	1.000000000000000000e+00
1.870000000000000000e+02	2.048322829541601919e+01	1.788565790055713478e+01	1.732107211236213074e-03	-5.125144064205436933e+01	2.377035810493454138e-01	0.000000000000000000e+00	0.000000000000000000e+00	1.110978629179882660e+01	1.000000000000000000e+00
1.870000000000000000e+02	1.310653886995334858e+02	3.064724387963910246e+01	2.119299375256069110e-03	-6.372907748395343219e+01	2.710980770802275952e-01	0.000000000000000000e+00	0.000000000000000000e+00	5.427232211781560345e+00	1.000000000000000000e+00
1.880000000000000000e+02	1.273011690228389909e+02	2.426970632990711607e+01	-2.307221978684434200e-03	6.978506264547934279e+01	2.634892733387516062e-01	0.000000000000000000e+00	0.000000000000000000e+00	4.951344283625843445e+00	1.000000000000000000e+00
1.890000000000000000e+02	9.849757207657616220e+01	1.892695879905530632e+01	3.054381033934303394e-03	-9.386297594246995857e+01	3.288812078859884025e-01	0.000000000000000000e+00	0.000000000000000000e+00	4.062665464278507166e+00	1.000000000000000000e+00
1.890000000000000000e+02	6.724912714026066851e+01	5.262210196054848410e+01	-2.383318643842198895e-03	7.223735027150033261e+01	2.975171137174393854e-01	0.000000000000000000e+00	0.000000000000000000e+00	1.555183165990218264e+01	1.000000000000000000e+00
1.900000000000000000e+02	9.504326028375163560e+01	2.106541167732845210e+01	-3.794072832539755347e-03	1.177002497708128743e+02	2.098957491337053449e-01	0.000000000000000000e+00	0.000000000000000000e+00	4.062665464278507166e+00	1.000000000000000000e+00
1.900000000000000000e+02	5.633433993054208599e+01	2.714066839726603675e+01	1.854362290347766687e-03	-5.519122718988693066e+01	3.745293456255958109e-01	0.000000000000000000e+00	0.000000000000000000e+00	5.326897119080239662e+00	1.000000000000000000e+00
1.900000000000000000e+02	1.440771217935557047e+02	4.613649573342234333e+01	-1.893747466088018536e-03	5.646045204903473547e+01	3.027124453447442853e-01	0.000000000000000000e+00	0.000000000000000000e+00	1.595908796809859531e+01	1.000000000000000000e+00
1.910000000000000000e+02	7.676597024201069530e+01	3.187852955814712175e+01	2.622920029293077885e-03	-7.995873348192768049e+01	2.311606081297553628e-01	0.000000000000000000e+00	0.000000000000000000e+00	1.117611962330121322e+01	1.000000000000000000e+00
1.910000000000000000e+02	1.532786088720271245e+01	3.895862867764627424e+01	1.924143463512388748e-03	-5.743999206185674211e+01	4.042826072377169178e-01	0.000000000000000000e+00	0.000000000000000000e+00	1.157977862025062343e+01	1.000000000000000000e+00
1.920000000000000000e+02	5.350250876271350542e+00	2.518746521937983829e+01	1.731553857311467302e-03	-5.123360828396547362e+01	3.377762615777740729e-01	0.000000000000000000e+00	0.000000000000000000e+00	1.680248183125204875e+01	1.000000000000000000e+00
1.920000000000000000e+02	1.248852600725316222e+02	2.859164966118982321e+01	-2.655941083253586955e-03	8.102286844576143210e+01	4.267112360348829236e-01	0.000000000000000000e+00	0.000000000000000000e+00	4.619981774167918331e+00	1.000000000000000000e+00
1.920000000000000000e+02	1.363894849680253003e+02	2.959422516924934499e+01	-2.697604947510172033e-03	8.236552621606999480e+01	3.561449318914693407e-01	0.000000000000000000e+00	0.000000000000000000e+00	5.427232211781560345e+00	1.000000000000000000e+00
1.920000000000000000e+02	5.830434778701523157e+01	3.525544359488879564e+01	1.976924278627225154e-03	-5.914090417842677994e+01	3.035978240615818669e-01	0.000000000000000000e+00	0.000000000000000000e+00	8.350479475007372088e+00	1.000000000000000000e+00
1.920000000000000000e+02	1.004022722682499733e+02	3.491898185931674448e+01	-1.910168107947404987e-03	5.698962289718703289e+01	3.456423312504494083e-01	0.000000000000000000e+00	0.000000000000000000e+00	1.266384265696055067e+01	1.000000000000000000e+00
1.920000000000000000e+02	1.254572469096278198e+01	5.019922435045583597e+01	1.927007115718593674e-03	-5.753227598594126135e+01	4.131507956414507410e-01	0.000000000000000000e+00	0.000000000000000000e+00	1.157977862025062343e+01	1.000000000000000000e+00
1.930000000000000000e+02	5.267631742445511378e+01	1.190071831558157456e+01	-2.161147718539029039e-03	6.507768026686802898e+01	2.598088440215886585e-01	0.000000000000000000e+00	0.000000000000000000e+00	1.567281746040810297e+01	1.000000000000000000e+00
1.940000000000000000e+02	8.788755323783209406e+01	3.298127227582643428e+01	-1.807304164841648172e-03	5.367473420503473136e+01	3.686159438009513067e-01	0.000000000000000000e+00	0.000000000000000000e+00	8.425990483702033629e+00	1.000000000000000000e+00
1.940000000000000000e+02	1.351719225366450985e+02	1.293152979710275652e+01	2.132623906549119350e-03	-6.415847321561570027e+01	2.709679802827760220e-01	0.000000000000000000e+00	0.000000000000000000e+00	6.780321585513135574e+00	1.000000000000000000e+00
1.940000000000000000e+02	1.261349694104476242e+02	3.303939719948033371e+01	2.955441777746330503e-03	-9.067456403014151078e+01	3.972016752252145455e-01	0.000000000000000000e+00	0.000000000000000000e+00	4.619981774167918331e+00	1.000000000000000000e+00
1.970000000000000000e+02	7.738366591112774984e+01	2.463467835886521939e+01	1.973878329835337085e-03	-5.904274557296943016e+01	3.373659772485315678e-01	0.000000000000000000e+00	0.000000000000000000e+00	4.303205551917860916e+00	1.000000000000000000e+00
1.970000000000000000e+02	6.898034852032535014e+01	2.649039483058498945e+01	1.785801107498631145e-03	-5.298177766962577095e+01	2.426088289796061170e-01	0.000000000000000000e+00	0.000000000000000000e+00	8.605778686090767238e+00	1.000000000000000000e+00
1.970000000000000000e+02	1.371810381560117378e+02	1.940734752392246421e+01	1.422217046493637208e-03	-4.126493446798871645e+01	3.629018007464077655e-01	0.000000000000000000e+00	0.000000000000000000e+00	6.780321585513135574e+00	1.000000000000000000e+00
1.970000000000000000e+02	8.979937069759979806e+01	4.388105071327817086e+01	-2.504042392765942759e-03	7.612778824324045956e+01	3.073784451404217855e-01	0.000000000000000000e+00	0.000000000000000000e+00	4.973033600084656669e+00	1.000000000000000000e+00
1.970000000000000000e+02	6.618702668287096458e+01	5.274714012881588587e+01	1.582355322013733086e-03	-4.642554315821330135e+01	3.745712146280145705e-01	0.000000000000000000e+00	0.000000000000000000e+00	7.253964095480571750e+00	1.000000000000000000e+00
1.980000000000000000e+02	1.329177130000075806e+02	5.305801631158347931e+01	2.860452914252524688e-03	-8.761345729080251488e+01	1.508415862029104382e-01	0.000000000000000000e+00	0.000000000000000000e+00	2.113647846158810850e+01	1.000000000000000000e+00
1.980000000000000000e+02	6.952997935673931806e+01	1.112780267244574794e+01	1.742309256112006214e-03	-5.158021127026981389e+01	4.179235316905369757e-01	0.000000000000000000e+00	0.000000000000000000e+00	4.804524710065908977e+00	1.000000000000000000e+00
1.980000000000000000e+02	7.760182734859762377e+01	8.856835962800701623e+00	1.785367007347512299e-03	-5.296778837815240593e+01	3.868868445786278754e-01	0.000000000000000000e+00	0.000000000000000000e+00	3.733826204852046970e+00	1.000000000000000000e+00
1.990000000000000000e+02	1.248785155142495285e+02	2.527808728442866837e+01	2.571243122519650207e-03	-7.829339586471691348e+01	2.285233079566878489e-01	0.000000000000000000e+00	0.000000000000000000e+00	7.862353845430175348e+00	1.000000000000000000e+00
1.990000000000000000e+02	8.300747381296331184e+01	2.611234656372198515e+01	2.550735059402485690e-03	-7.763250396739638859e+01	2.686678706541248962e-01	0.000000000000000000e+00	0.000000000000000000e+00	5.814698499526241626e+00	1.000000000000000000e+00
1.990000000000000000e+02	4.218847633933819452e+01	2.868106968087662523e+01	-1.864301600812182189e-03	5.551153095106403867e+01	3.907024635152280823e-01	0.000000000000000000e+00	0.000000000000000000e+00	4.790597869153230270e+00	1.000000000000000000e+00
1.990000000000000000e+02	7.430686057227642038e+01	1.061315372191472228e+01	-2.063938966591403676e-03	6.194503550447424089e+01	4.007850742398484378e-01	0.000000000000000000e+00	0.000000000000000000e+00	3.733826204852046970e+00	1.000000000000000000e+00
1.990000000000000000e+02	1.400239137061050769e+02	3.003219302953865011e+01	2.143791800118472705e-03	-6.451836923933849732e+01	2.753121095387842665e-01	0.000000000000000000e+00	0.000000000000000000e+00	7.095249053307862042e+00	1.000000000000000000e+00
2.000000000000000000e+02	1.028610348213446883e+02	4.459916261898198542e+01	-1.980583050289422969e-03	5.925881158547336014e+01	3.042522087297989675e-01	0.000000000000000000e+00	0.000000000000000000e+00	1.308138962001506655e+01	1.000000000000000000e+00
2.000000000000000000e+02	9.939463712538349682e+01	2.199708046589663368e+01	2.578287997188094972e-03	-7.852042367126374245e+01	2.254590364176499717e-01	0.000000000000000000e+00	0.000000000000000000e+00	1.656028417514232842e+01	1.000000000000000000e+00
2.010000000000000000e+02	1.176529829273442829e+02	1.942123491549079617e+01	1.550424175787844250e-03	-4.539653151082938365e+01	3.296775619331628882e-01	0.000000000000000000e+00	0.000000000000000000e+00	8.788321164146488229e+00	1.000000000000000000e+00
2.010000000000000000e+02	4.696978911523429900e+01	2.897919060095463095e+01	2.124706889817539173e-03	-6.390333979911703466e+01	3.557500453072174329e-01	0.000000000000000000e+00	0.000000000000000000e+00	4.790597869153230270e+00	1.000000000000000000e+00
2.010000000000000000e+02	8.546411004056754734e+01	4.144454127903432550e+01	1.972086958839900771e-03	-5.898501693378906907e+01	3.490687558413132496e-01	0.000000000000000000e+00	0.000000000000000000e+00	4.973033600084656669e+00	1.000000000000000000e+00
2.020000000000000000e+02	4.110458300240507867e+01	4.061227144117663101e+01	2.227533810236040444e-03	-6.721703539985527698e+01	2.214026226172916001e-01	0.000000000000000000e+00	0.000000000000000000e+00	1.198033389396280413e+01	1.000000000000000000e+00
2.020000000000000000e+02	7.671405742890954116e+01	2.038388990228470732e+01	-2.628130539210363648e-03	8.012664713450270426e+01	2.320741987352133995e-01	0.000000000000000000e+00	0.000000000000000000e+00	4.303205551917860916e+00	1.000000000000000000e+00
2.030000000000000000e+02	5.917054560768414007e+01	3.809233258044187664e+01	1.905244325961396494e-03	-5.683094932571736990e+01	3.600326354056847533e-01	0.000000000000000000e+00	0.000000000000000000e+00	9.484322963867258593e+00	1.000000000000000000e+00
2.030000000000000000e+02	2.208154830301123184e+01	5.103474518097340962e+01	1.854070413179633283e-03	-5.518182116971183149e+01	2.962422471913740418e-01	0.000000000000000000e+00	0.000000000000000000e+00	1.413682237289222243e+01	1.000000000000000000e+00
2.030000000000000000e+02	4.473627532762195358e+01	1.975849957968544146e+01	-1.790327494432677070e-03	5.312764480645667931e+01	4.083628360635536136e-01	0.000000000000000000e+00	0.000000000000000000e+00	9.279199151617051555e+00	1.000000000000000000e+00
2.030000000000000000e+02	1.407294912790211185e+02	2.297211375115487186e+01	2.091305703239358139e-03	-6.282695469905678465e+01	3.513566946736826901e-01	0.000000000000000000e+00	0.000000000000000000e+00	7.095249053307862042e+00	1.000000000000000000e+00
2.030000000000000000e+02	7.240338096050287220e+00	3.008656315349707100e+01	2.058352681785615215e-03	-6.176501214765219316e+01	3.938412866145359903e-01	0.000000000000000000e+00	0.000000000000000000e+00	1.306577892046561118e+01	1.000000000000000000e+00
2.040000000000000000e+02	1.328744645861584956e+02	1.302987618899154754e+01	1.623788955210148967e-03	-4.776078151298232655e+01	2.438596734942382049e-01	0.000000000000000000e+00	0.000000000000000000e+00	7.760253257804522242e+00	1.000000000000000000e+00
2.040000000000000000e+02	6.817835043425317565e+01	4.106080597418812772e+01	2.395166853098533444e-03	-7.261917011721340032e+01	2.991082699341820472e-01	0.000000000000000000e+00	0.000000000000000000e+00	5.588531124190193822e+00	1.000000000000000000e+00
2.040000000000000000e+02	1.255174893370139273e+02	1.549897436620927849e+01	1.791684960172811036e-03	-5.317139043486729122e+01	2.803732163133443311e-01	0.000000000000000000e+00	0.000000000000000000e+00	7.760253257804522242e+00	1.000000000000000000e+00
2.040000000000000000e+02	1.841380645352026946e+01	1.623282286121431994e+01	-1.925676999076185577e-03	5.748941170829414204e+01	3.675215449263674605e-01	0.000000000000000000e+00	0.000000000000000000e+00	3.774287612459850560e+00	1.000000000000000000e+00
2.050000000000000000e+02	1.475026757946244693e+01	1.714041853101173629e+01	1.961028711654146713e-03	-5.862865436937334351e+01	3.557556611124749191e-01	0.000000000000000000e+00	0.000000000000000000e+00	3.774287612459850560e+00	1.000000000000000000e+00
2.050000000000000000e+02	6.761571555863656613e+01	4.945310564862611891e+00	2.124624422435683526e-03	-6.390068220906817231e+01	2.607060989752562064e-01	0.000000000000000000e+00	0.000000000000000000e+00	1.065084759659671043e+01	1.000000000000000000e+00
2.050000000000000000e+02	8.303534308717233614e+01	2.456933833260016442e+01	1.841029675034303948e-03	-5.476157094295523819e+01	3.657916084806894785e-01	0.000000000000000000e+00	0.000000000000000000e+00	7.581334377020249704e+00	1.000000000000000000e+00
2.050000000000000000e+02	5.220237897806423177e+01	2.724236869555532792e+01	1.982477333876087218e-03	-5.931985668107801501e+01	3.304356897546417704e-01	0.000000000000000000e+00	0.000000000000000000e+00	5.513306358589684208e+00	1.000000000000000000e+00
2.060000000000000000e+02	1.205607773967713570e+02	3.105423223712004344e+01	2.100105456680744116e-03	-6.311053514810284781e+01	3.258731739519676873e-01	0.000000000000000000e+00	0.000000000000000000e+00	1.199090886302885295e+01	1.000000000000000000e+00
2.060000000000000000e+02	1.114837250504603219e+02	5.257791187693505286e+00	1.595925665748440525e-03	-4.686286043029718229e+01	2.948346969096654613e-01	0.000000000000000000e+00	0.000000000000000000e+00	1.544871777792497625e+01	1.000000000000000000e+00
2.060000000000000000e+02	7.482101574834861424e+01	4.483589623419996428e+01	1.631748050512720231e-03	-4.801727095157141889e+01	4.521131337640944547e-01	0.000000000000000000e+00	0.000000000000000000e+00	7.640439054551962705e+00	1.000000000000000000e+00
2.060000000000000000e+02	8.841308383880570432e+01	4.840943892663921133e+01	1.674347750801815976e-03	-4.939008693075486889e+01	2.472532878547062385e-01	0.000000000000000000e+00	0.000000000000000000e+00	7.563481057311325806e+00	1.000000000000000000e+00
2.070000000000000000e+02	3.514051872469655535e+01	1.050244928184353022e+01	2.409304708903407897e-03	-7.307477600712833521e+01	2.829147314901068189e-01	0.000000000000000000e+00	0.000000000000000000e+00	6.013858378109442349e+00	1.000000000000000000e+00
2.070000000000000000e+02	4.868075614526308925e+01	5.325640724607521470e+00	1.691621058470484671e-03	-4.994673574799949023e+01	3.995778671171283936e-01	0.000000000000000000e+00	0.000000000000000000e+00	1.020379760902466337e+01	1.000000000000000000e+00
2.070000000000000000e+02	2.353605672299703855e+01	1.288681205526512130e+01	1.317418177294733253e-03	-3.788769093669001364e+01	4.539327885517472350e-01	0.000000000000000000e+00	0.000000000000000000e+00	5.383296144682564233e+00	1.000000000000000000e+00
2.070000000000000000e+02	1.799917674893505293e+01	3.750019719084179570e+01	1.695062497226505847e-03	-5.005763939482294944e+01	3.377316524436924094e-01	0.000000000000000000e+00	0.000000000000000000e+00	1.199926837227893728e+01	1.000000000000000000e+00
2.070000000000000000e+02	6.504569240080198256e+01	5.323256589782820214e+01	1.560490631274652224e-03	-4.572093264164124093e+01	4.593483637826808463e-01	0.000000000000000000e+00	0.000000000000000000e+00	5.597315260919114799e+00	1.000000000000000000e+00
2.080000000000000000e+02	9.831296354225727896e+01	2.758948622920470228e+01	-1.792367540095432792e-03	5.319338722401101194e+01	3.913062765245883812e-01	0.000000000000000000e+00	0.000000000000000000e+00	4.119826588384151833e+00	1.000000000000000000e+00
2.080000000000000000e+02	1.048716580068234947e+02	2.905921125802473526e+01	-1.710682030600479010e-03	5.056099375782696370e+01	3.970490187575504981e-01	0.000000000000000000e+00	0.000000000000000000e+00	6.721351407259671618e+00	1.000000000000000000e+00
2.080000000000000000e+02	7.061549939228403616e+01	5.267832027740738710e+01	1.557166259524125299e-03	-4.561380159074420959e+01	4.338371271183256717e-01	0.000000000000000000e+00	0.000000000000000000e+00	5.597315260919114799e+00	1.000000000000000000e+00
2.090000000000000000e+02	7.407591383339298829e+01	1.341327329368729870e+01	2.145340695009978309e-03	-6.456828385476312349e+01	2.641018594935783392e-01	0.000000000000000000e+00	0.000000000000000000e+00	1.065084759659671043e+01	1.000000000000000000e+00
2.090000000000000000e+02	7.121223020702529105e+00	1.958762405243540528e+01	-1.337956043472959345e-03	3.854954326608344672e+01	3.708141377057196930e-01	0.000000000000000000e+00	0.000000000000000000e+00	8.011937078112309152e+00	1.000000000000000000e+00
2.090000000000000000e+02	9.288199469779777928e+01	3.007109859543374242e+01	1.779991882407587619e-03	-5.279456984944071962e+01	3.685013767712784771e-01	0.000000000000000000e+00	0.000000000000000000e+00	5.971082190500366593e+00	1.000000000000000000e+00
2.090000000000000000e+02	3.068081171036363841e+01	4.913582490616928311e+01	2.222747136560679175e-03	-6.706278027448870205e+01	2.744013811427118421e-01	0.000000000000000000e+00	0.000000000000000000e+00	1.721080177169631398e+01	1.000000000000000000e+00
2.100000000000000000e+02	3.847844796366988618e+01	5.499977793912384172e+00	-1.779107947568635360e-03	5.276608420603864147e+01	4.781287649450596255e-01	0.000000000000000000e+00	0.000000000000000000e+00	4.034343708005459384e+00	1.000000000000000000e+00
2.100000000000000000e+02	1.406604550316283735e+02	1.823169530159709240e+01	-2.387654070574309756e-03	7.237706353366016288e+01	4.077216659613949190e-01	0.000000000000000000e+00	0.000000000000000000e+00	6.495899760933124156e+00	1.000000000000000000e+00
2.100000000000000000e+02	1.002711090707295511e+02	2.396476041782516475e+01	2.146793408886373683e-03	-6.461509894522532704e+01	2.949348136199622106e-01	0.000000000000000000e+00	0.000000000000000000e+00	4.119826588384151833e+00	1.000000000000000000e+00
2.100000000000000000e+02	6.304817268447715861e+01	2.950237884432522506e+01	2.169970157269956838e-03	-6.536199177100986901e+01	4.515031896371279885e-01	0.000000000000000000e+00	0.000000000000000000e+00	5.289089173979327541e+00	1.000000000000000000e+00
2.110000000000000000e+02	1.370715536608326772e+02	2.364616671206661280e+01	-2.341636187021531746e-03	7.089409333807812175e+01	3.241328140958610327e-01	0.000000000000000000e+00	0.000000000000000000e+00	6.495899760933124156e+00	1.000000000000000000e+00
2.110000000000000000e+02	5.889478023304162235e+01	2.622765817919000852e+01	-2.799782996390698039e-03	8.565831131251536590e+01	3.343490319400914679e-01	0.000000000000000000e+00	0.000000000000000000e+00	5.289089173979327541e+00	1.000000000000000000e+00
2.110000000000000000e+02	2.617394428177572507e+01	8.194112767158671318e+00	-1.099709221766579856e-03	3.087181216448907861e+01	4.544064469433127806e-01	0.000000000000000000e+00	0.000000000000000000e+00	5.383296144682564233e+00	1.000000000000000000e+00
2.120000000000000000e+02	6.181954108424657335e+01	1.438527135471652940e+01	1.895981347701974559e-03	-5.653244101502349395e+01	3.307507527547776105e-01	0.000000000000000000e+00	0.000000000000000000e+00	3.806207462881779247e+00	1.000000000000000000e+00
2.120000000000000000e+02	4.403355846024121689e+01	2.751795206557733309e+01	1.522237236994747030e-03	-4.448818051969964671e+01	2.716801584062018549e-01	0.000000000000000000e+00	0.000000000000000000e+00	1.041535109268428805e+01	1.000000000000000000e+00
2.120000000000000000e+02	7.589667872268982762e+01	4.364223971708424443e+01	-1.764865757208131060e-03	5.230711603554009059e+01	4.396802013081950733e-01	0.000000000000000000e+00	0.000000000000000000e+00	1.013516132270146208e+01	1.000000000000000000e+00
2.130000000000000000e+02	2.129353459594427278e+01	3.360735535743197744e+01	1.767950187245164806e-03	-5.240651473583088205e+01	2.516547494940183372e-01	0.000000000000000000e+00	0.000000000000000000e+00	6.904022943189440653e+00	1.000000000000000000e+00
2.130000000000000000e+02	1.041202131374198814e+02	3.669102591224422127e+01	-2.756926344659148265e-03	8.427721482798372676e+01	3.149785340030382130e-01	0.000000000000000000e+00	0.000000000000000000e+00	6.232515250028458631e+00	1.000000000000000000e+00
2.130000000000000000e+02	1.087935821957739648e+02	4.081460057341575975e+01	1.692761670102685238e-03	-4.998349304591710762e+01	4.771410437661954829e-01	0.000000000000000000e+00	0.000000000000000000e+00	6.232515250028458631e+00	1.000000000000000000e+00
2.140000000000000000e+02	1.086927264380431950e+02	1.280663449212967997e+01	2.192175037157995197e-03	-6.607756520742559303e+01	2.937839752136114368e-01	0.000000000000000000e+00	0.000000000000000000e+00	1.397953551642959624e+01	1.000000000000000000e+00
2.140000000000000000e+02	8.549704467255989471e+01	5.173581629939187820e+01	1.253947880496032253e-03	-3.584230007578115362e+01	3.502642962619292311e-01	0.000000000000000000e+00	0.000000000000000000e+00	1.196053835545432875e+01	1.000000000000000000e+00
2.150000000000000000e+02	4.236724168927364786e+01	6.573855121184010386e+00	1.691467735875482612e-03	-4.994179478111568216e+01	4.535856786379214300e-01	0.000000000000000000e+00	0.000000000000000000e+00	4.034343708005459384e+00	1.000000000000000000e+00
2.150000000000000000e+02	1.224294648714320743e+02	2.730610759313175961e+01	2.303052313597627344e-03	-6.965069121046535372e+01	2.911403595251371712e-01	0.000000000000000000e+00	0.000000000000000000e+00	7.632254151159894029e+00	1.000000000000000000e+00
2.150000000000000000e+02	7.611264325128415464e+01	3.266850392877094578e+01	-2.028456196413940763e-03	6.080156938723059312e+01	3.140802260047239614e-01	0.000000000000000000e+00	0.000000000000000000e+00	9.825306204672338950e+00	1.000000000000000000e+00
2.150000000000000000e+02	1.225308742772548669e+02	5.105501294062835882e+01	1.494627950125781545e-03	-4.359844491286774115e+01	4.133872825124759176e-01	0.000000000000000000e+00	0.000000000000000000e+00	1.038680403294790366e+01	1.000000000000000000e+00
2.160000000000000000e+02	8.526606225812788864e+01	3.977750852293298323e+01	2.547712663047260479e-03	-7.753510436167800890e+01	3.165768603711348606e-01	0.000000000000000000e+00	0.000000000000000000e+00	5.770025427778136873e+00	1.000000000000000000e+00
2.160000000000000000e+02	1.422267185354407104e+02	1.183877619985515572e+01	2.502977422353103425e-03	-7.609346855577359747e+01	3.202006088065261213e-01	0.000000000000000000e+00	0.000000000000000000e+00	8.959440343144487784e+00	1.000000000000000000e+00
2.170000000000000000e+02	3.410725579276887487e+01	2.436389852487589991e+01	2.720672492842630356e-03	-8.310889986935937657e+01	1.065927002929499823e-01	0.000000000000000000e+00	0.000000000000000000e+00	1.041535109268428805e+01	1.000000000000000000e+00
2.170000000000000000e+02	1.342133949615308381e+02	5.186241122298658190e+00	-1.847484705485045965e-03	5.496959045691324519e+01	4.008592622654185700e-01	0.000000000000000000e+00	0.000000000000000000e+00	3.797290857628315752e+00	1.000000000000000000e+00
2.170000000000000000e+02	1.337442555406113343e+02	8.954440435122609898e+00	2.099695004807904455e-03	-6.309730794495596484e+01	3.369362018078985166e-01	0.000000000000000000e+00	0.000000000000000000e+00	3.797290857628315752e+00	1.000000000000000000e+00
2.170000000000000000e+02	6.346579368430810320e+01	1.095349810648353994e+01	2.170025881846189726e-03	-6.536378754863662266e+01	2.032389356546208115e-01	0.000000000000000000e+00	0.000000000000000000e+00	3.806207462881779247e+00	1.000000000000000000e+00
2.170000000000000000e+02	6.647738829383165182e+01	2.933091902322227895e+01	2.035377957619115621e-03	-6.102462974498124737e+01	2.882993000379898696e-01	0.000000000000000000e+00	0.000000000000000000e+00	1.019694126181274640e+01	1.000000000000000000e+00
2.180000000000000000e+02	8.390110272180737638e+01	2.667880100695671786e+01	-3.025605782939129115e-03	9.293566602941638166e+01	2.356260150986453361e-01	0.000000000000000000e+00	0.000000000000000000e+00	3.548118894758625075e+00	1.000000000000000000e+00
2.180000000000000000e+02	1.372461016212793936e+02	1.991979058263705227e+01	-3.444445089924144058e-03	1.064331622427015418e+02	2.165872022602729485e-01	0.000000000000000000e+00	0.000000000000000000e+00	9.492593865764913375e+00	1.000000000000000000e+00
2.180000000000000000e+02	1.173969751181149519e+02	4.202568420352695000e+01	1.539558522298694427e-03	-4.504637546200869025e+01	3.236562328998544569e-01	0.000000000000000000e+00	0.000000000000000000e+00	8.688215773984339307e+00	1.000000000000000000e+00
2.190000000000000000e+02	8.655711973742840826e+01	1.545909926242504540e+01	1.846665275310330895e-03	-5.494318353784949949e+01	2.877548465872461492e-01	0.000000000000000000e+00	0.000000000000000000e+00	8.869314175121635557e+00	1.000000000000000000e+00
2.190000000000000000e+02	1.241050874697332773e+02	3.475215300905286853e+01	-2.420035401111172990e-03	7.342058279991204017e+01	2.660873923253401774e-01	0.000000000000000000e+00	0.000000000000000000e+00	7.632254151159894029e+00	1.000000000000000000e+00
2.190000000000000000e+02	6.009723970959583284e+01	5.288033683924228967e+01	-2.786028784358592688e-03	8.521506870914933529e+01	2.252586321583608386e-01	0.000000000000000000e+00	0.000000000000000000e+00	6.210884042266910043e+00	1.000000000000000000e+00
2.200000000000000000e+02	5.244782984021379946e+01	1.149134314071687868e+01	2.435151471156049054e-03	-7.390771257686435547e+01	3.498387064450364514e-01	0.000000000000000000e+00	0.000000000000000000e+00	1.103108356194525363e+01	1.000000000000000000e+00
2.200000000000000000e+02	8.655907656482513346e+01	2.432841322168030018e+01	2.255957073177179001e-03	-6.813300216209363214e+01	3.097239457471225865e-01	0.000000000000000000e+00	0.000000000000000000e+00	3.548118894758625075e+00	1.000000000000000000e+00
2.210000000000000000e+02	9.064625957337067064e+01	4.186237549381161216e+01	2.968922818563950704e-03	-9.110900343053303629e+01	2.117860226779405552e-01	0.000000000000000000e+00	0.000000000000000000e+00	5.770025427778136873e+00	1.000000000000000000e+00
2.210000000000000000e+02	7.907517796226584039e+01	9.138377395156476624e+00	2.231677879145653465e-03	-6.735058197364209320e+01	3.361088243675586229e-01	0.000000000000000000e+00	0.000000000000000000e+00	9.794436055755832982e+00	1.000000000000000000e+00
2.210000000000000000e+02	6.383849607822380534e+01	1.619847160477518955e+01	1.607461090015809176e-03	-4.723460048136411160e+01	3.268719352738166384e-01	0.000000000000000000e+00	0.000000000000000000e+00	3.694885078887881757e+00	1.000000000000000000e+00
2.210000000000000000e+02	1.101053138583943394e+02	5.132297290480939722e+01	2.199607219111387145e-03	-6.631707436069602579e+01	4.181580506195369251e-01	0.000000000000000000e+00	0.000000000000000000e+00	3.898084874646938758e+00	1.000000000000000000e+00
2.220000000000000000e+02	5.171291591437033475e+01	4.739915872083765436e+01	-1.886473845247760295e-03	5.622605267889211689e+01	2.704835396074973808e-01	0.000000000000000000e+00	0.000000000000000000e+00	6.829628619241202792e+00	1.000000000000000000e+00
2.220000000000000000e+02	1.092693561732050682e+02	4.751558003848679590e+01	-2.421803044620523138e-03	7.347754679821878199e+01	2.840644750693795961e-01	0.000000000000000000e+00	0.000000000000000000e+00	3.898084874646938758e+00	1.000000000000000000e+00
2.230000000000000000e+02	4.258239286745284602e+01	2.891780916321800277e+01	-1.922429102076216425e-03	5.738474512918581638e+01	2.494965712844352534e-01	0.000000000000000000e+00	0.000000000000000000e+00	7.919070980539118843e+00	1.000000000000000000e+00
2.230000000000000000e+02	7.799927435962919731e+01	2.988605982483271362e+01	-2.159138476665095532e-03	6.501293053079332651e+01	3.860977048069443862e-01	0.000000000000000000e+00	0.000000000000000000e+00	6.223998876143942205e+00	1.000000000000000000e+00
2.230000000000000000e+02	9.477326829552136189e+01	3.567342765708685448e+01	2.841598698390184960e-03	-8.700586219893236262e+01	1.993191099901571173e-01	0.000000000000000000e+00	0.000000000000000000e+00	6.141550227102990256e+00	1.000000000000000000e+00
2.230000000000000000e+02	4.192329005192604541e+01	5.175904012670071097e+01	1.245855638941939861e-03	-3.558151987222385060e+01	4.080249860545205332e-01	0.000000000000000000e+00	0.000000000000000000e+00	1.018698888749640119e+01	1.000000000000000000e+00
2.230000000000000000e+02	1.034844835379488615e+02	9.527795869346068258e+00	2.711820747506193431e-03	-8.282364393189837415e+01	2.652696670696146342e-01	0.000000000000000000e+00	0.000000000000000000e+00	5.391352736927251144e+00	1.000000000000000000e+00
2.230000000000000000e+02	6.179141025125183972e+01	3.323183405088376219e+01	2.090650476534204345e-03	-6.280583939343917876e+01	2.336266422234114515e-01	0.000000000000000000e+00	0.000000000000000000e+00	8.432490821465606246e+00	1.000000000000000000e+00
2.230000000000000000e+02	1.055924154220841018e+02	3.610853852627662519e+01	2.800779548247139296e-03	-8.569042614673540470e+01	2.115253966198502589e-01	0.000000000000000000e+00	0.000000000000000000e+00	9.814180035750540654e+00	1.000000000000000000e+00
2.230000000000000000e+02	9.570910997706315015e+01	4.954329526610643342e+01	2.759912260767863248e-03	-8.437343882295850506e+01	3.337246828605924254e-01	0.000000000000000000e+00	0.000000000000000000e+00	6.442759633399195884e+00	1.000000000000000000e+00
2.230000000000000000e+02	6.628643355405399973e+01	5.339895051261283498e+01	-2.983547718898851061e-03	9.158030479503713650e+01	3.064291359316898555e-01	0.000000000000000000e+00	0.000000000000000000e+00	6.189641381365322381e+00	1.000000000000000000e+00
2.240000000000000000e+02	4.607991833985764885e+01	2.181295161611008382e+01	1.664446631262306514e-03	-4.907101390856453804e+01	4.306132458480258496e-01	0.000000000000000000e+00	0.000000000000000000e+00	5.799479146066067514e+00	1.000000000000000000e+00
2.240000000000000000e+02	7.354136487246850606e+01	3.422946920163842321e+01	-1.893559358561232309e-03	5.645439010454159501e+01	4.917593214310171934e-01	0.000000000000000000e+00	0.000000000000000000e+00	6.223998876143942205e+00	1.000000000000000000e+00
2.240000000000000000e+02	7.099320509620779873e+00	5.074688405172833683e+01	1.755652112106397206e-03	-5.201019753291336656e+01	3.231663982840236038e-01	0.000000000000000000e+00	0.000000000000000000e+00	1.500009778740555788e+01	1.000000000000000000e+00
2.240000000000000000e+02	1.188284626095907015e+02	5.219687218955145624e+01	2.291594121931810665e-03	-6.928144005365835767e+01	3.070029368941773473e-01	0.000000000000000000e+00	0.000000000000000000e+00	8.766813793811941480e+00	1.000000000000000000e+00
2.250000000000000000e+02	1.077345037114646402e+02	1.284502556574664567e+01	-2.383162357591489706e-03	7.223231379798421870e+01	3.140871778986303875e-01	0.000000000000000000e+00	0.000000000000000000e+00	5.391352736927251144e+00	1.000000000000000000e+00
2.250000000000000000e+02	7.025895806481094041e+01	4.865229806679953839e+01	2.317595975033348316e-03	-7.011937457394672890e+01	2.800065099509695399e-01	0.000000000000000000e+00	0.000000000000000000e+00	6.189641381365322381e+00	1.000000000000000000e+00
2.250000000000000000e+02	1.198754228794635566e+02	1.982017183516949643e+01	2.128329911086380370e-03	-6.402009511563413469e+01	1.574872598465554274e-01	0.000000000000000000e+00	0.000000000000000000e+00	8.351765357630196007e+00	1.000000000000000000e+00
2.250000000000000000e+02	5.354414252294731114e+01	3.147414338646969512e+01	2.008473140276982941e-03	-6.015759634067003958e+01	3.269951624653844036e-01	0.000000000000000000e+00	0.000000000000000000e+00	6.909138233074822999e+00	1.000000000000000000e+00
2.260000000000000000e+02	7.089356099093227215e+01	1.907574072978252744e+01	2.614608981050346465e-03	-7.969090202410150425e+01	2.870294473019369130e-01	0.000000000000000000e+00	0.000000000000000000e+00	4.649582177884759915e+00	1.000000000000000000e+00
2.260000000000000000e+02	1.368865676599737355e+02	2.344663988037865110e+01	1.844501499753297248e-03	-5.487345380642172898e+01	2.749790473190102391e-01	0.000000000000000000e+00	0.000000000000000000e+00	1.365442166100367238e+01	1.000000000000000000e+00
2.260000000000000000e+02	1.063508909160771765e+01	2.607073574309683650e+01	1.770883727479998773e-03	-5.250105086830664192e+01	3.468266916671557398e-01	0.000000000000000000e+00	0.000000000000000000e+00	1.728874550340866634e+01	1.000000000000000000e+00
2.260000000000000000e+02	3.397668257432911076e+01	2.902647579518960796e+01	3.121176581595250070e-03	-9.601552618448961596e+01	2.782983460588333013e-01	0.000000000000000000e+00	0.000000000000000000e+00	3.804201784654751783e+00	1.000000000000000000e+00
2.260000000000000000e+02	6.624455433758510026e+01	1.900258633116346729e+01	-2.497385053393568182e-03	7.591324913129317054e+01	3.358971524316519686e-01	0.000000000000000000e+00	0.000000000000000000e+00	3.694885078887881757e+00	1.000000000000000000e+00
2.260000000000000000e+02	5.698033391018569915e+01	4.305196022823130164e+01	1.125456754797735321e-03	-3.170155097790443222e+01	4.624285308960756069e-01	0.000000000000000000e+00	0.000000000000000000e+00	6.829628619241202792e+00	1.000000000000000000e+00
2.270000000000000000e+02	2.789471831994172746e+01	2.506778011991511335e+01	3.544595374172179996e-03	-1.096606006895082146e+02	2.637630931413019741e-01	0.000000000000000000e+00	0.000000000000000000e+00	7.256828552548479472e+00	1.000000000000000000e+00
2.270000000000000000e+02	1.236476372354255062e+02	3.583763508362017092e+01	3.243645152393546862e-03	-9.996219270558476921e+01	2.545219497464262792e-01	0.000000000000000000e+00	0.000000000000000000e+00	8.371494201087520182e+00	1.000000000000000000e+00
2.270000000000000000e+02	9.199149037832165732e+01	4.114885922102853755e+01	1.930801681874766938e-03	-5.765455950009538810e+01	3.027548541212448097e-01	0.000000000000000000e+00	0.000000000000000000e+00	6.141550227102990256e+00	1.000000000000000000e+00
2.270000000000000000e+02	1.153302862123811678e+02	3.488706308829037539e+01	1.972294759655875401e-03	-5.899171351331243329e+01	3.793238022988597580e-01	0.000000000000000000e+00	0.000000000000000000e+00	8.371494201087520182e+00	1.000000000000000000e+00
2.270000000000000000e+02	2.188688431979809579e+01	4.823075802315519667e+01	-2.010986408406240447e-03	6.023858880363110302e+01	3.152382850396197034e-01	0.000000000000000000e+00	0.000000000000000000e+00	1.077491787150735369e+01	1.000000000000000000e+00
2.280000000000000000e+02	1.377605833500330164e+02	4.515487257325650461e+01	2.264136636247364616e-03	-6.839659638480614490e+01	3.296290285064228387e-01	0.000000000000000000e+00	0.000000000000000000e+00	8.492125211425610942e+00	1.000000000000000000e+00
2.280000000000000000e+02	8.957636956646040005e+01	4.756879615242768722e+01	2.205880464647305781e-03	-6.651923568236276196e+01	2.394834717364002774e-01	0.000000000000000000e+00	0.000000000000000000e+00	6.442759633399195884e+00	1.000000000000000000e+00
2.280000000000000000e+02	4.507620878403565712e+01	4.207225293678642686e+01	1.390547648908974955e-03	-4.024435792025965242e+01	4.339697764093212173e-01	0.000000000000000000e+00	0.000000000000000000e+00	1.018698888749640119e+01	1.000000000000000000e+00
2.290000000000000000e+02	1.264387340972774467e+02	1.465539396511253045e+01	-1.860829767562473692e-03	5.539964781268711391e+01	3.484898793042278120e-01	0.000000000000000000e+00	0.000000000000000000e+00	6.611525303477140625e+00	1.000000000000000000e+00
2.290000000000000000e+02	4.806829492934517845e+01	2.726091608956557266e+01	2.110505798061585066e-03	-6.344569607035553105e+01	3.285160270379631209e-01	0.000000000000000000e+00	0.000000000000000000e+00	5.799479146066067514e+00	1.000000000000000000e+00
2.290000000000000000e+02	3.764294247618286704e+01	2.801134548314603379e+01	-1.798217553094086331e-03	5.338190947342782522e+01	3.988324568589993735e-01	0.000000000000000000e+00	0.000000000000000000e+00	3.804201784654751783e+00	1.000000000000000000e+00
2.290000000000000000e+02	1.440799618400336897e+02	3.550859318108326335e+01	1.915261154304138394e-03	-5.715375117447059949e+01	3.322568728912395075e-01	0.000000000000000000e+00	0.000000000000000000e+00	3.721271544136581788e+00	1.000000000000000000e+00
2.310000000000000000e+02	3.178599687619671244e+01	4.397559342780993319e+01	-2.339038600132744596e-03	7.081038362265654484e+01	3.077338309588795173e-01	0.000000000000000000e+00	0.000000000000000000e+00	1.077491787150735369e+01	1.000000000000000000e+00
2.320000000000000000e+02	1.144905400143747158e+02	1.286384136586063853e+01	1.786478221705254830e-03	-5.300359832085751322e+01	2.880183815814365555e-01	0.000000000000000000e+00	0.000000000000000000e+00	5.564714363836298361e+00	1.000000000000000000e+00
2.320000000000000000e+02	1.319604672187782626e+02	1.829170118170457116e+01	1.908387212802395167e-03	-5.693223185227994776e+01	3.531267507233670777e-01	0.000000000000000000e+00	0.000000000000000000e+00	6.611525303477140625e+00	1.000000000000000000e+00
2.320000000000000000e+02	6.409235855342292609e+01	1.629895081847939053e+01	2.254944214787221474e-03	-6.810036183427565959e+01	2.481818246732729882e-01	0.000000000000000000e+00	0.000000000000000000e+00	8.151692409711031928e+00	1.000000000000000000e+00
2.320000000000000000e+02	7.224139806459814395e+01	1.609099844930405965e+01	-1.729283949329087208e-03	5.116045833388741926e+01	2.863077584317149649e-01	0.000000000000000000e+00	0.000000000000000000e+00	8.151692409711031928e+00	1.000000000000000000e+00
2.320000000000000000e+02	1.221259451731341699e+02	2.750803408181521093e+01	2.601570675680074489e-03	-7.927073019584184976e+01	2.669391522095140301e-01	0.000000000000000000e+00	0.000000000000000000e+00	3.508391295983438241e+00	1.000000000000000000e+00
2.330000000000000000e+02	3.400304716039622122e+01	1.697110344480012856e+01	-1.775002222145220538e-03	5.263377328767177232e+01	3.752961153054185095e-01	0.000000000000000000e+00	0.000000000000000000e+00	1.054664811309003269e+01	1.000000000000000000e+00
2.330000000000000000e+02	9.191714138392582356e+01	4.098898125877804688e+01	-2.279497606069691949e-03	6.889161829070540932e+01	2.492337215433698683e-01	0.000000000000000000e+00	0.000000000000000000e+00	3.338590749450042861e+00	1.000000000000000000e+00
2.330000000000000000e+02	7.747798729679631435e+01	4.257221069539647118e+01	2.672031229536909070e-03	-8.154138875870359016e+01	3.707008938632754269e-01	0.000000000000000000e+00	0.000000000000000000e+00	3.538788938541282292e+00	1.000000000000000000e+00
2.330000000000000000e+02	7.490934043143846566e+01	4.500635950609589742e+01	-3.135062357118242188e-03	9.646300854685256354e+01	3.940755797926992487e-01	0.000000000000000000e+00	0.000000000000000000e+00	3.538788938541282292e+00	1.000000000000000000e+00
2.340000000000000000e+02	1.076948618193969907e+02	2.147121074819884612e+01	-1.652532789940838829e-03	4.868707900694379731e+01	3.950150738351554391e-01	0.000000000000000000e+00	0.000000000000000000e+00	7.496328049108605285e+00	1.000000000000000000e+00
2.340000000000000000e+02	1.205046308631181091e+02	3.061932792744752163e+01	-2.713358971538127207e-03	8.287321466869398989e+01	3.034173353599834977e-01	0.000000000000000000e+00	0.000000000000000000e+00	3.508391295983438241e+00	1.000000000000000000e+00
2.340000000000000000e+02	8.647239819412824602e+00	3.319583228396589902e+01	-1.454551028441171401e-03	4.230692788078196287e+01	3.355330183255799126e-01	0.000000000000000000e+00	0.000000000000000000e+00	2.052541822192338117e+01	1.000000000000000000e+00
2.350000000000000000e+02	9.541380782997849508e+01	3.160913506159500130e+01	2.536356776222078828e-03	-7.716915007595270026e+01	2.499889189116474286e-01	0.000000000000000000e+00	0.000000000000000000e+00	9.508750394147778451e+00	1.000000000000000000e+00
2.350000000000000000e+02	8.931160053271524646e+01	3.890155579544138931e+01	2.177203490455308695e-03	-6.559509283304130633e+01	2.332348733053470902e-01	0.000000000000000000e+00	0.000000000000000000e+00	3.338590749450042861e+00	1.000000000000000000e+00
2.350000000000000000e+02	1.103109174430007613e+02	5.319512679628781626e+01	1.692533370571235344e-03	-4.997613587573309957e+01	3.434986316837453924e-01	0.000000000000000000e+00	0.000000000000000000e+00	1.241588923796921939e+01	1.000000000000000000e+00
2.360000000000000000e+02	1.425934818028003974e+02	5.234708302193386942e+01	2.962274027287362457e-03	-9.089473978912680252e+01	3.078917893394772509e-01	0.000000000000000000e+00	0.000000000000000000e+00	4.175722973413267702e+00	1.000000000000000000e+00
2.360000000000000000e+02	1.384829699286456730e+02	2.198292529282187502e+01	1.825603679814749060e-03	-5.426445353160028162e+01	2.533905596368952740e-01	0.000000000000000000e+00	0.000000000000000000e+00	7.494543150767859707e+00	1.000000000000000000e+00
2.360000000000000000e+02	2.762131080732248734e+01	2.536784254645159820e+01	-1.948020852044245882e-03	5.820946368478493582e+01	3.359718391258014192e-01	0.000000000000000000e+00	0.000000000000000000e+00	1.054664811309003269e+01	1.000000000000000000e+00
2.360000000000000000e+02	5.465844766088387274e+01	4.854633860867689066e+01	-1.807838267175178879e-03	5.369194616223194316e+01	2.868406496734794420e-01	0.000000000000000000e+00	0.000000000000000000e+00	2.055796950214710250e+01	1.000000000000000000e+00
2.360000000000000000e+02	1.406432877029601229e+02	4.865473887171716427e+01	-2.402763300814875214e-03	7.286397289139382849e+01	4.173679829761482996e-01	0.000000000000000000e+00	0.000000000000000000e+00	4.175722973413267702e+00	1.000000000000000000e+00
2.370000000000000000e+02	5.085039661430177205e+01	2.219107508745358359e+01	-2.313186840661713914e-03	6.997728601279091265e+01	2.921112675034236439e-01	0.000000000000000000e+00	0.000000000000000000e+00	3.016637067477464740e+00	1.000000000000000000e+00
2.370000000000000000e+02	1.008674282213245164e+02	1.463175901629466225e+01	2.135976830466500189e-03	-6.426652438732652683e+01	2.158992911909443091e-01	0.000000000000000000e+00	0.000000000000000000e+00	7.942191007294456817e+00	1.000000000000000000e+00
2.370000000000000000e+02	1.194014246589056967e+02	1.548095006807303342e+01	-2.538301577326726108e-03	7.723182314676482463e+01	1.770563214205118641e-01	0.000000000000000000e+00	0.000000000000000000e+00	5.564714363836298361e+00	1.000000000000000000e+00
2.370000000000000000e+02	1.080013608722951091e+02	3.057153773432913368e+01	1.560352582694256654e-03	-4.571648389444855098e+01	2.978357745568903647e-01	0.000000000000000000e+00	0.000000000000000000e+00	7.637333502643177674e+00	1.000000000000000000e+00
2.380000000000000000e+02	1.002910803907372781e+02	2.264549979970447069e+01	2.263507827001249705e-03	-6.837633240700661474e+01	2.235724533154134219e-01	0.000000000000000000e+00	0.000000000000000000e+00	7.496328049108605285e+00	1.000000000000000000e+00
2.380000000000000000e+02	1.272773032814314007e+02	4.296046902162512282e+01	-2.368399506498807070e-03	7.175656683871446262e+01	3.016910201635412125e-01	0.000000000000000000e+00	0.000000000000000000e+00	1.407738808132320862e+01	1.000000000000000000e+00
2.390000000000000000e+02	8.095895320468082446e+01	3.288658924033376252e+01	-1.925124534983382093e-03	5.747160802588842898e+01	2.028153670283204812e-01	0.000000000000000000e+00	0.000000000000000000e+00	1.029303356866108210e+01	1.000000000000000000e+00
2.390000000000000000e+02	5.743810227071360686e+01	1.022494784989613414e+01	3.030526625106432295e-03	-9.309424486242387786e+01	1.610857784343576737e-01	0.000000000000000000e+00	0.000000000000000000e+00	1.365965105267827795e+01	1.000000000000000000e+00
2.390000000000000000e+02	2.398826663066128972e+01	1.320730535749280854e+01	-1.475684249859886147e-03	4.298796610073065949e+01	2.522302274355707752e-01	0.000000000000000000e+00	0.000000000000000000e+00	8.525805705804449630e+00	1.000000000000000000e+00
2.390000000000000000e+02	1.228434874082768431e+02	2.004761744054884431e+01	1.708268276260516182e-03	-5.048320822165565147e+01	4.199554935743182726e-01	0.000000000000000000e+00	0.000000000000000000e+00	5.718587838045646521e+00	1.000000000000000000e+00
2.400000000000000000e+02	9.349564833135781328e+01	1.758730621609226219e+01	1.932447425852986669e-03	-5.770759516972716341e+01	3.543938681091214349e-01	0.000000000000000000e+00	0.000000000000000000e+00	7.942191007294456817e+00	1.000000000000000000e+00
2.400000000000000000e+02	7.329732122951011775e+01	2.456503561775086553e+01	1.379303728619005968e-03	-3.988201186294042344e+01	3.646608199995619026e-01	0.000000000000000000e+00	0.000000000000000000e+00	1.131144814851222868e+01	1.000000000000000000e+00
2.410000000000000000e+02	1.092608358047361179e+02	3.838472332627756600e+01	3.949188395358894238e-03	-1.226989967529050460e+02	1.893646306686338487e-01	0.000000000000000000e+00	0.000000000000000000e+00	6.276050092338813613e+00	1.000000000000000000e+00
2.410000000000000000e+02	1.102607301194437071e+02	4.458061035889537038e+01	2.749808236164896086e-03	-8.404782699153990677e+01	3.757581773265438185e-01	0.000000000000000000e+00	0.000000000000000000e+00	6.276050092338813613e+00	1.000000000000000000e+00
2.410000000000000000e+02	1.934160120562250995e+01	6.059028407004887207e+00	-1.277113137951190695e-03	3.658882259543560167e+01	4.868746780233109694e-01	0.000000000000000000e+00	0.000000000000000000e+00	8.525805705804449630e+00	1.000000000000000000e+00
2.410000000000000000e+02	1.127477788519612005e+02	2.458819590948757039e+01	-1.590459446726890085e-03	4.668670630790722242e+01	2.691265341484173623e-01	0.000000000000000000e+00	0.000000000000000000e+00	7.637333502643177674e+00	1.000000000000000000e+00
2.410000000000000000e+02	4.960614888160913694e+01	2.493915564969485033e+01	1.611891522583193360e-03	-4.737737539719507396e+01	3.857267559165034054e-01	0.000000000000000000e+00	0.000000000000000000e+00	3.016637067477464740e+00	1.000000000000000000e+00
2.410000000000000000e+02	1.698961187887627844e+01	3.807181337335138949e+01	1.421265575166100626e-03	-4.123427239681655010e+01	3.412605728924710258e-01	0.000000000000000000e+00	0.000000000000000000e+00	9.547093182652428567e+00	1.000000000000000000e+00
2.420000000000000000e+02	9.124218140160257917e+01	4.013750981006662499e+01	2.560447424312129686e-03	-7.794549419157955583e+01	2.012509260795192212e-01	0.000000000000000000e+00	0.000000000000000000e+00	6.134578263741054194e+00	1.000000000000000000e+00
2.420000000000000000e+02	3.348205058234667320e+01	2.966584736122975130e+01	-2.329812009202937139e-03	7.051304792837066771e+01	2.419417769177157895e-01	0.000000000000000000e+00	0.000000000000000000e+00	1.145108123098840203e+01	1.000000000000000000e+00
2.420000000000000000e+02	4.191206701362287390e+01	3.741582054357742493e+01	1.624480060272465382e-03	-4.778305303288514239e+01	3.588327651682012842e-01	0.000000000000000000e+00	0.000000000000000000e+00	9.646131832655548521e+00	1.000000000000000000e+00
2.420000000000000000e+02	9.017946262491829401e+00	4.332533938345188318e+01	1.745316483536621995e-03	-5.167712204272912402e+01	3.830348647718994082e-01	0.000000000000000000e+00	0.000000000000000000e+00	9.547093182652428567e+00	1.000000000000000000e+00
2.420000000000000000e+02	3.606157970041354588e+01	5.007565860231608212e+01	1.875939023931448481e-03	-5.588655801243369581e+01	2.601505649563408129e-01	0.000000000000000000e+00	0.000000000000000000e+00	1.394631497835579026e+01	1.000000000000000000e+00
2.430000000000000000e+02	1.012027191919090683e+02	1.519280285154883181e+01	2.098493852812370955e-03	-6.305859967607834449e+01	2.278011052548193360e-01	0.000000000000000000e+00	0.000000000000000000e+00	7.508247272489786184e+00	1.000000000000000000e+00
2.430000000000000000e+02	5.085154001064040585e+01	3.379177834341403752e+01	1.985892030829420566e-03	-5.942989854779990821e+01	2.999836423849308042e-01	0.000000000000000000e+00	0.000000000000000000e+00	8.939794607350984634e+00	1.000000000000000000e+00
2.430000000000000000e+02	1.155097660008709823e+02	3.503513137278419975e+01	1.626280758887711482e-03	-4.784108226351181514e+01	3.009048649251926388e-01	0.000000000000000000e+00	0.000000000000000000e+00	7.020971515074887037e+00	1.000000000000000000e+00
2.440000000000000000e+02	1.242839699122752677e+02	3.971332293591214579e+01	-1.409006475874738026e-03	4.083921122776210666e+01	3.670265633641601744e-01	0.000000000000000000e+00	0.000000000000000000e+00	9.943446614741981548e+00	1.000000000000000000e+00
2.450000000000000000e+02	8.514066626097522317e+01	2.434302657144830562e+01	3.010248469551575230e-03	-9.244076195561569875e+01	1.934053616206868886e-01	0.000000000000000000e+00	0.000000000000000000e+00	5.388877123577988648e+00	1.000000000000000000e+00
2.450000000000000000e+02	9.568325242524976204e+01	3.590549626603282007e+01	1.678626105990330781e-03	-4.952796100797975498e+01	3.303569671796313667e-01	0.000000000000000000e+00	0.000000000000000000e+00	6.134578263741054194e+00	1.000000000000000000e+00
2.450000000000000000e+02	7.653016347409895559e+01	3.887486197050637315e+01	1.622040424007814043e-03	-4.770443342700105660e+01	4.798382118828143916e-01	0.000000000000000000e+00	0.000000000000000000e+00	7.309832757789217261e+00	1.000000000000000000e+00
2.450000000000000000e+02	8.240894196041678299e+01	4.925784218672513504e+01	-2.956538612124992495e-03	9.070991056430317201e+01	2.561777346826763502e-01	0.000000000000000000e+00	0.000000000000000000e+00	1.193173560977544945e+01	1.000000000000000000e+00
2.470000000000000000e+02	1.402255147915579983e+02	4.940663203176018925e+01	2.176142574082720431e-03	-6.556090379088882969e+01	2.736198664493021404e-01	0.000000000000000000e+00	0.000000000000000000e+00	1.865725313023961363e+01	1.000000000000000000e+00
2.470000000000000000e+02	1.145210426176149241e+02	5.194829794473391438e+00	-2.089495420285047457e-03	6.276861660396090770e+01	2.960004990427841376e-01	0.000000000000000000e+00	0.000000000000000000e+00	1.665344421198545533e+01	1.000000000000000000e+00
2.470000000000000000e+02	4.011579591682449575e+01	1.497048161404192079e+01	1.595260975645940377e-03	-4.684144015767261493e+01	3.375307020439527461e-01	0.000000000000000000e+00	0.000000000000000000e+00	1.612328600522634048e+01	1.000000000000000000e+00
2.470000000000000000e+02	9.202188746157251842e+01	1.843141339875348805e+01	1.716514227188826059e-03	-5.074894185642594380e+01	3.310236034070251909e-01	0.000000000000000000e+00	0.000000000000000000e+00	7.321570139305234370e+00	1.000000000000000000e+00
2.470000000000000000e+02	1.119967191195781311e+02	4.111399167923404718e+01	1.381854846452996088e-03	-3.996422406874268063e+01	3.424429457404419841e-01	0.000000000000000000e+00	0.000000000000000000e+00	6.046943078288986584e+00	1.000000000000000000e+00
2.480000000000000000e+02	1.543240010483113878e+01	4.892525254511386379e+01	2.066400605878455400e-03	-6.202436417874464070e+01	1.976456670333688326e-01	0.000000000000000000e+00	0.000000000000000000e+00	1.322782039472369320e+01	1.000000000000000000e+00
2.480000000000000000e+02	3.404435459686324350e+01	4.668151319793323495e+01	1.511095447232643123e-03	-4.412912571606680956e+01	3.574625793756966985e-01	0.000000000000000000e+00	0.000000000000000000e+00	5.871683226053715288e+00	1.000000000000000000e+00
2.480000000000000000e+02	9.038836890234155419e+01	2.556843003187226415e+01	1.656923543038502436e-03	-4.882857521401135870e+01	3.607468771164905608e-01	0.000000000000000000e+00	0.000000000000000000e+00	5.388877123577988648e+00	1.000000000000000000e+00
2.480000000000000000e+02	8.212375718204050656e+01	3.416897582894652885e+01	-2.247548844263204306e-03	6.786203896443255701e+01	4.176829583312586802e-01	0.000000000000000000e+00	0.000000000000000000e+00	7.309832757789217261e+00	1.000000000000000000e+00
2.480000000000000000e+02	3.951564489754390763e+01	4.455039932185850660e+01	1.711084285268487520e-03	-5.057395679822855072e+01	3.496122677030603088e-01	0.000000000000000000e+00	0.000000000000000000e+00	5.871683226053715288e+00	1.000000000000000000e+00
2.490000000000000000e+02	8.570826897059593108e+00	7.224294597201505574e+00	2.235904744767117699e-03	-6.748679675045103465e+01	2.627768033927209146e-01	0.000000000000000000e+00	0.000000000000000000e+00	3.248212560405790583e+01	1.000000000000000000e+00
2.490000000000000000e+02	6.108073324900338719e+01	2.372828824766446232e+01	2.087981139347482810e-03	-6.271981745622151294e+01	2.352883085175478950e-01	0.000000000000000000e+00	0.000000000000000000e+00	8.400109750346182125e+00	1.000000000000000000e+00
2.500000000000000000e+02	9.639226791219962820e+01	5.827175565061446072e+00	-1.743857303824044615e-03	5.163009858452795697e+01	3.861629170616703854e-01	0.000000000000000000e+00	0.000000000000000000e+00	1.334042865321416471e+01	1.000000000000000000e+00
2.500000000000000000e+02	4.843465039844122799e+01	4.407543781564550756e+01	1.668182804041609376e-03	-4.919141564044550563e+01	3.137342380714771561e-01	0.000000000000000000e+00	0.000000000000000000e+00	7.311548149287379950e+00	1.000000000000000000e+00
2.510000000000000000e+02	1.268625156319648823e+02	3.316898338655764888e+01	-2.116416726979680318e-03	6.363618139338621660e+01	2.933984431726559539e-01	0.000000000000000000e+00	0.000000000000000000e+00	1.376091742701362897e+01	1.000000000000000000e+00
2.510000000000000000e+02	7.315823769786503306e+01	4.084058717042640296e+01	3.097772280646104385e-03	-9.526130026020933883e+01	1.503715648554608819e-01	0.000000000000000000e+00	0.000000000000000000e+00	9.167758206321066083e+00	1.000000000000000000e+00
2.510000000000000000e+02	1.180091514779505246e+02	4.634465907572408838e+01	-1.507367483072245308e-03	4.400898851476055285e+01	3.046200722581495768e-01	0.000000000000000000e+00	0.000000000000000000e+00	4.047311072919391961e+00	1.000000000000000000e+00
2.510000000000000000e+02	1.106261877429676304e+02	4.949660695247503384e+01	2.081102639229727349e-03	-6.249815122828124458e+01	3.679266411476755927e-01	0.000000000000000000e+00	0.000000000000000000e+00	4.862380537743852926e+00	1.000000000000000000e+00
2.520000000000000000e+02	1.099084922048634354e+02	3.543906181669581201e+01	2.251849406888609822e-03	-6.800062869749571348e+01	3.154131146215372050e-01	0.000000000000000000e+00	0.000000000000000000e+00	6.046943078288986584e+00	1.000000000000000000e+00
2.520000000000000000e+02	4.930598685955077087e+01	2.941904147500391176e+01	2.338147485468775912e-03	-7.078166660254422027e+01	3.163328562934614174e-01	0.000000000000000000e+00	0.000000000000000000e+00	6.998335799336294016e+00	1.000000000000000000e+00
2.520000000000000000e+02	4.802601294049512148e+01	3.629933003921466650e+01	2.238035195336891391e-03	-6.755545255237447577e+01	3.476814384875692721e-01	0.000000000000000000e+00	0.000000000000000000e+00	6.998335799336294016e+00	1.000000000000000000e+00
2.520000000000000000e+02	2.865944520549104624e+01	4.906846672100729023e+01	1.374078034947108073e-03	-3.971360889938869576e+01	4.276716855923140548e-01	0.000000000000000000e+00	0.000000000000000000e+00	5.890228881342738809e+00	1.000000000000000000e+00
2.530000000000000000e+02	8.489801668658250833e+01	4.712860598665783129e+01	2.390193011387278799e-03	-7.245888332334392601e+01	3.264192496008104794e-01	0.000000000000000000e+00	0.000000000000000000e+00	7.568502762590275879e+00	1.000000000000000000e+00
2.530000000000000000e+02	8.856979870593337978e+01	4.051043019043510895e+01	1.899866247860148693e-03	-5.665763562856491120e+01	3.410419168409907220e-01	0.000000000000000000e+00	0.000000000000000000e+00	7.568502762590275879e+00	1.000000000000000000e+00
2.530000000000000000e+02	4.544700613288936353e+01	5.074872172102993062e+01	1.638429729438433975e-03	-4.823259442884342008e+01	3.627096647033580812e-01	0.000000000000000000e+00	0.000000000000000000e+00	7.311548149287379950e+00	1.000000000000000000e+00
2.540000000000000000e+02	5.894033104210743801e+01	5.998605391124915975e+00	-1.344269268806723124e-03	3.875299297487389083e+01	3.774949644774963087e-01	0.000000000000000000e+00	0.000000000000000000e+00	1.604668585756144594e+01	1.000000000000000000e+00
2.540000000000000000e+02	1.340677345839184795e+02	1.882062811834654781e+01	2.460861869605905031e-03	-7.473625469297333268e+01	1.884278685750122584e-01	0.000000000000000000e+00	0.000000000000000000e+00	1.319093226218188164e+01	1.000000000000000000e+00
2.550000000000000000e+02	5.405604190809786047e+01	5.204642259884636957e+01	1.915512533507432317e-03	-5.716185210909630143e+01	3.136714427981229791e-01	0.000000000000000000e+00	0.000000000000000000e+00	8.145207541307788901e+00	1.000000000000000000e+00
2.550000000000000000e+02	8.378891696295207225e+01	2.074248060926725401e+01	-1.421751704938922951e-03	4.124993839248221406e+01	3.675554918892430800e-01	0.000000000000000000e+00	0.000000000000000000e+00	8.125732186204855267e+00	1.000000000000000000e+00
2.550000000000000000e+02	1.167475083962173557e+02	4.249901431115069528e+01	1.823050437266704286e-03	-5.418217285486077373e+01	2.341654295709693079e-01	0.000000000000000000e+00	0.000000000000000000e+00	4.047311072919391961e+00	1.000000000000000000e+00
2.550000000000000000e+02	7.382630968632714996e+01	4.998397113632215394e+01	-2.301164337826200681e-03	6.958984939022397498e+01	3.382775092405824191e-01	0.000000000000000000e+00	0.000000000000000000e+00	7.833344540461408378e+00	1.000000000000000000e+00
2.560000000000000000e+02	1.125179938415958816e+02	5.376422002676752854e+00	-1.624753771652814828e-03	4.779187364321990827e+01	3.428153603677938088e-01	0.000000000000000000e+00	0.000000000000000000e+00	1.727688492203990478e+01	1.000000000000000000e+00
2.560000000000000000e+02	6.029401342793374852e+01	4.680885472733447727e+01	-2.359947997038823724e-03	7.148420888417140873e+01	3.158954061375990330e-01	0.000000000000000000e+00	0.000000000000000000e+00	8.145207541307788901e+00	1.000000000000000000e+00
2.570000000000000000e+02	2.431062566720041573e+01	3.487842413608372283e+01	3.360031742531796768e-03	-1.037128615980925304e+02	2.749678402748644279e-01	0.000000000000000000e+00	0.000000000000000000e+00	1.484148038231236022e+01	1.000000000000000000e+00
2.570000000000000000e+02	7.170023449682379635e+01	1.933878783586555272e+01	-2.579182448401199160e-03	7.854924821485481345e+01	1.523532324116253500e-01	0.000000000000000000e+00	0.000000000000000000e+00	1.216990538866171256e+01	1.000000000000000000e+00
2.570000000000000000e+02	1.422928841193214851e+02	2.913312583062413808e+01	2.160256988568194907e-03	-6.504897564385893816e+01	2.692410371938519509e-01	0.000000000000000000e+00	0.000000000000000000e+00	4.327643637045913039e+00	1.000000000000000000e+00
2.580000000000000000e+02	3.146275383052726582e+01	1.872256717156472661e+01	1.715183439926364984e-03	-5.070605596740789167e+01	3.023776911195524830e-01	0.000000000000000000e+00	0.000000000000000000e+00	1.578818877866567760e+01	1.000000000000000000e+00
2.580000000000000000e+02	1.015262128890232987e+02	3.115115669470716853e+01	-2.787774421235681994e-03	8.527132352273856952e+01	3.621001994012049696e-01	0.000000000000000000e+00	0.000000000000000000e+00	1.590441516739656258e+01	1.000000000000000000e+00
2.580000000000000000e+02	4.681081484063385290e+01	2.242444887427090450e+01	1.627368171415100994e-03	-4.787612516952838604e+01	3.330456899906900636e-01	0.000000000000000000e+00	0.000000000000000000e+00	6.503972314117926423e+00	1.000000000000000000e+00
2.580000000000000000e+02	5.725486424027938881e+01	3.140762853084566686e+01	2.326024997670775307e-03	-7.039100786918191943e+01	2.491446699519231922e-01	0.000000000000000000e+00	0.000000000000000000e+00	1.122222325385600961e+01	1.000000000000000000e+00
2.580000000000000000e+02	7.009134835371310146e+01	4.309838107203177060e+01	-2.136519655754940284e-03	6.428401745006682688e+01	3.921335726047205927e-01	0.000000000000000000e+00	0.000000000000000000e+00	6.973726598134606824e+00	1.000000000000000000e+00
2.590000000000000000e+02	1.159840314527216378e+02	2.230206337568449371e+01	3.046192390878514535e-03	-9.359908910855968145e+01	1.889924948913888070e-01	0.000000000000000000e+00	0.000000000000000000e+00	5.951270600766531693e+00	1.000000000000000000e+00
2.590000000000000000e+02	9.164982704419939807e+01	1.868490527493081643e+01	-2.688059428467250416e-03	8.205791275910215177e+01	2.844112717772695476e-01	0.000000000000000000e+00	0.000000000000000000e+00	8.125732186204855267e+00	1.000000000000000000e+00
2.590000000000000000e+02	1.349076922082391263e+02	4.917235027679350878e+01	-2.160733320612382314e-03	6.506432589837292824e+01	2.376363893546405981e-01	0.000000000000000000e+00	0.000000000000000000e+00	1.168265090515967408e+01	1.000000000000000000e+00
2.590000000000000000e+02	8.769654832907453113e+01	4.887829998808662424e+01	-2.696272612197147134e-03	8.232259043964579348e+01	2.117845014870831655e-01	0.000000000000000000e+00	0.000000000000000000e+00	1.391423834404180404e+01	1.000000000000000000e+00
2.600000000000000000e+02	1.296981220606637635e+02	2.674292509417040620e+01	-2.742939334723740706e-03	8.382647009010959493e+01	3.381377542031361871e-01	0.000000000000000000e+00	0.000000000000000000e+00	4.460348994709343984e+00	1.000000000000000000e+00
2.600000000000000000e+02	1.369021377045201859e+02	3.521724425142509318e+01	2.203656591580053191e-03	-6.644756925133903280e+01	3.838750668222190576e-01	0.000000000000000000e+00	0.000000000000000000e+00	4.309866315471471587e+00	1.000000000000000000e+00
2.610000000000000000e+02	1.396827632146449503e+02	3.851012588149912830e+01	-2.460939083960617200e-03	7.473874299921143916e+01	3.734469552575142570e-01	0.000000000000000000e+00	0.000000000000000000e+00	4.309866315471471587e+00	1.000000000000000000e+00
2.610000000000000000e+02	1.096880670843762999e+02	5.230113960516924010e+01	-2.758049745672371770e-03	8.431341749728699142e+01	3.517689399248187243e-01	0.000000000000000000e+00	0.000000000000000000e+00	6.666435450144832409e+00	1.000000000000000000e+00
2.610000000000000000e+02	8.219247983274402714e+01	3.179941662358330490e+01	2.442030971819918357e-03	-7.412941104835759631e+01	3.136760031809215921e-01	0.000000000000000000e+00	0.000000000000000000e+00	1.039692250975959809e+01	1.000000000000000000e+00
2.610000000000000000e+02	7.447101297222630478e+00	4.622485789450239224e+01	1.551067949222655062e-03	-4.541727772388451001e+01	3.132950836253685090e-01	0.000000000000000000e+00	0.000000000000000000e+00	2.032535395044862625e+01	1.000000000000000000e+00
2.620000000000000000e+02	7.130908273260745034e+01	3.623179635705236024e+01	1.853501421735485530e-03	-5.516348487764302178e+01	2.720429097152874398e-01	0.000000000000000000e+00	0.000000000000000000e+00	6.973726598134606824e+00	1.000000000000000000e+00
2.620000000000000000e+02	1.395641287741688359e+02	2.577419836555960941e+01	-1.809624917346516586e-03	5.374952266835236969e+01	3.831932326387210708e-01	0.000000000000000000e+00	0.000000000000000000e+00	4.327643637045913039e+00	1.000000000000000000e+00
2.620000000000000000e+02	1.203921325594317437e+02	3.019068215910176534e+01	2.479861862326678684e-03	-7.534854758316824075e+01	2.676035548767744521e-01	0.000000000000000000e+00	0.000000000000000000e+00	8.602523085848426732e+00	1.000000000000000000e+00
2.630000000000000000e+02	1.187202206289188382e+02	4.434477751132881451e+01	-1.744582827805791093e-03	5.165347928694283297e+01	3.612189927748654661e-01	0.000000000000000000e+00	0.000000000000000000e+00	4.887769402366228810e+00	1.000000000000000000e+00
2.640000000000000000e+02	1.031420986901328831e+02	5.103952976353276938e+01	-2.958913801273261798e-03	9.078645330038345662e+01	3.771441993118318514e-01	0.000000000000000000e+00	0.000000000000000000e+00	6.666435450144832409e+00	1.000000000000000000e+00
2.640000000000000000e+02	7.166091746868847423e+00	1.469659181153395977e+01	-2.130843577692460161e-03	6.410110041989091201e+01	3.910037691817574990e-01	0.000000000000000000e+00	0.000000000000000000e+00	7.435101211129543586e+00	1.000000000000000000e+00
2.640000000000000000e+02	1.219070237383848934e+02	2.172259452620110665e+01	2.284331712498257130e-03	-6.904740198179176502e+01	2.552596866591206881e-01	0.000000000000000000e+00	0.000000000000000000e+00	5.951270600766531693e+00	1.000000000000000000e+00
2.650000000000000000e+02	1.307545644994329166e+02	2.240949198309413859e+01	2.180569639442546045e-03	-6.570357019524412578e+01	3.252114950229650914e-01	0.000000000000000000e+00	0.000000000000000000e+00	4.460348994709343984e+00	1.000000000000000000e+00
2.650000000000000000e+02	5.647761420503366736e+01	1.800623836202719374e+01	-1.743145004449925652e-03	5.160714405770929147e+01	2.662278327818474732e-01	0.000000000000000000e+00	0.000000000000000000e+00	9.392232120051078326e+00	1.000000000000000000e+00
2.650000000000000000e+02	5.373511620631624908e+01	2.698915152669432871e+01	1.898572002345698352e-03	-5.661592733223498186e+01	3.124458672001403370e-01	0.000000000000000000e+00	0.000000000000000000e+00	9.392232120051078326e+00	1.000000000000000000e+00
2.650000000000000000e+02	4.130319312650152597e+01	4.456523596955728550e+01	1.531746589382590321e-03	-4.479462847170692896e+01	4.207197635182678974e-01	0.000000000000000000e+00	0.000000000000000000e+00	4.319804802137098498e+00	1.000000000000000000e+00
2.650000000000000000e+02	2.987068122892464928e+01	4.855938797602392754e+01	-1.600625337413533363e-03	4.701431183288854498e+01	2.791122108227401810e-01	0.000000000000000000e+00	0.000000000000000000e+00	8.084412810278086781e+00	1.000000000000000000e+00
2.660000000000000000e+02	7.390098648720147878e+01	8.394756470705670992e+00	-1.942738897937737247e-03	5.803924767505904470e+01	2.633164616296123084e-01	0.000000000000000000e+00	0.000000000000000000e+00	1.651801184075553053e+01	1.000000000000000000e+00
2.660000000000000000e+02	7.408836745079415209e+01	2.528640194720858148e+01	2.449612028549497719e-03	-7.437371783330759456e+01	2.244468627059011956e-01	0.000000000000000000e+00	0.000000000000000000e+00	1.039692250975959809e+01	1.000000000000000000e+00
2.660000000000000000e+02	1.329291798192917611e+02	3.258457955291875408e+01	1.736524715107054008e-03	-5.139379891830608216e+01	2.947477244412938235e-01	0.000000000000000000e+00	0.000000000000000000e+00	8.984597262545642948e+00	1.000000000000000000e+00
2.660000000000000000e+02	4.199620927366468237e+01	3.763466152762809713e+01	2.382183449087793385e-03	-7.220076753763702015e+01	2.905216354588819883e-01	0.000000000000000000e+00	0.000000000000000000e+00	6.212807761891748548e+00	1.000000000000000000e+00
2.670000000000000000e+02	8.735182771489031950e+01	4.229493852621140348e+01	-2.978962947504348348e-03	9.143255616327299151e+01	2.635098776142432708e-01	0.000000000000000000e+00	0.000000000000000000e+00	1.495073857996318623e+01	1.000000000000000000e+00
2.670000000000000000e+02	1.407943134115438966e+02	1.615595019762155360e+01	2.009639763547787193e-03	-6.019519188845508495e+01	3.166967744698928611e-01	0.000000000000000000e+00	0.000000000000000000e+00	9.696600025889352992e+00	1.000000000000000000e+00
2.670000000000000000e+02	8.875598119232320471e+01	2.510447082917223582e+01	2.171546649944313540e-03	-6.541279575131338220e+01	1.835044424831653309e-01	0.000000000000000000e+00	0.000000000000000000e+00	5.860183023306458239e+00	1.000000000000000000e+00
2.670000000000000000e+02	1.139515462333565381e+02	4.541717400508289870e+01	1.904282631297865959e-03	-5.679995779779039111e+01	4.048437231458196228e-01	0.000000000000000000e+00	0.000000000000000000e+00	4.887769402366228810e+00	1.000000000000000000e+00
2.690000000000000000e+02	1.380897412057639428e+02	4.593410767963370489e+01	2.586224291611546357e-03	-7.877617832977263390e+01	3.494912059723087605e-01	0.000000000000000000e+00	0.000000000000000000e+00	3.437420613170899752e+00	1.000000000000000000e+00
2.690000000000000000e+02	1.382348092739907308e+01	1.138601794606907625e+01	2.494590468227338934e-03	-7.582319095845737422e+01	2.473660678364291154e-01	0.000000000000000000e+00	0.000000000000000000e+00	7.435101211129543586e+00	1.000000000000000000e+00
2.690000000000000000e+02	8.456093319638554817e+01	2.101261093684592751e+01	2.044698461763973154e-03	-6.132499188220926811e+01	3.385612239764097531e-01	0.000000000000000000e+00	0.000000000000000000e+00	5.860183023306458239e+00	1.000000000000000000e+00
2.700000000000000000e+02	3.452001082489645967e+01	4.194565493068493112e+01	1.611910841909164815e-03	-4.737799798090389203e+01	3.210314102483285970e-01	0.000000000000000000e+00	0.000000000000000000e+00	3.210687588514134383e+00	1.000000000000000000e+00
2.700000000000000000e+02	9.362228296534023286e+01	2.872268834289601003e+01	1.732011580419508126e-03	-5.124835884776042150e+01	2.508764092049878824e-01	0.000000000000000000e+00	0.000000000000000000e+00	6.064024317455044333e+00	1.000000000000000000e+00
2.700000000000000000e+02	1.195366320687789994e+02	3.681099008231593928e+01	2.834941958285415974e-03	-8.679134239895533653e+01	3.006662930614466545e-01	0.000000000000000000e+00	0.000000000000000000e+00	7.569980513357645435e+00	1.000000000000000000e+00
2.700000000000000000e+02	1.195574416907221575e+02	4.438094199314397770e+01	2.694076576916394974e-03	-8.225182110784749057e+01	2.860397915524940382e-01	0.000000000000000000e+00	0.000000000000000000e+00	5.700863150565838922e+00	1.000000000000000000e+00
2.710000000000000000e+02	1.011981387751390997e+02	1.457851999354839734e+01	-2.272170523019764656e-03	6.865549604985670840e+01	2.120588381005458212e-01	0.000000000000000000e+00	0.000000000000000000e+00	7.414952990180183612e+00	1.000000000000000000e+00
2.710000000000000000e+02	1.085368451590173606e+02	1.563914078242937400e+01	-1.348407575602290041e-03	3.888635385903889130e+01	2.805455910451006840e-01	0.000000000000000000e+00	0.000000000000000000e+00	7.414952990180183612e+00	1.000000000000000000e+00
2.710000000000000000e+02	1.405554745576159519e+02	4.353910882589350706e+01	1.896171630636103332e-03	-5.653857306409344119e+01	4.696672189922239671e-01	0.000000000000000000e+00	0.000000000000000000e+00	3.437420613170899752e+00	1.000000000000000000e+00
2.720000000000000000e+02	3.636926322634825226e+01	2.551196235814079571e+01	1.772672404821938434e-03	-5.255869270193350218e+01	4.434737703076010451e-01	0.000000000000000000e+00	0.000000000000000000e+00	4.056054644051122260e+00	1.000000000000000000e+00
2.720000000000000000e+02	1.320459164532946374e+02	4.896728205582711979e+01	1.964899376333900227e-03	-5.875339023104293545e+01	4.374409831664908266e-01	0.000000000000000000e+00	0.000000000000000000e+00	6.762245517204841683e+00	1.000000000000000000e+00
2.720000000000000000e+02	7.475780561682758218e+01	5.255013554085491734e+01	2.059241119921932477e-03	-6.179364291410771415e+01	2.574062110951788052e-01	0.000000000000000000e+00	0.000000000000000000e+00	1.245688173045420122e+01	1.000000000000000000e+00
2.730000000000000000e+02	2.292004875690014742e+01	1.251969414996408148e+01	3.191349492377068379e-03	-9.827691517486600503e+01	2.015297517260017379e-01	0.000000000000000000e+00	0.000000000000000000e+00	5.890027671002296294e+00	1.000000000000000000e+00
2.730000000000000000e+02	3.396322560919376343e+01	2.224660445120835206e+01	-2.042689383629634012e-03	6.126024742279918911e+01	2.885369233032015757e-01	0.000000000000000000e+00	0.000000000000000000e+00	4.056054644051122260e+00	1.000000000000000000e+00
2.730000000000000000e+02	3.325675152918663713e+01	4.693750714184226780e+01	-2.502593197308448231e-03	7.608108653718366554e+01	1.875235311761465073e-01	0.000000000000000000e+00	0.000000000000000000e+00	5.149214750448233957e+00	1.000000000000000000e+00
2.730000000000000000e+02	1.393639754547668019e+02	2.380486558805149855e+01	2.112676804508178789e-03	-6.351565882409718711e+01	3.813271823234883895e-01	0.000000000000000000e+00	0.000000000000000000e+00	1.135469422824052188e+01	1.000000000000000000e+00
2.740000000000000000e+02	6.796767797670702294e+01	3.643664135428901574e+01	1.896897897525020053e-03	-5.656197770740056541e+01	4.075016848045449613e-01	0.000000000000000000e+00	0.000000000000000000e+00	1.250478345462221164e+01	1.000000000000000000e+00
2.740000000000000000e+02	5.389459758626653496e+01	4.600355310831564992e+01	2.173920572063057707e-03	-6.548929765615854137e+01	2.990486310890670962e-01	0.000000000000000000e+00	0.000000000000000000e+00	3.448165245007995150e+00	1.000000000000000000e+00
2.750000000000000000e+02	2.513342773983869094e+01	2.938466209548474950e+01	1.937161759798971964e-03	-5.785951907830715157e+01	2.983067097086906649e-01	0.000000000000000000e+00	0.000000000000000000e+00	9.493560430199158517e+00	1.000000000000000000e+00
2.750000000000000000e+02	5.217126733005640205e+01	4.899018605946846350e+01	-2.019002151767670256e-03	6.049690377995550961e+01	3.551759235523423985e-01	0.000000000000000000e+00	0.000000000000000000e+00	3.448165245007995150e+00	1.000000000000000000e+00
2.760000000000000000e+02	1.739867698967207943e+01	4.577804175660953234e+01	2.162989217167198431e-03	-6.513702431683174154e+01	2.527427978280115672e-01	0.000000000000000000e+00	0.000000000000000000e+00	1.005526741150069370e+01	1.000000000000000000e+00
2.770000000000000000e+02	1.418321363236573802e+02	1.194214881519333282e+01	-2.170870946847836772e-03	6.539102057445222727e+01	2.955526628945458478e-01	0.000000000000000000e+00	0.000000000000000000e+00	6.528384791487851224e+00	1.000000000000000000e+00
2.770000000000000000e+02	3.313442170358838013e+01	3.449463129635908132e+01	2.301489549568901550e-03	-6.960032964886354989e+01	3.246995576519726701e-01	0.000000000000000000e+00	0.000000000000000000e+00	6.508572694009939319e+00	1.000000000000000000e+00
2.770000000000000000e+02	8.141335171798299086e+01	4.202029183157230108e+01	2.999091358460717009e-03	-9.208121340754819073e+01	2.444186131901970871e-01	0.000000000000000000e+00	0.000000000000000000e+00	6.755369621996031526e+00	1.000000000000000000e+00
2.770000000000000000e+02	7.343438990739093342e+00	4.580236256255897587e+01	2.538714780621273859e-03	-7.724513901710092512e+01	3.240656688327095969e-01	0.000000000000000000e+00	0.000000000000000000e+00	1.005526741150069370e+01	1.000000000000000000e+00
2.780000000000000000e+02	1.354179513923142508e+02	1.315789535631965101e+01	-3.430744796855108268e-03	1.059916572293556385e+02	2.292696650201265784e-01	0.000000000000000000e+00	0.000000000000000000e+00	5.697910202236311505e+00	1.000000000000000000e+00
2.780000000000000000e+02	5.563078443086671143e+01	3.439442028750973890e+01	3.296296732277307143e-03	-1.016589400935513083e+02	1.630330484666243640e-01	0.000000000000000000e+00	0.000000000000000000e+00	5.299138561890330834e+00	1.000000000000000000e+00
2.780000000000000000e+02	2.330944904825021169e+01	6.642552550660112409e+00	-1.630002071703956978e-03	4.796100511890781348e+01	4.008099518053253041e-01	0.000000000000000000e+00	0.000000000000000000e+00	5.890027671002296294e+00	1.000000000000000000e+00
2.780000000000000000e+02	1.118293990188360709e+02	1.243951868344829492e+01	1.681185416752750987e-03	-4.961043723871619449e+01	2.668767711030880507e-01	0.000000000000000000e+00	0.000000000000000000e+00	1.141991383481602540e+01	1.000000000000000000e+00
2.780000000000000000e+02	6.345566711875724408e+00	1.363406543017630845e+01	1.490834660580778138e-03	-4.347620253872636198e+01	3.331272055526153242e-01	0.000000000000000000e+00	0.000000000000000000e+00	1.661190170964778190e+01	1.000000000000000000e+00
2.780000000000000000e+02	1.015264835912130934e+02	2.877660996915021485e+01	-1.790021380669924332e-03	5.311777999843918252e+01	3.301530090003689244e-01	0.000000000000000000e+00	0.000000000000000000e+00	7.904677250392862398e+00	1.000000000000000000e+00
2.790000000000000000e+02	1.417258412697771917e+02	4.631293235513442852e+01	1.700502393632956962e-03	-5.023294524583126019e+01	2.375159808384973426e-01	0.000000000000000000e+00	0.000000000000000000e+00	2.836866947287054685e+01	1.000000000000000000e+00
2.790000000000000000e+02	7.316846375417999582e+01	2.486480549495679782e+01	-1.783324950210307333e-03	5.290198113891513998e+01	2.642192032604810947e-01	0.000000000000000000e+00	0.000000000000000000e+00	4.866306375943199036e+00	1.000000000000000000e+00
2.790000000000000000e+02	1.549546973595492361e+01	2.791001018288979552e+01	2.043009730084897630e-03	-6.127057089290992309e+01	2.764917742942135659e-01	0.000000000000000000e+00	0.000000000000000000e+00	7.608047696646883296e+00	1.000000000000000000e+00
2.800000000000000000e+02	1.007396462060886648e+02	4.854713401996879618e+00	1.258948017180861086e-03	-3.600343425025776156e+01	4.509478527672980963e-01	0.000000000000000000e+00	0.000000000000000000e+00	1.116213801767115221e+01	1.000000000000000000e+00
2.800000000000000000e+02	7.575960516889686858e+01	1.032041715676262861e+01	2.168245420294624259e-03	-6.530641047669190868e+01	2.345977818822878591e-01	0.000000000000000000e+00	0.000000000000000000e+00	9.557506611261519680e+00	1.000000000000000000e+00
2.800000000000000000e+02	9.172757427215255177e+01	1.144075049444486325e+01	1.898083727858139056e-03	-5.660019222109100667e+01	2.959994594269590440e-01	0.000000000000000000e+00	0.000000000000000000e+00	6.796565872447504653e+00	1.000000000000000000e+00
2.800000000000000000e+02	5.432953959612711259e+01	1.629819557100983118e+01	1.539445643688904441e-03	-4.504273784112929491e+01	3.892511324174171561e-01	0.000000000000000000e+00	0.000000000000000000e+00	1.814294868840229924e+01	1.000000000000000000e+00
2.800000000000000000e+02	5.037686894806863336e+01	3.508524703693954905e+01	2.210886101253057602e-03	-6.668054709703768879e+01	3.377787086249878223e-01	0.000000000000000000e+00	0.000000000000000000e+00	5.299138561890330834e+00	1.000000000000000000e+00
2.800000000000000000e+02	8.627744100398960825e+01	4.863786141409366337e+01	2.395354878015871960e-03	-7.262522939953828427e+01	2.115172175549251410e-01	0.000000000000000000e+00	0.000000000000000000e+00	8.212891802632999116e+00	1.000000000000000000e+00
2.810000000000000000e+02	2.305446749024403275e+01	2.704748904975383184e+01	1.343392928937378302e-03	-3.872475208661252566e+01	4.075429797872177629e-01	0.000000000000000000e+00	0.000000000000000000e+00	7.288944679647999969e+00	1.000000000000000000e+00
2.810000000000000000e+02	1.156611970703506387e+02	3.511401587101521926e+01	-2.682857735648832946e-03	8.189028324594909236e+01	3.224587643382925695e-01	0.000000000000000000e+00	0.000000000000000000e+00	1.549041118570795028e+01	1.000000000000000000e+00
2.810000000000000000e+02	4.896988835388361139e+01	4.356840485945271269e+01	-1.481395349870980212e-03	4.317201174660933560e+01	3.757972734148716798e-01	0.000000000000000000e+00	0.000000000000000000e+00	6.506309877106771111e+00	1.000000000000000000e+00
2.810000000000000000e+02	4.254181834884445834e+01	4.457437912714203776e+01	-1.990869383652447196e-03	5.959029849059560036e+01	3.964978641342445931e-01	0.000000000000000000e+00	0.000000000000000000e+00	5.451867334390210651e+00	1.000000000000000000e+00
2.820000000000000000e+02	8.928645938316121544e+01	5.097701877473452825e+00	1.412979362451704255e-03	-4.096724128758247474e+01	3.171257571019145960e-01	0.000000000000000000e+00	0.000000000000000000e+00	4.021991467875216664e+00	1.000000000000000000e+00
2.820000000000000000e+02	3.023981712684593504e+01	2.866515594625136387e+01	1.956014743810860837e-03	-5.846707447262141955e+01	2.817755014750618070e-01	0.000000000000000000e+00	0.000000000000000000e+00	5.536165274587428797e+00	1.000000000000000000e+00
2.830000000000000000e+02	1.059993269209509634e+02	2.225912617703397345e+01	1.917933892278519004e-03	-5.723988270531471301e+01	2.396945941013967074e-01	0.000000000000000000e+00	0.000000000000000000e+00	7.904677250392862398e+00	1.000000000000000000e+00
2.830000000000000000e+02	7.768753743496722564e+01	2.667005085561046585e+01	1.515299935211850135e-03	-4.426461935200719466e+01	3.028904482941371379e-01	0.000000000000000000e+00	0.000000000000000000e+00	4.866306375943199036e+00	1.000000000000000000e+00
2.830000000000000000e+02	9.571119402117398067e+01	3.662418427660458065e+01	-3.712026863564280195e-03	1.150562401540139206e+02	3.197730282855048012e-01	0.000000000000000000e+00	0.000000000000000000e+00	5.635089111016994501e+00	1.000000000000000000e+00
2.830000000000000000e+02	6.894448943621927128e+01	5.240284397567341301e+01	1.510472724407452543e-03	-4.410905787898762043e+01	3.287998312760644914e-01	0.000000000000000000e+00	0.000000000000000000e+00	8.069340748350134263e+00	1.000000000000000000e+00
2.840000000000000000e+02	8.528581928569330728e+01	4.683824868939510999e+00	-1.756459190831095429e-03	5.203620641471783159e+01	3.987768267133690037e-01	0.000000000000000000e+00	0.000000000000000000e+00	4.021991467875216664e+00	1.000000000000000000e+00
2.840000000000000000e+02	1.119861462908972527e+02	1.411394848560867210e+01	-1.406697844598058531e-03	4.076481338258572862e+01	3.594292812959460903e-01	0.000000000000000000e+00	0.000000000000000000e+00	1.010870544596371623e+01	1.000000000000000000e+00
2.840000000000000000e+02	1.920496115143703619e+01	3.857913783232773142e+01	-1.638743705472916860e-03	4.824271260606752065e+01	2.835973481641158589e-01	0.000000000000000000e+00	0.000000000000000000e+00	9.503500895456435060e+00	1.000000000000000000e+00
2.840000000000000000e+02	4.086790365869168085e+01	3.938584686436465887e+01	2.046756512345234216e-03	-6.139131452543796286e+01	3.081600275322482485e-01	0.000000000000000000e+00	0.000000000000000000e+00	5.243447947851317181e+00	1.000000000000000000e+00
2.850000000000000000e+02	8.551268961286069725e+01	2.341729196598381435e+01	-2.326649107460832411e-03	7.041112040252701831e+01	2.829952087091136548e-01	0.000000000000000000e+00	0.000000000000000000e+00	7.867073370668198784e+00	1.000000000000000000e+00
2.850000000000000000e+02	2.701604759407121747e+01	3.316587099467435706e+01	1.398099490435395506e-03	-4.048772321741844138e+01	3.827632275748711344e-01	0.000000000000000000e+00	0.000000000000000000e+00	5.536165274587428797e+00	1.000000000000000000e+00
2.850000000000000000e+02	1.196068135696424228e+01	4.870777443622809955e+01	2.061724742243288989e-03	-6.187368001262898076e+01	3.161979783345860717e-01	0.000000000000000000e+00	0.000000000000000000e+00	1.245266514423627946e+01	1.000000000000000000e+00
2.850000000000000000e+02	7.700475262829806411e+01	5.278548922574674407e+01	1.581789476092960089e-03	-4.640730823363586666e+01	3.661553620358667382e-01	0.000000000000000000e+00	0.000000000000000000e+00	8.069340748350134263e+00	1.000000000000000000e+00
2.870000000000000000e+02	1.162044542230328972e+02	2.842727424096928956e+01	1.802121066209318037e-03	-5.350770390726599146e+01	2.553353292578416367e-01	0.000000000000000000e+00	0.000000000000000000e+00	7.482524401719948592e+00	1.000000000000000000e+00
2.870000000000000000e+02	1.442572994720740098e+02	4.070800522012272182e+01	2.823871217670093688e-03	-8.643457722185384284e+01	3.669544863842576499e-01	0.000000000000000000e+00	0.000000000000000000e+00	1.493371354838669518e+01	1.000000000000000000e+00
2.880000000000000000e+02	4.705778479902114952e+01	1.100493821868552224e+01	-1.992372291622353936e-03	5.963873113360314449e+01	3.495161780401261353e-01	0.000000000000000000e+00	0.000000000000000000e+00	4.201826291191872009e+00	1.000000000000000000e+00
2.880000000000000000e+02	4.936067097795940839e+01	1.451948789513147986e+01	1.842517191948209176e-03	-5.480950759450106347e+01	3.920021149011528871e-01	0.000000000000000000e+00	0.000000000000000000e+00	4.201826291191872009e+00	1.000000000000000000e+00
2.880000000000000000e+02	1.223375853640261823e+02	2.414091519981176148e+01	1.744058217927981587e-03	-5.163657323318642511e+01	3.378889845010427662e-01	0.000000000000000000e+00	0.000000000000000000e+00	7.482524401719948592e+00	1.000000000000000000e+00
2.880000000000000000e+02	4.252924551048644020e+01	3.042653679006611611e+01	2.023787669299898472e-03	-6.065112164750673429e+01	2.961333546445421572e-01	0.000000000000000000e+00	0.000000000000000000e+00	8.746274619685388885e+00	1.000000000000000000e+00
2.880000000000000000e+02	1.001468480788858955e+02	4.009969896789939980e+01	1.854753933767147589e-03	-5.520384827267904626e+01	3.281629427125765108e-01	0.000000000000000000e+00	0.000000000000000000e+00	3.435277913320205823e+00	1.000000000000000000e+00
2.880000000000000000e+02	3.648334323394665546e+01	4.226149918402813199e+01	1.604336196902315459e-03	-4.713389781983523363e+01	4.041473553256436091e-01	0.000000000000000000e+00	0.000000000000000000e+00	5.243447947851317181e+00	1.000000000000000000e+00
2.890000000000000000e+02	3.267493792047595491e+01	3.312697566624139967e+01	1.753197937594192131e-03	-5.193110941813331038e+01	3.054187611430693172e-01	0.000000000000000000e+00	0.000000000000000000e+00	5.659023994723032303e+00	1.000000000000000000e+00
2.890000000000000000e+02	1.335218143200588941e+02	5.108900511879006245e+01	1.956411732928802633e-03	-5.847986782564911579e+01	4.148548521051800275e-01	0.000000000000000000e+00	0.000000000000000000e+00	1.493371354838669518e+01	1.000000000000000000e+00
2.900000000000000000e+02	4.348731010211841408e+01	3.912017998272210662e+01	1.783652635997593069e-03	-5.291254112600153547e+01	3.206789644171142983e-01	0.000000000000000000e+00	0.000000000000000000e+00	7.676160382309741514e+00	1.000000000000000000e+00
2.900000000000000000e+02	7.504461332004426311e+01	2.727365703080058879e+01	1.782966137142540141e-03	-5.289041804552180537e+01	3.751306120138501177e-01	0.000000000000000000e+00	0.000000000000000000e+00	8.403888059727460558e+00	1.000000000000000000e+00
2.900000000000000000e+02	8.577302107556965893e+01	4.837002208787042434e+01	-1.692853017008965656e-03	4.998643678711105309e+01	2.787726835107420253e-01	0.000000000000000000e+00	0.000000000000000000e+00	9.817274652829283355e+00	1.000000000000000000e+00
2.910000000000000000e+02	1.435814875389527572e+02	7.744753518934166081e+00	6.345241609957407228e-03	-1.999140972736167612e+02	8.993599334224522401e-02	0.000000000000000000e+00	0.000000000000000000e+00	2.683537772201704641e+01	1.000000000000000000e+00
2.910000000000000000e+02	3.968781975378141880e+01	1.597492919287314095e+01	1.859212141742727208e-03	-5.534751827753505893e+01	3.537432905056507870e-01	0.000000000000000000e+00	0.000000000000000000e+00	8.889161661909509959e+00	1.000000000000000000e+00
2.920000000000000000e+02	9.305912262790975831e+01	6.978318591081072775e+00	-2.297957730374782567e-03	6.948651340620527606e+01	2.661737617149140256e-01	0.000000000000000000e+00	0.000000000000000000e+00	8.459372669700895742e+00	1.000000000000000000e+00
2.920000000000000000e+02	8.993007477857364051e+01	3.404724685669144435e+01	4.199911434153124658e-03	-1.307787858516620929e+02	1.096376404018761797e-01	0.000000000000000000e+00	0.000000000000000000e+00	1.187495824112400911e+01	1.000000000000000000e+00
2.920000000000000000e+02	1.084042900651625985e+02	1.761642279353632290e+01	-2.063232441929840726e-03	6.192226707327640156e+01	3.015022210809376046e-01	0.000000000000000000e+00	0.000000000000000000e+00	1.148368754297755956e+01	1.000000000000000000e+00
2.920000000000000000e+02	3.180044034459293556e+01	2.592014861772192802e+01	1.887561035047740157e-03	-5.626108840730543648e+01	2.384800067665634460e-01	0.000000000000000000e+00	0.000000000000000000e+00	5.242989707643942232e+00	1.000000000000000000e+00
2.920000000000000000e+02	1.233174536463928632e+02	3.966817829222412684e+01	-2.228321045793492383e-03	6.724240481666612368e+01	4.025048001949835808e-01	0.000000000000000000e+00	0.000000000000000000e+00	5.997346289396810803e+00	1.000000000000000000e+00
2.930000000000000000e+02	2.915130457715082102e+01	5.117430243190195682e+00	-2.280382666621966030e-03	6.892014021129314472e+01	3.113802509406115027e-01	0.000000000000000000e+00	0.000000000000000000e+00	3.549899817335677721e+00	1.000000000000000000e+00
2.930000000000000000e+02	7.366141147866743211e+01	3.992441280440576890e+01	1.843767699953561970e-03	-5.484980640787755846e+01	4.211383818926993650e-01	0.000000000000000000e+00	0.000000000000000000e+00	3.110663577224049181e+00	1.000000000000000000e+00
2.930000000000000000e+02	1.011180102615279566e+02	4.339484363190909022e+01	1.912222683905309651e-03	-5.705583356736349998e+01	2.978411349052686452e-01	0.000000000000000000e+00	0.000000000000000000e+00	3.435277913320205823e+00	1.000000000000000000e+00
2.940000000000000000e+02	4.398172191974536815e+01	2.421229610274348687e+01	1.572158769866092249e-03	-4.609694953840227782e+01	3.686181270285727729e-01	0.000000000000000000e+00	0.000000000000000000e+00	7.948761922917247702e+00	1.000000000000000000e+00
2.940000000000000000e+02	6.291547433012749480e+01	4.662695110893506723e+01	-2.379327728551279726e-03	7.210873921917459484e+01	3.513405525856670986e-01	0.000000000000000000e+00	0.000000000000000000e+00	3.756974123947480759e+00	1.000000000000000000e+00
2.950000000000000000e+02	1.127681924632208847e+02	4.223392515797308278e+01	3.107036174008146086e-03	-9.555983806095808575e+01	2.457784292793552261e-01	0.000000000000000000e+00	0.000000000000000000e+00	7.024079987282154214e+00	1.000000000000000000e+00
2.950000000000000000e+02	6.093804123689603358e+01	4.982141709401050633e+01	2.831186766050831569e-03	-8.667032774698458297e+01	2.885060808491873852e-01	0.000000000000000000e+00	0.000000000000000000e+00	3.756974123947480759e+00	1.000000000000000000e+00
2.950000000000000000e+02	2.029480419105997058e+01	3.693736724963065399e+01	1.622792544248489446e-03	-4.772867121923103184e+01	3.587559190815805543e-01	0.000000000000000000e+00	0.000000000000000000e+00	1.093717061415684455e+01	1.000000000000000000e+00
2.950000000000000000e+02	7.056113170592895756e+01	4.017836796071686223e+01	-2.286072938126715304e-03	6.910351463868580879e+01	3.636004715350039662e-01	0.000000000000000000e+00	0.000000000000000000e+00	3.110663577224049181e+00	1.000000000000000000e+00
2.960000000000000000e+02	7.054247545288994559e+01	4.397624581388216569e+01	2.249862008287225549e-03	-6.793658288171597803e+01	3.622393458055627180e-01	0.000000000000000000e+00	0.000000000000000000e+00	3.797923675291665191e+00	1.000000000000000000e+00
2.960000000000000000e+02	1.097501489222553914e+02	4.921913743737872693e+01	3.307585490126476336e-03	-1.020227310839878925e+02	2.480026402926960305e-01	0.000000000000000000e+00	0.000000000000000000e+00	3.965804629942655257e+00	1.000000000000000000e+00
2.960000000000000000e+02	1.194868199955193404e+02	4.428276476857681132e+01	2.261748265204617438e-03	-6.831962884960162796e+01	3.592919166086447902e-01	0.000000000000000000e+00	0.000000000000000000e+00	5.997346289396810803e+00	1.000000000000000000e+00
2.970000000000000000e+02	5.329929115775796333e+01	6.123190718787915543e+00	1.605754460388523997e-03	-4.717960271361022251e+01	2.845593331475492205e-01	0.000000000000000000e+00	0.000000000000000000e+00	4.163097314577352215e+00	1.000000000000000000e+00
2.970000000000000000e+02	2.905198735063819981e+01	3.038500552634526741e+01	2.039132085796030794e-03	-6.114561010667856067e+01	3.876955943414045480e-01	0.000000000000000000e+00	0.000000000000000000e+00	5.242989707643942232e+00	1.000000000000000000e+00
2.970000000000000000e+02	5.979207697769002294e+01	4.449128541374794565e+01	2.076880604703164844e-03	-6.236209213811405050e+01	3.843542411055708152e-01	0.000000000000000000e+00	0.000000000000000000e+00	3.783738757209923698e+00	1.000000000000000000e+00
2.980000000000000000e+02	4.996012836737589424e+01	3.043313503023465927e+01	2.857683959076648145e-03	-8.752422506885518771e+01	2.311569785620407602e-01	0.000000000000000000e+00	0.000000000000000000e+00	3.688822398018434257e+00	1.000000000000000000e+00
2.980000000000000000e+02	1.170415965209278681e+02	5.310207251238796999e+01	2.748773737403322360e-03	-8.401448928210307088e+01	2.417363748879103325e-01	0.000000000000000000e+00	0.000000000000000000e+00	7.097040224822110055e+00	1.000000000000000000e+00
2.980000000000000000e+02	9.411563554087447869e+01	4.279131697301644266e+01	2.318331244940561187e-03	-7.014306934810674932e+01	2.030234221190886368e-01	0.000000000000000000e+00	0.000000000000000000e+00	7.028335233641106683e+00	1.000000000000000000e+00
2.990000000000000000e+02	1.209260034825385475e+02	5.182598480956355225e+00	-1.349674308040329498e-03	3.892717552023578520e+01	3.706574810564020606e-01	0.000000000000000000e+00	0.000000000000000000e+00	1.436902125667230834e+01	1.000000000000000000e+00
2.990000000000000000e+02	1.190385164625318311e+02	3.564429855513237300e+01	-1.826589774206252700e-03	5.429623136403694872e+01	4.291167593188820462e-01	0.000000000000000000e+00	0.000000000000000000e+00	6.796193089920638641e+00	1.000000000000000000e+00
2.990000000000000000e+02	7.605246091416493925e+01	4.012895594671904576e+01	-2.220704755121903802e-03	6.699696258432396689e+01	3.060710514385519554e-01	0.000000000000000000e+00	0.000000000000000000e+00	5.491551513038271715e+00	1.000000000000000000e+00
2.990000000000000000e+02	3.604751369189978760e+01	2.373150934709542526e+01	-2.739228864031171932e-03	8.370689663249176249e+01	2.647889723324742262e-01	0.000000000000000000e+00	0.000000000000000000e+00	7.948761922917247702e+00	1.000000000000000000e+00
2.990000000000000000e+02	8.351358604499033333e+01	2.991719626546994704e+01	1.880802053508108746e-03	-5.604327377955823408e+01	3.382847440058384114e-01	0.000000000000000000e+00	0.000000000000000000e+00	8.907685128621322335e+00	1.000000000000000000e+00
3.000000000000000000e+02	5.008153375242038408e+01	2.674631100180522125e+01	-2.408970310144429965e-03	7.306399968812542056e+01	2.367137491428362717e-01	0.000000000000000000e+00	0.000000000000000000e+00	3.688822398018434257e+00	1.000000000000000000e+00
3.000000000000000000e+02	1.359698304215164342e+02	2.622677872686628575e+01	2.433619794207168927e-03	-7.385835282606564078e+01	2.828205453301197991e-01	0.000000000000000000e+00	0.000000000000000000e+00	6.828263669059587926e+00	1.000000000000000000e+00
3.000000000000000000e+02	1.022620411837561250e+02	2.526819216418185121e+01	-1.416539476103430414e-03	4.108196934612822560e+01	3.020657212766243438e-01	0.000000000000000000e+00	0.000000000000000000e+00	1.288659053853431047e+01	1.000000000000000000e+00
3.010000000000000000e+02	1.099449858244584135e+02	5.318015308294420862e+01	2.006658149254759733e-03	-6.009910652359448591e+01	2.790581797715027124e-01	0.000000000000000000e+00	0.000000000000000000e+00	3.965804629942655257e+00	1.000000000000000000e+00
3.020000000000000000e+02	9.794866509308562286e+00	3.787468539712464377e+01	2.954882094780086378e-03	-9.065652771265283150e+01	1.676532449713594719e-01	0.000000000000000000e+00	0.000000000000000000e+00	1.930047237497846524e+01	1.000000000000000000e+00
3.020000000000000000e+02	5.732822994351858625e+01	7.171537756383234097e+00	-1.879874169500995616e-03	5.601337183228749694e+01	4.019745526605962294e-01	0.000000000000000000e+00	0.000000000000000000e+00	4.163097314577352215e+00	1.000000000000000000e+00
3.020000000000000000e+02	6.931356592154564566e+01	1.788440042048770096e+01	1.916060151891705188e-03	-5.717949963392211998e+01	3.543712259112377083e-01	0.000000000000000000e+00	0.000000000000000000e+00	8.263633595646282970e+00	1.000000000000000000e+00
3.030000000000000000e+02	4.445835498510980699e+01	1.414599673095780297e+01	1.921846194048404356e-03	-5.736596036193289905e+01	3.045043962064577503e-01	0.000000000000000000e+00	0.000000000000000000e+00	1.275242343139923840e+01	1.000000000000000000e+00
3.030000000000000000e+02	1.075916155216754788e+02	1.053637000987787786e+01	2.287959272478781291e-03	-6.916430356262247869e+01	1.645390734112476272e-01	0.000000000000000000e+00	0.000000000000000000e+00	1.146375375773770777e+01	1.000000000000000000e+00
3.030000000000000000e+02	6.388488260376976058e+01	2.917968947988226702e+01	2.161765369467156042e-03	-6.509758465722607923e+01	4.586952538024506865e-01	0.000000000000000000e+00	0.000000000000000000e+00	5.678389069143166878e+00	1.000000000000000000e+00
3.040000000000000000e+02	8.794143211709064190e+01	2.192696097835843005e+01	2.173082923619010058e-03	-6.546230363598650115e+01	2.342706303170584148e-01	0.000000000000000000e+00	0.000000000000000000e+00	9.130836443219862986e+00	1.000000000000000000e+00
3.040000000000000000e+02	7.523738320730888063e+01	2.662306194212869315e+01	-2.626282853907763257e-03	8.006710371305376839e+01	2.335550180686967181e-01	0.000000000000000000e+00	0.000000000000000000e+00	8.907685128621322335e+00	1.000000000000000000e+00
3.040000000000000000e+02	9.820440117871335417e+01	4.878098157300269833e+01	1.949197658938326815e-03	-5.824738740954459360e+01	3.456126575658553524e-01	0.000000000000000000e+00	0.000000000000000000e+00	4.501099898400799049e+00	1.000000000000000000e+00
3.040000000000000000e+02	2.869690172776104831e+01	1.209988183955770147e+01	1.332813432368290009e-03	-3.838381771751607374e+01	3.484556299042079752e-01	0.000000000000000000e+00	0.000000000000000000e+00	1.375958773806278757e+01	1.000000000000000000e+00
3.040000000000000000e+02	7.548255562288565557e+01	1.238610920704194385e+01	2.451262965590455308e-03	-7.442692085433995430e+01	2.870752558363626195e-01	0.000000000000000000e+00	0.000000000000000000e+00	8.263633595646282970e+00	1.000000000000000000e+00
3.040000000000000000e+02	1.167208704175711205e+02	2.925549919016848222e+01	-2.209926918421477402e-03	6.664963651529143362e+01	3.660360043760795268e-01	0.000000000000000000e+00	0.000000000000000000e+00	6.796193089920638641e+00	1.000000000000000000e+00
3.050000000000000000e+02	6.166948898956868419e+01	2.311671346803107596e+01	2.448660453859313486e-03	-7.434305243117552209e+01	3.250338452752024043e-01	0.000000000000000000e+00	0.000000000000000000e+00	6.455048178451179730e+00	1.000000000000000000e+00
3.050000000000000000e+02	9.527247725044968263e+01	3.609455867054324330e+01	2.585775407333590695e-03	-7.876171260570885124e+01	2.125648327574682916e-01	0.000000000000000000e+00	0.000000000000000000e+00	5.647267278171037574e+00	1.000000000000000000e+00
3.050000000000000000e+02	9.442285093800947493e+01	6.197788938363506084e+00	1.549159822300315986e-03	-4.535578651358207480e+01	3.723005567659439796e-01	0.000000000000000000e+00	0.000000000000000000e+00	1.386505125753665801e+01	1.000000000000000000e+00
3.050000000000000000e+02	1.422173761969879422e+02	3.003907004068313569e+01	-2.562540883332722810e-03	7.801295790554308951e+01	2.380435004598043802e-01	0.000000000000000000e+00	0.000000000000000000e+00	7.318838246471586650e+00	1.000000000000000000e+00
3.060000000000000000e+02	8.873480529122554117e+01	4.674319940199752210e+01	1.450674449530998467e-03	-4.218200142739531344e+01	2.786941880345068512e-01	0.000000000000000000e+00	0.000000000000000000e+00	7.348620730081541375e+00	1.000000000000000000e+00
3.060000000000000000e+02	1.178048251844795828e+02	1.574290423156991636e+01	1.544205304468726806e-03	-4.519612245016855923e+01	2.528562058463083018e-01	0.000000000000000000e+00	0.000000000000000000e+00	1.031636894395572135e+01	1.000000000000000000e+00
3.060000000000000000e+02	4.620845696883349518e+01	4.876469666520952728e+01	-1.609147255382697853e-03	4.728893876880513858e+01	4.535069869541822341e-01	0.000000000000000000e+00	0.000000000000000000e+00	1.619343481585037736e+01	1.000000000000000000e+00
3.070000000000000000e+02	1.092980194282457873e+01	8.824900327301540059e+00	1.712365212418583355e-03	-5.061523589756230024e+01	3.963367704545978087e-01	0.000000000000000000e+00	0.000000000000000000e+00	1.806641466017840614e+01	1.000000000000000000e+00
3.070000000000000000e+02	2.918086234988953009e+01	2.887151784151528489e+01	-2.066220351350006069e-03	6.201855530461416066e+01	3.923095846277840915e-01	0.000000000000000000e+00	0.000000000000000000e+00	4.662813758445517820e+00	1.000000000000000000e+00
3.070000000000000000e+02	1.128747771478994935e+02	5.221427548839584176e+01	2.328521375972125457e-03	-7.047145604132687424e+01	4.053239299223313497e-01	0.000000000000000000e+00	0.000000000000000000e+00	1.270628895489508103e+01	1.000000000000000000e+00
3.070000000000000000e+02	1.364749604853168421e+02	1.460502678931032250e+01	-2.530100797713844170e-03	7.696754520072471450e+01	3.008768320617071224e-01	0.000000000000000000e+00	0.000000000000000000e+00	9.258514554810666652e+00	1.000000000000000000e+00
3.070000000000000000e+02	9.699465365199091593e+01	2.311496518409588319e+01	1.960680942705564887e-03	-5.861744718325613945e+01	3.799847858059371974e-01	0.000000000000000000e+00	0.000000000000000000e+00	9.130836443219862986e+00	1.000000000000000000e+00
3.070000000000000000e+02	2.526706534392697634e+01	2.633695177568323231e+01	1.763710326872033277e-03	-5.226988119075329564e+01	3.847358912420211219e-01	0.000000000000000000e+00	0.000000000000000000e+00	4.662813758445517820e+00	1.000000000000000000e+00
3.070000000000000000e+02	3.038542531201059305e+01	5.220838659352412492e+01	-2.000212364689736653e-03	5.989138496712374859e+01	3.905005382072714859e-01	0.000000000000000000e+00	0.000000000000000000e+00	4.444933247748012128e+00	1.000000000000000000e+00
3.080000000000000000e+02	6.371497734587531880e+01	1.567216560718479457e+01	2.259471888899125189e-03	-6.824627045164092465e+01	3.535488008084850531e-01	0.000000000000000000e+00	0.000000000000000000e+00	7.720447880027230703e+00	1.000000000000000000e+00
3.080000000000000000e+02	3.648161887730586272e+01	3.278713811287942548e+01	-1.667894390027429468e-03	4.918212122371018324e+01	4.113113465482272080e-01	0.000000000000000000e+00	0.000000000000000000e+00	8.284511330315746491e+00	1.000000000000000000e+00
3.080000000000000000e+02	6.589802426972923399e+01	3.448924342097209461e+01	2.098809474154101056e-03	-6.306877087489800715e+01	3.722636592411585621e-01	0.000000000000000000e+00	0.000000000000000000e+00	5.678389069143166878e+00	1.000000000000000000e+00
3.090000000000000000e+02	2.604175062744234381e+01	5.315174326603808197e+01	2.262010377043322841e-03	-6.832807565364170443e+01	3.169694235938647076e-01	0.000000000000000000e+00	0.000000000000000000e+00	4.444933247748012128e+00	1.000000000000000000e+00
3.090000000000000000e+02	1.005485526195354424e+02	3.810817641252603494e+01	-2.455820497467349917e-03	7.457379166666443382e+01	2.743410265224935918e-01	0.000000000000000000e+00	0.000000000000000000e+00	5.647267278171037574e+00	1.000000000000000000e+00
3.090000000000000000e+02	9.585862309850436702e+01	4.493946813507296412e+01	2.396408737012673158e-03	-7.265919101102373645e+01	3.810795324487559199e-01	0.000000000000000000e+00	0.000000000000000000e+00	4.501099898400799049e+00	1.000000000000000000e+00
3.090000000000000000e+02	1.255758076014135582e+02	5.184875609876376501e+01	2.863435848052485553e-03	-8.770958517803276777e+01	3.623673320789272401e-01	0.000000000000000000e+00	0.000000000000000000e+00	1.233811353832568436e+01	1.000000000000000000e+00
3.100000000000000000e+02	1.278676612017396934e+02	1.801596372871176399e+01	2.869431263961015350e-03	-8.790279317492534972e+01	2.297803021158159043e-01	0.000000000000000000e+00	0.000000000000000000e+00	9.258514554810666652e+00	1.000000000000000000e+00
3.100000000000000000e+02	7.581996836946767182e+00	3.763975827878405056e+01	1.822049895519836952e-03	-5.414992944261565810e+01	3.074539568929472999e-01	0.000000000000000000e+00	0.000000000000000000e+00	1.053905237175878540e+01	1.000000000000000000e+00
3.110000000000000000e+02	1.361143920081644865e+02	4.489485477864757001e+01	2.301862253712343240e-03	-6.961234039542166840e+01	3.446174317771378837e-01	0.000000000000000000e+00	0.000000000000000000e+00	3.876448829952459096e+00	1.000000000000000000e+00
3.110000000000000000e+02	6.258885989294144991e+01	5.005186218741045678e+01	2.096398209199582755e-03	-6.299106556154735870e+01	2.051543959255656135e-01	0.000000000000000000e+00	0.000000000000000000e+00	1.591055221361285099e+01	1.000000000000000000e+00
3.110000000000000000e+02	1.333008059884353145e+02	4.222828596445500438e+01	-2.383917771027007151e-03	7.225665771655948788e+01	3.747423994436662742e-01	0.000000000000000000e+00	0.000000000000000000e+00	3.876448829952459096e+00	1.000000000000000000e+00
3.120000000000000000e+02	1.144692237635532308e+02	3.212030207451281427e+01	-2.035693775488470626e-03	6.103480727709109743e+01	3.730577301049173844e-01	0.000000000000000000e+00	0.000000000000000000e+00	1.234430242066567196e+01	1.000000000000000000e+00
3.130000000000000000e+02	3.314179230842830037e+01	2.310902764341788185e+01	1.422000388398763759e-03	-4.125795245420356849e+01	3.874710281138923351e-01	0.000000000000000000e+00	0.000000000000000000e+00	9.579671549664029229e+00	1.000000000000000000e+00
3.130000000000000000e+02	1.263332725024693559e+02	2.871058804347222093e+01	2.446587108384362750e-03	-7.427623689540732244e+01	2.969168738646471573e-01	0.000000000000000000e+00	0.000000000000000000e+00	1.080413522288175088e+01	1.000000000000000000e+00
3.130000000000000000e+02	2.308623404028000436e+01	4.749030597641012008e+01	1.785266248703899251e-03	-5.296454133474473025e+01	3.331887824587330682e-01	0.000000000000000000e+00	0.000000000000000000e+00	6.386466196683556085e+00	1.000000000000000000e+00
3.140000000000000000e+02	6.974864527247308388e+01	5.936468473794069389e+00	1.530184533659219217e-03	-4.474428973592085157e+01	3.024497191401598339e-01	0.000000000000000000e+00	0.000000000000000000e+00	8.103601299844346073e+00	1.000000000000000000e+00
3.140000000000000000e+02	6.078093893691284677e+01	6.408221721771514723e+00	2.149897061696323837e-03	-6.471511711771063347e+01	2.869804240502391579e-01	0.000000000000000000e+00	0.000000000000000000e+00	5.940334386419250379e+00	1.000000000000000000e+00
3.140000000000000000e+02	1.612637561241928807e+01	2.642818356729070217e+01	1.512411630211014631e-03	-4.417154096809852604e+01	4.199348498110930805e-01	0.000000000000000000e+00	0.000000000000000000e+00	1.159170477194544269e+01	1.000000000000000000e+00
3.150000000000000000e+02	8.160289169355847250e+00	4.816293284128900609e+01	1.970249888014894563e-03	-5.892581557400612979e+01	2.608402696179352720e-01	0.000000000000000000e+00	0.000000000000000000e+00	1.053905237175878540e+01	1.000000000000000000e+00
3.150000000000000000e+02	7.716061819527631371e+01	9.212290724538259923e+00	2.061303907787802835e-03	-6.186011822085200862e+01	3.582291238851572635e-01	0.000000000000000000e+00	0.000000000000000000e+00	7.874909739970391342e+00	1.000000000000000000e+00
3.150000000000000000e+02	2.699543393227789423e+01	3.045697876678337224e+01	1.397594638302949608e-03	-4.047145387585399590e+01	4.341212793375092138e-01	0.000000000000000000e+00	0.000000000000000000e+00	9.579671549664029229e+00	1.000000000000000000e+00
3.150000000000000000e+02	1.383501754410022215e+02	3.011391886429925790e+01	1.761845724674979694e-03	-5.220979260624297780e+01	2.550501633429420600e-01	0.000000000000000000e+00	0.000000000000000000e+00	1.209856576734626543e+01	1.000000000000000000e+00
3.160000000000000000e+02	7.665103368656025395e+01	3.006950383072941335e+01	-2.519329978729285824e-03	7.662044528428049261e+01	2.775438185261697166e-01	0.000000000000000000e+00	0.000000000000000000e+00	3.142325084047326911e+00	1.000000000000000000e+00
3.170000000000000000e+02	7.308803363312965473e+01	4.354550079600433321e+01	2.011274048085450513e-03	-6.024785826668335886e+01	2.757042145089362295e-01	0.000000000000000000e+00	0.000000000000000000e+00	9.661002442751257746e+00	1.000000000000000000e+00
3.170000000000000000e+02	8.543347878564812703e+00	1.438177967039413474e+01	-2.056791292288401903e-03	6.171469488163958772e+01	2.767178401903278573e-01	0.000000000000000000e+00	0.000000000000000000e+00	1.423440046013779181e+01	1.000000000000000000e+00
3.180000000000000000e+02	5.575606825661761690e+01	9.576541034717154233e+00	-2.029463418050754184e-03	6.083402806530140339e+01	3.404876519940851498e-01	0.000000000000000000e+00	0.000000000000000000e+00	5.940334386419250379e+00	1.000000000000000000e+00
3.180000000000000000e+02	7.441902402377748160e+01	2.785764040839127631e+01	2.903337559192487212e-03	-8.899545588317897682e+01	1.921493772410513001e-01	0.000000000000000000e+00	0.000000000000000000e+00	3.142325084047326911e+00	1.000000000000000000e+00
3.180000000000000000e+02	6.174896205046708531e+01	3.987967450018133064e+01	-2.123669808495303162e-03	6.386991886419926345e+01	3.138568649300577107e-01	0.000000000000000000e+00	0.000000000000000000e+00	3.336266313396798022e+00	1.000000000000000000e+00
3.180000000000000000e+02	9.310839891688814873e+01	1.554431404133437056e+01	-2.577894900201816147e-03	7.850775574589172834e+01	3.331098936592357118e-01	0.000000000000000000e+00	0.000000000000000000e+00	4.420091488671015867e+00	1.000000000000000000e+00
3.190000000000000000e+02	1.442804597134365849e+02	4.922739662316245557e+01	1.845773808326485162e-03	-5.491445516389305226e+01	2.459734165764971836e-01	0.000000000000000000e+00	0.000000000000000000e+00	5.683949091744331383e+00	1.000000000000000000e+00
3.190000000000000000e+02	4.689914531164991018e+01	2.332046377675116133e+01	-2.204277393882623712e-03	6.646757519774473622e+01	3.484224361939661785e-01	0.000000000000000000e+00	0.000000000000000000e+00	4.079282443753010412e+00	1.000000000000000000e+00
3.200000000000000000e+02	8.575798634726773173e+01	2.575916085326278449e+01	-2.808924921826763763e-03	8.595291858050001110e+01	2.267271421677269361e-01	0.000000000000000000e+00	0.000000000000000000e+00	4.595576721905285211e+00	1.000000000000000000e+00
3.200000000000000000e+02	4.474969473146045829e+01	5.018768902575455115e+01	2.305822729113573243e-03	-6.973997049326447950e+01	3.375554833029756896e-01	0.000000000000000000e+00	0.000000000000000000e+00	1.988039870934371578e+01	1.000000000000000000e+00
3.200000000000000000e+02	6.281272020688461311e+01	3.671754048996584885e+01	1.664452133414551184e-03	-4.907119122066931993e+01	3.637057547349931141e-01	0.000000000000000000e+00	0.000000000000000000e+00	3.336266313396798022e+00	1.000000000000000000e+00
3.210000000000000000e+02	4.322603876533349876e+01	6.805634888614407352e+00	-2.224460398804063276e-03	6.711799178462347015e+01	3.533179323564663576e-01	0.000000000000000000e+00	0.000000000000000000e+00	1.283275340380854246e+01	1.000000000000000000e+00
3.210000000000000000e+02	1.431442594874600616e+02	4.365816630614089178e+01	1.532868299728225910e-03	-4.483077665763438091e+01	3.266053917198803447e-01	0.000000000000000000e+00	0.000000000000000000e+00	5.683949091744331383e+00	1.000000000000000000e+00
3.220000000000000000e+02	7.388102819585604664e+01	3.391709865326371443e+01	-1.663333803001821633e-03	4.903515195630400569e+01	4.910000363905505649e-01	0.000000000000000000e+00	0.000000000000000000e+00	5.175002674748675702e+00	1.000000000000000000e+00
3.220000000000000000e+02	1.207379401984579204e+02	5.088434394587387288e+01	2.685709614393505789e-03	-8.198218775900461708e+01	2.362942142414130586e-01	0.000000000000000000e+00	0.000000000000000000e+00	1.585597012271123951e+01	1.000000000000000000e+00
3.220000000000000000e+02	8.871680012542599059e+01	1.604538172443722743e+01	3.008110590637059264e-03	-9.237186676819678155e+01	2.766364951490215551e-01	0.000000000000000000e+00	0.000000000000000000e+00	4.420091488671015867e+00	1.000000000000000000e+00
3.220000000000000000e+02	1.406984838254641943e+02	2.057032662333454098e+01	2.054415187262410847e-03	-6.163812263052603413e+01	2.643400540363639584e-01	0.000000000000000000e+00	0.000000000000000000e+00	4.057298768697260805e+00	1.000000000000000000e+00
3.220000000000000000e+02	1.254741811975373764e+02	2.652566602833853793e+01	-2.313838209573284427e-03	6.999827699733020836e+01	3.854610521703850656e-01	0.000000000000000000e+00	0.000000000000000000e+00	9.334492784008912025e+00	1.000000000000000000e+00
3.220000000000000000e+02	1.379825167044016041e+02	3.617176044693397330e+01	-2.118031014109102595e-03	6.368820333605768269e+01	3.070366402176069043e-01	0.000000000000000000e+00	0.000000000000000000e+00	9.093396573735457622e+00	1.000000000000000000e+00
3.230000000000000000e+02	1.003367032173631088e+02	2.999762442098876036e+01	2.663487154361454147e-03	-8.126604778567774190e+01	2.655157777094275806e-01	0.000000000000000000e+00	0.000000000000000000e+00	1.216164006928997487e+01	1.000000000000000000e+00
3.230000000000000000e+02	5.588900048753878025e+01	3.173524204690280826e+01	1.772522042620503380e-03	-5.255384713655641349e+01	3.790965580700980109e-01	0.000000000000000000e+00	0.000000000000000000e+00	5.615573694611836864e+00	1.000000000000000000e+00
3.230000000000000000e+02	7.089363951901736982e+01	3.814275381869688175e+01	2.487828544958279545e-03	-7.560528153067313895e+01	3.120772744854158898e-01	0.000000000000000000e+00	0.000000000000000000e+00	5.175002674748675702e+00	1.000000000000000000e+00
3.240000000000000000e+02	4.824839398566498971e+01	1.947077894918669116e+01	2.978012314054081285e-03	-9.140192109349511895e+01	2.934610829131060195e-01	0.000000000000000000e+00	0.000000000000000000e+00	4.079282443753010412e+00	1.000000000000000000e+00
3.240000000000000000e+02	8.566814339536054490e+01	4.596480213897095979e+01	-2.356428355780251435e-03	7.137078508710308711e+01	4.003061370643130612e-01	0.000000000000000000e+00	0.000000000000000000e+00	4.797974100131139785e+00	1.000000000000000000e+00
3.240000000000000000e+02	1.164727839099455764e+02	2.405430963848914061e+01	1.838649903229275153e-03	-5.468488052638932828e+01	2.259989233035287759e-01	0.000000000000000000e+00	0.000000000000000000e+00	8.512580710227084069e+00	1.000000000000000000e+00
3.240000000000000000e+02	7.624172755365161258e+00	3.933005794997360027e+01	-1.729134227079830860e-03	5.115563339157976230e+01	3.982206381019014474e-01	0.000000000000000000e+00	0.000000000000000000e+00	1.141189822108243668e+01	1.000000000000000000e+00
3.250000000000000000e+02	6.477857807550623193e+01	5.217864208461115538e+01	2.546652690894905032e-03	-7.750094574792326796e+01	3.188963102572522912e-01	0.000000000000000000e+00	0.000000000000000000e+00	1.001481784454581891e+01	1.000000000000000000e+00
3.250000000000000000e+02	1.874039400906121955e+01	2.894522247348022503e+01	-1.401540760293988304e-03	4.059862142136115892e+01	3.212285915391568381e-01	0.000000000000000000e+00	0.000000000000000000e+00	1.129848395377734782e+01	1.000000000000000000e+00
3.250000000000000000e+02	8.281794844641174791e+01	4.210514616744759309e+01	1.992995060073644419e-03	-5.965880044102693347e+01	4.242273436418685373e-01	0.000000000000000000e+00	0.000000000000000000e+00	4.797974100131139785e+00	1.000000000000000000e+00
3.260000000000000000e+02	6.373022365966498626e+01	2.922694657497708448e+01	-1.777185860848825519e-03	5.270414312794596867e+01	2.492780913927402642e-01	0.000000000000000000e+00	0.000000000000000000e+00	8.232637913182630385e+00	1.000000000000000000e+00
3.270000000000000000e+02	4.622701230873457945e+01	1.470475135944656664e+01	-1.935948034602377223e-03	5.782040562603130951e+01	3.968325174228088947e-01	0.000000000000000000e+00	0.000000000000000000e+00	5.176968501931806799e+00	1.000000000000000000e+00
3.270000000000000000e+02	9.976935913625547414e+01	1.616013106177650371e+01	2.915190628860839499e-03	-8.937743236030583205e+01	1.942739418808778762e-01	0.000000000000000000e+00	0.000000000000000000e+00	5.278743529806873447e+00	1.000000000000000000e+00
3.270000000000000000e+02	1.410428009042588258e+02	1.652766425210903378e+01	2.430673696787050749e-03	-7.376341202631535054e+01	2.869299199543211554e-01	0.000000000000000000e+00	0.000000000000000000e+00	4.057298768697260805e+00	1.000000000000000000e+00
3.270000000000000000e+02	1.188819805813331243e+02	3.513736955610891499e+01	1.752229734589370999e-03	-5.189990815269970881e+01	4.424501009564575371e-01	0.000000000000000000e+00	0.000000000000000000e+00	4.528439120893663627e+00	1.000000000000000000e+00
3.280000000000000000e+02	1.143668407073904092e+02	3.479056587912042176e+01	-2.347464141561200323e-03	7.108190473261178965e+01	3.611031030068143632e-01	0.000000000000000000e+00	0.000000000000000000e+00	4.528439120893663627e+00	1.000000000000000000e+00
3.280000000000000000e+02	6.293266931652389218e+01	9.539590715014652389e+00	1.584939489916060680e-03	-4.650882043399536059e+01	2.979329650983847388e-01	0.000000000000000000e+00	0.000000000000000000e+00	3.953976226719052356e+00	1.000000000000000000e+00
3.280000000000000000e+02	9.139917381529883755e+00	1.934030497100321000e+01	1.758072885357118411e-03	-5.208820926017945396e+01	3.171691209221094709e-01	0.000000000000000000e+00	0.000000000000000000e+00	1.212388820876513229e+01	1.000000000000000000e+00
3.280000000000000000e+02	1.085249130112945721e+02	2.100547731668022777e+01	2.101434946018242156e-03	-6.315337921025082579e+01	3.114976913930922464e-01	0.000000000000000000e+00	0.000000000000000000e+00	5.932576804424531502e+00	1.000000000000000000e+00
3.280000000000000000e+02	1.899967694963329734e+01	4.024073096183489895e+01	2.219618872341125142e-03	-6.696196897585120666e+01	2.583930012952001531e-01	0.000000000000000000e+00	0.000000000000000000e+00	8.925265099845010042e+00	1.000000000000000000e+00
3.290000000000000000e+02	1.196788434574641400e+02	1.460180386926002960e+01	2.105323568844728790e-03	-6.327869379032980390e+01	3.285899235657765427e-01	0.000000000000000000e+00	0.000000000000000000e+00	3.814002301217520596e+00	1.000000000000000000e+00
3.290000000000000000e+02	7.586244714433831859e+01	2.935596346690937608e+01	1.750695401061185159e-03	-5.185046279109866418e+01	3.551691367294396162e-01	0.000000000000000000e+00	0.000000000000000000e+00	1.178283420517572999e+01	1.000000000000000000e+00
3.290000000000000000e+02	7.174167549010449818e+01	4.281372357753889446e+01	-1.909162816203863449e-03	5.695722641176789836e+01	3.684166549197792628e-01	0.000000000000000000e+00	0.000000000000000000e+00	3.698477404061603302e+00	1.000000000000000000e+00
3.290000000000000000e+02	7.304184998493012415e+01	4.652046978161795465e+01	1.848249813308776171e-03	-5.499424678639648079e+01	3.844128532555466382e-01	0.000000000000000000e+00	0.000000000000000000e+00	3.928157473733657756e+00	1.000000000000000000e+00
3.300000000000000000e+02	1.075913189659086839e+02	1.069222890495761824e+01	2.057377370611112536e-03	-6.173358181466986849e+01	2.779344389438129781e-01	0.000000000000000000e+00	0.000000000000000000e+00	9.543637124977724540e+00	1.000000000000000000e+00
3.300000000000000000e+02	2.911180728353773972e+01	5.062115640151031215e+01	1.714639855379951556e-03	-5.068853843685511151e+01	3.463969521619367775e-01	0.000000000000000000e+00	0.000000000000000000e+00	7.844255636828931344e+00	1.000000000000000000e+00
3.300000000000000000e+02	1.271821999938522509e+02	3.066419639427423505e+01	1.561178181195210400e-03	-4.574308959370952010e+01	3.221340747437634322e-01	0.000000000000000000e+00	0.000000000000000000e+00	5.821954650954983990e+00	1.000000000000000000e+00
3.300000000000000000e+02	3.885448912555972356e+01	3.167197802116676186e+01	1.585814233283681278e-03	-4.653700987346570628e+01	3.833693129852134840e-01	0.000000000000000000e+00	0.000000000000000000e+00	9.293463365128532772e+00	1.000000000000000000e+00
3.300000000000000000e+02	1.096119163007391073e+01	4.629489893989052973e+01	1.908282449346841931e-03	-5.692885574998716436e+01	3.119299739891651102e-01	0.000000000000000000e+00	0.000000000000000000e+00	1.006330940293927334e+01	1.000000000000000000e+00
3.300000000000000000e+02	4.894130174905937025e+01	5.053433081129202975e+01	-1.573616535380486809e-03	4.614392742271794390e+01	3.511389617353560810e-01	0.000000000000000000e+00	0.000000000000000000e+00	6.030553838745371209e+00	1.000000000000000000e+00
3.310000000000000000e+02	6.115887893204079973e+01	1.307336994883426939e+01	-1.862328924676986573e-03	5.544795958080152332e+01	3.354785704547198488e-01	0.000000000000000000e+00	0.000000000000000000e+00	3.953976226719052356e+00	1.000000000000000000e+00
3.310000000000000000e+02	4.474592559561715177e+01	3.885942803061124096e+01	2.759973790855340184e-03	-8.437542168872319337e+01	2.456127181821577965e-01	0.000000000000000000e+00	0.000000000000000000e+00	7.822979556091022246e+00	1.000000000000000000e+00
3.320000000000000000e+02	1.026053768690231465e+02	2.061233688281681609e+01	2.100212128865853924e-03	-6.311397276102639609e+01	2.676677638049811403e-01	0.000000000000000000e+00	0.000000000000000000e+00	4.520173078828678470e+00	1.000000000000000000e+00
3.320000000000000000e+02	2.188219248840585252e+01	2.323590051683097357e+01	-1.907421286773951447e-03	5.690110396458219810e+01	3.519292188660544385e-01	0.000000000000000000e+00	0.000000000000000000e+00	9.454092245815616025e+00	1.000000000000000000e+00
3.320000000000000000e+02	1.000425996002953468e+02	3.036810500575099780e+01	-2.670828782113913221e-03	8.150263874344022952e+01	2.490532752692172780e-01	0.000000000000000000e+00	0.000000000000000000e+00	1.008676553695815059e+01	1.000000000000000000e+00
3.320000000000000000e+02	1.264600628163634184e+02	4.240341565352738940e+01	2.096140755570463209e-03	-6.298276887275481783e+01	3.472266588035221035e-01	0.000000000000000000e+00	0.000000000000000000e+00	7.386221940285510712e+00	1.000000000000000000e+00
3.330000000000000000e+02	6.098714045744883094e+01	2.703169867065446041e+01	2.458813271579907665e-03	-7.467023666735514098e+01	2.422770741173263520e-01	0.000000000000000000e+00	0.000000000000000000e+00	1.395938518739438017e+01	1.000000000000000000e+00
3.330000000000000000e+02	5.225974144845405789e+00	3.081504739245416147e+01	-1.948774448875239618e-03	5.823374906154649722e+01	3.840439150397831902e-01	0.000000000000000000e+00	0.000000000000000000e+00	5.507944561897957669e+00	1.000000000000000000e+00
3.330000000000000000e+02	1.281881389642796307e+02	4.958464308191023662e+01	2.565340919688257129e-03	-7.810319174815433030e+01	3.114232011870440298e-01	0.000000000000000000e+00	0.000000000000000000e+00	7.386221940285510712e+00	1.000000000000000000e+00
3.330000000000000000e+02	2.750602782495803211e+01	4.294301738047624895e+01	1.404928207204696709e-03	-4.070778512946467487e+01	3.685238737739756631e-01	0.000000000000000000e+00	0.000000000000000000e+00	7.844255636828931344e+00	1.000000000000000000e+00
3.340000000000000000e+02	4.419597418374960540e+01	2.137198607227569269e+01	1.994527089571665902e-03	-5.970817155305802970e+01	2.910472932922952838e-01	0.000000000000000000e+00	0.000000000000000000e+00	6.239096116496869016e+00	1.000000000000000000e+00
3.340000000000000000e+02	8.573604170238326105e+01	4.652630532209548164e+01	-3.044165146915881956e-03	9.353375923800381031e+01	2.570219129984311346e-01	0.000000000000000000e+00	0.000000000000000000e+00	1.244137566239733239e+01	1.000000000000000000e+00
3.340000000000000000e+02	4.323197566261456615e+01	4.859237941111555159e+01	2.018882183384025034e-03	-6.049303768435044049e+01	2.070915150390079118e-01	0.000000000000000000e+00	0.000000000000000000e+00	6.030553838745371209e+00	1.000000000000000000e+00
3.340000000000000000e+02	1.518809306282667748e+01	1.655990672767482152e+01	-2.423613042560433719e-03	7.353587570845373023e+01	3.661202766150859489e-01	0.000000000000000000e+00	0.000000000000000000e+00	4.038530038489982488e+00	1.000000000000000000e+00
3.340000000000000000e+02	8.763736586401171280e+01	2.978778640718030957e+01	-1.543059764557296867e-03	4.515920633375151994e+01	4.274924607490011574e-01	0.000000000000000000e+00	0.000000000000000000e+00	3.864069318589391955e+00	1.000000000000000000e+00
3.340000000000000000e+02	6.831282601215706052e+01	4.419998703227390280e+01	1.996458865920844577e-03	-5.977042488870039705e+01	3.098683698863081704e-01	0.000000000000000000e+00	0.000000000000000000e+00	3.698477404061603302e+00	1.000000000000000000e+00
3.340000000000000000e+02	3.568503701267079009e+01	4.494914197679847234e+01	1.349369677266121443e-03	-3.891735850293881072e+01	4.154591963637708218e-01	0.000000000000000000e+00	0.000000000000000000e+00	3.477195267058090788e+00	1.000000000000000000e+00
3.350000000000000000e+02	8.548644747312626180e+01	2.657771136528259248e+01	2.280259635840816389e-03	-6.891617542700716115e+01	3.657452917989167940e-01	0.000000000000000000e+00	0.000000000000000000e+00	3.864069318589391955e+00	1.000000000000000000e+00
3.350000000000000000e+02	1.319851669872309117e+02	3.395458603963411548e+01	1.836440962730866546e-03	-5.461369531164130109e+01	3.208257189076884064e-01	0.000000000000000000e+00	0.000000000000000000e+00	5.821954650954983990e+00	1.000000000000000000e+00
3.350000000000000000e+02	1.164941521374164068e+02	1.895025286061170178e+01	2.220814829964175719e-03	-6.700050985112046931e+01	4.037009245718978789e-01	0.000000000000000000e+00	0.000000000000000000e+00	3.579837362195683159e+00	1.000000000000000000e+00
3.350000000000000000e+02	3.760241578004941942e+01	4.204835836066010302e+01	-1.410644394527004125e-03	4.089199471880017001e+01	3.826868256058638673e-01	0.000000000000000000e+00	0.000000000000000000e+00	3.477195267058090788e+00	1.000000000000000000e+00
3.350000000000000000e+02	1.347380317887572687e+02	4.242070609224828104e+01	2.048581531890131171e-03	-6.145012752122323718e+01	2.565552069154976023e-01	0.000000000000000000e+00	0.000000000000000000e+00	8.277987029899628979e+00	1.000000000000000000e+00
3.360000000000000000e+02	5.421186018970574061e+00	3.631953153005886747e+01	3.767425640759225220e-03	-1.168415185959824782e+02	2.386708941233571801e-01	0.000000000000000000e+00	0.000000000000000000e+00	5.507944561897957669e+00	1.000000000000000000e+00
3.360000000000000000e+02	5.911106008655288235e+01	8.838178207992983815e+00	2.633859132756521167e-03	-8.031125652623650524e+01	3.567086932906271546e-01	0.000000000000000000e+00	0.000000000000000000e+00	4.704297089430652612e+00	1.000000000000000000e+00
3.360000000000000000e+02	1.685873244040072905e+01	1.288312975022774154e+01	2.873658874192771412e-03	-8.803903194751126193e+01	2.919859868445369155e-01	0.000000000000000000e+00	0.000000000000000000e+00	4.038530038489982488e+00	1.000000000000000000e+00
3.360000000000000000e+02	4.186925244942327140e+01	1.558297179332458882e+01	-1.748674940233748906e-03	5.178535151354518007e+01	3.696602488298388334e-01	0.000000000000000000e+00	0.000000000000000000e+00	6.239096116496869016e+00	1.000000000000000000e+00
3.360000000000000000e+02	9.983827566028763556e+01	1.703810751648034483e+01	-1.905561215179473475e-03	5.684116138306178101e+01	3.446623505138497467e-01	0.000000000000000000e+00	0.000000000000000000e+00	4.520173078828678470e+00	1.000000000000000000e+00
3.360000000000000000e+02	1.392690594963476656e+02	2.823572087412185994e+01	-2.840870103338173636e-03	8.698238252834859452e+01	2.760394815930140577e-01	0.000000000000000000e+00	0.000000000000000000e+00	9.260696996753358334e+00	1.000000000000000000e+00
3.370000000000000000e+02	1.252475976423486514e+02	1.372219550486274642e+01	-2.857320299610578099e-03	8.751250579565339649e+01	2.370225562250919404e-01	0.000000000000000000e+00	0.000000000000000000e+00	4.099524182473847311e+00	1.000000000000000000e+00
3.370000000000000000e+02	1.084795131925469605e+02	4.113226019676170608e+01	2.980219871732752053e-03	-9.147306174555797043e+01	2.003195055537165814e-01	0.000000000000000000e+00	0.000000000000000000e+00	6.563024228292535511e+00	1.000000000000000000e+00
3.370000000000000000e+02	2.191562515531134636e+01	3.335963044518992859e+01	1.347115636747140766e-03	-3.884471989700534067e+01	4.155394607003791707e-01	0.000000000000000000e+00	0.000000000000000000e+00	6.693584663206775254e+00	1.000000000000000000e+00
3.370000000000000000e+02	7.386039232167122748e+01	5.023531868945971013e+01	1.576224446745580834e-03	-4.622796985423739358e+01	3.697448875503160926e-01	0.000000000000000000e+00	0.000000000000000000e+00	8.197604538564045029e+00	1.000000000000000000e+00
3.380000000000000000e+02	1.173163556676439327e+02	2.243439075895234325e+01	-2.249998784778869942e-03	6.794099063463517041e+01	3.969545956602380521e-01	0.000000000000000000e+00	0.000000000000000000e+00	3.579837362195683159e+00	1.000000000000000000e+00
3.380000000000000000e+02	5.771260596674920862e+01	5.003678386407059264e+01	-1.904257869282337647e-03	5.679915981821862658e+01	3.477832179010351688e-01	0.000000000000000000e+00	0.000000000000000000e+00	1.210094468488879293e+01	1.000000000000000000e+00
3.390000000000000000e+02	9.264583607354026640e+01	1.717340363953726268e+01	-2.337992915209847252e-03	7.077668542850018696e+01	4.305895049557117993e-01	0.000000000000000000e+00	0.000000000000000000e+00	4.197636927210375291e+00	1.000000000000000000e+00
3.390000000000000000e+02	1.328829927084716189e+02	6.276119530945921454e+00	1.786074237223474062e-03	-5.299057953555697509e+01	3.116741006272518710e-01	0.000000000000000000e+00	0.000000000000000000e+00	1.011498412810466796e+01	1.000000000000000000e+00
3.400000000000000000e+02	1.541821074966775917e+01	3.496825771241255865e+01	1.898358993586822356e-03	-5.660906292178358257e+01	3.119650725134920366e-01	0.000000000000000000e+00	0.000000000000000000e+00	6.693584663206775254e+00	1.000000000000000000e+00
3.400000000000000000e+02	1.090487547811057567e+02	3.459396905648583953e+01	2.000568349065482126e-03	-5.990285690321829293e+01	3.728334687182310869e-01	0.000000000000000000e+00	0.000000000000000000e+00	6.364687778521520123e+00	1.000000000000000000e+00
3.400000000000000000e+02	8.154245895225034246e+01	1.365723395086861558e+01	2.546952597155995555e-03	-7.751061051327815221e+01	2.876400021911230676e-01	0.000000000000000000e+00	0.000000000000000000e+00	4.828769492931114904e+00	1.000000000000000000e+00
3.410000000000000000e+02	3.736145288569307610e+01	2.911471529090269428e+01	1.805194377027690301e-03	-5.360674428012839599e+01	3.960927388766982693e-01	0.000000000000000000e+00	0.000000000000000000e+00	9.127602278689591841e+00	1.000000000000000000e+00
3.410000000000000000e+02	1.428907502748388367e+02	7.745028106940031520e+00	-1.692252086633882135e-03	4.996707123252515714e+01	2.921185965693999798e-01	0.000000000000000000e+00	0.000000000000000000e+00	1.011498412810466796e+01	1.000000000000000000e+00
3.410000000000000000e+02	7.304483471939858141e+00	9.093367947559411135e+00	-1.358503975647726292e-03	3.921171998181772267e+01	4.418109703929412602e-01	0.000000000000000000e+00	0.000000000000000000e+00	1.027842244083689849e+01	1.000000000000000000e+00
3.410000000000000000e+02	8.864242439630652370e+01	1.591132174232588348e+01	2.362730514355698176e-03	-7.157387815904979789e+01	3.939912251860965275e-01	0.000000000000000000e+00	0.000000000000000000e+00	4.197636927210375291e+00	1.000000000000000000e+00
3.410000000000000000e+02	1.426564309325333966e+02	4.118665850261939454e+01	-2.186000776510285334e-03	6.587859376820659918e+01	2.602849214568346836e-01	0.000000000000000000e+00	0.000000000000000000e+00	1.338660041623415076e+01	1.000000000000000000e+00
3.410000000000000000e+02	1.009366425254513757e+02	4.501166859145227761e+01	1.809123637467913246e-03	-5.373336844607569418e+01	2.918770063803360904e-01	0.000000000000000000e+00	0.000000000000000000e+00	8.482022600378206434e+00	1.000000000000000000e+00
3.410000000000000000e+02	1.282264770683964343e+02	4.912905804922932163e+01	-2.091539188010522847e-03	6.283447896853698467e+01	3.206844983954451056e-01	0.000000000000000000e+00	0.000000000000000000e+00	3.760040146055888766e+00	1.000000000000000000e+00
3.420000000000000000e+02	1.291303544958427096e+02	3.463759289308870137e+01	-1.690643372916876119e-03	4.991522889838547883e+01	3.993277649812492225e-01	0.000000000000000000e+00	0.000000000000000000e+00	7.920724552386540829e+00	1.000000000000000000e+00
3.420000000000000000e+02	1.622131175023982763e+01	4.522865585170208647e+01	1.695174476776612144e-03	-5.006124804264639749e+01	4.033266797140282467e-01	0.000000000000000000e+00	0.000000000000000000e+00	8.203170469745959537e+00	1.000000000000000000e+00
3.420000000000000000e+02	4.089153072711121695e+01	1.624504180285988042e+01	1.731482036972827911e-03	-5.123129380504084907e+01	3.776374212389662643e-01	0.000000000000000000e+00	0.000000000000000000e+00	8.077173004568416914e+00	1.000000000000000000e+00
3.430000000000000000e+02	7.700933206226176253e+01	1.199357069914827889e+01	-3.035450929623397225e-03	9.325293527295207241e+01	2.212363816676748973e-01	0.000000000000000000e+00	0.000000000000000000e+00	4.828769492931114904e+00	1.000000000000000000e+00
3.430000000000000000e+02	7.545300970155979314e+01	3.361627247122100925e+01	2.273554153687372837e-03	-6.870008486801482661e+01	2.182981213160498646e-01	0.000000000000000000e+00	0.000000000000000000e+00	8.368265313767293989e+00	1.000000000000000000e+00
3.430000000000000000e+02	2.450498600482122669e+01	3.594906598908804085e+01	2.503245872412720053e-03	-7.610211961502879774e+01	2.716816650175399861e-01	0.000000000000000000e+00	0.000000000000000000e+00	8.425419759639133588e+00	1.000000000000000000e+00
3.430000000000000000e+02	1.151886097069552477e+02	3.627070159555787399e+01	1.598390825888252199e-03	-4.694230256740644336e+01	3.109035496173327973e-01	0.000000000000000000e+00	0.000000000000000000e+00	6.364687778521520123e+00	1.000000000000000000e+00
3.430000000000000000e+02	1.255816741055137697e+02	4.171888831992084334e+01	-2.701198755472622968e-03	8.248134010592104914e+01	2.984261368631023759e-01	0.000000000000000000e+00	0.000000000000000000e+00	3.916091754822436322e+00	1.000000000000000000e+00
3.430000000000000000e+02	5.007091425582989785e+01	2.453528414480841136e+01	-1.993025967141442284e-03	5.965979645077006666e+01	3.978384783898435417e-01	0.000000000000000000e+00	0.000000000000000000e+00	4.260677799361793028e+00	1.000000000000000000e+00
3.430000000000000000e+02	8.189993163693745259e+01	5.082888867600029670e+01	1.596462758942384730e-03	-4.688016877082431222e+01	3.548818749213453749e-01	0.000000000000000000e+00	0.000000000000000000e+00	5.429948148196364066e+00	1.000000000000000000e+00
3.440000000000000000e+02	9.047034445875097219e+01	4.923972796579963784e+01	3.653842908647286346e-03	-1.131812067030723767e+02	1.414359432120417814e-01	0.000000000000000000e+00	0.000000000000000000e+00	8.716502033450748144e+00	1.000000000000000000e+00
3.440000000000000000e+02	1.194928394120180002e+02	1.859896384999894536e+01	2.606969756849634827e-03	-7.944472073690624825e+01	1.482543482159734971e-01	0.000000000000000000e+00	0.000000000000000000e+00	1.137247087352212915e+01	1.000000000000000000e+00
3.440000000000000000e+02	1.072262546593835282e+02	2.766399258981850551e+01	2.940992164753807297e-03	-9.020891146745833566e+01	2.162258198678259635e-01	0.000000000000000000e+00	0.000000000000000000e+00	7.165617944199970779e+00	1.000000000000000000e+00
3.440000000000000000e+02	8.765445287861430756e+01	7.369982206770957056e+00	2.758942731784847467e-03	-8.434219482661268330e+01	2.967078826496207800e-01	0.000000000000000000e+00	0.000000000000000000e+00	8.598288712377870624e+00	1.000000000000000000e+00
3.440000000000000000e+02	1.061526192840738503e+02	9.738776207997211998e+00	-1.532912979945387413e-03	4.483221652025445536e+01	3.156894662029673393e-01	0.000000000000000000e+00	0.000000000000000000e+00	1.541774554667963493e+01	1.000000000000000000e+00
3.440000000000000000e+02	6.927038170954567420e+01	2.797685978247723426e+01	1.881556854258420019e-03	-5.606759795376826361e+01	3.355778549836568869e-01	0.000000000000000000e+00	0.000000000000000000e+00	8.368265313767293989e+00	1.000000000000000000e+00
3.440000000000000000e+02	4.459545529303795064e+01	3.468089284183187715e+01	2.481840072087888958e-03	-7.541229727980780240e+01	2.610933119008483905e-01	0.000000000000000000e+00	0.000000000000000000e+00	7.466580341863267911e+00	1.000000000000000000e+00
3.440000000000000000e+02	1.280957732219694094e+02	4.472140064542847426e+01	2.620368087923726115e-03	-7.987649473691278956e+01	2.914564134260115846e-01	0.000000000000000000e+00	0.000000000000000000e+00	3.916091754822436322e+00	1.000000000000000000e+00
3.440000000000000000e+02	5.702332695502064297e+01	5.284549901236835723e+01	1.396302204016554608e-03	-4.042980394807593569e+01	4.505039556292791403e-01	0.000000000000000000e+00	0.000000000000000000e+00	9.669409064938646381e+00	1.000000000000000000e+00
3.450000000000000000e+02	5.403223294003543486e+01	1.318907420746126391e+01	2.405911248640060091e-03	-7.296541851299966197e+01	2.092843471880641015e-01	0.000000000000000000e+00	0.000000000000000000e+00	5.828787743842530844e+00	1.000000000000000000e+00
3.450000000000000000e+02	2.793308726727829594e+01	4.458909195294587846e+01	2.017377600005929809e-03	-6.044455104971579118e+01	3.307924257853611660e-01	0.000000000000000000e+00	0.000000000000000000e+00	4.470366634091810454e+00	1.000000000000000000e+00
3.450000000000000000e+02	1.421371760215990605e+02	2.127961805818604901e+01	1.818406925376111951e-03	-5.403253125457549544e+01	2.448170779013525422e-01	0.000000000000000000e+00	0.000000000000000000e+00	1.125933631809361302e+01	1.000000000000000000e+00
3.450000000000000000e+02	8.441134028710655457e+01	3.335204089733277044e+01	-2.118428975508485513e-03	6.370102802178231371e+01	4.330366604265705188e-01	0.000000000000000000e+00	0.000000000000000000e+00	3.699140860869815306e+00	1.000000000000000000e+00
3.450000000000000000e+02	1.199161703706148785e+02	4.845153336843693381e+01	2.119039403625633429e-03	-6.372069965016647330e+01	2.344858456593621465e-01	0.000000000000000000e+00	0.000000000000000000e+00	3.893106983696293266e+00	1.000000000000000000e+00
3.450000000000000000e+02	1.307402222796724232e+02	5.192530319455170940e+01	2.572923616225271295e-03	-7.834755137746319065e+01	3.422194056862852829e-01	0.000000000000000000e+00	0.000000000000000000e+00	3.760040146055888766e+00	1.000000000000000000e+00
3.460000000000000000e+02	4.826214467826684995e+01	4.875414755122341148e+01	3.058857621275902581e-03	-9.400723823992868233e+01	2.545408912255805456e-01	0.000000000000000000e+00	0.000000000000000000e+00	5.178412391903436607e+00	1.000000000000000000e+00
3.460000000000000000e+02	1.165329416514911856e+02	4.652538554944652560e+01	-1.672777500146665043e-03	4.933948410547475305e+01	4.629528020889606132e-01	0.000000000000000000e+00	0.000000000000000000e+00	3.893106983696293266e+00	1.000000000000000000e+00
3.470000000000000000e+02	5.141090438183999467e+00	2.017286722630184670e+01	1.946732003154042845e-03	-5.816792929981940574e+01	2.982137796940838026e-01	0.000000000000000000e+00	0.000000000000000000e+00	7.078928498051051399e+00	1.000000000000000000e+00
3.470000000000000000e+02	1.614865149007799516e+01	3.702580718539686444e+01	-1.286679653366350814e-03	3.689711268052801074e+01	3.774081167285363581e-01	0.000000000000000000e+00	0.000000000000000000e+00	8.203170469745959537e+00	1.000000000000000000e+00
3.470000000000000000e+02	1.391107300648404248e+02	4.372928338440862461e+01	2.101311602404524505e-03	-6.314940434463692043e+01	3.229292797906080370e-01	0.000000000000000000e+00	0.000000000000000000e+00	3.746380223169344159e+00	1.000000000000000000e+00
3.470000000000000000e+02	5.058069549591115077e+01	4.412378287804484955e+01	-1.944086018660941316e-03	5.808265992543061174e+01	4.721884176121379229e-01	0.000000000000000000e+00	0.000000000000000000e+00	5.178412391903436607e+00	1.000000000000000000e+00
3.470000000000000000e+02	7.711680900326823007e+01	5.339911721902566910e+01	1.512799463582642761e-03	-4.418403926846727359e+01	3.596675287357832262e-01	0.000000000000000000e+00	0.000000000000000000e+00	5.429948148196364066e+00	1.000000000000000000e+00
3.480000000000000000e+02	5.255894555593126682e+01	1.882859465219842221e+01	2.114903073782134924e-03	-6.358740247516776378e+01	2.481128619996603168e-01	0.000000000000000000e+00	0.000000000000000000e+00	5.828787743842530844e+00	1.000000000000000000e+00
3.480000000000000000e+02	1.406298395320405916e+02	3.243760134510610982e+01	1.951336131198171597e-03	-5.831630171808274810e+01	2.352373817917736698e-01	0.000000000000000000e+00	0.000000000000000000e+00	1.125933631809361302e+01	1.000000000000000000e+00
3.480000000000000000e+02	6.623321097064530250e+01	1.943769870034729053e+01	-1.267234534262142668e-03	3.627047516800505633e+01	4.153675346706395821e-01	0.000000000000000000e+00	0.000000000000000000e+00	8.655767881064814873e+00	1.000000000000000000e+00
3.480000000000000000e+02	4.719965833117998955e+01	2.768318260650269735e+01	1.864901058995763975e-03	-5.553084906287441669e+01	3.360679304916129873e-01	0.000000000000000000e+00	0.000000000000000000e+00	4.260677799361793028e+00	1.000000000000000000e+00
3.480000000000000000e+02	3.237745331494123491e+01	4.507053590355928918e+01	-1.909802462999761951e-03	5.697783963994753265e+01	3.470037158771218655e-01	0.000000000000000000e+00	0.000000000000000000e+00	4.470366634091810454e+00	1.000000000000000000e+00
3.480000000000000000e+02	1.358798686722877562e+02	4.562583273485195434e+01	-2.126925279650182781e-03	6.397482952767483511e+01	4.351531381740167959e-01	0.000000000000000000e+00	0.000000000000000000e+00	3.746380223169344159e+00	1.000000000000000000e+00
3.480000000000000000e+02	1.066249754916824060e+02	4.670309659637245403e+01	1.882203242912008478e-03	-5.608842844474324352e+01	4.082436782594077718e-01	0.000000000000000000e+00	0.000000000000000000e+00	9.909559760156625430e+00	1.000000000000000000e+00
3.490000000000000000e+02	1.259690291171826004e+02	2.794733593672234662e+01	1.862195814059431059e-03	-5.544366996417184623e+01	3.517788543548998614e-01	0.000000000000000000e+00	0.000000000000000000e+00	6.188779726340947640e+00	1.000000000000000000e+00
3.490000000000000000e+02	3.653429403096625805e+01	2.955697793498312720e+01	-2.065111934957450119e-03	6.198283552900627313e+01	3.256873540404184864e-01	0.000000000000000000e+00	0.000000000000000000e+00	9.551796944332103578e+00	1.000000000000000000e+00
3.490000000000000000e+02	4.043705689236838197e+01	5.263240601205523461e+01	-1.815342051610911245e-03	5.393376277379994121e+01	3.524870992665470881e-01	0.000000000000000000e+00	0.000000000000000000e+00	8.649195086428328239e+00	1.000000000000000000e+00
3.500000000000000000e+02	4.576321563218146338e+01	2.178960223989431455e+01	2.343024686228971191e-03	-7.093883904957657194e+01	2.034032997903185702e-01	0.000000000000000000e+00	0.000000000000000000e+00	6.066107249725969375e+00	1.000000000000000000e+00
3.500000000000000000e+02	8.256239926672474638e+00	3.199501493090022208e+01	3.280105547280494100e-03	-1.011371637116824900e+02	2.536123406966316329e-01	0.000000000000000000e+00	0.000000000000000000e+00	9.359435399321936799e+00	1.000000000000000000e+00
3.500000000000000000e+02	8.499571646433756200e+01	2.969935043795333485e+01	2.007938412232250849e-03	-6.014036421933246856e+01	3.098431965842366465e-01	0.000000000000000000e+00	0.000000000000000000e+00	3.699140860869815306e+00	1.000000000000000000e+00
3.510000000000000000e+02	6.285239895296682278e+01	2.740591228382972844e+01	1.952582146614124069e-03	-5.835645575348018355e+01	2.897014631178346233e-01	0.000000000000000000e+00	0.000000000000000000e+00	5.916713046532305675e+00	1.000000000000000000e+00
3.520000000000000000e+02	7.075496641102779449e+01	1.072616036878356915e+01	1.564263583254420003e-03	-4.584251961834217326e+01	4.214350922755699669e-01	0.000000000000000000e+00	0.000000000000000000e+00	6.428383384770937958e+00	1.000000000000000000e+00
3.520000000000000000e+02	2.167988347684689288e+01	2.242280685125508910e+01	1.472145846763923309e-03	-4.287393768555484996e+01	4.641985842049168864e-01	0.000000000000000000e+00	0.000000000000000000e+00	1.011722453980743275e+01	1.000000000000000000e+00
3.520000000000000000e+02	1.198550191906837767e+02	2.698823368990890614e+01	1.857571924628531428e-03	-5.529466071636872471e+01	2.952247762517140606e-01	0.000000000000000000e+00	0.000000000000000000e+00	6.188779726340947640e+00	1.000000000000000000e+00
3.530000000000000000e+02	2.707000730872010408e+01	4.202568779611619476e+01	1.499561098232715097e-03	-4.375742031651888908e+01	3.023264097104167991e-01	0.000000000000000000e+00	0.000000000000000000e+00	6.118830207347841110e+00	1.000000000000000000e+00
3.530000000000000000e+02	8.740639817113756749e+01	4.303450342865612299e+01	-2.164479660296035265e-03	6.518505526844515430e+01	3.496889375652380005e-01	0.000000000000000000e+00	0.000000000000000000e+00	3.778615899342929740e+00	1.000000000000000000e+00
3.530000000000000000e+02	5.060692944479806243e+01	4.572062109742459057e+01	1.265046815978060216e-03	-3.619997385935831602e+01	3.790212366816491096e-01	0.000000000000000000e+00	0.000000000000000000e+00	7.114510957866762908e+00	1.000000000000000000e+00
3.540000000000000000e+02	1.356388454165042390e+02	1.287031338057709107e+01	-1.669559008975220020e-03	4.923576515724187885e+01	4.852387784593226172e-01	0.000000000000000000e+00	0.000000000000000000e+00	6.621558312572020988e+00	1.000000000000000000e+00
3.540000000000000000e+02	1.264946578997584652e+02	1.769608983384528500e+01	-2.078504082181997434e-03	6.241441024856226960e+01	3.668938741853190466e-01	0.000000000000000000e+00	0.000000000000000000e+00	8.721602752686356652e+00	1.000000000000000000e+00
3.540000000000000000e+02	1.174169283683265519e+02	3.358217021771665145e+01	2.524979829398580743e-03	-7.680251711169177042e+01	2.427062271572134611e-01	0.000000000000000000e+00	0.000000000000000000e+00	7.030240806033587475e+00	1.000000000000000000e+00
3.540000000000000000e+02	1.347483746984482025e+02	3.586013051066288426e+01	1.938832856977068878e-03	-5.791337177899028887e+01	3.468838765866434359e-01	0.000000000000000000e+00	0.000000000000000000e+00	3.650377623805669547e+00	1.000000000000000000e+00
3.540000000000000000e+02	3.580648173878548590e+01	4.532717847349651663e+01	9.609259145650373693e-04	-2.639938769959273657e+01	4.221480921262085184e-01	0.000000000000000000e+00	0.000000000000000000e+00	8.649195086428328239e+00	1.000000000000000000e+00
3.540000000000000000e+02	5.808792560658793747e+01	5.140092071380520622e+01	1.433599636770768303e-03	-4.163174929792646850e+01	3.566660798748407801e-01	0.000000000000000000e+00	0.000000000000000000e+00	6.681976828758689813e+00	1.000000000000000000e+00
3.550000000000000000e+02	8.533362913450197595e+01	6.194678979155638920e+00	-1.975794765203495087e-03	5.910450453086409794e+01	2.543463426217787982e-01	0.000000000000000000e+00	0.000000000000000000e+00	1.382489290141453431e+01	1.000000000000000000e+00
3.550000000000000000e+02	1.321732916539915834e+02	3.327281450550751174e+01	-1.842724039617784542e-03	5.481617345797246799e+01	3.104347024500905272e-01	0.000000000000000000e+00	0.000000000000000000e+00	3.650377623805669547e+00	1.000000000000000000e+00
3.550000000000000000e+02	1.382253650662544260e+02	4.309881980118940703e+01	1.843328294187061627e-03	-5.483564613788731634e+01	3.875851698806395129e-01	0.000000000000000000e+00	0.000000000000000000e+00	8.030447351337322459e+00	1.000000000000000000e+00
3.560000000000000000e+02	7.441690530501919909e+01	2.772781787035509282e+01	1.861784506731863076e-03	-5.543041519318030197e+01	2.723049440454969883e-01	0.000000000000000000e+00	0.000000000000000000e+00	5.662109714160765250e+00	1.000000000000000000e+00
3.560000000000000000e+02	9.115305506799758462e+01	4.254409521912202052e+01	2.038729770319318291e-03	-6.113264510665847240e+01	3.353079082630718855e-01	0.000000000000000000e+00	0.000000000000000000e+00	3.778615899342929740e+00	1.000000000000000000e+00
3.560000000000000000e+02	1.350351386065699728e+02	1.946429340590554347e+01	-2.222084162294186375e-03	6.704141529631627350e+01	2.873538180880436110e-01	0.000000000000000000e+00	0.000000000000000000e+00	6.621558312572020988e+00	1.000000000000000000e+00
3.560000000000000000e+02	3.903284469897543829e+01	2.494955045260693183e+01	-1.573656771020459817e-03	4.614522405459828036e+01	4.185679067881300508e-01	0.000000000000000000e+00	0.000000000000000000e+00	1.383480578892229751e+01	1.000000000000000000e+00
3.560000000000000000e+02	7.689358379929409182e+01	4.339667107929380307e+01	1.339691239827695089e-03	-3.860546162388025238e+01	3.973808257813724598e-01	0.000000000000000000e+00	0.000000000000000000e+00	6.636949874018954532e+00	1.000000000000000000e+00
3.570000000000000000e+02	5.154825022796061518e+01	5.277258404066191844e+01	2.361591651724352561e-03	-7.153717722435315807e+01	2.829133614650370943e-01	0.000000000000000000e+00	0.000000000000000000e+00	6.681976828758689813e+00	1.000000000000000000e+00
3.570000000000000000e+02	1.055663976560722546e+02	3.799208939363006721e+01	2.649590543596909951e-03	-8.081821624731965414e+01	2.431652500976985154e-01	0.000000000000000000e+00	0.000000000000000000e+00	4.298258571644405279e+00	1.000000000000000000e+00
3.570000000000000000e+02	1.295878118557319567e+02	4.976112522828982776e+01	4.919516816657384592e-03	-1.539687557599982313e+02	8.836672318503469015e-02	0.000000000000000000e+00	0.000000000000000000e+00	9.302811893877528604e+00	1.000000000000000000e+00
3.580000000000000000e+02	7.763862231021794180e+00	3.786760293379619924e+01	-1.399652695056065365e-03	4.053777671797659110e+01	3.153153680486588950e-01	0.000000000000000000e+00	0.000000000000000000e+00	1.081858860477604445e+01	1.000000000000000000e+00
3.590000000000000000e+02	1.083704440976172663e+02	3.473442914394573933e+01	-2.754254946386009741e-03	8.419112647029012919e+01	3.286834495889406904e-01	0.000000000000000000e+00	0.000000000000000000e+00	4.298258571644405279e+00	1.000000000000000000e+00
3.590000000000000000e+02	1.109707373917728859e+02	4.735816584714805799e+01	1.993691436684056229e-03	-5.968124184159583479e+01	3.437647538162409422e-01	0.000000000000000000e+00	0.000000000000000000e+00	9.755810953925662332e+00	1.000000000000000000e+00
3.600000000000000000e+02	6.485563555148905834e+01	4.528045961173415890e+01	1.773793229314280092e-03	-5.259481234039350994e+01	2.472942511514507613e-01	0.000000000000000000e+00	0.000000000000000000e+00	7.351695980961131305e+00	1.000000000000000000e+00
3.600000000000000000e+02	9.976085412074455405e+01	2.238225771113306095e+01	-1.709412737015150729e-03	5.052008956121552075e+01	4.212529972557003122e-01	0.000000000000000000e+00	0.000000000000000000e+00	6.575572829861101809e+00	1.000000000000000000e+00
3.610000000000000000e+02	9.631643846595341074e+01	4.285160298079804164e+01	3.377390225262801981e-03	-1.042722552629724646e+02	2.024396555209647675e-01	0.000000000000000000e+00	0.000000000000000000e+00	5.172532178515359291e+00	1.000000000000000000e+00
3.610000000000000000e+02	3.275879713144286853e+01	1.261917420783903054e+01	2.754320721515449155e-03	-8.419324613658154988e+01	2.644128359849150511e-01	0.000000000000000000e+00	0.000000000000000000e+00	9.241738476729945972e+00	1.000000000000000000e+00
3.610000000000000000e+02	9.993818372371947589e+01	2.895543899972660640e+01	-2.452750439541581586e-03	7.447485612136922839e+01	2.122680714333244900e-01	0.000000000000000000e+00	0.000000000000000000e+00	6.575572829861101809e+00	1.000000000000000000e+00
3.610000000000000000e+02	5.517070612056587464e+01	4.446779829897101166e+01	1.923729964853403010e-03	-5.742666667311986828e+01	3.683862121069557682e-01	0.000000000000000000e+00	0.000000000000000000e+00	7.778371222468856594e+00	1.000000000000000000e+00
3.610000000000000000e+02	2.626124306370216388e+01	4.993748955715012983e+01	1.846896303883909353e-03	-5.495062865401943242e+01	2.940845141076555702e-01	0.000000000000000000e+00	0.000000000000000000e+00	1.085493464754849313e+01	1.000000000000000000e+00
3.610000000000000000e+02	6.122844382178748646e+01	5.167505998646161913e+01	1.834810954645799998e-03	-5.456116674617742035e+01	2.591523605432833888e-01	0.000000000000000000e+00	0.000000000000000000e+00	7.351695980961131305e+00	1.000000000000000000e+00
3.620000000000000000e+02	1.416097430947245073e+02	4.603791177385090805e+01	2.782287050279141569e-03	-8.509448775906597007e+01	1.535082479955210966e-01	0.000000000000000000e+00	0.000000000000000000e+00	1.040833023728488982e+01	1.000000000000000000e+00
3.620000000000000000e+02	8.475534364560461142e+01	5.107961292248629093e+01	3.534274352299730197e-03	-1.093279959140791249e+02	1.631415455792361024e-01	0.000000000000000000e+00	0.000000000000000000e+00	6.671671695538737623e+00	1.000000000000000000e+00
3.620000000000000000e+02	3.946564096235213270e+01	4.159845806147684755e+01	-1.914834096792487027e-03	5.713998883877230384e+01	4.117830115449561124e-01	0.000000000000000000e+00	0.000000000000000000e+00	4.864203679036830152e+00	1.000000000000000000e+00
3.630000000000000000e+02	1.284966645486427410e+02	1.292534214890495647e+01	-2.173698968576434718e-03	6.548215627240668368e+01	2.917067723159064707e-01	0.000000000000000000e+00	0.000000000000000000e+00	7.445816853951729541e+00	1.000000000000000000e+00
3.630000000000000000e+02	4.858891628352959913e+01	4.861304876373398542e+01	2.264504634408716181e-03	-6.840845547660221371e+01	3.453593106463923590e-01	0.000000000000000000e+00	0.000000000000000000e+00	5.065389583945180796e+00	1.000000000000000000e+00
3.640000000000000000e+02	4.651038718490178780e+01	1.803270994052199683e+01	2.194489484735546829e-03	-6.615215048844595458e+01	1.889908933690567228e-01	0.000000000000000000e+00	0.000000000000000000e+00	8.819962440621814892e+00	1.000000000000000000e+00
3.640000000000000000e+02	3.451049347400901013e+01	3.830818285417216629e+01	-2.456682093766732623e-03	7.460155742931935663e+01	3.218707124667773423e-01	0.000000000000000000e+00	0.000000000000000000e+00	3.475156344134750608e+00	1.000000000000000000e+00
3.640000000000000000e+02	4.016920810115198748e+01	4.641151018173862752e+01	2.158885497754468429e-03	-6.500477804407279336e+01	3.307371826360683276e-01	0.000000000000000000e+00	0.000000000000000000e+00	4.864203679036830152e+00	1.000000000000000000e+00
3.650000000000000000e+02	2.615445718983874102e+01	1.908388023425687052e+01	1.634129444672384425e-03	-4.809401365006307572e+01	3.037494338482007450e-01	0.000000000000000000e+00	0.000000000000000000e+00	7.178929948281472129e+00	1.000000000000000000e+00
3.650000000000000000e+02	3.303241410266510769e+01	4.145333674360072962e+01	2.579190649363442226e-03	-7.854951249868628338e+01	2.720577316580929939e-01	0.000000000000000000e+00	0.000000000000000000e+00	3.475156344134750608e+00	1.000000000000000000e+00
3.650000000000000000e+02	9.863545731117935134e+01	6.031721496144206718e+00	1.946529707270220916e-03	-5.816141012198601601e+01	2.564304269242491108e-01	0.000000000000000000e+00	0.000000000000000000e+00	8.461652970656833972e+00	1.000000000000000000e+00
3.650000000000000000e+02	9.214623046150316554e+01	1.146214559461637883e+01	-2.014971441413094394e-03	6.036701029374151517e+01	3.359671952527835126e-01	0.000000000000000000e+00	0.000000000000000000e+00	5.729998339253016937e+00	1.000000000000000000e+00
3.650000000000000000e+02	1.423623602648658846e+02	1.082420880840968103e+01	1.798795631159967557e-03	-5.340053859055004892e+01	3.107259650175316912e-01	0.000000000000000000e+00	0.000000000000000000e+00	1.402398941134189769e+01	1.000000000000000000e+00
3.650000000000000000e+02	4.202663123798973999e+01	2.562794990134682749e+01	-1.859435358844513343e-03	5.535471166157483935e+01	2.660698806273029682e-01	0.000000000000000000e+00	0.000000000000000000e+00	8.819962440621814892e+00	1.000000000000000000e+00
3.650000000000000000e+02	1.613702990288589234e+01	3.526545156586662699e+01	2.119673574623845771e-03	-6.374113641554210830e+01	3.260353778314486473e-01	0.000000000000000000e+00	0.000000000000000000e+00	1.196000006790124814e+01	1.000000000000000000e+00
3.650000000000000000e+02	1.316349128529008681e+02	4.901046959081250520e+01	3.249688817346183065e-03	-1.001569555739501567e+02	1.210754541933695139e-01	0.000000000000000000e+00	0.000000000000000000e+00	9.741135527350234469e+00	1.000000000000000000e+00
3.660000000000000000e+02	8.227904382685758833e+01	3.737293464767614637e+01	2.071092794120612222e-03	-6.217557442089318442e+01	2.654555838502520304e-01	0.000000000000000000e+00	0.000000000000000000e+00	7.685734483361801317e+00	1.000000000000000000e+00
3.660000000000000000e+02	9.185774219890147307e+00	4.752231410608158058e+01	2.070007201744412852e-03	-6.214059017098502835e+01	3.423540935335135371e-01	0.000000000000000000e+00	0.000000000000000000e+00	4.518474332575167729e+00	1.000000000000000000e+00
3.660000000000000000e+02	1.062771097537813176e+02	1.784149460316361058e+01	2.114953946787300181e-03	-6.358904190628877728e+01	4.469014557624646500e-01	0.000000000000000000e+00	0.000000000000000000e+00	5.783119759814209004e+00	1.000000000000000000e+00
3.660000000000000000e+02	1.266389147168751634e+02	4.064807017515239096e+01	1.595630210130038161e-03	-4.685333909114855544e+01	3.924302668441183028e-01	0.000000000000000000e+00	0.000000000000000000e+00	4.997931194770165675e+00	1.000000000000000000e+00
3.660000000000000000e+02	8.954032596041849956e+01	4.643040358540852708e+01	2.115880737672733332e-03	-6.361890862667060986e+01	3.557897537238720043e-01	0.000000000000000000e+00	0.000000000000000000e+00	6.377892375080097764e+00	1.000000000000000000e+00
3.670000000000000000e+02	8.948244415695394594e+01	4.005277386544731399e+01	2.188762921188133499e-03	-6.596760651535817033e+01	3.276996343862180749e-01	0.000000000000000000e+00	0.000000000000000000e+00	6.377892375080097764e+00	1.000000000000000000e+00
3.670000000000000000e+02	6.152270773607416743e+01	2.716914798636342709e+01	-1.866553833888402953e-03	5.558411131043038722e+01	3.212992711159108339e-01	0.000000000000000000e+00	0.000000000000000000e+00	4.867238065272983860e+00	1.000000000000000000e+00
3.670000000000000000e+02	1.193958365148505862e+02	3.567551555067049662e+01	1.873579196084317403e-03	-5.581051030893628706e+01	2.809101081275328093e-01	0.000000000000000000e+00	0.000000000000000000e+00	8.785697543968826295e+00	1.000000000000000000e+00
3.670000000000000000e+02	9.626660123197724772e+01	4.992681377524151998e+01	2.334014082949192794e-03	-7.064846376335115963e+01	2.696688138179614835e-01	0.000000000000000000e+00	0.000000000000000000e+00	7.580742921663463640e+00	1.000000000000000000e+00
3.680000000000000000e+02	1.055204795247127869e+01	5.182927433132158512e+01	-2.461977255070350434e-03	7.477219905357090113e+01	2.755447440229905620e-01	0.000000000000000000e+00	0.000000000000000000e+00	4.518474332575167729e+00	1.000000000000000000e+00
3.680000000000000000e+02	1.210515238489932415e+02	1.302568448799567946e+01	-1.808852720175980816e-03	5.372463787790554335e+01	3.393521475012130084e-01	0.000000000000000000e+00	0.000000000000000000e+00	7.445816853951729541e+00	1.000000000000000000e+00
3.680000000000000000e+02	1.143120163913713583e+02	2.267270816496485963e+01	2.284098010371456763e-03	-6.903987070781886359e+01	3.519837023283111099e-01	0.000000000000000000e+00	0.000000000000000000e+00	9.375518607230258539e+00	1.000000000000000000e+00
3.680000000000000000e+02	6.632130902106113979e+01	2.798366139433390032e+01	1.684155695300068069e-03	-4.970615729835770225e+01	4.374565964629122394e-01	0.000000000000000000e+00	0.000000000000000000e+00	4.867238065272983860e+00	1.000000000000000000e+00
3.680000000000000000e+02	5.275502053519433332e+01	4.573177352498962733e+01	1.822378691291363711e-03	-5.416052520000307169e+01	3.214051625677419866e-01	0.000000000000000000e+00	0.000000000000000000e+00	3.836055474678181199e+00	1.000000000000000000e+00
3.690000000000000000e+02	5.870471830356139975e+01	9.734021685841570459e+00	-2.678112783825266265e-03	8.173737264705656003e+01	1.918702936894992606e-01	0.000000000000000000e+00	0.000000000000000000e+00	1.189731800067857037e+01	1.000000000000000000e+00
3.690000000000000000e+02	8.151463670944883688e+01	2.321507668978867400e+01	2.293181835017883002e-03	-6.933260562243295055e+01	3.299054202218155707e-01	0.000000000000000000e+00	0.000000000000000000e+00	8.806309695546470806e+00	1.000000000000000000e+00
3.690000000000000000e+02	1.291715203018866589e+02	3.633933194007413192e+01	2.062601539512310105e-03	-6.190193564103125112e+01	2.225711490867336995e-01	0.000000000000000000e+00	0.000000000000000000e+00	4.997931194770165675e+00	1.000000000000000000e+00
3.690000000000000000e+02	8.117715392271021813e+01	4.962160517639600954e+01	1.724007137904048697e-03	-5.099040805197768833e+01	3.866082800877596037e-01	0.000000000000000000e+00	0.000000000000000000e+00	8.951335885030051287e+00	1.000000000000000000e+00
3.700000000000000000e+02	8.986672128822485206e+01	1.671920930897084290e+01	-1.958392693572805297e-03	5.854370617211083072e+01	3.721081703348705361e-01	0.000000000000000000e+00	0.000000000000000000e+00	5.729998339253016937e+00	1.000000000000000000e+00
3.700000000000000000e+02	1.010837709754731435e+02	2.038584255304666826e+01	1.822814839830669276e-03	-5.417458050273977932e+01	3.208882759807634155e-01	0.000000000000000000e+00	0.000000000000000000e+00	5.783119759814209004e+00	1.000000000000000000e+00
3.700000000000000000e+02	1.734170319485770406e+01	5.307564287736031616e+01	-2.731680046573474463e-03	8.346362878883233805e+01	1.985106401596065107e-01	0.000000000000000000e+00	0.000000000000000000e+00	6.837559610653685560e+00	1.000000000000000000e+00
3.710000000000000000e+02	6.143553626600608908e+01	4.249229107328424249e+01	2.154280296065209845e-03	-6.485637102657095454e+01	2.968597512615607226e-01	0.000000000000000000e+00	0.000000000000000000e+00	9.265290060639088665e+00	1.000000000000000000e+00
3.710000000000000000e+02	4.689630403411941728e+01	1.118575446101381665e+01	2.410789459637250557e-03	-7.312262351588287856e+01	1.748401625243873880e-01	0.000000000000000000e+00	0.000000000000000000e+00	1.128044818679262029e+01	1.000000000000000000e+00
3.710000000000000000e+02	1.317689944341643695e+02	4.912452359059898299e+01	-3.314462753371719399e-03	1.022443574525315597e+02	1.474007262053381728e-01	0.000000000000000000e+00	0.000000000000000000e+00	9.907975595951894476e+00	1.000000000000000000e+00
3.720000000000000000e+02	3.920837632973063336e+01	4.723695085644401104e+01	-2.070227651024669942e-03	6.214769435933571629e+01	3.755762550744669026e-01	0.000000000000000000e+00	0.000000000000000000e+00	5.528325189353578750e+00	1.000000000000000000e+00
3.730000000000000000e+02	3.350497863302659596e+01	3.145102388906809310e+01	1.738311716002903648e-03	-5.145138672685847325e+01	3.263786651276824324e-01	0.000000000000000000e+00	0.000000000000000000e+00	5.759680000984222836e+00	1.000000000000000000e+00
3.730000000000000000e+02	2.769470362780937833e+01	1.180423793389953424e+01	1.613655904032256904e-03	-4.743423427249728519e+01	2.865462263429380263e-01	0.000000000000000000e+00	0.000000000000000000e+00	1.094673897607760615e+01	1.000000000000000000e+00
3.730000000000000000e+02	4.894473572325936317e+01	4.617567808313938826e+01	-2.308304903190257999e-03	6.981996092071966586e+01	3.578253184837258960e-01	0.000000000000000000e+00	0.000000000000000000e+00	3.836055474678181199e+00	1.000000000000000000e+00
3.740000000000000000e+02	3.404416174622393498e+01	4.921008722647473377e+01	2.006598349452394167e-03	-6.009717941791809892e+01	3.612016908031308038e-01	0.000000000000000000e+00	0.000000000000000000e+00	5.528325189353578750e+00	1.000000000000000000e+00
3.740000000000000000e+02	1.330666287672910642e+02	1.054809517148553510e+01	2.508341766626443186e-03	-7.626633966722053515e+01	2.882165031257429844e-01	0.000000000000000000e+00	0.000000000000000000e+00	8.612768376536298121e+00	1.000000000000000000e+00
3.740000000000000000e+02	4.991164198712035471e+01	4.204322249804741318e+01	2.367062880776395033e-03	-7.171349279975497382e+01	3.102518061214563083e-01	0.000000000000000000e+00	0.000000000000000000e+00	4.244066079345546250e+00	1.000000000000000000e+00
3.740000000000000000e+02	1.241858534773693492e+02	1.229149983784902034e+01	-2.693374787491269358e-03	8.222920527416094671e+01	2.617361307895940126e-01	0.000000000000000000e+00	0.000000000000000000e+00	3.660034630137281031e+00	1.000000000000000000e+00
3.740000000000000000e+02	1.954051976266012502e+01	4.660127594843203980e+01	-1.693771683253256439e-03	5.001604168318169030e+01	3.451729946952341033e-01	0.000000000000000000e+00	0.000000000000000000e+00	6.837559610653685560e+00	1.000000000000000000e+00
3.750000000000000000e+02	3.728247106586400150e+01	1.708683291782136493e+01	2.084193567282888442e-03	-6.259775933334042719e+01	2.161561180231744705e-01	0.000000000000000000e+00	0.000000000000000000e+00	9.975060548136658767e+00	1.000000000000000000e+00
3.750000000000000000e+02	1.349197227901406109e+02	2.148028711847694439e+01	1.728224558778737683e-03	-5.112631846281212944e+01	3.112949235205008103e-01	0.000000000000000000e+00	0.000000000000000000e+00	7.706426178333604327e+00	1.000000000000000000e+00
3.760000000000000000e+02	3.723437941117591521e+01	2.706177753580004364e+01	2.440358995571516830e-03	-7.407553001879531962e+01	2.609030495942891159e-01	0.000000000000000000e+00	0.000000000000000000e+00	5.759680000984222836e+00	1.000000000000000000e+00
3.760000000000000000e+02	1.080352739242333087e+02	2.932376644026180301e+01	-2.091956367543597404e-03	6.284792297695268815e+01	2.700889693337282793e-01	0.000000000000000000e+00	0.000000000000000000e+00	4.016010778109644797e+00	1.000000000000000000e+00
3.760000000000000000e+02	1.208486216913053539e+02	4.662562017143131499e+01	2.066705951265942164e-03	-6.203420422513621446e+01	3.394393474196585325e-01	0.000000000000000000e+00	0.000000000000000000e+00	1.090629275521106756e+01	1.000000000000000000e+00
3.760000000000000000e+02	8.816769040991782447e+01	2.552516440895903571e+01	-1.663310068519901650e-03	4.903438708998297102e+01	4.064226387884339875e-01	0.000000000000000000e+00	0.000000000000000000e+00	1.040388288844837916e+01	1.000000000000000000e+00
3.760000000000000000e+02	1.369449442665584797e+02	2.891584240463824784e+01	2.654268397192749603e-03	-8.096896454181630531e+01	2.889589846150741881e-01	0.000000000000000000e+00	0.000000000000000000e+00	7.706426178333604327e+00	1.000000000000000000e+00
3.760000000000000000e+02	1.108365333721683612e+02	3.220148916409178241e+01	1.748248193729867207e-03	-5.177159920036893936e+01	3.967542129679018093e-01	0.000000000000000000e+00	0.000000000000000000e+00	4.016010778109644797e+00	1.000000000000000000e+00
3.770000000000000000e+02	4.374225026081904844e+01	3.158241276513102136e+01	2.100483906029030224e-03	-6.312273103936764329e+01	4.170803747552609408e-01	0.000000000000000000e+00	0.000000000000000000e+00	5.410279719262484299e+00	1.000000000000000000e+00
3.770000000000000000e+02	4.820828059958375889e+01	3.463621361880437632e+01	-1.810002911141889376e-03	5.376170387898996239e+01	4.048157909068125226e-01	0.000000000000000000e+00	0.000000000000000000e+00	5.410279719262484299e+00	1.000000000000000000e+00
3.770000000000000000e+02	1.179764176996195317e+02	1.387234955065589936e+01	1.435618650739528069e-03	-4.169681394907889427e+01	3.553717753900668130e-01	0.000000000000000000e+00	0.000000000000000000e+00	5.220039490270774074e+00	1.000000000000000000e+00
3.770000000000000000e+02	1.259992655728443225e+02	1.547071201475530700e+01	1.865035196169405286e-03	-5.553517176125322408e+01	3.568655677022958272e-01	0.000000000000000000e+00	0.000000000000000000e+00	3.660034630137281031e+00	1.000000000000000000e+00
3.770000000000000000e+02	5.004410637068776424e+01	2.156290254210848900e+01	-1.380569048260567311e-03	3.992278799542309287e+01	2.766270001007904433e-01	0.000000000000000000e+00	0.000000000000000000e+00	1.183655251915618756e+01	1.000000000000000000e+00
3.780000000000000000e+02	1.403947089386689129e+02	4.393546997683594668e+01	-3.053342156146798738e-03	9.382949711474520882e+01	2.212128575506684403e-01	0.000000000000000000e+00	0.000000000000000000e+00	1.024598879260966022e+01	1.000000000000000000e+00
3.780000000000000000e+02	8.857519700234848870e+01	1.512926533607098989e+01	-1.792169861266742527e-03	5.318701683518361278e+01	2.527028387603299509e-01	0.000000000000000000e+00	0.000000000000000000e+00	8.491659960957582243e+00	1.000000000000000000e+00
3.780000000000000000e+02	6.741786028774653161e+00	3.277270392995466608e+01	-2.344957467345556729e-03	7.100112476480710200e+01	4.447668211532134208e-01	0.000000000000000000e+00	0.000000000000000000e+00	1.055647372661376338e+01	1.000000000000000000e+00
3.780000000000000000e+02	1.705240903410927444e+01	3.503769637642135137e+01	-2.389636156227205321e-03	7.244093813460663966e+01	3.377246480016701247e-01	0.000000000000000000e+00	0.000000000000000000e+00	5.132594215539930005e+00	1.000000000000000000e+00
3.780000000000000000e+02	9.134737648326948545e+01	4.796454891975923829e+01	2.096856803058369609e-03	-6.300584418611573767e+01	2.759932051110706164e-01	0.000000000000000000e+00	0.000000000000000000e+00	9.451909585090103150e+00	1.000000000000000000e+00
3.790000000000000000e+02	1.125860916338602351e+02	6.331961980943884960e+00	1.700691975482389578e-03	-5.023905470177808752e+01	2.190454196008225773e-01	0.000000000000000000e+00	0.000000000000000000e+00	9.268929808595572695e+00	1.000000000000000000e+00
3.790000000000000000e+02	2.773561716558999279e+01	1.201362414369246245e+01	-1.652318891707840439e-03	4.868018593234030789e+01	3.498963430942848563e-01	0.000000000000000000e+00	0.000000000000000000e+00	1.081109923454019217e+01	1.000000000000000000e+00
3.790000000000000000e+02	1.001924615112913131e+02	4.463242262386614101e+01	-2.329261062756830987e-03	7.049529315357750647e+01	2.872839813990669677e-01	0.000000000000000000e+00	0.000000000000000000e+00	9.451909585090103150e+00	1.000000000000000000e+00
3.790000000000000000e+02	7.548048003991647192e+01	5.011976823233342060e+01	1.685892797661656378e-03	-4.976213707904353356e+01	3.110500099062537549e-01	0.000000000000000000e+00	0.000000000000000000e+00	8.537812867675642181e+00	1.000000000000000000e+00
3.800000000000000000e+02	1.228399694808495184e+02	1.197638637820739760e+01	2.208297519023947643e-03	-6.659712756536407596e+01	2.313102974134192413e-01	0.000000000000000000e+00	0.000000000000000000e+00	4.710781617855957393e+00	1.000000000000000000e+00
3.800000000000000000e+02	1.149551917266511367e+02	3.512641059491536311e+01	-1.661773560773516017e-03	4.898487166212637334e+01	2.644154258205132502e-01	0.000000000000000000e+00	0.000000000000000000e+00	3.822037211107019772e+00	1.000000000000000000e+00
3.800000000000000000e+02	1.262699518596941317e+02	3.493119935585473712e+01	1.906840334107510679e-03	-5.688238221071475920e+01	2.561717500266443848e-01	0.000000000000000000e+00	0.000000000000000000e+00	7.137141423628202475e+00	1.000000000000000000e+00
3.800000000000000000e+02	1.304528141114963375e+02	4.145776668876411719e+01	2.684613507584227877e-03	-8.194686467146041764e+01	1.879033441480040256e-01	0.000000000000000000e+00	0.000000000000000000e+00	7.751929938315469393e+00	1.000000000000000000e+00
3.810000000000000000e+02	6.721873866487504756e+01	5.227334154554483803e+01	3.389488453922263021e-03	-1.046621322224536641e+02	1.362867926066338997e-01	0.000000000000000000e+00	0.000000000000000000e+00	8.537812867675642181e+00	1.000000000000000000e+00
3.810000000000000000e+02	6.394647851597507326e+01	3.689497139087261957e+01	-2.650670538873334779e-03	8.085302012534830851e+01	2.685472342936174872e-01	0.000000000000000000e+00	0.000000000000000000e+00	1.572265738023290105e+01	1.000000000000000000e+00
3.810000000000000000e+02	8.074283106394123877e+01	3.727814639453914225e+01	2.214635248431455917e-03	-6.680136694130624164e+01	2.023403020174457945e-01	0.000000000000000000e+00	0.000000000000000000e+00	1.387802542600961608e+01	1.000000000000000000e+00
3.820000000000000000e+02	9.541844581619110954e+01	2.069829020350734794e+01	-2.550183056960545359e-03	7.761471516213012478e+01	2.337225392184518746e-01	0.000000000000000000e+00	0.000000000000000000e+00	8.822929915979328186e+00	1.000000000000000000e+00
3.820000000000000000e+02	1.243996542622099213e+02	2.490305485739508384e+01	1.849791895877481510e-03	-5.504394186822035095e+01	2.410415202452625971e-01	0.000000000000000000e+00	0.000000000000000000e+00	9.567018754356412913e+00	1.000000000000000000e+00
3.830000000000000000e+02	9.316752177169283300e+01	7.986517818105892452e+00	2.220168420664331722e-03	-6.697967869480021363e+01	2.573923812674444589e-01	0.000000000000000000e+00	0.000000000000000000e+00	8.491659960957582243e+00	1.000000000000000000e+00
3.830000000000000000e+02	1.052185951196971381e+01	1.529070711706571117e+01	1.638676932939113050e-03	-4.824056079746900139e+01	2.384805706398319680e-01	0.000000000000000000e+00	0.000000000000000000e+00	9.705928686805222583e+00	1.000000000000000000e+00
3.830000000000000000e+02	1.217922841378666732e+02	4.679891521314635838e+01	-3.211248367938174600e-03	9.891817542206690916e+01	2.644202304756395616e-01	0.000000000000000000e+00	0.000000000000000000e+00	1.017509935989071401e+01	1.000000000000000000e+00
3.830000000000000000e+02	1.111331985246191323e+02	3.510806920162391975e+01	2.045798866357801619e-03	-6.136045346996041872e+01	2.539981375816211528e-01	0.000000000000000000e+00	0.000000000000000000e+00	3.822037211107019772e+00	1.000000000000000000e+00
3.840000000000000000e+02	4.143004827031835902e+01	1.540605340807660362e+01	2.100917352632569735e-03	-6.313669926964681878e+01	4.187766247456463642e-01	0.000000000000000000e+00	0.000000000000000000e+00	5.438210940363014778e+00	1.000000000000000000e+00
3.840000000000000000e+02	1.373539857918994755e+02	2.989524089452799416e+01	-2.127382421413974607e-03	6.398956135709679671e+01	3.299968316518440137e-01	0.000000000000000000e+00	0.000000000000000000e+00	5.065672935770909824e+00	1.000000000000000000e+00
3.840000000000000000e+02	1.264949037021470559e+02	1.507742146870823596e+01	-1.735900736189252211e-03	5.137369060244426322e+01	3.374782433439474927e-01	0.000000000000000000e+00	0.000000000000000000e+00	4.793220503432883639e+00	1.000000000000000000e+00
3.840000000000000000e+02	1.329266780620800148e+02	3.235694529548329967e+01	1.863523707992968030e-03	-5.548646261290527093e+01	4.412163297241364912e-01	0.000000000000000000e+00	0.000000000000000000e+00	5.065672935770909824e+00	1.000000000000000000e+00
3.840000000000000000e+02	4.508268845914206224e+01	4.996754266076811035e+01	1.848076269332146575e-03	-5.498865416619982938e+01	3.330191223763179220e-01	0.000000000000000000e+00	0.000000000000000000e+00	3.267505188695077667e+00	1.000000000000000000e+00
3.870000000000000000e+02	1.204632050832069723e+02	3.409607353211777081e+01	1.986790598523461692e-03	-5.945885574891602232e+01	2.641451891386723538e-01	0.000000000000000000e+00	0.000000000000000000e+00	9.384730023734903170e+00	1.000000000000000000e+00
3.870000000000000000e+02	2.560267252371832924e+01	4.584565831913394618e+01	2.031946932380431295e-03	-6.091406168368779106e+01	2.479866889694086751e-01	0.000000000000000000e+00	0.000000000000000000e+00	1.627767574169159559e+01	1.000000000000000000e+00
3.880000000000000000e+02	1.409221427959732011e+02	9.427112414664618356e+00	-1.878586197179820229e-03	5.597186569559507063e+01	3.498543411019813254e-01	0.000000000000000000e+00	0.000000000000000000e+00	4.470478202723365158e+00	1.000000000000000000e+00
3.880000000000000000e+02	1.902242660314736256e+01	1.060611419966764579e+01	-1.658166282254221278e-03	4.886862367073098312e+01	3.388318179372444838e-01	0.000000000000000000e+00	0.000000000000000000e+00	9.705928686805222583e+00	1.000000000000000000e+00
3.880000000000000000e+02	6.546180655655011549e+01	4.933907247708730637e+01	2.351856694525164635e-03	-7.122345894208784500e+01	2.594180822708931355e-01	0.000000000000000000e+00	0.000000000000000000e+00	1.332582036408323489e+01	1.000000000000000000e+00
3.890000000000000000e+02	1.400059055390492517e+02	4.922883563509749649e+00	2.193806639150922260e-03	-6.613014513809076789e+01	3.654618962598460419e-01	0.000000000000000000e+00	0.000000000000000000e+00	3.548751594382872909e+00	1.000000000000000000e+00
3.890000000000000000e+02	4.222260125386409868e+01	4.838751375712281799e+01	-1.676063929045955173e-03	4.944539241179564470e+01	3.598673001072439925e-01	0.000000000000000000e+00	0.000000000000000000e+00	3.267505188695077667e+00	1.000000000000000000e+00
3.890000000000000000e+02	6.934499183998624972e+01	8.433774849114625383e+00	2.013938398830920386e-03	-6.033371951107494624e+01	4.081044213494909867e-01	0.000000000000000000e+00	0.000000000000000000e+00	9.403363397117091793e+00	1.000000000000000000e+00
3.890000000000000000e+02	1.319845488159544118e+02	2.044948987563000387e+01	-2.230454945477104798e-03	6.731117176957323522e+01	2.791249934138830824e-01	0.000000000000000000e+00	0.000000000000000000e+00	7.680841258885380718e+00	1.000000000000000000e+00
3.890000000000000000e+02	1.035472178333923381e+02	4.751127619670570823e+01	2.189506400664882699e-03	-6.599156585072790904e+01	3.909582676870025919e-01	0.000000000000000000e+00	0.000000000000000000e+00	1.511885837949471068e+01	1.000000000000000000e+00
3.900000000000000000e+02	4.664814644222834517e+01	2.462499461660262412e+01	2.767324708248846549e-03	-8.461231201403015234e+01	1.835101455668762815e-01	0.000000000000000000e+00	0.000000000000000000e+00	5.671317794763552023e+00	1.000000000000000000e+00
3.900000000000000000e+02	4.067882000337743875e+01	3.112980264769343108e+01	1.990321771818888072e-03	-5.957265117687278178e+01	4.123001100483506542e-01	0.000000000000000000e+00	0.000000000000000000e+00	8.828668396474515845e+00	1.000000000000000000e+00
3.910000000000000000e+02	1.251396907203242108e+02	9.109369723731479240e+00	-2.354257234825741976e-03	7.130081864323462071e+01	3.721472418256995818e-01	0.000000000000000000e+00	0.000000000000000000e+00	6.194407726064709685e+00	1.000000000000000000e+00
3.910000000000000000e+02	1.039787612974103865e+02	2.029709851435349321e+01	-2.693578485436969559e-03	8.223576963477584911e+01	1.334794066453129924e-01	0.000000000000000000e+00	0.000000000000000000e+00	9.753809857262472960e+00	1.000000000000000000e+00
3.910000000000000000e+02	1.338718164735244898e+02	9.527642094700093267e+00	-2.280173958713346046e-03	6.891341439984397255e+01	3.434296764861990425e-01	0.000000000000000000e+00	0.000000000000000000e+00	3.292687851249064046e+00	1.000000000000000000e+00
3.910000000000000000e+02	7.127999948005526676e+01	2.620571135340191304e+01	1.681279857850980722e-03	-4.961348069319735998e+01	3.083541489910984756e-01	0.000000000000000000e+00	0.000000000000000000e+00	9.442369711476175098e+00	1.000000000000000000e+00
3.910000000000000000e+02	8.005179030600892531e+01	3.472657348515367914e+01	1.421087154393034947e-03	-4.122852261720260003e+01	3.411630254492706849e-01	0.000000000000000000e+00	0.000000000000000000e+00	1.222903944562311018e+01	1.000000000000000000e+00
3.910000000000000000e+02	5.329354313864924819e+01	4.390668315300614921e+01	1.851706140204055235e-03	-5.510563021770985159e+01	4.074514721324714595e-01	0.000000000000000000e+00	0.000000000000000000e+00	6.843259449144079909e+00	1.000000000000000000e+00
3.910000000000000000e+02	8.177341140461697933e+01	5.211150485507066321e+01	1.344475030976835170e-03	-3.875962385708960056e+01	3.301226160859321856e-01	0.000000000000000000e+00	0.000000000000000000e+00	1.654553819039951534e+01	1.000000000000000000e+00
3.920000000000000000e+02	1.317918670153413814e+02	4.511857081319797658e+01	2.015541299985775837e-03	-6.038537452985450926e+01	1.818070472855195518e-01	0.000000000000000000e+00	0.000000000000000000e+00	3.544635825763088555e+00	1.000000000000000000e+00
3.920000000000000000e+02	6.510967802966465001e+01	1.682933082274380610e+01	1.958855073900399920e-03	-5.855860681924858824e+01	3.834221806335860183e-01	0.000000000000000000e+00	0.000000000000000000e+00	7.036871072074915467e+00	1.000000000000000000e+00
3.920000000000000000e+02	1.118586549751560852e+02	2.604549675726029179e+01	1.669607156538240305e-03	-4.923731675838988053e+01	3.000856215559363216e-01	0.000000000000000000e+00	0.000000000000000000e+00	8.166528783407725811e+00	1.000000000000000000e+00
3.920000000000000000e+02	1.105346671380182357e+02	3.410398598150933225e+01	-1.892132976748527907e-03	5.640842358995092098e+01	3.041901992955252654e-01	0.000000000000000000e+00	0.000000000000000000e+00	8.166528783407725811e+00	1.000000000000000000e+00
3.920000000000000000e+02	1.006034443570439230e+01	5.068288533015876141e+01	1.976953336761253909e-03	-5.914184060451544411e+01	3.990021404507201330e-01	0.000000000000000000e+00	0.000000000000000000e+00	1.627767574169159559e+01	1.000000000000000000e+00
3.930000000000000000e+02	1.414143536705147426e+02	3.654600774868511337e+01	1.843662318914309275e-03	-5.484641040336092743e+01	3.197988488699858856e-01	0.000000000000000000e+00	0.000000000000000000e+00	7.842680074651800837e+00	1.000000000000000000e+00
3.930000000000000000e+02	1.366377097290600773e+02	3.032577435998458881e+01	2.109577811251953702e-03	-6.341579081017557940e+01	2.543591398876692278e-01	0.000000000000000000e+00	0.000000000000000000e+00	6.160053296656891497e+00	1.000000000000000000e+00
3.940000000000000000e+02	1.309952848267452907e+02	1.112994012279627931e+01	2.896218641701766693e-03	-8.876604197605223590e+01	2.527072786150699191e-01	0.000000000000000000e+00	0.000000000000000000e+00	3.292687851249064046e+00	1.000000000000000000e+00
3.940000000000000000e+02	1.417792987138104195e+02	1.085122779317564401e+01	1.563198687192416053e-03	-4.580820232690191318e+01	3.427844082891675637e-01	0.000000000000000000e+00	0.000000000000000000e+00	6.187906645845782094e+00	1.000000000000000000e+00
3.950000000000000000e+02	1.323629410367994979e+02	3.476115588194210915e+01	1.698282323422438313e-03	-5.016140136549346096e+01	3.684667303838803365e-01	0.000000000000000000e+00	0.000000000000000000e+00	6.160053296656891497e+00	1.000000000000000000e+00
3.950000000000000000e+02	6.555632632623002110e+01	3.871554049458274704e+01	-2.390296575381652133e-03	7.246222077185598209e+01	3.101585189078426286e-01	0.000000000000000000e+00	0.000000000000000000e+00	6.864314769044316478e+00	1.000000000000000000e+00
3.950000000000000000e+02	9.243938231256953486e+01	1.972768756727969475e+01	1.787459954392180009e-03	-5.303523559320336034e+01	2.502079609599815457e-01	0.000000000000000000e+00	0.000000000000000000e+00	1.155341924204406823e+01	1.000000000000000000e+00
3.950000000000000000e+02	6.230177186528575106e+01	2.328171158158373544e+01	-2.682291239394426867e-03	8.187202736374996448e+01	2.437243238429054326e-01	0.000000000000000000e+00	0.000000000000000000e+00	6.014151638238378617e+00	1.000000000000000000e+00
3.950000000000000000e+02	6.210962928141146477e+01	2.929279311115788431e+01	-2.144869559678313012e-03	6.455310106926746982e+01	3.391741676305750630e-01	0.000000000000000000e+00	0.000000000000000000e+00	6.014151638238378617e+00	1.000000000000000000e+00
3.960000000000000000e+02	1.222785691456038961e+02	4.339067598401881298e+01	-2.171060836437746153e-03	6.539713994762948346e+01	2.634065592991579052e-01	0.000000000000000000e+00	0.000000000000000000e+00	7.969648280007405994e+00	1.000000000000000000e+00
3.970000000000000000e+02	1.312152177945367555e+02	4.162115479370178406e+01	-2.176264709288046936e-03	6.556483971438959202e+01	2.708877820022039806e-01	0.000000000000000000e+00	0.000000000000000000e+00	3.544635825763088555e+00	1.000000000000000000e+00
3.970000000000000000e+02	2.857814352521627654e+01	2.063117993722670818e+01	1.576441455668657144e-03	-4.623496317379604648e+01	4.111497405664115146e-01	0.000000000000000000e+00	0.000000000000000000e+00	1.227319048805144064e+01	1.000000000000000000e+00
3.970000000000000000e+02	8.907476902459234225e+01	3.937226943239763699e+01	-1.901148736121978551e-03	5.669896503621349382e+01	3.511257514832505366e-01	0.000000000000000000e+00	0.000000000000000000e+00	4.602223741899762466e+00	1.000000000000000000e+00
3.970000000000000000e+02	9.755046845213124129e+01	4.978183089350395818e+01	1.803983409969956960e-03	-5.356771971150844536e+01	3.912492220661943909e-01	0.000000000000000000e+00	0.000000000000000000e+00	3.555903931819818453e+00	1.000000000000000000e+00
3.980000000000000000e+02	6.852245074538069503e+01	1.700037681482333340e+01	-2.335464526164578690e-03	7.069520567959628465e+01	2.382130741134487195e-01	0.000000000000000000e+00	0.000000000000000000e+00	8.840362672502314112e+00	1.000000000000000000e+00
3.980000000000000000e+02	1.221493395025552076e+02	5.135927645125159557e+01	3.852203654914609747e-03	-1.195735709748989564e+02	1.107760599875549090e-01	0.000000000000000000e+00	0.000000000000000000e+00	7.969648280007405994e+00	1.000000000000000000e+00
3.980000000000000000e+02	9.426626100031951694e+01	5.114507488699741344e+01	-1.869212972255269436e-03	5.566980458094920436e+01	3.858112529850160621e-01	0.000000000000000000e+00	0.000000000000000000e+00	3.555903931819818453e+00	1.000000000000000000e+00
3.990000000000000000e+02	7.091123241107931108e+01	2.597544257878540108e+01	-2.156431404809172180e-03	6.492569255786418125e+01	3.816273579052493758e-01	0.000000000000000000e+00	0.000000000000000000e+00	7.995202511672056644e+00	1.000000000000000000e+00
3.990000000000000000e+02	3.867060484265510922e+01	2.761497756545142579e+01	1.362068754086071714e-03	-3.932659836756219107e+01	4.004181765054063424e-01	0.000000000000000000e+00	0.000000000000000000e+00	5.620772051784410195e+00	1.000000000000000000e+00
4.000000000000000000e+02	7.176905292237518097e+01	4.163458922491776804e+01	-2.207175155687609962e-03	6.656095833618833524e+01	2.514800121257231291e-01	0.000000000000000000e+00	0.000000000000000000e+00	6.864314769044316478e+00	1.000000000000000000e+00
4.000000000000000000e+02	7.973172596273602153e+01	4.329527745004946127e+01	-3.413958421865118283e-03	1.054507002821838313e+02	2.143999094704863717e-01	0.000000000000000000e+00	0.000000000000000000e+00	8.134005614012103536e+00	1.000000000000000000e+00
4.000000000000000000e+02	1.233409263713339641e+02	1.645287439600482315e+01	-1.798871676002378271e-03	5.340298920813861372e+01	3.713585508506018762e-01	0.000000000000000000e+00	0.000000000000000000e+00	9.439000263306450478e+00	1.000000000000000000e+00
4.000000000000000000e+02	1.068463227997641667e+02	2.088507433060545182e+01	-1.872065069933068681e-03	5.576171614933357290e+01	2.883230935424331287e-01	0.000000000000000000e+00	0.000000000000000000e+00	1.095610940765313401e+01	1.000000000000000000e+00
4.000000000000000000e+02	2.282737661258608952e+01	3.167540994237474550e+01	1.636795669714939238e-03	-4.817993529546618703e+01	3.320117273507998679e-01	0.000000000000000000e+00	0.000000000000000000e+00	1.245176037715207329e+01	1.000000000000000000e+00
4.000000000000000000e+02	6.381731351458464019e+01	5.272084601972125029e+01	1.994479573081084714e-03	-5.970664028882138297e+01	3.826035756671828381e-01	0.000000000000000000e+00	0.000000000000000000e+00	1.364313927693092943e+01	1.000000000000000000e+00
4.010000000000000000e+02	9.360291006122764657e+01	4.019470613077946552e+01	3.743961556594703130e-03	-1.160853661005573798e+02	1.597326937157071969e-01	0.000000000000000000e+00	0.000000000000000000e+00	4.602223741899762466e+00	1.000000000000000000e+00
4.010000000000000000e+02	1.222226853299666516e+02	5.358584637702644926e+00	-1.478139746373273791e-03	4.306709681825991964e+01	4.362226104781432579e-01	0.000000000000000000e+00	0.000000000000000000e+00	1.115050349839713917e+01	1.000000000000000000e+00
4.010000000000000000e+02	1.238355890182456420e+02	3.487492289555805058e+01	2.643038086525249103e-03	-8.060705706756382938e+01	1.886571367560954116e-01	0.000000000000000000e+00	0.000000000000000000e+00	7.078666632719906815e+00	1.000000000000000000e+00
4.010000000000000000e+02	1.346301334999360506e+02	4.894549278836969819e+01	2.167627487071398067e-03	-6.528649698910498955e+01	2.780491499804685906e-01	0.000000000000000000e+00	0.000000000000000000e+00	8.081310310532492380e+00	1.000000000000000000e+00
4.020000000000000000e+02	9.031130698602783013e+01	1.682429414314692195e+01	3.541707080879791421e-03	-1.095675226829154241e+02	1.952660492992907004e-01	0.000000000000000000e+00	0.000000000000000000e+00	1.364432506118127719e+01	1.000000000000000000e+00
4.020000000000000000e+02	9.146045902009258555e+01	4.647550558618022620e+01	3.157102745399584676e-03	-9.717328108432812428e+01	3.216605926745189636e-01	0.000000000000000000e+00	0.000000000000000000e+00	5.447696963614962584e+00	1.000000000000000000e+00
4.020000000000000000e+02	1.306441833908932182e+01	1.136592213984747524e+01	3.018420544418072646e-03	-9.270411486382107569e+01	2.316867462299944114e-01	0.000000000000000000e+00	0.000000000000000000e+00	1.806988298807068816e+01	1.000000000000000000e+00
4.030000000000000000e+02	6.038668756065918330e+01	2.740285682521465915e+01	3.560563523951384545e-03	-1.101751895487283832e+02	1.460049050718621455e-01	0.000000000000000000e+00	0.000000000000000000e+00	8.894294780983837967e+00	1.000000000000000000e+00
4.030000000000000000e+02	1.008435568509955402e+02	3.005039670992028888e+01	1.765076363951303311e-03	-5.231390303874407266e+01	2.797530580622222818e-01	0.000000000000000000e+00	0.000000000000000000e+00	1.095610940765313401e+01	1.000000000000000000e+00
4.030000000000000000e+02	6.714539367650533563e+01	3.318458418740151217e+01	2.249305631222088108e-03	-6.791865310004408229e+01	3.130706382423148471e-01	0.000000000000000000e+00	0.000000000000000000e+00	8.133465688616249523e+00	1.000000000000000000e+00
4.040000000000000000e+02	3.809461718369455241e+01	2.202379551915335654e+01	-1.681918732972890193e-03	4.963406905344656650e+01	3.988358128282444293e-01	0.000000000000000000e+00	0.000000000000000000e+00	4.152889557138221832e+00	1.000000000000000000e+00
4.040000000000000000e+02	7.862202473768255118e+01	2.386192775777189468e+01	-2.016450959716992002e-03	6.041468918244968478e+01	3.120185801934881598e-01	0.000000000000000000e+00	0.000000000000000000e+00	5.486130215504542385e+00	1.000000000000000000e+00
4.050000000000000000e+02	4.545485160223964272e+01	5.143292625825753106e+01	3.072006769691437277e-03	-9.443098209105905028e+01	2.690167598090833501e-01	0.000000000000000000e+00	0.000000000000000000e+00	1.107659309542771098e+01	1.000000000000000000e+00
4.050000000000000000e+02	1.290749920522184198e+02	3.011507235748660349e+01	2.007362457575824835e-03	-6.012180353110553455e+01	3.146595695094751566e-01	0.000000000000000000e+00	0.000000000000000000e+00	7.078666632719906815e+00	1.000000000000000000e+00
4.060000000000000000e+02	3.108565028734370728e+01	1.001352804582098521e+01	1.760975018635370717e-03	-5.218173327351915702e+01	3.227650159191070012e-01	0.000000000000000000e+00	0.000000000000000000e+00	8.823539780219213924e+00	1.000000000000000000e+00
4.070000000000000000e+02	3.755902162159037516e+01	1.600938643491461377e+01	-1.795898031065161927e-03	5.330716066337127756e+01	3.859783448008918816e-01	0.000000000000000000e+00	0.000000000000000000e+00	6.038209936621878882e+00	1.000000000000000000e+00
4.070000000000000000e+02	1.738554736309279747e+01	4.527718719967309369e+01	2.133448179935363512e-03	-6.418503621179107199e+01	3.954311835533357300e-01	0.000000000000000000e+00	0.000000000000000000e+00	2.671823531911814342e+01	1.000000000000000000e+00
4.070000000000000000e+02	5.204673853583772569e+01	7.470540259549360407e+00	1.974560472237443798e-03	-5.906472826259719255e+01	3.059441544719327943e-01	0.000000000000000000e+00	0.000000000000000000e+00	9.551540895957316479e+00	1.000000000000000000e+00
4.070000000000000000e+02	4.331890359488438946e+01	1.813725444106275120e+01	2.160517803569068744e-03	-6.505738065606279008e+01	3.153034758960781003e-01	0.000000000000000000e+00	0.000000000000000000e+00	6.140363392981411650e+00	1.000000000000000000e+00
4.070000000000000000e+02	1.346411630490355265e+02	2.080872854211716927e+01	2.043479302947724154e-03	-6.128570332635674589e+01	1.999274308703076208e-01	0.000000000000000000e+00	0.000000000000000000e+00	7.824708674168194378e+00	1.000000000000000000e+00
4.070000000000000000e+02	4.219834908434406628e+01	3.536815246819484315e+01	1.698890650583074818e-03	-5.018100528854985498e+01	2.372881745068503578e-01	0.000000000000000000e+00	0.000000000000000000e+00	8.680921149458807662e+00	1.000000000000000000e+00
4.070000000000000000e+02	5.258799598409581222e+01	3.492607069233083905e+01	-1.478932016889595051e-03	4.309262849142336194e+01	3.295611712657269265e-01	0.000000000000000000e+00	0.000000000000000000e+00	1.018792259048027127e+01	1.000000000000000000e+00
4.080000000000000000e+02	3.539744379638230498e+01	2.518160289018824471e+01	1.955952954545931832e-03	-5.846508325461611122e+01	2.875702315490059613e-01	0.000000000000000000e+00	0.000000000000000000e+00	4.152889557138221832e+00	1.000000000000000000e+00
4.080000000000000000e+02	9.587737096410231175e+01	4.296300574771292702e+01	3.789444654495870146e-03	-1.175511023183652384e+02	1.507835912117877486e-01	0.000000000000000000e+00	0.000000000000000000e+00	1.383468374868257023e+01	1.000000000000000000e+00
4.080000000000000000e+02	1.574682820169539355e+01	7.898384413170810525e+00	1.626283670706870970e-03	-4.784117609966192219e+01	3.972519986788244362e-01	0.000000000000000000e+00	0.000000000000000000e+00	6.825305825641414081e+00	1.000000000000000000e+00
4.080000000000000000e+02	7.313704908532581328e+01	2.397447479027695749e+01	1.761953924450340410e-03	-5.221327944721958403e+01	3.909609614795490629e-01	0.000000000000000000e+00	0.000000000000000000e+00	5.486130215504542385e+00	1.000000000000000000e+00
4.080000000000000000e+02	1.442115626501461065e+02	5.150378235635597690e+01	2.090121861675601437e-03	-6.278880427535620612e+01	1.578070502342194814e-01	0.000000000000000000e+00	0.000000000000000000e+00	1.025795992847807447e+01	1.000000000000000000e+00
4.090000000000000000e+02	7.438372817505751300e+01	3.444681287835451400e+01	1.810651999225570486e-03	-5.378262136167476370e+01	2.933267828740735439e-01	0.000000000000000000e+00	0.000000000000000000e+00	8.843024907312159399e+00	1.000000000000000000e+00
4.100000000000000000e+02	5.479097272348898429e+01	4.547240975286651121e+01	1.764332371335269141e-03	-5.228992716697138121e+01	2.123438853670733817e-01	0.000000000000000000e+00	0.000000000000000000e+00	9.779436822935119622e+00	1.000000000000000000e+00
4.100000000000000000e+02	1.374598325427778605e+02	4.378109613642453013e+01	2.068358498393386199e-03	-6.208745913274150041e+01	2.710692205625183648e-01	0.000000000000000000e+00	0.000000000000000000e+00	1.014724326145431910e+01	1.000000000000000000e+00
4.100000000000000000e+02	6.212911944342201309e+01	5.193684996765042428e+01	-2.286965164608231304e-03	6.913226748817919542e+01	1.700268558256500251e-01	0.000000000000000000e+00	0.000000000000000000e+00	9.763413689407464346e+00	1.000000000000000000e+00
4.110000000000000000e+02	4.569606515184860029e+01	2.742306755271144425e+01	-1.620163031147995843e-03	4.764393265118167875e+01	4.645435519452676409e-01	0.000000000000000000e+00	0.000000000000000000e+00	8.680921149458807662e+00	1.000000000000000000e+00
4.110000000000000000e+02	1.246492545980030684e+02	3.442150108329310854e+01	-2.340936918107648992e-03	7.087155873027079167e+01	3.773007684828456609e-01	0.000000000000000000e+00	0.000000000000000000e+00	1.126208133399664391e+01	1.000000000000000000e+00
4.120000000000000000e+02	2.220032637505770268e+01	5.676412104625097932e+00	-2.143426977149671866e-03	6.450661247115129981e+01	2.616027433593607343e-01	0.000000000000000000e+00	0.000000000000000000e+00	6.825305825641414081e+00	1.000000000000000000e+00
4.120000000000000000e+02	1.371584201435392174e+02	1.339998488642399721e+01	1.941625685670491947e-03	-5.800337334781434606e+01	2.688558602454825808e-01	0.000000000000000000e+00	0.000000000000000000e+00	7.824708674168194378e+00	1.000000000000000000e+00
4.120000000000000000e+02	1.067679568828987726e+02	3.059029715238134273e+01	2.171606208784541709e-03	-6.541471509175502774e+01	3.167062963206680459e-01	0.000000000000000000e+00	0.000000000000000000e+00	5.400047944459064553e+00	1.000000000000000000e+00
4.120000000000000000e+02	1.142677554373470485e+02	4.621367109065487000e+01	1.655342532774395099e-03	-4.877762565006865003e+01	3.607264469686778385e-01	0.000000000000000000e+00	0.000000000000000000e+00	7.007825063881996996e+00	1.000000000000000000e+00
4.130000000000000000e+02	6.459433819496356932e+01	1.779274743929375191e+01	-2.140964228413768343e-03	6.442724804383330195e+01	4.065509213067726169e-01	0.000000000000000000e+00	0.000000000000000000e+00	1.054474572468238946e+01	1.000000000000000000e+00
4.130000000000000000e+02	5.715320470666827646e+01	3.046670518558643792e+01	2.382129250643284096e-03	-7.219902094106087986e+01	2.062806069314677693e-01	0.000000000000000000e+00	0.000000000000000000e+00	8.386669528204331314e+00	1.000000000000000000e+00
4.130000000000000000e+02	8.122940704466073214e+01	2.442502884171079813e+01	-2.170842984106513378e-03	6.539011944843842628e+01	3.714520274333377170e-01	0.000000000000000000e+00	0.000000000000000000e+00	6.592308461006167519e+00	1.000000000000000000e+00
4.130000000000000000e+02	2.318622395747028619e+01	2.901567071583025026e+01	2.741537737966122726e-03	-8.378130229756241931e+01	3.368045057991295721e-01	0.000000000000000000e+00	0.000000000000000000e+00	5.587048511579260079e+00	1.000000000000000000e+00
4.140000000000000000e+02	1.286731982999914408e+02	4.885668521461271752e+01	2.264127562289490470e-03	-6.839630396785767630e+01	1.737778263941165413e-01	0.000000000000000000e+00	0.000000000000000000e+00	9.502695195575668663e+00	1.000000000000000000e+00
4.140000000000000000e+02	1.143902203393732151e+02	2.977535299548804559e+01	2.610791912572813650e-03	-7.956789335117579753e+01	2.882684404085515961e-01	0.000000000000000000e+00	0.000000000000000000e+00	7.665705067295522035e+00	1.000000000000000000e+00
4.140000000000000000e+02	1.018230538790098194e+02	4.402161858351505686e+01	2.069173665463568037e-03	-6.211372866919493418e+01	4.669454325738509048e-01	0.000000000000000000e+00	0.000000000000000000e+00	7.625206327435029685e+00	1.000000000000000000e+00
4.140000000000000000e+02	8.288309570581202479e+01	1.804350514771473613e+01	1.903418030466904644e-03	-5.677209521123921832e+01	4.135734469869857266e-01	0.000000000000000000e+00	0.000000000000000000e+00	6.592308461006167519e+00	1.000000000000000000e+00
4.140000000000000000e+02	2.624121826805407309e+01	2.433783779523114887e+01	3.261929083911525081e-03	-1.005514098404433838e+02	2.247143617738658339e-01	0.000000000000000000e+00	0.000000000000000000e+00	4.867845318016081002e+00	1.000000000000000000e+00
4.150000000000000000e+02	1.189071687090707314e+02	2.227403620958961383e+01	1.813810210820533892e-03	-5.388439774305268770e+01	2.691292694564619836e-01	0.000000000000000000e+00	0.000000000000000000e+00	8.756287803453847829e+00	1.000000000000000000e+00
4.150000000000000000e+02	2.990630641316660743e+01	3.636584987371801958e+01	2.467794055355205379e-03	-7.495965099160277134e+01	1.924950929315979442e-01	0.000000000000000000e+00	0.000000000000000000e+00	7.848548002114446476e+00	1.000000000000000000e+00
4.160000000000000000e+02	8.931880198272210691e+01	5.283856640924141601e+01	1.993804264998825897e-03	-5.968487784167022880e+01	2.455021865866073849e-01	0.000000000000000000e+00	0.000000000000000000e+00	9.447611289104814958e+00	1.000000000000000000e+00
4.160000000000000000e+02	1.063543457455216412e+02	3.597448173590874632e+01	-2.898939259975290110e-03	8.885371649521093218e+01	3.802874669034617128e-01	0.000000000000000000e+00	0.000000000000000000e+00	5.400047944459064553e+00	1.000000000000000000e+00
4.160000000000000000e+02	1.194096280535416668e+02	5.097505304601201459e+01	1.886359256643706066e-03	-5.622235995181632973e+01	2.652514209605402185e-01	0.000000000000000000e+00	0.000000000000000000e+00	4.584711199106036084e+00	1.000000000000000000e+00
4.170000000000000000e+02	9.042367906409539557e+01	1.881184954610483473e+01	2.348236807829671719e-03	-7.110680464018709301e+01	3.093524079423574102e-01	0.000000000000000000e+00	0.000000000000000000e+00	7.579627332379709870e+00	1.000000000000000000e+00
4.170000000000000000e+02	9.856907070647947933e+01	5.091765839262612303e+01	-3.006609125858696659e-03	9.232348063341345323e+01	2.093497118313859540e-01	0.000000000000000000e+00	0.000000000000000000e+00	5.604597016443796598e+00	1.000000000000000000e+00
4.170000000000000000e+02	5.488838530810316030e+01	3.854177910891334591e+01	1.287511533330242030e-03	-3.692392080592425430e+01	4.527863368830505886e-01	0.000000000000000000e+00	0.000000000000000000e+00	8.386669528204331314e+00	1.000000000000000000e+00
4.170000000000000000e+02	7.997921493820859951e+01	4.615635499533491526e+01	1.873209957651434960e-03	-5.579861124820699558e+01	3.969738077326890879e-01	0.000000000000000000e+00	0.000000000000000000e+00	1.003015757464148905e+01	1.000000000000000000e+00
4.180000000000000000e+02	1.017471665318517324e+02	1.520181122049927502e+01	2.642728124924245432e-03	-8.059706825928809337e+01	2.966885566641906946e-01	0.000000000000000000e+00	0.000000000000000000e+00	8.753022241553910732e+00	1.000000000000000000e+00
4.180000000000000000e+02	3.047274976453277162e+01	2.674409198679941113e+01	-1.868647989295477542e-03	5.565159746611259806e+01	3.985626470122548559e-01	0.000000000000000000e+00	0.000000000000000000e+00	4.867845318016081002e+00	1.000000000000000000e+00
4.180000000000000000e+02	3.263800098560132312e+01	4.372367227606135032e+01	2.142275987906212906e-03	-6.446952074481130524e+01	2.840408293436136322e-01	0.000000000000000000e+00	0.000000000000000000e+00	7.848548002114446476e+00	1.000000000000000000e+00
4.190000000000000000e+02	7.567542730816836638e+01	3.244874759859187208e+01	-1.886210711668314267e-03	5.621757294828200457e+01	2.108422686752275954e-01	0.000000000000000000e+00	0.000000000000000000e+00	7.031862444180603688e+00	1.000000000000000000e+00
4.190000000000000000e+02	1.269548991796087023e+02	5.950672123065303687e+00	-2.064342719272642575e-03	6.195804681978118822e+01	3.678763812417357171e-01	0.000000000000000000e+00	0.000000000000000000e+00	3.822573426908856931e+00	1.000000000000000000e+00
4.200000000000000000e+02	5.158935643189482789e+01	4.925696206272696998e+01	2.571654350964629795e-03	-7.830664809364179746e+01	3.092113075180930037e-01	0.000000000000000000e+00	0.000000000000000000e+00	3.939020884868024819e+00	1.000000000000000000e+00
4.200000000000000000e+02	1.265837972435745939e+02	4.891282859793446391e+01	2.334534895098802892e-03	-7.066524743169355816e+01	1.900721309256537817e-01	0.000000000000000000e+00	0.000000000000000000e+00	7.130674214798378152e+00	1.000000000000000000e+00
4.200000000000000000e+02	5.244951880297392677e+01	5.310091916795148848e+01	-2.503421836572540440e-03	7.610779022793747117e+01	3.323765277023899012e-01	0.000000000000000000e+00	0.000000000000000000e+00	3.939020884868024819e+00	1.000000000000000000e+00
4.210000000000000000e+02	1.301781831740016742e+02	1.583289162673454342e+01	2.779382415945784272e-03	-8.500088314683966928e+01	1.893174751519628440e-01	0.000000000000000000e+00	0.000000000000000000e+00	6.713896306238794409e+00	1.000000000000000000e+00
4.210000000000000000e+02	1.413988075573181789e+02	1.973860420470012045e+01	-2.227454680052421733e-03	6.721448535420306314e+01	4.000440374606248906e-01	0.000000000000000000e+00	0.000000000000000000e+00	1.188095123688147403e+01	1.000000000000000000e+00
4.210000000000000000e+02	6.193840705449413520e+01	3.303517294832338536e+01	2.312215922733331427e-03	-6.994599725635568177e+01	2.569099065501347923e-01	0.000000000000000000e+00	0.000000000000000000e+00	3.460150086950414927e+00	1.000000000000000000e+00
4.210000000000000000e+02	1.583510150776858616e+01	2.580507703298942701e+01	-1.942441319669963940e-03	5.802965793150957552e+01	3.868161133087490988e-01	0.000000000000000000e+00	0.000000000000000000e+00	4.834185421212394473e+00	1.000000000000000000e+00
4.210000000000000000e+02	3.763052688119115174e+01	3.548833801861810144e+01	-1.791643023899462369e-03	5.317003899845412462e+01	3.367969972926553313e-01	0.000000000000000000e+00	0.000000000000000000e+00	9.630474814356423607e+00	1.000000000000000000e+00
4.210000000000000000e+02	1.199041415421054779e+02	4.641708933522659919e+01	1.870599876270000487e-03	-5.571449888584091781e+01	3.379936013074656964e-01	0.000000000000000000e+00	0.000000000000000000e+00	4.584711199106036084e+00	1.000000000000000000e+00
4.220000000000000000e+02	1.024237954335187339e+02	4.684916911582043753e+01	-4.241026171294700817e-03	1.321037474768576203e+02	2.036144803290358407e-01	0.000000000000000000e+00	0.000000000000000000e+00	5.604597016443796598e+00	1.000000000000000000e+00
4.220000000000000000e+02	1.235967693427366498e+02	7.776879012445420791e+00	2.013323439440743365e-03	-6.031390185809488003e+01	2.606304618279574603e-01	0.000000000000000000e+00	0.000000000000000000e+00	3.697417260420725160e+00	1.000000000000000000e+00
4.220000000000000000e+02	1.478936154770103961e+01	4.433856596295112240e+01	1.715343547924758766e-03	-5.071121560038884013e+01	4.768761046765528366e-01	0.000000000000000000e+00	0.000000000000000000e+00	3.303275981117454574e+00	1.000000000000000000e+00
4.230000000000000000e+02	8.010595855363462192e+01	4.000654734625972253e+01	1.969457454601327481e-03	-5.890027865132354634e+01	3.528202863166851611e-01	0.000000000000000000e+00	0.000000000000000000e+00	5.347176733568519857e+00	1.000000000000000000e+00
4.230000000000000000e+02	9.601244280137994735e+01	8.589070329136509585e+00	2.287587616887256769e-03	-6.915232660665013498e+01	2.144971448163242034e-01	0.000000000000000000e+00	0.000000000000000000e+00	8.753022241553910732e+00	1.000000000000000000e+00
4.230000000000000000e+02	8.897221148110183719e+00	1.272107413583175273e+01	1.979098932149870628e-03	-5.921098446267327375e+01	4.382795848159279917e-01	0.000000000000000000e+00	0.000000000000000000e+00	8.077748405720159397e+00	1.000000000000000000e+00
4.230000000000000000e+02	9.073661347523014342e+01	1.962599155710904597e+01	-2.024569829231874073e-03	6.067632749744478815e+01	3.488458501028416370e-01	0.000000000000000000e+00	0.000000000000000000e+00	1.186615566489516205e+01	1.000000000000000000e+00
4.230000000000000000e+02	1.300819314133604223e+02	2.994626036913096812e+01	1.775349595779705369e-03	-5.264496773441509703e+01	3.673651584332756626e-01	0.000000000000000000e+00	0.000000000000000000e+00	5.527540486237892736e+00	1.000000000000000000e+00
4.240000000000000000e+02	8.219473531456189619e+01	3.508421957750775988e+01	-1.920257732438505113e-03	5.731477067126394331e+01	3.603757981301087820e-01	0.000000000000000000e+00	0.000000000000000000e+00	5.347176733568519857e+00	1.000000000000000000e+00
4.240000000000000000e+02	1.920009108980151424e+01	4.813558882141745698e+01	-1.823761588886302918e-03	5.420509039419513186e+01	3.518370293425031603e-01	0.000000000000000000e+00	0.000000000000000000e+00	4.643033681083814201e+00	1.000000000000000000e+00
4.240000000000000000e+02	1.260901635933588381e+02	1.050705840373481337e+01	-1.743033911673525470e-03	5.160356398701445357e+01	4.185523118375990004e-01	0.000000000000000000e+00	0.000000000000000000e+00	3.697417260420725160e+00	1.000000000000000000e+00
4.240000000000000000e+02	2.055730518264909890e+01	2.683955329642297372e+01	1.972735782872681379e-03	-5.900592590718171948e+01	3.544037866192514263e-01	0.000000000000000000e+00	0.000000000000000000e+00	4.834185421212394473e+00	1.000000000000000000e+00
4.240000000000000000e+02	4.973957326167606396e+01	2.989418810377592450e+01	1.974789506182690179e-03	-5.907210909996636872e+01	4.196233745894939471e-01	0.000000000000000000e+00	0.000000000000000000e+00	1.259671908468538426e+01	1.000000000000000000e+00
4.240000000000000000e+02	9.195455821832676691e+01	4.772757349131644133e+01	-2.330888998940122171e-03	7.054775495003022456e+01	3.266123489980098382e-01	0.000000000000000000e+00	0.000000000000000000e+00	3.093841747746736814e+00	1.000000000000000000e+00
4.250000000000000000e+02	1.039710774625222278e+01	3.869165755337379409e+01	-2.314684924323160559e-03	7.002556318785624967e+01	3.853459801442100652e-01	0.000000000000000000e+00	0.000000000000000000e+00	3.016651156768569653e+00	1.000000000000000000e+00
4.260000000000000000e+02	6.315005165095476514e+01	3.627624622674377974e+01	2.025622828159445894e-03	-6.071026139237887520e+01	2.801789073083124082e-01	0.000000000000000000e+00	0.000000000000000000e+00	3.460150086950414927e+00	1.000000000000000000e+00
4.260000000000000000e+02	1.463524899260895396e+01	4.103888695920083762e+01	2.661490594014855396e-03	-8.120170672391876110e+01	2.276905419386822116e-01	0.000000000000000000e+00	0.000000000000000000e+00	3.303275981117454574e+00	1.000000000000000000e+00
4.260000000000000000e+02	1.373183218165503376e+02	4.434906590242852076e+01	2.006409131564805288e-03	-6.009108169098888652e+01	2.548487467956589425e-01	0.000000000000000000e+00	0.000000000000000000e+00	9.180991780678416703e+00	1.000000000000000000e+00
4.260000000000000000e+02	1.293646056848436103e+02	4.958620191499559127e+01	-2.101796571150032177e-03	6.316503292508981815e+01	4.559816662769419215e-01	0.000000000000000000e+00	0.000000000000000000e+00	3.972809087759276547e+00	1.000000000000000000e+00
4.260000000000000000e+02	9.831930881662646726e+00	2.414312710675033458e+01	-1.847724074477023097e-03	5.497730435102229052e+01	3.976941213741612691e-01	0.000000000000000000e+00	0.000000000000000000e+00	4.260998619601872761e+00	1.000000000000000000e+00
4.260000000000000000e+02	1.434464029769180797e+02	5.118552926946491510e+01	1.679340725223738787e-03	-4.955099029447699621e+01	3.232201557486026333e-01	0.000000000000000000e+00	0.000000000000000000e+00	9.180991780678416703e+00	1.000000000000000000e+00
4.270000000000000000e+02	1.273123443697379997e+02	4.618452063329036861e+01	3.031422625105121942e-03	-9.312311931710787860e+01	2.312702350172959331e-01	0.000000000000000000e+00	0.000000000000000000e+00	3.972809087759276547e+00	1.000000000000000000e+00
4.270000000000000000e+02	3.421881584433157997e+01	2.234393829961650724e+01	2.775985786223043612e-03	-8.489142351385859797e+01	2.175228014256971321e-01	0.000000000000000000e+00	0.000000000000000000e+00	1.438219134063982985e+01	1.000000000000000000e+00
4.270000000000000000e+02	1.462238895522352422e+01	4.891173631433283475e+01	2.211581508568115795e-03	-6.670295726113917567e+01	2.807919671586696087e-01	0.000000000000000000e+00	0.000000000000000000e+00	4.576217533006423643e+00	1.000000000000000000e+00
4.270000000000000000e+02	5.988743498280481958e+01	5.073858849952049610e+01	-3.630338486324554727e-03	1.124237542720189680e+02	2.517290688993667480e-01	0.000000000000000000e+00	0.000000000000000000e+00	1.482578873241603468e+01	1.000000000000000000e+00
4.270000000000000000e+02	5.299061681457523321e+01	6.710027715180307162e+00	-2.540916719496597552e-03	7.731609859786593120e+01	3.314947553788815116e-01	0.000000000000000000e+00	0.000000000000000000e+00	2.103875840145900611e+01	1.000000000000000000e+00
4.270000000000000000e+02	1.168070376295246149e+01	2.030409753280115481e+01	1.702330963370372787e-03	-5.029187264995711359e+01	4.681014881274788708e-01	0.000000000000000000e+00	0.000000000000000000e+00	4.260998619601872761e+00	1.000000000000000000e+00
4.270000000000000000e+02	1.181120092831900195e+02	2.504026055730810540e+01	-3.031637173453704745e-03	9.313003334230624830e+01	2.427357572652997231e-01	0.000000000000000000e+00	0.000000000000000000e+00	9.131408323620846090e+00	1.000000000000000000e+00
4.270000000000000000e+02	1.090724307707441483e+02	2.633201838678658291e+01	1.667531288739215788e-03	-4.917041993832228286e+01	4.187009751197153795e-01	0.000000000000000000e+00	0.000000000000000000e+00	9.131408323620846090e+00	1.000000000000000000e+00
4.270000000000000000e+02	1.334360193705448978e+02	3.433986911394076458e+01	-1.919860093164125949e-03	5.730195636632484479e+01	2.911126167612561044e-01	0.000000000000000000e+00	0.000000000000000000e+00	5.527540486237892736e+00	1.000000000000000000e+00
4.280000000000000000e+02	8.816752376512166478e+00	3.612209317259503649e+01	2.667444267097672690e-03	-8.139356951843278409e+01	2.830853010060012664e-01	0.000000000000000000e+00	0.000000000000000000e+00	3.016651156768569653e+00	1.000000000000000000e+00
4.280000000000000000e+02	7.382849447533153864e+01	3.652826293676339731e+01	2.450725596494634888e-03	-7.440960362261166949e+01	1.861310222723712160e-01	0.000000000000000000e+00	0.000000000000000000e+00	7.176699637558393796e+00	1.000000000000000000e+00
4.280000000000000000e+02	2.942547139124677713e+01	3.688108436566718495e+01	-1.978127451872553361e-03	5.917967758400718026e+01	3.470009477566829981e-01	0.000000000000000000e+00	0.000000000000000000e+00	3.885297419747961278e+00	1.000000000000000000e+00
4.280000000000000000e+02	3.995944691209216870e+01	4.604887005389100096e+01	1.891141799945529351e-03	-5.637648197195552768e+01	3.138504841549807356e-01	0.000000000000000000e+00	0.000000000000000000e+00	1.159682893724913377e+01	1.000000000000000000e+00
4.280000000000000000e+02	6.344071662207630524e+00	5.042635947971059096e+01	1.670807664777984028e-03	-4.927600428162307367e+01	3.214370313601694340e-01	0.000000000000000000e+00	0.000000000000000000e+00	8.415736482147295305e+00	1.000000000000000000e+00
4.280000000000000000e+02	1.212603751249736348e+02	5.277037718913791053e+01	1.751974506583110422e-03	-5.189168318672690106e+01	4.727372475042601607e-01	0.000000000000000000e+00	0.000000000000000000e+00	4.860165049519148184e+00	1.000000000000000000e+00
4.290000000000000000e+02	8.892781528804884772e+01	4.708672718047957773e+01	2.197478106089145820e-03	-6.624846166251775514e+01	3.217592886866884605e-01	0.000000000000000000e+00	0.000000000000000000e+00	3.093841747746736814e+00	1.000000000000000000e+00
4.310000000000000000e+02	9.260437753823197227e+01	2.816000298402792623e+01	2.425061230036528945e-03	-7.358254493134838015e+01	1.648507365813726144e-01	0.000000000000000000e+00	0.000000000000000000e+00	1.064529298887576658e+01	1.000000000000000000e+00
4.310000000000000000e+02	2.963859807026659254e+01	4.076053188542952199e+01	1.618519618871186623e-03	-4.759097212285215051e+01	3.822633239284216611e-01	0.000000000000000000e+00	0.000000000000000000e+00	3.885297419747961278e+00	1.000000000000000000e+00
4.330000000000000000e+02	7.197312744943076268e+01	1.280711206540815361e+01	-1.326819144758907033e-03	3.819064608113982473e+01	2.990440249512918980e-01	0.000000000000000000e+00	0.000000000000000000e+00	1.320623838298435260e+01	1.000000000000000000e+00
4.330000000000000000e+02	6.675817045222028412e+01	2.494008184800691552e+01	1.651713254010098294e-03	-4.866066867979125021e+01	3.141176688229772029e-01	0.000000000000000000e+00	0.000000000000000000e+00	8.688574426553323349e+00	1.000000000000000000e+00
4.330000000000000000e+02	5.174209902066655076e+01	4.646131188264487122e+01	1.788971995707099765e-03	-5.308396256696656934e+01	3.571225727080266088e-01	0.000000000000000000e+00	0.000000000000000000e+00	8.957055503359812931e+00	1.000000000000000000e+00
4.340000000000000000e+02	1.347550391721519816e+02	3.220315197026901188e+01	-2.272170640055856412e-03	6.865549982145640229e+01	2.622366397385635928e-01	0.000000000000000000e+00	0.000000000000000000e+00	1.375815375355334425e+01	1.000000000000000000e+00
4.350000000000000000e+02	1.011855488066184563e+02	2.186033930398707525e+01	-2.696189779768776770e-03	8.231992108562475607e+01	2.604596952993896153e-01	0.000000000000000000e+00	0.000000000000000000e+00	1.064529298887576658e+01	1.000000000000000000e+00
4.350000000000000000e+02	5.874967739871543415e+01	2.830985403284686086e+01	1.800348378993944960e-03	-5.345057737072129100e+01	3.210288576429329854e-01	0.000000000000000000e+00	0.000000000000000000e+00	8.688574426553323349e+00	1.000000000000000000e+00
4.360000000000000000e+02	1.019024223820348709e+02	4.340217429441710806e+01	-2.967269077301897765e-03	9.105571004080084663e+01	2.150786584681630975e-01	0.000000000000000000e+00	0.000000000000000000e+00	5.071181119312024421e+00	1.000000000000000000e+00
4.360000000000000000e+02	1.279838854958129559e+02	2.022658014867438325e+01	-2.341166332980980456e-03	7.087895184341088850e+01	2.977111683400757158e-01	0.000000000000000000e+00	0.000000000000000000e+00	8.434808777005303071e+00	1.000000000000000000e+00
4.360000000000000000e+02	1.148179757163023140e+02	2.310173410348036782e+01	2.674302141385512602e-03	-8.161457105932831269e+01	2.707817407330792570e-01	0.000000000000000000e+00	0.000000000000000000e+00	7.966951585792214630e+00	1.000000000000000000e+00
4.360000000000000000e+02	5.529213514414482233e+01	3.823780370107979820e+01	1.576569050923051470e-03	-4.623907505258654993e+01	3.882647619650396731e-01	0.000000000000000000e+00	0.000000000000000000e+00	8.957055503359812931e+00	1.000000000000000000e+00
4.360000000000000000e+02	6.251697426649803191e+01	4.520102539009209153e+01	-2.429406697799751415e-03	7.372258177531428203e+01	3.572013955784695272e-01	0.000000000000000000e+00	0.000000000000000000e+00	5.143550961298297253e+00	1.000000000000000000e+00
4.360000000000000000e+02	1.712634790838298215e+01	4.578912171098488670e+01	1.782369784420456769e-03	-5.287120001017062521e+01	4.343915949291211609e-01	0.000000000000000000e+00	0.000000000000000000e+00	3.738848137583065778e+00	1.000000000000000000e+00
4.360000000000000000e+02	1.946636518246796754e+01	5.197095821813216077e+01	2.785015886903345530e-03	-8.518242712241513459e+01	1.787648426700506610e-01	0.000000000000000000e+00	0.000000000000000000e+00	6.609900411058772463e+00	1.000000000000000000e+00
4.370000000000000000e+02	1.164764939515131914e+01	4.909833269133857314e+00	-1.626871630228740942e-03	4.786012365612965169e+01	3.510693115673302334e-01	0.000000000000000000e+00	0.000000000000000000e+00	8.488956402607529483e+00	1.000000000000000000e+00
4.370000000000000000e+02	1.009994351637218699e+02	3.841203481455984559e+01	1.715311721109169085e-03	-5.071018995089573167e+01	4.375769951210183306e-01	0.000000000000000000e+00	0.000000000000000000e+00	5.071181119312024421e+00	1.000000000000000000e+00
4.380000000000000000e+02	1.371204257304593455e+02	1.815895183043242866e+01	-1.898449940726969166e-03	5.661199378013252215e+01	3.162088994846654622e-01	0.000000000000000000e+00	0.000000000000000000e+00	8.707302453259886832e+00	1.000000000000000000e+00
4.380000000000000000e+02	1.091221363096213679e+02	1.088473591482381764e+01	-1.712526054968002611e-03	5.062041920215075663e+01	3.239550284633971877e-01	0.000000000000000000e+00	0.000000000000000000e+00	5.045672224193644695e+00	1.000000000000000000e+00
4.380000000000000000e+02	8.070762517030324545e+01	5.331813872952801603e+01	-2.012831765418215436e-03	6.029805719369360162e+01	4.493491599019183713e-01	0.000000000000000000e+00	0.000000000000000000e+00	5.855124732983044034e+00	1.000000000000000000e+00
4.390000000000000000e+02	1.145839545563194264e+02	5.062328493567451204e+01	4.411848400438457031e-03	-1.376086567644075274e+02	1.819700446570234886e-01	0.000000000000000000e+00	0.000000000000000000e+00	1.278682405558057944e+01	1.000000000000000000e+00
4.390000000000000000e+02	7.632493163474701525e+00	1.238919829837262299e+01	-1.937999570398015641e-03	5.788651832407862940e+01	3.680273550724051379e-01	0.000000000000000000e+00	0.000000000000000000e+00	6.747276564246378783e+00	1.000000000000000000e+00
4.390000000000000000e+02	8.406291806650949638e+01	4.851975408264343770e+01	2.917675129683601314e-03	-8.945749776937292097e+01	3.358191448284136849e-01	0.000000000000000000e+00	0.000000000000000000e+00	5.855124732983044034e+00	1.000000000000000000e+00
4.400000000000000000e+02	6.542567096934861581e+01	4.944314749845941037e+01	3.892474343475636755e-03	-1.208713323294183795e+02	2.496565330852448250e-01	0.000000000000000000e+00	0.000000000000000000e+00	5.143550961298297253e+00	1.000000000000000000e+00
4.400000000000000000e+02	5.501005009215372610e+01	1.618987750263466907e+01	1.373002099079640879e-03	-3.967893583968611892e+01	3.987937671440476839e-01	0.000000000000000000e+00	0.000000000000000000e+00	7.986915148679864629e+00	1.000000000000000000e+00
4.400000000000000000e+02	1.162093811916743391e+02	1.525722593703284780e+01	2.542466258268386448e-03	-7.736603396294691493e+01	3.349286106101323490e-01	0.000000000000000000e+00	0.000000000000000000e+00	3.560443457919344024e+00	1.000000000000000000e+00
4.410000000000000000e+02	9.484207781273663329e+01	5.598000669170157373e+00	-1.488161930889578960e-03	4.339007127481567494e+01	3.310148383089914770e-01	0.000000000000000000e+00	0.000000000000000000e+00	1.430486545567393541e+01	1.000000000000000000e+00
4.410000000000000000e+02	1.338926741808799932e+02	2.624590032456380584e+01	2.608868471979550359e-03	-7.950590864321958406e+01	3.674877868070569598e-01	0.000000000000000000e+00	0.000000000000000000e+00	4.017736228062415371e+00	1.000000000000000000e+00
4.410000000000000000e+02	7.272689004876377794e+01	3.962203600309568685e+01	1.960943469546322978e-03	-5.862590736113325107e+01	4.325044028271388674e-01	0.000000000000000000e+00	0.000000000000000000e+00	5.028758554686138638e+00	1.000000000000000000e+00
4.420000000000000000e+02	9.948859657583118121e+01	2.873403603718323396e+01	1.869691337791370110e-03	-5.568522036667992836e+01	3.792836834532598012e-01	0.000000000000000000e+00	0.000000000000000000e+00	9.795217893113083107e+00	1.000000000000000000e+00
4.420000000000000000e+02	5.964478644549446074e+01	4.395401073362543087e+01	2.185311564159284504e-03	-6.585638324273145372e+01	4.369927878732474680e-01	0.000000000000000000e+00	0.000000000000000000e+00	3.613873735931016018e+00	1.000000000000000000e+00
4.420000000000000000e+02	1.370866348616298467e+02	2.868327997658954942e+01	-2.857629277333713705e-03	8.752246289752626751e+01	3.128748447257621024e-01	0.000000000000000000e+00	0.000000000000000000e+00	4.017736228062415371e+00	1.000000000000000000e+00
4.430000000000000000e+02	5.185644354990037641e+01	8.851922789714400608e+00	-1.417737374684082232e-03	4.112057277060774396e+01	3.855690781491045716e-01	0.000000000000000000e+00	0.000000000000000000e+00	7.986915148679864629e+00	1.000000000000000000e+00
4.430000000000000000e+02	1.058537934820672461e+02	1.472878890035546462e+01	2.928723242557845600e-03	-8.981353374593277294e+01	2.270705965920261082e-01	0.000000000000000000e+00	0.000000000000000000e+00	5.045672224193644695e+00	1.000000000000000000e+00
4.430000000000000000e+02	9.114360664119041644e+01	4.646408219890383151e+01	2.707190515771476687e-03	-8.267443029730461035e+01	2.749641330145963236e-01	0.000000000000000000e+00	0.000000000000000000e+00	7.373054834002963354e+00	1.000000000000000000e+00
4.430000000000000000e+02	5.138561870216059368e+00	1.865865184225774343e+01	-1.735208071143936681e-03	5.135136881060117986e+01	3.617555189961862983e-01	0.000000000000000000e+00	0.000000000000000000e+00	6.747276564246378783e+00	1.000000000000000000e+00
4.430000000000000000e+02	3.622903360445808829e+01	3.416025716038080162e+01	-1.964487850916240685e-03	5.874012843189014177e+01	3.550082151152765819e-01	0.000000000000000000e+00	0.000000000000000000e+00	3.817053081493507527e+00	1.000000000000000000e+00
4.430000000000000000e+02	7.409329127427245965e+01	4.774143841669781096e+01	1.450403515683994053e-03	-4.217327032572217149e+01	3.748733832566158997e-01	0.000000000000000000e+00	0.000000000000000000e+00	7.710832659250086429e+00	1.000000000000000000e+00
4.440000000000000000e+02	6.110318563647303591e+01	2.971476274852462396e+01	1.619692031072116284e-03	-4.762875422443275397e+01	4.446889475839387318e-01	0.000000000000000000e+00	0.000000000000000000e+00	6.478767766032851760e+00	1.000000000000000000e+00
4.440000000000000000e+02	7.353919756140443553e+01	3.465931808785644108e+01	-3.354302423802366876e-03	1.035282288366359893e+02	2.848662087207393112e-01	0.000000000000000000e+00	0.000000000000000000e+00	5.028758554686138638e+00	1.000000000000000000e+00
4.440000000000000000e+02	5.675056426755396899e+01	4.611816446290840332e+01	-2.824215738279471123e-03	8.644567972714148141e+01	3.158470730530572590e-01	0.000000000000000000e+00	0.000000000000000000e+00	3.613873735931016018e+00	1.000000000000000000e+00
4.440000000000000000e+02	1.172219989704583583e+02	1.867063520800097720e+01	2.289561123367261138e-03	-6.921592473556620462e+01	4.480139611226903185e-01	0.000000000000000000e+00	0.000000000000000000e+00	3.560443457919344024e+00	1.000000000000000000e+00
4.450000000000000000e+02	3.988850500836993263e+01	3.307482486360197527e+01	2.702295328245109870e-03	-8.251667820957416666e+01	2.116655948594848846e-01	0.000000000000000000e+00	0.000000000000000000e+00	3.817053081493507527e+00	1.000000000000000000e+00
4.450000000000000000e+02	1.284232294765604081e+02	1.377618131487859010e+01	2.211893414717695013e-03	-6.671300873434772427e+01	2.530941574641557557e-01	0.000000000000000000e+00	0.000000000000000000e+00	5.672190021370286495e+00	1.000000000000000000e+00
4.450000000000000000e+02	8.681287633534925874e+01	2.751877558590150130e+01	-2.131005458160297513e-03	6.410631717239050431e+01	3.265338886857254153e-01	0.000000000000000000e+00	0.000000000000000000e+00	4.440447001993709897e+00	1.000000000000000000e+00
4.450000000000000000e+02	1.408167633783790507e+02	3.056585106193503165e+01	2.747799738670112478e-03	-8.398310124379339925e+01	3.387870398734290633e-01	0.000000000000000000e+00	0.000000000000000000e+00	4.178269096509280800e+00	1.000000000000000000e+00
4.450000000000000000e+02	9.682175187693597707e+01	3.891034869045795119e+01	2.228407752202027185e-03	-6.724519901339347427e+01	2.781288530125843872e-01	0.000000000000000000e+00	0.000000000000000000e+00	9.449879535467005098e+00	1.000000000000000000e+00
4.450000000000000000e+02	1.114081391766888203e+02	4.738445759673994218e+01	1.716257602545920389e-03	-5.074067188250494809e+01	4.143538086104187057e-01	0.000000000000000000e+00	0.000000000000000000e+00	7.186863471282602944e+00	1.000000000000000000e+00
4.460000000000000000e+02	5.230577505329779342e+01	1.896455056759752011e+01	1.596729205170527993e-03	-4.688875525469875072e+01	3.134103720715171182e-01	0.000000000000000000e+00	0.000000000000000000e+00	7.444803836968466371e+00	1.000000000000000000e+00
4.460000000000000000e+02	7.496957843095337637e+00	3.588870587572704096e+01	-1.488411297091389932e-03	4.339810733854831426e+01	3.853976165824816169e-01	0.000000000000000000e+00	0.000000000000000000e+00	1.247990786949879016e+01	1.000000000000000000e+00
4.460000000000000000e+02	5.983412070046475861e+01	4.905133837786205930e+01	2.564962382806350912e-03	-7.809099303603512965e+01	2.895482159575615277e-01	0.000000000000000000e+00	0.000000000000000000e+00	4.255799512466496459e+00	1.000000000000000000e+00
4.470000000000000000e+02	1.380616396371629833e+02	2.272794437270530565e+01	1.716234245528739559e-03	-5.073991918034520410e+01	3.880002089931002818e-01	0.000000000000000000e+00	0.000000000000000000e+00	6.034621484998353935e+00	1.000000000000000000e+00
4.470000000000000000e+02	8.655400609420762237e+01	2.308588084591881184e+01	2.063651119367628742e-03	-6.193575935310040137e+01	3.949198049847840730e-01	0.000000000000000000e+00	0.000000000000000000e+00	4.078748698285962426e+00	1.000000000000000000e+00
4.470000000000000000e+02	1.187060319685795804e+02	3.021414777185461986e+01	-1.958648722135274654e-03	5.855195693677114832e+01	3.720676554495377930e-01	0.000000000000000000e+00	0.000000000000000000e+00	4.520217140477663875e+00	1.000000000000000000e+00
4.470000000000000000e+02	6.266200259379899506e+01	3.600320623318275892e+01	-2.440309504856828966e-03	7.407393513330355006e+01	3.355785786734672982e-01	0.000000000000000000e+00	0.000000000000000000e+00	6.478767766032851760e+00	1.000000000000000000e+00
4.470000000000000000e+02	5.091391614250203901e+01	5.062104009499910262e+01	1.548598527155326107e-03	-4.533769824209539934e+01	3.632762852911189944e-01	0.000000000000000000e+00	0.000000000000000000e+00	7.371726412025098263e+00	1.000000000000000000e+00
4.480000000000000000e+02	6.735489885699799117e+01	1.229014252126670215e+01	1.753351135234765224e-03	-5.193604635824144822e+01	3.511085989541916641e-01	0.000000000000000000e+00	0.000000000000000000e+00	1.452563999289881203e+01	1.000000000000000000e+00
4.480000000000000000e+02	2.016062045117826429e+01	3.878964480844293661e+01	-2.029959426725721182e-03	6.085001241801251126e+01	2.517316229874327904e-01	0.000000000000000000e+00	0.000000000000000000e+00	8.005994681885892916e+00	1.000000000000000000e+00
4.480000000000000000e+02	5.426766364020132016e+01	2.614620061083396863e+01	1.237162344113775219e-03	-3.530137015354350183e+01	4.847645474520629882e-01	0.000000000000000000e+00	0.000000000000000000e+00	7.444803836968466371e+00	1.000000000000000000e+00
4.480000000000000000e+02	7.747823471864431610e+01	4.081330027017087048e+01	-2.003908259256182919e-03	6.001048869517259732e+01	2.973516599748142752e-01	0.000000000000000000e+00	0.000000000000000000e+00	7.306675743890645336e+00	1.000000000000000000e+00
4.490000000000000000e+02	7.771115863588858019e+01	2.247552914109780531e+01	2.014610027340212137e-03	-6.035536338047716498e+01	2.360891526085302505e-01	0.000000000000000000e+00	0.000000000000000000e+00	8.863886301994034156e+00	1.000000000000000000e+00
4.490000000000000000e+02	1.158486128740658359e+02	2.671164593525605468e+01	1.837981560289275512e-03	-5.466334253759176676e+01	3.561673693079780989e-01	0.000000000000000000e+00	0.000000000000000000e+00	4.520217140477663875e+00	1.000000000000000000e+00
4.490000000000000000e+02	1.130845153221792998e+02	4.039584045357873521e+01	2.162694064478856010e-03	-6.512751273989326251e+01	2.407009390043768349e-01	0.000000000000000000e+00	0.000000000000000000e+00	7.186863471282602944e+00	1.000000000000000000e+00
4.500000000000000000e+02	1.331620908104490582e+02	1.689338084277341778e+01	-2.809139426294148412e-03	8.595983119158491093e+01	2.495896436023062881e-01	0.000000000000000000e+00	0.000000000000000000e+00	5.672190021370286495e+00	1.000000000000000000e+00
4.500000000000000000e+02	1.053926758207833103e+02	3.227729606787070793e+01	-2.289906076935963215e-03	6.922704119338109763e+01	2.490547323396519186e-01	0.000000000000000000e+00	0.000000000000000000e+00	7.251176725803344603e+00	1.000000000000000000e+00
4.500000000000000000e+02	1.196878703999801274e+02	3.466711123323662491e+01	1.823217591338450235e-03	-5.418755955427699433e+01	3.090944984946709662e-01	0.000000000000000000e+00	0.000000000000000000e+00	4.559922180671320824e+00	1.000000000000000000e+00
4.500000000000000000e+02	1.249949074883946878e+02	4.223474106264692551e+01	-2.518850756245487668e-03	7.660500188259274523e+01	2.606654600137865430e-01	0.000000000000000000e+00	0.000000000000000000e+00	9.243033262559876562e+00	1.000000000000000000e+00
4.510000000000000000e+02	9.071859035133283555e+01	4.487582029944319117e+01	-4.163794561754956963e-03	1.296148851854636064e+02	2.686288214042273914e-01	0.000000000000000000e+00	0.000000000000000000e+00	8.091736050385071266e+00	1.000000000000000000e+00
4.510000000000000000e+02	9.160815347678266107e+01	1.905320297153468800e+01	3.751990561762995249e-03	-1.163441084512588191e+02	1.835890821557336627e-01	0.000000000000000000e+00	0.000000000000000000e+00	6.465825284009564022e+00	1.000000000000000000e+00
4.510000000000000000e+02	1.112944981846633574e+01	2.226239957323293694e+01	-2.092305894963999210e-03	6.285918683150175923e+01	3.765777855611506242e-01	0.000000000000000000e+00	0.000000000000000000e+00	1.410217080454371796e+01	1.000000000000000000e+00
4.510000000000000000e+02	1.252021666805539581e+02	2.783737385098636707e+01	2.165270478546915157e-03	-6.521054014096937124e+01	2.252595999408646410e-01	0.000000000000000000e+00	0.000000000000000000e+00	6.917284182902845302e+00	1.000000000000000000e+00
4.510000000000000000e+02	9.643086523449012759e+01	3.914466788754977244e+01	-1.959116582677332061e-03	5.856703418904773883e+01	4.909936795347534799e-01	0.000000000000000000e+00	0.000000000000000000e+00	4.650173022589181748e+00	1.000000000000000000e+00
4.520000000000000000e+02	3.356193432611535599e+01	3.720873301084687057e+01	1.720719008159996228e-03	-5.088444493431183702e+01	2.904860521977542520e-01	0.000000000000000000e+00	0.000000000000000000e+00	8.194596332054887355e+00	1.000000000000000000e+00
4.520000000000000000e+02	3.961291636380951786e+01	1.720623704120065156e+01	1.986811624693408766e-03	-5.945953333730017931e+01	2.337898818742467633e-01	0.000000000000000000e+00	0.000000000000000000e+00	5.734220047195328185e+00	1.000000000000000000e+00
4.520000000000000000e+02	8.578166612405260594e+01	2.709083801351378895e+01	1.957621350279886794e-03	-5.851884889868476591e+01	3.293622342659562330e-01	0.000000000000000000e+00	0.000000000000000000e+00	4.078748698285962426e+00	1.000000000000000000e+00
4.520000000000000000e+02	3.272378094714856900e+01	4.555007235166073798e+01	1.621301466850826999e-03	-4.768061982769966534e+01	3.510430478120045716e-01	0.000000000000000000e+00	0.000000000000000000e+00	8.383343192622055184e+00	1.000000000000000000e+00
4.530000000000000000e+02	1.088854348039356523e+02	4.855126145960275608e+01	2.358939568769740942e-03	-7.145171132122466418e+01	3.462421779202718986e-01	0.000000000000000000e+00	0.000000000000000000e+00	9.172958573120844505e+00	1.000000000000000000e+00
4.540000000000000000e+02	6.381164178258573116e+01	1.685751403057831155e+01	2.109921205448575966e-03	-6.342685701573765300e+01	2.306101008673817621e-01	0.000000000000000000e+00	0.000000000000000000e+00	1.002547866247611097e+01	1.000000000000000000e+00
4.540000000000000000e+02	1.348809185645605169e+02	7.740665092242322132e+00	3.187805949821995947e-03	-9.816272113571767477e+01	2.812446150128380395e-01	0.000000000000000000e+00	0.000000000000000000e+00	5.244221500095481936e+00	1.000000000000000000e+00
4.540000000000000000e+02	1.416266278312193378e+02	1.543907738205741786e+01	2.269626770763839320e-03	-6.857352120683387398e+01	3.826763435990859774e-01	0.000000000000000000e+00	0.000000000000000000e+00	8.588561319094202062e+00	1.000000000000000000e+00
4.540000000000000000e+02	4.670868604238778232e+01	4.994573002197137868e+01	-1.375603051972672025e-03	3.976275402780540702e+01	4.289850008995687025e-01	0.000000000000000000e+00	0.000000000000000000e+00	1.465944667705464610e+01	1.000000000000000000e+00
4.550000000000000000e+02	9.870973589027161665e+01	3.509116845197139156e+01	2.143707497532717620e-03	-6.451565250809331076e+01	2.313137729563140566e-01	0.000000000000000000e+00	0.000000000000000000e+00	4.650173022589181748e+00	1.000000000000000000e+00
4.550000000000000000e+02	7.804228626317960504e+01	3.699969167477251375e+01	-2.005980629692195611e-03	6.007727280938087944e+01	2.905598350419937859e-01	0.000000000000000000e+00	0.000000000000000000e+00	8.960989757744437512e+00	1.000000000000000000e+00
4.550000000000000000e+02	1.429431603384429472e+01	5.098999005309877219e+01	-1.956848838118201758e-03	5.849395395734767078e+01	4.173390718184166737e-01	0.000000000000000000e+00	0.000000000000000000e+00	4.325813068702428765e+00	1.000000000000000000e+00
4.550000000000000000e+02	5.373980178606836944e+01	2.242507923199262976e+01	2.755877048493125207e-03	-8.424340025807275367e+01	2.798920773916915294e-01	0.000000000000000000e+00	0.000000000000000000e+00	8.352988528780215916e+00	1.000000000000000000e+00
4.560000000000000000e+02	1.816636201886534252e+01	4.906128100421682348e+01	2.109045876196963005e-03	-6.339864869559676208e+01	3.825255422578462960e-01	0.000000000000000000e+00	0.000000000000000000e+00	4.325813068702428765e+00	1.000000000000000000e+00
4.560000000000000000e+02	4.613255479272237380e+01	2.587503728161615868e+01	-2.572788510663997965e-03	7.834319747186917482e+01	2.773967634898427681e-01	0.000000000000000000e+00	0.000000000000000000e+00	6.887914325774762148e+00	1.000000000000000000e+00
4.560000000000000000e+02	7.584968984375962009e+01	2.749697441409694676e+01	1.593736265328660846e-03	-4.679230491322294938e+01	3.066811239958696644e-01	0.000000000000000000e+00	0.000000000000000000e+00	9.752390188809853200e+00	1.000000000000000000e+00
4.560000000000000000e+02	4.097542769656856620e+01	3.371709656190581228e+01	-1.901354867714261619e-03	5.670560782341106432e+01	3.531109915480168393e-01	0.000000000000000000e+00	0.000000000000000000e+00	8.194596332054887355e+00	1.000000000000000000e+00
4.570000000000000000e+02	3.990455410561327199e+01	2.293303605786016774e+01	1.424099271665673315e-03	-4.132559096967903400e+01	4.499077867761809291e-01	0.000000000000000000e+00	0.000000000000000000e+00	5.734220047195328185e+00	1.000000000000000000e+00
4.580000000000000000e+02	1.070484439115817743e+01	3.371379194229437815e+01	2.210571313380081150e-03	-6.667040275754368395e+01	3.018258170604330992e-01	0.000000000000000000e+00	0.000000000000000000e+00	1.347802481839184985e+01	1.000000000000000000e+00
4.580000000000000000e+02	5.500004803838908174e+01	1.207566939707145970e+01	-1.597505809742483501e-03	4.691378207786070931e+01	4.360852695081127717e-01	0.000000000000000000e+00	0.000000000000000000e+00	1.002547866247611097e+01	1.000000000000000000e+00
4.580000000000000000e+02	2.812903266676602954e+01	2.196029730484079323e+01	2.263274150167726359e-03	-6.836880194813369371e+01	3.249518575146657096e-01	0.000000000000000000e+00	0.000000000000000000e+00	1.181563057303234743e+01	1.000000000000000000e+00
4.600000000000000000e+02	9.051350549326866712e+01	2.281870549487091893e+01	2.525788995077265543e-03	-7.682859324757926345e+01	2.702873485458801017e-01	0.000000000000000000e+00	0.000000000000000000e+00	1.069324679127432631e+01	1.000000000000000000e+00
4.600000000000000000e+02	8.682107590264240571e+01	3.520186245472370956e+01	1.771521427304790586e-03	-5.252160135348507453e+01	2.897882281810110205e-01	0.000000000000000000e+00	0.000000000000000000e+00	3.605723598299133581e+00	1.000000000000000000e+00
4.600000000000000000e+02	1.311180810979230955e+02	3.655568917436124821e+01	2.049004693830192188e-03	-6.146376431841090948e+01	2.837883728068811839e-01	0.000000000000000000e+00	0.000000000000000000e+00	4.898996459768085288e+00	1.000000000000000000e+00
4.600000000000000000e+02	8.722868454942917182e+00	4.704529314783947314e+01	-2.690396800188117003e-03	8.213323679250899545e+01	3.653359008059676727e-01	0.000000000000000000e+00	0.000000000000000000e+00	4.756244541185355779e+00	1.000000000000000000e+00
4.610000000000000000e+02	1.437992855206822753e+02	4.915784911386891309e+01	2.554946988962459448e-03	-7.776823741537576495e+01	2.904713617011506210e-01	0.000000000000000000e+00	0.000000000000000000e+00	1.006312496233342912e+01	1.000000000000000000e+00
4.610000000000000000e+02	8.687826066936044356e+01	7.245641840973032544e+00	-1.514878605166239053e-03	4.425104158936567700e+01	3.893060917325326109e-01	0.000000000000000000e+00	0.000000000000000000e+00	1.599172650147903596e+01	1.000000000000000000e+00
4.610000000000000000e+02	1.183747903362397125e+02	1.314762094797105618e+01	2.738625900432110558e-03	-8.368746555532361242e+01	2.341483115207096954e-01	0.000000000000000000e+00	0.000000000000000000e+00	6.615318782590063229e+00	1.000000000000000000e+00
4.610000000000000000e+02	1.426657497529481020e+02	2.599388436370845668e+01	2.414114358618989296e-03	-7.322977155730866627e+01	2.672885193818258509e-01	0.000000000000000000e+00	0.000000000000000000e+00	1.053772645573732447e+01	1.000000000000000000e+00
4.610000000000000000e+02	1.131174247554039312e+02	2.692752297179694665e+01	1.858227307124627869e-03	-5.531578104249808092e+01	3.597124951256784886e-01	0.000000000000000000e+00	0.000000000000000000e+00	1.025367096273580536e+01	1.000000000000000000e+00
4.610000000000000000e+02	1.317394651247889215e+01	4.872152888939770321e+01	2.161686989677886420e-03	-6.509505879374759729e+01	4.263435018878353189e-01	0.000000000000000000e+00	0.000000000000000000e+00	4.756244541185355779e+00	1.000000000000000000e+00
4.620000000000000000e+02	1.072948990388186559e+02	4.569518308179466715e+01	-1.919119955297180283e-03	5.727810471751871546e+01	3.245151956274874294e-01	0.000000000000000000e+00	0.000000000000000000e+00	5.224004432576554890e+00	1.000000000000000000e+00
4.620000000000000000e+02	9.878597766807668279e+01	2.959452508043588637e+01	2.406040657976084990e-03	-7.296958885230122860e+01	3.139517160732773204e-01	0.000000000000000000e+00	0.000000000000000000e+00	1.069324679127432631e+01	1.000000000000000000e+00
4.620000000000000000e+02	4.705412516584985383e+01	3.743555494872547484e+01	1.691830655315751820e-03	-4.995349020628010095e+01	2.338641129554046572e-01	0.000000000000000000e+00	0.000000000000000000e+00	1.203487326528791534e+01	1.000000000000000000e+00
4.620000000000000000e+02	8.280026805117283573e+01	4.525147285103517447e+01	1.872891110662383779e-03	-5.578833609982535080e+01	3.532234503200760711e-01	0.000000000000000000e+00	0.000000000000000000e+00	7.218661222008376122e+00	1.000000000000000000e+00
4.620000000000000000e+02	1.236703128775068592e+02	5.000380607653694653e+01	-2.673585676261143896e-03	8.159148228723400109e+01	2.072738698812031100e-01	0.000000000000000000e+00	0.000000000000000000e+00	1.116655543165569142e+01	1.000000000000000000e+00
4.630000000000000000e+02	1.355248039660788208e+02	7.305348931684985558e+00	-2.392133187919946811e-03	7.252140736291246981e+01	3.464702104826190565e-01	0.000000000000000000e+00	0.000000000000000000e+00	1.399042640561753359e+01	1.000000000000000000e+00
4.630000000000000000e+02	1.068796355553160708e+02	8.915837615077373712e+00	-1.665350718481945283e-03	4.910014898165831454e+01	2.715890700604481900e-01	0.000000000000000000e+00	0.000000000000000000e+00	9.417500966140298857e+00	1.000000000000000000e+00
4.630000000000000000e+02	1.062046822252380878e+02	5.080416043650722457e+01	1.951248901901595553e-03	-5.831349067078945581e+01	2.997126879136956523e-01	0.000000000000000000e+00	0.000000000000000000e+00	5.224004432576554890e+00	1.000000000000000000e+00
4.640000000000000000e+02	5.066517113684059126e+01	2.395124511366573472e+01	4.994302952169899293e-03	-1.563788103180402800e+02	1.455539995179949697e-01	0.000000000000000000e+00	0.000000000000000000e+00	1.271315020706480503e+01	1.000000000000000000e+00
4.640000000000000000e+02	3.388991591177344276e+01	1.792059767248737501e+01	2.166617429115508774e-03	-6.525394690794630037e+01	3.094732629476134589e-01	0.000000000000000000e+00	0.000000000000000000e+00	7.215678339755843496e+00	1.000000000000000000e+00
4.640000000000000000e+02	8.544857367797273184e+01	3.853615103110819007e+01	-2.343789775479476409e-03	7.096349478051990900e+01	3.719540573578031806e-01	0.000000000000000000e+00	0.000000000000000000e+00	3.605723598299133581e+00	1.000000000000000000e+00
4.640000000000000000e+02	1.271168863569658356e+02	3.938245534045213958e+01	1.643954258488065576e-03	-4.841062764751229963e+01	3.729415407401175386e-01	0.000000000000000000e+00	0.000000000000000000e+00	4.898996459768085288e+00	1.000000000000000000e+00
4.640000000000000000e+02	5.906004522349433472e+01	4.039067177671007158e+01	-1.792027791615322194e-03	5.318243850514130600e+01	3.624049682210707113e-01	0.000000000000000000e+00	0.000000000000000000e+00	1.107121434423017448e+01	1.000000000000000000e+00
4.640000000000000000e+02	9.505800548466874034e+01	4.586865514813513300e+01	1.544289569394297892e-03	-4.519883796777839535e+01	3.166147654923924248e-01	0.000000000000000000e+00	0.000000000000000000e+00	1.208746442699038504e+01	1.000000000000000000e+00
4.650000000000000000e+02	7.094422161542054539e+01	3.300892702028728110e+01	-2.565323140360735183e-03	7.810261879236460913e+01	2.547769924138048037e-01	0.000000000000000000e+00	0.000000000000000000e+00	5.949427858601724850e+00	1.000000000000000000e+00
4.650000000000000000e+02	1.984939592548382947e+01	2.451282390727104854e+01	1.561152346868222626e-03	-4.574225705787805651e+01	4.185862799138214685e-01	0.000000000000000000e+00	0.000000000000000000e+00	1.182471407600425906e+01	1.000000000000000000e+00
4.650000000000000000e+02	5.160587419965702338e+01	4.857645954596430471e+01	2.563794677910785549e-03	-7.805336263186035239e+01	2.611565982056961444e-01	0.000000000000000000e+00	0.000000000000000000e+00	1.028206501477721524e+01	1.000000000000000000e+00
4.660000000000000000e+02	1.075631229235171133e+02	1.830850334237561938e+01	3.319627866220326278e-03	-1.024108081412625353e+02	1.489652284299279872e-01	0.000000000000000000e+00	0.000000000000000000e+00	9.417500966140298857e+00	1.000000000000000000e+00
4.660000000000000000e+02	1.215344103298877201e+02	7.335629543036888300e+00	-1.638068015023323417e-03	4.822093783676425005e+01	3.919914025818223013e-01	0.000000000000000000e+00	0.000000000000000000e+00	6.615318782590063229e+00	1.000000000000000000e+00
4.660000000000000000e+02	7.680790079034323981e+01	3.401538535438970001e+01	2.055814995516597968e-03	-6.168323278684403732e+01	3.614392695940178424e-01	0.000000000000000000e+00	0.000000000000000000e+00	5.949427858601724850e+00	1.000000000000000000e+00
4.660000000000000000e+02	2.377622142823769380e+01	3.566647373368101626e+01	2.050357508447560144e-03	-6.150736005995351263e+01	2.513117059307978796e-01	0.000000000000000000e+00	0.000000000000000000e+00	5.129890580603901462e+00	1.000000000000000000e+00
4.680000000000000000e+02	6.023770668899803127e+01	1.558519758271817501e+01	3.018635232467955024e-03	-9.271103339102710095e+01	2.018024001436603543e-01	0.000000000000000000e+00	0.000000000000000000e+00	1.271315020706480503e+01	1.000000000000000000e+00
4.680000000000000000e+02	3.439391013147744758e+01	2.780524917035454635e+01	2.686312219360145661e-03	-8.200160727890087742e+01	4.013903896051568276e-01	0.000000000000000000e+00	0.000000000000000000e+00	9.404789622632863555e+00	1.000000000000000000e+00
4.690000000000000000e+02	3.808750959332646602e+01	3.647817428096362846e+01	3.024913739152250425e-03	-9.291336425821907596e+01	1.897315628760549711e-01	0.000000000000000000e+00	0.000000000000000000e+00	9.426680590685403871e+00	1.000000000000000000e+00
4.690000000000000000e+02	2.314263679114622718e+01	5.135521885199435843e+01	2.389766029134471510e-03	-7.244512341293366831e+01	2.146851094036997809e-01	0.000000000000000000e+00	0.000000000000000000e+00	1.570153345631435648e+01	1.000000000000000000e+00
4.710000000000000000e+02	7.418401376733419283e+01	2.373721110433443826e+01	2.610025074892937096e-03	-7.954318127542808270e+01	2.188728653448802630e-01	0.000000000000000000e+00	0.000000000000000000e+00	1.060781075547703800e+01	1.000000000000000000e+00
4.710000000000000000e+02	5.086937419067974275e+01	2.476034226301926466e+01	-2.351129999037632982e-03	7.120004048678150355e+01	3.860065647768291530e-01	0.000000000000000000e+00	0.000000000000000000e+00	1.047649529832556148e+01	1.000000000000000000e+00
4.710000000000000000e+02	2.548914674897930510e+01	3.083101468468361261e+01	3.174724407268791904e-03	-9.774115594799255291e+01	2.278164477697735002e-01	0.000000000000000000e+00	0.000000000000000000e+00	5.129890580603901462e+00	1.000000000000000000e+00
4.710000000000000000e+02	6.631367704038797939e+00	4.451502992763332145e+01	2.300492004971740369e-03	-6.956818282262679531e+01	3.649923799593438600e-01	0.000000000000000000e+00	0.000000000000000000e+00	1.730933557682486068e+01	1.000000000000000000e+00
4.710000000000000000e+02	1.199129628836940640e+02	1.460705889867645091e+01	-2.820197956409525777e-03	8.631620287367763922e+01	3.324733458473957404e-01	0.000000000000000000e+00	0.000000000000000000e+00	7.450018570099319781e+00	1.000000000000000000e+00
4.710000000000000000e+02	3.002662615692932491e+01	1.578819251933269996e+01	1.861108343777836049e-03	-5.540862519697091670e+01	2.810335911311839796e-01	0.000000000000000000e+00	0.000000000000000000e+00	3.303569254090242602e+00	1.000000000000000000e+00
4.710000000000000000e+02	1.041098550794588249e+02	4.224631684042054758e+01	2.007915567939873389e-03	-6.013962804021862496e+01	3.614451990373449553e-01	0.000000000000000000e+00	0.000000000000000000e+00	9.457021000432543900e+00	1.000000000000000000e+00
4.710000000000000000e+02	9.169771108655393732e+01	4.797072483495603734e+01	2.596266005797685100e-03	-7.909978214856882062e+01	2.368232929526205011e-01	0.000000000000000000e+00	0.000000000000000000e+00	8.086624641761927634e+00	1.000000000000000000e+00
4.720000000000000000e+02	1.323232130423927231e+02	3.243134045133348309e+01	2.063726898129049098e-03	-6.193820139597522001e+01	2.111941772812644391e-01	0.000000000000000000e+00	0.000000000000000000e+00	7.462947730362905929e+00	1.000000000000000000e+00
[truncated: 8,088 more rows]
