# Supplementary material for: Structural basis for higher-order DNA binding by a bacterial transcriptional regulator
Source: PLoS Genet. 2025 Jun 27;21(6):e1011749. doi: 10.1371/journal.pgen.1011749 (PMC12204516; doi:10.1371/journal.pgen.1011749)
Supplement: S1 Appendix — (ZIP) [file pgen.1011749.s012.zip › Raw data files/Figure 5/Figure5C_221117_Xre_RES_5nM_2.csv]

frame_indices	x_coords	y_coords	contrasts	masses_kDa	fit_errors	diffblur_errors	frame_signal_scores	neareast_neighbour_distances	selections
5.000000000000000000e+00	1.087441049533776294e+02	3.462178675012785334e+01	-2.167989710804704533e-03	6.529816999444888381e+01	2.527125913226175857e-01	0.000000000000000000e+00	0.000000000000000000e+00	7.870491447964979237e+00	1.000000000000000000e+00
5.000000000000000000e+00	9.260288967845565367e+01	3.775874546038616586e+01	-3.629112995774131864e-03	1.123842616699926111e+02	1.551849428774759732e-01	0.000000000000000000e+00	0.000000000000000000e+00	9.876220666205620446e+00	1.000000000000000000e+00
5.000000000000000000e+00	3.669317115550464337e+01	4.578562407361149411e+01	1.393973281037725600e-03	-4.035475218344081583e+01	3.555231746325551168e-01	0.000000000000000000e+00	0.000000000000000000e+00	1.420441953919724298e+01	1.000000000000000000e+00
6.000000000000000000e+00	1.068702729142966348e+02	2.697761320933199869e+01	-3.337067418374494322e-03	1.029728143456388949e+02	1.303220857787666942e-01	0.000000000000000000e+00	0.000000000000000000e+00	7.870491447964979237e+00	1.000000000000000000e+00
6.000000000000000000e+00	1.309124010062521393e+02	3.534400271493512946e+01	-2.264961735833439117e-03	6.842318600605919698e+01	2.621068322567907671e-01	0.000000000000000000e+00	0.000000000000000000e+00	1.373546944019961380e+01	1.000000000000000000e+00
7.000000000000000000e+00	6.823168652791422062e+01	5.265372951040031069e+01	9.748624743841849882e-04	-2.684850663434423623e+01	4.263617887624231440e-01	0.000000000000000000e+00	0.000000000000000000e+00	1.573942735368652279e+01	1.000000000000000000e+00
8.000000000000000000e+00	1.174572390183333823e+02	3.258325342868625540e+01	-3.786084110998223090e-03	1.174428055984117378e+02	9.092553643823320098e-02	0.000000000000000000e+00	0.000000000000000000e+00	6.365000868913547549e+00	1.000000000000000000e+00
8.000000000000000000e+00	3.490656708214898885e+01	2.838934575069020383e+01	-1.904463390169079239e-03	5.680578292484754854e+01	2.837205206725753603e-01	0.000000000000000000e+00	0.000000000000000000e+00	1.170490936969618545e+01	1.000000000000000000e+00
9.000000000000000000e+00	3.780629417031060768e+01	1.704930667813920664e+01	-3.025427765179135135e-03	9.292992923728311894e+01	1.036218414934746423e-01	0.000000000000000000e+00	0.000000000000000000e+00	1.170490936969618545e+01	1.000000000000000000e+00
9.000000000000000000e+00	1.023356516099731124e+02	3.943596930710178583e+01	-2.876574423048741669e-03	8.813298829064052597e+01	1.488407898096634208e-01	0.000000000000000000e+00	0.000000000000000000e+00	8.015274664443172270e+00	1.000000000000000000e+00
1.000000000000000000e+01	2.465079337876148458e+01	3.825258538210519532e+01	-4.980779355221650120e-03	1.559429995057434155e+02	5.420797812663857851e-02	0.000000000000000000e+00	0.000000000000000000e+00	1.420441953919724298e+01	1.000000000000000000e+00
1.000000000000000000e+01	1.441157543602832050e+02	4.042425100652073411e+01	2.021458626354269081e-03	-6.057606601682702774e+01	3.493634803274847656e-01	0.000000000000000000e+00	0.000000000000000000e+00	1.414699482206598624e+01	1.000000000000000000e+00
1.000000000000000000e+01	1.003583359515402122e+02	6.749312638729829672e+00	-1.795392632263054884e-03	5.329087370485550679e+01	2.579826370969996452e-01	0.000000000000000000e+00	0.000000000000000000e+00	1.375881855236691642e+01	1.000000000000000000e+00
1.000000000000000000e+01	7.705450186265765922e+01	9.346631211634200298e+00	2.723845688435410153e-03	-8.321115912436069095e+01	1.374537278222397463e-01	0.000000000000000000e+00	0.000000000000000000e+00	1.239654587382763395e+01	1.000000000000000000e+00
1.200000000000000000e+01	1.210056629263192605e+02	2.729913346122673090e+01	-2.173407907533306347e-03	6.547277655263840757e+01	3.084478812736727305e-01	0.000000000000000000e+00	0.000000000000000000e+00	4.884309659268480708e+00	1.000000000000000000e+00
1.200000000000000000e+01	1.392923261862740674e+02	8.331879366645207341e+00	-3.174983572430041014e-03	9.774950779254065480e+01	2.731756059695759076e-01	0.000000000000000000e+00	0.000000000000000000e+00	2.634689319580964550e+01	1.000000000000000000e+00
1.200000000000000000e+01	7.879252603965713142e+00	1.844673251748429976e+01	-2.457909740647569192e-03	7.464111952115027293e+01	3.511922773660021146e-01	0.000000000000000000e+00	0.000000000000000000e+00	2.595296491069274580e+01	1.000000000000000000e+00
1.300000000000000000e+01	5.647627223752088099e+01	1.326115594114101626e+01	-1.483910059050363734e-03	4.325305064878538275e+01	2.971638729450734040e-01	0.000000000000000000e+00	0.000000000000000000e+00	1.701227034983915942e+01	1.000000000000000000e+00
1.400000000000000000e+01	1.143525882954861714e+02	2.296679000267062065e+01	3.121513187029367059e-03	-9.602637361570391761e+01	1.346435987729445172e-01	0.000000000000000000e+00	0.000000000000000000e+00	3.251948760390592774e+00	1.000000000000000000e+00
1.400000000000000000e+01	1.196213452961940220e+02	5.061407372403520100e+01	3.210625824328870725e-03	-9.889811336039062439e+01	1.419933529762328339e-01	0.000000000000000000e+00	0.000000000000000000e+00	6.979674997609251363e+00	1.000000000000000000e+00
1.500000000000000000e+01	1.185046474215233729e+02	3.149453597974553887e+01	-2.849760473829476316e-03	8.726888319827104112e+01	2.000931132552932201e-01	0.000000000000000000e+00	0.000000000000000000e+00	4.884309659268480708e+00	1.000000000000000000e+00
1.500000000000000000e+01	9.555485557231919813e+01	4.000218309953918805e+01	-3.788115612512029697e-03	1.175082726726156181e+02	1.514116310627185991e-01	0.000000000000000000e+00	0.000000000000000000e+00	5.681366355010942115e+00	1.000000000000000000e+00
1.500000000000000000e+01	1.130846556721848515e+02	4.816712627228586996e+01	-2.879632324646656371e-03	8.823153208667427805e+01	2.434436234342195471e-01	0.000000000000000000e+00	0.000000000000000000e+00	4.398994556188390526e+00	1.000000000000000000e+00
1.700000000000000000e+01	4.071084564954318097e+01	6.868295317359015328e+00	-2.341601140169660613e-03	7.089296391984413503e+01	1.454908251870374869e-01	0.000000000000000000e+00	0.000000000000000000e+00	1.701227034983915942e+01	1.000000000000000000e+00
1.700000000000000000e+01	7.427176745216141285e+01	4.035631957154505756e+01	1.585176640146410913e-03	-4.651646282639443086e+01	2.509661063476147369e-01	0.000000000000000000e+00	0.000000000000000000e+00	1.227952636777363793e+01	1.000000000000000000e+00
1.900000000000000000e+01	1.152909720529236921e+02	1.985317367049619008e+01	-2.448994822028028456e-03	7.435382776437802477e+01	2.033000690393591547e-01	0.000000000000000000e+00	0.000000000000000000e+00	3.251948760390592774e+00	1.000000000000000000e+00
2.000000000000000000e+01	4.534991632306467402e+00	1.288218876311234240e+01	2.785483512901194229e-03	-8.519749681628086080e+01	2.612819635399601381e-01	0.000000000000000000e+00	0.000000000000000000e+00	4.935321859208263717e+00	1.000000000000000000e+00
2.000000000000000000e+01	6.202042477696291911e+01	4.118780647565615993e+01	-3.798851416165952184e-03	1.178542441866277386e+02	2.326495917269911784e-01	0.000000000000000000e+00	0.000000000000000000e+00	8.153322062507049495e+00	1.000000000000000000e+00
2.000000000000000000e+01	9.782824797095588565e+01	4.520887213016808204e+01	-2.767768128684277955e-03	8.462660166055643174e+01	1.615765314164809840e-01	0.000000000000000000e+00	0.000000000000000000e+00	5.681366355010942115e+00	1.000000000000000000e+00
2.000000000000000000e+01	1.210051138328914000e+01	4.978601490165007704e+01	-3.413226891180075155e-03	1.054271260080251977e+02	9.136529245304259028e-02	0.000000000000000000e+00	0.000000000000000000e+00	5.538916884704330634e+00	1.000000000000000000e+00
2.000000000000000000e+01	1.086858721539627766e+02	4.812403723431893354e+01	-2.944395404819035757e-03	9.031858412503191857e+01	1.118469153328534027e-01	0.000000000000000000e+00	0.000000000000000000e+00	4.398994556188390526e+00	1.000000000000000000e+00
2.100000000000000000e+01	1.056105902424032905e+02	3.858561701714717174e+01	-2.783801728793695342e-03	8.514329971910311201e+01	1.690820065663691807e-01	0.000000000000000000e+00	0.000000000000000000e+00	7.431626280130789297e+00	1.000000000000000000e+00
2.300000000000000000e+01	1.359248128493996433e+02	1.355249409469571731e+01	-3.020505967084558853e-03	9.277131959860736288e+01	1.364040587865175125e-01	0.000000000000000000e+00	0.000000000000000000e+00	1.178786461780478589e+01	1.000000000000000000e+00
2.400000000000000000e+01	7.961106753553146120e+01	5.224806800155342756e+01	-3.823181112977424440e-03	1.186382918753394620e+02	1.191900916160998358e-01	0.000000000000000000e+00	0.000000000000000000e+00	1.754443241486190530e+01	1.000000000000000000e+00
2.400000000000000000e+01	6.999644683128975942e+01	2.487041692041582763e+01	-2.947212984073357359e-03	9.040938330429136727e+01	1.281874333151817869e-01	0.000000000000000000e+00	0.000000000000000000e+00	8.976252375368110492e+00	1.000000000000000000e+00
2.500000000000000000e+01	5.614829549489648741e+00	1.769792878169644368e+01	-2.916055967383474404e-03	8.940531871967489508e+01	2.568776015687573855e-01	0.000000000000000000e+00	0.000000000000000000e+00	4.935321859208263717e+00	1.000000000000000000e+00
2.500000000000000000e+01	1.113564335128234148e+02	2.146848090686083310e+01	-2.677503674058440922e-03	8.171774350376917084e+01	2.515706724294551888e-01	0.000000000000000000e+00	0.000000000000000000e+00	5.676550865169823545e+00	1.000000000000000000e+00
2.600000000000000000e+01	4.619057488365145758e+01	3.789212122014682649e+01	-3.883096297488605308e-03	1.205691158514350860e+02	2.069317963796036830e-01	0.000000000000000000e+00	0.000000000000000000e+00	3.863460850785913614e+00	1.000000000000000000e+00
2.600000000000000000e+01	1.569480312353535822e+01	3.847599369639486611e+01	-2.218559642725688799e-03	6.692783429105702453e+01	1.113100252042651395e-01	0.000000000000000000e+00	0.000000000000000000e+00	1.543085912597119069e+01	1.000000000000000000e+00
2.600000000000000000e+01	7.712030316827410559e+01	6.013376126363119134e+00	-3.282158840948678612e-03	1.012033330588494948e+02	1.037761213967619556e-01	0.000000000000000000e+00	0.000000000000000000e+00	9.837170035470130358e+00	1.000000000000000000e+00
2.600000000000000000e+01	1.149086028076604720e+02	2.589627076475574796e+01	-1.833670269137622263e-03	5.452440706753596800e+01	4.779039512092669861e-01	0.000000000000000000e+00	0.000000000000000000e+00	5.676550865169823545e+00	1.000000000000000000e+00
2.700000000000000000e+01	4.075642622413901250e+01	4.093040837140114263e+01	-2.978918812327500509e-03	9.143113386509696738e+01	3.739671372243520420e-01	0.000000000000000000e+00	0.000000000000000000e+00	6.225846164752063316e+00	1.000000000000000000e+00
2.700000000000000000e+01	8.286171075956244181e+01	1.400125151206162499e+01	2.444212995718428576e-03	-7.419972884999720009e+01	2.739765741972425284e-01	0.000000000000000000e+00	0.000000000000000000e+00	9.201561080784312452e+00	1.000000000000000000e+00
2.800000000000000000e+01	9.205681737993707259e+01	1.434583903845688901e+01	-3.128929836201967390e-03	9.626538221029606746e+01	8.740753795879319110e-02	0.000000000000000000e+00	0.000000000000000000e+00	9.201561080784312452e+00	1.000000000000000000e+00
2.800000000000000000e+01	6.215597952576120377e+01	3.174580882325857090e+01	-3.086783193872078609e-03	9.490716645603613699e+01	8.937716035122511560e-02	0.000000000000000000e+00	0.000000000000000000e+00	8.893474992206458651e+00	1.000000000000000000e+00
2.900000000000000000e+01	6.465030791967967616e+01	1.765987564780180819e+01	-3.708537193470013045e-03	1.149437822063058974e+02	9.648549675748852028e-02	0.000000000000000000e+00	0.000000000000000000e+00	6.781453565058176203e+00	1.000000000000000000e+00
2.900000000000000000e+01	4.159820184329034731e+01	5.287130297619508923e+01	-2.552636843568515442e-03	7.769379077632616770e+01	1.181564523163528557e-01	0.000000000000000000e+00	0.000000000000000000e+00	1.197052839918918465e+01	1.000000000000000000e+00
3.000000000000000000e+01	1.169105378105258666e+02	3.209121496977085286e+01	3.837195225162644448e-03	-1.190899100090675944e+02	3.213534572485940988e-01	0.000000000000000000e+00	0.000000000000000000e+00	6.510382282089731021e+00	1.000000000000000000e+00
3.000000000000000000e+01	1.077875621079052308e+02	2.759703251254168777e+01	2.642984430192424350e-03	-8.060532794105385790e+01	4.359402630537984047e-01	0.000000000000000000e+00	0.000000000000000000e+00	7.091966433108384926e+00	1.000000000000000000e+00
3.000000000000000000e+01	1.263165621437649406e+02	4.295099401084318913e+01	-5.227801020520588503e-03	1.639035083127430141e+02	5.810791344505250589e-02	0.000000000000000000e+00	0.000000000000000000e+00	1.011952171732976424e+01	1.000000000000000000e+00
3.000000000000000000e+01	1.160440817859800404e+02	1.261031832259281060e+01	-2.483398053756042095e-03	7.546250472527809450e+01	1.894272002613185402e-01	0.000000000000000000e+00	0.000000000000000000e+00	1.002203026847126566e+01	1.000000000000000000e+00
3.000000000000000000e+01	1.362300272978476414e+02	4.498272441281505962e+01	-3.039777185777347082e-03	9.339235300448252985e+01	1.424444552090761151e-01	0.000000000000000000e+00	0.000000000000000000e+00	1.011952171732976424e+01	1.000000000000000000e+00
3.100000000000000000e+01	6.672546959859732851e+01	2.411602128288408409e+01	-3.235192911017601650e-03	9.968981116435165291e+01	1.037010888946919840e-01	0.000000000000000000e+00	0.000000000000000000e+00	6.781453565058176203e+00	1.000000000000000000e+00
3.100000000000000000e+01	4.795597386063391809e+01	3.445559736636307946e+01	-2.580889735016884002e-03	7.860426715468661030e+01	1.720916214872880712e-01	0.000000000000000000e+00	0.000000000000000000e+00	3.863460850785913614e+00	1.000000000000000000e+00
3.200000000000000000e+01	1.296148125544308414e+02	1.898821877984836348e+01	-5.313631357199884858e-02	1.707801026916071805e+03	1.066317686635542827e-02	0.000000000000000000e+00	0.000000000000000000e+00	3.654726297916372157e+00	1.000000000000000000e+00
3.200000000000000000e+01	1.161705305814742957e+02	2.293911372642671154e+01	-3.042139936043707950e-03	9.346849488572742359e+01	1.517659079534747768e-01	0.000000000000000000e+00	0.000000000000000000e+00	7.805422645154443728e+00	1.000000000000000000e+00
3.500000000000000000e+01	7.372628551243258244e+01	3.980925743707602749e+01	6.437083981873491061e-03	-2.028738053203136076e+02	2.380089980361588253e-01	0.000000000000000000e+00	0.000000000000000000e+00	1.718397755034165542e+01	1.000000000000000000e+00
3.500000000000000000e+01	9.443629498291481639e+01	4.932028655138240225e+01	-3.125894485171299558e-03	9.616756512780362698e+01	2.083558259539980417e-01	0.000000000000000000e+00	0.000000000000000000e+00	3.159107551109513690e+00	1.000000000000000000e+00
3.600000000000000000e+01	1.734916307641382716e+01	2.080558166330162706e+01	4.740861154644932136e-03	-1.482114066256647220e+02	1.858996784041849759e-01	0.000000000000000000e+00	0.000000000000000000e+00	1.110101549759867190e+01	1.000000000000000000e+00
3.600000000000000000e+01	6.327096893403247435e+00	2.299847470741331179e+01	-1.588332221433125333e-03	4.661815444357988270e+01	2.993588108689528848e-01	0.000000000000000000e+00	0.000000000000000000e+00	1.045262485243194739e+01	1.000000000000000000e+00
3.700000000000000000e+01	1.083911405928962921e+02	2.230215684005046128e+01	-2.204585766473283939e-03	6.647751279864633034e+01	1.801511979080135939e-01	0.000000000000000000e+00	0.000000000000000000e+00	7.805422645154443728e+00	1.000000000000000000e+00
3.700000000000000000e+01	1.120789701728706831e+02	4.507548799632350978e+01	-2.833474466369807678e-03	8.674405107208218624e+01	3.950564452826972328e-01	0.000000000000000000e+00	0.000000000000000000e+00	4.300460380320111575e+00	1.000000000000000000e+00
3.800000000000000000e+01	1.418359416603442185e+02	1.339055438039744672e+01	-2.437953024356367699e-03	7.399799530124573721e+01	2.167455231944148686e-01	0.000000000000000000e+00	0.000000000000000000e+00	1.349572315955508195e+01	1.000000000000000000e+00
3.800000000000000000e+01	1.163580254201030755e+02	2.309731875769076481e+01	2.654244890884538063e-03	-8.096820702861067787e+01	1.182395587152939020e-01	0.000000000000000000e+00	0.000000000000000000e+00	8.006468405310986469e+00	1.000000000000000000e+00
3.800000000000000000e+01	9.755583819437093496e+01	4.981869468869076911e+01	-2.556813528200812743e-03	7.782838842288978753e+01	2.706065435575539802e-01	0.000000000000000000e+00	0.000000000000000000e+00	3.159107551109513690e+00	1.000000000000000000e+00
3.900000000000000000e+01	3.372565459888090800e+01	5.127108114781049863e+01	-2.995926330728524746e-03	9.197921736964592299e+01	1.030443366469802058e-01	0.000000000000000000e+00	0.000000000000000000e+00	2.895748443952158269e+01	1.000000000000000000e+00
4.100000000000000000e+01	1.301973213235726590e+01	3.102754687448149085e+01	-4.278347827019151131e-03	1.333064734350311653e+02	8.073551839069115221e-02	0.000000000000000000e+00	0.000000000000000000e+00	1.045262485243194739e+01	1.000000000000000000e+00
4.100000000000000000e+01	1.077807936956109813e+02	4.493535073134955127e+01	-3.917613787491596583e-03	1.216814748942413331e+02	1.750995171852840482e-01	0.000000000000000000e+00	0.000000000000000000e+00	4.300460380320111575e+00	1.000000000000000000e+00
4.200000000000000000e+01	9.545445276777550703e+01	2.996426402772144471e+01	-3.002067195927586411e-03	9.217711260867513090e+01	1.260080997286754378e-01	0.000000000000000000e+00	0.000000000000000000e+00	7.714784086675058106e+00	1.000000000000000000e+00
4.300000000000000000e+01	8.800189866589097676e+01	2.796993936445852214e+01	1.399338328233012572e-03	-4.052764594721803348e+01	3.281134004707489948e-01	0.000000000000000000e+00	0.000000000000000000e+00	7.714784086675058106e+00	1.000000000000000000e+00
4.400000000000000000e+01	1.492496922471393539e+01	1.336669309295045061e+01	-2.085572309800484258e-03	6.264219062620141187e+01	1.610319312115808810e-01	0.000000000000000000e+00	0.000000000000000000e+00	1.776332414472896204e+01	1.000000000000000000e+00
4.500000000000000000e+01	1.079371751553200909e+02	3.210746572853673797e+01	1.346352019735716412e-03	-3.882011161037079461e+01	3.548127229515877223e-01	0.000000000000000000e+00	0.000000000000000000e+00	1.266537294101063260e+01	1.000000000000000000e+00
4.500000000000000000e+01	1.329772727826403127e+02	3.568745228314082141e+01	1.156531665331933566e-03	-3.270296961332998364e+01	3.726866470932637121e-01	0.000000000000000000e+00	0.000000000000000000e+00	1.039455407789966834e+01	1.000000000000000000e+00
4.500000000000000000e+01	5.910196428942077773e+01	4.435688229034789032e+01	-2.301927792433860337e-03	6.961445244324227133e+01	2.072149157268753372e-01	0.000000000000000000e+00	0.000000000000000000e+00	9.074878523763103999e+00	1.000000000000000000e+00
4.600000000000000000e+01	8.754172809897920615e+01	1.253714122868036007e+01	-2.543869142874017122e-03	7.741124325762481817e+01	1.837568352255595228e-01	0.000000000000000000e+00	0.000000000000000000e+00	1.543965722580426281e+01	1.000000000000000000e+00
4.600000000000000000e+01	1.004247392951291289e+02	4.753214528296865637e+01	1.847685686847207751e-03	-5.497606727303217156e+01	2.140235046570310162e-01	0.000000000000000000e+00	0.000000000000000000e+00	7.800953677991370405e+00	1.000000000000000000e+00
4.700000000000000000e+01	6.167616263338693017e+01	1.052862992842697665e+01	-3.090141656445379199e-03	9.501539611621748804e+01	1.270350588287819660e-01	0.000000000000000000e+00	0.000000000000000000e+00	6.361430742361578794e+00	1.000000000000000000e+00
4.700000000000000000e+01	1.229031724804772665e+02	3.824855704092388464e+01	-3.359514090974128914e-03	1.036961797828404741e+02	9.385095560932543712e-02	0.000000000000000000e+00	0.000000000000000000e+00	1.039455407789966834e+01	1.000000000000000000e+00
4.700000000000000000e+01	7.373250418530398065e+01	4.002688699151766372e+01	7.930148598410359170e-03	-2.509892368755889152e+02	1.608279882710224040e-01	0.000000000000000000e+00	0.000000000000000000e+00	1.274058642627828597e+01	1.000000000000000000e+00
4.700000000000000000e+01	1.086175344806783443e+02	4.799652763477867978e+01	-2.731810317020241102e-03	8.346782687824899938e+01	2.917398312454677622e-01	0.000000000000000000e+00	0.000000000000000000e+00	8.205945644533054306e+00	1.000000000000000000e+00
4.800000000000000000e+01	6.605200768257824961e+01	5.019214724185480492e+01	-3.182395289109321308e-03	9.798835743283028421e+01	1.047663889505618950e-01	0.000000000000000000e+00	0.000000000000000000e+00	9.074878523763103999e+00	1.000000000000000000e+00
4.800000000000000000e+01	1.441043728020804338e+02	3.891259750178923582e+01	-1.401876277217526095e-03	4.060943377428367285e+01	3.395473729044785616e-01	0.000000000000000000e+00	0.000000000000000000e+00	1.158507300468991730e+01	1.000000000000000000e+00
5.100000000000000000e+01	1.114697471465030958e+02	1.985947386705499795e+01	-3.377022923924232617e-03	1.042604186269552713e+02	1.201541254631456335e-01	0.000000000000000000e+00	0.000000000000000000e+00	1.424012035428642697e+01	1.000000000000000000e+00
5.100000000000000000e+01	2.699160682663246291e+01	8.684349092160061900e+00	-2.391647730540095648e-03	7.250576303575172687e+01	1.410176527699131821e-01	0.000000000000000000e+00	0.000000000000000000e+00	1.694310981559570806e+01	1.000000000000000000e+00
5.100000000000000000e+01	5.173113153187907187e+01	4.183040121118408905e+01	1.851469003156813687e-03	-5.509798825014904367e+01	3.406750894117589468e-01	0.000000000000000000e+00	0.000000000000000000e+00	1.658331361354243683e+01	1.000000000000000000e+00
5.200000000000000000e+01	1.151598966156495436e+02	6.105789829680836611e+00	-3.103426841166726392e-03	9.544352386707252833e+01	1.477994205476533818e-01	0.000000000000000000e+00	0.000000000000000000e+00	1.424012035428642697e+01	1.000000000000000000e+00
5.200000000000000000e+01	5.759807438336297025e+01	1.541094467810048663e+01	-2.625556654594545479e-03	8.004370124743800829e+01	1.302435467205963482e-01	0.000000000000000000e+00	0.000000000000000000e+00	6.361430742361578794e+00	1.000000000000000000e+00
5.200000000000000000e+01	1.336318554387151494e+02	2.010908452992685724e+01	-2.358790919483376523e-03	7.144692095616973404e+01	1.776184105993289242e-01	0.000000000000000000e+00	0.000000000000000000e+00	1.075838716776794790e+01	1.000000000000000000e+00
5.300000000000000000e+01	6.777172636117909121e+01	2.283834359183132889e+01	2.410303940338819756e-03	-7.310697719333684574e+01	1.812321212129014425e-01	0.000000000000000000e+00	0.000000000000000000e+00	8.310919996596972226e+00	1.000000000000000000e+00
5.300000000000000000e+01	1.180456407938763306e+02	3.789086731693004850e+01	3.465941107964035008e-03	-1.071258919298522301e+02	1.425261341417144445e-01	0.000000000000000000e+00	0.000000000000000000e+00	8.057308835260794666e+00	1.000000000000000000e+00
5.300000000000000000e+01	2.849280086628739639e+01	4.433486439873082219e+01	-3.257156144842409968e-03	1.003975973258650214e+02	8.756659927564514057e-02	0.000000000000000000e+00	0.000000000000000000e+00	7.543730567652933594e+00	1.000000000000000000e+00
5.300000000000000000e+01	1.134963473847679580e+02	4.454099176272914917e+01	-4.151101347019962168e-03	1.292058342321199689e+02	5.960098167624661158e-02	0.000000000000000000e+00	0.000000000000000000e+00	8.057308835260794666e+00	1.000000000000000000e+00
5.400000000000000000e+01	1.395424579279692523e+02	3.951352586051049798e+01	-3.622721474812213172e-03	1.121782888098959035e+02	8.634527433160310572e-02	0.000000000000000000e+00	0.000000000000000000e+00	9.177489425395139122e+00	1.000000000000000000e+00
5.500000000000000000e+01	1.231704307218620009e+01	2.314344591850898780e+01	-3.253499256569241955e-03	1.002797506128265610e+02	1.048555111215230262e-01	0.000000000000000000e+00	0.000000000000000000e+00	6.551716085598704886e+00	1.000000000000000000e+00
5.500000000000000000e+01	1.324465111905539239e+01	3.039677501879440413e+01	3.799274333137057924e-03	-1.178678730894571345e+02	7.126560418407945630e-02	0.000000000000000000e+00	0.000000000000000000e+00	7.312403142993671779e+00	1.000000000000000000e+00
5.600000000000000000e+01	1.476897343768118276e+01	4.981047804716666860e+01	-3.171973731308637152e-03	9.765251279120904826e+01	1.004348827821143209e-01	0.000000000000000000e+00	0.000000000000000000e+00	1.149976047766258702e+01	1.000000000000000000e+00
5.600000000000000000e+01	2.614343603175087694e+01	5.150343160226490369e+01	-1.909052979542323614e-03	5.695368682057268472e+01	3.060735033745847211e-01	0.000000000000000000e+00	0.000000000000000000e+00	7.543730567652933594e+00	1.000000000000000000e+00
5.600000000000000000e+01	1.415158364895341663e+02	3.055070882533703625e+01	2.091387984080811738e-03	-6.282960627766324535e+01	3.201793432956384633e-01	0.000000000000000000e+00	0.000000000000000000e+00	9.177489425395139122e+00	1.000000000000000000e+00
5.700000000000000000e+01	6.132163958740061105e+01	2.807931409361469122e+01	-3.057216302621624561e-03	9.395434518058240769e+01	2.101620857551156352e-01	0.000000000000000000e+00	0.000000000000000000e+00	8.310919996596972226e+00	1.000000000000000000e+00
5.800000000000000000e+01	4.206788844881360490e+01	2.714360568211833424e+01	3.389580624918917939e-03	-1.046651025207460606e+02	7.310158861364701721e-02	0.000000000000000000e+00	0.000000000000000000e+00	9.581218050933689057e+00	1.000000000000000000e+00
5.800000000000000000e+01	2.193281957172791863e+01	3.271718677329084812e+01	-3.946357145826143858e-03	1.226077570358826705e+02	5.698763823090091662e-02	0.000000000000000000e+00	0.000000000000000000e+00	4.895727748327222351e+00	1.000000000000000000e+00
5.900000000000000000e+01	5.083834139858802104e+01	1.612582948362310731e+01	-3.886254328333201349e-03	1.206708864079599977e+02	6.914207465996868862e-02	0.000000000000000000e+00	0.000000000000000000e+00	5.100149419684808727e+00	1.000000000000000000e+00
5.900000000000000000e+01	1.148053225741866612e+02	6.233564606988438506e+00	3.184240689981833461e-03	-9.804782723634043862e+01	2.463327293964304721e-01	0.000000000000000000e+00	0.000000000000000000e+00	3.224416961610234278e+00	1.000000000000000000e+00
5.900000000000000000e+01	3.236720969692988348e+01	1.435838561358770704e+01	-3.111499551443770630e-03	9.570367465659538198e+01	9.287510796436426741e-02	0.000000000000000000e+00	0.000000000000000000e+00	1.604883237023823739e+01	1.000000000000000000e+00
5.900000000000000000e+01	1.404802019260069414e+02	1.685656267803222619e+01	-1.333582707365610137e-03	3.840860833814345909e+01	2.764875125719815641e-01	0.000000000000000000e+00	0.000000000000000000e+00	1.373325080426755207e+01	1.000000000000000000e+00
5.900000000000000000e+01	4.796472236435002401e+01	3.469523392456492417e+01	2.421630514924956110e-03	-7.347198686419693558e+01	1.554043952335580903e-01	0.000000000000000000e+00	0.000000000000000000e+00	9.581218050933689057e+00	1.000000000000000000e+00
5.900000000000000000e+01	1.089730956034644578e+02	4.274458165701687307e+01	3.326217037180041400e-03	-1.026231504610835970e+02	3.475929673772948370e-01	0.000000000000000000e+00	0.000000000000000000e+00	4.904296903496043747e+00	1.000000000000000000e+00
5.900000000000000000e+01	1.405964330244011933e+02	5.109768139330019210e+01	-2.511881835056254276e-03	7.638042174936822448e+01	1.395693354215750137e-01	0.000000000000000000e+00	0.000000000000000000e+00	1.163200425170833618e+01	1.000000000000000000e+00
6.000000000000000000e+01	1.082986479195352842e+02	4.760228156945315448e+01	-3.511639327815977048e-03	1.085985606577362859e+02	2.641630880364196354e-01	0.000000000000000000e+00	0.000000000000000000e+00	4.904296903496043747e+00	1.000000000000000000e+00
6.000000000000000000e+01	1.180231924683721729e+02	6.438937649071128533e+00	-3.146171090272628906e-03	9.682099806976783896e+01	2.694169832845578760e-01	0.000000000000000000e+00	0.000000000000000000e+00	3.224416961610234278e+00	1.000000000000000000e+00
6.000000000000000000e+01	3.341702855653714010e+01	3.821215095957005303e+01	3.444396401560390151e-03	-1.064315932137340184e+02	1.204714692156374500e-01	0.000000000000000000e+00	0.000000000000000000e+00	1.066029492123560551e+01	1.000000000000000000e+00
6.000000000000000000e+01	7.871845378166324281e+01	5.276090703347632171e+01	2.623156138920101736e-03	-7.996634233989188090e+01	2.662156360435617986e-01	0.000000000000000000e+00	0.000000000000000000e+00	2.079887261036035184e+01	1.000000000000000000e+00
6.100000000000000000e+01	1.029054259170911223e+02	2.896905740944155738e+01	1.480816334210281662e-03	-4.315335241459971627e+01	2.860266083293896422e-01	0.000000000000000000e+00	0.000000000000000000e+00	1.015617196657099619e+01	1.000000000000000000e+00
6.300000000000000000e+01	2.277798210915568689e+01	3.753941141250766833e+01	-1.677849403384573061e-03	4.950293102558500635e+01	3.214620017236972105e-01	0.000000000000000000e+00	0.000000000000000000e+00	4.895727748327222351e+00	1.000000000000000000e+00
6.300000000000000000e+01	5.581972399227897341e+01	1.503159387901864541e+01	-2.070270239872575285e-03	6.214906682558648043e+01	2.537830795638350567e-01	0.000000000000000000e+00	0.000000000000000000e+00	5.100149419684808727e+00	1.000000000000000000e+00
6.400000000000000000e+01	9.305241879822759188e+01	3.143199868567759125e+01	4.181884489177388996e-03	-1.301978503532758396e+02	2.198722814122913150e-01	0.000000000000000000e+00	0.000000000000000000e+00	1.015617196657099619e+01	1.000000000000000000e+00
6.400000000000000000e+01	5.837978162551124228e+01	3.978144990214776300e+01	-4.158582571516793169e-03	1.294469238281361356e+02	1.899370024759100550e-01	0.000000000000000000e+00	0.000000000000000000e+00	3.489116312411910670e+00	1.000000000000000000e+00
6.400000000000000000e+01	6.172730698907190572e+01	4.076532315712369581e+01	3.702771769989480696e-03	-1.147579859348034859e+02	2.781668396309767699e-01	0.000000000000000000e+00	0.000000000000000000e+00	3.489116312411910670e+00	1.000000000000000000e+00
6.500000000000000000e+01	5.773870070177869707e+01	2.104918594651606867e+01	1.618066767906317129e-03	-4.757637856851860647e+01	3.786335571379796372e-01	0.000000000000000000e+00	0.000000000000000000e+00	6.316160693206776422e+00	1.000000000000000000e+00
6.700000000000000000e+01	2.236561661015878499e+01	1.319479813508000277e+01	-2.368266128325963085e-03	7.175226859986038619e+01	1.087563531910589187e-01	0.000000000000000000e+00	0.000000000000000000e+00	2.434810548959138998e+01	1.000000000000000000e+00
6.700000000000000000e+01	5.476345374602370697e+01	4.531517788131900204e+01	-1.516528521950937175e-03	4.430421173166680404e+01	4.863431776718240007e-01	0.000000000000000000e+00	0.000000000000000000e+00	6.610595485992273090e+00	1.000000000000000000e+00
6.800000000000000000e+01	1.390677444897890780e+02	3.787576169949124250e+01	-4.953661526301095415e-03	1.550691016001182447e+02	6.548120786438793584e-02	0.000000000000000000e+00	0.000000000000000000e+00	2.242596610986696604e+01	1.000000000000000000e+00
6.900000000000000000e+01	7.709636964305768458e+01	1.339076944831828264e+01	-2.865028408493149395e-03	8.776090695743313574e+01	1.007860829575479844e-01	0.000000000000000000e+00	0.000000000000000000e+00	1.934148463494256376e+01	1.000000000000000000e+00
6.900000000000000000e+01	6.533136788040113174e+01	3.790164018457647188e+01	1.430063049648951480e-03	-4.151777940424983626e+01	3.402200039020049083e-01	0.000000000000000000e+00	0.000000000000000000e+00	4.603252662592584699e+00	1.000000000000000000e+00
7.000000000000000000e+01	1.116337699293468404e+02	1.841044342341428575e+01	1.359615787889443790e-03	-3.924754919190426250e+01	2.485318198071255757e-01	0.000000000000000000e+00	0.000000000000000000e+00	7.190301113251772236e+00	1.000000000000000000e+00
7.100000000000000000e+01	4.716063677201457693e+01	1.237673153748243848e+01	-2.101311252657138071e-03	6.314939307369375854e+01	3.024913771268712415e-01	0.000000000000000000e+00	0.000000000000000000e+00	1.881468008749038390e+01	1.000000000000000000e+00
7.200000000000000000e+01	1.032119937358101254e+02	2.555717616889602084e+01	2.743952957420877845e-03	-8.385913504845552779e+01	1.340743124697467703e-01	0.000000000000000000e+00	0.000000000000000000e+00	1.076511511336297211e+01	1.000000000000000000e+00
7.200000000000000000e+01	7.986270576034707247e+00	4.878252866161873413e+01	-2.781789556683975182e-03	8.507845555338492716e+01	1.424535185863327058e-01	0.000000000000000000e+00	0.000000000000000000e+00	2.980858965767978930e+01	1.000000000000000000e+00
7.300000000000000000e+01	5.415686514843795152e+01	3.613479065783464250e+01	-3.421927001551521453e-03	1.057074953640893966e+02	1.243484827742157295e-01	0.000000000000000000e+00	0.000000000000000000e+00	9.673677902767945369e+00	1.000000000000000000e+00
7.300000000000000000e+01	1.206466682974673148e+02	5.066591056014091521e+01	-3.091328787178630830e-03	9.505365253654269964e+01	8.167474410100927784e-02	0.000000000000000000e+00	0.000000000000000000e+00	2.230507104302928312e+01	1.000000000000000000e+00
7.400000000000000000e+01	1.229451021485796929e+02	1.564279727302775846e+01	3.479741099323839688e-03	-1.075706098157238984e+02	2.642983037476633879e-01	0.000000000000000000e+00	0.000000000000000000e+00	4.467413689165208979e+00	1.000000000000000000e+00
7.400000000000000000e+01	9.245468575142031398e+01	2.514726357706807036e+01	-2.877406136526176102e-03	8.815979105085187939e+01	2.771951227463446132e-01	0.000000000000000000e+00	0.000000000000000000e+00	8.826521929776376396e+00	1.000000000000000000e+00
7.400000000000000000e+01	4.586821715061874727e+01	3.114696963711341482e+01	-3.859111666123890127e-03	1.197961882259153015e+02	6.341777857600228163e-02	0.000000000000000000e+00	0.000000000000000000e+00	8.441614264720305627e+00	1.000000000000000000e+00
7.500000000000000000e+01	1.185504300132252666e+02	1.644569321452956601e+01	-3.207461597205202818e-03	9.879614312286177835e+01	3.328627158413436371e-01	0.000000000000000000e+00	0.000000000000000000e+00	4.467413689165208979e+00	1.000000000000000000e+00
7.500000000000000000e+01	1.137225435923655112e+02	1.066078460715121956e+01	-2.600553477487482518e-03	7.923795001374408287e+01	3.080460907040842855e-01	0.000000000000000000e+00	0.000000000000000000e+00	7.534829453175572844e+00	1.000000000000000000e+00
7.600000000000000000e+01	1.332476504580042445e+02	2.123884806220640797e+01	-2.407219460367750804e-03	7.300757688387413680e+01	1.530524301451841040e-01	0.000000000000000000e+00	0.000000000000000000e+00	1.172426057809590283e+01	1.000000000000000000e+00
7.600000000000000000e+01	3.742655691928449357e+01	2.864428170307563448e+01	9.063727642126587734e-04	-2.464136038929936134e+01	4.287951378083322274e-01	0.000000000000000000e+00	0.000000000000000000e+00	8.804832443406779063e+00	1.000000000000000000e+00
7.600000000000000000e+01	7.431382014152393367e+01	3.970327100991823244e+01	4.866513166780695419e-03	-1.522606625806575096e+02	1.347352630022876641e-01	0.000000000000000000e+00	0.000000000000000000e+00	1.307791968436994345e+01	1.000000000000000000e+00
7.700000000000000000e+01	5.424430748017795878e+01	2.027166485422050357e+01	2.991640859709108428e-03	-9.184111397798218945e+01	2.556111361722747111e-01	0.000000000000000000e+00	0.000000000000000000e+00	5.539393675689703755e+00	1.000000000000000000e+00
7.800000000000000000e+01	1.337772020839734921e+02	7.139556460980420738e+00	-2.871557478076486661e-03	8.797131245306758274e+01	1.165900276413717185e-01	0.000000000000000000e+00	0.000000000000000000e+00	7.537636072404768406e+00	1.000000000000000000e+00
7.800000000000000000e+01	6.124282096655585406e+01	2.720535322451546278e+01	2.812800946858520258e-03	-8.607782718462631522e+01	1.439280953874272351e-01	0.000000000000000000e+00	0.000000000000000000e+00	8.534634239440940462e+00	1.000000000000000000e+00
7.800000000000000000e+01	5.572352160454052949e+01	1.493342470707862368e+01	2.661760469220557368e-03	-8.121040370986604273e+01	3.199138690785190420e-01	0.000000000000000000e+00	0.000000000000000000e+00	5.539393675689703755e+00	1.000000000000000000e+00
7.800000000000000000e+01	9.790114492242172162e+01	3.836148969204836590e+01	-1.552953292130848087e-03	4.547803469759659833e+01	3.392371851121037674e-01	0.000000000000000000e+00	0.000000000000000000e+00	9.076721144226295834e+00	1.000000000000000000e+00
7.900000000000000000e+01	6.977426993533566701e+01	2.743850573714081520e+01	-3.639710703016075036e-03	1.127257828953936354e+02	1.068833008758809378e-01	0.000000000000000000e+00	0.000000000000000000e+00	8.534634239440940462e+00	1.000000000000000000e+00
7.900000000000000000e+01	1.422729249805262839e+02	5.088587302861382256e+01	-4.508282307795130270e-03	1.407163314207061262e+02	5.706801199090294485e-02	0.000000000000000000e+00	0.000000000000000000e+00	1.297751661547081170e+01	1.000000000000000000e+00
7.900000000000000000e+01	5.100804475884880418e+01	3.784346301439718729e+01	-3.412743525359512604e-03	1.054115490833577553e+02	9.826456817997275550e-02	0.000000000000000000e+00	0.000000000000000000e+00	8.441614264720305627e+00	1.000000000000000000e+00
7.900000000000000000e+01	5.970006222463325685e+01	4.192416693128999583e+01	2.721113329482690961e-03	-8.312310625061505220e+01	2.630390652949865515e-01	0.000000000000000000e+00	0.000000000000000000e+00	3.239352688659949742e+00	1.000000000000000000e+00
8.000000000000000000e+01	1.182097727192639951e+02	3.408232046275092841e+01	-2.446013585890641478e-03	7.425775458594368672e+01	3.840195223187883311e-01	0.000000000000000000e+00	0.000000000000000000e+00	6.356815257319213153e+00	1.000000000000000000e+00
8.100000000000000000e+01	1.222950154042932382e+02	3.895262768305042300e+01	-3.371291235249158479e-03	1.040757094917395733e+02	1.419595369118545891e-01	0.000000000000000000e+00	0.000000000000000000e+00	6.356815257319213153e+00	1.000000000000000000e+00
8.100000000000000000e+01	4.671831767844264505e+01	3.017059391483089215e+01	-3.122033303939914656e-03	9.604313487930430426e+01	1.415907242943484912e-01	0.000000000000000000e+00	0.000000000000000000e+00	8.790601722490290371e+00	1.000000000000000000e+00
8.100000000000000000e+01	5.945034864994731549e+01	4.515388038175986907e+01	-3.211687606276689838e-03	9.893233029653060839e+01	2.544324307395271489e-01	0.000000000000000000e+00	0.000000000000000000e+00	3.239352688659949742e+00	1.000000000000000000e+00
8.300000000000000000e+01	9.884119225888166227e+01	6.800087968629934920e+00	-2.772101386484622856e-03	8.476624502682109608e+01	9.506442601385722835e-02	0.000000000000000000e+00	0.000000000000000000e+00	1.913101961497864067e+01	1.000000000000000000e+00
8.300000000000000000e+01	1.179671604495093789e+02	6.360483282810599270e+00	3.085901227908286262e-03	-9.487874426151425666e+01	9.243065949092932332e-02	0.000000000000000000e+00	0.000000000000000000e+00	1.232980993240502698e+01	1.000000000000000000e+00
8.300000000000000000e+01	1.285942993748505216e+02	1.261253344501601603e+01	-2.695015059717506371e-03	8.228206461136538508e+01	1.398700299485369225e-01	0.000000000000000000e+00	0.000000000000000000e+00	7.537636072404768406e+00	1.000000000000000000e+00
8.400000000000000000e+01	1.631538327852955561e+01	2.081156874572899795e+01	1.653157744376100189e-03	-4.870721875978633619e+01	3.318235243735778717e-01	0.000000000000000000e+00	0.000000000000000000e+00	1.628547754518140778e+01	1.000000000000000000e+00
8.400000000000000000e+01	2.921148296719104565e+01	4.376106516554128945e+01	3.071011563776302345e-03	-9.439891063108154867e+01	2.840879759450553044e-01	0.000000000000000000e+00	0.000000000000000000e+00	7.542450357413884809e+00	1.000000000000000000e+00
8.500000000000000000e+01	1.230941217080563206e+02	1.924816076495815054e+01	-2.443976280050202694e-03	7.419210046177713025e+01	2.450387323975049547e-01	0.000000000000000000e+00	0.000000000000000000e+00	4.686270628799089621e+00	1.000000000000000000e+00
8.600000000000000000e+01	5.807208498426815879e+01	4.858028582402491935e+01	-3.260410110074777896e-03	1.005024594595511047e+02	2.089385643313866892e-01	0.000000000000000000e+00	0.000000000000000000e+00	3.693218784057465065e+00	1.000000000000000000e+00
8.700000000000000000e+01	3.067544639332075107e+01	2.849306379642201037e+01	-2.793107402555711823e-03	8.544318393309684723e+01	9.917773398542528707e-02	0.000000000000000000e+00	0.000000000000000000e+00	1.533802642847095932e+01	1.000000000000000000e+00
8.700000000000000000e+01	5.937386798878544880e+01	4.485015351692485552e+01	2.916674180600445799e-03	-8.942524123032734451e+01	3.203843088887826651e-01	0.000000000000000000e+00	0.000000000000000000e+00	3.950762713618942268e+00	1.000000000000000000e+00
8.800000000000000000e+01	1.216768288550551702e+01	4.634129847495147914e+01	-3.567077346949600655e-03	1.103851037086130447e+02	2.038971560973418251e-01	0.000000000000000000e+00	0.000000000000000000e+00	1.723800235396937097e+01	1.000000000000000000e+00
8.800000000000000000e+01	5.418267973272048010e+01	3.768509223682072218e+01	-2.512379704033860638e-03	7.639646605210649000e+01	1.533330435592800134e-01	0.000000000000000000e+00	0.000000000000000000e+00	5.351704204730716619e+00	1.000000000000000000e+00
8.900000000000000000e+01	1.187899819780527650e+02	2.110167461463662875e+01	-3.913021891295553022e-03	1.215334966589509378e+02	1.105835476195219380e-01	0.000000000000000000e+00	0.000000000000000000e+00	4.686270628799089621e+00	1.000000000000000000e+00
8.900000000000000000e+01	8.107049856652879782e+01	3.546752142836489696e+01	-3.484962845078265481e-03	1.077388855538690393e+02	7.402638800888539095e-02	0.000000000000000000e+00	0.000000000000000000e+00	1.508216840250058333e+01	1.000000000000000000e+00
8.900000000000000000e+01	9.674440301559212685e+01	3.809571593828140834e+01	4.250463330006600503e-03	-1.324078689187895179e+02	2.426729576446174930e-01	0.000000000000000000e+00	0.000000000000000000e+00	9.402916508592872091e+00	1.000000000000000000e+00
9.200000000000000000e+01	9.104333611575104612e+01	2.415318031019943135e+01	-3.078351658072849689e-03	9.463545217176447011e+01	1.537552010994902574e-01	0.000000000000000000e+00	0.000000000000000000e+00	5.688577167641359011e+00	1.000000000000000000e+00
9.300000000000000000e+01	8.864466950322783134e+01	1.707746529829870852e+01	-3.395665501974238186e-03	1.048611934884341252e+02	8.735862981126119031e-02	0.000000000000000000e+00	0.000000000000000000e+00	7.471234466115411976e+00	1.000000000000000000e+00
9.300000000000000000e+01	6.679325467810207329e+01	1.861774391532034301e+01	-2.794056066570175210e-03	8.547375553592723918e+01	1.209272597287305295e-01	0.000000000000000000e+00	0.000000000000000000e+00	2.099400328301133101e+01	1.000000000000000000e+00
9.300000000000000000e+01	4.903571503111281515e+01	2.981675992266202257e+01	-2.308362592414570091e-03	6.982182001100493096e+01	2.331905712847806011e-01	0.000000000000000000e+00	0.000000000000000000e+00	8.323573776974310334e+00	1.000000000000000000e+00
9.300000000000000000e+01	3.702955227044137843e+01	4.786747382210272406e+01	-2.707763059729747807e-03	8.269288107252991438e+01	1.201591604042834271e-01	0.000000000000000000e+00	0.000000000000000000e+00	6.714821087783762188e+00	1.000000000000000000e+00
9.300000000000000000e+01	9.834621088346753481e+01	6.841918134569439758e+00	2.940540197655606459e-03	-9.019434639657134767e+01	1.211795417625564086e-01	0.000000000000000000e+00	0.000000000000000000e+00	1.410270650951190952e+01	1.000000000000000000e+00
9.300000000000000000e+01	1.078241299903531143e+02	2.017078995408813213e+01	1.294223846430913585e-03	-3.714023149870730123e+01	3.674301574319025487e-01	0.000000000000000000e+00	0.000000000000000000e+00	1.100529218455288749e+01	1.000000000000000000e+00
9.300000000000000000e+01	4.885019706239036452e+01	3.813826600653983689e+01	-1.734024217521450096e-03	5.131321799829652974e+01	4.115535521560201859e-01	0.000000000000000000e+00	0.000000000000000000e+00	5.351704204730716619e+00	1.000000000000000000e+00
9.400000000000000000e+01	1.057577047449952801e+02	3.541705380910077849e+01	3.061903769743151097e-03	-9.410540328011499867e+01	1.037253777383690956e-01	0.000000000000000000e+00	0.000000000000000000e+00	9.402916508592872091e+00	1.000000000000000000e+00
9.500000000000000000e+01	6.289013079790886707e+01	4.485844150525694118e+01	-1.950139121432186611e-03	5.827772693650373981e+01	2.018918860606789822e-01	0.000000000000000000e+00	0.000000000000000000e+00	7.587860207575296556e+00	1.000000000000000000e+00
9.500000000000000000e+01	1.260064889805461945e+02	2.593442575885351431e+01	-2.362796596592720445e-03	7.157600772217602980e+01	1.966520388461832081e-01	0.000000000000000000e+00	0.000000000000000000e+00	1.452219869373758776e+01	1.000000000000000000e+00
9.600000000000000000e+01	9.152670980032925740e+01	2.982118349238518817e+01	-2.269719084123631575e-03	6.857649609291416937e+01	1.854942201646110345e-01	0.000000000000000000e+00	0.000000000000000000e+00	5.688577167641359011e+00	1.000000000000000000e+00
9.600000000000000000e+01	4.332749699788361397e+01	5.019657546244134494e+01	-2.708160586518191474e-03	8.270569175250243177e+01	2.978230684404635786e-01	0.000000000000000000e+00	0.000000000000000000e+00	6.714821087783762188e+00	1.000000000000000000e+00
9.700000000000000000e+01	3.830253031902797289e+01	7.399425251831311279e+00	-1.573978321800067245e-03	4.615558633520984699e+01	2.899569834917096189e-01	0.000000000000000000e+00	0.000000000000000000e+00	1.019145699472163180e+01	1.000000000000000000e+00
9.700000000000000000e+01	1.426227254459706444e+02	4.985960301918840543e+00	-2.224254423734109160e-03	6.711135404150725492e+01	1.883290942762464448e-01	0.000000000000000000e+00	0.000000000000000000e+00	2.673831556540700305e+01	1.000000000000000000e+00
9.900000000000000000e+01	6.288283956149949461e+01	3.727058480078655123e+01	-2.820623153749319666e-03	8.632990526356334726e+01	1.232729739499581756e-01	0.000000000000000000e+00	0.000000000000000000e+00	7.587860207575296556e+00	1.000000000000000000e+00
9.900000000000000000e+01	1.124248899899430967e+02	4.535087612954083625e+01	2.234717852874708571e-03	-6.744854802699981633e+01	2.476001287397597839e-01	0.000000000000000000e+00	0.000000000000000000e+00	6.375777052587699778e+00	1.000000000000000000e+00
1.000000000000000000e+02	1.269547091715402054e+01	2.279854668918487448e+01	3.705904794008747522e-03	-1.148589506225272601e+02	3.228907968778172988e-01	0.000000000000000000e+00	0.000000000000000000e+00	3.796139171967866321e+00	1.000000000000000000e+00
1.000000000000000000e+02	7.806881915790859239e+01	3.999135869363777118e+01	-2.736395818620206317e-03	8.361559904158075085e+01	3.020759812283638768e-01	0.000000000000000000e+00	0.000000000000000000e+00	1.250713704198653531e+01	1.000000000000000000e+00
1.000000000000000000e+02	1.172054533584138198e+02	3.748587704768950601e+01	-2.867564999777526356e-03	8.784265103131671992e+01	1.324075319831110598e-01	0.000000000000000000e+00	0.000000000000000000e+00	7.199630981995468915e+00	1.000000000000000000e+00
1.000000000000000000e+02	9.002915586586127006e+01	4.364906601099264805e+01	-1.354481726887786334e-03	3.908209917856268589e+01	2.942980449903824791e-01	0.000000000000000000e+00	0.000000000000000000e+00	1.250713704198653531e+01	1.000000000000000000e+00
1.010000000000000000e+02	1.749217880917933599e+01	2.704179411155680057e+01	-3.018709397017166601e-03	9.271342341437363643e+01	4.256538137294982871e-01	0.000000000000000000e+00	0.000000000000000000e+00	5.127114073942856010e+00	1.000000000000000000e+00
1.010000000000000000e+02	4.742050788250338655e+01	1.195225742831436477e+01	2.203542021704781809e-03	-6.644387712781613686e+01	1.813303142859903350e-01	0.000000000000000000e+00	0.000000000000000000e+00	1.019145699472163180e+01	1.000000000000000000e+00
1.010000000000000000e+02	1.259439319822412386e+02	2.944701723602493004e+01	-2.005606108701716954e-03	6.006520351319382911e+01	1.947372118050684220e-01	0.000000000000000000e+00	0.000000000000000000e+00	8.234020339398830046e+00	1.000000000000000000e+00
1.010000000000000000e+02	1.102530574373741246e+02	3.935640564517729700e+01	-2.551427671086801789e-03	7.765482403963036973e+01	1.943092926037791601e-01	0.000000000000000000e+00	0.000000000000000000e+00	6.375777052587699778e+00	1.000000000000000000e+00
1.020000000000000000e+02	2.733887955919541923e+01	2.325997402577939965e+01	2.837448709459521740e-03	-8.687212484681988656e+01	2.575787147620632878e-01	0.000000000000000000e+00	0.000000000000000000e+00	5.515047284691139140e+00	1.000000000000000000e+00
1.020000000000000000e+02	8.903753499973932151e+01	1.713709712322284417e+01	4.314414633943729031e-03	-1.344687606935839881e+02	2.394927988362564042e-01	0.000000000000000000e+00	0.000000000000000000e+00	1.753532799677809706e+01	1.000000000000000000e+00
1.020000000000000000e+02	1.206831008565079486e+02	5.032039113965440436e+01	4.098670713251141746e-03	-1.275162070434757169e+02	2.184935957195324185e-01	0.000000000000000000e+00	0.000000000000000000e+00	6.660980278575290292e+00	1.000000000000000000e+00
1.020000000000000000e+02	2.197974863115991084e+01	2.456207319579387161e+01	-2.777769859805146596e-03	8.494891698693302828e+01	3.864481301406071934e-01	0.000000000000000000e+00	0.000000000000000000e+00	5.127114073942856010e+00	1.000000000000000000e+00
1.030000000000000000e+02	4.513057030580106499e+01	3.648551476075594735e+01	3.189388485444026155e-03	-9.821371985577454211e+01	1.320729414129165891e-01	0.000000000000000000e+00	0.000000000000000000e+00	1.776962010552193405e+01	1.000000000000000000e+00
1.030000000000000000e+02	1.205194717476724833e+02	2.325231610415295691e+01	-2.587041690658547707e-03	7.880251979380823002e+01	2.419072596768020444e-01	0.000000000000000000e+00	0.000000000000000000e+00	8.234020339398830046e+00	1.000000000000000000e+00
1.040000000000000000e+02	7.187313121641334135e+01	2.072471063606596431e+01	-2.756533555282380220e-03	8.426455681562163136e+01	1.327503528315601145e-01	0.000000000000000000e+00	0.000000000000000000e+00	3.802059435551654154e+00	1.000000000000000000e+00
1.050000000000000000e+02	6.606382743655657919e+01	5.020417996802959948e+01	3.217247394710171567e-03	-9.911149978247924253e+01	1.059656773528087070e-01	0.000000000000000000e+00	0.000000000000000000e+00	1.576139412020398289e+01	1.000000000000000000e+00
1.050000000000000000e+02	5.867372109652733769e+01	1.277704278233484203e+01	-1.688773326560787710e-03	4.985496487065687887e+01	2.420890331052533151e-01	0.000000000000000000e+00	0.000000000000000000e+00	4.902597963611552423e+00	1.000000000000000000e+00
1.050000000000000000e+02	1.447552050377572641e+01	1.944562317646992256e+01	-3.307463697499798006e-03	1.020188062004108787e+02	1.429129304920939703e-01	0.000000000000000000e+00	0.000000000000000000e+00	3.796139171967866321e+00	1.000000000000000000e+00
1.060000000000000000e+02	1.368856699147258098e+02	1.416320724415465726e+01	-3.234642072237615441e-03	9.967205985920190869e+01	9.926316763589193570e-02	0.000000000000000000e+00	0.000000000000000000e+00	6.540011238213112144e+00	1.000000000000000000e+00
1.060000000000000000e+02	1.184606626976442101e+02	4.404110559895828914e+01	-2.158948429137178861e-03	6.500680606791311789e+01	1.910139679161227955e-01	0.000000000000000000e+00	0.000000000000000000e+00	6.660980278575290292e+00	1.000000000000000000e+00
1.070000000000000000e+02	7.226935649354857105e+01	2.450606773124045645e+01	1.871656508361439503e-03	-5.574854986294642600e+01	2.465128571555946779e-01	0.000000000000000000e+00	0.000000000000000000e+00	3.802059435551654154e+00	1.000000000000000000e+00
1.090000000000000000e+02	5.594294447481508570e+01	3.358943266965743391e+01	-3.724841362543363822e-03	1.154691996078206699e+02	2.456288868017451055e-01	0.000000000000000000e+00	0.000000000000000000e+00	3.522572949529247488e+00	1.000000000000000000e+00
1.090000000000000000e+02	1.403219224899598032e+02	8.598684332426145716e+00	2.233325208859686471e-03	-6.740366874512312734e+01	3.609400392673056679e-01	0.000000000000000000e+00	0.000000000000000000e+00	6.540011238213112144e+00	1.000000000000000000e+00
1.090000000000000000e+02	9.538387876938185173e+01	2.118849176397725742e+01	1.263424868561614529e-03	-3.614770505663010169e+01	4.037681331585154521e-01	0.000000000000000000e+00	0.000000000000000000e+00	2.335139075812306331e+01	1.000000000000000000e+00
1.100000000000000000e+02	3.783077282198623692e+01	1.701330178578706054e+01	2.448635210448960996e-03	-7.434223893819631712e+01	1.630082131015829772e-01	0.000000000000000000e+00	0.000000000000000000e+00	9.707071485880824468e+00	1.000000000000000000e+00
1.100000000000000000e+02	1.247028036323080613e+01	4.802594832942931191e+01	-2.667634820397906618e-03	8.139971028030838340e+01	1.929621366202018962e-01	0.000000000000000000e+00	0.000000000000000000e+00	5.225747142093816855e+00	1.000000000000000000e+00
1.100000000000000000e+02	6.260507903495819448e+01	9.847897590859208350e+00	-1.597726255525589237e-03	4.692088615351234893e+01	2.455206135864294037e-01	0.000000000000000000e+00	0.000000000000000000e+00	4.902597963611552423e+00	1.000000000000000000e+00
1.100000000000000000e+02	5.409993080756736816e+01	3.659140215769246396e+01	3.587941923012339610e-03	-1.110574845756950708e+02	2.638398630025076130e-01	0.000000000000000000e+00	0.000000000000000000e+00	3.522572949529247488e+00	1.000000000000000000e+00
1.110000000000000000e+02	5.011619827382660475e+01	1.016740286018343653e+01	-3.510103952835642947e-03	1.085490817343462879e+02	6.346270166739487184e-02	0.000000000000000000e+00	0.000000000000000000e+00	8.915004173902740803e+00	1.000000000000000000e+00
1.110000000000000000e+02	4.789050445549786161e+01	3.890159971202870537e+01	-3.359438384495920527e-03	1.036937400693611124e+02	2.020236269785764538e-01	0.000000000000000000e+00	0.000000000000000000e+00	6.625253833766398870e+00	1.000000000000000000e+00
1.110000000000000000e+02	6.468024253635374521e+01	4.126403308866670727e+01	-3.481882152385417598e-03	1.076396072930598251e+02	3.054730867896451318e-01	0.000000000000000000e+00	0.000000000000000000e+00	7.971511681301002739e+00	1.000000000000000000e+00
1.110000000000000000e+02	4.962812719372112724e+01	4.866588825544903330e+01	-3.180652840772014902e-03	9.793220537297722217e+01	1.066641782211751321e-01	0.000000000000000000e+00	0.000000000000000000e+00	9.917694466939378728e+00	1.000000000000000000e+00
1.120000000000000000e+02	4.669781511392452700e+01	3.233567988095274615e+01	-3.590594776779163898e-03	1.111429753189824226e+02	9.024302360031111192e-02	0.000000000000000000e+00	0.000000000000000000e+00	6.673365799476242977e+00	1.000000000000000000e+00
1.130000000000000000e+02	7.427412570549327597e+01	4.640837965099250617e+00	-2.069780492050153024e-03	6.213328423482107610e+01	2.136107652682492919e-01	0.000000000000000000e+00	0.000000000000000000e+00	1.277811097718850242e+01	1.000000000000000000e+00
1.130000000000000000e+02	2.175501267006367812e+01	2.391494209673109594e+01	3.783550872660300032e-03	-1.173611695764261356e+02	2.191324506098101255e-01	0.000000000000000000e+00	0.000000000000000000e+00	9.399414159286115122e+00	1.000000000000000000e+00
1.130000000000000000e+02	3.187094617143134201e+01	2.467539700363290578e+01	-3.570335549598786622e-03	1.104901023970982976e+02	7.473066254165150468e-02	0.000000000000000000e+00	0.000000000000000000e+00	9.707071485880824468e+00	1.000000000000000000e+00
1.140000000000000000e+02	9.840741590630988966e+00	1.846873712359935737e+01	-3.367085352735791660e-03	1.039401709156055915e+02	1.050766246582904850e-01	0.000000000000000000e+00	0.000000000000000000e+00	1.310003831916422534e+01	1.000000000000000000e+00
1.140000000000000000e+02	5.924043077607203855e+01	3.543707449109462715e+01	-4.074654464056534121e-03	1.267422605032262624e+02	1.194662626642918335e-01	0.000000000000000000e+00	0.000000000000000000e+00	3.779840764807560927e+00	1.000000000000000000e+00
1.140000000000000000e+02	1.234976812905784129e+02	5.342399884265579857e+01	1.891080833752318332e-03	-5.637451727822148229e+01	2.068651808290626892e-01	0.000000000000000000e+00	0.000000000000000000e+00	3.684182001974628662e+01	1.000000000000000000e+00
1.140000000000000000e+02	2.594722288386619979e+01	9.612035418186982483e+00	-2.245918662257293235e-03	6.780950479420356203e+01	1.513636044439873318e-01	0.000000000000000000e+00	0.000000000000000000e+00	1.399991082028599187e+01	1.000000000000000000e+00
1.150000000000000000e+02	9.333578581805373631e+01	3.226791782863352864e+01	-2.569436058353277100e-03	7.823516149813283960e+01	1.255548628658026411e-01	0.000000000000000000e+00	0.000000000000000000e+00	7.156222522256253882e+00	1.000000000000000000e+00
1.150000000000000000e+02	7.189308870067934265e+01	2.011039726958885154e+01	2.799600423042097191e-03	-8.565242771219350004e+01	2.440562995427374426e-01	0.000000000000000000e+00	0.000000000000000000e+00	5.592092416724653070e+00	1.000000000000000000e+00
1.150000000000000000e+02	4.888784728293946813e+01	2.416790197938303919e+01	-2.498257505373362771e-03	7.594136472860499509e+01	2.681452045822360075e-01	0.000000000000000000e+00	0.000000000000000000e+00	8.456289774522318226e+00	1.000000000000000000e+00
1.160000000000000000e+02	8.350089765536750974e+01	5.145641306543058846e+01	-3.246724875038673342e-03	1.000614397056808116e+02	1.545580612285801791e-01	0.000000000000000000e+00	0.000000000000000000e+00	1.179999169809214621e+01	1.000000000000000000e+00
1.160000000000000000e+02	5.864223927566336414e+01	1.277199961509612613e+01	1.993809799633124939e-03	-5.968505620054019545e+01	2.667535745547146009e-01	0.000000000000000000e+00	0.000000000000000000e+00	8.915004173902740803e+00	1.000000000000000000e+00
1.170000000000000000e+02	1.156287878591708420e+02	1.581923031961039250e+01	-2.358028324962664710e-03	7.142234562027380207e+01	1.801464532237827543e-01	0.000000000000000000e+00	0.000000000000000000e+00	2.314738475888637836e+01	1.000000000000000000e+00
1.170000000000000000e+02	2.207074257908595172e+01	3.330905201530971027e+01	4.002327060786418401e-03	-1.244114409371675691e+02	2.494311712496527500e-01	0.000000000000000000e+00	0.000000000000000000e+00	4.964397290971700905e+00	1.000000000000000000e+00
1.170000000000000000e+02	1.987531266338259783e+01	3.776161621449223560e+01	-3.905016039820579862e-03	1.212755004581038207e+02	2.777887896241286736e-01	0.000000000000000000e+00	0.000000000000000000e+00	4.964397290971700905e+00	1.000000000000000000e+00
1.180000000000000000e+02	9.091492792309124127e+01	2.459971144703102652e+01	3.625071391151462891e-03	-1.122540171055968869e+02	2.044065684299460894e-01	0.000000000000000000e+00	0.000000000000000000e+00	3.604004639313602709e+00	1.000000000000000000e+00
1.180000000000000000e+02	8.008964400158086505e+01	3.454501824989842618e+01	3.150701793160902518e-03	-9.696700429234087437e+01	2.490150910675941187e-01	0.000000000000000000e+00	0.000000000000000000e+00	1.119800502698737255e+01	1.000000000000000000e+00
1.190000000000000000e+02	9.446827163198754818e+01	2.520187249412807162e+01	-2.966513809725887085e-03	9.103137082268733593e+01	2.817575322778068658e-01	0.000000000000000000e+00	0.000000000000000000e+00	3.604004639313602709e+00	1.000000000000000000e+00
1.190000000000000000e+02	6.791275003730127935e+01	2.403829769118906157e+01	-2.442740251710000168e-03	7.415226826942276261e+01	2.838971819078831560e-01	0.000000000000000000e+00	0.000000000000000000e+00	5.156582679199983588e+00	1.000000000000000000e+00
1.210000000000000000e+02	2.701471981072851491e+01	5.778232832609851322e+00	-4.387433798800379620e-03	1.368218729366647324e+02	2.482434232331064416e-01	0.000000000000000000e+00	0.000000000000000000e+00	2.645958431741637895e+01	1.000000000000000000e+00
1.210000000000000000e+02	7.077731710364876960e+01	2.832602441403680160e+01	2.042257905272369667e-03	-6.124634262113381311e+01	3.754190746668217837e-01	0.000000000000000000e+00	0.000000000000000000e+00	5.156582679199983588e+00	1.000000000000000000e+00
1.210000000000000000e+02	9.445682004497314210e+01	4.707376903836409809e+01	9.856209136241869239e-04	-2.719520760171065277e+01	4.305342582418590913e-01	0.000000000000000000e+00	0.000000000000000000e+00	1.179999169809214621e+01	1.000000000000000000e+00
1.220000000000000000e+02	1.274132499318298102e+02	5.004562880621922716e+01	-3.041175618134909706e-03	9.343741882121928199e+01	2.019265645891008543e-01	0.000000000000000000e+00	0.000000000000000000e+00	1.388222612532300637e+01	1.000000000000000000e+00
1.250000000000000000e+02	3.646968456796095381e+01	3.342731523020856343e+01	-2.873460698101427350e-03	8.803264553392048697e+01	1.107604825994112918e-01	0.000000000000000000e+00	0.000000000000000000e+00	1.388878082928098934e+01	1.000000000000000000e+00
1.260000000000000000e+02	1.366874328681660415e+02	3.971578209593496922e+01	-5.087851595911895355e-03	1.593935046020004052e+02	4.940650837806692675e-02	0.000000000000000000e+00	0.000000000000000000e+00	1.388222612532300637e+01	1.000000000000000000e+00
1.260000000000000000e+02	1.802447665524026377e+01	3.066367295842766794e+01	-2.212803904291282212e-03	6.674235012940491174e+01	1.763965179658398830e-01	0.000000000000000000e+00	0.000000000000000000e+00	1.389503898158117146e+01	1.000000000000000000e+00
1.270000000000000000e+02	1.434391173721502355e+02	2.679974043329499267e+01	-2.899267863636234219e-03	8.886430606165156121e+01	1.357423450464310122e-01	0.000000000000000000e+00	0.000000000000000000e+00	1.457427102370447791e+01	1.000000000000000000e+00
1.270000000000000000e+02	2.701623525987220020e+01	5.881075168968123101e+00	3.993659072726255671e-03	-1.241321067532271201e+02	1.878001148374791596e-01	0.000000000000000000e+00	0.000000000000000000e+00	4.505244251330838168e+00	1.000000000000000000e+00
1.270000000000000000e+02	6.975143360614278265e+01	1.421242677255895792e+01	1.715712806918977913e-03	-5.072311532372682308e+01	3.608409094680179452e-01	0.000000000000000000e+00	0.000000000000000000e+00	1.149441103700272571e+01	1.000000000000000000e+00
1.290000000000000000e+02	1.022240081199756787e+02	2.416083318233742361e+01	-3.536638804024083791e-03	1.094041926264309126e+02	1.314458097469511921e-01	0.000000000000000000e+00	0.000000000000000000e+00	5.849158739683908870e+00	1.000000000000000000e+00
1.290000000000000000e+02	9.595560961419982959e+01	5.136484048195595875e+01	-2.351048251079834988e-03	7.119740608085918154e+01	2.826787559242405212e-01	0.000000000000000000e+00	0.000000000000000000e+00	1.801078462512401401e+01	1.000000000000000000e+00
1.300000000000000000e+02	2.885386323138187592e+01	9.994510376003090002e+00	-4.078854631012100024e-03	1.268776148900578420e+02	1.637225473614786209e-01	0.000000000000000000e+00	0.000000000000000000e+00	4.505244251330838168e+00	1.000000000000000000e+00
1.300000000000000000e+02	3.595056859812587646e+01	1.520353073087477824e+01	-2.698978394357117588e-03	8.240978685089255862e+01	1.462298516196921527e-01	0.000000000000000000e+00	0.000000000000000000e+00	8.803244863108186991e+00	1.000000000000000000e+00
1.300000000000000000e+02	4.504563238862508001e+01	2.250251079712833757e+01	-2.986758745200279470e-03	9.168378318071272304e+01	9.279598737825123234e-02	0.000000000000000000e+00	0.000000000000000000e+00	1.086257267508430324e+01	1.000000000000000000e+00
1.300000000000000000e+02	1.036511454862343840e+02	3.508088855207011392e+01	-2.828523159374230281e-03	8.658449048092208500e+01	1.321596275742236148e-01	0.000000000000000000e+00	0.000000000000000000e+00	1.101291652289254408e+01	1.000000000000000000e+00
1.310000000000000000e+02	5.830898748184328184e+01	1.312067964979040191e+01	3.536360143750592270e-03	-1.093952125332937158e+02	2.542558725701747901e-01	0.000000000000000000e+00	0.000000000000000000e+00	3.995575395530833074e+00	1.000000000000000000e+00
1.310000000000000000e+02	4.227747735788559424e+01	3.300645304979137507e+01	-3.009814476936775642e-03	9.242677612960281408e+01	8.539336492029925285e-02	0.000000000000000000e+00	0.000000000000000000e+00	1.086257267508430324e+01	1.000000000000000000e+00
1.310000000000000000e+02	7.770331122131234736e+01	4.577732740861670635e+01	-2.113284761590993391e-03	6.353525082104274446e+01	3.112743016392639506e-01	0.000000000000000000e+00	0.000000000000000000e+00	1.908839173340017226e+01	1.000000000000000000e+00
1.320000000000000000e+02	1.902437504161015625e+01	5.408971902544616128e+00	-2.187918328993954109e-03	6.594038872621425185e+01	1.993672435810249777e-01	0.000000000000000000e+00	0.000000000000000000e+00	8.005792355688923223e+00	1.000000000000000000e+00
1.320000000000000000e+02	2.080295769795064942e+01	2.537654866511442719e+01	-2.967442317742275022e-03	9.106129287925222116e+01	1.987923923515634295e-01	0.000000000000000000e+00	0.000000000000000000e+00	7.377764321513256007e+00	1.000000000000000000e+00
1.320000000000000000e+02	5.694715977859871714e+01	9.364345259983364755e+00	-4.132080210381835865e-03	1.285928599590184263e+02	2.039916146634928040e-01	0.000000000000000000e+00	0.000000000000000000e+00	3.995575395530833074e+00	1.000000000000000000e+00
1.330000000000000000e+02	9.650781312373787557e+01	2.292076353630678298e+01	3.698524321775254788e-03	-1.146211078643083283e+02	1.418372144259100187e-01	0.000000000000000000e+00	0.000000000000000000e+00	5.849158739683908870e+00	1.000000000000000000e+00
1.340000000000000000e+02	1.325021588047230523e+02	4.625985111847818843e+01	-3.896082370502778995e-03	1.209876044421931880e+02	6.372297658576442370e-02	0.000000000000000000e+00	0.000000000000000000e+00	1.742797969923165979e+01	1.000000000000000000e+00
1.370000000000000000e+02	1.033431478962065313e+02	1.344185034952482916e+01	-2.913061301594980536e-03	8.930881275792260965e+01	1.401531546096836944e-01	0.000000000000000000e+00	0.000000000000000000e+00	1.168638509780795864e+01	1.000000000000000000e+00
1.370000000000000000e+02	1.837162788347465892e+01	4.168010971290436828e+01	3.308607118681508932e-03	-1.020556540387415936e+02	2.078704146977594647e-01	0.000000000000000000e+00	0.000000000000000000e+00	7.519437117553520622e+00	1.000000000000000000e+00
1.380000000000000000e+02	8.286244701158467763e+01	1.836650793936433601e+01	-2.570397663379893425e-03	7.826615013742474503e+01	1.253149364014972678e-01	0.000000000000000000e+00	0.000000000000000000e+00	1.230173437990731067e+01	1.000000000000000000e+00
1.380000000000000000e+02	1.304645462789192720e+02	2.895139620212247067e+01	-2.146511188174763784e-03	6.460600411357333428e+01	1.821799652175385420e-01	0.000000000000000000e+00	0.000000000000000000e+00	1.428636557038169208e+01	1.000000000000000000e+00
1.380000000000000000e+02	2.586729614069888683e+01	4.108270537538854938e+01	-3.892575812064248859e-03	1.208746022514808942e+02	1.098811882178295507e-01	0.000000000000000000e+00	0.000000000000000000e+00	7.519437117553520622e+00	1.000000000000000000e+00
1.390000000000000000e+02	4.479403565390348518e+01	2.290800916566008638e+01	2.423570482401739105e-03	-7.353450416674014889e+01	2.448933243661498560e-01	0.000000000000000000e+00	0.000000000000000000e+00	3.244047025830810949e+00	1.000000000000000000e+00
1.400000000000000000e+02	1.291655358017068806e+02	1.472421050042166435e+01	-3.424580273153523657e-03	1.057929995725139491e+02	8.136196431797038109e-02	0.000000000000000000e+00	0.000000000000000000e+00	4.811454186970391511e+00	1.000000000000000000e+00
1.400000000000000000e+02	4.679742971527683437e+01	2.035648935569275508e+01	-2.433306910332860840e-03	7.384826984474501899e+01	2.731474685588430873e-01	0.000000000000000000e+00	0.000000000000000000e+00	3.244047025830810949e+00	1.000000000000000000e+00
1.410000000000000000e+02	5.240208770664190041e+01	5.107218606869616906e+01	-1.934607424070661262e-03	5.777720317279075601e+01	2.429661415828890947e-01	0.000000000000000000e+00	0.000000000000000000e+00	2.517905996091980114e+01	1.000000000000000000e+00
1.430000000000000000e+02	9.077969192307541846e+01	8.951100260178719736e+00	-2.640600686147580919e-03	8.052850951527067025e+01	1.635182262302287137e-01	0.000000000000000000e+00	0.000000000000000000e+00	1.230173437990731067e+01	1.000000000000000000e+00
1.450000000000000000e+02	2.682385307562019960e+01	3.668625787755733114e+01	-3.812409062250337807e-03	1.182911522648172564e+02	9.127481664879411039e-02	0.000000000000000000e+00	0.000000000000000000e+00	6.567389507718318420e+00	1.000000000000000000e+00
1.450000000000000000e+02	1.289661110982659125e+02	9.916890958205607731e+00	-3.169601942616606920e-03	9.757607963807490137e+01	1.746792966458321494e-01	0.000000000000000000e+00	0.000000000000000000e+00	4.811454186970391511e+00	1.000000000000000000e+00
1.450000000000000000e+02	8.416493787953480421e+01	4.732958745774514853e+01	2.945728765486219872e-03	-9.036155294447202380e+01	1.207543280155585208e-01	0.000000000000000000e+00	0.000000000000000000e+00	1.246503526117350980e+01	1.000000000000000000e+00
1.470000000000000000e+02	8.915890444990880681e+00	4.775999593394367082e+01	-2.690987510387090383e-03	8.215227299217035295e+01	1.227657015341020452e-01	0.000000000000000000e+00	0.000000000000000000e+00	1.057618061925729513e+01	1.000000000000000000e+00
1.480000000000000000e+02	1.140562788262119795e+02	4.470311046309601721e+01	-1.812564514196585500e-02	5.795488388379847038e+02	1.421173873908199159e-02	0.000000000000000000e+00	0.000000000000000000e+00	1.920302692101920528e+01	1.000000000000000000e+00
1.490000000000000000e+02	4.535217136408430605e+01	2.416195527250382824e+01	-1.782651185388105589e-03	5.288026842479148826e+01	2.204325356144241077e-01	0.000000000000000000e+00	0.000000000000000000e+00	1.726715964407200943e+01	1.000000000000000000e+00
1.520000000000000000e+02	9.724469355090320732e+01	3.542265554642249725e+01	3.619505483711659127e-03	-1.120746504288323990e+02	1.011668131757033073e-01	0.000000000000000000e+00	0.000000000000000000e+00	1.406443752101406908e+01	1.000000000000000000e+00
1.520000000000000000e+02	8.428499602614044761e+01	4.088659577753468710e+01	-3.772551548220580767e-03	1.170067058537098745e+02	1.237346264322933820e-01	0.000000000000000000e+00	0.000000000000000000e+00	9.809516435762795084e+00	1.000000000000000000e+00
1.520000000000000000e+02	3.995927844814396934e+01	7.758555985433190472e+00	-1.061403187254469568e-03	2.963736366084928520e+01	3.583042509221570082e-01	0.000000000000000000e+00	0.000000000000000000e+00	1.048312583450510971e+01	1.000000000000000000e+00
1.520000000000000000e+02	1.943774851468953457e+01	4.668943568235997077e+01	-2.627135351916950069e-03	8.009457627462793994e+01	1.682927419486582865e-01	0.000000000000000000e+00	0.000000000000000000e+00	1.057618061925729513e+01	1.000000000000000000e+00
1.530000000000000000e+02	9.742429393735589827e+01	1.247049105359525356e+01	-5.241658948478662532e-03	1.643500932607616960e+02	5.774837485177408691e-02	0.000000000000000000e+00	0.000000000000000000e+00	5.940165044123164151e+00	1.000000000000000000e+00
1.540000000000000000e+02	1.240184105424108338e+02	4.826961326747481706e+01	-1.999941337126530990e-03	5.988265084535662908e+01	3.195787777159864174e-01	0.000000000000000000e+00	0.000000000000000000e+00	5.253977385364984265e+00	1.000000000000000000e+00
1.540000000000000000e+02	3.794682103866063727e+01	5.109465788907535000e+01	-1.596448920788578509e-03	4.687972282311719852e+01	2.891215026776123853e-01	0.000000000000000000e+00	0.000000000000000000e+00	1.902608074165986451e+01	1.000000000000000000e+00
1.550000000000000000e+02	5.031890186939088494e+01	9.362965481796509337e+00	-9.234223348665722116e-04	2.519079906781280798e+01	3.921561999771497886e-01	0.000000000000000000e+00	0.000000000000000000e+00	1.048312583450510971e+01	1.000000000000000000e+00
1.560000000000000000e+02	1.292639816023934145e+02	4.797252301081886827e+01	1.650952738603988536e-03	-4.863616034534670263e+01	2.949810315502083835e-01	0.000000000000000000e+00	0.000000000000000000e+00	5.253977385364984265e+00	1.000000000000000000e+00
1.560000000000000000e+02	2.217644447239390360e+01	2.542328726340325318e+01	-1.934973132228765469e-03	5.778898846704766612e+01	1.647664793899260571e-01	0.000000000000000000e+00	0.000000000000000000e+00	2.144177054549930261e+01	1.000000000000000000e+00
1.560000000000000000e+02	7.312117932624957461e+01	4.111206596968830951e+01	-3.537984021210001297e-03	1.094475435334975657e+02	2.357896395473242368e-01	0.000000000000000000e+00	0.000000000000000000e+00	9.096026352064450649e+00	1.000000000000000000e+00
1.590000000000000000e+02	1.070229553212815432e+02	1.272278530337453439e+01	-2.695772472885826342e-03	8.230647297323781686e+01	1.911325870584679176e-01	0.000000000000000000e+00	0.000000000000000000e+00	9.209712211062011988e+00	1.000000000000000000e+00
1.590000000000000000e+02	1.262469755485812186e+02	2.880017826581751095e+01	-3.505820620203058818e-03	1.084110472542381132e+02	8.008622938685105996e-02	0.000000000000000000e+00	0.000000000000000000e+00	1.312304801476868477e+01	1.000000000000000000e+00
1.590000000000000000e+02	1.393372661187120798e+02	2.972682921815466628e+01	-1.574528100603314693e-03	4.617330348159802611e+01	2.102333748977655015e-01	0.000000000000000000e+00	0.000000000000000000e+00	1.312304801476868477e+01	1.000000000000000000e+00
1.600000000000000000e+02	1.026725670663203118e+02	2.943445494144348729e+01	9.887312056010063438e-04	-2.729543972768166071e+01	4.064881515285856395e-01	0.000000000000000000e+00	0.000000000000000000e+00	1.726863573247349493e+01	1.000000000000000000e+00
1.610000000000000000e+02	1.156627004710282307e+02	1.591239386211858964e+01	2.908028134854237154e-03	-8.914661415838561709e+01	1.123222079420163055e-01	0.000000000000000000e+00	0.000000000000000000e+00	9.209712211062011988e+00	1.000000000000000000e+00
1.610000000000000000e+02	6.513136323927244575e+01	3.676459149664854209e+01	1.542911812636596795e-03	-4.515443844197036327e+01	3.515798600946629104e-01	0.000000000000000000e+00	0.000000000000000000e+00	9.096026352064450649e+00	1.000000000000000000e+00
1.620000000000000000e+02	2.335814034956170104e+01	7.519861322208151400e+00	-2.555505202760269962e-03	7.778622638751018314e+01	3.106054594787014400e-01	0.000000000000000000e+00	0.000000000000000000e+00	2.988627080978112360e+01	1.000000000000000000e+00
1.640000000000000000e+02	1.381095979034259358e+02	1.158174474103467944e+01	-3.055316414635955539e-03	9.389311947787358292e+01	9.026348457832544803e-02	0.000000000000000000e+00	0.000000000000000000e+00	1.818656811849460908e+01	1.000000000000000000e+00
1.640000000000000000e+02	1.204199887500875263e+02	5.082008834265472785e+01	-3.623436245456050295e-03	1.122013229757386625e+02	9.593114309168049303e-02	0.000000000000000000e+00	0.000000000000000000e+00	1.319727495661406103e+01	1.000000000000000000e+00
1.660000000000000000e+02	4.543421610534373656e+01	2.766523454140039107e+01	-2.739622022155838513e-03	8.371956652810663968e+01	1.921036303628110842e-01	0.000000000000000000e+00	0.000000000000000000e+00	4.625970533153312303e+00	1.000000000000000000e+00
1.660000000000000000e+02	1.033786317360453921e+02	1.473119644722158306e+01	2.763853644096090408e-03	-8.450045366053619489e+01	2.425241676371175936e-01	0.000000000000000000e+00	0.000000000000000000e+00	3.370006024871059935e+00	1.000000000000000000e+00
1.670000000000000000e+02	1.032890610177283719e+02	1.136238097378178402e+01	-2.758882789868727543e-03	8.434026314118500522e+01	2.403259716581835903e-01	0.000000000000000000e+00	0.000000000000000000e+00	3.370006024871059935e+00	1.000000000000000000e+00
1.670000000000000000e+02	8.957742730728796232e+01	2.276867537092530114e+01	-1.287599346290646063e-03	3.692675066234117764e+01	3.083244496952729508e-01	0.000000000000000000e+00	0.000000000000000000e+00	1.051056954711651414e+01	1.000000000000000000e+00
1.680000000000000000e+02	1.186255999561232244e+02	1.081628599098833377e+01	-2.447360233011024091e-03	7.430115157401253612e+01	1.393643314690725665e-01	0.000000000000000000e+00	0.000000000000000000e+00	1.219531382006378450e+01	1.000000000000000000e+00
1.680000000000000000e+02	8.589792299729268166e+01	4.323380209878447289e+01	-2.499540079702149142e-03	7.598269690984334090e+01	4.433522952150523722e-01	0.000000000000000000e+00	0.000000000000000000e+00	6.748620863219325194e+00	1.000000000000000000e+00
1.690000000000000000e+02	8.117483993032455203e+01	3.841339030123044296e+01	-5.724260598761887406e-03	1.799023918119959262e+02	6.595215624116412823e-02	0.000000000000000000e+00	0.000000000000000000e+00	6.748620863219325194e+00	1.000000000000000000e+00
1.700000000000000000e+02	4.106603742235343191e+01	2.614253353100083643e+01	-2.749865544916532244e-03	8.404967382073023430e+01	1.662925225360094572e-01	0.000000000000000000e+00	0.000000000000000000e+00	4.625970533153312303e+00	1.000000000000000000e+00
1.700000000000000000e+02	4.534995178985180075e+01	4.743808381874475799e+01	-1.471186296004201597e-03	4.284301524697325902e+01	3.379265636631879621e-01	0.000000000000000000e+00	0.000000000000000000e+00	1.960541557234077814e+01	1.000000000000000000e+00
1.710000000000000000e+02	5.554172736797445609e+00	1.006031791636112871e+01	-3.136679027784817272e-03	9.651510730128252646e+01	1.461158647888961548e-01	0.000000000000000000e+00	0.000000000000000000e+00	1.529276856359617121e+01	1.000000000000000000e+00
1.720000000000000000e+02	8.844375663077522631e+01	1.029348327703095300e+01	2.370819058190291265e-03	-7.183453920006884630e+01	1.100822736848483530e-01	0.000000000000000000e+00	0.000000000000000000e+00	1.252659678373774810e+01	1.000000000000000000e+00
1.720000000000000000e+02	1.066112449924225842e+02	1.290935884591731053e+01	3.229608125934695529e-03	-9.950983613753012946e+01	1.145680529877400877e-01	0.000000000000000000e+00	0.000000000000000000e+00	3.664702839056940054e+00	1.000000000000000000e+00
1.720000000000000000e+02	2.659040946664242000e+01	4.174142764271498152e+01	1.596329574171312772e-03	-4.687587676452683638e+01	3.223415566954987987e-01	0.000000000000000000e+00	0.000000000000000000e+00	1.960541557234077814e+01	1.000000000000000000e+00
1.740000000000000000e+02	1.408556956269529792e+02	2.447818795920780133e+01	-3.276433317837995976e-03	1.010188226148278687e+02	2.197600304679750982e-01	0.000000000000000000e+00	0.000000000000000000e+00	3.966651839483934072e+00	1.000000000000000000e+00
1.750000000000000000e+02	1.373313125084007709e+02	2.265800927310429458e+01	3.093567612239138918e-03	-9.512580080981233266e+01	2.756778267783565051e-01	0.000000000000000000e+00	0.000000000000000000e+00	3.966651839483934072e+00	1.000000000000000000e+00
1.750000000000000000e+02	8.175205757601065670e+01	4.411129733527005214e+01	-2.620109022819034229e-03	7.986814611678268250e+01	1.101432477559171064e-01	0.000000000000000000e+00	0.000000000000000000e+00	8.897485874292318186e+00	1.000000000000000000e+00
1.760000000000000000e+02	1.535150925359005747e+01	2.180259058890784019e+01	-2.577063621641196081e-03	7.848096700128959924e+01	1.666863994319134346e-01	0.000000000000000000e+00	0.000000000000000000e+00	4.368166295979250435e+00	1.000000000000000000e+00
1.780000000000000000e+02	7.326347446457674550e+01	1.604397580207292151e+01	-3.080283476203333343e-03	9.469770685384925457e+01	9.453803715378272798e-02	0.000000000000000000e+00	0.000000000000000000e+00	2.477224458404647578e+01	1.000000000000000000e+00
1.800000000000000000e+02	1.170720069904377780e+01	2.421088707160881626e+01	-2.659328631833368910e-03	8.113203543024782505e+01	1.760522731095109927e-01	0.000000000000000000e+00	0.000000000000000000e+00	4.368166295979250435e+00	1.000000000000000000e+00
1.800000000000000000e+02	2.350309278385007872e+01	3.001008427713049187e+01	-2.928135986938135930e-03	8.979460887338362340e+01	9.962561613935749794e-02	0.000000000000000000e+00	0.000000000000000000e+00	1.156768199307973255e+01	1.000000000000000000e+00
1.800000000000000000e+02	7.348761330024176175e+01	4.081520636323331530e+01	4.526721617993785529e-03	-1.413105557817707734e+02	1.813834766977451274e-01	0.000000000000000000e+00	0.000000000000000000e+00	8.897485874292318186e+00	1.000000000000000000e+00
1.800000000000000000e+02	1.108036722930820730e+02	2.398466942035953053e+01	-3.433613048785588272e-03	1.060840893839427679e+02	1.113017197737619091e-01	0.000000000000000000e+00	0.000000000000000000e+00	2.032447235445741285e+01	1.000000000000000000e+00
1.800000000000000000e+02	9.575567119761439017e+01	4.772249718954167719e+01	-1.478900591970933433e-03	4.309161579344214488e+01	4.144847784902971899e-01	0.000000000000000000e+00	0.000000000000000000e+00	1.446174121088664144e+01	1.000000000000000000e+00
1.800000000000000000e+02	1.895719635138152626e+01	5.195471453545957274e+01	-1.889462298922554417e-03	5.632235844935447489e+01	3.020429237401902611e-01	0.000000000000000000e+00	0.000000000000000000e+00	2.241053260298609118e+01	1.000000000000000000e+00
1.810000000000000000e+02	1.293198378408531255e+02	3.236534898079137434e+01	-2.383515279462418597e-03	7.224368704193962287e+01	1.489167004576343878e-01	0.000000000000000000e+00	0.000000000000000000e+00	2.032447235445741285e+01	1.000000000000000000e+00
1.860000000000000000e+02	7.695344333938462000e+01	3.888381645804813047e+01	3.286884204808325147e-03	-1.013556124169190582e+02	1.912641431438286688e-01	0.000000000000000000e+00	0.000000000000000000e+00	1.301798465207210498e+01	1.000000000000000000e+00
1.860000000000000000e+02	8.444689178475579183e+01	4.952882255471849504e+01	-2.527972902820513519e-03	7.689897175791260509e+01	3.856825602349059912e-01	0.000000000000000000e+00	0.000000000000000000e+00	1.203522897759591537e+01	1.000000000000000000e+00
1.860000000000000000e+02	9.645574773009653313e+01	4.873250890594764684e+01	3.075285984806983008e-03	-9.453665792631728948e+01	1.320346191957142423e-01	0.000000000000000000e+00	0.000000000000000000e+00	1.203522897759591537e+01	1.000000000000000000e+00
1.870000000000000000e+02	1.216209116455448758e+01	2.227164065081393574e+01	-1.702601831593044627e-03	5.030060163682352936e+01	2.769172783325531961e-01	0.000000000000000000e+00	0.000000000000000000e+00	2.396695987739400735e+01	1.000000000000000000e+00
1.880000000000000000e+02	3.472633836693838560e+01	1.061725620305015205e+01	3.564455400460569013e-03	-1.103006089818361062e+02	2.910762576027415838e-01	0.000000000000000000e+00	0.000000000000000000e+00	3.410062702856583972e+00	1.000000000000000000e+00
1.880000000000000000e+02	4.820151802544541653e+01	3.579669602082937274e+01	-2.406765565710375625e-03	7.299294969555398893e+01	1.486003985255764936e-01	0.000000000000000000e+00	0.000000000000000000e+00	2.563458688408260144e+01	1.000000000000000000e+00
1.890000000000000000e+02	3.466625960924375249e+01	1.402678962865070211e+01	-3.904940532217557325e-03	1.212730671535670410e+02	2.257215539720535125e-01	0.000000000000000000e+00	0.000000000000000000e+00	3.410062702856583972e+00	1.000000000000000000e+00
1.910000000000000000e+02	1.374369541683190619e+02	1.587201536818960435e+01	-1.119683359594637710e-03	3.151549781003784290e+01	3.278232419403449560e-01	0.000000000000000000e+00	0.000000000000000000e+00	1.304307807899458638e+01	1.000000000000000000e+00
1.920000000000000000e+02	1.256750803233963012e+02	2.150940921915220727e+01	-1.539903518252745164e-02	4.916812318849865733e+02	8.966571147356749982e-02	0.000000000000000000e+00	0.000000000000000000e+00	1.304307807899458638e+01	1.000000000000000000e+00
1.930000000000000000e+02	1.200213805458214154e+02	5.075094362498715128e+01	2.950313271548772598e-03	-9.050929302566096624e+01	9.155925743783033255e-02	0.000000000000000000e+00	0.000000000000000000e+00	9.111714316392351520e+00	1.000000000000000000e+00
1.950000000000000000e+02	1.107102632462239029e+02	2.083126532824194754e+01	-2.370295104338978991e-03	7.181765428739211643e+01	1.622456221258267162e-01	0.000000000000000000e+00	0.000000000000000000e+00	8.752081781752728773e+00	1.000000000000000000e+00
1.950000000000000000e+02	4.603255683662137443e+01	4.051511006261925729e+01	-3.159559538690170748e-03	9.725245359173965198e+01	9.537627495326195248e-02	0.000000000000000000e+00	0.000000000000000000e+00	1.532734365783165131e+01	1.000000000000000000e+00
1.950000000000000000e+02	1.131432863679769554e+02	4.477472757599331743e+01	-2.955745661054761352e-03	9.068435695964078036e+01	1.255518670096567035e-01	0.000000000000000000e+00	0.000000000000000000e+00	9.111714316392351520e+00	1.000000000000000000e+00
1.960000000000000000e+02	1.108616230335962740e+02	2.958203819292393533e+01	-2.102517286595351545e-03	6.318825866783129896e+01	1.270294764809939414e-01	0.000000000000000000e+00	0.000000000000000000e+00	8.752081781752728773e+00	1.000000000000000000e+00
1.970000000000000000e+02	5.014957325864504867e+01	1.194766059451182727e+01	-3.150844413987298736e-03	9.697160038452257425e+01	1.199714955396276039e-01	0.000000000000000000e+00	0.000000000000000000e+00	8.555904225487921622e+00	1.000000000000000000e+00
1.970000000000000000e+02	9.241716315836504236e+01	3.331936804943032371e+01	3.870365728814192333e-03	-1.201588611317604602e+02	2.427131625930220027e-01	0.000000000000000000e+00	0.000000000000000000e+00	4.317782141469483470e+00	1.000000000000000000e+00
1.970000000000000000e+02	1.004404957353406189e+02	7.196351250215546003e+00	1.508444045762556349e-03	-4.404368177442722043e+01	2.834096784548310044e-01	0.000000000000000000e+00	0.000000000000000000e+00	7.670657848801375245e+00	1.000000000000000000e+00
1.990000000000000000e+02	7.334690158644986013e+01	4.173339622971240459e+01	-4.908357912247270256e-03	1.536091494205070092e+02	1.414394023804708134e-01	0.000000000000000000e+00	0.000000000000000000e+00	5.710403553294277401e+00	1.000000000000000000e+00
1.990000000000000000e+02	5.535662897548770189e+01	5.158693966414565679e+00	-2.833562766338367737e-03	8.674689662280151481e+01	1.636960689296543814e-01	0.000000000000000000e+00	0.000000000000000000e+00	8.555904225487921622e+00	1.000000000000000000e+00
1.990000000000000000e+02	9.019629213837831117e+01	2.961653473779234247e+01	-4.422678696136305918e-03	1.379576733746744992e+02	1.786013708576855707e-01	0.000000000000000000e+00	0.000000000000000000e+00	4.317782141469483470e+00	1.000000000000000000e+00
1.990000000000000000e+02	1.038255734569100923e+02	1.407968188678329469e+01	-1.208779818654250830e-03	3.438671619551108449e+01	3.361174917146163565e-01	0.000000000000000000e+00	0.000000000000000000e+00	7.670657848801375245e+00	1.000000000000000000e+00
2.000000000000000000e+02	4.132403875782612346e+01	2.592890695465005635e+01	3.028828314349874158e-03	-9.303951517821482753e+01	7.875688241427969416e-02	0.000000000000000000e+00	0.000000000000000000e+00	1.532734365783165131e+01	1.000000000000000000e+00
2.010000000000000000e+02	2.520330283083489675e+01	1.878427748591631641e+01	1.609333131541329596e-03	-4.729492880533091892e+01	2.991481067922877601e-01	0.000000000000000000e+00	0.000000000000000000e+00	1.708494068690945866e+01	1.000000000000000000e+00
2.020000000000000000e+02	3.980328540263973025e+01	9.910963157086904118e+00	-1.453226167132143582e-03	4.226423296126627349e+01	2.967465229139850669e-01	0.000000000000000000e+00	0.000000000000000000e+00	5.607101170008940372e+00	1.000000000000000000e+00
2.030000000000000000e+02	7.904494298359846027e+01	5.050749641491729847e+01	-3.384413602113394044e-03	1.044985902818314543e+02	8.572077995714744159e-02	0.000000000000000000e+00	0.000000000000000000e+00	1.046195535373917274e+01	1.000000000000000000e+00
2.030000000000000000e+02	1.298690812327921549e+02	4.546804740922748067e+01	-2.759204226767002222e-03	8.435062175186197919e+01	1.658676683570627919e-01	0.000000000000000000e+00	0.000000000000000000e+00	3.957567145684040888e+00	1.000000000000000000e+00
2.040000000000000000e+02	1.371101252992435491e+02	1.858350814932280315e+01	-3.845757640419921516e-03	1.193658420087254228e+02	7.446630663763675884e-02	0.000000000000000000e+00	0.000000000000000000e+00	1.482399220083093283e+01	1.000000000000000000e+00
2.040000000000000000e+02	1.267586651920572649e+02	5.168525211841019740e+01	-3.461957426566979537e-03	1.069975139966569202e+02	1.483879293993263238e-01	0.000000000000000000e+00	0.000000000000000000e+00	3.924518549283432023e+00	1.000000000000000000e+00
2.050000000000000000e+02	1.164702621804552791e+02	3.543177794606760500e+01	-2.426729873654727421e-03	7.363631856372325046e+01	1.472083693589408826e-01	0.000000000000000000e+00	0.000000000000000000e+00	1.184808292522402517e+01	1.000000000000000000e+00
2.060000000000000000e+02	4.586056310779801493e+01	2.814775784273502879e+01	-3.382113107808818690e-03	1.044244546583432793e+02	8.883809580507961989e-02	0.000000000000000000e+00	0.000000000000000000e+00	1.921643290529986103e+01	1.000000000000000000e+00
2.070000000000000000e+02	3.643348417455892019e+01	5.429442967024083799e+00	-3.360449600813452103e-03	1.037263274798287256e+02	2.197406911632415749e-01	0.000000000000000000e+00	0.000000000000000000e+00	5.607101170008940372e+00	1.000000000000000000e+00
2.070000000000000000e+02	1.266444414893422703e+02	4.776239617032749862e+01	2.683023080413077764e-03	-8.189561163870513383e+01	2.814429417208174078e-01	0.000000000000000000e+00	0.000000000000000000e+00	3.924518549283432023e+00	1.000000000000000000e+00
2.080000000000000000e+02	1.197435644788633624e+01	1.526830894129327554e+01	2.486953535037941115e-03	-7.557708350128717711e+01	1.595504657689595929e-01	0.000000000000000000e+00	0.000000000000000000e+00	5.537466049909061994e+00	1.000000000000000000e+00
2.090000000000000000e+02	1.119847725481564424e+02	2.074806233432163438e+01	-2.276254735640225509e-03	6.878711369762655181e+01	1.395913377597680638e-01	0.000000000000000000e+00	0.000000000000000000e+00	1.167002289012297211e+01	1.000000000000000000e+00
2.090000000000000000e+02	1.260251053631851050e+02	2.842592034285966918e+01	3.812693578816888761e-03	-1.183003210825848157e+02	2.505706577582011985e-01	0.000000000000000000e+00	0.000000000000000000e+00	3.339516340262933092e+00	1.000000000000000000e+00
2.090000000000000000e+02	1.429208426973062842e+02	3.455986067431849307e+01	-1.528554965640820020e-03	4.469177535202511820e+01	2.810366658137825047e-01	0.000000000000000000e+00	0.000000000000000000e+00	1.700024343011255468e+01	1.000000000000000000e+00
2.100000000000000000e+02	7.411035730248819675e+01	3.866212779505621455e+01	-5.990316960634676710e-03	1.884763118739610661e+02	1.535445562720817447e-01	0.000000000000000000e+00	0.000000000000000000e+00	2.332239368511987010e+01	1.000000000000000000e+00
2.100000000000000000e+02	1.239580475326909124e+02	2.580301330823648698e+01	-4.302377050087262920e-03	1.340808380707305503e+02	1.995184250602585196e-01	0.000000000000000000e+00	0.000000000000000000e+00	3.339516340262933092e+00	1.000000000000000000e+00
2.110000000000000000e+02	1.115146222748692537e+02	4.574125366626039124e+01	9.985918395774091762e-04	-2.761320806398026662e+01	4.474342913060586069e-01	0.000000000000000000e+00	0.000000000000000000e+00	4.230549558548336364e+00	1.000000000000000000e+00
2.120000000000000000e+02	1.010284530778242669e+02	2.649472048999690799e+01	-3.130086249419660079e-03	9.630264872937985388e+01	7.945271197678582809e-02	0.000000000000000000e+00	0.000000000000000000e+00	1.237194472563505521e+01	1.000000000000000000e+00
2.130000000000000000e+02	8.847969114457811202e+01	6.298801646236998231e+00	-3.877898171306326611e-03	1.204016012765339525e+02	6.559363150680463939e-02	0.000000000000000000e+00	0.000000000000000000e+00	2.377701755900062963e+01	1.000000000000000000e+00
2.130000000000000000e+02	7.305759365230565905e+00	1.229043528149615483e+01	-3.660361069409443033e-03	1.133912606515379622e+02	9.278374673901590430e-02	0.000000000000000000e+00	0.000000000000000000e+00	5.537466049909061994e+00	1.000000000000000000e+00
2.130000000000000000e+02	1.202313752743357043e+02	3.149004391366027278e+01	-3.182283007628206387e-03	9.798473905499206182e+01	2.253072867681144009e-01	0.000000000000000000e+00	0.000000000000000000e+00	6.554095025217038462e+00	1.000000000000000000e+00
2.140000000000000000e+02	1.233572899153059979e+02	1.812980279984536480e+01	2.321123615301240103e-03	-7.023305614672089803e+01	3.123545838290197052e-01	0.000000000000000000e+00	0.000000000000000000e+00	7.696692096019559060e+00	1.000000000000000000e+00
2.140000000000000000e+02	5.863355540809617139e+01	2.121498905182777861e+01	-2.501766928717343800e-03	7.605445924362837218e+01	1.282339021302619786e-01	0.000000000000000000e+00	0.000000000000000000e+00	1.573383186321262706e+01	1.000000000000000000e+00
2.150000000000000000e+02	1.406349375596632285e+02	2.026167941040958453e+01	-2.867111445347824469e-03	8.782803480715789135e+01	2.450692192132587488e-01	0.000000000000000000e+00	0.000000000000000000e+00	4.409944802814409925e+00	1.000000000000000000e+00
2.160000000000000000e+02	9.779250006354013536e+00	3.735284305076019251e+01	-2.848429607925331581e-03	8.722599477494971154e+01	1.013030715342739807e-01	0.000000000000000000e+00	0.000000000000000000e+00	1.900019150816418190e+01	1.000000000000000000e+00
2.160000000000000000e+02	1.075547720949289072e+02	4.723025874340416408e+01	-1.708741346362908572e-03	5.049845335698362447e+01	3.499657068959642903e-01	0.000000000000000000e+00	0.000000000000000000e+00	4.230549558548336364e+00	1.000000000000000000e+00
2.160000000000000000e+02	1.038208504720910064e+01	1.836221727748901245e+01	-3.104180652637577881e-03	9.546781616080825472e+01	1.535095354299788051e-01	0.000000000000000000e+00	0.000000000000000000e+00	6.806637665430980810e+00	1.000000000000000000e+00
2.160000000000000000e+02	2.422697153022464178e+01	5.233347923014120084e+01	-8.187380375333505123e-04	2.181724772417988945e+01	4.558639472648046143e-01	0.000000000000000000e+00	0.000000000000000000e+00	2.081240297443555320e+01	1.000000000000000000e+00
2.170000000000000000e+02	1.408233683678481327e+02	2.466759668089896707e+01	3.529921107717839956e-03	-1.091877084547130750e+02	2.755772547364082614e-01	0.000000000000000000e+00	0.000000000000000000e+00	4.254500112606317330e+00	1.000000000000000000e+00
2.170000000000000000e+02	5.098557788532310298e+01	3.496496741221085358e+01	-2.598700572217467648e-03	7.917823837386569608e+01	1.082582921242306595e-01	0.000000000000000000e+00	0.000000000000000000e+00	9.194662051745890352e+00	1.000000000000000000e+00
2.180000000000000000e+02	1.380885790702375857e+02	2.792669144875122811e+01	-3.544038256907483791e-03	1.096426470541994291e+02	2.442966878623404892e-01	0.000000000000000000e+00	0.000000000000000000e+00	4.254500112606317330e+00	1.000000000000000000e+00
2.190000000000000000e+02	1.123769589128939543e+02	2.938038795001687831e+01	2.820296540015298017e-03	-8.631937982441606039e+01	1.085046827619368104e-01	0.000000000000000000e+00	0.000000000000000000e+00	7.490643789033539335e+00	1.000000000000000000e+00
2.190000000000000000e+02	1.048958666722295163e+02	2.975854566956927627e+01	-3.286884103673295976e-03	1.013556091577462581e+02	9.652568353441626225e-02	0.000000000000000000e+00	0.000000000000000000e+00	7.490643789033539335e+00	1.000000000000000000e+00
2.200000000000000000e+02	6.795000493520917928e+01	3.207622522125993925e+01	-3.329533563417945083e-03	1.027300286828522360e+02	1.337849177691673441e-01	0.000000000000000000e+00	0.000000000000000000e+00	9.038567925823539184e+00	1.000000000000000000e+00
2.220000000000000000e+02	1.002384496090971737e+02	5.023634861496185522e+01	-3.919014499961754466e-03	1.217266141897815572e+02	2.682871771510071390e-01	0.000000000000000000e+00	0.000000000000000000e+00	4.753001960404645843e+00	1.000000000000000000e+00
2.220000000000000000e+02	5.932719629688957497e+01	3.883268153319125560e+01	-2.769856185208132912e-03	8.469389127390896022e+01	1.223397388763325377e-01	0.000000000000000000e+00	0.000000000000000000e+00	9.194662051745890352e+00	1.000000000000000000e+00
2.220000000000000000e+02	9.549051681851668150e+01	5.045580670148624591e+01	3.860632565617503047e-03	-1.198452006629370317e+02	2.819342770575438140e-01	0.000000000000000000e+00	0.000000000000000000e+00	4.753001960404645843e+00	1.000000000000000000e+00
2.230000000000000000e+02	7.194340174897025975e+01	5.442898644795824303e+00	-2.537388813627585674e-03	7.720240846584229644e+01	1.801316358743556556e-01	0.000000000000000000e+00	0.000000000000000000e+00	2.693104718797148678e+01	1.000000000000000000e+00
2.230000000000000000e+02	1.262126150773141262e+02	1.157244390533142386e+01	-3.099027042066503784e-03	9.530173614394320225e+01	1.288296288368031561e-01	0.000000000000000000e+00	0.000000000000000000e+00	1.936244205328818424e+01	1.000000000000000000e+00
2.230000000000000000e+02	1.089851869315012678e+01	2.399324248393053338e+01	3.531468174056918031e-03	-1.092375641432913937e+02	1.941907602293579949e-01	0.000000000000000000e+00	0.000000000000000000e+00	2.524502302289514333e+01	1.000000000000000000e+00
2.240000000000000000e+02	7.558291839813946922e+01	3.691712825862224179e+01	2.901277719413721586e-03	-8.892907558135391355e+01	2.270786774104371908e-01	0.000000000000000000e+00	0.000000000000000000e+00	3.567412133435430288e+00	1.000000000000000000e+00
2.260000000000000000e+02	7.336871666186841878e+01	3.971422318030019483e+01	-4.571053468417832569e-03	1.427391919514125789e+02	1.797258791356195484e-01	0.000000000000000000e+00	0.000000000000000000e+00	3.567412133435430288e+00	1.000000000000000000e+00
2.280000000000000000e+02	5.592033716868967019e+01	3.467330285512761634e+01	-3.278390132059076732e-03	1.010818828197767942e+02	2.195913774408726482e-01	0.000000000000000000e+00	0.000000000000000000e+00	1.351481609656937088e+01	1.000000000000000000e+00
2.280000000000000000e+02	9.852773502262816407e+01	4.429691655434799458e+01	-2.277229137423591142e-03	6.881851472461198682e+01	2.732100644172773540e-01	0.000000000000000000e+00	0.000000000000000000e+00	2.410240413778558377e+01	1.000000000000000000e+00
2.280000000000000000e+02	2.450645956638340905e+01	4.525671192372546159e+01	-1.157719005902953235e-03	3.274123279587743696e+01	3.002050879089857016e-01	0.000000000000000000e+00	0.000000000000000000e+00	2.383607585907137150e+01	1.000000000000000000e+00
2.290000000000000000e+02	2.065533836481434804e+01	2.173380015986786162e+01	-9.439337802926826707e-04	2.585179996326562346e+01	4.031787351173125034e-01	0.000000000000000000e+00	0.000000000000000000e+00	2.383607585907137150e+01	1.000000000000000000e+00
2.310000000000000000e+02	4.579784963885456506e+01	2.571866716558539068e+01	1.420799503487687240e-03	-4.121925279237735396e+01	3.639942699781599789e-01	0.000000000000000000e+00	0.000000000000000000e+00	4.508991088863869123e+00	1.000000000000000000e+00
2.320000000000000000e+02	1.235323359923837216e+02	7.999006299710923251e+00	2.563405241150160541e-03	-7.804081266075165502e+01	1.990098714162258364e-01	0.000000000000000000e+00	0.000000000000000000e+00	9.398442776022408296e+00	1.000000000000000000e+00
2.330000000000000000e+02	1.305890044248797892e+02	2.424467251224187336e+01	-2.792303919872539571e-03	8.541729093716095633e+01	1.204593575648622572e-01	0.000000000000000000e+00	0.000000000000000000e+00	1.454555787042282766e+01	1.000000000000000000e+00
2.330000000000000000e+02	1.438905159776628011e+02	4.631636084019979904e+01	-2.769510168553025904e-03	8.468274055712055315e+01	9.220541689952788111e-02	0.000000000000000000e+00	0.000000000000000000e+00	2.576993665563293590e+01	1.000000000000000000e+00
2.340000000000000000e+02	1.186044271472571410e+02	1.600190833761511300e+01	-3.472757552311879752e-03	1.073455583514099203e+02	1.075294848619693378e-01	0.000000000000000000e+00	0.000000000000000000e+00	9.398442776022408296e+00	1.000000000000000000e+00
2.350000000000000000e+02	1.095202609021983449e+02	2.131952714472442167e+01	-2.820067833789400690e-03	8.631200954811552606e+01	1.111450491843777311e-01	0.000000000000000000e+00	0.000000000000000000e+00	1.052611733478153155e+01	1.000000000000000000e+00
2.360000000000000000e+02	4.902079661645274911e+01	2.887201672106516881e+01	-3.324035756591242272e-03	1.025528566133085064e+02	1.087492145431177004e-01	0.000000000000000000e+00	0.000000000000000000e+00	4.508991088863869123e+00	1.000000000000000000e+00
2.360000000000000000e+02	8.020989108482395125e+01	4.764944486722477990e+01	-3.011932212246915073e-03	9.249502217015499639e+01	3.813627205538874243e-01	0.000000000000000000e+00	0.000000000000000000e+00	4.308468795723999101e+00	1.000000000000000000e+00
2.360000000000000000e+02	8.425947078548172442e+01	4.912043351835296079e+01	3.573040321043368956e-03	-1.105772662370775237e+02	2.337112904261805513e-01	0.000000000000000000e+00	0.000000000000000000e+00	4.308468795723999101e+00	1.000000000000000000e+00
2.370000000000000000e+02	8.199030117115574967e+01	4.106299253946686889e+01	-2.515747065489989335e-03	7.650498248727595296e+01	3.772878546255604704e-01	0.000000000000000000e+00	0.000000000000000000e+00	6.822845032780651131e+00	1.000000000000000000e+00
2.390000000000000000e+02	7.354216902113169851e+01	4.592834395603648545e+01	-3.998663872709974990e-03	1.242933912069589582e+02	2.679209248709275570e-01	0.000000000000000000e+00	0.000000000000000000e+00	6.886269372101388342e+00	1.000000000000000000e+00
2.410000000000000000e+02	5.589133441766282573e+01	4.981262825977616160e+01	1.558530636631821941e-03	-4.565776994456751936e+01	3.752252902197485973e-01	0.000000000000000000e+00	0.000000000000000000e+00	1.807317423009285662e+01	1.000000000000000000e+00
2.420000000000000000e+02	2.040973400274844707e+01	3.691397123264808044e+01	-3.229620519389425452e-03	9.951023552843135178e+01	7.728349053830918525e-02	0.000000000000000000e+00	0.000000000000000000e+00	1.040411661915585206e+01	1.000000000000000000e+00
2.420000000000000000e+02	1.001028848116559899e+01	3.722570103331761260e+01	3.606795963476246581e-03	-1.116650740151834071e+02	2.377173366400523458e-01	0.000000000000000000e+00	0.000000000000000000e+00	3.487509001074361681e+00	1.000000000000000000e+00
2.420000000000000000e+02	8.081539708154264190e+01	5.252856642490264250e+01	2.018535503453819553e-03	-6.048186559288927100e+01	2.282085128762468829e-01	0.000000000000000000e+00	0.000000000000000000e+00	9.821546877008469068e+00	1.000000000000000000e+00
2.430000000000000000e+02	1.011711861678907098e+01	4.071157342838564830e+01	-3.844619451407503899e-03	1.193291627820413368e+02	2.092322819719226734e-01	0.000000000000000000e+00	0.000000000000000000e+00	3.487509001074361681e+00	1.000000000000000000e+00
2.440000000000000000e+02	1.048473824925187330e+02	4.829316441927821302e+01	-3.703934519496342951e-03	1.147954566468501838e+02	6.233794012467730461e-02	0.000000000000000000e+00	0.000000000000000000e+00	1.228928521144942998e+01	1.000000000000000000e+00
2.440000000000000000e+02	1.024362291545297410e+02	3.624273411206286255e+01	-1.732216721793596861e-03	5.125496972423207609e+01	2.187482875824194872e-01	0.000000000000000000e+00	0.000000000000000000e+00	1.228928521144942998e+01	1.000000000000000000e+00
2.450000000000000000e+02	7.952848101684010373e+01	3.741614428513529589e+01	-3.187715779161057108e-03	9.815981530015193357e+01	1.603423434406155978e-01	0.000000000000000000e+00	0.000000000000000000e+00	1.516711758667808674e+01	1.000000000000000000e+00
2.460000000000000000e+02	1.267363208513692143e+02	2.896067143262258980e+01	-2.604195907938812796e-03	7.935533080968200181e+01	1.339100230730734253e-01	0.000000000000000000e+00	0.000000000000000000e+00	1.422021807047370423e+01	1.000000000000000000e+00
2.470000000000000000e+02	5.314312562710740195e+01	3.018973771441180531e+01	-3.194566084896890545e-03	9.838057293723913688e+01	8.207832317956220702e-02	0.000000000000000000e+00	0.000000000000000000e+00	2.440518485165596374e+01	1.000000000000000000e+00
2.470000000000000000e+02	4.067442195118410808e+01	9.210117215329493234e+00	-2.678533074898297502e-03	8.175091692781558095e+01	1.980682711196073420e-01	0.000000000000000000e+00	0.000000000000000000e+00	2.440518485165596374e+01	1.000000000000000000e+00
2.490000000000000000e+02	1.346855525959308153e+01	1.098306480551402942e+01	-1.235688174553871985e-03	3.525386363321290872e+01	3.317450746310376397e-01	0.000000000000000000e+00	0.000000000000000000e+00	1.563811327226212455e+01	1.000000000000000000e+00
2.500000000000000000e+02	1.176342208244460252e+01	2.652793880192481879e+01	-3.349014985564874487e-03	1.033578360955576443e+02	8.268605502729642343e-02	0.000000000000000000e+00	0.000000000000000000e+00	1.026034992279041802e+01	1.000000000000000000e+00
2.500000000000000000e+02	1.189808235950207660e+02	1.704149091219256462e+01	-9.934227778989968352e-04	2.744663012044187411e+01	4.824031345353306799e-01	0.000000000000000000e+00	0.000000000000000000e+00	1.422021807047370423e+01	1.000000000000000000e+00
2.520000000000000000e+02	2.192927579032587815e+01	2.513862280904851332e+01	2.578024354911266115e-03	-7.851192754739520296e+01	1.486094153670629581e-01	0.000000000000000000e+00	0.000000000000000000e+00	1.026034992279041802e+01	1.000000000000000000e+00
2.530000000000000000e+02	2.721825829508709660e+01	3.718873844046401445e+01	-3.443260947036076800e-03	1.063950021085376108e+02	7.932948211418977547e-02	0.000000000000000000e+00	0.000000000000000000e+00	1.315973490105915644e+01	1.000000000000000000e+00
2.540000000000000000e+02	8.266218688390240743e+01	7.030000618379861343e+00	-2.426452781552007956e-03	7.362738900638511552e+01	1.579899592301309275e-01	0.000000000000000000e+00	0.000000000000000000e+00	3.432643371457102432e+01	1.000000000000000000e+00
2.540000000000000000e+02	7.580119874040786954e+01	4.066377669624042568e+01	3.430387852062595413e-03	-1.059801543429146022e+02	2.420204992320486026e-01	0.000000000000000000e+00	0.000000000000000000e+00	2.043463375717806940e+01	1.000000000000000000e+00
2.550000000000000000e+02	1.348957418764436511e+02	5.298260143792392540e+01	-3.255899084852306204e-03	1.003570873685297471e+02	9.795953078782504431e-02	0.000000000000000000e+00	0.000000000000000000e+00	3.883133725576170292e+01	1.000000000000000000e+00
2.560000000000000000e+02	5.905412951016937484e+01	5.237317159894998042e+01	-2.050535908778199426e-03	6.151310918079077794e+01	2.583076729082224299e-01	0.000000000000000000e+00	0.000000000000000000e+00	1.910041533506001699e+01	1.000000000000000000e+00
2.570000000000000000e+02	1.236535457534474460e+02	1.581425765719035326e+01	-4.042254851530333558e-03	1.256981520824281517e+02	1.518583486693236839e-01	0.000000000000000000e+00	0.000000000000000000e+00	3.883133725576170292e+01	1.000000000000000000e+00
2.600000000000000000e+02	7.475457642507907963e+01	3.769845425429534913e+01	5.144827186882037877e-03	-1.612295973720533766e+02	2.129991025006989780e-01	0.000000000000000000e+00	0.000000000000000000e+00	2.149072736026878161e+01	1.000000000000000000e+00
2.600000000000000000e+02	4.867872108601157066e+01	3.633643982456056420e+01	-2.496162565866624945e-03	7.587385330456315558e+01	1.606347655939053265e-01	0.000000000000000000e+00	0.000000000000000000e+00	1.686364103613507837e+01	1.000000000000000000e+00
2.610000000000000000e+02	5.040257705966281065e+01	1.169307546102417561e+01	2.946284576283310103e-03	-9.037946447761592594e+01	1.933376358297542730e-01	0.000000000000000000e+00	0.000000000000000000e+00	1.279736781650445820e+01	1.000000000000000000e+00
2.620000000000000000e+02	7.853713177816170621e+00	4.173299634399397462e+01	-3.704903343213661326e-03	1.148266779153361199e+02	7.756632874414803869e-02	0.000000000000000000e+00	0.000000000000000000e+00	1.159083847764621744e+01	1.000000000000000000e+00
2.630000000000000000e+02	6.318383607222201448e+01	1.233497972552020805e+01	-1.917036636733496658e-03	5.721096778945243244e+01	2.357917836871958883e-01	0.000000000000000000e+00	0.000000000000000000e+00	1.279736781650445820e+01	1.000000000000000000e+00
2.630000000000000000e+02	1.370357990196774551e+02	2.688173630943915526e+01	-6.022080233789192834e-03	1.894999136514799147e+02	2.555269174909191587e-02	0.000000000000000000e+00	0.000000000000000000e+00	1.068624780965813770e+01	1.000000000000000000e+00
2.640000000000000000e+02	1.856119612363782778e+01	5.155106054601125010e+01	-2.299073247144741306e-03	6.952246199824826078e+01	1.534641498678452898e-01	0.000000000000000000e+00	0.000000000000000000e+00	6.856876969020653689e+00	1.000000000000000000e+00
2.650000000000000000e+02	3.663802059697847113e+01	4.814338357512603750e+01	-2.915673231504182714e-03	8.939298469085937882e+01	9.977199762829969121e-02	0.000000000000000000e+00	0.000000000000000000e+00	9.539052783581279726e+00	1.000000000000000000e+00
2.660000000000000000e+02	1.039367731089408267e+02	3.744865889896802003e+01	3.347844491228193532e-03	-1.033201157989819734e+02	8.528930548771607167e-02	0.000000000000000000e+00	0.000000000000000000e+00	9.881178512891814592e+00	1.000000000000000000e+00
2.660000000000000000e+02	9.417472296614133143e+01	3.591893153335568911e+01	-3.143560155139048413e-03	9.673685819442442835e+01	7.097935936280841407e-02	0.000000000000000000e+00	0.000000000000000000e+00	9.881178512891814592e+00	1.000000000000000000e+00
2.670000000000000000e+02	1.179050333687010976e+01	5.263479527162331095e+01	-3.496826822794875389e-03	1.081212135532565668e+02	1.063190727259013535e-01	0.000000000000000000e+00	0.000000000000000000e+00	6.856876969020653689e+00	1.000000000000000000e+00
2.670000000000000000e+02	3.082989533851023367e+01	4.057640207720409364e+01	1.844002108627488916e-03	-5.485736045100561853e+01	1.820673424682054398e-01	0.000000000000000000e+00	0.000000000000000000e+00	9.539052783581279726e+00	1.000000000000000000e+00
2.680000000000000000e+02	1.399637011698862352e+02	1.660441753223728512e+01	-2.283713809076045893e-03	6.902748945457098273e+01	1.778502555212295722e-01	0.000000000000000000e+00	0.000000000000000000e+00	1.068624780965813770e+01	1.000000000000000000e+00
2.690000000000000000e+02	1.223709160418559492e+02	7.101136605993942474e+00	-2.154918890344689492e-03	6.487695033640495978e+01	2.648156735749243040e-01	0.000000000000000000e+00	0.000000000000000000e+00	1.999546040790619372e+01	1.000000000000000000e+00
2.690000000000000000e+02	5.180402904047701185e+01	1.204107744075159836e+01	-2.026021331913329532e-03	6.072310355599466192e+01	3.032614033244155349e-01	0.000000000000000000e+00	0.000000000000000000e+00	1.735986879686719320e+01	1.000000000000000000e+00
2.700000000000000000e+02	1.054033632404435252e+02	4.873800071747249518e+01	2.902406069114829915e-03	-8.896543772684499629e+01	1.001785547639768570e-01	0.000000000000000000e+00	0.000000000000000000e+00	1.138420508023529187e+01	1.000000000000000000e+00
2.700000000000000000e+02	1.188930186715915909e+02	3.108291587689332403e+01	-3.189308471894873077e-03	9.821114134282532859e+01	1.294245414116900195e-01	0.000000000000000000e+00	0.000000000000000000e+00	7.821400250714525271e+00	1.000000000000000000e+00
2.700000000000000000e+02	7.704879520954051486e+01	1.631500834647645704e+01	-2.785618210781034675e-03	8.520183758395181428e+01	1.865833781802103131e-01	0.000000000000000000e+00	0.000000000000000000e+00	1.092917811259826699e+01	1.000000000000000000e+00
2.700000000000000000e+02	7.253114910906434432e+01	4.673583378549533762e+01	3.456581501029581342e-03	-1.068242696679279362e+02	1.996118813997039831e-01	0.000000000000000000e+00	0.000000000000000000e+00	1.255295993482981665e+01	1.000000000000000000e+00
2.710000000000000000e+02	1.124794732429964768e+02	2.660622771294623590e+01	-3.349758467568286161e-03	1.033817955123514736e+02	8.115230287962271749e-02	0.000000000000000000e+00	0.000000000000000000e+00	7.821400250714525271e+00	1.000000000000000000e+00
2.710000000000000000e+02	4.986211851345671420e+01	4.854155444405090947e+01	4.118713095896900205e-03	-1.281620919433760264e+02	2.234113374522488371e-01	0.000000000000000000e+00	0.000000000000000000e+00	3.625402959775189338e+00	1.000000000000000000e+00
2.710000000000000000e+02	8.293081966655357462e+01	7.103671716866331032e+00	2.146787469038157099e-03	-6.461490752795032222e+01	1.816025438043700202e-01	0.000000000000000000e+00	0.000000000000000000e+00	1.092917811259826699e+01	1.000000000000000000e+00
2.720000000000000000e+02	6.681315852807709632e+01	2.076409736901593561e+01	-2.876304891182778281e-03	8.812430236914383386e+01	1.544777165259128004e-01	0.000000000000000000e+00	0.000000000000000000e+00	1.116076392570870368e+01	1.000000000000000000e+00
2.720000000000000000e+02	8.452111956679891591e+01	5.045301168655076651e+01	-3.041933417170427680e-03	9.346183961803026818e+01	2.288874264150332349e-01	0.000000000000000000e+00	0.000000000000000000e+00	1.255295993482981665e+01	1.000000000000000000e+00
2.720000000000000000e+02	5.197563637346119236e+01	5.148715945426337726e+01	-4.042572643173393369e-03	1.257083932212784987e+02	2.462776207153419827e-01	0.000000000000000000e+00	0.000000000000000000e+00	3.625402959775189338e+00	1.000000000000000000e+00
2.730000000000000000e+02	7.870344322728731079e+00	4.168353450965912543e+01	3.209437218389825201e-03	-9.885980940015144824e+01	1.317739941435179807e-01	0.000000000000000000e+00	0.000000000000000000e+00	1.526315280660211116e+01	1.000000000000000000e+00
2.740000000000000000e+02	1.738543461738673912e+01	1.345830640036130710e+01	-3.522461321787846537e-03	1.089473097369642431e+02	7.092575002420886676e-02	0.000000000000000000e+00	0.000000000000000000e+00	6.499459719018269688e+00	1.000000000000000000e+00
2.750000000000000000e+02	3.053742488121455878e+01	4.984075776698492177e+01	4.596249735708954863e-03	-1.435511657004834092e+02	2.880485484586773337e-01	0.000000000000000000e+00	0.000000000000000000e+00	1.076962534628646750e+01	1.000000000000000000e+00
2.770000000000000000e+02	2.218316547274403305e+01	3.638193245694331068e+01	1.982644877882219162e-03	-5.932525594650179812e+01	1.428547030708023913e-01	0.000000000000000000e+00	0.000000000000000000e+00	1.306496596986233527e+01	1.000000000000000000e+00
2.780000000000000000e+02	1.201844334710184654e+02	2.995941924205424556e+01	3.630845715772242858e-03	-1.124401002248349073e+02	2.669853967589694843e-01	0.000000000000000000e+00	0.000000000000000000e+00	1.387732693771559767e+01	1.000000000000000000e+00
2.790000000000000000e+02	2.381172991051800736e+01	1.443078027899247928e+01	-2.485079055931945120e-03	7.551667662396425840e+01	1.671995671404673534e-01	0.000000000000000000e+00	0.000000000000000000e+00	6.499459719018269688e+00	1.000000000000000000e+00
2.790000000000000000e+02	4.543233623924548681e+01	1.425104497747354060e+01	-2.908152624331021997e-03	8.915062595052994254e+01	8.152656544608305467e-02	0.000000000000000000e+00	0.000000000000000000e+00	2.162135339890689778e+01	1.000000000000000000e+00
2.790000000000000000e+02	3.635611035132348690e+01	4.077832269139297949e+01	-2.857574406967407134e-03	8.752069464762925577e+01	2.287787521958632997e-01	0.000000000000000000e+00	0.000000000000000000e+00	7.358198802210517364e+00	1.000000000000000000e+00
2.790000000000000000e+02	1.366577703307333422e+02	1.733034982269188617e+01	-1.034800204848910186e-03	2.878005717530022167e+01	4.099800309509480378e-01	0.000000000000000000e+00	0.000000000000000000e+00	7.966531459444210483e+00	1.000000000000000000e+00
2.800000000000000000e+02	2.444617230086594617e+01	2.153696403444508078e+01	-3.258768631168159832e-03	1.004495612359202994e+02	1.135034791312663494e-01	0.000000000000000000e+00	0.000000000000000000e+00	7.134449152732734944e+00	1.000000000000000000e+00
2.810000000000000000e+02	3.110163864187891747e+01	4.592940186642989175e+01	-3.214582862135711896e-03	9.902563267847500583e+01	1.717100936766253749e-01	0.000000000000000000e+00	0.000000000000000000e+00	7.358198802210517364e+00	1.000000000000000000e+00
2.820000000000000000e+02	1.173347136444436813e+02	1.438716903301106065e+01	-3.023775662292612493e-03	9.287668864576529870e+01	2.258652091136340578e-01	0.000000000000000000e+00	0.000000000000000000e+00	5.524381905979280027e+00	1.000000000000000000e+00
2.820000000000000000e+02	1.328733817852391041e+02	2.434062990490303235e+01	-2.444711857110052657e-03	7.421580513422388492e+01	1.861702293729494695e-01	0.000000000000000000e+00	0.000000000000000000e+00	7.966531459444210483e+00	1.000000000000000000e+00
2.820000000000000000e+02	6.632860487945679040e+01	2.356984649073819682e+01	-2.219557206288253880e-03	6.695998172847200181e+01	4.015733100117172549e-01	0.000000000000000000e+00	0.000000000000000000e+00	6.802631801093219188e+00	1.000000000000000000e+00
2.850000000000000000e+02	4.377851753742235985e+01	5.278202153663245610e+01	-2.961413800691840067e-03	9.086701816648539420e+01	1.231130796101147507e-01	0.000000000000000000e+00	0.000000000000000000e+00	1.441047032114919624e+01	1.000000000000000000e+00
2.860000000000000000e+02	6.937229883568507205e+01	2.965357285885044192e+01	-3.820829886301506124e-03	1.185625213527893465e+02	2.529287230993557678e-01	0.000000000000000000e+00	0.000000000000000000e+00	6.802631801093219188e+00	1.000000000000000000e+00
2.870000000000000000e+02	2.912185384203010230e+01	2.433036216116242656e+01	-3.158397917696877544e-03	9.721501924711925824e+01	1.035357467106660101e-01	0.000000000000000000e+00	0.000000000000000000e+00	1.584439711463275913e+01	1.000000000000000000e+00
2.870000000000000000e+02	1.186465384769217337e+02	3.265443400129466056e+01	4.156684182109986712e-03	-1.293857464185607000e+02	1.916981965180595271e-01	0.000000000000000000e+00	0.000000000000000000e+00	3.349023549630251839e+00	1.000000000000000000e+00
2.880000000000000000e+02	1.209921414473509031e+02	3.026401448976705666e+01	-3.859208748307535984e-03	1.197993167918934319e+02	2.432781647173172246e-01	0.000000000000000000e+00	0.000000000000000000e+00	3.349023549630251839e+00	1.000000000000000000e+00
2.880000000000000000e+02	6.489594662220433463e+01	2.115498727069564922e+01	-2.880600795708725560e-03	8.826274199050840252e+01	1.290009815280696026e-01	0.000000000000000000e+00	0.000000000000000000e+00	9.605398801628501460e+00	1.000000000000000000e+00
2.890000000000000000e+02	5.863412527955478737e+01	1.072043573550323714e+01	-2.054689863969261319e-03	6.164697434942816301e+01	2.712856719921697968e-01	0.000000000000000000e+00	0.000000000000000000e+00	1.216923466237082962e+01	1.000000000000000000e+00
2.900000000000000000e+02	6.385692645197322825e+00	4.483737322167618800e+01	-2.949511991587090362e-03	9.048347101452634433e+01	1.310399651650782094e-01	0.000000000000000000e+00	0.000000000000000000e+00	2.378377183768493097e+01	1.000000000000000000e+00
2.930000000000000000e+02	1.110095704899074747e+02	2.077694231130959324e+01	1.254257492077893131e-03	-3.585227760435610378e+01	3.934899888751096642e-01	0.000000000000000000e+00	0.000000000000000000e+00	1.377157439945247042e+01	1.000000000000000000e+00
2.950000000000000000e+02	1.266359916069179263e+02	3.950451880286190942e+01	-1.814144695360949766e-03	5.389517682644427765e+01	3.170348408714069866e-01	0.000000000000000000e+00	0.000000000000000000e+00	6.906206817887641236e+00	1.000000000000000000e+00
2.950000000000000000e+02	6.805572462287722146e+01	2.899324640772066175e+01	1.809068041521608031e-03	-5.373157681367105454e+01	3.738760819734533447e-01	0.000000000000000000e+00	0.000000000000000000e+00	1.702016886512549121e+01	1.000000000000000000e+00
2.950000000000000000e+02	1.245792243205966372e+02	4.609734831236360009e+01	-2.646607882953987741e-03	8.072209716283555281e+01	1.194310609906198417e-01	0.000000000000000000e+00	0.000000000000000000e+00	6.906206817887641236e+00	1.000000000000000000e+00
2.960000000000000000e+02	1.383823492877549484e+02	8.622690928966326496e+00	-2.729289993534426799e-03	8.338660704969252890e+01	1.279937348200312908e-01	0.000000000000000000e+00	0.000000000000000000e+00	4.716897584298716417e+00	1.000000000000000000e+00
2.960000000000000000e+02	4.574309232430586292e+01	2.773247118018203494e+01	-2.898870106118326372e-03	8.885148794620195645e+01	8.899357583982037134e-02	0.000000000000000000e+00	0.000000000000000000e+00	2.234822396222180529e+01	1.000000000000000000e+00
2.970000000000000000e+02	1.458340669092098807e+01	4.962799782769238277e+01	3.492858000213380255e-03	-1.079933144595670456e+02	7.115676710899276891e-02	0.000000000000000000e+00	0.000000000000000000e+00	3.806999873342314800e+01	1.000000000000000000e+00
2.970000000000000000e+02	9.031366517017463025e+01	4.987048982658235019e+01	-2.281236046374139192e-03	6.894764118787618656e+01	1.784512120303379801e-01	0.000000000000000000e+00	0.000000000000000000e+00	2.807274557362492473e+01	1.000000000000000000e+00
3.000000000000000000e+02	8.374834673402308738e+01	2.240327224432950004e+01	-3.178281428971423735e-03	9.785578436552921744e+01	7.374327554412796193e-02	0.000000000000000000e+00	0.000000000000000000e+00	1.702016886512549121e+01	1.000000000000000000e+00
3.000000000000000000e+02	1.329154021126875591e+02	2.124923126803957985e+01	2.673599543563426936e-03	-8.159192917427859015e+01	2.960976989812333926e-01	0.000000000000000000e+00	0.000000000000000000e+00	4.163946414809251095e+00	1.000000000000000000e+00
3.010000000000000000e+02	1.405072713870935104e+02	1.283384622086731142e+01	-3.275330830726774604e-03	1.009832939159671525e+02	2.253575487628245444e-01	0.000000000000000000e+00	0.000000000000000000e+00	4.716897584298716417e+00	1.000000000000000000e+00
3.010000000000000000e+02	1.301292362142203274e+02	2.434369880408210562e+01	-3.049068297098630250e-03	9.369176792993201275e+01	2.120405889896527230e-01	0.000000000000000000e+00	0.000000000000000000e+00	4.163946414809251095e+00	1.000000000000000000e+00
3.010000000000000000e+02	7.117169206675579574e+01	9.380503198224172223e+00	-2.909936189666622371e-03	8.920810304487598330e+01	1.015871951587653532e-01	0.000000000000000000e+00	0.000000000000000000e+00	1.316672891903475140e+01	1.000000000000000000e+00
3.020000000000000000e+02	4.566108774166678330e+01	2.763930655078925014e+01	3.192137895858082868e-03	-9.830232222912778184e+01	1.019511684171067190e-01	0.000000000000000000e+00	0.000000000000000000e+00	7.753437860135806936e+00	1.000000000000000000e+00
3.030000000000000000e+02	3.715935287624699157e+01	2.707147999005775318e+01	-3.387881267984829345e-03	1.046103391224681047e+02	1.025464310321503314e-01	0.000000000000000000e+00	0.000000000000000000e+00	8.520676189421038771e+00	1.000000000000000000e+00
3.030000000000000000e+02	1.301164979889050244e+02	3.431245365713450468e+01	-3.738467324728013234e-03	1.159083092375103519e+02	6.599599840260217398e-02	0.000000000000000000e+00	0.000000000000000000e+00	9.968762991597298395e+00	1.000000000000000000e+00
3.040000000000000000e+02	7.574027064105874274e+01	3.767392848337291866e+01	3.449951266572310379e-03	-1.066106040377262048e+02	1.902134471755013712e-01	0.000000000000000000e+00	0.000000000000000000e+00	4.757265164624537412e+00	1.000000000000000000e+00
3.050000000000000000e+02	1.044250300080161331e+01	3.547349113330535175e+01	3.121041728378944145e-03	-9.601118041095288902e+01	8.707362426304554592e-02	0.000000000000000000e+00	0.000000000000000000e+00	2.060786240164394911e+01	1.000000000000000000e+00
3.060000000000000000e+02	8.381675566566195812e+01	1.304998776788301740e+01	-2.571868466156022361e-03	7.831354815993651641e+01	1.424934217913057521e-01	0.000000000000000000e+00	0.000000000000000000e+00	1.316672891903475140e+01	1.000000000000000000e+00
3.070000000000000000e+02	4.734185879536538977e+01	2.007023743259273374e+01	-1.606198209375349177e-03	4.719390294801858232e+01	2.941119127104149245e-01	0.000000000000000000e+00	0.000000000000000000e+00	7.753437860135806936e+00	1.000000000000000000e+00
3.070000000000000000e+02	3.104706716409366152e+01	3.584217583039956168e+01	-3.101814621256127752e-03	9.539156854249965534e+01	8.765471449883310839e-02	0.000000000000000000e+00	0.000000000000000000e+00	1.069042291730232819e+01	1.000000000000000000e+00
3.080000000000000000e+02	8.906821956372823479e+01	4.009838626718284615e+01	2.213832392480597280e-03	-6.677549414241701697e+01	2.569869665106884193e-01	0.000000000000000000e+00	0.000000000000000000e+00	1.009234546353942186e+01	1.000000000000000000e+00
3.080000000000000000e+02	8.149578739472040922e+01	4.677024567826160251e+01	-2.977559277949199962e-03	9.138732157284809432e+01	9.046543777825011290e-02	0.000000000000000000e+00	0.000000000000000000e+00	9.395365504076142571e+00	1.000000000000000000e+00
3.090000000000000000e+02	7.348426739460100521e+01	4.186224809850764217e+01	-5.606813608451400796e-03	1.761175505123844403e+02	2.005107130942205274e-01	0.000000000000000000e+00	0.000000000000000000e+00	4.757265164624537412e+00	1.000000000000000000e+00
3.130000000000000000e+02	1.208053575850824188e+02	1.225827898278183348e+01	-2.246993304655762504e-03	6.784413617063378865e+01	1.122524904288296765e-01	0.000000000000000000e+00	0.000000000000000000e+00	9.198518337012631108e+00	1.000000000000000000e+00
3.140000000000000000e+02	1.238720903079136235e+02	2.520034114266326597e+01	3.785876173494571659e-03	-1.174361046139975997e+02	6.284026826374189412e-02	0.000000000000000000e+00	0.000000000000000000e+00	1.330044444909712631e+01	1.000000000000000000e+00
3.140000000000000000e+02	9.905917357730709227e+01	3.811537085749321108e+01	-6.255883873753534212e-03	1.970344589829282143e+02	7.973583290966490544e-02	0.000000000000000000e+00	0.000000000000000000e+00	2.584791897452191378e+01	1.000000000000000000e+00
3.140000000000000000e+02	8.619611163657390662e+00	4.765259932337067994e+01	2.476934529433341432e-03	-7.525421148819361861e+01	1.675105618248752259e-01	0.000000000000000000e+00	0.000000000000000000e+00	1.015711939533755981e+01	1.000000000000000000e+00
3.150000000000000000e+02	2.295021975991927476e+01	3.693618781040429866e+01	2.183133153077901779e-03	-6.578618186757017838e+01	2.153984106485374861e-01	0.000000000000000000e+00	0.000000000000000000e+00	8.088503888883497694e+00	1.000000000000000000e+00
3.160000000000000000e+02	8.334775129259382709e+01	6.595911450425293587e+00	-2.866761314902258571e-03	8.781675151954766534e+01	9.984233205913062292e-02	0.000000000000000000e+00	0.000000000000000000e+00	3.521824969419103013e+01	1.000000000000000000e+00
3.160000000000000000e+02	1.768923168786361089e+01	4.307995698463044931e+01	2.755505893867943746e-03	-8.423143944621870105e+01	1.726420898642958557e-01	0.000000000000000000e+00	0.000000000000000000e+00	8.088503888883497694e+00	1.000000000000000000e+00
3.170000000000000000e+02	2.348715876648827106e+01	2.064275420677981643e+01	2.453914296657977012e-03	-7.451236252718972253e+01	1.714739515828747063e-01	0.000000000000000000e+00	0.000000000000000000e+00	1.630227843255337206e+01	1.000000000000000000e+00
3.180000000000000000e+02	1.937323848955762529e+01	5.305747922628407309e+01	-3.436434943733164462e-03	1.061750276405342390e+02	1.499773527040700882e-01	0.000000000000000000e+00	0.000000000000000000e+00	1.011863770429816611e+01	1.000000000000000000e+00
3.180000000000000000e+02	1.277317113030536575e+02	6.205315760532452707e+00	-3.125762138299889147e-03	9.616330012362203661e+01	2.038499996635876332e-01	0.000000000000000000e+00	0.000000000000000000e+00	9.198518337012631108e+00	1.000000000000000000e+00
3.190000000000000000e+02	4.052036164170890231e+01	3.072045826967796955e+01	-2.639716405087234440e-03	8.050001271455388974e+01	1.274820133265892608e-01	0.000000000000000000e+00	0.000000000000000000e+00	1.863719880963005338e+01	1.000000000000000000e+00
3.210000000000000000e+02	8.605661371148581651e+00	3.925229168449215678e+01	-3.109269236413722375e-03	9.563180062717533758e+01	1.180465333607895184e-01	0.000000000000000000e+00	0.000000000000000000e+00	9.857092438878167329e+00	1.000000000000000000e+00
3.220000000000000000e+02	7.137176833565210643e+01	1.972530829636276906e+01	-3.303505480196037864e-03	1.018912488719131062e+02	8.126651834545983721e-02	0.000000000000000000e+00	0.000000000000000000e+00	1.244583559750722124e+01	1.000000000000000000e+00
3.220000000000000000e+02	9.200505195421536087e+01	3.020391665753181343e+01	-2.792319095642801976e-03	8.541777999083436157e+01	1.049692318263287794e-01	0.000000000000000000e+00	0.000000000000000000e+00	1.858331275506746749e+01	1.000000000000000000e+00
3.220000000000000000e+02	7.684262295782482965e+01	4.094822956632541633e+01	2.381869031153846430e-03	-7.219063511978113468e+01	2.836850788158923331e-01	0.000000000000000000e+00	0.000000000000000000e+00	1.368536366846559460e+01	1.000000000000000000e+00
3.220000000000000000e+02	6.704393361508341798e+01	3.139444152688242440e+01	2.227209367943048385e-03	-6.720657993746657155e+01	2.995237960051915227e-01	0.000000000000000000e+00	0.000000000000000000e+00	1.244583559750722124e+01	1.000000000000000000e+00
3.230000000000000000e+02	5.330905036536270103e+01	1.529723750962077133e+01	-3.011498810583280658e-03	9.248105538810712289e+01	1.169424249939436944e-01	0.000000000000000000e+00	0.000000000000000000e+00	7.575263369764902777e+00	1.000000000000000000e+00
3.230000000000000000e+02	1.103050205225786300e+02	2.007942908053313147e+01	-3.386714319634398247e-03	1.045727330986819794e+02	9.582112469493087037e-02	0.000000000000000000e+00	0.000000000000000000e+00	1.229346657663555753e+01	1.000000000000000000e+00
3.230000000000000000e+02	1.380122891768087072e+02	3.280400901498950361e+01	-2.631101689514496553e-03	8.022239528733921077e+01	1.441669521942223753e-01	0.000000000000000000e+00	0.000000000000000000e+00	2.093076999416921424e+01	1.000000000000000000e+00
3.230000000000000000e+02	8.369838777607446900e+01	6.898961843424343598e+00	2.952415718233758826e-03	-9.057704637568322426e+01	1.443406366158203058e-01	0.000000000000000000e+00	0.000000000000000000e+00	1.778934260055173056e+01	1.000000000000000000e+00
3.230000000000000000e+02	1.121566760117581083e+02	4.704039821767972285e+01	-2.961201422679039883e-03	9.086017408242797444e+01	1.066022666657717721e-01	0.000000000000000000e+00	0.000000000000000000e+00	1.756250352679222715e+01	1.000000000000000000e+00
3.240000000000000000e+02	1.172404223438830684e+02	3.022977498832872101e+01	-4.539896614683139320e-03	1.417351326181825470e+02	3.982673451194818082e-02	0.000000000000000000e+00	0.000000000000000000e+00	5.947895462213325324e+00	1.000000000000000000e+00
3.250000000000000000e+02	4.666501775666928609e+01	1.893611725700463921e+01	3.240758699030334318e-03	-9.986917399246485161e+01	2.170849094166783511e-01	0.000000000000000000e+00	0.000000000000000000e+00	7.575263369764902777e+00	1.000000000000000000e+00
3.260000000000000000e+02	3.717326676788619721e+01	1.521032140011746492e+01	-3.431584189764701458e-03	1.060187074665939946e+02	1.984257030387470699e-01	0.000000000000000000e+00	0.000000000000000000e+00	1.019680791229600203e+01	1.000000000000000000e+00
3.260000000000000000e+02	2.327437166505642807e+01	1.268367337101553360e+01	-2.667316399509885982e-03	8.138944886343892904e+01	1.709433815863983241e-01	0.000000000000000000e+00	0.000000000000000000e+00	1.240656190007466897e+01	1.000000000000000000e+00
3.280000000000000000e+02	7.409377034226389469e+01	3.780480700319483134e+01	5.039505433992106688e-03	-1.578355034150140170e+02	1.432442134891322993e-01	0.000000000000000000e+00	0.000000000000000000e+00	1.339049899658752985e+01	1.000000000000000000e+00
3.290000000000000000e+02	1.188315399960072085e+02	3.596090097250642259e+01	3.605851739559187523e-03	-1.116346454987274370e+02	7.743868053034264065e-02	0.000000000000000000e+00	0.000000000000000000e+00	5.947895462213325324e+00	1.000000000000000000e+00
3.300000000000000000e+02	4.260104529951124164e+01	4.653438433535322361e+01	-3.210309683181839825e-03	9.888792541034928263e+01	7.805307939916650284e-02	0.000000000000000000e+00	0.000000000000000000e+00	2.079190048178021399e+01	1.000000000000000000e+00
3.300000000000000000e+02	5.084105445475729823e+01	6.285343568214909915e+00	-4.194544401174640086e-03	1.306058280941270198e+02	2.555772684202155531e-01	0.000000000000000000e+00	0.000000000000000000e+00	1.332221293287088848e+01	1.000000000000000000e+00
3.300000000000000000e+02	1.287668562529825351e+02	8.754832072316769853e+00	-2.125288231153080101e-03	6.392207407821699405e+01	2.908589538050915246e-01	0.000000000000000000e+00	0.000000000000000000e+00	2.896343719464222488e+01	1.000000000000000000e+00
3.310000000000000000e+02	9.698237189189116236e+01	1.423142873694038713e+01	-3.764232832256826124e-03	1.167386272962592244e+02	1.657138919153485768e-01	0.000000000000000000e+00	0.000000000000000000e+00	1.173843701332241807e+01	1.000000000000000000e+00
3.310000000000000000e+02	6.181217727588524724e+01	3.246927187262998871e+01	-3.378881330890141921e-03	1.043203075642321096e+02	2.181098593504291472e-01	0.000000000000000000e+00	0.000000000000000000e+00	5.463315998140919838e+00	1.000000000000000000e+00
3.310000000000000000e+02	1.089297832101708536e+02	4.650005731620279192e+01	-2.485648667661068383e-03	7.553503290530811398e+01	1.137850113831588850e-01	0.000000000000000000e+00	0.000000000000000000e+00	1.446093371407018502e+01	1.000000000000000000e+00
3.320000000000000000e+02	7.218909731330165869e+01	9.762141127241275029e+00	-4.019434373096692110e-03	1.249627403956390452e+02	1.068786443210285597e-01	0.000000000000000000e+00	0.000000000000000000e+00	2.015835208080539687e+01	1.000000000000000000e+00
3.340000000000000000e+02	1.026677459061769611e+02	2.450116222099056884e+01	-3.567230095778477824e-03	1.103900261853361400e+02	1.408820325876821711e-01	0.000000000000000000e+00	0.000000000000000000e+00	1.173843701332241807e+01	1.000000000000000000e+00
3.340000000000000000e+02	6.338176981900740259e+01	4.585275827286495343e+01	-1.939382737026433285e-03	5.793109218813116712e+01	2.026357028502439039e-01	0.000000000000000000e+00	0.000000000000000000e+00	1.153057280912440419e+01	1.000000000000000000e+00
3.360000000000000000e+02	5.318808291455106030e+01	1.649419953698369667e+01	2.640059015768167310e-03	-8.051105367057544981e+01	2.004830069740808351e-01	0.000000000000000000e+00	0.000000000000000000e+00	1.146883572882263280e+01	1.000000000000000000e+00
3.360000000000000000e+02	6.697422897551452081e+01	3.068012572267548066e+01	-3.706255127337398318e-03	1.148702404482384338e+02	2.692642813095208476e-01	0.000000000000000000e+00	0.000000000000000000e+00	5.463315998140919838e+00	1.000000000000000000e+00
3.370000000000000000e+02	1.202793171827284446e+01	9.486384463901906372e+00	-2.439434463567451659e-03	7.404573609302039472e+01	1.521900131757087937e-01	0.000000000000000000e+00	0.000000000000000000e+00	8.473619521192457427e+00	1.000000000000000000e+00
3.370000000000000000e+02	3.522012041163086593e+01	1.063486205363748915e+01	-2.561321820646185639e-03	7.797367244756223670e+01	1.220962751354333076e-01	0.000000000000000000e+00	0.000000000000000000e+00	1.213180076601770452e+01	1.000000000000000000e+00
3.370000000000000000e+02	6.668772278459215386e+00	1.605004486710607736e+01	2.349165521155839684e-03	-7.113673331305548686e+01	2.014116241164333188e-01	0.000000000000000000e+00	0.000000000000000000e+00	8.473619521192457427e+00	1.000000000000000000e+00
3.370000000000000000e+02	1.415776809001965262e+02	1.294366170381713310e+01	2.149144064524254397e-03	-6.469085106552995512e+01	1.915056906452473617e-01	0.000000000000000000e+00	0.000000000000000000e+00	3.059326900248133541e+01	1.000000000000000000e+00
3.380000000000000000e+02	8.598217344896801251e+01	5.008747794642220441e+01	-2.999136508993466201e-03	9.208266842653674189e+01	1.326425664459018883e-01	0.000000000000000000e+00	0.000000000000000000e+00	1.391566854425196631e+01	1.000000000000000000e+00
3.380000000000000000e+02	5.439824159457131714e+01	5.089388756269700664e+00	-2.750979141144744514e-03	8.408556052148337301e+01	1.286121632149128668e-01	0.000000000000000000e+00	0.000000000000000000e+00	6.084441563175941425e+00	1.000000000000000000e+00
3.380000000000000000e+02	7.470621476325483457e+01	3.921423949151474631e+01	7.796375165401504478e-03	-2.466782603856488834e+02	2.650320316176062452e-01	0.000000000000000000e+00	0.000000000000000000e+00	3.201515733007668452e+00	1.000000000000000000e+00
3.380000000000000000e+02	7.438306324175782436e+01	4.239940449239771425e+01	-8.636071252667638920e-03	2.737382678137255994e+02	2.435056673354932810e-01	0.000000000000000000e+00	0.000000000000000000e+00	3.201515733007668452e+00	1.000000000000000000e+00
3.390000000000000000e+02	4.064695212465139207e+01	3.590003464351924123e+01	-2.630449780444571364e-03	8.020138689568165091e+01	1.210555660402469202e-01	0.000000000000000000e+00	0.000000000000000000e+00	1.756727424525950099e+01	1.000000000000000000e+00
3.390000000000000000e+02	2.395169260639351450e+01	4.190475831824635833e+01	-3.891762708006103397e-03	1.208483991975583081e+02	5.816322885113001107e-02	0.000000000000000000e+00	0.000000000000000000e+00	1.774227710277935444e+01	1.000000000000000000e+00
3.400000000000000000e+02	1.115072129829452052e+02	1.857527492701919769e+01	-2.613705354785960180e-03	7.966178180573047030e+01	1.130932216459370476e-01	0.000000000000000000e+00	0.000000000000000000e+00	3.059326900248133541e+01	1.000000000000000000e+00
3.410000000000000000e+02	2.323882333764397146e+01	1.253988442915458812e+01	2.331928825462037738e-03	-7.058126435162640178e+01	1.689066262431730969e-01	0.000000000000000000e+00	0.000000000000000000e+00	1.161929227358895211e+01	1.000000000000000000e+00
3.420000000000000000e+02	5.790892668582483083e+00	2.577628493141700261e+01	-2.242423805785189340e-03	6.769687971052226771e+01	1.960024270694709081e-01	0.000000000000000000e+00	0.000000000000000000e+00	9.765777920782570121e+00	1.000000000000000000e+00
3.420000000000000000e+02	5.697095826363530335e+01	4.239125548266601839e+01	1.447864936907907688e-03	-4.209146220302232422e+01	3.165115886580786020e-01	0.000000000000000000e+00	0.000000000000000000e+00	1.704781896559875420e+01	1.000000000000000000e+00
3.430000000000000000e+02	4.948290362641269979e+01	8.675456490499104945e+00	-2.743577663961055922e-03	8.384704085870700396e+01	1.053179903618449709e-01	0.000000000000000000e+00	0.000000000000000000e+00	6.084441563175941425e+00	1.000000000000000000e+00
3.430000000000000000e+02	1.163686360782734255e+02	5.047511136745264082e+01	-2.612168575721919572e-03	7.961225763440361902e+01	1.109363597776144017e-01	0.000000000000000000e+00	0.000000000000000000e+00	1.019160494573240605e+01	1.000000000000000000e+00
3.440000000000000000e+02	7.401757712449705195e+01	4.218897622930289515e+01	6.285028397411745668e-03	-1.979736690598104758e+02	2.148338461018396428e-01	0.000000000000000000e+00	0.000000000000000000e+00	1.034249095114723893e+01	1.000000000000000000e+00
3.440000000000000000e+02	1.367992208841054094e+02	4.802353592088235246e+01	-3.803961205331261343e-03	1.180189120168892174e+02	7.489991874570189889e-02	0.000000000000000000e+00	0.000000000000000000e+00	1.050040246464841864e+01	1.000000000000000000e+00
3.450000000000000000e+02	6.228586375268462660e+01	1.849794564065953395e+01	-3.579083143146978910e-03	1.107720019438290251e+02	1.405293553037977317e-01	0.000000000000000000e+00	0.000000000000000000e+00	7.728442600040430932e+00	1.000000000000000000e+00
3.460000000000000000e+02	6.807632213709047164e+01	2.361648222063859492e+01	3.057903359328372882e-03	-9.397648623836516890e+01	1.906061392325602011e-01	0.000000000000000000e+00	0.000000000000000000e+00	7.728442600040430932e+00	1.000000000000000000e+00
3.460000000000000000e+02	7.954456767171282650e+01	5.093080067077676887e+01	2.084028031365288761e-03	-6.259242478048518166e+01	1.677329826098057364e-01	0.000000000000000000e+00	0.000000000000000000e+00	1.034249095114723893e+01	1.000000000000000000e+00
3.460000000000000000e+02	1.265594550469418209e+02	5.034854076381323296e+01	2.550022054224628573e-03	-7.760952669537897464e+01	2.563934941234589093e-01	0.000000000000000000e+00	0.000000000000000000e+00	1.019160494573240605e+01	1.000000000000000000e+00
3.470000000000000000e+02	1.291071507501767428e+02	3.229427718499752586e+01	1.896631592630191850e-03	-5.655339577812702601e+01	2.618553220634791678e-01	0.000000000000000000e+00	0.000000000000000000e+00	1.750935530868245493e+01	1.000000000000000000e+00
3.480000000000000000e+02	3.907137568075373935e+01	1.427172245783437177e+01	-3.459072239601187950e-03	1.069045360944019478e+02	6.800634128656746213e-02	0.000000000000000000e+00	0.000000000000000000e+00	1.182024140787287081e+01	1.000000000000000000e+00
3.480000000000000000e+02	9.362300392735330945e+01	2.323029571824720563e+01	-2.818971361121931814e-03	8.627667467044210525e+01	1.089821818043930080e-01	0.000000000000000000e+00	0.000000000000000000e+00	1.679642745188296615e+01	1.000000000000000000e+00
3.490000000000000000e+02	4.656019946071043414e+00	3.233539857247048133e+01	-2.663173084291443199e-03	8.125592657806903674e+01	1.024573884762112197e-01	0.000000000000000000e+00	0.000000000000000000e+00	3.886789298533215486e+01	1.000000000000000000e+00
3.490000000000000000e+02	9.316464309460464222e+01	4.973016522461782785e+01	-2.876734971128603463e-03	8.813816210566658071e+01	1.182483661671911435e-01	0.000000000000000000e+00	0.000000000000000000e+00	6.968295804760995082e+00	1.000000000000000000e+00
3.530000000000000000e+02	8.619884432534973939e+01	4.954363391653104287e+01	2.044831421022452571e-03	-6.132927662114833112e+01	2.121699357928842344e-01	0.000000000000000000e+00	0.000000000000000000e+00	6.968295804760995082e+00	1.000000000000000000e+00
3.530000000000000000e+02	1.043493696564849245e+02	3.615566044777335009e+01	-2.522486938049077216e-03	7.672218130989639917e+01	1.995593667301763796e-01	0.000000000000000000e+00	0.000000000000000000e+00	1.233043318998252857e+01	1.000000000000000000e+00
3.540000000000000000e+02	1.267229139019033823e+02	2.231446674367954230e+01	-2.073084910531718464e-02	6.635040217535847660e+02	2.399328183301452366e-02	0.000000000000000000e+00	0.000000000000000000e+00	1.122759833047923550e+01	1.000000000000000000e+00
3.540000000000000000e+02	1.166506026881876608e+02	3.700374567483971333e+01	1.333029164644877274e-03	-3.839076989592377487e+01	3.503669271276381725e-01	0.000000000000000000e+00	0.000000000000000000e+00	1.233043318998252857e+01	1.000000000000000000e+00
3.550000000000000000e+02	1.039615916595102050e+02	1.226139073229760967e+01	-2.201763633204668197e-03	6.638656686193201040e+01	2.260551241059315375e-01	0.000000000000000000e+00	0.000000000000000000e+00	4.643433202770101076e+00	1.000000000000000000e+00
3.550000000000000000e+02	1.408634869463022028e+02	1.532328532998584159e+01	2.201142967541119388e-03	-6.636656531884912624e+01	2.865792663143705843e-01	0.000000000000000000e+00	0.000000000000000000e+00	8.960724025180882180e+00	1.000000000000000000e+00
3.550000000000000000e+02	6.869426923713002964e+01	1.866233569619549826e+01	2.794667670086235008e-03	-8.549346504266257796e+01	2.276550243634554160e-01	0.000000000000000000e+00	0.000000000000000000e+00	3.119198938433505042e+00	1.000000000000000000e+00
3.560000000000000000e+02	7.907882775046908819e+01	1.143506875788153110e+01	-2.800802796883201592e-03	8.569117535621020920e+01	1.377078106773803601e-01	0.000000000000000000e+00	0.000000000000000000e+00	1.265197387424621844e+01	1.000000000000000000e+00
3.560000000000000000e+02	1.332922762506732681e+02	4.994505059184355389e+01	-2.488372636155793821e-03	7.562281538854095686e+01	1.458059780534222138e-01	0.000000000000000000e+00	0.000000000000000000e+00	2.108133468059364191e+01	1.000000000000000000e+00
3.570000000000000000e+02	9.373249332808217105e+01	1.933352959977541374e+01	-3.592288949066789472e-03	1.111975716370822767e+02	2.694964342906644994e-01	0.000000000000000000e+00	0.000000000000000000e+00	3.672973139865502556e+00	1.000000000000000000e+00
3.570000000000000000e+02	9.350672719283411993e+01	2.299955760544430206e+01	3.920374401475240113e-03	-1.217704383133119990e+02	2.100686043707041817e-01	0.000000000000000000e+00	0.000000000000000000e+00	3.672973139865502556e+00	1.000000000000000000e+00
3.570000000000000000e+02	6.338391323451732262e+01	1.749630609787318747e+01	3.070720193224552117e-03	-9.438952093710268798e+01	2.578519891950722398e-01	0.000000000000000000e+00	0.000000000000000000e+00	3.366065335237052203e+00	1.000000000000000000e+00
3.580000000000000000e+02	6.656162442580438210e+01	1.638610457298975120e+01	-3.050783726060710306e-03	9.374704926464366395e+01	2.621182430281541187e-01	0.000000000000000000e+00	0.000000000000000000e+00	3.119198938433505042e+00	1.000000000000000000e+00
3.580000000000000000e+02	1.378564951150518425e+02	2.376440937730604830e+01	-2.452983731766076279e-03	7.448237418584930936e+01	1.303548853076814673e-01	0.000000000000000000e+00	0.000000000000000000e+00	8.960724025180882180e+00	1.000000000000000000e+00
3.580000000000000000e+02	1.039363338456087007e+02	7.618026224591509354e+00	-2.152512084422198053e-03	6.479938871961500979e+01	2.542408787247248947e-01	0.000000000000000000e+00	0.000000000000000000e+00	4.643433202770101076e+00	1.000000000000000000e+00
3.590000000000000000e+02	8.483539027144763622e+01	5.291846570309751741e+01	-3.188761483350443463e-03	9.819351411518927364e+01	2.664178435236062015e-01	0.000000000000000000e+00	0.000000000000000000e+00	9.721209152803162112e+00	1.000000000000000000e+00
3.600000000000000000e+02	7.593668695568264582e+01	3.728891156141050800e+01	-2.720871853576175593e-03	8.311532445917515588e+01	1.970833971220344871e-01	0.000000000000000000e+00	0.000000000000000000e+00	8.626330239387009158e+00	1.000000000000000000e+00
3.600000000000000000e+02	1.029321729491614121e+02	2.809430336122343519e+01	2.690499445862403263e-03	-8.213654464728021765e+01	2.243011348553475282e-01	0.000000000000000000e+00	0.000000000000000000e+00	1.071426441812491603e+01	1.000000000000000000e+00
3.610000000000000000e+02	8.168319635359351594e+01	4.372251110899541970e+01	3.405851129594108552e-03	-1.051894350549164443e+02	1.266046377232804554e-01	0.000000000000000000e+00	0.000000000000000000e+00	8.081495831076285441e+00	1.000000000000000000e+00
3.620000000000000000e+02	1.306355404114047190e+02	2.938284320598801003e+01	-2.446206828739228532e-03	7.426398202108062208e+01	1.186576375498112901e-01	0.000000000000000000e+00	0.000000000000000000e+00	9.149261473988016036e+00	1.000000000000000000e+00
3.620000000000000000e+02	1.257173064402706046e+02	2.153447763515467628e+01	2.515668479384945352e-03	-7.650244997507482481e+01	1.281651816732354288e-01	0.000000000000000000e+00	0.000000000000000000e+00	9.099521863106252439e+00	1.000000000000000000e+00
3.620000000000000000e+02	8.634267966520017978e+01	3.711949739277746829e+01	-3.126433757801745043e-03	9.618494370275104188e+01	2.855097944700620838e-01	0.000000000000000000e+00	0.000000000000000000e+00	8.081495831076285441e+00	1.000000000000000000e+00
3.630000000000000000e+02	9.716819865332666950e+01	1.190518527647247815e+01	-3.680585745550114807e-03	1.140430201332081026e+02	8.813083677604804933e-02	0.000000000000000000e+00	0.000000000000000000e+00	8.011703109647251964e+00	1.000000000000000000e+00
3.630000000000000000e+02	1.303762262826611504e+02	4.589574064042677293e+01	4.288452165645319399e-03	-1.336320953861470002e+02	1.579384658563350863e-01	0.000000000000000000e+00	0.000000000000000000e+00	1.651493340881701144e+01	1.000000000000000000e+00
3.640000000000000000e+02	6.381222212592809484e+01	3.781066553729042568e+01	-2.572834316883006785e-03	7.834467362097291243e+01	1.434888545408380400e-01	0.000000000000000000e+00	0.000000000000000000e+00	1.002944049428364082e+01	1.000000000000000000e+00
3.640000000000000000e+02	5.569313629036548008e+01	7.819038499784847218e+00	-2.515599231045541513e-03	7.650021838127908325e+01	1.061992979450583352e-01	0.000000000000000000e+00	0.000000000000000000e+00	2.194028041662535600e+01	1.000000000000000000e+00
3.650000000000000000e+02	1.851234470303386104e+01	1.009366108182133814e+01	-3.485460701247989485e-03	1.077549294438610730e+02	1.143960617534476309e-01	0.000000000000000000e+00	0.000000000000000000e+00	1.743181135342927490e+01	1.000000000000000000e+00
3.650000000000000000e+02	1.017302511553243249e+02	4.200212513524691360e+01	-3.077750937544936408e-03	9.461609337970382683e+01	1.282752776175933862e-01	0.000000000000000000e+00	0.000000000000000000e+00	5.373489442495193558e+00	1.000000000000000000e+00
3.660000000000000000e+02	1.153412835847469751e+02	3.356142305599908582e+01	-3.083632551688524938e-03	9.480563400616162539e+01	1.641000487251781381e-01	0.000000000000000000e+00	0.000000000000000000e+00	3.636142966215464067e+00	1.000000000000000000e+00
3.670000000000000000e+02	1.185233889210701506e+02	1.596232824160020414e+01	4.082818854127383615e-03	-1.270053657615610945e+02	1.069371537559701268e-01	0.000000000000000000e+00	0.000000000000000000e+00	9.099521863106252439e+00	1.000000000000000000e+00
3.670000000000000000e+02	1.068498108735823493e+01	2.566929673143587110e+01	2.253319927269205152e-03	-6.804801761954202277e+01	4.672020077988214837e-01	0.000000000000000000e+00	0.000000000000000000e+00	4.480219892159823303e+00	1.000000000000000000e+00
3.670000000000000000e+02	6.608126576797020313e+00	2.752715237217367061e+01	-3.520020788009971084e-03	1.088686612078603417e+02	2.260390203888371641e-01	0.000000000000000000e+00	0.000000000000000000e+00	4.480219892159823303e+00	1.000000000000000000e+00
3.690000000000000000e+02	1.018657537367467398e+02	3.574806365859080870e+01	3.049560914591794864e-03	-9.370764299857457047e+01	2.245910863685269820e-01	0.000000000000000000e+00	0.000000000000000000e+00	6.255529226481647775e+00	1.000000000000000000e+00
3.690000000000000000e+02	1.070368399427390926e+02	4.115684161482836600e+01	-2.715488456431026064e-03	8.294183935075893999e+01	2.800532359176788333e-01	0.000000000000000000e+00	0.000000000000000000e+00	5.373489442495193558e+00	1.000000000000000000e+00
3.700000000000000000e+02	1.170222172170700077e+02	3.033714053201278205e+01	4.284211230599345617e-03	-1.334954272087119023e+02	9.168522516824517687e-02	0.000000000000000000e+00	0.000000000000000000e+00	3.636142966215464067e+00	1.000000000000000000e+00
3.700000000000000000e+02	5.654879585146324672e+01	1.264697158563251556e+01	-2.776614865174193304e-03	8.491169618316015999e+01	2.365290529590290403e-01	0.000000000000000000e+00	0.000000000000000000e+00	4.387806887291635149e+00	1.000000000000000000e+00
3.700000000000000000e+02	5.589588447193441567e+01	8.308013644992197300e+00	2.521898439288473934e-03	-7.670321637594608433e+01	3.280681168806294234e-01	0.000000000000000000e+00	0.000000000000000000e+00	4.387806887291635149e+00	1.000000000000000000e+00
3.710000000000000000e+02	1.017777890066614646e+02	2.696812722978400245e+01	-3.184622691749481281e-03	9.806013760770794363e+01	8.001519353898445264e-02	0.000000000000000000e+00	0.000000000000000000e+00	8.780377069786228006e+00	1.000000000000000000e+00
3.710000000000000000e+02	1.846726344025647393e+01	1.008410737491269060e+01	3.281231910650144606e-03	-1.011734618457475108e+02	8.665918371242220530e-02	0.000000000000000000e+00	0.000000000000000000e+00	7.905329648741870940e+00	1.000000000000000000e+00
3.710000000000000000e+02	1.220054524643071545e+02	4.524475865182289169e+01	1.094097266733518124e-03	-3.069096156010541065e+01	3.995758490720097145e-01	0.000000000000000000e+00	0.000000000000000000e+00	5.246690978933596483e+00	1.000000000000000000e+00
3.720000000000000000e+02	9.554468903627143561e+01	4.468098211433429867e+01	-2.405541874899479009e-03	7.295351509185070427e+01	2.096224086038339651e-01	0.000000000000000000e+00	0.000000000000000000e+00	1.094316641034749082e+01	1.000000000000000000e+00
3.750000000000000000e+02	2.620798157968906850e+01	8.479264846458116622e+00	-1.945777817574074510e-03	5.813717975927340831e+01	2.007903311007251945e-01	0.000000000000000000e+00	0.000000000000000000e+00	7.905329648741870940e+00	1.000000000000000000e+00
3.750000000000000000e+02	5.898294139188230645e+00	1.186412170804633881e+01	-1.960546681151438715e-03	5.861312047659755819e+01	2.271286656499496015e-01	0.000000000000000000e+00	0.000000000000000000e+00	1.269438617331917918e+01	1.000000000000000000e+00
3.750000000000000000e+02	1.262047741685283597e+02	4.839014629929655342e+01	-3.212246160297101312e-03	9.895033023266289263e+01	7.810271363559861957e-02	0.000000000000000000e+00	0.000000000000000000e+00	5.246690978933596483e+00	1.000000000000000000e+00
3.760000000000000000e+02	5.750089471110575090e+01	4.838549184238353007e+01	-3.037165015564156825e-03	9.330817332752052096e+01	1.291404707803088803e-01	0.000000000000000000e+00	0.000000000000000000e+00	9.012545083317512251e+00	1.000000000000000000e+00
3.770000000000000000e+02	8.880511437371313832e+01	1.669965309667192699e+01	-3.341921628010133781e-03	1.031292458817503785e+02	6.342141937237799620e-02	0.000000000000000000e+00	0.000000000000000000e+00	2.215165513625676397e+01	1.000000000000000000e+00
3.790000000000000000e+02	3.317588016476317847e+01	1.518278244238928920e+01	-1.878464062135830163e-03	5.596792977729353424e+01	1.805097723460998838e-01	0.000000000000000000e+00	0.000000000000000000e+00	9.668958519449580180e+00	1.000000000000000000e+00
3.790000000000000000e+02	9.320020930348731270e+01	3.841091666731479393e+01	-2.247451894868427325e-03	6.785891467770240126e+01	2.642282873341912364e-01	0.000000000000000000e+00	0.000000000000000000e+00	9.895050037069934135e+00	1.000000000000000000e+00
3.800000000000000000e+02	1.245051047778093647e+02	2.145228483522236829e+01	-1.867235547414911002e-03	5.560608017913286005e+01	2.215342303625291720e-01	0.000000000000000000e+00	0.000000000000000000e+00	1.185113517276202977e+01	1.000000000000000000e+00
3.800000000000000000e+02	1.131411363264467980e+02	2.481526356240955522e+01	2.909192582871363703e-03	-8.918413960654584116e+01	8.367346516710516546e-02	0.000000000000000000e+00	0.000000000000000000e+00	1.185113517276202977e+01	1.000000000000000000e+00
3.800000000000000000e+02	5.031329274110149896e+01	4.294818122042880759e+01	-2.659568343814729032e-03	8.113976037751693582e+01	1.550962321026528867e-01	0.000000000000000000e+00	0.000000000000000000e+00	9.012545083317512251e+00	1.000000000000000000e+00
3.810000000000000000e+02	1.029885572905477744e+02	3.696168965944917773e+01	-2.987189055995693662e-03	9.169765035658369356e+01	1.610161638070104484e-01	0.000000000000000000e+00	0.000000000000000000e+00	4.420205912096270673e+00	1.000000000000000000e+00
3.830000000000000000e+02	1.123441755982863413e+02	9.838280109876890833e+00	-2.490093099304110588e-03	7.567825895470637931e+01	1.166505013626594200e-01	0.000000000000000000e+00	0.000000000000000000e+00	1.499817254666938737e+01	1.000000000000000000e+00
3.830000000000000000e+02	5.636465395515595134e+01	2.681852954388422816e+01	-4.740399033072501510e-03	1.481965143171589432e+02	8.203498576669565612e-02	0.000000000000000000e+00	0.000000000000000000e+00	1.147048056102503288e+01	1.000000000000000000e+00
3.830000000000000000e+02	2.379797343829811851e+01	4.191043695436876959e+01	3.296470396243763624e-03	-1.016645365805345875e+02	1.616637870509637365e-01	0.000000000000000000e+00	0.000000000000000000e+00	1.702494225331980360e+01	1.000000000000000000e+00
3.830000000000000000e+02	5.587966228863570706e+01	5.065711299635354692e+01	-3.456182362829800844e-03	1.068114070586878910e+02	2.329567671633135939e-01	0.000000000000000000e+00	0.000000000000000000e+00	9.508527702309034879e+00	1.000000000000000000e+00
3.850000000000000000e+02	1.353202610989921766e+02	4.752084507005451997e+01	1.306862976298834959e-03	-3.754753951561601610e+01	3.196811459928121657e-01	0.000000000000000000e+00	0.000000000000000000e+00	9.840864486176775117e+00	1.000000000000000000e+00
3.860000000000000000e+02	9.877598513103012579e+01	3.830051605080380028e+01	5.113062445837418014e-03	-1.602059482903756873e+02	5.663398956830023590e-02	0.000000000000000000e+00	0.000000000000000000e+00	4.420205912096270673e+00	1.000000000000000000e+00
3.870000000000000000e+02	7.670685172555465670e+01	1.602168690718330524e+01	2.943498313692588519e-03	-9.028967450771506265e+01	1.458061617660993958e-01	0.000000000000000000e+00	0.000000000000000000e+00	1.280794495545560352e+01	1.000000000000000000e+00
3.870000000000000000e+02	2.752964448058899904e+01	2.529949808984333259e+01	-3.145494634166620673e-03	9.679919862645621720e+01	8.623090849585046680e-02	0.000000000000000000e+00	0.000000000000000000e+00	1.702494225331980360e+01	1.000000000000000000e+00
3.870000000000000000e+02	5.712606923737250497e+01	7.317296517746331830e+00	-2.300066195240833399e-03	6.955446069785328689e+01	2.224971788077101387e-01	0.000000000000000000e+00	0.000000000000000000e+00	1.011585447304216956e+01	1.000000000000000000e+00
3.870000000000000000e+02	1.352772712380412656e+02	1.742735054972181885e+01	-2.657753801951239902e-03	8.108128503501005468e+01	1.574730412070375341e-01	0.000000000000000000e+00	0.000000000000000000e+00	2.312293687107552742e+01	1.000000000000000000e+00
3.880000000000000000e+02	6.137222950369375951e+01	1.649883422732863636e+01	-2.459078488431389476e-03	7.467878353339391140e+01	1.596593274289439535e-01	0.000000000000000000e+00	0.000000000000000000e+00	1.011585447304216956e+01	1.000000000000000000e+00
3.900000000000000000e+02	1.413451891678562902e+02	3.973991610235994187e+01	-3.331767153353779997e-03	1.028020082492352998e+02	1.342459437384988519e-01	0.000000000000000000e+00	0.000000000000000000e+00	9.840864486176775117e+00	1.000000000000000000e+00
3.910000000000000000e+02	1.415471889616864303e+02	5.116471768291479094e+01	3.264228094661811470e-03	-1.006254976549793838e+02	1.823821174878987872e-01	0.000000000000000000e+00	0.000000000000000000e+00	1.142658720142440565e+01	1.000000000000000000e+00
3.920000000000000000e+02	8.831079353518374830e+01	2.144312476634231146e+01	2.682252591722064129e-03	-8.187078190564068336e+01	2.243691869685014995e-01	0.000000000000000000e+00	0.000000000000000000e+00	1.059165357863033385e+01	1.000000000000000000e+00
3.940000000000000000e+02	5.427957180616149202e+01	1.169893861794577106e+01	-2.551772762677248074e-03	7.766594494532762383e+01	2.664252649906775350e-01	0.000000000000000000e+00	0.000000000000000000e+00	9.542953344249621495e+00	1.000000000000000000e+00
3.940000000000000000e+02	1.166127754404950281e+02	5.285509527868777013e+01	-3.078660323226841116e-03	9.464539920079850788e+01	1.097323868702594352e-01	0.000000000000000000e+00	0.000000000000000000e+00	6.887159037134633621e+00	1.000000000000000000e+00
3.950000000000000000e+02	7.550192538245087803e+01	2.223765803660561602e+01	-6.959181015665809843e-03	2.196988802811776793e+02	5.023243221592754715e-02	0.000000000000000000e+00	0.000000000000000000e+00	1.283348691788984119e+01	1.000000000000000000e+00
3.950000000000000000e+02	1.285349502908397881e+02	6.389950068662078486e+00	-5.401382199129937077e-03	1.694973273786815469e+02	4.159051234961108623e-02	0.000000000000000000e+00	0.000000000000000000e+00	1.154076221498410604e+01	1.000000000000000000e+00
3.960000000000000000e+02	1.302873373857213437e+02	1.779689233959943095e+01	-2.638521143423522633e-03	8.046149426723820852e+01	1.188919048809659040e-01	0.000000000000000000e+00	0.000000000000000000e+00	1.154076221498410604e+01	1.000000000000000000e+00
3.960000000000000000e+02	2.756011766258058771e+01	2.539054590821124791e+01	3.082087205409052028e-03	-9.475583374814489446e+01	9.423681024848673538e-02	0.000000000000000000e+00	0.000000000000000000e+00	1.345290140373483290e+01	1.000000000000000000e+00
3.970000000000000000e+02	1.900413042876266090e+01	1.500904126613959377e+01	-3.518848522115917542e-03	1.088308838211583947e+02	6.924182541891188425e-02	0.000000000000000000e+00	0.000000000000000000e+00	1.345290140373483290e+01	1.000000000000000000e+00
3.970000000000000000e+02	1.403203201784217526e+02	4.634221130132826261e+01	-2.444835755420661158e-03	7.421979787547424223e+01	1.691756542007729625e-01	0.000000000000000000e+00	0.000000000000000000e+00	2.458587674262081890e+01	1.000000000000000000e+00
3.980000000000000000e+02	4.477391678263118280e+01	1.254183902971339926e+01	-2.618708460918075381e-03	7.982301167347854687e+01	1.108485021037568519e-01	0.000000000000000000e+00	0.000000000000000000e+00	9.542953344249621495e+00	1.000000000000000000e+00
3.980000000000000000e+02	1.105938219023718574e+02	4.950768465124753703e+01	-2.811109419500905805e-03	8.602331610191916411e+01	1.424155390161783163e-01	0.000000000000000000e+00	0.000000000000000000e+00	6.887159037134633621e+00	1.000000000000000000e+00
3.980000000000000000e+02	1.085822832554104309e+02	4.283579643816772631e+01	-3.071462328807687304e-03	9.441343696421870391e+01	9.212576063299693363e-02	0.000000000000000000e+00	0.000000000000000000e+00	6.968527825592197189e+00	1.000000000000000000e+00
4.000000000000000000e+02	7.309932898921752553e+01	4.351499076887788675e+01	2.743716027715695834e-03	-8.385149976269038063e+01	3.268943076448131979e-01	0.000000000000000000e+00	0.000000000000000000e+00	4.142385277908544161e+00	1.000000000000000000e+00
4.010000000000000000e+02	7.499001379649176613e+01	2.529894839492801850e+01	2.186817308691326161e-03	-6.590490729665968672e+01	3.791891546340862007e-01	0.000000000000000000e+00	0.000000000000000000e+00	5.664483606808253136e+00	1.000000000000000000e+00
4.010000000000000000e+02	9.160561786895755176e+00	4.265899447732362404e+01	-1.485578515413410504e-03	4.330681824668435809e+01	2.419226242205528843e-01	0.000000000000000000e+00	0.000000000000000000e+00	2.523376651248337765e+01	1.000000000000000000e+00
4.010000000000000000e+02	9.618339835334059273e+01	4.678412435753847376e+01	-2.155366098265853927e-03	6.489136203827200688e+01	2.335576193794147715e-01	0.000000000000000000e+00	0.000000000000000000e+00	1.264158873439174968e+01	1.000000000000000000e+00
4.020000000000000000e+02	1.410733380000112334e+02	9.438251452634048633e+00	-1.697944614485906011e-03	5.015051837286115699e+01	3.041914762674734485e-01	0.000000000000000000e+00	0.000000000000000000e+00	1.288871864313339799e+01	1.000000000000000000e+00
4.020000000000000000e+02	8.063695659732627519e+01	2.574438249319929639e+01	-2.253086276249624802e-03	6.804048799254803725e+01	1.859775161511689756e-01	0.000000000000000000e+00	0.000000000000000000e+00	5.664483606808253136e+00	1.000000000000000000e+00
4.020000000000000000e+02	1.163321411687140738e+02	2.814033438447021851e+01	-2.442784157757056911e-03	7.415368318367271172e+01	1.341766175208942702e-01	0.000000000000000000e+00	0.000000000000000000e+00	1.661375642797433372e+01	1.000000000000000000e+00
4.020000000000000000e+02	6.999600940553048645e+01	4.077113156109444958e+01	-3.636516221515811564e-03	1.126228376817182664e+02	1.472641950721661486e-01	0.000000000000000000e+00	0.000000000000000000e+00	4.142385277908544161e+00	1.000000000000000000e+00
4.050000000000000000e+02	1.285521324141772084e+02	6.382358957939045396e+00	5.481411378899365278e-03	-1.720763440394287613e+02	4.084887351716626203e-02	0.000000000000000000e+00	0.000000000000000000e+00	1.288871864313339799e+01	1.000000000000000000e+00
4.050000000000000000e+02	1.076126383053431397e+02	5.218618321033240193e+01	-1.836122939277867218e-03	5.460344670249453003e+01	3.808754775637803736e-01	0.000000000000000000e+00	0.000000000000000000e+00	1.264158873439174968e+01	1.000000000000000000e+00
4.060000000000000000e+02	4.478954117948683233e+01	6.860983561994973279e+00	-3.701090565381055103e-03	1.147038075125361729e+02	1.418744947787921040e-01	0.000000000000000000e+00	0.000000000000000000e+00	3.538399487721730452e+01	1.000000000000000000e+00
4.070000000000000000e+02	6.487802670503188551e+01	3.611041922788393066e+01	2.225466437127967233e-03	-6.715041232930695969e+01	1.838743365163956200e-01	0.000000000000000000e+00	0.000000000000000000e+00	6.922137413800999894e+00	1.000000000000000000e+00
4.070000000000000000e+02	1.403011859227045193e+02	3.836372582032928591e+01	-2.008163693758090347e-03	6.014762413140669395e+01	2.311212184123137003e-01	0.000000000000000000e+00	0.000000000000000000e+00	2.504853158707020455e+01	1.000000000000000000e+00
4.080000000000000000e+02	9.206394101237482630e+01	1.696931835825283841e+01	2.343367069352742145e-03	-7.094987267235151762e+01	2.465442462910406585e-01	0.000000000000000000e+00	0.000000000000000000e+00	1.515953192315921072e+01	1.000000000000000000e+00
4.090000000000000000e+02	1.128573705067389454e+02	3.094299390778399683e+01	-2.139861767693860585e-03	6.439172019545783598e+01	3.253333330527974354e-01	0.000000000000000000e+00	0.000000000000000000e+00	4.447410457806953765e+00	1.000000000000000000e+00
4.090000000000000000e+02	1.166698748138917807e+02	1.460160045351333480e+01	-2.137599478054728625e-03	6.431881575375835780e+01	1.635738287707908523e-01	0.000000000000000000e+00	0.000000000000000000e+00	1.439604145205169061e+01	1.000000000000000000e+00
4.110000000000000000e+02	1.150844961579702925e+02	4.603830924840275429e+01	-2.871763541735463613e-03	8.797795305104955332e+01	1.567253068745740885e-01	0.000000000000000000e+00	0.000000000000000000e+00	7.546845453839979179e+00	1.000000000000000000e+00
4.110000000000000000e+02	1.072032146621943411e+02	5.294441776824859858e+01	2.628189806846825856e-03	-8.012855709062520759e+01	1.536917521817161569e-01	0.000000000000000000e+00	0.000000000000000000e+00	1.017860728538754955e+01	1.000000000000000000e+00
4.110000000000000000e+02	1.300813530612586248e+02	9.369176473215434342e+00	-3.049262733179382290e-03	9.369803381811372844e+01	1.112308792950761349e-01	0.000000000000000000e+00	0.000000000000000000e+00	1.439604145205169061e+01	1.000000000000000000e+00
4.120000000000000000e+02	1.155558509515313972e+02	3.447819730635718116e+01	-3.085423811216928165e-03	9.486335905321050177e+01	1.633252490416980951e-01	0.000000000000000000e+00	0.000000000000000000e+00	4.447410457806953765e+00	1.000000000000000000e+00
4.120000000000000000e+02	1.082579831677325473e+02	4.282060871879151165e+01	2.377937982847945931e-03	-7.206395333815687820e+01	1.700166838174023143e-01	0.000000000000000000e+00	0.000000000000000000e+00	7.546845453839979179e+00	1.000000000000000000e+00
4.130000000000000000e+02	1.529761047310014099e+01	9.783056646294733483e+00	-3.144246600753665844e-03	9.675897955918033233e+01	1.573229843958084961e-01	0.000000000000000000e+00	0.000000000000000000e+00	3.301275131153705189e+01	1.000000000000000000e+00
4.140000000000000000e+02	1.063555464090326979e+02	3.482787472912306725e+01	-2.763062305826994528e-03	8.447495202992890029e+01	1.801615006527707008e-01	0.000000000000000000e+00	0.000000000000000000e+00	7.574035621352845915e+00	1.000000000000000000e+00
4.150000000000000000e+02	4.527415949158727670e+01	3.371141807648954369e+01	-3.283419035741900853e-03	1.012439440382056688e+02	8.945345631994561231e-02	0.000000000000000000e+00	0.000000000000000000e+00	1.220440602735895652e+01	1.000000000000000000e+00
4.150000000000000000e+02	3.425339435018669576e+01	4.033410067462497750e+01	-2.544920981364718650e-03	7.744513975637377712e+01	2.664677105077675190e-01	0.000000000000000000e+00	0.000000000000000000e+00	3.143543940945908055e+00	1.000000000000000000e+00
4.150000000000000000e+02	1.266560740941009016e+02	4.644866736891426484e+01	-2.173123901694975525e-03	6.546362419357492968e+01	1.672185225775346673e-01	0.000000000000000000e+00	0.000000000000000000e+00	1.157885183077382862e+01	1.000000000000000000e+00
4.170000000000000000e+02	6.012586152244139015e+01	3.571662430343151584e+01	-3.471920523256987520e-03	1.073185842916442709e+02	7.333074489532753759e-02	0.000000000000000000e+00	0.000000000000000000e+00	1.371593042099248372e+01	1.000000000000000000e+00
4.170000000000000000e+02	3.359699593954494645e+01	3.725985123205127536e+01	-2.548691743729643040e-03	7.756665617064763296e+01	3.159053312670784264e-01	0.000000000000000000e+00	0.000000000000000000e+00	3.143543940945908055e+00	1.000000000000000000e+00
4.180000000000000000e+02	1.407643976868105256e+02	2.826525179482590033e+01	-2.229045564346366758e-03	6.726575311817647673e+01	1.436057797436841588e-01	0.000000000000000000e+00	0.000000000000000000e+00	1.559059537444679044e+01	1.000000000000000000e+00
4.200000000000000000e+02	6.887091601536357643e+01	2.491695098502469463e+01	-4.256634683869261332e-02	1.367173765868542205e+03	1.239068477235494292e-02	0.000000000000000000e+00	0.000000000000000000e+00	6.704315528783844513e+00	1.000000000000000000e+00
4.210000000000000000e+02	5.227388756789871849e+01	5.163607318765088650e+01	3.172527954149158193e-03	-9.767037315093770644e+01	2.652265283912558225e-01	0.000000000000000000e+00	0.000000000000000000e+00	1.775055908302861951e+01	1.000000000000000000e+00
4.210000000000000000e+02	1.021871344725470721e+02	2.662127842226164276e+01	3.662024691426331389e-03	-1.134448724580203276e+02	2.179779437942230835e-01	0.000000000000000000e+00	0.000000000000000000e+00	1.364215687521766363e+01	1.000000000000000000e+00
4.210000000000000000e+02	1.424725160143488267e+02	4.948040805735102055e+01	-3.148133931549517220e-03	9.688425250233957797e+01	2.033001533127241078e-01	0.000000000000000000e+00	0.000000000000000000e+00	2.128380895103672543e+01	1.000000000000000000e+00
4.230000000000000000e+02	1.265310645513726087e+02	3.462755420711083332e+01	-2.187146542372626467e-03	6.591551716610729272e+01	1.559731350915507520e-01	0.000000000000000000e+00	0.000000000000000000e+00	8.455308544320324415e+00	1.000000000000000000e+00
4.240000000000000000e+02	1.013713017393585432e+02	4.823071837564102537e+01	-3.034997726228695451e-03	9.323833036123099305e+01	9.623490712123128343e-02	0.000000000000000000e+00	0.000000000000000000e+00	4.846138268400602023e+00	1.000000000000000000e+00
4.250000000000000000e+02	1.181169373978848256e+02	3.546104495366766685e+01	-2.830032441668748136e-03	8.663312854262090923e+01	2.137452138456654716e-01	0.000000000000000000e+00	0.000000000000000000e+00	8.455308544320324415e+00	1.000000000000000000e+00
4.250000000000000000e+02	7.540135221754118788e+01	2.339996393208711112e+01	-2.312337946375864206e-03	6.994992958463899413e+01	3.776190611966010469e-01	0.000000000000000000e+00	0.000000000000000000e+00	6.704315528783844513e+00	1.000000000000000000e+00
4.260000000000000000e+02	2.090094976942252458e+01	1.190592429525232099e+01	2.132763218579944269e-03	-6.416296267870372105e+01	2.284090549964212791e-01	0.000000000000000000e+00	0.000000000000000000e+00	2.380899778543720302e+01	1.000000000000000000e+00
4.260000000000000000e+02	7.279711332585708305e+01	3.419203358492649159e+01	-2.601820081870749677e-03	7.927876754825378214e+01	1.924087779340307724e-01	0.000000000000000000e+00	0.000000000000000000e+00	3.540919501318678275e+00	1.000000000000000000e+00
4.270000000000000000e+02	1.081848159184321361e+02	5.183012024500077786e+01	-2.458681230913678691e-03	7.466598153092762402e+01	1.711867194354749211e-01	0.000000000000000000e+00	0.000000000000000000e+00	5.203043877627346880e+00	1.000000000000000000e+00
4.280000000000000000e+02	1.425030844737933933e+02	4.934552391454530351e+01	2.842998060569535291e-03	-8.705095798006321672e+01	1.066813746921396744e-01	0.000000000000000000e+00	0.000000000000000000e+00	2.171920930216302992e+01	1.000000000000000000e+00
4.290000000000000000e+02	1.043676016708274119e+02	4.442188091033268904e+01	2.805229644862889445e-03	-8.583383475528319195e+01	2.355156456320904867e-01	0.000000000000000000e+00	0.000000000000000000e+00	3.132021833114728260e+00	1.000000000000000000e+00
4.300000000000000000e+02	6.722990595992277463e+01	2.901027581967462865e+01	-2.972558993697095239e-03	9.122618264287524426e+01	1.055295605841962692e-01	0.000000000000000000e+00	0.000000000000000000e+00	7.605551353653541291e+00	1.000000000000000000e+00
4.300000000000000000e+02	4.470993535877483538e+01	1.188182547852542825e+01	3.032196294459823301e-03	-9.314805155009381110e+01	2.282109067464912489e-01	0.000000000000000000e+00	0.000000000000000000e+00	8.884861146514333896e+00	1.000000000000000000e+00
4.310000000000000000e+02	7.613971571002709027e+01	3.536041717611557544e+01	4.624214758047581059e-03	-1.444523652221738246e+02	1.514471929784665383e-01	0.000000000000000000e+00	0.000000000000000000e+00	3.540919501318678275e+00	1.000000000000000000e+00
4.310000000000000000e+02	1.058630047833284351e+02	4.717384935023704173e+01	-2.809186320390811512e-03	8.596134239858382387e+01	3.540173824638894740e-01	0.000000000000000000e+00	0.000000000000000000e+00	3.132021833114728260e+00	1.000000000000000000e+00
4.320000000000000000e+02	3.694047821758778127e+01	7.571803051194276435e+00	-3.170723369756556827e-03	9.761221869742897184e+01	8.538691299901346454e-02	0.000000000000000000e+00	0.000000000000000000e+00	8.884861146514333896e+00	1.000000000000000000e+00
4.320000000000000000e+02	1.359208366510852954e+02	1.434110374127252641e+01	-1.623755621435368172e-03	4.775970730029174405e+01	2.141106097247303941e-01	0.000000000000000000e+00	0.000000000000000000e+00	8.406089041041685306e+00	1.000000000000000000e+00
4.320000000000000000e+02	2.716059514218969539e+01	3.697880779253251404e+01	2.080415455561596648e-03	-6.247600607904681880e+01	3.434895684054831699e-01	0.000000000000000000e+00	0.000000000000000000e+00	9.697154205690566187e+00	1.000000000000000000e+00
4.330000000000000000e+02	3.680922171584592206e+01	3.600988832679909990e+01	-2.635460935240128023e-03	8.036287613928702456e+01	1.942227599847261565e-01	0.000000000000000000e+00	0.000000000000000000e+00	9.585679328389936416e+00	1.000000000000000000e+00
4.330000000000000000e+02	1.148645299782780143e+02	4.630730179489131615e+01	2.979042903560517094e-03	-9.143513282345595883e+01	1.072996541971641404e-01	0.000000000000000000e+00	0.000000000000000000e+00	9.043138863303365582e+00	1.000000000000000000e+00
4.330000000000000000e+02	1.305066121045515217e+02	7.910823379917177434e+00	-2.382131259562008611e-03	7.219908568038316332e+01	1.292692032328233154e-01	0.000000000000000000e+00	0.000000000000000000e+00	8.406089041041685306e+00	1.000000000000000000e+00
4.350000000000000000e+02	4.539274260005304740e+01	4.027702055079946319e+01	2.024993719796311636e-03	-6.068998777524805632e+01	2.114191856173845974e-01	0.000000000000000000e+00	0.000000000000000000e+00	9.585679328389936416e+00	1.000000000000000000e+00
4.360000000000000000e+02	4.455724767758605509e+01	1.437807086593138450e+01	2.787054133542795926e-03	-8.524811156472729579e+01	3.123701802056200183e-01	0.000000000000000000e+00	0.000000000000000000e+00	5.609723417554422831e+00	1.000000000000000000e+00
4.360000000000000000e+02	4.611248942228198189e+01	2.023140883030988135e+01	-2.289712227693242903e-03	6.922079421661474896e+01	3.331672471336838415e-01	0.000000000000000000e+00	0.000000000000000000e+00	6.056429823722837114e+00	1.000000000000000000e+00
4.370000000000000000e+02	4.963854930619677219e+01	1.200123040419724774e+01	-2.863485595876309481e-03	8.771118834911170836e+01	2.323969874161143645e-01	0.000000000000000000e+00	0.000000000000000000e+00	5.609723417554422831e+00	1.000000000000000000e+00
4.370000000000000000e+02	8.368799213636751233e+01	1.419767110227320117e+01	2.801327235025678330e-03	-8.570807587563170671e+01	2.259767415955119541e-01	0.000000000000000000e+00	0.000000000000000000e+00	2.389708874206439404e+01	1.000000000000000000e+00
4.380000000000000000e+02	1.006680825063399425e+02	3.484611629744448180e+01	-2.835236394354172240e-03	8.680083088214402665e+01	1.183578770017998938e-01	0.000000000000000000e+00	0.000000000000000000e+00	1.375991760399185182e+01	1.000000000000000000e+00
4.380000000000000000e+02	8.801658352167521571e+01	4.684259979324461654e+01	-2.196867146682730549e-03	6.622877291283015211e+01	1.441222594677733504e-01	0.000000000000000000e+00	0.000000000000000000e+00	1.743490874148693948e+01	1.000000000000000000e+00
4.390000000000000000e+02	1.269187401506529227e+02	7.797027397254358227e+00	-3.433546112989905186e-03	1.060819323140744501e+02	2.395952540647755535e-01	0.000000000000000000e+00	0.000000000000000000e+00	3.559590989856939558e+00	1.000000000000000000e+00
4.390000000000000000e+02	1.304723400763699317e+02	8.003462818184909011e+00	3.366180011503918344e-03	-1.039109954307713224e+02	2.583196090399539901e-01	0.000000000000000000e+00	0.000000000000000000e+00	3.559590989856939558e+00	1.000000000000000000e+00
4.390000000000000000e+02	5.195733376684176363e+01	3.250204155921164784e+01	-2.009257435383749856e-03	6.018287099865256096e+01	1.625496401966716187e-01	0.000000000000000000e+00	0.000000000000000000e+00	1.017566486804239823e+01	1.000000000000000000e+00
4.400000000000000000e+02	6.152440220236121604e+01	5.262004838176514099e+00	-2.488652758435627721e-03	7.563184259622718741e+01	1.294474985286504509e-01	0.000000000000000000e+00	0.000000000000000000e+00	1.366347907009661178e+01	1.000000000000000000e+00
4.400000000000000000e+02	1.993622242788938692e+01	4.948298713326181542e+01	-2.608179527589487255e-03	7.948370675304127531e+01	1.224639582096073154e-01	0.000000000000000000e+00	0.000000000000000000e+00	1.499114951860410017e+01	1.000000000000000000e+00
4.400000000000000000e+02	6.834859596202197451e+01	4.342714144477630356e+01	-2.441726001818582143e-03	7.411958309914281529e+01	1.552465997472454173e-01	0.000000000000000000e+00	0.000000000000000000e+00	1.344363484491109162e+01	1.000000000000000000e+00
4.410000000000000000e+02	1.077863072254696419e+02	4.662177803327129766e+01	-3.216819590998232226e-03	9.909771339976484228e+01	8.625269972609184155e-02	0.000000000000000000e+00	0.000000000000000000e+00	1.375991760399185182e+01	1.000000000000000000e+00
4.410000000000000000e+02	4.025908972159650290e+01	7.340981158082393598e+00	-7.934517076576725085e-04	2.100237162240787114e+01	4.729037935283137983e-01	0.000000000000000000e+00	0.000000000000000000e+00	8.245895546934272957e+00	1.000000000000000000e+00
4.420000000000000000e+02	1.272131114036811539e+02	2.219023116663703377e+01	-1.821322569713578398e-03	5.412649067468705510e+01	3.228180683674259921e-01	0.000000000000000000e+00	0.000000000000000000e+00	7.897634986225541276e+00	1.000000000000000000e+00
4.440000000000000000e+02	1.344433557940500350e+02	1.901277866011659157e+01	-1.561069999410590959e-03	4.573960333250170862e+01	3.184314525217902814e-01	0.000000000000000000e+00	0.000000000000000000e+00	7.897634986225541276e+00	1.000000000000000000e+00
4.440000000000000000e+02	8.129545362359148442e+01	4.704794170637131856e+01	-2.329810016607146515e-03	7.051298371507050433e+01	1.327081455507496122e-01	0.000000000000000000e+00	0.000000000000000000e+00	3.375995708406259066e+00	1.000000000000000000e+00
4.440000000000000000e+02	5.107181824883108234e+00	5.168165006412119311e+01	1.786408105509354038e-03	-5.300133875955827989e+01	1.977726837440625385e-01	0.000000000000000000e+00	0.000000000000000000e+00	1.499114951860410017e+01	1.000000000000000000e+00
4.460000000000000000e+02	1.503099594282851648e+01	3.483274706233278550e+01	-3.602496118350484531e-03	1.115265074042307134e+02	1.955598286579794953e-01	0.000000000000000000e+00	0.000000000000000000e+00	1.238075846511563327e+01	1.000000000000000000e+00
4.460000000000000000e+02	1.286418818147867569e+02	5.027888530902957598e+01	-1.826787501166651870e-03	5.430260330395458368e+01	2.318095965626671973e-01	0.000000000000000000e+00	0.000000000000000000e+00	2.117379099445760460e+01	1.000000000000000000e+00
4.470000000000000000e+02	7.839933405596042348e+01	1.568832826018184257e+01	2.062033319689864433e-03	-6.188362421520786683e+01	2.621773040380129816e-01	0.000000000000000000e+00	0.000000000000000000e+00	1.741300918947673537e+01	1.000000000000000000e+00
4.490000000000000000e+02	8.263750542762763018e+01	5.014572219866911951e+01	-1.244688208931331308e-03	3.554389832647903091e+01	3.617653387996537795e-01	0.000000000000000000e+00	0.000000000000000000e+00	3.020567431734288544e+00	1.000000000000000000e+00
4.500000000000000000e+02	5.536125401977596994e+01	7.899324285604879314e+00	-2.648533566932723647e-03	8.078415416602867083e+01	1.305407458119726138e-01	0.000000000000000000e+00	0.000000000000000000e+00	1.255240956593540780e+01	1.000000000000000000e+00
4.510000000000000000e+02	6.478878599102178271e+01	3.143125853123900626e+01	-2.780457328133043807e-03	8.503552321747102383e+01	1.000440907742611296e-01	0.000000000000000000e+00	0.000000000000000000e+00	6.910190904703506831e+00	1.000000000000000000e+00
4.520000000000000000e+02	1.159538607713099054e+02	2.774185237022684092e+01	3.315142165547271726e-03	-1.022662521580041357e+02	1.709090620102486913e-01	0.000000000000000000e+00	0.000000000000000000e+00	1.203808295140707330e+01	1.000000000000000000e+00
4.520000000000000000e+02	1.367282033322081247e+02	4.437911195243876250e+01	-3.979755765500120508e-03	1.236840594150062742e+02	1.438276146328586469e-01	0.000000000000000000e+00	0.000000000000000000e+00	1.014192807481938985e+01	1.000000000000000000e+00
4.520000000000000000e+02	1.284498658721100242e+02	5.023810793908581473e+01	1.417785817415898172e-03	-4.112213388385175250e+01	3.399208410209753062e-01	0.000000000000000000e+00	0.000000000000000000e+00	1.014192807481938985e+01	1.000000000000000000e+00
4.530000000000000000e+02	1.268552127012355442e+02	2.263538908877027467e+01	2.220170838263305167e-03	-6.697975660423335853e+01	1.904863377185690432e-01	0.000000000000000000e+00	0.000000000000000000e+00	1.203808295140707330e+01	1.000000000000000000e+00
4.540000000000000000e+02	9.852830437247131101e+01	3.879531955525813203e+01	-2.210700503664928679e-03	6.667456603771209700e+01	1.464045127948299108e-01	0.000000000000000000e+00	0.000000000000000000e+00	1.295420320240072520e+01	1.000000000000000000e+00
4.540000000000000000e+02	8.120920758387701710e+01	4.748418262932373324e+01	2.566084853098055465e-03	-7.812716571194958703e+01	3.715875719444405867e-01	0.000000000000000000e+00	0.000000000000000000e+00	3.020567431734288544e+00	1.000000000000000000e+00
4.550000000000000000e+02	9.625816909696760604e+01	8.543601332522994696e+00	-3.255394632271729760e-03	1.003408309029054379e+02	8.878643370260419498e-02	0.000000000000000000e+00	0.000000000000000000e+00	1.660815428907737612e+01	1.000000000000000000e+00
4.550000000000000000e+02	6.875501990866736435e+01	2.577266092671146325e+01	1.456345687805504123e-03	-4.236476249078690159e+01	3.264920530761331596e-01	0.000000000000000000e+00	0.000000000000000000e+00	6.910190904703506831e+00	1.000000000000000000e+00
4.560000000000000000e+02	7.794159174560437009e+01	5.272126524872413000e+01	-2.672464969039605332e-03	8.155536642793749991e+01	1.875061581738037830e-01	0.000000000000000000e+00	0.000000000000000000e+00	6.172871910946798657e+00	1.000000000000000000e+00
4.570000000000000000e+02	8.119283398683029418e+01	2.049723297377679998e+01	-3.059728725406630438e-03	9.403531040151855791e+01	1.271183291186774866e-01	0.000000000000000000e+00	0.000000000000000000e+00	1.351034267254359378e+01	1.000000000000000000e+00
4.580000000000000000e+02	1.339002055106869591e+02	1.112033589287795010e+01	-2.728875333103053351e-03	8.337324422173220739e+01	1.191360091380527786e-01	0.000000000000000000e+00	0.000000000000000000e+00	7.702306242135794179e+00	1.000000000000000000e+00
4.580000000000000000e+02	1.125276787488348589e+02	3.359605086665962403e+01	-3.218137535594526883e-03	9.914018542161460346e+01	1.118558107010412250e-01	0.000000000000000000e+00	0.000000000000000000e+00	1.362378203315538983e+01	1.000000000000000000e+00
4.590000000000000000e+02	1.268705850100413812e+02	7.972327464593897517e+00	2.612103807003517131e-03	-7.961017040066792561e+01	3.422609666973822629e-01	0.000000000000000000e+00	0.000000000000000000e+00	4.777203144086999309e+00	1.000000000000000000e+00
4.590000000000000000e+02	1.236703609592284465e+02	1.151919029031371444e+01	-3.022500869117020119e-03	9.283560721961133311e+01	2.633119293176500175e-01	0.000000000000000000e+00	0.000000000000000000e+00	4.777203144086999309e+00	1.000000000000000000e+00
4.590000000000000000e+02	1.071567140478984186e+02	2.107566049462160507e+01	-2.871393763093753847e-03	8.796603658157548011e+01	1.031375774516610777e-01	0.000000000000000000e+00	0.000000000000000000e+00	1.362378203315538983e+01	1.000000000000000000e+00
4.590000000000000000e+02	1.347739065275436872e+02	4.518382069384067279e+01	-2.791974299959304375e-03	8.540666862102079904e+01	1.580317324051659922e-01	0.000000000000000000e+00	0.000000000000000000e+00	2.255802641246038220e+01	1.000000000000000000e+00
4.590000000000000000e+02	9.612192205647994570e+01	5.152405495035426952e+01	-3.233172368726987180e-03	9.962469726156953698e+01	9.494509063957323747e-02	0.000000000000000000e+00	0.000000000000000000e+00	1.295420320240072520e+01	1.000000000000000000e+00
4.620000000000000000e+02	1.260764968295854089e+02	2.303882253582784045e+01	-6.597473381330485817e-03	2.080425067189607944e+02	8.209182201097264819e-02	0.000000000000000000e+00	0.000000000000000000e+00	1.176823762925049444e+01	1.000000000000000000e+00
4.620000000000000000e+02	3.468298915748710698e+01	4.912874476763716558e+01	-2.521621391758288502e-03	7.669428825500038727e+01	1.297092609876593361e-01	0.000000000000000000e+00	0.000000000000000000e+00	1.819769694948080030e+01	1.000000000000000000e+00
4.630000000000000000e+02	7.939520798185998274e+01	2.698260101079658568e+01	-2.991876257040538677e-03	9.184869988154140685e+01	8.561051726237223214e-02	0.000000000000000000e+00	0.000000000000000000e+00	2.044375709084365411e+01	1.000000000000000000e+00
4.630000000000000000e+02	8.850763182993833311e+01	8.682029008741759313e+00	-3.090850041354088577e-03	9.503822449565417685e+01	1.300875848338148844e-01	0.000000000000000000e+00	0.000000000000000000e+00	2.044375709084365411e+01	1.000000000000000000e+00
4.640000000000000000e+02	1.418486162786420266e+02	2.376389918224371200e+01	3.006511871175903891e-03	-9.232034650848576973e+01	1.174877358810451078e-01	0.000000000000000000e+00	0.000000000000000000e+00	3.971536433451613668e+00	1.000000000000000000e+00
4.660000000000000000e+02	8.824271992990618685e+01	4.696669497897799062e+01	2.298387647984573810e-03	-6.950036791129447522e+01	2.461227181508844897e-01	0.000000000000000000e+00	0.000000000000000000e+00	2.168557130938359734e+01	1.000000000000000000e+00
4.670000000000000000e+02	2.068384135079461572e+01	3.750204983951938686e+01	-1.799157567463890344e-03	5.341220233320785837e+01	2.366203509925313142e-01	0.000000000000000000e+00	0.000000000000000000e+00	9.830193629716045933e+00	1.000000000000000000e+00
4.670000000000000000e+02	1.362255489472157137e+02	4.959391832753914997e+01	1.026428554021001837e-03	-2.851027274135577017e+01	4.310340332826451126e-01	0.000000000000000000e+00	0.000000000000000000e+00	5.675331568493209744e+00	1.000000000000000000e+00
4.690000000000000000e+02	5.939545924699331181e+01	2.091631744870047172e+01	-1.877221322419778474e-03	5.592788130445021011e+01	1.975775745424867003e-01	0.000000000000000000e+00	0.000000000000000000e+00	1.094077544111754285e+01	1.000000000000000000e+00
4.690000000000000000e+02	1.380346444936174350e+02	2.487147349815659680e+01	-2.421978761202564501e-03	7.348320943269736460e+01	1.360137193875845529e-01	0.000000000000000000e+00	0.000000000000000000e+00	3.971536433451613668e+00	1.000000000000000000e+00
4.690000000000000000e+02	1.265880959490263109e+02	3.370218234329568219e+01	-3.354172434161572028e-03	1.035240397964596468e+02	8.243459435042299610e-02	0.000000000000000000e+00	0.000000000000000000e+00	1.305753820602957838e+01	1.000000000000000000e+00
4.700000000000000000e+02	1.119100043051344606e+01	3.494887964152135851e+01	-3.510232452053950111e-03	1.085532227442361943e+02	8.453567567414799200e-02	0.000000000000000000e+00	0.000000000000000000e+00	9.830193629716045933e+00	1.000000000000000000e+00
4.700000000000000000e+02	6.703389292229211094e+01	5.148882500535503937e+01	-2.633627093494881038e-03	8.030377883967966568e+01	2.511937707005622578e-01	0.000000000000000000e+00	0.000000000000000000e+00	2.168557130938359734e+01	1.000000000000000000e+00
4.710000000000000000e+02	5.233409554620615722e+01	2.927321339983964421e+01	-2.676322677368746239e-03	8.167968475884906354e+01	1.001781665714679415e-01	0.000000000000000000e+00	0.000000000000000000e+00	1.094077544111754285e+01	1.000000000000000000e+00
4.730000000000000000e+02	4.078592834506167719e+01	1.243927971121975951e+01	1.960131004722623707e-03	-5.859972490715048110e+01	2.140594456787562327e-01	0.000000000000000000e+00	0.000000000000000000e+00	2.041424720969256512e+01	1.000000000000000000e+00
4.740000000000000000e+02	1.087182280899227891e+02	1.223490858185832586e+01	-2.828445387556958058e-03	8.658198420992118827e+01	1.016385202935650156e-01	0.000000000000000000e+00	0.000000000000000000e+00	8.588925631320083909e+00	1.000000000000000000e+00
4.750000000000000000e+02	9.973513204897527373e+01	2.120246057793420036e+01	-3.027098177309037880e-03	9.298375986163469520e+01	2.396858901107533635e-01	0.000000000000000000e+00	0.000000000000000000e+00	4.344699090759077009e+00	1.000000000000000000e+00
4.760000000000000000e+02	6.050526013664127589e+01	3.784711489146061325e+01	-2.775688752421708386e-03	8.488185131625947122e+01	2.589798766569042510e-01	0.000000000000000000e+00	0.000000000000000000e+00	5.168719535498618178e+00	1.000000000000000000e+00
4.760000000000000000e+02	1.207348532187388201e+02	3.053200738695095140e+01	3.424080696141360187e-03	-1.057769002267327210e+02	1.935694485233782069e-01	0.000000000000000000e+00	0.000000000000000000e+00	6.119980687732207159e+00	1.000000000000000000e+00
4.770000000000000000e+02	2.812045208127674556e+01	5.088097611678684018e+01	-2.560229558464952471e-03	7.793847325682429528e+01	1.150287161096962274e-01	0.000000000000000000e+00	0.000000000000000000e+00	1.978560872019251349e+01	1.000000000000000000e+00
4.770000000000000000e+02	9.315263926960089691e+01	5.333047257422988707e+01	-3.304594141760210015e-03	1.019263320293314905e+02	1.401649995029138340e-01	0.000000000000000000e+00	0.000000000000000000e+00	2.365763524143105201e+01	1.000000000000000000e+00
4.770000000000000000e+02	1.235402377839379682e+02	2.509289155259353521e+01	-3.543413840831118738e-03	1.096225246504858859e+02	2.200438745612308677e-01	0.000000000000000000e+00	0.000000000000000000e+00	6.119980687732207159e+00	1.000000000000000000e+00
4.780000000000000000e+02	6.517898632107232970e+01	3.563986656161446831e+01	3.314469008320140159e-03	-1.022445590242112416e+02	1.391886622448645916e-01	0.000000000000000000e+00	0.000000000000000000e+00	5.168719535498618178e+00	1.000000000000000000e+00
4.780000000000000000e+02	1.167711854109683856e+02	1.522146544315616801e+01	1.520236374498810331e-03	-4.442370081707427687e+01	2.858029938757656874e-01	0.000000000000000000e+00	0.000000000000000000e+00	8.588925631320083909e+00	1.000000000000000000e+00
4.790000000000000000e+02	1.299412938441032495e+01	3.402670223751071177e+01	-1.537095740156358553e-03	4.496700995813655055e+01	3.069764985690022208e-01	0.000000000000000000e+00	0.000000000000000000e+00	3.234209232524750899e+00	1.000000000000000000e+00
4.800000000000000000e+02	1.362704471346499702e+02	2.334248713443754397e+01	-2.670879189673813249e-03	8.150426317514357777e+01	1.255465756354187112e-01	0.000000000000000000e+00	0.000000000000000000e+00	1.284998621555896214e+01	1.000000000000000000e+00
4.800000000000000000e+02	1.037197084321132756e+01	3.591995181022041805e+01	1.309739733561830505e-03	-3.764024576265698840e+01	4.058126445311854846e-01	0.000000000000000000e+00	0.000000000000000000e+00	3.234209232524750899e+00	1.000000000000000000e+00
4.810000000000000000e+02	8.565889444186346680e+01	1.991470699492943908e+01	1.470865826574880826e-03	-4.283268781390622593e+01	2.583749290248119612e-01	0.000000000000000000e+00	0.000000000000000000e+00	1.032144848482158572e+01	1.000000000000000000e+00
4.810000000000000000e+02	6.869314186796562183e+01	2.520176391402396732e+01	1.803688003285299673e-03	-5.355819994929643713e+01	2.220728082931261449e-01	0.000000000000000000e+00	0.000000000000000000e+00	1.008829727185667835e+01	1.000000000000000000e+00
4.820000000000000000e+02	9.523793806132346162e+01	2.976492072060590388e+01	-1.885682878355377217e-03	5.620056301625366046e+01	3.182411060010627013e-01	0.000000000000000000e+00	0.000000000000000000e+00	4.886006131097297533e+00	1.000000000000000000e+00
4.820000000000000000e+02	8.358152597003680739e+00	5.184109669382842611e+01	-2.170616828930592782e-03	6.538283138215693668e+01	2.956952731473493357e-01	0.000000000000000000e+00	0.000000000000000000e+00	1.604800044658512093e+01	1.000000000000000000e+00
4.840000000000000000e+02	7.555502300593632015e+01	1.780660812839559171e+01	-1.621666439997212833e-03	4.769238143550279574e+01	2.395500684365020616e-01	0.000000000000000000e+00	0.000000000000000000e+00	1.008829727185667835e+01	1.000000000000000000e+00
4.840000000000000000e+02	3.527201762875776581e+01	4.755552969781422235e+01	-1.775193357364409762e-03	5.263993280244081774e+01	3.038382728105704089e-01	0.000000000000000000e+00	0.000000000000000000e+00	2.001980611560502155e+01	1.000000000000000000e+00
4.850000000000000000e+02	9.525439319499905366e+01	3.465089914275392857e+01	-3.069983713646479238e-03	9.436578718014524725e+01	8.944016220720663046e-02	0.000000000000000000e+00	0.000000000000000000e+00	4.576586292446943816e+00	1.000000000000000000e+00
4.850000000000000000e+02	5.215204071209006997e+01	1.886719798146162574e+01	-1.668385897082638519e-03	4.919796050743033788e+01	3.110618502428317278e-01	0.000000000000000000e+00	0.000000000000000000e+00	1.771255918840885357e+01	1.000000000000000000e+00
4.860000000000000000e+02	9.838587137042729580e+01	4.551700454386595140e+01	-2.632941244677490262e-03	8.028167670728369387e+01	1.051023561549844221e-01	0.000000000000000000e+00	0.000000000000000000e+00	1.130833330563170414e+01	1.000000000000000000e+00
4.880000000000000000e+02	9.599329540576147224e+01	1.150844347436990311e+01	-3.465280879450304517e-03	1.071046154361818310e+02	2.258061002197898626e-01	0.000000000000000000e+00	0.000000000000000000e+00	7.233970571679845918e+00	1.000000000000000000e+00
4.880000000000000000e+02	1.527631110831003802e+01	4.853754683337778886e+01	-2.899927589871349309e-03	8.888556636891443929e+01	8.025841549973411482e-02	0.000000000000000000e+00	0.000000000000000000e+00	1.121134039005688621e+01	1.000000000000000000e+00
4.880000000000000000e+02	9.509483498266853019e+01	3.007709511666239166e+01	2.189186351952904404e-03	-6.598125197567856048e+01	2.583208947380285503e-01	0.000000000000000000e+00	0.000000000000000000e+00	4.576586292446943816e+00	1.000000000000000000e+00
4.880000000000000000e+02	1.490290647514723688e+01	3.733242647161221583e+01	-2.045313904612108737e-03	6.134482511508323199e+01	2.848236277498632507e-01	0.000000000000000000e+00	0.000000000000000000e+00	1.121134039005688621e+01	1.000000000000000000e+00
4.890000000000000000e+02	1.365547838165115309e+02	5.250153663981431862e+01	-2.269777925579698555e-03	6.857839231496689081e+01	2.055181769739503617e-01	0.000000000000000000e+00	0.000000000000000000e+00	3.880270049772537533e+01	1.000000000000000000e+00
4.900000000000000000e+02	9.897546833336909344e+01	1.809911679822492658e+01	-2.525859324407255923e-03	7.683085967732785093e+01	1.529352084430012360e-01	0.000000000000000000e+00	0.000000000000000000e+00	7.233970571679845918e+00	1.000000000000000000e+00
4.910000000000000000e+02	6.755423390544524409e+01	1.323988397998675737e+01	-3.041026685321272013e-03	9.343261931922751273e+01	1.000291718107024774e-01	0.000000000000000000e+00	0.000000000000000000e+00	1.583421561863215921e+01	1.000000000000000000e+00
4.910000000000000000e+02	4.322175328433155528e+01	1.475334881080179983e+01	1.673638347506050056e-03	-4.936722573282381177e+01	2.670852137293142636e-01	0.000000000000000000e+00	0.000000000000000000e+00	2.437950346030425663e+01	1.000000000000000000e+00
4.920000000000000000e+02	8.845984113628786361e+01	1.040807427341711389e+01	-2.738227611521661629e-03	8.367463031524245309e+01	2.215629244990767743e-01	0.000000000000000000e+00	0.000000000000000000e+00	7.613392516392125664e+00	1.000000000000000000e+00
4.930000000000000000e+02	1.196949813739312560e+02	1.478399482759234296e+01	-2.887379439255534103e-03	8.848119024519318998e+01	1.207062270462999631e-01	0.000000000000000000e+00	0.000000000000000000e+00	1.496312742360176351e+01	1.000000000000000000e+00
4.940000000000000000e+02	2.974912367987379369e+01	3.740101991126800840e+01	-2.080011890956620646e-03	6.246300082467685399e+01	1.847665604896973068e-01	0.000000000000000000e+00	0.000000000000000000e+00	8.712751881354233063e+00	1.000000000000000000e+00
4.960000000000000000e+02	7.459124432785738179e+01	4.093833055090895812e+01	3.056369879233829592e-03	-9.392706837947737597e+01	1.338048638312752114e-01	0.000000000000000000e+00	0.000000000000000000e+00	2.837008151715865623e+01	1.000000000000000000e+00
4.960000000000000000e+02	8.076468056818079333e+01	4.510251500417312265e+00	-3.354302187382389531e-03	1.035282212177766894e+02	2.433422569587602169e-01	0.000000000000000000e+00	0.000000000000000000e+00	6.415144625414009205e+00	1.000000000000000000e+00
4.970000000000000000e+02	1.047671839284337381e+02	1.375635397537744709e+01	-3.614317882763899009e-03	1.119074750396540026e+02	6.989403891321577245e-02	0.000000000000000000e+00	0.000000000000000000e+00	8.389109546407041762e+00	1.000000000000000000e+00
4.970000000000000000e+02	7.676579519695151532e+01	9.526524654138780690e+00	-2.690181595568559136e-03	8.212630161835241438e+01	2.834169442534485439e-01	0.000000000000000000e+00	0.000000000000000000e+00	6.415144625414009205e+00	1.000000000000000000e+00
4.970000000000000000e+02	2.103986827543400651e+01	3.764783086377634191e+01	1.742773338304021711e-03	-5.159516676161199911e+01	2.851918779132815995e-01	0.000000000000000000e+00	0.000000000000000000e+00	3.693405568260364369e+00	1.000000000000000000e+00
4.980000000000000000e+02	1.346607978067092972e+02	5.120824104964944468e+01	-6.840465734687573365e-03	2.158731671049304452e+02	3.962224135921899038e-02	0.000000000000000000e+00	0.000000000000000000e+00	3.694221692564561010e+01	1.000000000000000000e+00
4.980000000000000000e+02	1.931154325240156311e+01	4.091189846516216022e+01	-1.572941112852617668e-03	4.612216128744782395e+01	3.513891321723362493e-01	0.000000000000000000e+00	0.000000000000000000e+00	3.693405568260364369e+00	1.000000000000000000e+00
4.980000000000000000e+02	4.735711423980976065e+01	5.069449471689178921e+01	-2.280746447674439781e-03	6.893186340273277324e+01	1.751850124141937082e-01	0.000000000000000000e+00	0.000000000000000000e+00	2.206258833334267422e+01	1.000000000000000000e+00
4.990000000000000000e+02	6.490441897996791454e+01	6.963451926218123589e+00	-3.430888529241604961e-03	1.059962891426219329e+02	1.583666816953777090e-01	0.000000000000000000e+00	0.000000000000000000e+00	7.019678213454048965e+00	1.000000000000000000e+00
4.990000000000000000e+02	6.761090840959600712e+01	1.344039543282313609e+01	3.053686505449145980e-03	-9.384059409950037889e+01	2.309936832866935630e-01	0.000000000000000000e+00	0.000000000000000000e+00	7.019678213454048965e+00	1.000000000000000000e+00
5.000000000000000000e+02	1.331258384377815673e+02	1.429792689334351508e+01	-3.413003856418884117e-03	1.054199385000850384e+02	8.666770728487716013e-02	0.000000000000000000e+00	0.000000000000000000e+00	1.354812310999676583e+01	1.000000000000000000e+00
5.010000000000000000e+02	1.105539313909571462e+02	1.983012650870437810e+01	-2.454836173510597554e-03	7.454207088817649662e+01	1.595348517695049928e-01	0.000000000000000000e+00	0.000000000000000000e+00	8.389109546407041762e+00	1.000000000000000000e+00
5.030000000000000000e+02	4.430364756243652558e+00	3.482531356038680315e+01	-3.222216882683665712e-03	9.927164627299619326e+01	2.613690098901930714e-01	0.000000000000000000e+00	0.000000000000000000e+00	1.587259710541472302e+01	1.000000000000000000e+00
5.030000000000000000e+02	8.183884984908176818e+01	4.043368480509457896e+01	2.493108708161455214e-03	-7.577543982683071988e+01	2.696136329259724018e-01	0.000000000000000000e+00	0.000000000000000000e+00	9.711263670158377437e+00	1.000000000000000000e+00
5.040000000000000000e+02	7.157663064586920143e+01	5.124169209163511596e+01	-1.935985281729179358e-03	5.782160595022386218e+01	2.803825310544084681e-01	0.000000000000000000e+00	0.000000000000000000e+00	1.459095091184095061e+01	1.000000000000000000e+00
5.040000000000000000e+02	8.808215759877528228e+01	4.787208183765172009e+01	-3.432387492519558408e-03	1.060445946641683008e+02	1.801716948547341657e-01	0.000000000000000000e+00	0.000000000000000000e+00	9.711263670158377437e+00	1.000000000000000000e+00
5.050000000000000000e+02	4.793840523552156441e+01	1.138014235599371915e+01	-3.144936415110128648e-03	9.678120948485576491e+01	6.532666709558543339e-02	0.000000000000000000e+00	0.000000000000000000e+00	2.539076343987479945e+01	1.000000000000000000e+00
5.060000000000000000e+02	9.988346842637172074e+01	4.718717580779598109e+01	-1.529380828496632516e-03	4.471838957037359563e+01	2.726667143812461225e-01	0.000000000000000000e+00	0.000000000000000000e+00	1.182116887280093387e+01	1.000000000000000000e+00
5.070000000000000000e+02	9.963341993770240990e+00	1.616779758404124223e+01	-1.833082249435231785e-03	5.450545757169354744e+01	1.969200733173713802e-01	0.000000000000000000e+00	0.000000000000000000e+00	1.335974502404165598e+01	1.000000000000000000e+00
5.070000000000000000e+02	8.645074326600452252e+01	2.813306852388503287e+01	-3.843510820414417460e-03	1.192934360907266438e+02	9.336747351419560914e-02	0.000000000000000000e+00	0.000000000000000000e+00	8.425284951960671620e+00	1.000000000000000000e+00
5.070000000000000000e+02	6.269114109821511249e+01	3.966827755614550455e+01	-5.741241452211245239e-03	1.804496160130407816e+02	7.845551806598227707e-02	0.000000000000000000e+00	0.000000000000000000e+00	1.459095091184095061e+01	1.000000000000000000e+00
5.080000000000000000e+02	7.331996351930790468e+01	1.069649979848307098e+01	-2.405832835304192677e-03	7.296289156845007540e+01	1.814100356801153779e-01	0.000000000000000000e+00	0.000000000000000000e+00	2.182776455965942475e+01	1.000000000000000000e+00
5.080000000000000000e+02	1.810237052553763704e+01	2.676208857808525465e+01	1.529246690863785615e-03	-4.471406685719644969e+01	2.566979763814857263e-01	0.000000000000000000e+00	0.000000000000000000e+00	1.335974502404165598e+01	1.000000000000000000e+00
5.100000000000000000e+02	1.050185589971771662e+02	1.172672671025501856e+01	-1.900548759798076836e-03	5.667963022683703400e+01	3.105394739507170154e-01	0.000000000000000000e+00	0.000000000000000000e+00	9.767375392790119903e+00	1.000000000000000000e+00
5.110000000000000000e+02	8.413128195028046719e+01	3.623279232945979800e+01	-2.951096916780361970e-03	9.053454674079596032e+01	1.966376119820756330e-01	0.000000000000000000e+00	0.000000000000000000e+00	7.732877011622493413e+00	1.000000000000000000e+00
5.120000000000000000e+02	1.130257023923401789e+02	6.133223629628416163e+00	3.660910513229613181e-03	-1.134089670027769188e+02	2.216986975071395527e-01	0.000000000000000000e+00	0.000000000000000000e+00	9.767375392790119903e+00	1.000000000000000000e+00
5.120000000000000000e+02	4.416251156232019071e+01	1.304237358087487308e+01	-2.698492918405534600e-03	8.239414192524003511e+01	1.108967359756092286e-01	0.000000000000000000e+00	0.000000000000000000e+00	2.053702386845058570e+01	1.000000000000000000e+00
5.120000000000000000e+02	1.359008657022890816e+02	2.338236723716628163e+01	2.203880251874221208e-03	-6.645477691767609940e+01	1.851370759945178968e-01	0.000000000000000000e+00	0.000000000000000000e+00	2.212962644648610677e+01	1.000000000000000000e+00
5.130000000000000000e+02	5.678840842757939100e+01	3.947406092440884606e+01	-2.648849419605450728e-02	8.490496272247717116e+02	1.396684635075651215e-02	0.000000000000000000e+00	0.000000000000000000e+00	1.200231421365100992e+01	1.000000000000000000e+00
5.140000000000000000e+02	9.156512416441201196e+01	3.836243474364003703e+01	-2.587645831974762917e-03	7.882198882403513096e+01	1.387481908816204923e-01	0.000000000000000000e+00	0.000000000000000000e+00	7.732877011622493413e+00	1.000000000000000000e+00
5.150000000000000000e+02	5.015144419279817356e+00	2.611053011388802858e+01	2.413881876505959492e-03	-7.322227959944332554e+01	1.837289960871461014e-01	0.000000000000000000e+00	0.000000000000000000e+00	4.044451684645180123e+00	1.000000000000000000e+00
5.160000000000000000e+02	1.142388188776484270e+02	2.790741906317811072e+01	-1.464808908133986148e-03	4.263749783923874048e+01	4.206348739619502064e-01	0.000000000000000000e+00	0.000000000000000000e+00	4.857131419128513983e+00	1.000000000000000000e+00
5.160000000000000000e+02	6.569072934708428591e+01	3.120357870103812559e+01	-2.286097112939975036e-03	6.910429369510431741e+01	1.341602957802063845e-01	0.000000000000000000e+00	0.000000000000000000e+00	1.215122191225827208e+01	1.000000000000000000e+00
5.160000000000000000e+02	1.122239763832627659e+02	3.232693660986837614e+01	1.636919179313014007e-03	-4.818391551008433993e+01	3.705963340978943865e-01	0.000000000000000000e+00	0.000000000000000000e+00	4.857131419128513983e+00	1.000000000000000000e+00
5.160000000000000000e+02	4.640343025565399415e+01	3.345677126445045957e+01	-3.094465608677363956e-03	9.515473960166482925e+01	1.026297906477463551e-01	0.000000000000000000e+00	0.000000000000000000e+00	1.200231421365100992e+01	1.000000000000000000e+00
5.180000000000000000e+02	6.819148369646614860e+00	2.249070150240789090e+01	-2.188185844209386902e-03	6.594900965922383307e+01	2.686414579947367098e-01	0.000000000000000000e+00	0.000000000000000000e+00	4.044451684645180123e+00	1.000000000000000000e+00
5.190000000000000000e+02	3.122743778552537464e+01	4.905551176665430546e+01	-3.151648007497789665e-03	9.699749695197454002e+01	1.063886143171266507e-01	0.000000000000000000e+00	0.000000000000000000e+00	1.854307635807886001e+01	1.000000000000000000e+00
5.200000000000000000e+02	1.341107789843578644e+02	4.943643591761840383e+01	-3.433363447778419852e-03	1.060760457533834966e+02	9.952705609065459758e-02	0.000000000000000000e+00	0.000000000000000000e+00	2.012319958356444616e+01	1.000000000000000000e+00
5.210000000000000000e+02	8.020487143751972781e+01	1.460551321634031297e+01	-1.581593739648930489e-03	4.640100044000706703e+01	2.609699216382377340e-01	0.000000000000000000e+00	0.000000000000000000e+00	1.139826977090135607e+01	1.000000000000000000e+00
5.210000000000000000e+02	1.212240688784253706e+01	3.437213886036984434e+01	-3.376813618828792673e-03	1.042536735705911468e+02	7.336132969202835419e-02	0.000000000000000000e+00	0.000000000000000000e+00	1.012317038816301640e+01	1.000000000000000000e+00
5.210000000000000000e+02	1.358517017292603839e+02	1.760777227528778610e+01	-1.911201678215840435e-03	5.702293068504675944e+01	1.934080811892514573e-01	0.000000000000000000e+00	0.000000000000000000e+00	2.394158368013280835e+01	1.000000000000000000e+00
5.230000000000000000e+02	8.956584304600090718e+01	2.110880194708670032e+01	-2.412261184564036109e-03	7.317005125557923861e+01	1.319079399568464650e-01	0.000000000000000000e+00	0.000000000000000000e+00	1.139826977090135607e+01	1.000000000000000000e+00
5.230000000000000000e+02	2.213701025040566250e+01	3.289352525353406520e+01	-3.310533856033047017e-03	1.021177449878781118e+02	8.983365474672222462e-02	0.000000000000000000e+00	0.000000000000000000e+00	1.012317038816301640e+01	1.000000000000000000e+00
5.230000000000000000e+02	9.058853358806904055e+01	3.907445042528742363e+01	2.280113597668212509e-03	-6.891146920758400540e+01	2.594553058631876574e-01	0.000000000000000000e+00	0.000000000000000000e+00	1.192015289759483565e+01	1.000000000000000000e+00
5.240000000000000000e+02	1.023845247246440664e+02	3.735845560947881694e+01	1.802395965676691211e-03	-5.351656280483845762e+01	2.957024101771837943e-01	0.000000000000000000e+00	0.000000000000000000e+00	1.192015289759483565e+01	1.000000000000000000e+00
5.250000000000000000e+02	1.168931576706692823e+02	3.902026206258003072e+01	8.001103972037227480e-04	-2.121695424498982874e+01	4.525874411507214701e-01	0.000000000000000000e+00	0.000000000000000000e+00	1.182913625433482352e+01	1.000000000000000000e+00
5.270000000000000000e+02	1.378755451659817410e+01	5.061650122512396877e+00	-2.156724720164663635e-03	6.493514492499883772e+01	1.773250112493818254e-01	0.000000000000000000e+00	0.000000000000000000e+00	2.905730001840489507e+01	1.000000000000000000e+00
5.270000000000000000e+02	3.577144344035041001e+01	3.573689999748567914e+01	-2.656742255670242487e-03	8.104868699115498032e+01	1.173235156516981847e-01	0.000000000000000000e+00	0.000000000000000000e+00	1.392776178521189401e+01	1.000000000000000000e+00
5.270000000000000000e+02	8.096305287068405221e+01	4.813244465693176721e+01	-2.337421446968461491e-03	7.075826931927767305e+01	1.442473300869194786e-01	0.000000000000000000e+00	0.000000000000000000e+00	1.046136725068356732e+01	1.000000000000000000e+00
5.280000000000000000e+02	5.510315527917266110e+01	2.864387199827029562e+01	-2.821212365990934633e-03	8.634889319011988107e+01	1.230438836660222579e-01	0.000000000000000000e+00	0.000000000000000000e+00	2.059189473596137532e+01	1.000000000000000000e+00
5.290000000000000000e+02	1.334860237077741374e+02	1.617385868674006844e+01	-3.327732488445692659e-03	1.026719873237620106e+02	9.383155094101525151e-02	0.000000000000000000e+00	0.000000000000000000e+00	1.929290078186690138e+01	1.000000000000000000e+00
5.290000000000000000e+02	1.176658287693037153e+02	2.721638795714525827e+01	-2.600427597778011760e-03	7.923389342002526803e+01	1.090820346552435760e-01	0.000000000000000000e+00	0.000000000000000000e+00	1.182913625433482352e+01	1.000000000000000000e+00
5.290000000000000000e+02	1.099923645186676708e+02	1.139356998009503386e+01	-1.511828200524004302e-03	4.415273938988031688e+01	2.744781739918570329e-01	0.000000000000000000e+00	0.000000000000000000e+00	1.327571710163073959e+01	1.000000000000000000e+00
5.310000000000000000e+02	8.442120230359688549e+01	2.403611845323433016e+01	-3.648509381407537364e-03	1.130093286999303643e+02	1.453024536274420964e-01	0.000000000000000000e+00	0.000000000000000000e+00	1.631075646315489180e+01	1.000000000000000000e+00
5.320000000000000000e+02	9.094554761394564935e+01	5.126134277838431075e+01	-2.919211295298973323e-03	8.950700217173123008e+01	1.000247633372067790e-01	0.000000000000000000e+00	0.000000000000000000e+00	1.046136725068356732e+01	1.000000000000000000e+00
5.340000000000000000e+02	9.218371295646554131e+01	3.838129899460255956e+01	2.984218271593045216e-03	-9.160191399527158751e+01	1.039991228779177934e-01	0.000000000000000000e+00	0.000000000000000000e+00	6.388472397203499575e+00	1.000000000000000000e+00
5.340000000000000000e+02	4.813268772238925131e+00	5.264281489301153272e+01	-1.890008423699544079e-03	5.633995784126079087e+01	2.596260725589198959e-01	0.000000000000000000e+00	0.000000000000000000e+00	4.298698822875584113e+01	1.000000000000000000e+00
5.350000000000000000e+02	6.204969578899715543e+01	4.781269164112080716e+01	-2.526283001568862489e-03	7.684451307802132192e+01	1.669089662293554710e-01	0.000000000000000000e+00	0.000000000000000000e+00	2.397055245149662284e+01	1.000000000000000000e+00
5.350000000000000000e+02	2.662080801018390375e+01	1.559807991805613803e+01	-2.358403114343507988e-03	7.143442356559637574e+01	1.412498065946171666e-01	0.000000000000000000e+00	0.000000000000000000e+00	2.506457596733847026e+01	1.000000000000000000e+00
5.350000000000000000e+02	1.205857825542078530e+02	3.393474690694917228e+01	-3.593818647677598545e-03	1.112468676340494511e+02	6.943713444853671923e-02	0.000000000000000000e+00	0.000000000000000000e+00	6.943036882918347530e+00	1.000000000000000000e+00
5.360000000000000000e+02	1.210878257000601224e+02	9.280584144684810965e+00	-1.174417568668862950e-03	3.327935991036107310e+01	3.865847467731171605e-01	0.000000000000000000e+00	0.000000000000000000e+00	1.309160146799171009e+01	1.000000000000000000e+00
5.360000000000000000e+02	1.184934100228162919e+02	2.211253786539289834e+01	9.423795552106317263e-04	-2.580171357736601578e+01	4.492889735099580006e-01	0.000000000000000000e+00	0.000000000000000000e+00	6.565125359673158911e+00	1.000000000000000000e+00
5.370000000000000000e+02	6.325329031272552527e+01	1.807525595329763490e+01	-1.589830176229917787e-03	4.666642746585880985e+01	2.671315539666115901e-01	0.000000000000000000e+00	0.000000000000000000e+00	1.803048981894253799e+01	1.000000000000000000e+00
5.370000000000000000e+02	4.980278382815455274e+01	6.067656758641581050e+00	-2.942424804507382061e-03	9.025507965016323908e+01	1.745790070426448404e-01	0.000000000000000000e+00	0.000000000000000000e+00	1.803048981894253799e+01	1.000000000000000000e+00
5.380000000000000000e+02	8.560382840561946693e+01	2.090221012208550633e+01	2.405171852264461046e-03	-7.294159075945951543e+01	1.533295160830944193e-01	0.000000000000000000e+00	0.000000000000000000e+00	1.024321810948541867e+01	1.000000000000000000e+00
5.390000000000000000e+02	8.721401986307959930e+01	3.101807887908371342e+01	-2.376893001367950606e-03	7.203027781311907063e+01	1.358147672520226834e-01	0.000000000000000000e+00	0.000000000000000000e+00	8.883403622037517877e+00	1.000000000000000000e+00
5.390000000000000000e+02	1.143812377159688083e+02	3.705073543514463807e+01	-2.110292992009525029e-03	6.343883819232464560e+01	2.256028781134472583e-01	0.000000000000000000e+00	0.000000000000000000e+00	6.943036882918347530e+00	1.000000000000000000e+00
5.390000000000000000e+02	8.726816846044175691e+01	4.246174037727690376e+01	3.933571857678075552e-03	-1.221957389289706413e+02	7.254324018161606435e-02	0.000000000000000000e+00	0.000000000000000000e+00	6.388472397203499575e+00	1.000000000000000000e+00
5.390000000000000000e+02	1.153158416049641488e+02	4.557556503347615262e+01	-3.679212331498368967e-03	1.139987605552421428e+02	8.387028536558649439e-02	0.000000000000000000e+00	0.000000000000000000e+00	8.575908354799173239e+00	1.000000000000000000e+00
5.400000000000000000e+02	1.227070385549152860e+02	2.714703938805677552e+01	-2.894569286403448748e-03	8.871288992818533359e+01	1.137474301291372392e-01	0.000000000000000000e+00	0.000000000000000000e+00	6.565125359673158911e+00	1.000000000000000000e+00
5.400000000000000000e+02	8.549727959339408301e+01	5.279247060867886887e+01	3.541027602176006518e-03	-1.095456258335070885e+02	2.511143408218480255e-01	0.000000000000000000e+00	0.000000000000000000e+00	4.816588890112014631e+00	1.000000000000000000e+00
5.400000000000000000e+02	9.030778905486573649e+01	5.303439468239247390e+01	-3.941602438347564623e-03	1.224545320517010936e+02	2.828995682948320933e-01	0.000000000000000000e+00	0.000000000000000000e+00	4.816588890112014631e+00	1.000000000000000000e+00
5.410000000000000000e+02	7.773259331491965440e+01	5.266024278413205906e+01	3.137649800108628390e-03	-9.654639136547153555e+01	1.574446460529302927e-01	0.000000000000000000e+00	0.000000000000000000e+00	7.765812076062196923e+00	1.000000000000000000e+00
5.410000000000000000e+02	1.206583097464106373e+02	3.386126924310741515e+01	2.687176369858054227e-03	-8.202945535303983604e+01	1.626526397606823382e-01	0.000000000000000000e+00	0.000000000000000000e+00	7.019841328495267874e+00	1.000000000000000000e+00
5.420000000000000000e+02	1.067400831165109878e+02	2.729853638549330697e+01	-2.245037273360562125e-03	6.778110119621821639e+01	1.888074419716769814e-01	0.000000000000000000e+00	0.000000000000000000e+00	1.238921425744327642e+01	1.000000000000000000e+00
5.440000000000000000e+02	2.654136510217097467e+01	2.362206988852593881e+01	-2.554175497303216944e-03	7.774337536070338217e+01	1.286304528615748177e-01	0.000000000000000000e+00	0.000000000000000000e+00	2.613106664864778494e+01	1.000000000000000000e+00
5.440000000000000000e+02	2.103763782842797170e+01	4.993877297369510870e+01	-3.423566208652655766e-03	1.057603203766213227e+02	8.023756339789278602e-02	0.000000000000000000e+00	0.000000000000000000e+00	5.345961303242656726e+00	1.000000000000000000e+00
5.440000000000000000e+02	1.432836347592723598e+02	3.057839550979607779e+01	-1.669555236854235094e-03	4.923564359704478477e+01	2.817091187637483785e-01	0.000000000000000000e+00	0.000000000000000000e+00	2.086074102689930143e+01	1.000000000000000000e+00
5.460000000000000000e+02	3.908719271162575382e+01	4.654443568680066079e+01	-3.152955681588436553e-03	9.703963799698239256e+01	7.963265865645596797e-02	0.000000000000000000e+00	0.000000000000000000e+00	7.671800020888904115e+00	1.000000000000000000e+00
5.480000000000000000e+02	8.864797523915669331e+01	1.620598710695799127e+01	1.968583839126584936e-03	-5.887212555927713709e+01	1.460997256105127651e-01	0.000000000000000000e+00	0.000000000000000000e+00	1.451204826713091478e+01	1.000000000000000000e+00
5.480000000000000000e+02	2.628373659281383112e+01	5.096724271563071085e+01	-2.234641699297333032e-03	6.744609390532329485e+01	1.897405821471963572e-01	0.000000000000000000e+00	0.000000000000000000e+00	5.345961303242656726e+00	1.000000000000000000e+00
5.480000000000000000e+02	7.670208094330973836e+01	2.680804417356034364e+01	-2.178567240761401010e-03	6.563904098758499117e+01	3.436358402721143568e-01	0.000000000000000000e+00	0.000000000000000000e+00	1.163290751924134092e+01	1.000000000000000000e+00
5.480000000000000000e+02	7.425085614070383144e+01	3.817976498961590437e+01	4.130940165892481655e-03	-1.285561209378200545e+02	1.391474079022876342e-01	0.000000000000000000e+00	0.000000000000000000e+00	1.163290751924134092e+01	1.000000000000000000e+00
5.500000000000000000e+02	4.378201570691349076e+01	4.047688654374228179e+01	-2.377714984864864965e-03	7.205676701542638796e+01	2.030871758689438700e-01	0.000000000000000000e+00	0.000000000000000000e+00	7.671800020888904115e+00	1.000000000000000000e+00
5.510000000000000000e+02	3.481328642709858912e+01	3.820110208893561321e+01	-2.547490469184333223e-03	7.752794395248656656e+01	1.572466156143926819e-01	0.000000000000000000e+00	0.000000000000000000e+00	9.252961676098568233e+00	1.000000000000000000e+00
5.540000000000000000e+02	5.766995339875391835e+01	3.158957171320274782e+01	-2.819677869289513670e-03	8.629944257010566844e+01	1.909198537306573407e-01	0.000000000000000000e+00	0.000000000000000000e+00	3.914009689938818148e+00	1.000000000000000000e+00
5.540000000000000000e+02	1.881877494753237201e+01	3.899972089286778498e+01	-2.430367834422861219e-03	7.375355531985636048e+01	1.589977020536258445e-01	0.000000000000000000e+00	0.000000000000000000e+00	4.729050950974021283e+00	1.000000000000000000e+00
5.550000000000000000e+02	7.211034845823928663e+01	9.843361020709290088e+00	-2.937997255990164314e-03	9.011239767560009284e+01	8.863252588508940821e-02	0.000000000000000000e+00	0.000000000000000000e+00	7.417849728353957950e+00	1.000000000000000000e+00
5.550000000000000000e+02	1.056807020548004914e+02	5.066849556311618841e+01	-3.052062073886750368e-03	9.378824524279920638e+01	1.429591724566976474e-01	0.000000000000000000e+00	0.000000000000000000e+00	1.523446370641123870e+01	1.000000000000000000e+00
5.560000000000000000e+02	6.102268857044312966e+01	2.957000772029411095e+01	2.764040137864077953e-03	-8.450646360011262459e+01	2.105479193915967828e-01	0.000000000000000000e+00	0.000000000000000000e+00	3.592054929150866993e+00	1.000000000000000000e+00
5.570000000000000000e+02	9.063270227519207367e+01	5.304475040106313344e+01	3.487135455956938152e-03	-1.078089000119649512e+02	7.911423586457477786e-02	0.000000000000000000e+00	0.000000000000000000e+00	1.523446370641123870e+01	1.000000000000000000e+00
5.570000000000000000e+02	2.273203827731667914e+01	4.848367603375132262e+01	-2.213917348233097448e-03	6.677823192258364315e+01	2.526757211225322264e-01	0.000000000000000000e+00	0.000000000000000000e+00	3.968019607073527855e+00	1.000000000000000000e+00
5.580000000000000000e+02	8.520244666492632746e+01	8.625496959532972241e+00	-3.729191095131183069e-03	1.156093738898275660e+02	6.372127116791703738e-02	0.000000000000000000e+00	0.000000000000000000e+00	1.314862077653176975e+01	1.000000000000000000e+00
5.580000000000000000e+02	3.943891678223730679e+01	5.063460743053601476e+01	-3.034264111611240707e-03	9.321468893036247039e+01	2.684776963193785670e-01	0.000000000000000000e+00	0.000000000000000000e+00	3.907438615147134531e+00	1.000000000000000000e+00
5.580000000000000000e+02	2.608398063983466386e+01	5.060727251154019513e+01	1.993372402635626428e-03	-5.967096066504727503e+01	3.503076814767239755e-01	0.000000000000000000e+00	0.000000000000000000e+00	3.968019607073527855e+00	1.000000000000000000e+00
5.590000000000000000e+02	1.102389511976403469e+02	1.539202733724962258e+01	-2.959558552271249286e-03	9.080723101634447403e+01	1.674209131744961443e-01	0.000000000000000000e+00	0.000000000000000000e+00	1.149114435826337655e+01	1.000000000000000000e+00
5.590000000000000000e+02	3.697227573025050873e+01	1.963474748819712801e+01	-2.391760328815160583e-03	7.250939162257718351e+01	1.422684583581933504e-01	0.000000000000000000e+00	0.000000000000000000e+00	2.344612313624745425e+01	1.000000000000000000e+00
5.590000000000000000e+02	1.487900536708580290e+01	3.638397271120041410e+01	2.301798842219185317e-03	-6.961029689956419020e+01	1.668691006822456968e-01	0.000000000000000000e+00	0.000000000000000000e+00	4.729050950974021283e+00	1.000000000000000000e+00
5.590000000000000000e+02	3.894232542863404234e+01	4.675885285127413482e+01	3.504236031698006182e-03	-1.083599823780675280e+02	1.538765246515562124e-01	0.000000000000000000e+00	0.000000000000000000e+00	3.907438615147134531e+00	1.000000000000000000e+00
5.590000000000000000e+02	1.219504797370999967e+02	4.905900923884041731e+01	-2.847356495089962188e-03	8.719141269014949103e+01	1.046881862717768952e-01	0.000000000000000000e+00	0.000000000000000000e+00	1.283880105672308680e+01	1.000000000000000000e+00
5.600000000000000000e+02	9.308233886113191247e+00	5.185339641912753450e+01	-3.374973638321265932e-03	1.041943784435133296e+02	1.454081269451567016e-01	0.000000000000000000e+00	0.000000000000000000e+00	1.384028683983514973e+01	1.000000000000000000e+00
5.600000000000000000e+02	6.997331165900827443e+01	1.694671011188968635e+01	1.372200870172787194e-03	-3.965311547384204260e+01	3.142850362995049940e-01	0.000000000000000000e+00	0.000000000000000000e+00	7.417849728353957950e+00	1.000000000000000000e+00
5.600000000000000000e+02	6.479476514381542529e+01	2.551592158163669311e+01	-2.828354539812107712e-03	8.657905655468049133e+01	1.199713199501055705e-01	0.000000000000000000e+00	0.000000000000000000e+00	5.537524365186873965e+00	1.000000000000000000e+00
5.610000000000000000e+02	9.953382228268682752e+01	2.329064022370422293e+01	-2.962445016905273804e-03	9.090025009267706935e+01	1.384807991305984087e-01	0.000000000000000000e+00	0.000000000000000000e+00	1.330367883766894721e+01	1.000000000000000000e+00
5.610000000000000000e+02	1.191829106942904133e+02	2.260673365038055493e+01	-3.116979152785899140e-03	9.588026003703183164e+01	9.790678784414152958e-02	0.000000000000000000e+00	0.000000000000000000e+00	1.149114435826337655e+01	1.000000000000000000e+00
5.610000000000000000e+02	1.189090385499506368e+02	3.658565972560920443e+01	-3.200312807174439996e-03	9.856576654463569298e+01	9.238888345401563562e-02	0.000000000000000000e+00	0.000000000000000000e+00	1.283880105672308680e+01	1.000000000000000000e+00
5.610000000000000000e+02	1.079281279036787566e+02	4.428448642009742997e+01	-2.425200714969888600e-03	7.358703996638553235e+01	1.679013384899830097e-01	0.000000000000000000e+00	0.000000000000000000e+00	1.341090344060278561e+01	1.000000000000000000e+00
5.610000000000000000e+02	7.219859505988370074e+01	4.634481057533855619e+01	-1.058723091870440638e-03	2.955099503046076492e+01	4.101967627651367243e-01	0.000000000000000000e+00	0.000000000000000000e+00	7.144796201680731151e+00	1.000000000000000000e+00
5.620000000000000000e+02	8.638634514799198882e+01	3.079478027597413714e+01	2.779216597242238022e-03	-8.499553948093753775e+01	2.288312617558528883e-01	0.000000000000000000e+00	0.000000000000000000e+00	1.345896122917872084e+01	1.000000000000000000e+00
5.630000000000000000e+02	4.835594770364374995e+01	4.013188637444804385e+01	-2.333668297573843718e-03	7.063732049977359395e+01	1.681076776171460674e-01	0.000000000000000000e+00	0.000000000000000000e+00	1.151229642693132504e+01	1.000000000000000000e+00
5.650000000000000000e+02	8.939322802775403431e+01	4.422749274541826736e+01	1.895753954600199473e-03	-5.652511305540043196e+01	2.411491434014244595e-01	0.000000000000000000e+00	0.000000000000000000e+00	3.332502789215069150e+00	1.000000000000000000e+00
5.660000000000000000e+02	3.152355969426475824e+01	3.439541152448987305e+01	-2.708205427342169017e-03	8.270713679083036141e+01	1.496443382305062686e-01	0.000000000000000000e+00	0.000000000000000000e+00	1.778303769895594399e+01	1.000000000000000000e+00
5.660000000000000000e+02	9.667238354486448415e+00	7.125952445971594607e+00	-2.266767925328249181e-03	6.848139218551776253e+01	1.352925819002501751e-01	0.000000000000000000e+00	0.000000000000000000e+00	3.494742023301050438e+01	1.000000000000000000e+00
5.660000000000000000e+02	7.625249889367196943e+01	4.046144619176106261e+01	4.215639105738119841e-03	-1.312856250716731665e+02	1.675672195433398626e-01	0.000000000000000000e+00	0.000000000000000000e+00	7.144796201680731151e+00	1.000000000000000000e+00
5.660000000000000000e+02	8.606079992536994894e+01	4.424980378678837667e+01	-1.539369788446870793e-03	4.504029333359375187e+01	3.357574328291428323e-01	0.000000000000000000e+00	0.000000000000000000e+00	3.332502789215069150e+00	1.000000000000000000e+00
5.680000000000000000e+02	1.197773697659878138e+02	7.895012509747001417e+00	-3.579076679837637186e-03	1.107717936575199076e+02	5.727774680044050992e-02	0.000000000000000000e+00	0.000000000000000000e+00	2.472883707553549471e+01	1.000000000000000000e+00
5.680000000000000000e+02	1.443022421691354964e+02	1.106455770073325340e+01	-2.710946587803053295e-03	8.279547330157269869e+01	1.253440802437630897e-01	0.000000000000000000e+00	0.000000000000000000e+00	1.650621598127181500e+01	1.000000000000000000e+00
5.700000000000000000e+02	1.364580336741736915e+02	3.778409404185809706e+01	-1.134950256794926490e-03	3.200748813595270548e+01	3.813731853929144267e-01	0.000000000000000000e+00	0.000000000000000000e+00	1.136138114158316270e+01	1.000000000000000000e+00
5.720000000000000000e+02	3.453334637649746242e+01	1.222621213869916623e+01	-2.308082007002945895e-03	6.981277787845495197e+01	1.711785125067551983e-01	0.000000000000000000e+00	0.000000000000000000e+00	1.110761664260329162e+01	1.000000000000000000e+00
5.720000000000000000e+02	1.391520692718266048e+02	2.674674138631154818e+01	-3.589893458844444028e-03	1.111203746795239766e+02	8.164372973115219256e-02	0.000000000000000000e+00	0.000000000000000000e+00	1.136138114158316270e+01	1.000000000000000000e+00
5.760000000000000000e+02	1.431959528453042765e+02	1.104832131600590195e+01	-9.012037941711830780e-04	2.447478539884867033e+01	4.843037090168812453e-01	0.000000000000000000e+00	0.000000000000000000e+00	1.621090333879076795e+01	1.000000000000000000e+00
5.790000000000000000e+02	1.173934310229188149e+01	3.292624962629393082e+01	-2.909109386769486230e-03	8.918145853279912671e+01	1.918426894576981123e-01	0.000000000000000000e+00	0.000000000000000000e+00	7.246795523112368187e+00	1.000000000000000000e+00
5.800000000000000000e+02	6.684072440859162612e+01	4.521163903049608734e+01	-2.833468294306125054e-03	8.674385217144227056e+01	1.150393832695868479e-01	0.000000000000000000e+00	0.000000000000000000e+00	8.915443173320484860e+00	1.000000000000000000e+00
5.800000000000000000e+02	6.492047796940728688e+01	3.256847045365748983e+01	-2.315983929788761365e-03	7.006742487815269271e+01	1.860834089597782626e-01	0.000000000000000000e+00	0.000000000000000000e+00	9.101361686428310449e+00	1.000000000000000000e+00
5.820000000000000000e+02	1.390023665886083393e+02	5.113265107257476672e+01	-2.396756825931295031e-03	7.267040850848070477e+01	1.590951222610150761e-01	0.000000000000000000e+00	0.000000000000000000e+00	1.502497223092411360e+01	1.000000000000000000e+00
5.830000000000000000e+02	7.358599091954174298e+01	3.535121547579610279e+01	2.900701590119781487e-03	-8.891050926526649789e+01	2.447656710872960772e-01	0.000000000000000000e+00	0.000000000000000000e+00	9.101361686428310449e+00	1.000000000000000000e+00
5.830000000000000000e+02	8.173591777775902401e+00	3.923508968176482625e+01	2.766346171260281386e-03	-8.458077772611244427e+01	1.650603199712240565e-01	0.000000000000000000e+00	0.000000000000000000e+00	7.246795523112368187e+00	1.000000000000000000e+00
5.840000000000000000e+02	5.693002047003276545e+01	2.405007049211079106e+01	-2.544790960963217753e-03	7.744094972490432838e+01	1.162961142224290256e-01	0.000000000000000000e+00	0.000000000000000000e+00	1.167949266681516995e+01	1.000000000000000000e+00
5.840000000000000000e+02	1.235017473410560029e+02	2.512495604446109354e+01	2.634512750047556928e-03	-8.033231996694888721e+01	1.173662576520805301e-01	0.000000000000000000e+00	0.000000000000000000e+00	2.672713756174472621e+01	1.000000000000000000e+00
5.840000000000000000e+02	2.328000619344908628e+01	5.043193123416767776e+01	2.026129106610415152e-03	-6.072657669841835570e+01	2.659779440913867532e-01	0.000000000000000000e+00	0.000000000000000000e+00	3.362536107574165989e+00	1.000000000000000000e+00
5.850000000000000000e+02	5.819433019610209357e+01	4.738534418505003032e+01	-3.025221294507304641e-03	9.292327552292367443e+01	9.948191093847402744e-02	0.000000000000000000e+00	0.000000000000000000e+00	8.915443173320484860e+00	1.000000000000000000e+00
5.850000000000000000e+02	5.152330656257177566e+01	3.440316783711328696e+01	-2.506294338506755235e-03	7.620035934294917013e+01	1.297756783891813592e-01	0.000000000000000000e+00	0.000000000000000000e+00	1.167986215296352803e+01	1.000000000000000000e+00
5.850000000000000000e+02	8.427723485540131776e+01	2.510175727066220119e+01	1.979091747329873429e-03	-5.921075292499500620e+01	3.090944625542826341e-01	0.000000000000000000e+00	0.000000000000000000e+00	4.604775450966558381e+00	1.000000000000000000e+00
5.860000000000000000e+02	1.239944118172654584e+02	5.184755254926030688e+01	-2.903086815001770533e-03	8.898737541243933435e+01	8.974752797311891239e-02	0.000000000000000000e+00	0.000000000000000000e+00	1.502497223092411360e+01	1.000000000000000000e+00
5.860000000000000000e+02	2.033013513697569508e+01	4.881795793050972065e+01	-2.273019183495460834e-03	6.868284494325338585e+01	2.052868648717629529e-01	0.000000000000000000e+00	0.000000000000000000e+00	3.362536107574165989e+00	1.000000000000000000e+00
5.860000000000000000e+02	8.871043189930092865e+01	2.634703672676192454e+01	-2.252988052454478300e-03	6.803732263705028060e+01	2.427384760047436307e-01	0.000000000000000000e+00	0.000000000000000000e+00	4.604775450966558381e+00	1.000000000000000000e+00
5.860000000000000000e+02	8.461894940626150330e+00	5.110943764034229986e+01	1.825059003534195909e-03	-5.424690081887339943e+01	3.135508782993976507e-01	0.000000000000000000e+00	0.000000000000000000e+00	1.187784737042375482e+01	1.000000000000000000e+00
5.870000000000000000e+02	3.593637601071834808e+01	4.612930142870310135e+01	-3.426949994291149295e-03	1.058693660967351065e+02	1.694231957334879635e-01	0.000000000000000000e+00	0.000000000000000000e+00	1.336773429547268144e+01	1.000000000000000000e+00
5.890000000000000000e+02	2.780165100004544954e+01	2.085294338435291550e+01	-8.704016169722499042e-04	2.348215585532205907e+01	4.688353687725548280e-01	0.000000000000000000e+00	0.000000000000000000e+00	2.655311708604949317e+01	1.000000000000000000e+00
5.900000000000000000e+02	1.187280877717552556e+02	3.096328712351816748e+01	3.607826971178920445e-03	-1.116982992219169404e+02	1.660658784357944562e-01	0.000000000000000000e+00	0.000000000000000000e+00	6.996115674152367347e+00	1.000000000000000000e+00
5.920000000000000000e+02	2.067699009794463194e+01	4.877927953847367348e+01	2.585414520901525327e-03	-7.875008269617315193e+01	2.340672770135766578e-01	0.000000000000000000e+00	0.000000000000000000e+00	3.702787883465206153e+00	1.000000000000000000e+00
5.930000000000000000e+02	2.422445844293136474e+01	4.984046116819303052e+01	-2.418987600905760527e-03	7.338681643875878535e+01	2.882859790704398462e-01	0.000000000000000000e+00	0.000000000000000000e+00	3.702787883465206153e+00	1.000000000000000000e+00
5.940000000000000000e+02	6.091353895887648662e+01	4.628012534821156265e+01	-3.506255485812945216e-03	1.084250612133504461e+02	7.925731629577470461e-02	0.000000000000000000e+00	0.000000000000000000e+00	5.357370229819785834e+00	1.000000000000000000e+00
5.950000000000000000e+02	4.627085189435144486e+01	3.331378913772353911e+01	2.893663113693932185e-03	-8.868368764819082628e+01	1.195852530967685956e-01	0.000000000000000000e+00	0.000000000000000000e+00	3.797809699130935801e+00	1.000000000000000000e+00
5.950000000000000000e+02	5.685007494884613521e+01	3.279948085907778932e+01	-2.195261940183287561e-03	6.617704360212209735e+01	1.713807205007480405e-01	0.000000000000000000e+00	0.000000000000000000e+00	8.010235920716233693e+00	1.000000000000000000e+00
5.950000000000000000e+02	1.206595442875174626e+02	2.423906893447639987e+01	1.400934411737955959e-03	-4.057908126072558730e+01	3.081118295534134299e-01	0.000000000000000000e+00	0.000000000000000000e+00	6.996115674152367347e+00	1.000000000000000000e+00
5.960000000000000000e+02	1.171802567868011096e+02	1.306400123170380745e+01	-1.667815142298142029e-03	4.917956739003667366e+01	2.159112996987917477e-01	0.000000000000000000e+00	0.000000000000000000e+00	1.170416932867053816e+01	1.000000000000000000e+00
5.960000000000000000e+02	1.237334583708844917e+02	5.282335190044237550e+01	2.026774615064148334e-03	-6.074737882411335477e+01	2.316067821416272210e-01	0.000000000000000000e+00	0.000000000000000000e+00	1.867475530553141283e+01	1.000000000000000000e+00
5.970000000000000000e+02	6.689788457104687325e+01	1.314392508107966684e+01	-2.650432149901542009e-03	8.084533781332457636e+01	1.062574964734375182e-01	0.000000000000000000e+00	0.000000000000000000e+00	1.167043029873171278e+01	1.000000000000000000e+00
5.980000000000000000e+02	1.398221947188553429e+02	4.334184102680228534e+01	-3.140634100266843660e-03	9.664256328489994985e+01	9.184332201966682874e-02	0.000000000000000000e+00	0.000000000000000000e+00	1.867475530553141283e+01	1.000000000000000000e+00
5.990000000000000000e+02	4.933142232628637913e+01	3.556240363157939299e+01	-2.064000738163606925e-03	6.194702615231458509e+01	2.949108516312688444e-01	0.000000000000000000e+00	0.000000000000000000e+00	3.797809699130935801e+00	1.000000000000000000e+00
5.990000000000000000e+02	7.371252606150066811e+01	4.059691425796174258e+01	3.152694806497479199e-03	-9.703123104831827561e+01	2.084090224027279614e-01	0.000000000000000000e+00	0.000000000000000000e+00	1.028256834608099979e+01	1.000000000000000000e+00
6.000000000000000000e+02	1.435270196287379747e+02	2.263858519700871241e+01	-2.717634549845490775e-03	8.301099925827480774e+01	9.698760455641430855e-02	0.000000000000000000e+00	0.000000000000000000e+00	9.701022726867536861e+00	1.000000000000000000e+00
6.000000000000000000e+02	6.492853997978133407e+01	3.525156110704757850e+01	5.841472404265637790e-03	-1.836796540568591638e+02	3.830540687156713808e-02	0.000000000000000000e+00	0.000000000000000000e+00	8.442410485076310422e+00	1.000000000000000000e+00
6.000000000000000000e+02	1.126439679313802884e+02	2.475344774247844271e+01	1.156633922603145801e-03	-3.270626495144163925e+01	3.610480862838106875e-01	0.000000000000000000e+00	0.000000000000000000e+00	8.032063861747296585e+00	1.000000000000000000e+00
6.010000000000000000e+02	5.756841288085282571e+01	6.132512859606520372e+00	-5.101293138408210040e-03	1.598266711313090127e+02	4.041948184985622028e-02	0.000000000000000000e+00	0.000000000000000000e+00	1.167043029873171278e+01	1.000000000000000000e+00
6.020000000000000000e+02	3.552018076001809277e+01	3.633469104439599562e+01	-2.764886286903337279e-03	8.453373156007438638e+01	1.823870220418633004e-01	0.000000000000000000e+00	0.000000000000000000e+00	1.383281682990893380e+01	1.000000000000000000e+00
6.020000000000000000e+02	8.785582730875842117e+01	1.977679002325473334e+01	2.210507215206887477e-03	-6.666833713276699314e+01	3.243083083057755056e-01	0.000000000000000000e+00	0.000000000000000000e+00	3.627155276832466857e+00	1.000000000000000000e+00
6.020000000000000000e+02	8.346052081465560946e+01	2.443399484233435004e+01	-1.632683264346789041e-03	4.804740910950798138e+01	4.135071960550653625e-01	0.000000000000000000e+00	0.000000000000000000e+00	6.403770444352354652e+00	1.000000000000000000e+00
6.040000000000000000e+02	1.039591140348181995e+02	2.683239025460456872e+01	1.907995260049138476e-03	-5.691960080090859719e+01	1.906996864920732504e-01	0.000000000000000000e+00	0.000000000000000000e+00	8.930212157242122473e+00	1.000000000000000000e+00
6.040000000000000000e+02	1.041527004423670775e+02	4.898619125414983699e+01	2.761933113091337780e-03	-8.443856271684529702e+01	3.131777243308185854e-01	0.000000000000000000e+00	0.000000000000000000e+00	2.215464679078952415e+01	1.000000000000000000e+00
6.040000000000000000e+02	5.040788780513200606e+01	5.127248192849967268e+01	1.993798818383837011e-03	-5.968470231930648850e+01	2.375186286288022419e-01	0.000000000000000000e+00	0.000000000000000000e+00	1.574691519068137779e+01	1.000000000000000000e+00
6.040000000000000000e+02	1.358111630532176548e+02	1.446896895092516822e+01	-2.497387346716910608e-03	7.591332303582557017e+01	2.588093842767733577e-01	0.000000000000000000e+00	0.000000000000000000e+00	1.123730716418628184e+01	1.000000000000000000e+00
6.040000000000000000e+02	1.259519327907784003e+02	2.289368677883820880e+01	5.745148172886588994e-03	-1.805755138135633615e+02	1.111354734932821220e-01	0.000000000000000000e+00	0.000000000000000000e+00	5.565254507956855612e+00	1.000000000000000000e+00
6.040000000000000000e+02	1.325808274563599127e+02	4.984021459186310921e+01	-2.384791446305441209e-03	7.228481273583690836e+01	1.717571037706419057e-01	0.000000000000000000e+00	0.000000000000000000e+00	2.331789874741091850e+01	1.000000000000000000e+00
6.050000000000000000e+02	1.346792735345719336e+02	2.661693045607937691e+01	-3.072345139560053381e-03	9.444188638285824311e+01	1.031847445382171324e-01	0.000000000000000000e+00	0.000000000000000000e+00	9.488362342279884842e+00	1.000000000000000000e+00
6.050000000000000000e+02	9.125834235621157120e+01	2.103343108342605206e+01	-2.699910919142014479e-03	8.243983835165437313e+01	1.379190341921904261e-01	0.000000000000000000e+00	0.000000000000000000e+00	3.627155276832466857e+00	1.000000000000000000e+00
6.050000000000000000e+02	4.950535902102087960e+01	2.345425312858396083e+01	-1.234985294749509814e-03	3.523121266101532711e+01	3.754224259041696321e-01	0.000000000000000000e+00	0.000000000000000000e+00	1.901291381916809797e+01	1.000000000000000000e+00
6.070000000000000000e+02	8.758686806320025653e+01	4.694148471955090329e+00	2.657487464088402734e-03	-8.107270204331098284e+01	2.960444367210548489e-01	0.000000000000000000e+00	0.000000000000000000e+00	1.011058155302267103e+01	1.000000000000000000e+00
6.080000000000000000e+02	1.210084333233828744e+02	2.033754305162053555e+01	-2.726991462739338824e-03	8.331253470217065171e+01	2.979301584244858914e-01	0.000000000000000000e+00	0.000000000000000000e+00	5.565254507956855612e+00	1.000000000000000000e+00
6.090000000000000000e+02	3.001993237579978668e+01	1.681811844097672193e+01	1.890786720208782355e-03	-5.636503918871568430e+01	2.067813487514209569e-01	0.000000000000000000e+00	0.000000000000000000e+00	2.058446344062327427e+01	1.000000000000000000e+00
6.090000000000000000e+02	8.519731156554166773e+01	2.383884603912535738e+01	-9.969089406735973016e-04	2.755897504142788179e+01	4.235069529006448841e-01	0.000000000000000000e+00	0.000000000000000000e+00	6.678805830319516801e+00	1.000000000000000000e+00
6.100000000000000000e+02	7.648722596387877104e+01	3.911605293534069006e+01	2.355908700523137202e-03	-7.135403870072497057e+01	2.802772329672952312e-01	0.000000000000000000e+00	0.000000000000000000e+00	1.758575109962792027e+01	1.000000000000000000e+00
6.100000000000000000e+02	9.378724477853117492e+01	1.268033579309303782e+01	1.518370633047315529e-03	-4.436357551900280782e+01	3.346662740780433909e-01	0.000000000000000000e+00	0.000000000000000000e+00	4.488251563872954542e+00	1.000000000000000000e+00
6.100000000000000000e+02	1.286993500745701908e+02	4.026591372066215513e+01	1.111160152239461414e-03	-3.124082932242702881e+01	4.227126129625428108e-01	0.000000000000000000e+00	0.000000000000000000e+00	1.042445147261478944e+01	1.000000000000000000e+00
6.100000000000000000e+02	5.754974060724448748e+01	4.770104741874156673e+01	-2.313249445257141348e-03	6.997930350559930446e+01	1.966716443605375231e-01	0.000000000000000000e+00	0.000000000000000000e+00	2.079255833015171362e+01	1.000000000000000000e+00
6.100000000000000000e+02	1.254953763607034034e+02	5.018577969484503853e+01	-1.808642990261721860e-03	5.371787913134973280e+01	1.565806560393966373e-01	0.000000000000000000e+00	0.000000000000000000e+00	1.042445147261478944e+01	1.000000000000000000e+00
6.110000000000000000e+02	1.172742789504410013e+02	1.375530840870146676e+01	-4.038007109111154715e-03	1.255612645308977307e+02	8.485584464121620485e-02	0.000000000000000000e+00	0.000000000000000000e+00	7.567676114594547698e+00	1.000000000000000000e+00
6.150000000000000000e+02	8.943752047859015875e+01	1.378681697915571114e+01	-1.634729809702654014e-03	4.811336098587304377e+01	2.732760694056877160e-01	0.000000000000000000e+00	0.000000000000000000e+00	4.488251563872954542e+00	1.000000000000000000e+00
6.200000000000000000e+02	1.393493145467853367e+02	4.319010385001015351e+01	-2.866063317718133344e-03	8.779425789444491102e+01	8.501564198807776140e-02	0.000000000000000000e+00	0.000000000000000000e+00	3.323442756944699994e+01	1.000000000000000000e+00
6.220000000000000000e+02	3.127459479644895524e+01	5.340488590479907316e+01	-1.286827056359833837e-03	3.690186288260595404e+01	3.624666474833527774e-01	0.000000000000000000e+00	0.000000000000000000e+00	7.395028348813730723e+00	1.000000000000000000e+00
6.230000000000000000e+02	3.001132690196232744e+01	2.037818024302872288e+01	-3.614636391681860187e-03	1.119177392933722786e+02	1.815753650552666132e-01	0.000000000000000000e+00	0.000000000000000000e+00	2.585594013917602396e+01	1.000000000000000000e+00
6.230000000000000000e+02	3.250745771753065583e+01	4.611335017509297529e+01	-3.439566842493079878e-03	1.062759560657019904e+02	8.227697775876441355e-02	0.000000000000000000e+00	0.000000000000000000e+00	7.395028348813730723e+00	1.000000000000000000e+00
6.240000000000000000e+02	1.056806673834293804e+02	1.476515750895223356e+01	-2.125776473649211660e-03	6.393780815840668907e+01	1.692343685151990185e-01	0.000000000000000000e+00	0.000000000000000000e+00	9.901839794548946472e+00	1.000000000000000000e+00
6.240000000000000000e+02	1.110038824393591455e+02	2.583891788154934943e+01	3.246760536379463425e-03	-1.000625889264063915e+02	7.383042491267177709e-02	0.000000000000000000e+00	0.000000000000000000e+00	1.167187074786654755e+01	1.000000000000000000e+00
6.240000000000000000e+02	9.976121878723786551e+01	2.270282464948914480e+01	-3.506055851779323398e-03	1.084186278161789829e+02	8.056683924615470893e-02	0.000000000000000000e+00	0.000000000000000000e+00	9.901839794548946472e+00	1.000000000000000000e+00
6.280000000000000000e+02	1.401480694216527922e+02	2.851113139114561434e+01	1.607809092006690218e-03	-4.724581517749171411e+01	2.574094541030926830e-01	0.000000000000000000e+00	0.000000000000000000e+00	3.125348688152461918e+00	1.000000000000000000e+00
6.290000000000000000e+02	2.460372534446471704e+01	7.542067546346511442e+00	-2.660724178579959142e-03	8.117700825541831477e+01	1.030917837923085445e-01	0.000000000000000000e+00	0.000000000000000000e+00	8.458344063070670771e+00	1.000000000000000000e+00
6.290000000000000000e+02	1.099283514814078444e+02	4.766492608168586997e+01	-2.885104801767881134e-03	8.840788788229606610e+01	9.670176102905925219e-02	0.000000000000000000e+00	0.000000000000000000e+00	1.694842885957480760e+01	1.000000000000000000e+00
6.300000000000000000e+02	1.419709067034643510e+02	2.597241741226296696e+01	-1.245067214513183784e-03	3.555611214290111377e+01	3.732400896305017035e-01	0.000000000000000000e+00	0.000000000000000000e+00	3.125348688152461918e+00	1.000000000000000000e+00
6.320000000000000000e+02	3.019355166554834469e+01	2.027899350177695226e+01	2.503637380908648336e-03	-7.611473634978395353e+01	3.011649314831624791e-01	0.000000000000000000e+00	0.000000000000000000e+00	6.540250992099668537e+00	1.000000000000000000e+00
6.320000000000000000e+02	3.234660942543891338e+01	4.623718857086572598e+01	2.619391236759171723e-03	-7.984501477628199950e+01	1.379802042343095669e-01	0.000000000000000000e+00	0.000000000000000000e+00	2.604733285697961520e+01	1.000000000000000000e+00
6.320000000000000000e+02	1.319101465615667053e+02	5.177670674377679205e+01	2.089152459222419576e-03	-6.275756435655498677e+01	2.623638207301433045e-01	0.000000000000000000e+00	0.000000000000000000e+00	3.465632143106196938e+00	1.000000000000000000e+00
6.330000000000000000e+02	1.026754902210455214e+02	2.411314520029755570e+01	3.022383767084364792e-03	-9.283183349490123248e+01	1.090093813229223718e-01	0.000000000000000000e+00	0.000000000000000000e+00	7.828715586103958124e+00	1.000000000000000000e+00
6.330000000000000000e+02	1.345716302056828226e+02	4.955699708631407674e+01	-2.142026868895283414e-03	6.446149264704062887e+01	2.612722917995123906e-01	0.000000000000000000e+00	0.000000000000000000e+00	3.465632143106196938e+00	1.000000000000000000e+00
6.340000000000000000e+02	1.060944982932143859e+02	3.115581312733707975e+01	-2.441015183088538192e-03	7.409667628749191692e+01	1.634758202280197636e-01	0.000000000000000000e+00	0.000000000000000000e+00	7.828715586103958124e+00	1.000000000000000000e+00
6.340000000000000000e+02	2.526981840578612548e+01	1.597414346648280592e+01	-2.803823222378924729e-03	8.578851144910106541e+01	1.783661574111085057e-01	0.000000000000000000e+00	0.000000000000000000e+00	6.540250992099668537e+00	1.000000000000000000e+00
6.350000000000000000e+02	1.147439252797869500e+02	2.892225434980675303e+01	-2.667830661450926524e-03	8.140602144506168258e+01	1.308865664024422282e-01	0.000000000000000000e+00	0.000000000000000000e+00	8.933161366992791841e+00	1.000000000000000000e+00
6.350000000000000000e+02	2.748544426757562675e+01	9.131547486603563968e+00	-1.649800552706526691e-03	4.859903005568993706e+01	2.649725010078780585e-01	0.000000000000000000e+00	0.000000000000000000e+00	7.192365237061451921e+00	1.000000000000000000e+00
6.350000000000000000e+02	7.319409445255031343e+00	3.244380390549515170e+01	1.940204611067019528e-03	-5.795757786310390003e+01	2.488483471397845426e-01	0.000000000000000000e+00	0.000000000000000000e+00	1.008911179495862065e+01	1.000000000000000000e+00
6.360000000000000000e+02	5.847053233551978479e+01	4.752675364704693095e+01	1.869690127928050772e-03	-5.568518137768032972e+01	2.417934887784582987e-01	0.000000000000000000e+00	0.000000000000000000e+00	1.882236679353792397e+01	1.000000000000000000e+00
6.370000000000000000e+02	7.979802451592271950e+01	1.498724282165602872e+01	-2.666966472725552494e-03	8.137817213900618185e+01	1.115458711462555819e-01	0.000000000000000000e+00	0.000000000000000000e+00	1.851769933027858883e+01	1.000000000000000000e+00
6.380000000000000000e+02	1.690876882625198974e+01	2.930782503546767614e+01	-2.241591013302870333e-03	6.767004217834920610e+01	1.459521824590388484e-01	0.000000000000000000e+00	0.000000000000000000e+00	1.008911179495862065e+01	1.000000000000000000e+00
6.380000000000000000e+02	3.630311622438307495e+01	3.412686714506814667e+01	-2.768309338135625016e-03	8.464404265140501593e+01	1.043365441660463189e-01	0.000000000000000000e+00	0.000000000000000000e+00	1.844344128927427207e+01	1.000000000000000000e+00
6.380000000000000000e+02	8.216664720552648760e+01	3.781942894082087037e+01	-3.974596962267746766e-03	1.235178120596773681e+02	1.044810161469851284e-01	0.000000000000000000e+00	0.000000000000000000e+00	2.223599264999734615e+01	1.000000000000000000e+00
6.390000000000000000e+02	9.831425266550188269e+01	1.475382560007132149e+01	-2.431353990244110915e-03	7.378533513192520843e+01	1.346481714622640435e-01	0.000000000000000000e+00	0.000000000000000000e+00	1.815371633776734583e+01	1.000000000000000000e+00
6.390000000000000000e+02	1.341514161304166350e+02	4.966694563445836508e+01	1.754439489860446693e-03	-5.197111962427417353e+01	2.010869575276046373e-01	0.000000000000000000e+00	0.000000000000000000e+00	6.916809656598420730e+00	1.000000000000000000e+00
6.400000000000000000e+02	4.022444223642196448e+01	5.214862424303765209e+01	-2.859042885810532571e-03	8.756801777918310847e+01	1.313350827009723831e-01	0.000000000000000000e+00	0.000000000000000000e+00	1.448302796053035735e+01	1.000000000000000000e+00
6.420000000000000000e+02	1.039379965687701883e+02	3.329751385600070535e+01	-3.345887776986726774e-03	1.032570588159714902e+02	2.422972817213996377e-01	0.000000000000000000e+00	0.000000000000000000e+00	1.442573522720103618e+01	1.000000000000000000e+00
6.420000000000000000e+02	1.315337088933917471e+02	4.326461288405865702e+01	1.939705108260229242e-03	-5.794148090866161027e+01	3.926000916248085781e-01	0.000000000000000000e+00	0.000000000000000000e+00	6.229630250329266872e+00	1.000000000000000000e+00
6.430000000000000000e+02	1.288463861730290034e+02	3.764441807849900812e+01	-2.837575902590667304e-03	8.687622376680509717e+01	2.048640082022947784e-01	0.000000000000000000e+00	0.000000000000000000e+00	6.229630250329266872e+00	1.000000000000000000e+00
6.440000000000000000e+02	1.600235922936764865e+01	8.042025092336167802e+00	2.474684003914018847e-03	-7.518168615647721253e+01	1.853383305186145913e-01	0.000000000000000000e+00	0.000000000000000000e+00	3.384689353294171354e+01	1.000000000000000000e+00
6.440000000000000000e+02	9.203474888877373417e+00	4.119903601845747687e+01	-2.499044641319761364e-03	7.596673093535463295e+01	2.554301336410084167e-01	0.000000000000000000e+00	0.000000000000000000e+00	3.289671560300956088e+01	1.000000000000000000e+00
6.450000000000000000e+02	9.043268944188361047e+01	2.822715723602065196e+01	-1.966319318037988966e-03	5.879914920699002323e+01	2.093213506132612922e-01	0.000000000000000000e+00	0.000000000000000000e+00	5.393678515793785877e+00	1.000000000000000000e+00
6.470000000000000000e+02	4.482380254189650515e+01	2.811450574615766484e+01	-2.496722954536520402e-03	7.589191236402518825e+01	1.297926613674409424e-01	0.000000000000000000e+00	0.000000000000000000e+00	1.232410803932974197e+01	1.000000000000000000e+00
6.470000000000000000e+02	7.376320370424348027e+01	3.799647896622830245e+01	3.331312250856997403e-03	-1.027873485823288320e+02	2.177083870438345503e-01	0.000000000000000000e+00	0.000000000000000000e+00	8.488712945448130043e+00	1.000000000000000000e+00
6.480000000000000000e+02	8.862687575134317797e+01	2.314475575180158273e+01	1.935974636858159553e-03	-5.782126290910073152e+01	2.604988142109753158e-01	0.000000000000000000e+00	0.000000000000000000e+00	5.393678515793785877e+00	1.000000000000000000e+00
6.490000000000000000e+02	6.090434537826332217e+01	4.815441567170437054e+01	-3.559793666103883321e-03	1.101503801451979001e+02	1.222634378085548645e-01	0.000000000000000000e+00	0.000000000000000000e+00	7.076210601989509463e+00	1.000000000000000000e+00
6.490000000000000000e+02	1.063721115937774897e+02	1.038578656596698302e+01	-1.847428237013500106e-03	5.496777070655040376e+01	1.929478574873128016e-01	0.000000000000000000e+00	0.000000000000000000e+00	2.185599894282327682e+01	1.000000000000000000e+00
6.490000000000000000e+02	1.201918461023668243e+02	5.256304538257779058e+01	-3.194877710299819876e-03	9.839061536311908185e+01	1.040443525863976593e-01	0.000000000000000000e+00	0.000000000000000000e+00	2.402748723787318852e+01	1.000000000000000000e+00
6.510000000000000000e+02	1.332874165143441871e+02	2.411953958218215632e+01	-1.195904781019103361e-03	3.397180582576270069e+01	4.163591331244486105e-01	0.000000000000000000e+00	0.000000000000000000e+00	1.828573259208583934e+01	1.000000000000000000e+00
6.520000000000000000e+02	2.130276528587537399e+01	2.114665109605404325e+01	-2.096081042273728861e-03	6.298084455480491783e+01	1.578029908852772722e-01	0.000000000000000000e+00	0.000000000000000000e+00	9.284213185654111911e+00	1.000000000000000000e+00
6.520000000000000000e+02	7.238312451866987374e+01	4.637225528318932533e+01	-1.472740342858307010e-03	4.289309588930730399e+01	3.012059572191476686e-01	0.000000000000000000e+00	0.000000000000000000e+00	8.488712945448130043e+00	1.000000000000000000e+00
6.540000000000000000e+02	1.410679837084494750e+02	4.066737299224774205e+01	-3.107762470316313263e-03	9.558324365232863329e+01	1.203340067094614829e-01	0.000000000000000000e+00	0.000000000000000000e+00	1.828573259208583934e+01	1.000000000000000000e+00
6.560000000000000000e+02	3.283928035539377532e+01	3.396433787148460937e+01	-3.401064821148485229e-03	1.050351916994265906e+02	8.682865236187320424e-02	0.000000000000000000e+00	0.000000000000000000e+00	1.724483326165471553e+01	1.000000000000000000e+00
6.570000000000000000e+02	1.097424391579125995e+02	1.976382873332359935e+01	-1.685608470773103341e-03	4.975297437383039068e+01	2.169770752580829631e-01	0.000000000000000000e+00	0.000000000000000000e+00	1.528407604044247670e+01	1.000000000000000000e+00
6.570000000000000000e+02	1.293642974491419011e+02	1.949162147098552822e+01	-3.057266936771484925e-03	9.395597691436337584e+01	2.261833184626954596e-01	0.000000000000000000e+00	0.000000000000000000e+00	5.289429480934289884e+00	1.000000000000000000e+00
6.580000000000000000e+02	4.536070438175099895e+01	5.857460772727137943e+00	2.073498891159356820e-03	-6.225311319322816672e+01	1.248326927803946607e-01	0.000000000000000000e+00	0.000000000000000000e+00	2.062199898934956721e+01	1.000000000000000000e+00
6.580000000000000000e+02	1.065095301993014658e+02	4.167094736503762675e+01	-1.338749388055524318e-03	3.857510955205618330e+01	3.717127198599945448e-01	0.000000000000000000e+00	0.000000000000000000e+00	8.219083724058073415e+00	1.000000000000000000e+00
6.590000000000000000e+02	2.565773824076307719e+01	1.194515061073778917e+01	-2.148001327008929560e-03	6.465402525900070430e+01	1.521505745798493736e-01	0.000000000000000000e+00	0.000000000000000000e+00	7.877426254417321694e+00	1.000000000000000000e+00
6.600000000000000000e+02	6.124607159234557230e+01	3.095443064684220502e+01	-2.625421535183686175e-03	8.003934689552785642e+01	1.389871965767593975e-01	0.000000000000000000e+00	0.000000000000000000e+00	7.170204221872132244e+00	1.000000000000000000e+00
6.610000000000000000e+02	1.248289297370262290e+02	2.221347818096778681e+01	-7.229591641882389744e-03	2.284131206653088952e+02	1.084581551959710177e-01	0.000000000000000000e+00	0.000000000000000000e+00	5.289429480934289884e+00	1.000000000000000000e+00
6.610000000000000000e+02	7.481593507097676365e+01	4.029403058368459511e+01	1.522320097697366439e-03	-4.449085078488532474e+01	2.658838361469714195e-01	0.000000000000000000e+00	0.000000000000000000e+00	7.807336616602324142e+00	1.000000000000000000e+00
6.610000000000000000e+02	1.354135993649666432e+02	2.033263168685819977e+01	-2.925026362256759153e-03	8.969439825164481306e+01	2.421702161912437923e-01	0.000000000000000000e+00	0.000000000000000000e+00	6.107483266616707596e+00	1.000000000000000000e+00
6.630000000000000000e+02	3.801137554574410160e+01	5.206806894832647714e+01	-3.362045477011209316e-03	1.037777561126644486e+02	7.935033372638877758e-02	0.000000000000000000e+00	0.000000000000000000e+00	2.330597329623768488e+01	1.000000000000000000e+00
6.640000000000000000e+02	3.078186946324256823e+01	1.792822035866770491e+01	-3.074030643399576403e-03	9.449620335194885001e+01	8.140592334905250027e-02	0.000000000000000000e+00	0.000000000000000000e+00	7.877426254417321694e+00	1.000000000000000000e+00
6.650000000000000000e+02	6.127001837870973588e+01	3.812459488030128085e+01	-2.228800930760101769e-03	6.725786956749442425e+01	1.821735005188455103e-01	0.000000000000000000e+00	0.000000000000000000e+00	7.170204221872132244e+00	1.000000000000000000e+00
6.650000000000000000e+02	1.071693150638516840e+02	5.245048597503419785e+01	1.852855545671355580e-03	-5.514267090535231119e+01	2.415923076817557691e-01	0.000000000000000000e+00	0.000000000000000000e+00	1.140521803669131273e+01	1.000000000000000000e+00
6.660000000000000000e+02	3.260905090386175686e+01	2.939686960315166431e+01	-3.119161999931710418e-03	9.595060436860103437e+01	7.637488034240402790e-02	0.000000000000000000e+00	0.000000000000000000e+00	1.161329012424755192e+01	1.000000000000000000e+00
6.660000000000000000e+02	7.080019508087386271e+01	3.359863385333113683e+01	-3.108294770658615643e-03	9.560039753863952683e+01	2.624032813219765448e-01	0.000000000000000000e+00	0.000000000000000000e+00	6.651364456451518414e+00	1.000000000000000000e+00
6.660000000000000000e+02	9.565445934821865137e+01	2.681301702344072879e+01	-1.295866645241474302e-03	3.719317225750175737e+01	3.647286952936364957e-01	0.000000000000000000e+00	0.000000000000000000e+00	1.322855190645882040e+01	1.000000000000000000e+00
6.670000000000000000e+02	1.327073493377092461e+02	3.129356113707839881e+01	-3.930171301935026125e-03	1.220861527762399561e+02	7.526394956768223121e-02	0.000000000000000000e+00	0.000000000000000000e+00	7.454222055850877382e+00	1.000000000000000000e+00
6.670000000000000000e+02	1.059814944645828660e+02	4.110729062767190811e+01	1.132428819761647880e-03	-3.192623242226694913e+01	3.954556747313691112e-01	0.000000000000000000e+00	0.000000000000000000e+00	1.140521803669131273e+01	1.000000000000000000e+00
6.680000000000000000e+02	1.293186366411353845e+02	1.305630214570349601e+01	-3.148427919414800019e-03	9.689372654174378852e+01	9.136477343386795180e-02	0.000000000000000000e+00	0.000000000000000000e+00	1.467259991088349835e+01	1.000000000000000000e+00
6.680000000000000000e+02	7.561430685191000123e+01	3.818829364339378429e+01	3.062934975078244072e-03	-9.413863485574177048e+01	2.504276079503744423e-01	0.000000000000000000e+00	0.000000000000000000e+00	6.651364456451518414e+00	1.000000000000000000e+00
6.700000000000000000e+02	4.322827879868363254e+01	4.649126056469480517e+01	2.773734387704748002e-03	-8.481887004891750337e+01	9.214749473290417825e-02	0.000000000000000000e+00	0.000000000000000000e+00	1.073320809675648313e+01	1.000000000000000000e+00
6.710000000000000000e+02	9.217442829116872360e+01	3.957561743965071344e+01	3.120186505875422768e-03	-9.598362004994977781e+01	2.407914607407032337e-01	0.000000000000000000e+00	0.000000000000000000e+00	1.274564123621240164e+01	1.000000000000000000e+00
6.720000000000000000e+02	5.355836027996387116e+01	4.357729889054910899e+01	-2.515476685665589407e-03	7.649626923950974344e+01	1.260800175496892273e-01	0.000000000000000000e+00	0.000000000000000000e+00	9.501293089461002594e+00	1.000000000000000000e+00
6.720000000000000000e+02	1.263369335965001170e+02	2.742274342733170656e+01	-2.809434495673001752e-03	8.596934008379561476e+01	1.557827585613534849e-01	0.000000000000000000e+00	0.000000000000000000e+00	7.425426922620647296e+00	1.000000000000000000e+00
6.730000000000000000e+02	1.087540627677964267e+02	1.589079666920138578e+01	-8.744848779821399239e-04	2.361374283653348627e+01	4.536072557530320681e-01	0.000000000000000000e+00	0.000000000000000000e+00	1.533608600795606414e+01	1.000000000000000000e+00
6.740000000000000000e+02	1.343562709323971092e+02	9.475174028664062220e+00	-2.343755328965396040e-03	7.096238470874392590e+01	1.746284820207493205e-01	0.000000000000000000e+00	0.000000000000000000e+00	1.463078075948862633e+01	1.000000000000000000e+00
6.740000000000000000e+02	3.240547876624673762e+01	2.912682906147070838e+01	3.364939961108141808e-03	-1.038710336238392955e+02	1.722261331563846865e-01	0.000000000000000000e+00	0.000000000000000000e+00	1.512991329946625463e+01	1.000000000000000000e+00
6.740000000000000000e+02	7.269863954256915406e+01	3.474242551522489464e+01	-4.088408967153713859e-03	1.271855124864419793e+02	1.341765042024242183e-01	0.000000000000000000e+00	0.000000000000000000e+00	7.609209168138995949e+00	1.000000000000000000e+00
6.760000000000000000e+02	1.236676397189499710e+02	1.946581506991592647e+01	-3.822057212340934564e-03	1.186020731051998354e+02	5.757327653259169953e-02	0.000000000000000000e+00	0.000000000000000000e+00	8.392725343401515659e+00	1.000000000000000000e+00
6.760000000000000000e+02	6.944403574081937336e+01	1.650728842283558251e+01	-2.648735457914097417e-03	8.079066029549441907e+01	1.134769342618161536e-01	0.000000000000000000e+00	0.000000000000000000e+00	1.852330075026037548e+01	1.000000000000000000e+00
6.760000000000000000e+02	1.326535047311781454e+02	3.132631795380508422e+01	3.811234151405097376e-03	-1.182532896420401869e+02	9.028278972138337188e-02	0.000000000000000000e+00	0.000000000000000000e+00	6.176804243342393974e+00	1.000000000000000000e+00
6.760000000000000000e+02	7.951069133902979047e+01	3.813300282400697938e+01	-2.469129367881011273e-03	7.500268271154891409e+01	2.880846445515130583e-01	0.000000000000000000e+00	0.000000000000000000e+00	3.075402327460608376e+00	1.000000000000000000e+00
6.760000000000000000e+02	4.452092446605581699e+01	4.064483844216596253e+01	-2.454367432355517974e-03	7.452696525730522126e+01	3.258123020461165531e-01	0.000000000000000000e+00	0.000000000000000000e+00	5.368142324995132775e+00	1.000000000000000000e+00
6.770000000000000000e+02	4.048020956383931690e+01	4.417889773714244228e+01	-2.892283203624569296e-03	8.863921872986037442e+01	2.360534226220752929e-01	0.000000000000000000e+00	0.000000000000000000e+00	5.368142324995132775e+00	1.000000000000000000e+00
6.770000000000000000e+02	2.183872629589722791e+01	5.306799781228178148e+01	-2.116989295400426886e-03	6.365463295693812995e+01	1.613204823175071745e-01	0.000000000000000000e+00	0.000000000000000000e+00	1.113289780059221634e+01	1.000000000000000000e+00
6.790000000000000000e+02	1.356681377538248512e+02	3.671750505864021363e+01	-2.984629654777856862e-03	9.161517121083517168e+01	1.190114799555018754e-01	0.000000000000000000e+00	0.000000000000000000e+00	6.176804243342393974e+00	1.000000000000000000e+00
6.790000000000000000e+02	9.826348977789993455e+01	4.540183080167820151e+01	2.821729033682914348e-03	-8.636554329936159036e+01	9.146028898228586446e-02	0.000000000000000000e+00	0.000000000000000000e+00	1.070968100096296638e+01	1.000000000000000000e+00
6.800000000000000000e+02	9.010010813711780031e+01	3.846955359073746195e+01	-2.716669984273291025e-03	8.297991521257731051e+01	1.150158590682983650e-01	0.000000000000000000e+00	0.000000000000000000e+00	7.638581580795242409e+00	1.000000000000000000e+00
6.800000000000000000e+02	2.113833645377321702e+01	4.195715322208610587e+01	-2.089085928713226622e-03	6.275542034743043018e+01	1.676934633060346291e-01	0.000000000000000000e+00	0.000000000000000000e+00	1.113289780059221634e+01	1.000000000000000000e+00
6.810000000000000000e+02	1.368722333249604048e+02	1.515400014192317535e+01	-2.734316372265204863e-03	8.354858689913307046e+01	9.509734606272612911e-02	0.000000000000000000e+00	0.000000000000000000e+00	1.389075376907793213e+01	1.000000000000000000e+00
6.830000000000000000e+02	3.797882138472763813e+01	5.133823108869331264e+01	3.163564777415518031e-03	-9.738152623040346612e+01	2.431056067071499793e-01	0.000000000000000000e+00	0.000000000000000000e+00	1.927709922807501997e+01	1.000000000000000000e+00
6.840000000000000000e+02	1.085363560176788695e+02	4.975217630342874742e+01	-2.428609508155662924e-03	7.369689157856601014e+01	2.380425158237319261e-01	0.000000000000000000e+00	0.000000000000000000e+00	1.115604261218963877e+01	1.000000000000000000e+00
6.840000000000000000e+02	6.701483739895226677e+01	2.897310897121356632e+01	1.995453838145675157e-03	-5.973803690991386617e+01	2.995919118645020696e-01	0.000000000000000000e+00	0.000000000000000000e+00	6.915486242109420090e+00	1.000000000000000000e+00
6.850000000000000000e+02	2.828952018223898435e+01	2.496821416358406154e+01	1.621694298026428102e-03	-4.769327918706902381e+01	2.544743771959843137e-01	0.000000000000000000e+00	0.000000000000000000e+00	6.300262653534470125e+00	1.000000000000000000e+00
6.860000000000000000e+02	9.670557023486686887e+01	5.315228446590782596e+01	-2.398458821525576313e-03	7.272525694010047914e+01	3.251419254365853773e-01	0.000000000000000000e+00	0.000000000000000000e+00	1.230968024586111831e+01	1.000000000000000000e+00
6.860000000000000000e+02	1.118449931487038072e+02	3.659664284194955286e+01	9.600557439538434309e-04	-2.637134562156035500e+01	4.603454373430497792e-01	0.000000000000000000e+00	0.000000000000000000e+00	1.356521803440312191e+01	1.000000000000000000e+00
6.870000000000000000e+02	5.887754446440253986e+01	9.410409018129222147e+00	-2.801140402337286457e-03	8.570205501402193704e+01	1.200002548319212270e-01	0.000000000000000000e+00	0.000000000000000000e+00	2.118760877864887959e+01	1.000000000000000000e+00
6.870000000000000000e+02	1.408219297188945234e+02	2.178182969583919970e+01	1.389935895014215864e-03	-4.022464356742727176e+01	3.266597857334814226e-01	0.000000000000000000e+00	0.000000000000000000e+00	3.054213387373919275e+01	1.000000000000000000e+00
6.880000000000000000e+02	7.175766432042158272e+01	3.400595535847699580e+01	2.971492332715622471e-03	-9.119180847522149236e+01	2.160842923094723478e-01	0.000000000000000000e+00	0.000000000000000000e+00	5.206857621712441819e+00	1.000000000000000000e+00
6.880000000000000000e+02	7.770298592342115285e+01	4.540226076911692843e+01	-2.713900448386496762e-03	8.289066427666669767e+01	1.441334881997717865e-01	0.000000000000000000e+00	0.000000000000000000e+00	7.858529086387654239e+00	1.000000000000000000e+00
6.890000000000000000e+02	3.336898173780620169e+01	1.911241374144841743e+01	-3.174388140335599687e-03	9.773031942529345883e+01	2.418635078787197967e-01	0.000000000000000000e+00	0.000000000000000000e+00	5.120622363261832177e+00	1.000000000000000000e+00
6.890000000000000000e+02	2.587982250295466002e+01	3.078943968730094838e+01	-1.518317089047187957e-03	4.436185001252117388e+01	2.953012663106778790e-01	0.000000000000000000e+00	0.000000000000000000e+00	6.300262653534470125e+00	1.000000000000000000e+00
6.910000000000000000e+02	1.187072571771781782e+02	5.088908956748062451e+01	-2.711117468190195681e-03	8.280098008505723328e+01	1.389475029084636937e-01	0.000000000000000000e+00	0.000000000000000000e+00	5.785299344731956062e+00	1.000000000000000000e+00
6.910000000000000000e+02	1.102854226097702366e+02	2.119559157373435099e+01	-2.351070714179281495e-03	7.119812997566720014e+01	1.494295062879018587e-01	0.000000000000000000e+00	0.000000000000000000e+00	1.547981396632732931e+01	1.000000000000000000e+00
6.910000000000000000e+02	3.860063226097020816e+01	2.703456464422407990e+01	1.954818497403031183e-03	-5.842852429098716982e+01	1.763759854875600608e-01	0.000000000000000000e+00	0.000000000000000000e+00	9.493715928069022425e+00	1.000000000000000000e+00
6.920000000000000000e+02	3.377295300354899155e+01	1.400775110777796506e+01	-2.339696510524400148e-03	7.083158541263173902e+01	1.998251572545869381e-01	0.000000000000000000e+00	0.000000000000000000e+00	5.120622363261832177e+00	1.000000000000000000e+00
6.920000000000000000e+02	1.026142624165852055e+02	3.476428214977056541e+01	3.069682159807171629e-03	-9.435606932001064706e+01	1.541789809323452776e-01	0.000000000000000000e+00	0.000000000000000000e+00	9.494314819634919189e+00	1.000000000000000000e+00
6.940000000000000000e+02	2.696099623893801933e+01	2.292456596895862120e+01	1.374674590848776580e-03	-3.973283348239582580e+01	2.745202814450197204e-01	0.000000000000000000e+00	0.000000000000000000e+00	7.456190901486892564e+00	1.000000000000000000e+00
6.940000000000000000e+02	2.421594690673178718e+01	4.958750442227596977e+01	1.935414542507115938e-03	-5.780321333434445563e+01	2.300591675187922958e-01	0.000000000000000000e+00	0.000000000000000000e+00	3.755880034860306083e+00	1.000000000000000000e+00
6.950000000000000000e+02	9.944534000427030662e+01	4.371413939103802448e+01	1.863231681859996549e-03	-5.547705179219616412e+01	3.864688882017965899e-01	0.000000000000000000e+00	0.000000000000000000e+00	9.494314819634919189e+00	1.000000000000000000e+00
6.950000000000000000e+02	4.654111196490879010e+00	1.139947877068987481e+01	3.065846338791795508e-03	-9.423245632866422739e+01	2.216783594499169840e-01	0.000000000000000000e+00	0.000000000000000000e+00	2.510826069692303975e+01	1.000000000000000000e+00
6.960000000000000000e+02	1.244897161605010893e+02	5.070782563189452219e+01	3.115323752914521231e-03	-9.582691319703194210e+01	2.208250632924740886e-01	0.000000000000000000e+00	0.000000000000000000e+00	3.517117320928667468e+00	1.000000000000000000e+00
6.970000000000000000e+02	7.605639977876795399e+01	3.354292791908046212e+01	-1.830427984989715148e-03	5.441992136793963653e+01	2.572212683837294955e-01	0.000000000000000000e+00	0.000000000000000000e+00	1.377904546911596384e+01	1.000000000000000000e+00
6.970000000000000000e+02	1.214649619007282695e+02	5.250253338447225815e+01	-2.751950897629233065e-03	8.411687630118905190e+01	3.111935410184015760e-01	0.000000000000000000e+00	0.000000000000000000e+00	3.517117320928667468e+00	1.000000000000000000e+00
6.980000000000000000e+02	1.218890120348370090e+02	1.675251371970884051e+01	-2.807002713444768389e-03	8.589097358172735142e+01	9.545530840371063697e-02	0.000000000000000000e+00	0.000000000000000000e+00	1.454006410538704763e+01	1.000000000000000000e+00
6.980000000000000000e+02	1.364214993600304240e+02	1.628317766541767853e+01	-2.327716209540578972e-03	7.044550878499342161e+01	2.372721484922821755e-01	0.000000000000000000e+00	0.000000000000000000e+00	1.454006410538704763e+01	1.000000000000000000e+00
6.980000000000000000e+02	7.114778541633828013e+01	2.066785125597222716e+01	-2.261193801738294127e-03	6.830176073547697513e+01	1.392547584486568679e-01	0.000000000000000000e+00	0.000000000000000000e+00	1.377904546911596384e+01	1.000000000000000000e+00
6.980000000000000000e+02	2.160996799563151427e+01	5.229222413994781959e+01	-2.056719642700412243e-03	6.171238590531753232e+01	2.131864455046796891e-01	0.000000000000000000e+00	0.000000000000000000e+00	3.755880034860306083e+00	1.000000000000000000e+00
6.990000000000000000e+02	1.394853707434737942e+02	3.433629009899912177e+01	-2.433977409444143449e-03	7.386987731821902514e+01	1.348051675482079270e-01	0.000000000000000000e+00	0.000000000000000000e+00	1.831125818707759123e+01	1.000000000000000000e+00
7.000000000000000000e+02	2.984728240783886122e+01	5.009583474400346859e+01	1.329010742019844484e-03	-3.826127239351600906e+01	3.292381922598187627e-01	0.000000000000000000e+00	0.000000000000000000e+00	8.525108509818258185e+00	1.000000000000000000e+00
7.010000000000000000e+02	1.080187021863027041e+02	3.614769833218869621e+01	-2.125398043626152301e-03	6.392561288991576163e+01	1.896313328134557885e-01	0.000000000000000000e+00	0.000000000000000000e+00	8.401580121870685147e+00	1.000000000000000000e+00
7.030000000000000000e+02	1.074859018984937080e+02	4.453236722234311173e+01	2.600636304428196547e-03	-7.924061919092015671e+01	1.518684082632317800e-01	0.000000000000000000e+00	0.000000000000000000e+00	6.641498963175187953e+00	1.000000000000000000e+00
7.050000000000000000e+02	1.139490401700706741e+02	5.269692225656836371e+01	-1.454727870413022751e-03	4.231262678202070759e+01	3.374137684102683776e-01	0.000000000000000000e+00	0.000000000000000000e+00	1.041307424464148390e+01	1.000000000000000000e+00
7.080000000000000000e+02	5.898128741342646464e+01	1.442965211269029346e+01	-1.512707839011470179e-03	4.418108657925730398e+01	2.290823151945908798e-01	0.000000000000000000e+00	0.000000000000000000e+00	2.601221244004733535e+01	1.000000000000000000e+00
7.080000000000000000e+02	1.162261230981375775e+02	1.477863671451793692e+01	-3.110022919665883859e-03	9.565608878894147438e+01	2.844027674002761463e-01	0.000000000000000000e+00	0.000000000000000000e+00	2.202141850322971450e+01	1.000000000000000000e+00
7.080000000000000000e+02	1.070755569505580951e+02	3.790355695944066383e+01	-2.859000302691717173e-03	8.756664549755772953e+01	1.292169947681086617e-01	0.000000000000000000e+00	0.000000000000000000e+00	6.641498963175187953e+00	1.000000000000000000e+00
7.100000000000000000e+02	2.410255977521800475e+01	4.956689973537341132e+01	-3.040696823627195376e-03	9.342198921146909640e+01	1.108582898032889341e-01	0.000000000000000000e+00	0.000000000000000000e+00	9.754114052757849151e+00	1.000000000000000000e+00
7.100000000000000000e+02	1.347338143997831139e+02	2.671212889314621108e+01	3.072704412815407612e-03	-9.445346430623554568e+01	6.851275200878836902e-02	0.000000000000000000e+00	0.000000000000000000e+00	1.573569629134452974e+01	1.000000000000000000e+00
7.100000000000000000e+02	4.772136817795201580e+01	3.787852020555877885e+01	-1.930024249055670637e-03	5.762950598587922713e+01	2.798217584693862836e-01	0.000000000000000000e+00	0.000000000000000000e+00	1.592023659392590318e+01	1.000000000000000000e+00
7.110000000000000000e+02	9.036207070029563226e+01	2.561783348635507807e+01	1.539484413693017811e-03	-4.504398724149593392e+01	3.251665386012674297e-01	0.000000000000000000e+00	0.000000000000000000e+00	2.074318258837921292e+01	1.000000000000000000e+00
7.120000000000000000e+02	8.078212269666317979e+01	5.109721172651982357e+01	-1.209973845334541120e-03	3.442519484430790300e+01	3.421089343012578832e-01	0.000000000000000000e+00	0.000000000000000000e+00	1.338322378017602077e+01	1.000000000000000000e+00
7.150000000000000000e+02	6.321693079415218364e+01	3.422592216936628517e+01	-3.493826382021910423e-03	1.080245214871207367e+02	8.111137437023741015e-02	0.000000000000000000e+00	0.000000000000000000e+00	9.957184583165391345e+00	1.000000000000000000e+00
7.150000000000000000e+02	1.212362412866615955e+02	3.480086537231111521e+01	-2.742591460889362651e-03	8.381525952394754597e+01	2.518797788665275705e-01	0.000000000000000000e+00	0.000000000000000000e+00	4.436667388726118766e+00	1.000000000000000000e+00
7.150000000000000000e+02	5.581829073765005944e+01	5.602657425134580649e+00	-1.195175957549517685e-03	3.394831879420470955e+01	3.338948373007061265e-01	0.000000000000000000e+00	0.000000000000000000e+00	2.956401798308300499e+01	1.000000000000000000e+00
7.150000000000000000e+02	2.445994165738543202e+01	3.981933495515745136e+01	-2.647376829447803739e-03	8.074687719712414946e+01	1.431509038457758898e-01	0.000000000000000000e+00	0.000000000000000000e+00	9.754114052757849151e+00	1.000000000000000000e+00
7.150000000000000000e+02	1.348102504280514324e+01	4.095734871783251663e+01	-3.163423421975069313e-03	9.737697091649103243e+01	9.350558965764677044e-02	0.000000000000000000e+00	0.000000000000000000e+00	1.103773914141591561e+01	1.000000000000000000e+00
7.160000000000000000e+02	1.105407762312572828e+01	1.321177969332538638e+01	-2.490456769052201962e-03	7.568997855925610452e+01	1.207369783250771267e-01	0.000000000000000000e+00	0.000000000000000000e+00	1.842622224367966055e+01	1.000000000000000000e+00
7.170000000000000000e+02	1.187260070297854355e+02	1.276837215019513394e+01	-3.803399061705714165e-03	1.180007964023071878e+02	1.002748468215216571e-01	0.000000000000000000e+00	0.000000000000000000e+00	1.777765002197879696e+01	1.000000000000000000e+00
7.170000000000000000e+02	1.202135409184628827e+02	3.048367861759780340e+01	1.915581148603329696e-03	-5.716406329601596781e+01	4.071473531251877942e-01	0.000000000000000000e+00	0.000000000000000000e+00	4.436667388726118766e+00	1.000000000000000000e+00
7.170000000000000000e+02	1.209034303818132940e+02	5.169308733037413361e+01	2.440825229842337202e-03	-7.409055486292993464e+01	2.130985349730801781e-01	0.000000000000000000e+00	0.000000000000000000e+00	6.389796805016239034e+00	1.000000000000000000e+00
7.180000000000000000e+02	1.049228334597701320e+02	2.633939584985672511e+01	-1.950081361568009033e-03	5.827586556978143761e+01	1.639490148488060850e-01	0.000000000000000000e+00	0.000000000000000000e+00	1.584237400916661187e+01	1.000000000000000000e+00
7.180000000000000000e+02	7.539430977954326352e+01	3.991818453488563989e+01	3.022544993766759260e-03	-9.283702917854125758e+01	1.748246533732618069e-01	0.000000000000000000e+00	0.000000000000000000e+00	3.102633532912731695e+00	1.000000000000000000e+00
7.190000000000000000e+02	5.626120719995263642e+00	3.082038412500120828e+01	1.607802774713759696e-03	-4.724561159670074062e+01	2.613124900188460442e-01	0.000000000000000000e+00	0.000000000000000000e+00	1.282410125805363954e+01	1.000000000000000000e+00
7.190000000000000000e+02	5.294912109632765151e+01	3.649902383497369129e+01	-2.336468633951773420e-03	7.072756401089272060e+01	2.955685673976699013e-01	0.000000000000000000e+00	0.000000000000000000e+00	6.759889683684923156e+00	1.000000000000000000e+00
7.200000000000000000e+02	5.693978403385143849e+01	4.195527876437937920e+01	2.756166990974771858e-03	-8.425274393113024018e+01	2.316027170777056332e-01	0.000000000000000000e+00	0.000000000000000000e+00	6.759889683684923156e+00	1.000000000000000000e+00
7.210000000000000000e+02	7.558992743614106757e+01	3.682172388246621608e+01	-2.861104732821534088e-03	8.763446276598173768e+01	2.138473497837569681e-01	0.000000000000000000e+00	0.000000000000000000e+00	3.102633532912731695e+00	1.000000000000000000e+00
7.210000000000000000e+02	1.146733247531187061e+02	5.311269539766022518e+01	-2.917129159370227161e-03	8.943990335520396684e+01	2.277521567838708405e-01	0.000000000000000000e+00	0.000000000000000000e+00	6.389796805016239034e+00	1.000000000000000000e+00
7.250000000000000000e+02	1.051818255367543742e+02	3.704584350853479435e+01	-3.673870279996897283e-03	1.138266078496345273e+02	7.526288156996818746e-02	0.000000000000000000e+00	0.000000000000000000e+00	1.251272609483691056e+01	1.000000000000000000e+00
7.260000000000000000e+02	9.539063261502801083e+01	1.582054649916403122e+01	3.471251363334499056e-03	-1.072970199748066591e+02	7.835865981981460227e-02	0.000000000000000000e+00	0.000000000000000000e+00	1.254465094177533224e+01	1.000000000000000000e+00
7.260000000000000000e+02	1.177211607660092874e+01	1.407656307558529996e+01	-8.521221052142280341e-04	2.289308115144420697e+01	4.807474123624447815e-01	0.000000000000000000e+00	0.000000000000000000e+00	1.685778169205510935e+01	1.000000000000000000e+00
7.270000000000000000e+02	1.190694855161440415e+02	1.470829647532531226e+01	-4.942989291952869929e-03	1.547251786676232257e+02	7.409263757894302138e-02	0.000000000000000000e+00	0.000000000000000000e+00	2.370496097504107524e+01	1.000000000000000000e+00
7.270000000000000000e+02	4.053883170133990888e+01	4.209647146970648635e+01	-2.268046643881985614e-03	6.852260011072696955e+01	2.334639486928470342e-01	0.000000000000000000e+00	0.000000000000000000e+00	7.571347556829004510e+00	1.000000000000000000e+00
7.280000000000000000e+02	8.779859008222845773e+01	2.633670181316987779e+01	-2.848284352419119467e-03	8.722131377769764526e+01	8.726529066665411616e-02	0.000000000000000000e+00	0.000000000000000000e+00	1.297029808478320412e+01	1.000000000000000000e+00
7.280000000000000000e+02	8.388614883640558162e+01	1.081903470387672073e+01	-1.968368673072031123e-03	5.886519162791459792e+01	1.476915916196064327e-01	0.000000000000000000e+00	0.000000000000000000e+00	1.254465094177533224e+01	1.000000000000000000e+00
7.280000000000000000e+02	6.831583701986527046e+01	4.454307365189846735e+01	-2.764300096625815772e-03	8.451484101919352554e+01	1.157419616073146473e-01	0.000000000000000000e+00	0.000000000000000000e+00	2.666551410378340492e+01	1.000000000000000000e+00
7.280000000000000000e+02	6.574783605495927929e+01	1.748339804805679876e+01	-2.852671182929358926e-03	8.736268357564357245e+01	2.815353250914792715e-01	0.000000000000000000e+00	0.000000000000000000e+00	1.666665895848270296e+01	1.000000000000000000e+00
7.290000000000000000e+02	2.270676942011237287e+01	4.446018602584663171e+01	-2.403118198680494894e-03	7.287540981366311144e+01	1.142790043624720697e-01	0.000000000000000000e+00	0.000000000000000000e+00	1.145464841460293393e+01	1.000000000000000000e+00
7.300000000000000000e+02	2.827632842036367578e+01	1.751106136339647179e+01	-2.501001307357824614e-03	7.602978636496445120e+01	1.025748320884328768e-01	0.000000000000000000e+00	0.000000000000000000e+00	1.685778169205510935e+01	1.000000000000000000e+00
7.300000000000000000e+02	1.160711931348537007e+02	4.320944534819616933e+01	3.075505532971542846e-03	-9.454373307535502136e+01	8.809568330313299889e-02	0.000000000000000000e+00	0.000000000000000000e+00	1.251272609483691056e+01	1.000000000000000000e+00
7.310000000000000000e+02	3.326104107818784428e+01	4.000863347985659857e+01	-2.205982054715899775e-03	6.652250951923358002e+01	1.682040849505727076e-01	0.000000000000000000e+00	0.000000000000000000e+00	7.571347556829004510e+00	1.000000000000000000e+00
7.360000000000000000e+02	9.933405741058231797e+01	3.587526275571252654e+01	-3.015140709558773204e-03	9.259841905672918472e+01	8.943434668127459020e-02	0.000000000000000000e+00	0.000000000000000000e+00	3.404231072404210323e+01	1.000000000000000000e+00
7.360000000000000000e+02	3.708222756740644854e+01	4.716680077302415697e+01	2.004608625062214832e-03	-6.003305865137579644e+01	1.887505927164000452e-01	0.000000000000000000e+00	0.000000000000000000e+00	8.114235958016045913e+00	1.000000000000000000e+00
7.380000000000000000e+02	9.250875111736327483e+00	4.803350363866913142e+01	-3.009497202284404805e-03	9.241655165127059490e+01	1.001954071237393107e-01	0.000000000000000000e+00	0.000000000000000000e+00	2.784484428703188996e+01	1.000000000000000000e+00
7.400000000000000000e+02	7.673025698487072077e+01	1.042045720259874564e+01	-2.043478869047374476e-03	6.128568934350406039e+01	1.413785890024780167e-01	0.000000000000000000e+00	0.000000000000000000e+00	2.997177742920300147e+01	1.000000000000000000e+00
7.410000000000000000e+02	1.390328086345573126e+02	4.940669384318392332e+01	-1.540982436369882705e-03	4.509226245127494792e+01	2.479260874502026146e-01	0.000000000000000000e+00	0.000000000000000000e+00	3.012571901119860485e+01	1.000000000000000000e+00
7.410000000000000000e+02	4.248360660350425633e+01	2.088617579665555724e+01	-1.766819919474281637e-03	5.237009077871159235e+01	3.516598862020390293e-01	0.000000000000000000e+00	0.000000000000000000e+00	1.563369503371409586e+01	1.000000000000000000e+00
7.420000000000000000e+02	7.629841242440395632e+00	1.642345897639635410e+01	-3.388348366199402627e-03	1.046253918080143137e+02	9.568686667306391946e-02	0.000000000000000000e+00	0.000000000000000000e+00	3.165158249371244636e+01	1.000000000000000000e+00
7.420000000000000000e+02	3.826495788424655586e+01	3.593992693684258199e+01	1.480319220707872457e-03	-4.313733245777034853e+01	2.441851172996976072e-01	0.000000000000000000e+00	0.000000000000000000e+00	1.563369503371409586e+01	1.000000000000000000e+00
7.420000000000000000e+02	1.187687000072189534e+02	1.141211173758573949e+01	1.947120876706340004e-03	-5.818046112100248024e+01	2.578465961700957543e-01	0.000000000000000000e+00	0.000000000000000000e+00	5.862721256487668064e+00	1.000000000000000000e+00
7.430000000000000000e+02	5.438558074186839519e+01	4.564452897853383462e+01	-2.600838485125537679e-03	7.924713465675932866e+01	1.059851289972637556e-01	0.000000000000000000e+00	0.000000000000000000e+00	1.881631691126820272e+01	1.000000000000000000e+00
7.440000000000000000e+02	1.041529272557163068e+02	2.251610094248147220e+01	-2.530977864792110111e-03	7.699580952398727618e+01	1.352418230093044293e-01	0.000000000000000000e+00	0.000000000000000000e+00	1.478080360257864534e+01	1.000000000000000000e+00
7.440000000000000000e+02	1.256016356710352113e+02	2.244074237164029384e+01	-3.908625879301974755e-03	1.213918309789458760e+02	1.650010941722154234e-01	0.000000000000000000e+00	0.000000000000000000e+00	1.297380836332411214e+01	1.000000000000000000e+00
7.460000000000000000e+02	6.836393718210224790e+01	5.883305888658763472e+00	-1.004334678345276391e-03	2.779827652157268503e+01	4.346356014102923382e-01	0.000000000000000000e+00	0.000000000000000000e+00	2.192290507282517353e+01	1.000000000000000000e+00
7.470000000000000000e+02	1.129566268645288147e+02	1.064314729413447047e+01	2.935096483166503654e-03	-9.001891750420737992e+01	9.152205374122690529e-02	0.000000000000000000e+00	0.000000000000000000e+00	5.862721256487668064e+00	1.000000000000000000e+00
7.470000000000000000e+02	1.004756904439878156e+02	7.975769823540996839e+00	-3.074841290160027548e-03	9.452232721710913665e+01	1.024905739422776740e-01	0.000000000000000000e+00	0.000000000000000000e+00	1.276278482558631922e+01	1.000000000000000000e+00
7.490000000000000000e+02	1.215047004412370235e+01	4.244359989527772115e+01	-2.478116735468199189e-03	7.529230920541523631e+01	2.086410364956831076e-01	0.000000000000000000e+00	0.000000000000000000e+00	7.183507458116873856e+00	1.000000000000000000e+00
7.500000000000000000e+02	8.455002104700457721e+01	4.533089183241361297e+01	-2.060230375593855631e-03	6.182552262182156255e+01	2.093966672339798718e-01	0.000000000000000000e+00	0.000000000000000000e+00	1.077858686908211538e+01	1.000000000000000000e+00
7.510000000000000000e+02	4.300435162826527602e+01	1.012725354289830726e+01	-2.412608172194976273e-03	7.318123326299010500e+01	2.009241628609644836e-01	0.000000000000000000e+00	0.000000000000000000e+00	2.571224749325313752e+01	1.000000000000000000e+00
7.510000000000000000e+02	1.200436674638451393e+02	2.285955270741962053e+01	1.890298385633726449e-03	-5.634930214119480496e+01	2.616531517353740677e-01	0.000000000000000000e+00	0.000000000000000000e+00	1.412326823642816009e+01	1.000000000000000000e+00
7.510000000000000000e+02	7.242208392354422131e+01	2.742733549913385716e+01	-9.911797598711261092e-04	2.737434672479916742e+01	4.035637809575141066e-01	0.000000000000000000e+00	0.000000000000000000e+00	7.328428952813933250e+00	1.000000000000000000e+00
7.530000000000000000e+02	6.068945858089891487e+01	4.328591755577630096e+01	-3.464285194778586163e-03	1.070725285478167308e+02	9.549620287183235856e-02	0.000000000000000000e+00	0.000000000000000000e+00	1.266984054810510330e+01	1.000000000000000000e+00
7.530000000000000000e+02	1.188928506031411558e+02	4.699428418981124622e+01	1.419687714058884926e-03	-4.118342431745876553e+01	2.530048690009948364e-01	0.000000000000000000e+00	0.000000000000000000e+00	4.386990328173988374e+00	1.000000000000000000e+00
7.540000000000000000e+02	1.551707754140348960e+01	1.463599680211037857e+01	-3.109386144130251144e-03	9.563556808986290037e+01	9.157945872456019210e-02	0.000000000000000000e+00	0.000000000000000000e+00	7.870701803056976864e+00	1.000000000000000000e+00
7.550000000000000000e+02	1.931966761444476077e+01	4.654844705303578678e+01	-3.099865284505461550e-03	9.532874930616786457e+01	9.181347165653241937e-02	0.000000000000000000e+00	0.000000000000000000e+00	1.256747791546366955e+01	1.000000000000000000e+00
7.550000000000000000e+02	7.597542806430810458e+01	3.383667371253315537e+01	2.396625477883178659e-03	-7.266617569233258678e+01	1.731829646253496557e-01	0.000000000000000000e+00	0.000000000000000000e+00	7.328428952813933250e+00	1.000000000000000000e+00
7.550000000000000000e+02	3.188714202396304032e+01	4.653905973338407165e+01	-2.873884684608430870e-03	8.804630890356446571e+01	1.024626957504812808e-01	0.000000000000000000e+00	0.000000000000000000e+00	1.256747791546366955e+01	1.000000000000000000e+00
7.570000000000000000e+02	2.298175189856507217e+01	1.713130913009232259e+01	-2.960987449417307616e-03	9.085327858995195527e+01	9.896342779261635414e-02	0.000000000000000000e+00	0.000000000000000000e+00	7.870701803056976864e+00	1.000000000000000000e+00
7.570000000000000000e+02	7.692481728883473124e+01	1.017994066607842640e+01	2.116193913911760659e-03	-6.362900102972320582e+01	1.923654587883083522e-01	0.000000000000000000e+00	0.000000000000000000e+00	8.022953009881373276e+00	1.000000000000000000e+00
7.570000000000000000e+02	9.952738191620787234e+01	3.298915445802852275e+01	-2.781666971779485787e-03	8.507450513789966351e+01	1.693183786405856317e-01	0.000000000000000000e+00	0.000000000000000000e+00	3.038916003298672841e+00	1.000000000000000000e+00
7.570000000000000000e+02	1.217259846964854830e+02	4.364480134187454752e+01	-1.536883204025171930e-03	4.496016077856329218e+01	2.802511754016712153e-01	0.000000000000000000e+00	0.000000000000000000e+00	4.386990328173988374e+00	1.000000000000000000e+00
7.580000000000000000e+02	5.401501741662967504e+01	3.251666991914371607e+01	-3.511156346748379661e-03	1.085829961321001633e+02	7.045813832087555184e-02	0.000000000000000000e+00	0.000000000000000000e+00	1.266984054810510330e+01	1.000000000000000000e+00
7.590000000000000000e+02	6.901522666260743222e+01	8.836009446014752911e+00	-2.273570896643776519e-03	6.870062442575662942e+01	1.690557312832513537e-01	0.000000000000000000e+00	0.000000000000000000e+00	8.022953009881373276e+00	1.000000000000000000e+00
7.590000000000000000e+02	1.370544193308423360e+02	4.768526753973530674e+01	3.202033190254223362e-03	-9.862120753051624433e+01	1.025815494038740949e-01	0.000000000000000000e+00	0.000000000000000000e+00	1.041259083493093307e+01	1.000000000000000000e+00
7.600000000000000000e+02	1.004474567711744299e+02	1.730973449387412799e+01	-3.474016589410288281e-03	1.073861320229463558e+02	8.830764041857641633e-02	0.000000000000000000e+00	0.000000000000000000e+00	8.677076174185527790e+00	1.000000000000000000e+00
7.600000000000000000e+02	8.509992761609684919e+01	8.562159641411165367e+00	3.040967076916830433e-03	-9.343069838153181195e+01	1.074751903254377305e-01	0.000000000000000000e+00	0.000000000000000000e+00	8.333645319227425574e+00	1.000000000000000000e+00
7.600000000000000000e+02	5.407321755160675281e+01	4.550681855753921923e+01	2.167273630502674752e-03	-6.527509362362152956e+01	1.861298662189861952e-01	0.000000000000000000e+00	0.000000000000000000e+00	7.604693379391938457e+00	1.000000000000000000e+00
7.610000000000000000e+02	4.653717300857854866e+01	4.652632532066657234e+01	-2.809174836943988725e-03	8.596097233355548894e+01	9.566839633282020472e-02	0.000000000000000000e+00	0.000000000000000000e+00	7.604693379391938457e+00	1.000000000000000000e+00
7.610000000000000000e+02	9.185123542189029422e+01	1.612794371428164908e+01	-3.076076919543463146e-03	9.456214655270110825e+01	1.153308695547312634e-01	0.000000000000000000e+00	0.000000000000000000e+00	8.677076174185527790e+00	1.000000000000000000e+00
7.610000000000000000e+02	9.881349208029763531e+01	3.594302848670490391e+01	4.033398760011581985e-03	-1.254127560850961061e+02	2.326235250940518196e-01	0.000000000000000000e+00	0.000000000000000000e+00	3.038916003298672841e+00	1.000000000000000000e+00
7.610000000000000000e+02	9.531214533678297585e+01	3.710284970174916452e+01	-4.062712685595599831e-03	1.263574253006359811e+02	2.481168402789583061e-01	0.000000000000000000e+00	0.000000000000000000e+00	3.688443339565819823e+00	1.000000000000000000e+00
7.620000000000000000e+02	1.270841643454038916e+02	5.068794358303859582e+01	-3.406003473624657617e-03	1.051943444866272728e+02	7.089914542668518393e-02	0.000000000000000000e+00	0.000000000000000000e+00	8.849629471302893791e+00	1.000000000000000000e+00
7.620000000000000000e+02	1.043874344752157555e+02	5.261807762911064401e+01	-2.208341598267004029e-03	6.659854806102032398e+01	1.958106297635401338e-01	0.000000000000000000e+00	0.000000000000000000e+00	5.379294339182191464e+00	1.000000000000000000e+00
7.630000000000000000e+02	2.531759838391720407e+01	1.571028924710606489e+01	2.994552436980579477e-03	-9.193494233301233010e+01	1.203684354788088218e-01	0.000000000000000000e+00	0.000000000000000000e+00	7.039061240524379315e+00	1.000000000000000000e+00
7.640000000000000000e+02	3.181714584103998433e+01	1.841292980782837674e+01	-2.791314015482552341e-03	8.538539032388864314e+01	1.415796594101628170e-01	0.000000000000000000e+00	0.000000000000000000e+00	7.039061240524379315e+00	1.000000000000000000e+00
7.650000000000000000e+02	1.209179434435944813e+02	4.240019898222683992e+01	-2.138445574875199630e-03	6.434608203091984535e+01	3.534038237836755192e-01	0.000000000000000000e+00	0.000000000000000000e+00	1.033000439390979430e+01	1.000000000000000000e+00
7.660000000000000000e+02	6.553078669751269558e+01	9.777755822643651840e+00	-3.401453570014742901e-03	1.050477195024831047e+02	9.292622045190968016e-02	0.000000000000000000e+00	0.000000000000000000e+00	1.673641877179973392e+01	1.000000000000000000e+00
7.660000000000000000e+02	3.071259170744232136e+01	4.848218013235357660e+01	-2.637854482136509776e-03	8.044001047131233406e+01	1.238659639045169847e-01	0.000000000000000000e+00	0.000000000000000000e+00	7.980252596577672719e+00	1.000000000000000000e+00
7.670000000000000000e+02	9.903748360715410115e+01	5.317917770653348697e+01	-3.490441798227444589e-03	1.079154500456693597e+02	1.168620002583523609e-01	0.000000000000000000e+00	0.000000000000000000e+00	4.540717591347894100e+00	1.000000000000000000e+00
7.680000000000000000e+02	8.157190134080499888e+01	1.455168023614285211e+01	-2.090528149053922768e-03	6.280189727369457842e+01	1.404748007828470202e-01	0.000000000000000000e+00	0.000000000000000000e+00	1.382970629701325294e+01	1.000000000000000000e+00
7.690000000000000000e+02	1.051225042148707018e+02	3.664026082214989799e+01	3.617464830136055739e-03	-1.120088884207066400e+02	2.081627242143637702e-01	0.000000000000000000e+00	0.000000000000000000e+00	4.305547239813589222e+00	1.000000000000000000e+00
7.690000000000000000e+02	1.807137286541583521e+01	1.515846482340394630e+01	3.466719848648218156e-03	-1.071509875912684322e+02	2.364548418564509369e-01	0.000000000000000000e+00	0.000000000000000000e+00	1.157686083100224650e+01	1.000000000000000000e+00
7.690000000000000000e+02	9.680083736747023693e+01	3.443058949511234346e+01	-3.089857247717716238e-03	9.500623077366097391e+01	1.617492741260614375e-01	0.000000000000000000e+00	0.000000000000000000e+00	8.610039865915599222e+00	1.000000000000000000e+00
7.690000000000000000e+02	2.763815463768207792e+01	4.111792401178927747e+01	-1.995300133720832349e-03	5.973308363819919720e+01	1.954211729060935099e-01	0.000000000000000000e+00	0.000000000000000000e+00	7.980252596577672719e+00	1.000000000000000000e+00
7.700000000000000000e+02	1.657415993302794632e+01	2.663810158314005250e+01	-2.626895027756369870e-03	8.008683159929948658e+01	1.311436689873883843e-01	0.000000000000000000e+00	0.000000000000000000e+00	1.157686083100224650e+01	1.000000000000000000e+00
7.700000000000000000e+02	5.682904748001890027e+01	2.959809941888586238e+01	-2.437301159343900278e-03	7.397698832938178271e+01	1.377964057799756503e-01	0.000000000000000000e+00	0.000000000000000000e+00	2.133693811194472545e+01	1.000000000000000000e+00
7.700000000000000000e+02	1.061442084771884993e+02	3.245769493090227087e+01	-3.222835829240136476e-03	9.929159241621357523e+01	2.341163717596588256e-01	0.000000000000000000e+00	0.000000000000000000e+00	4.305547239813589222e+00	1.000000000000000000e+00
7.710000000000000000e+02	1.262414653891850662e+02	3.315703851536718361e+01	1.519433303432064786e-03	-4.439782108587038323e+01	2.704807962699985469e-01	0.000000000000000000e+00	0.000000000000000000e+00	9.407641448416661945e+00	1.000000000000000000e+00
7.720000000000000000e+02	6.808897368584919718e+01	1.147411007238117264e+01	-1.813825679321504894e-03	5.388489623025242992e+01	2.524786337395777958e-01	0.000000000000000000e+00	0.000000000000000000e+00	1.203081906192325334e+01	1.000000000000000000e+00
7.720000000000000000e+02	1.023323113100687323e+02	5.005472148944826216e+01	1.955344342433949171e-03	-5.844547014873075597e+01	4.036687638207677731e-01	0.000000000000000000e+00	0.000000000000000000e+00	4.540717591347894100e+00	1.000000000000000000e+00
7.730000000000000000e+02	1.188579677619415094e+02	1.619481322077879071e+01	-1.812435209674384453e-03	5.384008701945558784e+01	2.692878222985450876e-01	0.000000000000000000e+00	0.000000000000000000e+00	1.593967496716328469e+01	1.000000000000000000e+00
7.730000000000000000e+02	1.258413558648359469e+02	4.766336079226966405e+01	-4.585722908872846316e-03	1.432119286637757511e+02	1.914414598819877966e-01	0.000000000000000000e+00	0.000000000000000000e+00	8.835260968127446546e+00	1.000000000000000000e+00
7.730000000000000000e+02	1.229606661297058245e+01	4.841385231718184201e+01	1.855537267608117075e-03	-5.522909195295427054e+01	4.430847177503530743e-01	0.000000000000000000e+00	0.000000000000000000e+00	1.698853244972691101e+01	1.000000000000000000e+00
7.730000000000000000e+02	1.148558351063537657e+02	5.348216740710153516e+01	3.013642923469597203e-03	-9.255015147121412156e+01	2.110109900319953047e-01	0.000000000000000000e+00	0.000000000000000000e+00	1.243141893573915624e+01	1.000000000000000000e+00
7.740000000000000000e+02	4.295677136308482602e+01	1.030912560828532420e+01	2.487743043175784288e-03	-7.560252615416904121e+01	2.048147817405613358e-01	0.000000000000000000e+00	0.000000000000000000e+00	9.036204035354842290e+00	1.000000000000000000e+00
7.740000000000000000e+02	1.359054598612373752e+02	5.101349405688553418e+01	-2.413452169724336106e-03	7.320843188849295302e+01	1.660253882490005939e-01	0.000000000000000000e+00	0.000000000000000000e+00	1.060705341464202256e+01	1.000000000000000000e+00
7.750000000000000000e+02	1.205104602021599476e+02	4.061755439352590002e+01	-2.540000169753212512e-03	7.728656190805600090e+01	1.589707427939844875e-01	0.000000000000000000e+00	0.000000000000000000e+00	8.835260968127446546e+00	1.000000000000000000e+00
7.750000000000000000e+02	9.686987434514981032e+01	3.428377720714325960e+01	3.170857430296208403e-03	-9.761653892620435613e+01	1.469104449559481829e-01	0.000000000000000000e+00	0.000000000000000000e+00	9.452399170173638510e+00	1.000000000000000000e+00
7.760000000000000000e+02	4.702270817570147443e+01	1.837889271795905444e+01	-2.804882284380339885e-03	8.582264073237352875e+01	1.163434278482834427e-01	0.000000000000000000e+00	0.000000000000000000e+00	9.036204035354842290e+00	1.000000000000000000e+00
7.760000000000000000e+02	5.629749272475556410e+01	9.086311076464166803e+00	-3.647788170662552131e-03	1.129860869956846727e+02	7.021868234331152259e-02	0.000000000000000000e+00	0.000000000000000000e+00	1.203081906192325334e+01	1.000000000000000000e+00
7.760000000000000000e+02	3.085181025799277421e+01	2.461033669442609195e+01	-8.656009575824176634e-04	2.332745002696519165e+01	4.564145827150302148e-01	0.000000000000000000e+00	0.000000000000000000e+00	1.732999808126945140e+01	1.000000000000000000e+00
7.770000000000000000e+02	1.029486416593799163e+02	1.717796174524709940e+01	-3.819067245309094860e-03	1.185057185653630398e+02	5.287231221191501795e-02	0.000000000000000000e+00	0.000000000000000000e+00	1.593967496716328469e+01	1.000000000000000000e+00
7.770000000000000000e+02	8.131427263022436591e+01	1.441212935754268187e+01	2.559571083023791903e-03	-7.791725325758979182e+01	1.369280133509422903e-01	0.000000000000000000e+00	0.000000000000000000e+00	7.411913267365488167e+00	1.000000000000000000e+00
7.790000000000000000e+02	8.375496850432509177e+01	2.141066219900997325e+01	-2.337048165402809494e-03	7.074623996473799536e+01	1.809052794692240784e-01	0.000000000000000000e+00	0.000000000000000000e+00	7.411913267365488167e+00	1.000000000000000000e+00
7.800000000000000000e+02	7.572773553390136669e+01	3.621372156527058905e+01	2.790503881732447206e-03	-8.535928299097615479e+01	2.833879351248441703e-01	0.000000000000000000e+00	0.000000000000000000e+00	7.876021826133719372e+00	1.000000000000000000e+00
7.820000000000000000e+02	5.710427099587520416e+01	2.778110740953657753e+01	-2.078796416852363334e-03	6.242383101218323560e+01	2.442566190922298430e-01	0.000000000000000000e+00	0.000000000000000000e+00	1.898129081027016696e+01	1.000000000000000000e+00
7.820000000000000000e+02	1.186448442079721417e+02	1.400634006235222628e+01	2.634787413595861098e-03	-8.034117126180430546e+01	2.926019672959669915e-01	0.000000000000000000e+00	0.000000000000000000e+00	3.643968967152276583e+00	1.000000000000000000e+00
7.820000000000000000e+02	8.164443857829246554e+01	3.101522708222765345e+01	-2.314903250798768138e-03	7.003259896680208385e+01	1.858747834838764268e-01	0.000000000000000000e+00	0.000000000000000000e+00	7.876021826133719372e+00	1.000000000000000000e+00
7.830000000000000000e+02	1.238090518291249538e+02	1.644596059665381915e+01	-1.340609080402301555e-03	3.863503991195766929e+01	4.747859419601893061e-01	0.000000000000000000e+00	0.000000000000000000e+00	5.711461170817742072e+00	1.000000000000000000e+00
7.840000000000000000e+02	1.159034869839416046e+02	1.640706295427965955e+01	-2.382924318343695828e-03	7.222464275614997575e+01	2.818172021747431533e-01	0.000000000000000000e+00	0.000000000000000000e+00	3.643968967152276583e+00	1.000000000000000000e+00
7.840000000000000000e+02	1.973751802271452149e+01	1.771661365345222450e+01	1.635962286438334126e-03	-4.815307872438367554e+01	3.174932255050250118e-01	0.000000000000000000e+00	0.000000000000000000e+00	3.146630051772400183e+00	1.000000000000000000e+00
7.840000000000000000e+02	1.219787182396716503e+02	2.824507786277676757e+01	2.255410050729041421e-03	-6.811537384187826660e+01	2.791684398662694910e-01	0.000000000000000000e+00	0.000000000000000000e+00	3.384041654482514705e+00	1.000000000000000000e+00
7.840000000000000000e+02	1.252869314832451266e+02	2.895744227395816139e+01	-2.165038576685930551e-03	6.520306688227972813e+01	3.090878410326177717e-01	0.000000000000000000e+00	0.000000000000000000e+00	3.384041654482514705e+00	1.000000000000000000e+00
7.840000000000000000e+02	1.434259024803884586e+02	4.024149945237092396e+01	1.789895620219710340e-03	-5.311372724796367351e+01	2.107237100908039285e-01	0.000000000000000000e+00	0.000000000000000000e+00	2.135243532917248999e+01	1.000000000000000000e+00
7.850000000000000000e+02	7.344837821663698207e+01	1.812918739431217574e+01	-3.108438105832511851e-03	9.560501665135085148e+01	1.466662150992539271e-01	0.000000000000000000e+00	0.000000000000000000e+00	9.664940802126253061e+00	1.000000000000000000e+00
7.850000000000000000e+02	2.551914665514424385e+01	5.048040392604328908e+00	-1.206075031590362950e-03	3.429955185218483393e+01	3.839416314906828331e-01	0.000000000000000000e+00	0.000000000000000000e+00	1.288620301693610770e+01	1.000000000000000000e+00
7.850000000000000000e+02	1.861885852268926200e+01	2.065768175972253218e+01	-1.703711690905201871e-03	5.033636791189201887e+01	3.082463060210521855e-01	0.000000000000000000e+00	0.000000000000000000e+00	3.146630051772400183e+00	1.000000000000000000e+00
7.860000000000000000e+02	8.369262094231061155e+01	2.141107060322080358e+01	2.621237200697124504e-03	-7.990450272511310459e+01	1.518643337683706074e-01	0.000000000000000000e+00	0.000000000000000000e+00	9.820125898863222957e+00	1.000000000000000000e+00
7.870000000000000000e+02	5.571148616031825185e+01	8.379692425281065837e+00	-1.049858947205356769e-03	2.926533951280596568e+01	3.560803248623125583e-01	0.000000000000000000e+00	0.000000000000000000e+00	1.194877698795657217e+01	1.000000000000000000e+00
7.870000000000000000e+02	9.768378491309499978e+00	4.294484652550592330e+01	7.518500666921725971e-04	-1.966171905701153477e+01	4.748065469855954346e-01	0.000000000000000000e+00	0.000000000000000000e+00	1.526680071778350190e+01	1.000000000000000000e+00
7.880000000000000000e+02	1.306756687762370994e+01	2.803878869158738141e+01	-2.338136874190559992e-03	7.078132464398123602e+01	9.766371561907527532e-02	0.000000000000000000e+00	0.000000000000000000e+00	9.235668815424139311e+00	1.000000000000000000e+00
7.890000000000000000e+02	5.304766073369987822e+01	4.898215715216706201e+01	-2.591727724337206801e-03	7.895353169927700776e+01	2.179601574830921651e-01	0.000000000000000000e+00	0.000000000000000000e+00	3.229481705719567941e+00	1.000000000000000000e+00
7.890000000000000000e+02	1.274911667232919399e+02	2.602845295142669357e+01	-1.791482522409954545e-03	5.316486668484666467e+01	2.100935644407964098e-01	0.000000000000000000e+00	0.000000000000000000e+00	3.665737503554718391e+00	1.000000000000000000e+00
7.900000000000000000e+02	6.341345084555538136e+01	3.222041186295981419e+01	-3.055234510348850407e-03	9.389048003409021703e+01	2.493289051172460358e-01	0.000000000000000000e+00	0.000000000000000000e+00	1.114309648214630499e+01	1.000000000000000000e+00
7.900000000000000000e+02	6.746327760283007535e+01	1.054040281763502129e+01	-1.486914801986986790e-03	4.334988135624908523e+01	3.801047639090917585e-01	0.000000000000000000e+00	0.000000000000000000e+00	9.664940802126253061e+00	1.000000000000000000e+00
7.900000000000000000e+02	9.945052048081047147e+00	1.697668370235470192e+01	-2.500071949515008697e-03	7.599983692193225693e+01	1.841988909560084986e-01	0.000000000000000000e+00	0.000000000000000000e+00	9.422561512524135097e+00	1.000000000000000000e+00
7.900000000000000000e+02	6.064368796223881475e+01	4.301379005426874613e+01	3.484603920714232465e-03	-1.077273188738473664e+02	1.518758069091779017e-01	0.000000000000000000e+00	0.000000000000000000e+00	9.660281335032644634e+00	1.000000000000000000e+00
7.920000000000000000e+02	1.352524885348981911e+02	1.625568594560922620e+01	1.725528415648377740e-03	-5.103943267848957532e+01	2.417149598236133512e-01	0.000000000000000000e+00	0.000000000000000000e+00	1.247978730641309575e+01	1.000000000000000000e+00
7.930000000000000000e+02	5.373877744709184867e+01	5.213682191661472842e+01	-2.665155443503305910e-03	8.131980999471419125e+01	2.803864302337845116e-01	0.000000000000000000e+00	0.000000000000000000e+00	3.229481705719567941e+00	1.000000000000000000e+00
7.940000000000000000e+02	1.320542022018524619e+01	2.817729938695469016e+01	2.919233075049165044e-03	-8.950770404495763444e+01	2.431922248529311270e-01	0.000000000000000000e+00	0.000000000000000000e+00	3.451733706032388049e+00	1.000000000000000000e+00
7.950000000000000000e+02	1.191041537905734771e+01	3.137689749278226259e+01	-2.898201425592591106e-03	8.882993907838203995e+01	2.673549711196439027e-01	0.000000000000000000e+00	0.000000000000000000e+00	3.451733706032388049e+00	1.000000000000000000e+00
7.970000000000000000e+02	1.279158178140044839e+02	4.762339431587961514e+01	-8.614261750374552218e-04	2.319291367698041029e+01	4.678723204844761341e-01	0.000000000000000000e+00	0.000000000000000000e+00	1.310307085986489639e+01	1.000000000000000000e+00
7.990000000000000000e+02	9.305798200927834785e+01	4.452560052793944578e+01	-2.211025079476198769e-03	6.668502580285466763e+01	1.627973577466474975e-01	0.000000000000000000e+00	0.000000000000000000e+00	3.003038388157776239e+00	1.000000000000000000e+00
7.990000000000000000e+02	3.941908911442781260e+01	5.199993448270552676e+01	-4.401066183134781130e-03	1.372611895262564872e+02	1.227826522026481681e-01	0.000000000000000000e+00	0.000000000000000000e+00	2.486860268492439729e+01	1.000000000000000000e+00
7.990000000000000000e+02	1.080878976658299138e+02	4.633019940027621431e+01	-2.954772594329909546e-03	9.065299895618952064e+01	1.204195081948375989e-01	0.000000000000000000e+00	0.000000000000000000e+00	7.553364858762772194e+00	1.000000000000000000e+00
8.000000000000000000e+02	8.069281126615965860e+00	2.473479968939406959e+01	-3.183292305984783410e-03	9.801726465733831617e+01	1.697696476529988452e-01	0.000000000000000000e+00	0.000000000000000000e+00	6.099208545056182373e+00	1.000000000000000000e+00
8.000000000000000000e+02	6.330923096855411103e+01	3.341219090274658754e+01	3.683840422542397630e-03	-1.141479052040364195e+02	7.482896435601560370e-02	0.000000000000000000e+00	0.000000000000000000e+00	9.008987327702742576e+00	1.000000000000000000e+00
8.010000000000000000e+02	1.149469062418056637e+02	4.949363456545400908e+01	-2.475668269867644603e-03	7.521340506575904783e+01	2.447970551747598034e-01	0.000000000000000000e+00	0.000000000000000000e+00	7.553364858762772194e+00	1.000000000000000000e+00
8.010000000000000000e+02	8.470233973478690359e+01	2.991041577986985445e+01	-1.762730119620800140e-03	5.223829307702779090e+01	3.006001145146770526e-01	0.000000000000000000e+00	0.000000000000000000e+00	6.455694909018011352e+00	1.000000000000000000e+00
8.010000000000000000e+02	7.361314307735683826e+01	3.846678926683927813e+01	-3.480311086487551751e-03	1.075889781958055238e+02	2.542216209773424662e-01	0.000000000000000000e+00	0.000000000000000000e+00	1.147691462755648217e+01	1.000000000000000000e+00
8.020000000000000000e+02	6.555783926365117509e+01	4.875523769576557243e+01	-2.410257187041640273e-03	7.310547052373560462e+01	1.240708436858043440e-01	0.000000000000000000e+00	0.000000000000000000e+00	1.306675516743835530e+01	1.000000000000000000e+00
8.020000000000000000e+02	6.966970684702732797e+01	1.894075248060458705e+01	2.038183644431002320e-03	-6.111504567893860695e+01	3.200921044272537763e-01	0.000000000000000000e+00	0.000000000000000000e+00	1.580753565254519444e+01	1.000000000000000000e+00
8.020000000000000000e+02	9.114288628249157398e+01	3.035240777659662825e+01	1.693148140111928358e-03	-4.999594741063243930e+01	2.694026722835370924e-01	0.000000000000000000e+00	0.000000000000000000e+00	6.455694909018011352e+00	1.000000000000000000e+00
8.050000000000000000e+02	3.842066704398370547e+01	5.816062273040033759e+00	-2.204426567193364106e-03	6.647238244998506218e+01	1.905999661590742633e-01	0.000000000000000000e+00	0.000000000000000000e+00	2.896169603092420886e+01	1.000000000000000000e+00
8.050000000000000000e+02	3.251471032562915298e+01	4.275987699697297018e+01	2.817393825165867994e-03	-8.622583706939036574e+01	2.272851919981694335e-01	0.000000000000000000e+00	0.000000000000000000e+00	3.264945316277029441e+00	1.000000000000000000e+00
8.060000000000000000e+02	6.517667732808316572e+00	7.219812252395745311e+00	-2.527877448878864189e-03	7.689589566358604600e+01	3.491323796254723888e-01	0.000000000000000000e+00	0.000000000000000000e+00	1.245463298919439232e+01	1.000000000000000000e+00
8.060000000000000000e+02	1.217197968966746302e+01	4.167211546959759261e+01	1.817907991888478587e-03	-5.401645264698613147e+01	3.459207025066914909e-01	0.000000000000000000e+00	0.000000000000000000e+00	4.164839787495565382e+00	1.000000000000000000e+00
8.060000000000000000e+02	1.275869324961388429e+02	4.761857274017716435e+01	1.724770394273717660e-03	-5.101500471658764013e+01	2.968611101239128081e-01	0.000000000000000000e+00	0.000000000000000000e+00	1.277834576769789088e+01	1.000000000000000000e+00
8.070000000000000000e+02	7.402629792835602984e+01	3.879773433341856048e+01	4.291169214730916268e-03	-1.337196548848199882e+02	1.124907205412530864e-01	0.000000000000000000e+00	0.000000000000000000e+00	1.307159765931337070e+01	1.000000000000000000e+00
8.070000000000000000e+02	3.545263263869180292e+01	4.418412430719964590e+01	-3.329219891197390205e-03	1.027199202963217743e+02	2.145232391425730967e-01	0.000000000000000000e+00	0.000000000000000000e+00	3.264945316277029441e+00	1.000000000000000000e+00
8.070000000000000000e+02	8.615143623177729637e+01	4.854050412217132759e+01	-1.879402396531476560e-03	5.599816849830374821e+01	3.228739152103096144e-01	0.000000000000000000e+00	0.000000000000000000e+00	4.140621465474665364e+00	1.000000000000000000e+00
8.080000000000000000e+02	8.668620606892176284e+01	4.443456119251070646e+01	2.225921245298287388e-03	-6.716506895645319730e+01	2.474633553768941230e-01	0.000000000000000000e+00	0.000000000000000000e+00	4.140621465474665364e+00	1.000000000000000000e+00
8.090000000000000000e+02	9.087665303695334984e+00	4.447084647203271146e+01	-2.629114848249476839e-03	8.015836743225548844e+01	1.328684084140657751e-01	0.000000000000000000e+00	0.000000000000000000e+00	4.164839787495565382e+00	1.000000000000000000e+00
8.110000000000000000e+02	5.773208237266182152e+01	3.966227673840249679e+01	1.465650496638620836e-03	-4.266461883162175894e+01	3.232198410160681545e-01	0.000000000000000000e+00	0.000000000000000000e+00	1.419595087001264133e+01	1.000000000000000000e+00
8.120000000000000000e+02	1.000903741464988030e+02	1.005164358360174859e+01	-2.412992701959497995e-03	7.319362510146842737e+01	1.334244493708645063e-01	0.000000000000000000e+00	0.000000000000000000e+00	2.831672322408095965e+01	1.000000000000000000e+00
8.120000000000000000e+02	3.264291616200750923e+01	4.185335308198789050e+01	-3.555692336562013122e-03	1.100182108883071948e+02	9.436350992447284369e-02	0.000000000000000000e+00	0.000000000000000000e+00	3.650616548423883501e+00	1.000000000000000000e+00
8.120000000000000000e+02	1.079347976174888970e+02	4.664915388200175528e+01	3.316350563880636655e-03	-1.023051939470309151e+02	1.151613306023394623e-01	0.000000000000000000e+00	0.000000000000000000e+00	9.148653796201081434e+00	1.000000000000000000e+00
8.150000000000000000e+02	4.778280934000315483e+01	4.978833160816414960e+01	-2.591868950910951319e-03	7.895808286033697243e+01	1.460333498673950237e-01	0.000000000000000000e+00	0.000000000000000000e+00	7.100509639882624846e+00	1.000000000000000000e+00
8.150000000000000000e+02	1.445131368005370831e+01	5.011560263358590106e+01	1.449307346799105648e-03	-4.213794523773221101e+01	2.701056311252456599e-01	0.000000000000000000e+00	0.000000000000000000e+00	1.689812740273033498e+01	1.000000000000000000e+00
8.160000000000000000e+02	1.146668462974380418e+02	3.684766113031663792e+01	-3.258169118444437413e-03	1.004302413665018605e+02	1.856921824892352468e-01	0.000000000000000000e+00	0.000000000000000000e+00	9.588468065521619010e+00	1.000000000000000000e+00
8.170000000000000000e+02	3.123999961995979291e+01	4.819551562250914856e+01	-3.220204512452392101e-03	9.920679572262196189e+01	2.618113449985085550e-01	0.000000000000000000e+00	0.000000000000000000e+00	6.495475387863630878e+00	1.000000000000000000e+00
8.170000000000000000e+02	5.978176506297233850e+00	7.126063218127059784e+00	-1.076417870118544793e-03	3.012122613918344882e+01	4.246739817288442964e-01	0.000000000000000000e+00	0.000000000000000000e+00	1.955057732133017367e+01	1.000000000000000000e+00
8.170000000000000000e+02	6.252899518042188731e+01	3.935129160480006050e+01	-2.683366467838643656e-03	8.190667762606345548e+01	1.716046334146414942e-01	0.000000000000000000e+00	0.000000000000000000e+00	1.428661853960615069e+01	1.000000000000000000e+00
8.180000000000000000e+02	1.218735457934017177e+02	1.198930853601653546e+01	2.082948798032982843e-03	-6.255764545683260991e+01	1.578826435087306024e-01	0.000000000000000000e+00	0.000000000000000000e+00	1.506792940524902669e+01	1.000000000000000000e+00
8.180000000000000000e+02	8.932105260358925136e+01	1.291752313268969665e+01	1.866789007639171622e-03	-5.559169000888950052e+01	3.398376439845554042e-01	0.000000000000000000e+00	0.000000000000000000e+00	3.114800081785257024e+00	1.000000000000000000e+00
8.180000000000000000e+02	7.681390341058194338e+01	3.957234850273280813e+01	-1.928254635705271966e-03	5.757247850756559870e+01	2.583133658430878388e-01	0.000000000000000000e+00	0.000000000000000000e+00	1.428661853960615069e+01	1.000000000000000000e+00
8.180000000000000000e+02	4.155866640427924352e+01	4.637112780070047791e+01	-2.707857822456133726e-03	8.269593489178522816e+01	1.445271306757220930e-01	0.000000000000000000e+00	0.000000000000000000e+00	7.100509639882624846e+00	1.000000000000000000e+00
8.200000000000000000e+02	3.827658682667541257e+01	5.916874430756731584e+00	2.074491236623709697e-03	-6.228509247245052194e+01	1.724815333432365705e-01	0.000000000000000000e+00	0.000000000000000000e+00	2.279434457859568397e+01	1.000000000000000000e+00
8.210000000000000000e+02	8.577344064780345434e+01	1.437314625195082485e+01	-3.380539391195885694e-03	1.043737401392673263e+02	1.428560704924822788e-01	0.000000000000000000e+00	0.000000000000000000e+00	3.834630263032125175e+00	1.000000000000000000e+00
8.210000000000000000e+02	6.913176979933083999e+01	2.136674732816002020e+01	3.240295667808739104e-03	-9.985425236964701412e+01	1.302485884188088194e-01	0.000000000000000000e+00	0.000000000000000000e+00	3.994227131076283133e+00	1.000000000000000000e+00
8.210000000000000000e+02	1.054349852200125071e+02	3.296902906642608855e+01	-3.154995047944292915e-03	9.710535852322388450e+01	1.041645798231157771e-01	0.000000000000000000e+00	0.000000000000000000e+00	1.001354311120316787e+01	1.000000000000000000e+00
8.220000000000000000e+02	2.051314934539489698e+01	2.020121668430109807e+01	-2.518601201008415294e-03	7.659695972701848632e+01	1.394623573078267453e-01	0.000000000000000000e+00	0.000000000000000000e+00	1.955057732133017367e+01	1.000000000000000000e+00
8.230000000000000000e+02	9.005168889451455527e+01	9.889627797663672837e+00	-1.573823371605436328e-03	4.615059291737536995e+01	4.284599615577459053e-01	0.000000000000000000e+00	0.000000000000000000e+00	3.114800081785257024e+00	1.000000000000000000e+00
8.230000000000000000e+02	1.364028148794506592e+02	1.598215669074905243e+01	-1.503457202346802869e-03	4.388297598822748569e+01	2.325848597159109188e-01	0.000000000000000000e+00	0.000000000000000000e+00	1.506792940524902669e+01	1.000000000000000000e+00
8.230000000000000000e+02	6.238769967802191729e+01	3.926205851010659842e+01	2.363608544583738463e-03	-7.160217352073262020e+01	1.784316124089710964e-01	0.000000000000000000e+00	0.000000000000000000e+00	1.267480994764603786e+01	1.000000000000000000e+00
8.240000000000000000e+02	7.341638183626284331e+01	4.550857570462749635e+01	-2.660840734715829662e-03	8.118076438808378725e+01	1.304556697876125826e-01	0.000000000000000000e+00	0.000000000000000000e+00	1.267480994764603786e+01	1.000000000000000000e+00
8.250000000000000000e+02	9.133813621491154322e+01	4.759570528166480585e+01	-3.520095353994998240e-03	1.088710641678589894e+02	7.211794805801996500e-02	0.000000000000000000e+00	0.000000000000000000e+00	9.274325006747545785e+00	1.000000000000000000e+00
8.260000000000000000e+02	7.277970676633971436e+01	1.973996945169502126e+01	4.171443945745311431e-03	-1.298613938815718711e+02	2.010080098315247810e-01	0.000000000000000000e+00	0.000000000000000000e+00	3.994227131076283133e+00	1.000000000000000000e+00
8.270000000000000000e+02	1.184551775415964272e+02	1.622465083139514164e+01	1.855318469927125973e-03	-5.522204098896544622e+01	1.920869885003685384e-01	0.000000000000000000e+00	0.000000000000000000e+00	1.794927545666919144e+01	1.000000000000000000e+00
8.280000000000000000e+02	1.967338968322977877e+01	1.978024142887051440e+01	3.762952979785339196e-03	-1.166973828294688218e+02	1.561270630536911730e-01	0.000000000000000000e+00	0.000000000000000000e+00	1.308825841034829374e+01	1.000000000000000000e+00
8.280000000000000000e+02	1.300452729074410740e+01	3.104206999292453872e+01	-2.685556816443330445e-03	8.197726369930082058e+01	1.226124430364310403e-01	0.000000000000000000e+00	0.000000000000000000e+00	1.308825841034829374e+01	1.000000000000000000e+00
8.280000000000000000e+02	2.665158715233168962e+01	3.481380311103491465e+01	-3.117770330773324706e-03	9.590575650240941741e+01	7.526266989803764851e-02	0.000000000000000000e+00	0.000000000000000000e+00	1.415867979650664665e+01	1.000000000000000000e+00
8.280000000000000000e+02	1.006121686002638995e+02	4.766937784249008558e+01	-2.399936027990850172e-03	7.277286132760364978e+01	2.596886478045901114e-01	0.000000000000000000e+00	0.000000000000000000e+00	9.274325006747545785e+00	1.000000000000000000e+00
8.340000000000000000e+02	1.235152155838697041e+02	1.600641270604311117e+01	-2.490136705438392162e-03	7.567966420398103367e+01	1.596767205295918091e-01	0.000000000000000000e+00	0.000000000000000000e+00	7.272568461033787734e+00	1.000000000000000000e+00
8.340000000000000000e+02	1.172815396625856152e+02	2.175608915040445268e+01	-1.678159735557328619e-03	4.951293177588893712e+01	2.465449009312794537e-01	0.000000000000000000e+00	0.000000000000000000e+00	8.399946433652930367e+00	1.000000000000000000e+00
8.350000000000000000e+02	4.912846761759824687e+01	3.298178692819914914e+01	-2.544382387346436590e-03	7.742778305035066921e+01	1.238946299996099842e-01	0.000000000000000000e+00	0.000000000000000000e+00	2.216565650252520214e+01	1.000000000000000000e+00
8.350000000000000000e+02	2.711563799551111842e+01	3.558018262880003846e+01	2.569287081839614038e-03	-7.823036058786605906e+01	2.549224167941525065e-01	0.000000000000000000e+00	0.000000000000000000e+00	2.216565650252520214e+01	1.000000000000000000e+00
8.350000000000000000e+02	9.679113008673645879e+01	5.006040340190929783e+01	-2.709756820099733145e-03	8.275713190237152617e+01	1.561184857805070214e-01	0.000000000000000000e+00	0.000000000000000000e+00	1.340169461062774303e+01	1.000000000000000000e+00
8.360000000000000000e+02	8.509566033736233237e+01	6.847078146545506172e+00	-2.357908958605685855e-03	7.141849892555234192e+01	1.299767310890953542e-01	0.000000000000000000e+00	0.000000000000000000e+00	1.607817605686166829e+01	1.000000000000000000e+00
8.370000000000000000e+02	1.356864835992873282e+02	3.699872671964233461e+01	-1.854525512203702509e-03	5.519648716989758697e+01	2.667341419896859245e-01	0.000000000000000000e+00	0.000000000000000000e+00	5.385016881360271235e+00	1.000000000000000000e+00
8.370000000000000000e+02	7.478601937946267242e+01	3.976397923893161135e+01	5.058775494325033067e-02	-1.625671293944044237e+03	3.151370012727061631e-02	0.000000000000000000e+00	0.000000000000000000e+00	1.693163463359494969e+01	1.000000000000000000e+00
8.380000000000000000e+02	1.167358303593769620e+02	1.337388768273319961e+01	-2.019230537267844260e-03	6.050426372056365665e+01	1.911362470201589669e-01	0.000000000000000000e+00	0.000000000000000000e+00	7.272568461033787734e+00	1.000000000000000000e+00
8.380000000000000000e+02	1.304586724794208976e+02	3.570706201565139537e+01	1.694115478135870684e-03	-5.002712080123207983e+01	3.501630938532310777e-01	0.000000000000000000e+00	0.000000000000000000e+00	5.385016881360271235e+00	1.000000000000000000e+00
8.390000000000000000e+02	6.913018489241675013e+01	8.747430517101953740e+00	1.973212844191708521e-03	-5.902129966327310484e+01	2.476159632687775503e-01	0.000000000000000000e+00	0.000000000000000000e+00	7.113076361202531395e+00	1.000000000000000000e+00
8.400000000000000000e+02	1.350895462238574396e+02	1.289766691173927349e+01	-2.531550389767512135e-03	7.701425968747152240e+01	1.080026176260705517e-01	0.000000000000000000e+00	0.000000000000000000e+00	9.813431645545019677e+00	1.000000000000000000e+00
8.400000000000000000e+02	1.174298501354243172e+02	2.207326106854267067e+01	1.368577127999482702e-03	-3.953633692549092871e+01	2.843778317927581067e-01	0.000000000000000000e+00	0.000000000000000000e+00	8.727013278050799627e+00	1.000000000000000000e+00
8.410000000000000000e+02	6.786908998418468286e+01	2.430964848324078886e+01	-2.325565332435209059e-03	7.037619471847480668e+01	1.402895476704903999e-01	0.000000000000000000e+00	0.000000000000000000e+00	4.888832070047705258e+00	1.000000000000000000e+00
8.410000000000000000e+02	9.827870120046880231e+01	4.065613586611799946e+01	2.495281029445521777e-03	-7.584544495246419160e+01	2.531114786910313441e-01	0.000000000000000000e+00	0.000000000000000000e+00	7.373885958979498056e+00	1.000000000000000000e+00
8.420000000000000000e+02	8.508409753162014511e+01	6.895377913244664647e+00	3.040555012361844962e-03	-9.341741920816438949e+01	2.311572245339248433e-01	0.000000000000000000e+00	0.000000000000000000e+00	9.918293449792376038e+00	1.000000000000000000e+00
8.420000000000000000e+02	2.938367142567195600e+01	3.242750665260351894e+01	-4.061390484066697108e-03	1.263148160950720893e+02	6.105071052328381320e-02	0.000000000000000000e+00	0.000000000000000000e+00	1.784874533471189295e+01	1.000000000000000000e+00
8.430000000000000000e+02	8.270813594347192321e+00	3.140770515014072473e+01	1.209503075507537733e-03	-3.441002383754865690e+01	3.191198574745151006e-01	0.000000000000000000e+00	0.000000000000000000e+00	8.745683763605143213e+00	1.000000000000000000e+00
8.440000000000000000e+02	3.666500758800015092e+01	1.613149935895728504e+01	-2.891350695396558909e-03	8.860916776266000738e+01	9.999373068691519428e-02	0.000000000000000000e+00	0.000000000000000000e+00	1.784874533471189295e+01	1.000000000000000000e+00
8.440000000000000000e+02	6.505909497604308456e+01	1.458027563874704136e+01	1.347166441523331686e-03	-3.884635712938257512e+01	2.925605680142423504e-01	0.000000000000000000e+00	0.000000000000000000e+00	7.113076361202531395e+00	1.000000000000000000e+00
8.440000000000000000e+02	1.235872846846683188e+02	1.579492226366335927e+01	2.455190380854073429e-03	-7.455348555771097097e+01	1.259210962839325543e-01	0.000000000000000000e+00	0.000000000000000000e+00	8.793835248461109089e+00	1.000000000000000000e+00
8.440000000000000000e+02	1.442880750470509099e+02	1.631680542175365645e+01	1.087906278171215909e-03	-3.049145104788131277e+01	4.581576891827592313e-01	0.000000000000000000e+00	0.000000000000000000e+00	8.094314057506620586e+00	1.000000000000000000e+00
8.440000000000000000e+02	9.574575832017485411e+00	2.275974651699431206e+01	2.399625728456021047e-03	-7.276286162908803590e+01	2.564286510812815445e-01	0.000000000000000000e+00	0.000000000000000000e+00	7.879610903967458668e+00	1.000000000000000000e+00
8.440000000000000000e+02	1.285034977281894264e+01	4.034479149654519858e+01	1.868343163505078357e-03	-5.564177416423283518e+01	2.195228300840191826e-01	0.000000000000000000e+00	0.000000000000000000e+00	3.824890949361733572e+00	1.000000000000000000e+00
8.440000000000000000e+02	1.005272646466429194e+02	4.767882456522495715e+01	1.881291471713339393e-03	-5.605904574809520113e+01	2.210556267006860143e-01	0.000000000000000000e+00	0.000000000000000000e+00	7.373885958979498056e+00	1.000000000000000000e+00
8.450000000000000000e+02	7.517124862503413851e+01	6.566787725638636886e+00	-1.712112352897738167e-03	5.060708725829138643e+01	2.531756309201708133e-01	0.000000000000000000e+00	0.000000000000000000e+00	9.918293449792376038e+00	1.000000000000000000e+00
8.450000000000000000e+02	8.050371092420940045e+01	2.008432672960812937e+01	1.802742696067201247e-03	-5.352773652243107705e+01	2.020410922974552603e-01	0.000000000000000000e+00	0.000000000000000000e+00	8.933661343887512984e+00	1.000000000000000000e+00
8.450000000000000000e+02	7.163972384255838222e+01	2.119789667514092102e+01	1.669083167633728755e-03	-4.922043071609036957e+01	3.498056445114742230e-01	0.000000000000000000e+00	0.000000000000000000e+00	4.888832070047705258e+00	1.000000000000000000e+00
8.460000000000000000e+02	1.363027575844828903e+02	1.499293794970234117e+01	-2.392408051089918702e-03	7.253026509076654804e+01	1.098978685038592973e-01	0.000000000000000000e+00	0.000000000000000000e+00	8.094314057506620586e+00	1.000000000000000000e+00
8.470000000000000000e+02	1.436184898463605464e+02	3.376599728251173360e+01	-3.039721410455888898e-03	9.339055559154247987e+01	8.979371708474070957e-02	0.000000000000000000e+00	0.000000000000000000e+00	1.746203427251617413e+01	1.000000000000000000e+00
8.470000000000000000e+02	5.760107294529289845e+01	3.746042343862772128e+01	-2.652076527109702847e-03	8.089832943748739069e+01	1.396656780356672067e-01	0.000000000000000000e+00	0.000000000000000000e+00	1.338437990487439144e+01	1.000000000000000000e+00
8.490000000000000000e+02	4.638131961845164852e+00	1.661810260721242116e+01	-2.646979000027452258e-03	8.073405676454970603e+01	1.841627750665241203e-01	0.000000000000000000e+00	0.000000000000000000e+00	7.879610903967458668e+00	1.000000000000000000e+00
8.490000000000000000e+02	3.541396984525588465e+01	3.515945805818986969e+01	-2.084560081874054036e-03	6.260957061567201976e+01	3.150035836354032615e-01	0.000000000000000000e+00	0.000000000000000000e+00	5.322018249551228486e+00	1.000000000000000000e+00
8.490000000000000000e+02	9.266683136174892255e+00	3.900795784499627672e+01	-7.961970346403805235e-04	2.109084240329056570e+01	4.988351242627362403e-01	0.000000000000000000e+00	0.000000000000000000e+00	3.824890949361733572e+00	1.000000000000000000e+00
8.500000000000000000e+02	4.606191547014627474e+01	2.595590044272188379e+01	-3.199203134371470837e-03	9.853000628000370398e+01	1.071942627911312007e-01	0.000000000000000000e+00	0.000000000000000000e+00	7.382356297747658225e+00	1.000000000000000000e+00
8.500000000000000000e+02	1.259522390750838667e+02	4.789059052297119479e+01	3.148913701600297103e-03	-9.690938133607630789e+01	3.049261976184407530e-01	0.000000000000000000e+00	0.000000000000000000e+00	5.351807994532680191e+00	1.000000000000000000e+00
8.500000000000000000e+02	1.251937470716049319e+02	5.318837672958640894e+01	-3.465534989435069615e-03	1.071128043728454315e+02	2.440700790855452329e-01	0.000000000000000000e+00	0.000000000000000000e+00	5.351807994532680191e+00	1.000000000000000000e+00
8.520000000000000000e+02	1.738235646828368530e+01	3.659479643611557265e+01	-2.126531229131991673e-03	6.396213087382734130e+01	2.249088785777485500e-01	0.000000000000000000e+00	0.000000000000000000e+00	8.466847206535200954e+00	1.000000000000000000e+00
8.520000000000000000e+02	6.574549375438957100e+01	4.988034434231775549e+01	-3.494771025429845544e-03	1.080549635220703522e+02	7.813069800228689132e-02	0.000000000000000000e+00	0.000000000000000000e+00	1.271797048274992470e+01	1.000000000000000000e+00
8.520000000000000000e+02	2.533646279287733449e+01	2.914449311786789920e+01	-2.132088062001883527e-03	6.414120511391988089e+01	3.651856785313584153e-01	0.000000000000000000e+00	0.000000000000000000e+00	1.089838643822253950e+01	1.000000000000000000e+00
8.520000000000000000e+02	4.614948687867967436e+01	4.438882888266427074e+01	-2.357334897333725546e-03	7.139999925344598353e+01	1.914867767858933201e-01	0.000000000000000000e+00	0.000000000000000000e+00	1.338437990487439144e+01	1.000000000000000000e+00
8.530000000000000000e+02	3.195618091760072943e+01	5.048491165772734490e+01	1.963381423852433773e-03	-5.870447276429888461e+01	2.090314557516114169e-01	0.000000000000000000e+00	0.000000000000000000e+00	1.083717064503113647e+01	1.000000000000000000e+00
8.530000000000000000e+02	1.410188953577917061e+02	3.259055143998800474e+01	1.371563253985290170e-03	-3.963256768395522300e+01	2.830207091684547871e-01	0.000000000000000000e+00	0.000000000000000000e+00	2.147313036057092006e+01	1.000000000000000000e+00
8.530000000000000000e+02	3.258268567421479389e+01	3.966586551772662261e+01	-1.976952428084245705e-03	5.914181132153203180e+01	2.193415071319935183e-01	0.000000000000000000e+00	0.000000000000000000e+00	5.322018249551228486e+00	1.000000000000000000e+00
8.540000000000000000e+02	1.025327959917097473e+02	2.885972903050555516e+01	1.358068211203012580e-03	-3.919767705689564252e+01	3.038621096510599751e-01	0.000000000000000000e+00	0.000000000000000000e+00	1.012531147644401308e+01	1.000000000000000000e+00
8.550000000000000000e+02	4.693084718196666927e+01	1.862486080382431552e+01	2.583795367592541317e-03	-7.869790393622328395e+01	1.212652003985726923e-01	0.000000000000000000e+00	0.000000000000000000e+00	7.382356297747658225e+00	1.000000000000000000e+00
8.580000000000000000e+02	9.264715344522811336e+01	3.104970709847814092e+01	-2.451141678972059562e-03	7.442301227736253111e+01	9.736835473637528438e-02	0.000000000000000000e+00	0.000000000000000000e+00	1.012531147644401308e+01	1.000000000000000000e+00
8.580000000000000000e+02	8.768074074261204487e+01	5.331504171989781327e+01	-2.180484281634222348e-03	6.570081945844503934e+01	3.226767347097203587e-01	0.000000000000000000e+00	0.000000000000000000e+00	1.056469890494484432e+01	1.000000000000000000e+00
8.600000000000000000e+02	1.014658432377256325e+01	2.047083346898676481e+01	-2.872087004117560623e-03	8.798837693487489275e+01	8.807299690901182476e-02	0.000000000000000000e+00	0.000000000000000000e+00	2.230654282774109376e+01	1.000000000000000000e+00
8.600000000000000000e+02	4.611716421564549862e+00	4.987278595365502554e+01	-1.695574469576543054e-03	5.007413819219151208e+01	2.014537905019888608e-01	0.000000000000000000e+00	0.000000000000000000e+00	2.736981872795659498e+01	1.000000000000000000e+00
8.600000000000000000e+02	3.280632413289045957e+01	3.940018020712565061e+01	2.073868191272373786e-03	-6.226501424165863341e+01	3.402439979840818918e-01	0.000000000000000000e+00	0.000000000000000000e+00	7.221513524711497212e+00	1.000000000000000000e+00
8.610000000000000000e+02	8.006503415945695679e+01	4.599289202247759079e+01	-2.343394721130124311e-03	7.095076377725567340e+01	1.312763853422205251e-01	0.000000000000000000e+00	0.000000000000000000e+00	7.102073670351008339e+00	1.000000000000000000e+00
8.620000000000000000e+02	7.539320049189554140e+01	6.630305493899522062e+00	-2.750236160709883856e-03	8.406161726821456170e+01	1.171911515058566833e-01	0.000000000000000000e+00	0.000000000000000000e+00	1.111645285163548103e+01	1.000000000000000000e+00
8.620000000000000000e+02	9.302830045588170549e+01	7.058190062517136099e+00	-2.426871526641718665e-03	7.364088346635685411e+01	1.242065176834300511e-01	0.000000000000000000e+00	0.000000000000000000e+00	1.403838768116557212e+01	1.000000000000000000e+00
8.620000000000000000e+02	8.191355575244170950e+01	1.563366549330543975e+01	-2.782147395681520540e-03	8.508998725643616012e+01	1.071644473982011903e-01	0.000000000000000000e+00	0.000000000000000000e+00	1.111645285163548103e+01	1.000000000000000000e+00
8.630000000000000000e+02	1.179720709460598869e+02	1.843642046628535880e+01	-3.588285506156998345e-03	1.110685568702878641e+02	1.837672060134805108e-01	0.000000000000000000e+00	0.000000000000000000e+00	5.776185890286226865e+00	1.000000000000000000e+00
8.630000000000000000e+02	1.236876587678277275e+02	1.927091389993288573e+01	3.265320586348092850e-03	-1.006607042417364255e+02	1.846274625521305834e-01	0.000000000000000000e+00	0.000000000000000000e+00	5.776185890286226865e+00	1.000000000000000000e+00
8.640000000000000000e+02	3.468678446136534888e+01	1.241211646716995887e+01	-3.375830933333965039e-03	1.042220055931017271e+02	6.635058871829258020e-02	0.000000000000000000e+00	0.000000000000000000e+00	1.675860264028424851e+01	1.000000000000000000e+00
8.640000000000000000e+02	2.736167017371413479e+01	3.465613121365850446e+01	-2.485273756910215143e-03	7.552295104872118259e+01	1.814331805838709233e-01	0.000000000000000000e+00	0.000000000000000000e+00	7.221513524711497212e+00	1.000000000000000000e+00
8.680000000000000000e+02	1.244287167578936248e+02	3.678264590063638195e+01	-2.499405617475911664e-03	7.597836373633454343e+01	1.656874130448701132e-01	0.000000000000000000e+00	0.000000000000000000e+00	8.323463649510992823e+00	1.000000000000000000e+00
8.680000000000000000e+02	1.440892544933154511e+02	3.945702284158835482e+01	-2.218675714973672962e-03	6.693157482997374075e+01	2.046032347144715047e-01	0.000000000000000000e+00	0.000000000000000000e+00	1.984159862683047848e+01	1.000000000000000000e+00
8.680000000000000000e+02	1.204327165129175086e+02	4.408415459178245754e+01	-3.147099966370532197e-03	9.685093198811067339e+01	1.216149701713789000e-01	0.000000000000000000e+00	0.000000000000000000e+00	8.323463649510992823e+00	1.000000000000000000e+00
8.690000000000000000e+02	2.717232163118557153e+01	2.739155607046582830e+01	-1.704226702322939047e-03	5.035296464611628409e+01	2.807059562120308716e-01	0.000000000000000000e+00	0.000000000000000000e+00	7.061174438782235718e+00	1.000000000000000000e+00
8.690000000000000000e+02	8.049257917346051272e+01	2.864541413739481612e+01	-1.776624961347464393e-03	5.268606760645264586e+01	2.321017652764565398e-01	0.000000000000000000e+00	0.000000000000000000e+00	2.462414576336229288e+01	1.000000000000000000e+00
8.700000000000000000e+02	1.066728889567597918e+02	1.808172163321832926e+01	-2.867186190634200566e-03	8.783044354531354259e+01	1.398650607764154730e-01	0.000000000000000000e+00	0.000000000000000000e+00	1.514500839047708070e+01	1.000000000000000000e+00
8.700000000000000000e+02	2.962568946133645298e+01	3.401282262188122729e+01	1.791871925299890096e-03	-5.317741556444008921e+01	2.738404006116483824e-01	0.000000000000000000e+00	0.000000000000000000e+00	7.061174438782235718e+00	1.000000000000000000e+00
8.700000000000000000e+02	8.751550349931069661e+01	5.317200152819403058e+01	1.997188518347830805e-03	-5.979393863420139610e+01	2.297779506477273248e-01	0.000000000000000000e+00	0.000000000000000000e+00	1.294936353664641793e+01	1.000000000000000000e+00
8.720000000000000000e+02	9.483800901194443611e+01	8.631489051983702865e+00	-3.043358598316488282e-03	9.350776743999298901e+01	9.102412858312380894e-02	0.000000000000000000e+00	0.000000000000000000e+00	1.514500839047708070e+01	1.000000000000000000e+00
8.750000000000000000e+02	7.721482072805272878e+01	4.532458472709718222e+01	2.013695936938475831e-03	-6.032590594529790451e+01	2.152149414914588110e-01	0.000000000000000000e+00	0.000000000000000000e+00	8.464402156231011887e+00	1.000000000000000000e+00
8.770000000000000000e+02	7.311460692425861829e+00	9.744892823984347530e+00	-3.439285168695566022e-03	1.062668788588784707e+02	1.064981506460410676e-01	0.000000000000000000e+00	0.000000000000000000e+00	1.133535130712426486e+01	1.000000000000000000e+00
8.770000000000000000e+02	7.532280062120786113e+01	3.707435056207477686e+01	-2.558887602456848005e-03	7.789522744432362344e+01	1.332635086468644259e-01	0.000000000000000000e+00	0.000000000000000000e+00	8.464402156231011887e+00	1.000000000000000000e+00
8.790000000000000000e+02	1.026817947848324408e+01	2.068783590507999648e+01	3.562560645327527298e-03	-1.102395486901995980e+02	1.775581909671397618e-01	0.000000000000000000e+00	0.000000000000000000e+00	5.656410798345608448e+00	1.000000000000000000e+00
8.800000000000000000e+02	6.166287302111393132e+01	2.323546838761871314e+01	-2.180851545955525290e-03	6.571265490154550548e+01	1.534695024350836157e-01	0.000000000000000000e+00	0.000000000000000000e+00	1.591342945332453951e+01	1.000000000000000000e+00
8.800000000000000000e+02	1.521849038518402608e+01	2.342451364398899827e+01	-2.943720151767912838e-03	9.029682345131161014e+01	3.204543521520193394e-01	0.000000000000000000e+00	0.000000000000000000e+00	5.656410798345608448e+00	1.000000000000000000e+00
8.810000000000000000e+02	4.371874811739679956e+01	4.666645008322851140e+01	-2.091925951484393566e-03	6.284694279042988541e+01	1.912465372470083524e-01	0.000000000000000000e+00	0.000000000000000000e+00	1.032719109392125389e+01	1.000000000000000000e+00
8.810000000000000000e+02	1.244822513937547939e+02	3.660176661222774896e+01	2.617892280533506717e-03	-7.979670948200235614e+01	1.241800678087411347e-01	0.000000000000000000e+00	0.000000000000000000e+00	1.067703829474351096e+01	1.000000000000000000e+00
8.810000000000000000e+02	8.007005251130490819e+01	2.851471492342549396e+01	1.404161165546598689e-03	-4.068306648032417883e+01	3.848266636037083188e-01	0.000000000000000000e+00	0.000000000000000000e+00	3.003862704395092287e+00	1.000000000000000000e+00
8.820000000000000000e+02	1.170992480745891413e+02	4.431476918817755717e+01	-2.710815495395939214e-03	8.279124872369973787e+01	1.017952453673074409e-01	0.000000000000000000e+00	0.000000000000000000e+00	1.067703829474351096e+01	1.000000000000000000e+00
8.830000000000000000e+02	1.028576459749903194e+02	4.858341204492999310e+01	-2.299079379938926988e-03	6.952265963339118571e+01	1.872686255251697629e-01	0.000000000000000000e+00	0.000000000000000000e+00	1.486756678820717958e+01	1.000000000000000000e+00
8.830000000000000000e+02	1.141290916852045427e+02	1.610514434551874885e+01	-2.235132883046074548e-03	6.746192277018410266e+01	1.470462151067862822e-01	0.000000000000000000e+00	0.000000000000000000e+00	1.580300765036963995e+01	1.000000000000000000e+00
8.830000000000000000e+02	1.405201647548997244e+02	2.681349256173657736e+01	-8.774149564788758914e-04	2.370816741119676507e+01	4.465779090782779903e-01	0.000000000000000000e+00	0.000000000000000000e+00	1.878895882871400502e+01	1.000000000000000000e+00
8.840000000000000000e+02	1.913948565751202224e+01	3.714468522046314547e+01	2.452468577128381292e-03	-7.446577283622528398e+01	2.592753615692126035e-01	0.000000000000000000e+00	0.000000000000000000e+00	1.426945380922155593e+01	1.000000000000000000e+00
8.840000000000000000e+02	6.160554855928030804e+01	3.914879459152757590e+01	-2.725002167876658561e-03	8.324842777756174428e+01	1.317273350989759395e-01	0.000000000000000000e+00	0.000000000000000000e+00	1.443264674646255941e+01	1.000000000000000000e+00
8.840000000000000000e+02	8.058981809339778124e+01	4.858027976823651528e+01	-2.086510589787458209e-03	6.267242759384025419e+01	3.636183599534924538e-01	0.000000000000000000e+00	0.000000000000000000e+00	4.466504163873851851e+00	1.000000000000000000e+00
8.860000000000000000e+02	8.186432691280178631e+01	3.092381652339773623e+01	-3.418474702092184642e-03	1.055962417207411761e+02	7.512386692360450979e-02	0.000000000000000000e+00	0.000000000000000000e+00	3.003862704395092287e+00	1.000000000000000000e+00
8.860000000000000000e+02	8.358468860227895902e+01	4.170276285228030133e+01	-3.041729486057367926e-03	9.345526774337479026e+01	2.550588938287003948e-01	0.000000000000000000e+00	0.000000000000000000e+00	3.630890361667407529e+00	1.000000000000000000e+00
8.860000000000000000e+02	8.365648809868162061e+01	4.533294324046566004e+01	3.036590433431580159e-03	-9.328965687018393282e+01	2.905914566211130756e-01	0.000000000000000000e+00	0.000000000000000000e+00	3.630890361667407529e+00	1.000000000000000000e+00
8.860000000000000000e+02	9.433373975416694179e+01	2.853830564476149334e+01	-2.361655672733904004e-03	7.153924036245787477e+01	1.420719307067781489e-01	0.000000000000000000e+00	0.000000000000000000e+00	1.269554720208995491e+01	1.000000000000000000e+00
8.880000000000000000e+02	5.006237613614047177e+01	4.781230788105627028e+01	-2.020384801913422020e-03	6.054146099986144947e+01	2.011072596978752403e-01	0.000000000000000000e+00	0.000000000000000000e+00	1.285165736448056251e+01	1.000000000000000000e+00
8.890000000000000000e+02	1.142524866831762154e+02	1.593001754614768295e+01	2.142358944325076058e-03	-6.447219409454424977e+01	1.727138877322752508e-01	0.000000000000000000e+00	0.000000000000000000e+00	9.039120078229068156e+00	1.000000000000000000e+00
8.900000000000000000e+02	1.188423314305748306e+02	2.371712336175216862e+01	-2.672469397937699952e-03	8.155550915340347728e+01	1.242969535753617460e-01	0.000000000000000000e+00	0.000000000000000000e+00	9.039120078229068156e+00	1.000000000000000000e+00
8.920000000000000000e+02	3.977932681074171484e+01	1.548280962503111446e+01	-2.356191074827776455e-03	7.136313848205885790e+01	2.255263838219583317e-01	0.000000000000000000e+00	0.000000000000000000e+00	2.788153488579499495e+01	1.000000000000000000e+00
8.920000000000000000e+02	1.359535819614523859e+02	1.943338273551688289e+01	-2.274134736818989640e-03	6.871879471327004296e+01	1.472809125443674816e-01	0.000000000000000000e+00	0.000000000000000000e+00	7.296490864429431511e+00	1.000000000000000000e+00
8.920000000000000000e+02	1.370689018539926280e+02	2.664412752867148271e+01	1.975818423831103739e-03	-5.910526695270759490e+01	2.444465771772190710e-01	0.000000000000000000e+00	0.000000000000000000e+00	7.296490864429431511e+00	1.000000000000000000e+00
8.930000000000000000e+02	1.345870980511546655e+01	3.778212525064488148e+01	-1.450775803504727882e-03	4.218526765588389793e+01	2.345122699616857265e-01	0.000000000000000000e+00	0.000000000000000000e+00	1.527600586097366531e+01	1.000000000000000000e+00
8.930000000000000000e+02	7.963213371504915017e+01	2.240458900049096869e+01	-2.886139419338483447e-03	8.844122942046718094e+01	2.597182960710595623e-01	0.000000000000000000e+00	0.000000000000000000e+00	3.489129048430427371e+00	1.000000000000000000e+00
8.930000000000000000e+02	8.674674205822934425e+01	2.346841344144716857e+01	-2.505521354112920981e-03	7.617544918348059468e+01	2.646465277493170731e-01	0.000000000000000000e+00	0.000000000000000000e+00	7.193703796934162398e+00	1.000000000000000000e+00
8.940000000000000000e+02	8.194604564842755678e+01	1.557815675747899142e+01	2.695908307746956289e-03	-8.231085038121543107e+01	1.734220513982082101e-01	0.000000000000000000e+00	0.000000000000000000e+00	5.763770047352315906e+00	1.000000000000000000e+00
8.940000000000000000e+02	4.565925572661878817e+00	5.020286370129775122e+01	-3.340270339168271378e-03	1.030760315235982887e+02	2.332776107392322551e-01	0.000000000000000000e+00	0.000000000000000000e+00	1.527600586097366531e+01	1.000000000000000000e+00
8.950000000000000000e+02	1.189849829947505278e+01	1.528434271810869127e+01	-1.962413879739103705e-03	5.867329273227212383e+01	2.251091125464010911e-01	0.000000000000000000e+00	0.000000000000000000e+00	1.860814082787971202e+01	1.000000000000000000e+00
8.950000000000000000e+02	6.644563333425467988e+01	4.964569297045498075e+01	-2.930706205656666112e-03	8.987743662341119943e+01	1.384464128859097531e-01	0.000000000000000000e+00	0.000000000000000000e+00	2.293375889682052104e+01	1.000000000000000000e+00
8.970000000000000000e+02	7.427860393010820417e+01	2.684888799298789053e+01	-2.229554993448378160e-03	6.728216995695132141e+01	1.531869762569226801e-01	0.000000000000000000e+00	0.000000000000000000e+00	6.957878605793507809e+00	1.000000000000000000e+00
8.980000000000000000e+02	3.623676836560542824e+01	6.682856903626130496e+00	-3.096334666221837312e-03	9.521497176399587659e+01	9.392772768357526836e-02	0.000000000000000000e+00	0.000000000000000000e+00	9.394923521284496815e+00	1.000000000000000000e+00
8.980000000000000000e+02	2.976569290281716107e+01	2.048302159610323514e+01	3.009299042045433109e-03	-9.241016574853763643e+01	9.296848753140962707e-02	0.000000000000000000e+00	0.000000000000000000e+00	1.049899580889204387e+01	1.000000000000000000e+00
8.980000000000000000e+02	1.040204551204949439e+02	2.234793952998628797e+01	-2.783948015311675170e-03	8.514801394169290916e+01	1.407594133678485848e-01	0.000000000000000000e+00	0.000000000000000000e+00	1.731001515723627548e+01	1.000000000000000000e+00
8.980000000000000000e+02	3.907957636990574457e+01	1.563735469085411012e+01	2.508512225235926766e-03	-7.627183285851766925e+01	2.199699754805706231e-01	0.000000000000000000e+00	0.000000000000000000e+00	9.394923521284496815e+00	1.000000000000000000e+00
8.990000000000000000e+02	8.111300626074525155e+01	3.201544996099121931e+01	1.524116812887459007e-03	-4.454875164583649649e+01	3.611644683501581410e-01	0.000000000000000000e+00	0.000000000000000000e+00	8.567521099258263106e+00	1.000000000000000000e+00
9.010000000000000000e+02	1.015704013196089583e+01	1.071483863663864433e+01	-3.795474988953941812e-03	1.177454355988268446e+02	2.509986168197703149e-01	0.000000000000000000e+00	0.000000000000000000e+00	3.288702764184443517e+00	1.000000000000000000e+00
9.010000000000000000e+02	6.928399878144694490e+00	1.008918059697795577e+01	3.775756727328943504e-03	-1.171099958080110639e+02	2.346837233842150594e-01	0.000000000000000000e+00	0.000000000000000000e+00	3.288702764184443517e+00	1.000000000000000000e+00
9.040000000000000000e+02	9.536705126769346919e+01	2.707504802018569379e+01	3.022151157977425243e-03	-9.282433744453601321e+01	8.643169923356708306e-02	0.000000000000000000e+00	0.000000000000000000e+00	7.909637710339490368e+00	1.000000000000000000e+00
9.040000000000000000e+02	4.528433577045856850e+01	5.016584732619390508e+01	-2.705274811039597594e-03	8.261269488486101409e+01	1.207326910891399763e-01	0.000000000000000000e+00	0.000000000000000000e+00	1.731462927728626511e+01	1.000000000000000000e+00
9.040000000000000000e+02	7.408616353021265866e+01	3.971208475689982720e+01	-2.220693886114126232e-03	6.699661232017999168e+01	2.514685134991124782e-01	0.000000000000000000e+00	0.000000000000000000e+00	1.042183793489564358e+01	1.000000000000000000e+00
9.050000000000000000e+02	5.858420492813061209e+00	1.911526854188594271e+01	1.043879881300304163e-03	-2.907265841037228782e+01	3.840375494210777063e-01	0.000000000000000000e+00	0.000000000000000000e+00	9.089285971639792905e+00	1.000000000000000000e+00
9.050000000000000000e+02	2.947215357938095437e+01	2.830253877884398150e+01	1.489522997144236173e-03	-4.343393293324145077e+01	2.320427395766034850e-01	0.000000000000000000e+00	0.000000000000000000e+00	9.399544955188968487e+00	1.000000000000000000e+00
9.060000000000000000e+02	2.763559408904150416e+01	4.340200976909437713e+01	-3.049029444850461998e-03	9.369051587917225277e+01	9.622413388112283084e-02	0.000000000000000000e+00	0.000000000000000000e+00	1.019102493715645075e+01	1.000000000000000000e+00
9.060000000000000000e+02	1.814759375452181800e+01	3.968248843942049575e+01	3.291210717003707417e-03	-1.014950383996289105e+02	9.638987925748210284e-02	0.000000000000000000e+00	0.000000000000000000e+00	1.004897768765997412e+01	1.000000000000000000e+00
9.070000000000000000e+02	7.401414216367352594e+01	2.044400829400808917e+01	-3.550549907525446351e-03	1.098524912070581081e+02	1.170523300040087200e-01	0.000000000000000000e+00	0.000000000000000000e+00	7.808756272910458485e+00	1.000000000000000000e+00
9.070000000000000000e+02	5.395529259714908221e+01	3.517882311457911726e+01	-2.833781284431212584e-03	8.675393857679560483e+01	1.310509626859506227e-01	0.000000000000000000e+00	0.000000000000000000e+00	1.731462927728626511e+01	1.000000000000000000e+00
9.080000000000000000e+02	7.443522944524279694e+01	2.824140273260224276e+01	-3.016234157387822409e-03	9.263365645609901833e+01	1.548091742826476214e-01	0.000000000000000000e+00	0.000000000000000000e+00	7.808756272910458485e+00	1.000000000000000000e+00
9.090000000000000000e+02	3.530738087933070091e+01	3.567149852378353359e+01	-3.272177554690646091e-03	1.008816765876808859e+02	8.618733878533746395e-02	0.000000000000000000e+00	0.000000000000000000e+00	9.399544955188968487e+00	1.000000000000000000e+00
9.090000000000000000e+02	8.868593401651733643e+01	2.284125055397864656e+01	1.864968276240853810e-03	-5.553301520271835301e+01	1.660305632106832130e-01	0.000000000000000000e+00	0.000000000000000000e+00	7.909637710339490368e+00	1.000000000000000000e+00
9.110000000000000000e+02	1.029815390910246578e+02	3.956497126512707752e+01	-3.208475503498993929e-03	9.882881722038041516e+01	8.463682062103761172e-02	0.000000000000000000e+00	0.000000000000000000e+00	1.379931732710065617e+01	1.000000000000000000e+00
9.110000000000000000e+02	1.729014913118143681e+01	4.969481790288666190e+01	-3.419439506572711542e-03	1.056273334654874247e+02	1.023822328981444096e-01	0.000000000000000000e+00	0.000000000000000000e+00	1.004897768765997412e+01	1.000000000000000000e+00
9.120000000000000000e+02	9.159169378182446053e+01	4.735551569581423337e+01	2.089168326338985970e-03	-6.275807568952254201e+01	2.294458557953301669e-01	0.000000000000000000e+00	0.000000000000000000e+00	1.379931732710065617e+01	1.000000000000000000e+00
9.120000000000000000e+02	3.520066755779764378e+01	4.812809117047032004e+01	1.272423253230097655e-03	-3.643768658645074510e+01	3.378905078643095194e-01	0.000000000000000000e+00	0.000000000000000000e+00	1.245704973492856915e+01	1.000000000000000000e+00
9.130000000000000000e+02	1.363866794631937012e+02	1.936721159428109118e+01	1.223632605627766575e-03	-3.486536142433372731e+01	2.873346184261916791e-01	0.000000000000000000e+00	0.000000000000000000e+00	2.607265321286591231e+01	1.000000000000000000e+00
9.140000000000000000e+02	8.135963114659598716e+01	3.356617945110362200e+01	-3.130549546346295293e-03	9.631757891479607281e+01	7.446333625471757145e-02	0.000000000000000000e+00	0.000000000000000000e+00	1.298841074151122399e+01	1.000000000000000000e+00
9.140000000000000000e+02	1.265940043973476179e+02	4.999151164289820315e+01	-2.411911681378278542e-03	7.315878818201468903e+01	1.450743187327923067e-01	0.000000000000000000e+00	0.000000000000000000e+00	1.577323516752063526e+01	1.000000000000000000e+00
9.150000000000000000e+02	3.687789361008259448e+01	3.571358712388266810e+01	1.748103862823255751e-03	-5.176694799922100998e+01	2.514495351964941561e-01	0.000000000000000000e+00	0.000000000000000000e+00	3.016186505826263353e+00	1.000000000000000000e+00
9.170000000000000000e+02	7.112012674823981229e+01	4.170580810748170819e+01	-2.882421094195844295e-03	8.832140284570320432e+01	2.011031337227314753e-01	0.000000000000000000e+00	0.000000000000000000e+00	1.308055828272198795e+01	1.000000000000000000e+00
9.180000000000000000e+02	3.673142366618164800e+01	3.270095910279176366e+01	-1.809396000727573391e-03	5.374214561193522854e+01	2.457647456612938042e-01	0.000000000000000000e+00	0.000000000000000000e+00	3.016186505826263353e+00	1.000000000000000000e+00
9.190000000000000000e+02	1.134644371369227969e+02	7.373892055103145715e+00	2.418558315912876060e-03	-7.337298232035288947e+01	1.357967650010837302e-01	0.000000000000000000e+00	0.000000000000000000e+00	1.359621367586550988e+01	1.000000000000000000e+00
9.190000000000000000e+02	1.159042786211842895e+02	3.839303284262706484e+01	-2.597362685196917629e-03	7.913512368837052691e+01	1.455279767289738846e-01	0.000000000000000000e+00	0.000000000000000000e+00	1.264305106179294036e+01	1.000000000000000000e+00
9.220000000000000000e+02	1.098216859365126368e+02	5.044489376521293167e+01	-2.647878194556622759e-03	8.076303416602581819e+01	1.001517773215562235e-01	0.000000000000000000e+00	0.000000000000000000e+00	1.349982538646235142e+01	1.000000000000000000e+00
9.220000000000000000e+02	1.085809198161567650e+02	2.808695910119044470e+01	-1.308561521817634210e-03	3.760227676526223206e+01	3.528029052482185568e-01	0.000000000000000000e+00	0.000000000000000000e+00	7.973320766308878760e+00	1.000000000000000000e+00
9.230000000000000000e+02	1.376528726759031258e+02	1.425649686998712085e+01	-1.934967843041351249e-03	5.778881801793770023e+01	3.027134164493741064e-01	0.000000000000000000e+00	0.000000000000000000e+00	1.440136715673680712e+01	1.000000000000000000e+00
9.240000000000000000e+02	1.120192205019629768e+02	2.089307750385810181e+01	-3.343475851341089471e-03	1.031793322112192755e+02	1.524369357744568276e-01	0.000000000000000000e+00	0.000000000000000000e+00	6.688140139832415620e+00	1.000000000000000000e+00
9.260000000000000000e+02	4.710737083299279959e+01	1.275455937802343698e+01	-2.872453369353242941e-03	8.800018340408357176e+01	1.053347843122772742e-01	0.000000000000000000e+00	0.000000000000000000e+00	1.276424670524126803e+01	1.000000000000000000e+00
9.260000000000000000e+02	1.247641696952668156e+02	2.068150359839404828e+01	1.646515047412723792e-03	-4.849315151343693486e+01	2.485476743816319445e-01	0.000000000000000000e+00	0.000000000000000000e+00	9.695111260137514009e+00	1.000000000000000000e+00
9.260000000000000000e+02	1.267079248630735151e+02	3.855625075173983873e+01	-2.530430675980637097e-03	7.697817584255471957e+01	1.566241238971507466e-01	0.000000000000000000e+00	0.000000000000000000e+00	9.967293382466287710e+00	1.000000000000000000e+00
9.290000000000000000e+02	8.954443023804388702e+01	2.738580006323655525e+01	2.737085249920631711e-03	-8.363781662290996621e+01	9.472164941655858428e-02	0.000000000000000000e+00	0.000000000000000000e+00	1.457119762623254644e+01	1.000000000000000000e+00
9.290000000000000000e+02	1.320921470836234448e+02	4.694416398757464037e+01	2.067066355696844156e-03	-6.204581860172461916e+01	1.629533365215845020e-01	0.000000000000000000e+00	0.000000000000000000e+00	6.307360425834773743e+00	1.000000000000000000e+00
9.310000000000000000e+02	3.089689768991319951e+01	2.788081276217059923e+01	-2.897739399475197149e-03	8.881504984600589125e+01	9.330567435680570121e-02	0.000000000000000000e+00	0.000000000000000000e+00	9.413064518536643277e+00	1.000000000000000000e+00
9.310000000000000000e+02	6.873566572897691174e+01	3.715517503453759218e+01	-1.712867620637551630e-03	5.063142648168360438e+01	2.004462995860739616e-01	0.000000000000000000e+00	0.000000000000000000e+00	1.638350055027616747e+01	1.000000000000000000e+00
9.310000000000000000e+02	5.986473142026827077e+01	1.317377865059215658e+01	-2.845659363935201802e-03	8.713672101973364192e+01	9.278440198037174458e-02	0.000000000000000000e+00	0.000000000000000000e+00	1.276424670524126803e+01	1.000000000000000000e+00
9.320000000000000000e+02	1.363000860726388055e+02	1.615872290821382862e+01	-2.352850738391912798e-03	7.125549295394756655e+01	2.984327540362500253e-01	0.000000000000000000e+00	0.000000000000000000e+00	3.757639496791127964e+00	1.000000000000000000e+00
9.340000000000000000e+02	1.347353865192157230e+02	1.274235496910623233e+01	2.971042976969936068e-03	-9.117732755766033392e+01	2.513974309832592846e-01	0.000000000000000000e+00	0.000000000000000000e+00	3.757639496791127964e+00	1.000000000000000000e+00
9.350000000000000000e+02	4.059447046832178074e+01	1.485541617986435092e+01	2.275470452613399808e-03	-6.876183942893165124e+01	2.872467161679538306e-01	0.000000000000000000e+00	0.000000000000000000e+00	3.205560258861127831e+00	1.000000000000000000e+00
9.350000000000000000e+02	4.328199824904753967e+01	1.310818665830254481e+01	-2.190699919577920700e-03	6.603002813624064515e+01	2.909533023598631640e-01	0.000000000000000000e+00	0.000000000000000000e+00	3.205560258861127831e+00	1.000000000000000000e+00
9.360000000000000000e+02	7.557878800290016841e+01	5.204110019305679202e+01	-1.936743626828496762e-03	5.784604434446169563e+01	1.548932893792941412e-01	0.000000000000000000e+00	0.000000000000000000e+00	1.237113137029156640e+01	1.000000000000000000e+00
9.390000000000000000e+02	3.047796894403751722e+01	2.829732093920191360e+01	2.616081615641927764e-03	-7.973835907861366934e+01	2.355709444626052917e-01	0.000000000000000000e+00	0.000000000000000000e+00	9.306620800702559038e+00	1.000000000000000000e+00
9.410000000000000000e+02	2.418640384035739999e+01	5.172670255977001119e+01	-1.367144158010182671e-03	3.949015810062475396e+01	2.950530838604256134e-01	0.000000000000000000e+00	0.000000000000000000e+00	2.425942527299563878e+01	1.000000000000000000e+00
9.430000000000000000e+02	3.485157317765560947e+01	1.034610161305100107e+01	1.374746964179128289e-03	-3.973516578200590033e+01	2.728767687545327059e-01	0.000000000000000000e+00	0.000000000000000000e+00	9.571405139336100376e+00	1.000000000000000000e+00
9.430000000000000000e+02	1.101011854634219134e+02	1.500110825272555459e+01	1.525132916114817693e-03	-4.458149654163509723e+01	2.645668493817955325e-01	0.000000000000000000e+00	0.000000000000000000e+00	1.672063845075532740e+01	1.000000000000000000e+00
9.430000000000000000e+02	1.304842619092557356e+02	3.363020472814918094e+01	-2.695057064389052952e-03	8.228341825197571779e+01	1.409651440065308181e-01	0.000000000000000000e+00	0.000000000000000000e+00	8.462230537085934756e+00	1.000000000000000000e+00
9.440000000000000000e+02	6.537532048734743739e+01	2.030767949533966998e+01	-2.387737924072862953e-03	7.237976579264187649e+01	1.370203930446004525e-01	0.000000000000000000e+00	0.000000000000000000e+00	1.528011310826205005e+01	1.000000000000000000e+00
9.440000000000000000e+02	1.243588798409057858e+02	2.779162269314045730e+01	-2.493371381445486177e-03	7.578390472398199051e+01	2.286233180209434890e-01	0.000000000000000000e+00	0.000000000000000000e+00	3.732526277597497444e+00	1.000000000000000000e+00
9.450000000000000000e+02	1.206315862629466267e+02	2.798919545609182791e+01	2.885766047791026023e-03	-8.842919716617798542e+01	2.024919142389529636e-01	0.000000000000000000e+00	0.000000000000000000e+00	3.732526277597497444e+00	1.000000000000000000e+00
9.450000000000000000e+02	1.426511888981124514e+02	8.886991679877274564e+00	-1.521971570988087758e-03	4.447961917920680719e+01	3.670808489994142887e-01	0.000000000000000000e+00	0.000000000000000000e+00	2.630577207367229420e+01	1.000000000000000000e+00
9.450000000000000000e+02	3.269319429249244280e+01	2.662509088875847141e+01	1.979715370703188579e-03	-5.923084978309657345e+01	2.998044439168221498e-01	0.000000000000000000e+00	0.000000000000000000e+00	5.354010113549851013e+00	1.000000000000000000e+00
9.460000000000000000e+02	3.408971582409862577e+01	2.145642066250545454e+01	-2.379449995005136070e-03	7.211267937228443259e+01	2.322071957293537769e-01	0.000000000000000000e+00	0.000000000000000000e+00	3.080742534416466061e+00	1.000000000000000000e+00
9.480000000000000000e+02	1.210056378982318392e+02	4.469660145215325997e+01	-2.036910915372413134e-03	6.107403077092411081e+01	2.119254042606341093e-01	0.000000000000000000e+00	0.000000000000000000e+00	1.457084244631747261e+01	1.000000000000000000e+00
9.490000000000000000e+02	2.604211707496040162e+01	1.657726852654718641e+01	-2.832030659624725204e-03	8.669752302242336839e+01	1.127468677617358139e-01	0.000000000000000000e+00	0.000000000000000000e+00	9.411162053272551731e+00	1.000000000000000000e+00
9.490000000000000000e+02	1.307281897185218895e+02	3.382160613041426700e+01	3.279611008193102865e-03	-1.011212267178328972e+02	2.437784784754650769e-01	0.000000000000000000e+00	0.000000000000000000e+00	8.770906941183136851e+00	1.000000000000000000e+00
9.510000000000000000e+02	1.426597308883431765e+02	8.963721427753689852e+00	1.933224738970931202e-03	-5.773264482645952000e+01	1.848744502266588263e-01	0.000000000000000000e+00	0.000000000000000000e+00	2.757310476855856507e+01	1.000000000000000000e+00
9.510000000000000000e+02	1.132228287180947923e+01	2.809066518397821710e+01	7.705091695429566647e-04	-2.026302644595907410e+01	4.906554237872504665e-01	0.000000000000000000e+00	0.000000000000000000e+00	7.496319272650681320e+00	1.000000000000000000e+00
9.520000000000000000e+02	1.172531267058323046e+01	1.593085672002499287e+01	-1.479536126295586014e-03	4.311209649331284055e+01	2.132142015542001223e-01	0.000000000000000000e+00	0.000000000000000000e+00	1.216648572508627346e+01	1.000000000000000000e+00
9.530000000000000000e+02	5.288855969335660490e+01	3.566118841984690135e+01	-3.195184872563457904e-03	9.840051396007780227e+01	1.010387189354167159e-01	0.000000000000000000e+00	0.000000000000000000e+00	8.863261423498236979e+00	1.000000000000000000e+00
9.530000000000000000e+02	1.069892241108595385e+02	1.982193445123684228e+01	-1.679017598095523724e-03	4.954057721452782204e+01	2.096753901797046016e-01	0.000000000000000000e+00	0.000000000000000000e+00	1.389183824273461809e+01	1.000000000000000000e+00
9.530000000000000000e+02	1.877693408540822517e+01	2.887995468796568943e+01	-2.684482978511086148e-03	8.194265824756210748e+01	1.304951269604323061e-01	0.000000000000000000e+00	0.000000000000000000e+00	7.496319272650681320e+00	1.000000000000000000e+00
9.540000000000000000e+02	9.451495793295133296e+01	1.370835505083649686e+01	-3.492408752621196065e-03	1.079788370273556666e+02	7.792776553107760851e-02	0.000000000000000000e+00	0.000000000000000000e+00	1.389183824273461809e+01	1.000000000000000000e+00
9.540000000000000000e+02	1.401971750394886556e+02	5.341801639365689169e+01	-2.325705323859077970e-03	7.038070607565177284e+01	1.371929910318893109e-01	0.000000000000000000e+00	0.000000000000000000e+00	2.176421324592288187e+01	1.000000000000000000e+00
9.550000000000000000e+02	3.658670410660399597e+01	1.617767708414341499e+01	2.350545672395642962e-03	-7.118121000333343318e+01	2.806057623893063457e-01	0.000000000000000000e+00	0.000000000000000000e+00	4.022178847612564390e+00	1.000000000000000000e+00
9.550000000000000000e+02	7.561974974992703835e+01	3.953448196987884700e+01	2.082556471811868818e-03	-6.254500237010329045e+01	2.038903592316698710e-01	0.000000000000000000e+00	0.000000000000000000e+00	1.089651357186182423e+01	1.000000000000000000e+00
9.550000000000000000e+02	4.447870700417952605e+01	3.845972032204366542e+01	-3.071974955890011995e-03	9.442995686095980545e+01	1.130436729015499298e-01	0.000000000000000000e+00	0.000000000000000000e+00	8.863261423498236979e+00	1.000000000000000000e+00
9.570000000000000000e+02	7.952821604493684049e+01	9.802842226880496668e+00	-3.813934383647354931e-03	1.183403072018943902e+02	5.433782760486427499e-02	0.000000000000000000e+00	0.000000000000000000e+00	1.548726776536303618e+01	1.000000000000000000e+00
9.570000000000000000e+02	9.019128939418035884e+01	4.918043221783149477e+01	3.632895559478397339e-03	-1.125061583936844585e+02	1.381145896117961236e-01	0.000000000000000000e+00	0.000000000000000000e+00	6.171865607470541804e+00	1.000000000000000000e+00
9.570000000000000000e+02	4.997012106940611176e+01	1.159691138777587938e+01	-1.933594563450286062e-03	5.774456277309543850e+01	1.758447377841346748e-01	0.000000000000000000e+00	0.000000000000000000e+00	1.414564469952631676e+01	1.000000000000000000e+00
9.580000000000000000e+02	6.302729007956228457e+01	4.637843924019448139e+01	-2.973357447207088892e-03	9.125191356890795191e+01	9.613537400770100216e-02	0.000000000000000000e+00	0.000000000000000000e+00	7.086882478808330887e+00	1.000000000000000000e+00
9.590000000000000000e+02	1.144188421089876044e+02	2.979765707770940253e+01	-2.658951789004693287e-03	8.111989131061000080e+01	1.039910405925905668e-01	0.000000000000000000e+00	0.000000000000000000e+00	2.559355866238620081e+01	1.000000000000000000e+00
9.590000000000000000e+02	8.455240302754276627e+01	4.667147115379992783e+01	-3.139268970458969441e-03	9.659857067459539337e+01	2.055789811208362794e-01	0.000000000000000000e+00	0.000000000000000000e+00	6.171865607470541804e+00	1.000000000000000000e+00
9.590000000000000000e+02	7.397436300237509954e+01	2.876291242441568841e+01	1.549134356335200467e-03	-4.535496584856333868e+01	2.202049709196325367e-01	0.000000000000000000e+00	0.000000000000000000e+00	1.089651357186182423e+01	1.000000000000000000e+00
9.600000000000000000e+02	8.632963664549922100e+01	2.831992902645992416e+01	-1.997274703863334208e-03	5.979671604465391965e+01	1.633912352959941972e-01	0.000000000000000000e+00	0.000000000000000000e+00	7.180432040852180009e+00	1.000000000000000000e+00
9.600000000000000000e+02	6.101302930719663919e+01	3.958383426202617983e+01	-2.614096078846302965e-03	7.967437326130057329e+01	1.517358204239500630e-01	0.000000000000000000e+00	0.000000000000000000e+00	7.086882478808330887e+00	1.000000000000000000e+00
9.650000000000000000e+02	1.392978504451998560e+02	5.210303065300610825e+01	-2.661480388318719983e-03	8.120137783562522316e+01	1.170515021781531884e-01	0.000000000000000000e+00	0.000000000000000000e+00	2.847808032036851245e+01	1.000000000000000000e+00
9.650000000000000000e+02	5.840933089619365859e+00	1.269121049951879421e+01	-3.335012575488625550e-03	1.029065950734541559e+02	1.576123920335096296e-01	0.000000000000000000e+00	0.000000000000000000e+00	3.102418983376229278e+01	1.000000000000000000e+00
9.650000000000000000e+02	9.008578563621787794e+01	2.220029267673947615e+01	-1.141549247891897496e-03	3.222014691906461081e+01	2.675388647537458864e-01	0.000000000000000000e+00	0.000000000000000000e+00	5.742821697379780765e+00	1.000000000000000000e+00
9.670000000000000000e+02	1.244550647747188208e+02	2.779885874212785879e+01	2.396761208075841570e-03	-7.267054972726900530e+01	1.528988804520476918e-01	0.000000000000000000e+00	0.000000000000000000e+00	7.997473318083921257e+00	1.000000000000000000e+00
9.680000000000000000e+02	5.911556725563872305e+01	1.541418819994979472e+01	-3.149761524164621049e-03	9.693670322697971642e+01	1.352877926094402383e-01	0.000000000000000000e+00	0.000000000000000000e+00	6.128117531396146234e+00	1.000000000000000000e+00
9.680000000000000000e+02	5.291714840601155601e+01	2.253854162086406276e+01	-3.082918364813449878e-03	9.478261865282409815e+01	1.102436995550105658e-01	0.000000000000000000e+00	0.000000000000000000e+00	9.443347282690931266e+00	1.000000000000000000e+00
9.680000000000000000e+02	1.006910430590108341e+01	4.828061857641691290e+01	-2.426046779682000231e-03	7.361430520882450423e+01	1.159380346226530634e-01	0.000000000000000000e+00	0.000000000000000000e+00	3.398376336037299694e+01	1.000000000000000000e+00
9.680000000000000000e+02	5.323193358075806003e+01	4.798553550384681188e+01	-2.336560678507539762e-03	7.073053023450685828e+01	1.274894118231748585e-01	0.000000000000000000e+00	0.000000000000000000e+00	7.900430108251851102e+00	1.000000000000000000e+00
9.680000000000000000e+02	1.173844762548954748e+02	3.153601775089461867e+01	-2.444991159515117786e-03	7.422480592066359861e+01	1.553673567333230254e-01	0.000000000000000000e+00	0.000000000000000000e+00	7.997473318083921257e+00	1.000000000000000000e+00
9.680000000000000000e+02	6.254676302819723333e+01	4.104621623633840954e+01	-2.189742255449197116e-03	6.599916649614269204e+01	3.214957912390222772e-01	0.000000000000000000e+00	0.000000000000000000e+00	4.230278571753969707e+00	1.000000000000000000e+00
9.690000000000000000e+02	1.231307271549002280e+02	4.330523836947405059e+00	-8.219640288559588613e-04	2.192120837193866123e+01	4.655289955845202110e-01	0.000000000000000000e+00	0.000000000000000000e+00	2.350567194004413452e+01	1.000000000000000000e+00
9.700000000000000000e+02	3.471452932430902649e+01	2.404091513521019152e+01	-2.658744067597113014e-03	8.111319729009790080e+01	8.527650731764535585e-02	0.000000000000000000e+00	0.000000000000000000e+00	1.192274840532547664e+01	1.000000000000000000e+00
9.700000000000000000e+02	8.890853152290513606e+01	1.657943208421592374e+01	9.066442913064678413e-04	-2.465011060891669814e+01	4.905796239896105249e-01	0.000000000000000000e+00	0.000000000000000000e+00	5.742821697379780765e+00	1.000000000000000000e+00
9.710000000000000000e+02	4.098904554819208101e+01	3.417907945094898992e+01	-3.195485534433464142e-03	9.841020307565079861e+01	7.696896841798162026e-02	0.000000000000000000e+00	0.000000000000000000e+00	1.192274840532547664e+01	1.000000000000000000e+00
9.710000000000000000e+02	1.135193287738154027e+02	3.995505930821787643e+01	-2.854067839394056928e-03	8.740769216253866603e+01	1.278541222986473436e-01	0.000000000000000000e+00	0.000000000000000000e+00	9.263888265433454450e+00	1.000000000000000000e+00
9.710000000000000000e+02	6.113210170810624788e+01	4.804987410038254581e+01	2.350055046215113099e-03	-7.116539910664012325e+01	1.616414970151702768e-01	0.000000000000000000e+00	0.000000000000000000e+00	7.145102527406366200e+00	1.000000000000000000e+00
9.720000000000000000e+02	5.774657237020326761e+01	9.440941387515508154e+00	-2.594825884009976588e-03	7.905337285017658644e+01	1.134903414569404800e-01	0.000000000000000000e+00	0.000000000000000000e+00	6.128117531396146234e+00	1.000000000000000000e+00
9.720000000000000000e+02	6.664478254486918729e+01	4.209573652466854554e+01	-2.332631735301591690e-03	7.060391629173669514e+01	2.890045228874632555e-01	0.000000000000000000e+00	0.000000000000000000e+00	4.230278571753969707e+00	1.000000000000000000e+00
9.740000000000000000e+02	1.170915560039051542e+02	2.833378023551673763e+01	-3.368362414178959537e-03	1.039813254388459569e+02	2.572160053167070748e-01	0.000000000000000000e+00	0.000000000000000000e+00	1.215791654310047321e+01	1.000000000000000000e+00
9.760000000000000000e+02	1.441626969783260961e+02	4.452138947001757430e+01	-2.438853899871851021e-03	7.402702687410933891e+01	1.819001216027642531e-01	0.000000000000000000e+00	0.000000000000000000e+00	3.098172664755433914e+01	1.000000000000000000e+00
9.760000000000000000e+02	1.941353038146885979e+01	2.666267722216446145e+01	-2.975859254700054420e-03	9.133253670193181506e+01	9.296996732972229172e-02	0.000000000000000000e+00	0.000000000000000000e+00	9.854198545240153706e+00	1.000000000000000000e+00
9.770000000000000000e+02	2.563505976660613683e+01	1.902083182469098688e+01	-1.908402536500778280e-03	5.693272567307816701e+01	3.358459792702247482e-01	0.000000000000000000e+00	0.000000000000000000e+00	9.854198545240153706e+00	1.000000000000000000e+00
9.800000000000000000e+02	1.058746388110317405e+01	1.633400271305933771e+01	2.183188795544071994e-03	-6.578797499912184321e+01	1.931983315229793829e-01	0.000000000000000000e+00	0.000000000000000000e+00	1.358605781615533026e+01	1.000000000000000000e+00
9.800000000000000000e+02	1.105753301552187509e+02	3.979589980866588661e+01	-2.536902017324220784e-03	7.718672099059408254e+01	1.093242436599646261e-01	0.000000000000000000e+00	0.000000000000000000e+00	9.211543141217370945e+00	1.000000000000000000e+00
9.800000000000000000e+02	9.955910274887769162e+01	4.729407984981176583e+01	-3.007011794899371992e-03	9.233645702736951932e+01	1.145783191183203931e-01	0.000000000000000000e+00	0.000000000000000000e+00	1.041967553875175945e+01	1.000000000000000000e+00
9.810000000000000000e+02	3.336955264469506233e+01	1.285001632784407732e+01	-3.040016039372698663e-03	9.340005028944366927e+01	8.036124377361719695e-02	0.000000000000000000e+00	0.000000000000000000e+00	6.823063751421857503e+00	1.000000000000000000e+00
9.810000000000000000e+02	6.281072851799368095e+01	3.388428155793533136e+01	-3.392805130510267130e-03	1.047690152893977142e+02	6.858792206323405249e-02	0.000000000000000000e+00	0.000000000000000000e+00	1.138270305872586441e+01	1.000000000000000000e+00
9.830000000000000000e+02	9.118473567379892586e+01	2.966459143164027878e+01	3.581744530103612902e-03	-1.108577676772980993e+02	2.677617220470920323e-01	0.000000000000000000e+00	0.000000000000000000e+00	4.079761465532831366e+00	1.000000000000000000e+00
9.830000000000000000e+02	8.722346428316610911e+01	3.064069725858761473e+01	-3.548080391631883070e-03	1.097729087016290919e+02	2.514555202491765007e-01	0.000000000000000000e+00	0.000000000000000000e+00	4.079761465532831366e+00	1.000000000000000000e+00
9.830000000000000000e+02	3.307696081913433517e+01	6.033229036195470130e+00	-1.165103602725518165e-03	3.297920847291381818e+01	3.104841068390773451e-01	0.000000000000000000e+00	0.000000000000000000e+00	6.823063751421857503e+00	1.000000000000000000e+00
9.830000000000000000e+02	1.356073900084128923e+02	1.244431821018152284e+01	-1.938544426859765361e-03	5.790407684331644589e+01	3.218515358396881743e-01	0.000000000000000000e+00	0.000000000000000000e+00	2.292545838876561604e+01	1.000000000000000000e+00
9.830000000000000000e+02	1.188397378764741603e+02	2.807833510659411047e+01	-2.552615732614346190e-03	7.769311045568957752e+01	1.399212595794041558e-01	0.000000000000000000e+00	0.000000000000000000e+00	1.433881994901897272e+01	1.000000000000000000e+00
9.830000000000000000e+02	7.331219157032181499e+01	3.827577363736735805e+01	-1.353545235222164281e-03	3.905191984128535410e+01	3.000042470190733557e-01	0.000000000000000000e+00	0.000000000000000000e+00	4.400974197235762553e+00	1.000000000000000000e+00
9.830000000000000000e+02	1.265421969505652413e+02	5.202812017090184327e+01	-3.235174184530972049e-03	9.968920768545615374e+01	1.054957252863251149e-01	0.000000000000000000e+00	0.000000000000000000e+00	2.011387705666508907e+01	1.000000000000000000e+00
9.840000000000000000e+02	1.017639528413672849e+02	3.711035389108180738e+01	2.048010382239169418e-03	-6.143172167888105406e+01	2.048085313854060008e-01	0.000000000000000000e+00	0.000000000000000000e+00	9.211543141217370945e+00	1.000000000000000000e+00
9.860000000000000000e+02	6.105603917394122782e+00	1.946276346360757614e+01	-2.530409640641947434e-03	7.697749795869908951e+01	9.193328077840168255e-02	0.000000000000000000e+00	0.000000000000000000e+00	2.805443503060510579e+01	1.000000000000000000e+00
9.880000000000000000e+02	7.582586170065422948e+01	3.466329023109272356e+01	1.064205867114646070e-03	-2.972768269291935184e+01	4.196301421527708353e-01	0.000000000000000000e+00	0.000000000000000000e+00	4.400974197235762553e+00	1.000000000000000000e+00
9.920000000000000000e+02	7.529819340617714829e+01	5.009066809270446186e+01	-2.596904591780245606e-03	7.912036119102668863e+01	1.709131427822583316e-01	0.000000000000000000e+00	0.000000000000000000e+00	7.952019313970533965e+00	1.000000000000000000e+00
9.920000000000000000e+02	5.840230882506110532e+01	2.685254261606328541e+01	-3.118195208842450966e-03	9.591944860349329360e+01	9.219026733011148611e-02	0.000000000000000000e+00	0.000000000000000000e+00	1.247562390564600676e+01	1.000000000000000000e+00
9.920000000000000000e+02	7.081786876127003438e+01	4.352094190008438090e+01	-2.495451322736753647e-03	7.585093281622296502e+01	2.480034891795227514e-01	0.000000000000000000e+00	0.000000000000000000e+00	7.952019313970533965e+00	1.000000000000000000e+00
9.940000000000000000e+02	4.595383169200607654e+01	2.602998021543208296e+01	3.001976531792801585e-03	-9.217419087044395098e+01	1.092427508975996053e-01	0.000000000000000000e+00	0.000000000000000000e+00	7.221188268719107128e+00	1.000000000000000000e+00
9.940000000000000000e+02	4.451077878184938186e+01	1.895444784600752186e+01	-3.035778812196297891e-03	9.326350160164263059e+01	2.451294363315080771e-01	0.000000000000000000e+00	0.000000000000000000e+00	6.122382113251662261e+00	1.000000000000000000e+00
9.940000000000000000e+02	1.132968352617229613e+02	2.695298044515563873e+01	-2.919945252932387453e-03	8.953065465661626376e+01	1.335210747230273221e-01	0.000000000000000000e+00	0.000000000000000000e+00	1.222685570439383440e+01	1.000000000000000000e+00
9.950000000000000000e+02	7.591097161461516407e+01	3.606250647796080244e+01	3.627901948498853460e-03	-1.123452345162857569e+02	1.754404054065001883e-01	0.000000000000000000e+00	0.000000000000000000e+00	9.031497972138399888e+00	1.000000000000000000e+00
9.950000000000000000e+02	9.250444550395431520e+01	3.095206019861509716e+01	2.782698581530354803e-03	-8.510774974621060096e+01	1.259899800322497043e-01	0.000000000000000000e+00	0.000000000000000000e+00	1.542003855478310648e+01	1.000000000000000000e+00
9.960000000000000000e+02	4.777385910250012557e+01	1.152929032100231588e+01	3.745274773336265076e-03	-1.161276857627783130e+02	2.584251415349481107e-01	0.000000000000000000e+00	0.000000000000000000e+00	3.504169764749905269e+00	1.000000000000000000e+00
9.970000000000000000e+02	4.901404523161595250e+01	1.480665879362423176e+01	-3.731257270067448849e-03	1.156759583481463949e+02	2.492069648940334892e-01	0.000000000000000000e+00	0.000000000000000000e+00	3.504169764749905269e+00	1.000000000000000000e+00
9.970000000000000000e+02	4.928726716410239561e+01	3.727131297352183026e+01	-2.792050910316054221e-03	8.540913746284840613e+01	1.788685202855553324e-01	0.000000000000000000e+00	0.000000000000000000e+00	1.172515902769474749e+01	1.000000000000000000e+00
9.980000000000000000e+02	1.247235245396763617e+02	2.260248937388875490e+01	-1.498696771186189660e-03	4.372956655293234007e+01	2.586472335128285893e-01	0.000000000000000000e+00	0.000000000000000000e+00	1.222685570439383440e+01	1.000000000000000000e+00
9.990000000000000000e+02	2.332910770636462061e+01	8.810457029696753040e+00	-1.771098178110687904e-03	5.250796174445267184e+01	2.614659677475046351e-01	0.000000000000000000e+00	0.000000000000000000e+00	2.348539416810850611e+01	1.000000000000000000e+00
9.990000000000000000e+02	5.823998966636375485e+01	2.706570241383258946e+01	3.332167880084957196e-03	-1.028149220504149497e+02	8.393718724581422652e-02	0.000000000000000000e+00	0.000000000000000000e+00	1.232973634118476802e+01	1.000000000000000000e+00
9.990000000000000000e+02	6.130612135296460963e+01	4.327009615615467197e+01	-3.148998529126847013e-03	9.691211498403937696e+01	9.395649909605885419e-02	0.000000000000000000e+00	0.000000000000000000e+00	4.125396177865066072e+00	1.000000000000000000e+00
1.002000000000000000e+03	1.779409959079654158e+01	3.385415512150092354e+01	1.394392153478409392e-03	-4.036825074741915387e+01	2.882722034637217323e-01	0.000000000000000000e+00	0.000000000000000000e+00	1.877798409630675991e+01	1.000000000000000000e+00
1.004000000000000000e+03	5.826173490159082036e+01	4.605408695338001479e+01	-3.043397784803519249e-03	9.350903026191895151e+01	1.364902352222578941e-01	0.000000000000000000e+00	0.000000000000000000e+00	4.125396177865066072e+00	1.000000000000000000e+00
1.005000000000000000e+03	9.644384412321953448e+01	2.453367188281550781e+01	1.020990903891550849e-03	-2.833503927876659390e+01	4.003909817301306573e-01	0.000000000000000000e+00	0.000000000000000000e+00	1.393198044431273708e+01	1.000000000000000000e+00
1.006000000000000000e+03	1.309650691765285160e+02	1.300438457575049611e+01	-1.147478056504297288e-03	3.241120843230033444e+01	3.524771145315283016e-01	0.000000000000000000e+00	0.000000000000000000e+00	2.819954724611578101e+01	1.000000000000000000e+00
1.007000000000000000e+03	1.027792216180366296e+02	1.212548623386273405e+01	-2.702177782030039301e-03	8.251289017066200415e+01	2.923837076933957224e-01	0.000000000000000000e+00	0.000000000000000000e+00	1.393198044431273708e+01	1.000000000000000000e+00
1.008000000000000000e+03	7.920704716491360386e+01	9.286762461562657833e+00	-3.726759318134296312e-03	1.155310075563444343e+02	2.311357043778082820e-01	0.000000000000000000e+00	0.000000000000000000e+00	3.217457684288379305e+00	1.000000000000000000e+00
1.011000000000000000e+03	6.152378689059522543e+01	4.305274248735012321e+01	3.013119616964496286e-03	-9.253328741988659090e+01	1.387846920287179042e-01	0.000000000000000000e+00	0.000000000000000000e+00	4.405781047848395637e+00	1.000000000000000000e+00
1.013000000000000000e+03	6.236646061325809676e+00	1.410105438582367476e+01	-2.217037614364357825e-03	6.687878547519621009e+01	2.208012953257065814e-01	0.000000000000000000e+00	0.000000000000000000e+00	3.006607402330484291e+01	1.000000000000000000e+00
1.013000000000000000e+03	1.129755292425202811e+02	2.136825944949234213e+01	-2.356899659756416139e-03	7.138597330732859803e+01	1.912956937055884099e-01	0.000000000000000000e+00	0.000000000000000000e+00	1.098852546215720949e+01	1.000000000000000000e+00
1.013000000000000000e+03	3.134206648427059250e+01	4.432863581399194430e+01	-3.161313021185438183e-03	9.730896123785889529e+01	8.398282720964433956e-02	0.000000000000000000e+00	0.000000000000000000e+00	1.476394328977289483e+01	1.000000000000000000e+00
1.013000000000000000e+03	8.242433093001490363e+01	9.253309135839447919e+00	-4.236696503106132140e-03	1.319642197892567026e+02	2.476002014478990709e-01	0.000000000000000000e+00	0.000000000000000000e+00	3.217457684288379305e+00	1.000000000000000000e+00
1.014000000000000000e+03	1.124428790185168623e+02	3.794402741001873380e+01	-2.839496302773272980e-03	8.693811049462750873e+01	1.450056274252798927e-01	0.000000000000000000e+00	0.000000000000000000e+00	8.465104755827827177e+00	1.000000000000000000e+00
1.015000000000000000e+03	6.048176578326199859e+01	2.296252580656025444e+01	-2.390602969343169886e-03	7.247209460954597660e+01	1.422583481416769269e-01	0.000000000000000000e+00	0.000000000000000000e+00	1.355767630605857654e+01	1.000000000000000000e+00
1.015000000000000000e+03	6.735023532884096653e+01	3.953061799406265209e+01	-3.083205096293789669e-03	9.479185884830138775e+01	9.030957186728860719e-02	0.000000000000000000e+00	0.000000000000000000e+00	6.808293644500929886e+00	1.000000000000000000e+00
1.016000000000000000e+03	5.819475402192652069e+01	4.593864733694297087e+01	2.580160184052467456e-03	-7.858075667891370131e+01	1.260524647153704603e-01	0.000000000000000000e+00	0.000000000000000000e+00	4.405781047848395637e+00	1.000000000000000000e+00
1.016000000000000000e+03	9.676144867847847308e+01	4.205136290981744907e+01	-2.882773205210171271e-03	8.833274995903109073e+01	8.815443406305578655e-02	0.000000000000000000e+00	0.000000000000000000e+00	1.286233933616121838e+01	1.000000000000000000e+00
1.016000000000000000e+03	7.401224699634640558e+01	1.305247836082835455e+01	-1.563533498240503522e-03	4.581899193231468814e+01	4.929967467299334327e-01	0.000000000000000000e+00	0.000000000000000000e+00	6.208037724691390480e+00	1.000000000000000000e+00
1.016000000000000000e+03	1.058465249682501650e+02	1.300614309716168826e+01	-4.195675670756450655e-03	1.306422843355590828e+02	2.201651987851864778e-01	0.000000000000000000e+00	0.000000000000000000e+00	3.468875009399682963e+00	1.000000000000000000e+00
1.017000000000000000e+03	1.026201511197404415e+02	1.173193525677998394e+01	4.796951574986611094e-03	-1.500189739278197294e+02	2.164035275639092371e-01	0.000000000000000000e+00	0.000000000000000000e+00	3.468875009399682963e+00	1.000000000000000000e+00
1.017000000000000000e+03	6.796331025161256889e+01	1.165601975084370068e+01	1.537761509513248335e-03	-4.498846501076336324e+01	3.133916329222778963e-01	0.000000000000000000e+00	0.000000000000000000e+00	6.208037724691390480e+00	1.000000000000000000e+00
1.017000000000000000e+03	7.613137375917621341e+01	4.249987340081421650e+01	-1.306862473152323092e-03	3.754752330123970694e+01	3.371533081201720794e-01	0.000000000000000000e+00	0.000000000000000000e+00	9.269566861684204184e+00	1.000000000000000000e+00
1.018000000000000000e+03	1.672096022075221811e+01	4.227991106563410995e+01	2.569387393546417910e-03	-7.823359322830872031e+01	2.039887171788261622e-01	0.000000000000000000e+00	0.000000000000000000e+00	1.476394328977289483e+01	1.000000000000000000e+00
1.019000000000000000e+03	1.266361050862774391e+02	2.188693343055906837e+01	2.510088398824493125e-03	-7.632262655597719458e+01	1.186394615675873121e-01	0.000000000000000000e+00	0.000000000000000000e+00	7.458773217892857410e+00	1.000000000000000000e+00
1.019000000000000000e+03	7.671106171834242105e+01	2.610211113586248644e+01	-3.486513324070047819e-03	1.077888512184362071e+02	9.128427004200967421e-02	0.000000000000000000e+00	0.000000000000000000e+00	9.575937585745716518e+00	1.000000000000000000e+00
1.019000000000000000e+03	9.250415594488114834e+01	1.407444008932566781e+01	1.681909113177014947e-03	-4.963375904634782643e+01	3.200018731305145359e-01	0.000000000000000000e+00	0.000000000000000000e+00	3.107141237003561152e+00	1.000000000000000000e+00
1.021000000000000000e+03	5.105165366117720538e+01	2.534357475489120759e+01	-3.389282521559714226e-03	1.046554958556243378e+02	7.361363170594048544e-02	0.000000000000000000e+00	0.000000000000000000e+00	9.693668166367581662e+00	1.000000000000000000e+00
1.021000000000000000e+03	1.159225197461229016e+02	3.995553312108858535e+01	1.650693571551702186e-03	-4.862780843985811430e+01	3.471709031057071959e-01	0.000000000000000000e+00	0.000000000000000000e+00	1.246087316435464842e+01	1.000000000000000000e+00
1.021000000000000000e+03	6.046875497337095595e+01	2.304457379892642521e+01	2.935052492328784138e-03	-9.001749985749745520e+01	8.832218080592468823e-02	0.000000000000000000e+00	0.000000000000000000e+00	9.693668166367581662e+00	1.000000000000000000e+00
1.022000000000000000e+03	9.090620922513991786e+01	1.140969001707568964e+01	-3.030055605038589790e-03	9.307906579141487668e+01	1.139408406578976685e-01	0.000000000000000000e+00	0.000000000000000000e+00	3.107141237003561152e+00	1.000000000000000000e+00
1.022000000000000000e+03	1.231402727762282154e+02	1.529812061063682727e+01	2.371780138532327518e-03	-7.186551093089964581e+01	1.730064647979087100e-01	0.000000000000000000e+00	0.000000000000000000e+00	7.458773217892857410e+00	1.000000000000000000e+00
1.023000000000000000e+03	7.635172431489377232e+01	3.567130427199367659e+01	-2.307516565513791085e-03	6.979455598707221498e+01	1.964452666029330441e-01	0.000000000000000000e+00	0.000000000000000000e+00	9.575937585745716518e+00	1.000000000000000000e+00
1.024000000000000000e+03	5.353310614293791758e+01	3.576131479381960787e+01	1.816593138158536722e-03	-5.397408023125307608e+01	3.507416355363150995e-01	0.000000000000000000e+00	0.000000000000000000e+00	1.070919763277941961e+01	1.000000000000000000e+00
1.026000000000000000e+03	7.577271884860932971e+01	4.880448238848855169e+01	2.641499673480174684e-03	-8.055748023963944604e+01	1.505216111833704851e-01	0.000000000000000000e+00	0.000000000000000000e+00	1.314593529459076393e+01	1.000000000000000000e+00
1.026000000000000000e+03	2.084212469605347451e+01	4.766607386814296632e+01	-3.163414386587516149e-03	9.737667974250796021e+01	1.260887639222179057e-01	0.000000000000000000e+00	0.000000000000000000e+00	1.283651262144575256e+01	1.000000000000000000e+00
1.028000000000000000e+03	1.250915629905717452e+02	2.250490197744310095e+01	2.189199566279261509e-03	-6.598167781995104519e+01	1.885546101504954608e-01	0.000000000000000000e+00	0.000000000000000000e+00	3.345335960956276011e+01	1.000000000000000000e+00
1.029000000000000000e+03	5.288451576350500005e+00	1.559404578349932358e+01	-8.599741714031244877e-03	2.725675137751304078e+02	3.129531803488805330e-02	0.000000000000000000e+00	0.000000000000000000e+00	2.152277594865999077e+01	1.000000000000000000e+00
1.029000000000000000e+03	2.415269277060392383e+01	2.595600933782864317e+01	-3.473854617608025663e-03	1.073809123271077794e+02	2.348295837633376237e-01	0.000000000000000000e+00	0.000000000000000000e+00	3.776692043110036145e+00	1.000000000000000000e+00
1.029000000000000000e+03	2.790293028020176536e+01	2.550977911687085253e+01	3.522378401915734689e-03	-1.089446375649852286e+02	2.422067244239604067e-01	0.000000000000000000e+00	0.000000000000000000e+00	3.776692043110036145e+00	1.000000000000000000e+00
1.030000000000000000e+03	3.192059555921979808e+01	4.118197488566969611e+01	-1.937614705189832139e-03	5.787411567560832282e+01	2.139346464144700199e-01	0.000000000000000000e+00	0.000000000000000000e+00	1.170902031933632337e+01	1.000000000000000000e+00
1.030000000000000000e+03	6.724374282505596057e+01	3.863309945915423782e+01	1.651629228651971867e-03	-4.865796088247085294e+01	4.299467162871082326e-01	0.000000000000000000e+00	0.000000000000000000e+00	5.802579046824527964e+00	1.000000000000000000e+00
1.031000000000000000e+03	4.362946792987510491e+01	4.112311363920225915e+01	-3.033895190510558712e-03	9.320280009596604032e+01	8.267522206348743019e-02	0.000000000000000000e+00	0.000000000000000000e+00	1.170902031933632337e+01	1.000000000000000000e+00
1.032000000000000000e+03	9.654597009151498810e+01	3.994842212700137196e+01	-2.531452642132967466e-03	7.701110967670337004e+01	2.224277114617759787e-01	0.000000000000000000e+00	0.000000000000000000e+00	2.257208422815693538e+01	1.000000000000000000e+00
1.033000000000000000e+03	8.567774502070452058e+01	1.046777873669311099e+01	-2.186664288149992204e-03	6.589997606374346617e+01	1.327133359442376204e-01	0.000000000000000000e+00	0.000000000000000000e+00	2.760257848175283257e+01	1.000000000000000000e+00
1.034000000000000000e+03	1.132596672749721591e+02	9.400116055477706567e+00	-1.283510397129632857e-03	3.679498037503367414e+01	3.258159728885917650e-01	0.000000000000000000e+00	0.000000000000000000e+00	2.760257848175283257e+01	1.000000000000000000e+00
1.034000000000000000e+03	6.279242805314667208e+01	4.235542674138362429e+01	-3.235244078255539602e-03	9.969146007740444304e+01	1.478389183291010101e-01	0.000000000000000000e+00	0.000000000000000000e+00	5.802579046824527964e+00	1.000000000000000000e+00
1.036000000000000000e+03	1.303181705436110747e+02	5.180488236855604356e+01	-3.019659550008926049e-03	9.274404300091778452e+01	8.836249969155318684e-02	0.000000000000000000e+00	0.000000000000000000e+00	3.579297658530407489e+01	1.000000000000000000e+00
1.037000000000000000e+03	2.048306006559214865e+01	4.737421730579836066e+01	3.575873271290679837e-03	-1.106685607612489974e+02	2.477127541133485877e-01	0.000000000000000000e+00	0.000000000000000000e+00	4.455689494307210730e+00	1.000000000000000000e+00
1.039000000000000000e+03	1.339353839387226230e+01	3.644955459379097107e+01	-2.676049169608495440e-03	8.167087071036621637e+01	1.062494595713199264e-01	0.000000000000000000e+00	0.000000000000000000e+00	1.076056056372707026e+01	1.000000000000000000e+00
1.039000000000000000e+03	1.605534664492135732e+01	4.687569676049314893e+01	-2.706808636322685299e-03	8.266212386777893073e+01	3.142501914120481299e-01	0.000000000000000000e+00	0.000000000000000000e+00	4.455689494307210730e+00	1.000000000000000000e+00
1.041000000000000000e+03	6.860626712293975515e+01	4.217646674529286344e+01	-1.486225641409091728e-03	4.332767249921165842e+01	3.634486911350410798e-01	0.000000000000000000e+00	0.000000000000000000e+00	6.931624623232601756e+00	1.000000000000000000e+00
1.043000000000000000e+03	1.109852813605842528e+02	2.433815048659073810e+01	-2.946798488848462617e-03	9.039602580026740952e+01	1.228217795246764332e-01	0.000000000000000000e+00	0.000000000000000000e+00	1.309392258806481912e+01	1.000000000000000000e+00
1.043000000000000000e+03	6.095298832641212528e+01	4.423636862077562881e+01	-1.768510533550240712e-03	5.242457243004619727e+01	1.928674454273618943e-01	0.000000000000000000e+00	0.000000000000000000e+00	7.925646476723322564e+00	1.000000000000000000e+00
1.044000000000000000e+03	1.191790630502549675e+02	1.412478912197375003e+01	2.078043928287784219e-03	-6.239958135036410170e+01	2.609478731908765337e-01	0.000000000000000000e+00	0.000000000000000000e+00	3.584598306084110231e+00	1.000000000000000000e+00
1.044000000000000000e+03	5.467296683105930555e+01	2.545352775118933053e+01	-2.368299922773265710e-03	7.175335765816242883e+01	1.731544578802295398e-01	0.000000000000000000e+00	0.000000000000000000e+00	1.980489285793525411e+01	1.000000000000000000e+00
1.044000000000000000e+03	1.219022048195128036e+02	1.645584980769267247e+01	-1.818931935842740518e-03	5.404945021768872948e+01	3.481361284811936851e-01	0.000000000000000000e+00	0.000000000000000000e+00	3.584598306084110231e+00	1.000000000000000000e+00
1.044000000000000000e+03	8.768472953912333168e+00	4.959739268941330437e+01	-2.345871599774846349e-03	7.103058355436435534e+01	1.791404777198872811e-01	0.000000000000000000e+00	0.000000000000000000e+00	3.959591610196786959e+00	1.000000000000000000e+00
1.048000000000000000e+03	7.727309906898160818e+01	8.359660546801764625e+00	-2.379610477074409810e-03	7.211785106005632429e+01	1.514600014372077252e-01	0.000000000000000000e+00	0.000000000000000000e+00	8.826655795197535070e+00	1.000000000000000000e+00
1.048000000000000000e+03	7.943943940064268361e+01	3.984537744074291510e+01	-2.763809254807273689e-03	8.449902317335956070e+01	1.862002612122938272e-01	0.000000000000000000e+00	0.000000000000000000e+00	1.383343079518825114e+01	1.000000000000000000e+00
1.049000000000000000e+03	1.249469639644194814e+02	1.359066545029551776e+01	-3.246776588026497115e-03	1.000631062060442815e+02	7.696639641560820699e-02	0.000000000000000000e+00	0.000000000000000000e+00	4.180889815860517444e+00	1.000000000000000000e+00
1.049000000000000000e+03	8.847409687265552236e+01	1.770489960618616010e+01	-3.027908811638168295e-03	9.300988332618381094e+01	1.023588093714483671e-01	0.000000000000000000e+00	0.000000000000000000e+00	6.137162742618595068e+00	1.000000000000000000e+00
1.049000000000000000e+03	7.878987438341087568e+01	2.602720560603007272e+01	-2.496681703427695159e-03	7.589058300769239906e+01	1.596736487855028308e-01	0.000000000000000000e+00	0.000000000000000000e+00	1.276890529278957942e+01	1.000000000000000000e+00
1.049000000000000000e+03	9.182466782560815943e+00	4.565950304781823377e+01	-1.600156979558934331e-03	4.699921855424089756e+01	3.123100117599275638e-01	0.000000000000000000e+00	0.000000000000000000e+00	3.959591610196786959e+00	1.000000000000000000e+00
1.050000000000000000e+03	5.131497391387413387e+01	1.360042016754807115e+01	1.530195298637678641e-03	-4.474463664762080128e+01	2.573351402513265329e-01	0.000000000000000000e+00	0.000000000000000000e+00	1.221404296272877055e+01	1.000000000000000000e+00
1.050000000000000000e+03	4.049287392353928539e+01	4.053860932424166208e+01	3.025487756811785865e-03	-9.293186252487343779e+01	8.987852432284837434e-02	0.000000000000000000e+00	0.000000000000000000e+00	2.074254990326348391e+01	1.000000000000000000e+00
1.051000000000000000e+03	1.195735883657336416e+02	5.959201502998287658e+00	-2.120830178580859933e-03	6.377840908138248466e+01	2.088159437567705945e-01	0.000000000000000000e+00	0.000000000000000000e+00	9.333402771950314758e+00	1.000000000000000000e+00
1.051000000000000000e+03	9.239728719702173976e+01	4.731573873014300347e+01	-1.887968409151818613e-03	5.627421642641799338e+01	2.043771578419215640e-01	0.000000000000000000e+00	0.000000000000000000e+00	1.495700896931913171e+01	1.000000000000000000e+00
1.054000000000000000e+03	1.100820465263603012e+02	2.162635112254701752e+01	-3.530353282377443874e-03	1.092016356953855620e+02	2.200230644395245738e-01	0.000000000000000000e+00	0.000000000000000000e+00	8.038132308883161770e+00	1.000000000000000000e+00
1.055000000000000000e+03	5.797997059071436610e+01	2.819857553708551734e+01	-3.115684476933471957e-03	9.583853787265009316e+01	1.086028841166649661e-01	0.000000000000000000e+00	0.000000000000000000e+00	1.079061240115838061e+01	1.000000000000000000e+00
1.056000000000000000e+03	2.482448992472272309e+01	3.048431988003793691e+01	-2.913413360515822604e-03	8.932015819248825039e+01	1.347479829047191213e-01	0.000000000000000000e+00	0.000000000000000000e+00	1.282058523751791768e+01	1.000000000000000000e+00
1.056000000000000000e+03	6.847123325316589160e+01	3.072260480384997905e+01	5.448639553023776859e-03	-1.710202406883790900e+02	6.328171678064897776e-02	0.000000000000000000e+00	0.000000000000000000e+00	1.074007786382229845e+01	1.000000000000000000e+00
1.056000000000000000e+03	1.347177453855743856e+01	3.644110250098260195e+01	2.582201456204479256e-03	-7.864653862125429384e+01	1.305244812927979225e-01	0.000000000000000000e+00	0.000000000000000000e+00	1.277845567088937706e+01	1.000000000000000000e+00
1.056000000000000000e+03	1.171838009378960663e+02	1.786116118134303576e+01	1.495957892962973762e-03	-4.364130358947597443e+01	3.377824731053795659e-01	0.000000000000000000e+00	0.000000000000000000e+00	8.038132308883161770e+00	1.000000000000000000e+00
1.056000000000000000e+03	3.919994232029061720e+01	4.011918288998926840e+01	1.127234240953940573e-03	-3.175883216489533112e+01	3.264495898609048874e-01	0.000000000000000000e+00	0.000000000000000000e+00	1.730561229190597317e+01	1.000000000000000000e+00
1.057000000000000000e+03	1.391861544025313719e+02	2.814743242883451657e+01	9.847738140675102187e-04	-2.716790901041838779e+01	3.763209659478999880e-01	0.000000000000000000e+00	0.000000000000000000e+00	2.337365560199100756e+01	1.000000000000000000e+00
1.057000000000000000e+03	9.721884589775127949e+01	4.044315935477274593e+01	2.114831840517956193e-03	-6.358510691527766312e+01	4.484812967180165089e-01	0.000000000000000000e+00	0.000000000000000000e+00	5.889752341689963089e+00	1.000000000000000000e+00
1.058000000000000000e+03	8.936181691129249316e+01	1.217379598856931366e+01	-2.406135933463247455e-03	7.297265919576170745e+01	1.370176996842099593e-01	0.000000000000000000e+00	0.000000000000000000e+00	3.852265697277437173e+00	1.000000000000000000e+00
1.058000000000000000e+03	1.441385788243853767e+02	5.153895744072063856e+00	-2.886936220654424522e-03	8.846690710297046678e+01	1.818261740349124134e-01	0.000000000000000000e+00	0.000000000000000000e+00	2.352082560046931548e+01	1.000000000000000000e+00
1.059000000000000000e+03	7.491420619574437012e+01	2.173191115771481918e+01	1.315456537123419964e-03	-3.782447521089120102e+01	3.066203482674455527e-01	0.000000000000000000e+00	0.000000000000000000e+00	1.106094356632622500e+01	1.000000000000000000e+00
1.060000000000000000e+03	2.128645451391862409e+01	5.021343760438627868e+01	3.581833948656467596e-03	-1.108606492754633877e+02	2.282139383436772029e-01	0.000000000000000000e+00	0.000000000000000000e+00	3.394560279955948445e+00	1.000000000000000000e+00
1.061000000000000000e+03	2.089627767692764948e+01	4.684137569360671449e+01	-3.740910321569570519e-03	1.159870371411909957e+02	2.344836804003992414e-01	0.000000000000000000e+00	0.000000000000000000e+00	3.394560279955948445e+00	1.000000000000000000e+00
[truncated: 2,155 more rows]
