# Supplementary material for: Structural basis for higher-order DNA binding by a bacterial transcriptional regulator
Source: PLoS Genet. 2025 Jun 27;21(6):e1011749. doi: 10.1371/journal.pgen.1011749 (PMC12204516; doi:10.1371/journal.pgen.1011749)
Supplement: S1 Appendix — (ZIP) [file pgen.1011749.s012.zip › Raw data files/Figure 5/Figure5C_MP_Xre2_RES2_10nM_120sec.csv]

frame_indices	x_coords	y_coords	contrasts	masses_kDa	fit_errors	diffblur_errors	frame_signal_scores	neareast_neighbour_distances	selections
5.000000000000000000e+00	7.643483434295362144e+01	5.417580987099238854e+00	-2.179731227189323200e-03	7.618110376179251375e+01	4.186169376251074326e-01	0.000000000000000000e+00	0.000000000000000000e+00	1.739735972870856529e+01	1.000000000000000000e+00
5.000000000000000000e+00	9.875555830610602470e+01	1.309222373609835799e+01	-2.394307848663270767e-03	8.383820070064351171e+01	1.371526015493318429e-01	0.000000000000000000e+00	0.000000000000000000e+00	7.591731275902906972e+00	1.000000000000000000e+00
5.000000000000000000e+00	2.449523284014691527e+01	1.383179878199559099e+01	-1.941864683818583749e-03	6.769291353590486437e+01	2.711635759870233420e-01	0.000000000000000000e+00	0.000000000000000000e+00	8.632678414841794989e+00	1.000000000000000000e+00
5.000000000000000000e+00	3.646263822385038367e+01	1.698862838752875248e+01	-1.981976676394992410e-03	6.912429694318497297e+01	2.663836137698901707e-01	0.000000000000000000e+00	0.000000000000000000e+00	1.030706009641004606e+01	1.000000000000000000e+00
5.000000000000000000e+00	6.751604462837599385e+01	2.089442198569783571e+01	-1.273179801122440238e-03	4.383111100971384388e+01	3.617826667942781738e-01	0.000000000000000000e+00	0.000000000000000000e+00	9.463124340822163916e+00	1.000000000000000000e+00
5.000000000000000000e+00	1.470393647158679684e+01	2.227311085944929658e+01	-2.167465435239026173e-03	7.574340296591803678e+01	2.381877077685674582e-01	0.000000000000000000e+00	0.000000000000000000e+00	8.929321505504496770e+00	1.000000000000000000e+00
5.000000000000000000e+00	7.678295876974222267e+01	2.281145734958852955e+01	2.171031194056538115e-03	-7.587064590943491282e+01	3.106164819655758969e-01	0.000000000000000000e+00	0.000000000000000000e+00	4.931104680049201328e+00	1.000000000000000000e+00
6.000000000000000000e+00	4.296774081954332303e+01	8.993684482127211055e+00	-2.954143101739998591e-03	1.038157396009619049e+02	1.889562471783384767e-01	0.000000000000000000e+00	0.000000000000000000e+00	1.030706009641004606e+01	1.000000000000000000e+00
6.000000000000000000e+00	9.624411607424859483e+01	5.927934400681665217e+00	2.056411038808426267e-03	-7.178046295356476492e+01	2.488738177775458027e-01	0.000000000000000000e+00	0.000000000000000000e+00	7.591731275902906972e+00	1.000000000000000000e+00
6.000000000000000000e+00	1.155044739291082010e+02	2.215974833482037809e+01	1.710410529008065750e-03	-5.943354730993817014e+01	3.268358940585626149e-01	0.000000000000000000e+00	0.000000000000000000e+00	1.177211249318433595e+01	1.000000000000000000e+00
8.000000000000000000e+00	8.149780372330712908e+01	2.425576702187029809e+01	-1.939185192114060725e-03	6.759729674602604632e+01	3.079503909005895101e-01	0.000000000000000000e+00	0.000000000000000000e+00	4.931104680049201328e+00	1.000000000000000000e+00
8.000000000000000000e+00	8.002408760408602717e+00	1.581139458245830198e+01	-2.673960869765380777e-03	9.381752779188202851e+01	2.478182550325741529e-01	0.000000000000000000e+00	0.000000000000000000e+00	4.380842150179597105e+00	1.000000000000000000e+00
8.000000000000000000e+00	1.267330556738215819e+02	2.569550632349496411e+01	-1.909548778794560153e-03	6.653973097698525407e+01	4.262413492380707769e-01	0.000000000000000000e+00	0.000000000000000000e+00	6.210744979364185347e+00	1.000000000000000000e+00
9.000000000000000000e+00	1.230147784136235316e+02	6.218560129564481898e+00	-2.356219467232837598e-03	8.247902919885821404e+01	2.385753877799853262e-01	0.000000000000000000e+00	0.000000000000000000e+00	7.791890289131904623e+00	1.000000000000000000e+00
9.000000000000000000e+00	1.263418532919140063e+02	3.189391853107581198e+01	-2.040317236950031036e-03	7.120616086931205757e+01	3.550213793873825407e-01	0.000000000000000000e+00	0.000000000000000000e+00	6.210744979364185347e+00	1.000000000000000000e+00
1.000000000000000000e+01	1.162958935221911787e+02	1.016446181277329330e+01	-3.181962889628649812e-03	1.119454146255249753e+02	2.065070512646911549e-01	0.000000000000000000e+00	0.000000000000000000e+00	6.544621402185556214e+00	1.000000000000000000e+00
1.000000000000000000e+01	1.441844169053603650e+02	1.691707292333709489e+01	3.312887222332468445e-03	-1.166174068504059846e+02	1.713645147620209697e-01	0.000000000000000000e+00	0.000000000000000000e+00	6.634470700338396476e+00	1.000000000000000000e+00
1.000000000000000000e+01	8.698725938179663331e+01	3.085716509357078152e+01	-2.063632097941781127e-03	7.203814409983999667e+01	1.712410646378424994e-01	0.000000000000000000e+00	0.000000000000000000e+00	8.585603061379748269e+00	1.000000000000000000e+00
1.100000000000000000e+01	4.011790909370984792e+01	2.081266852958558999e+01	-1.614540224862192133e-02	5.745415313454428770e+02	3.451461760701934889e-02	0.000000000000000000e+00	0.000000000000000000e+00	6.508090233112286960e+00	1.000000000000000000e+00
1.200000000000000000e+01	1.394662387632292848e+02	2.404755981871333148e+01	-1.406090700504115899e-03	4.857399322029485234e+01	2.897863549251875614e-01	0.000000000000000000e+00	0.000000000000000000e+00	7.306637565217165786e+00	1.000000000000000000e+00
1.200000000000000000e+01	1.346604120421287121e+02	6.509672273668252629e+00	2.448374123037509124e-03	-8.576753811476773137e+01	3.437987827787409856e-01	0.000000000000000000e+00	0.000000000000000000e+00	5.867893438618135171e+00	1.000000000000000000e+00
1.200000000000000000e+01	9.646253040357066766e+00	1.004156412965035905e+01	-1.965130248706706100e-03	6.852313765101010290e+01	3.434630333976914640e-01	0.000000000000000000e+00	0.000000000000000000e+00	4.376874796012550028e+00	1.000000000000000000e+00
1.200000000000000000e+01	1.197045460907112471e+02	1.575133544344248726e+01	-1.972614558002364505e-03	6.879021279369594311e+01	3.481230921757776375e-01	0.000000000000000000e+00	0.000000000000000000e+00	5.322221576168411517e+00	1.000000000000000000e+00
1.300000000000000000e+01	1.067766648090798611e+02	1.080745048982939949e+01	-2.697509545687890985e-03	9.465785463215777895e+01	2.359738595672089545e-01	0.000000000000000000e+00	0.000000000000000000e+00	4.519923283559478477e+00	1.000000000000000000e+00
1.300000000000000000e+01	1.016544621957989563e+02	2.895870165926091033e+01	-4.456823913744244713e-03	1.574384155785722612e+02	1.603678853478776034e-01	0.000000000000000000e+00	0.000000000000000000e+00	1.062839095867546035e+01	1.000000000000000000e+00
1.300000000000000000e+01	1.050883577730539429e+02	1.500022115388538602e+01	1.951087042184109941e-03	-6.802201039428852880e+01	4.780864292568048901e-01	0.000000000000000000e+00	0.000000000000000000e+00	4.026520334059350503e+00	1.000000000000000000e+00
1.400000000000000000e+01	1.390278320160552710e+02	3.134103306768565744e+01	-1.697140475048430908e-03	5.896000975093133434e+01	3.981421179776604147e-01	0.000000000000000000e+00	0.000000000000000000e+00	6.018380843550205306e+00	1.000000000000000000e+00
1.500000000000000000e+01	4.569837937103348224e+01	6.014300687116095112e+00	-1.945715379549401228e-03	6.783032436048749503e+01	3.219573718358402781e-01	0.000000000000000000e+00	0.000000000000000000e+00	1.467161704215595286e+01	1.000000000000000000e+00
1.500000000000000000e+01	1.308629953484051782e+02	1.098312729872523796e+01	-2.748781729473805634e-03	9.648748583251200728e+01	2.143221182125751856e-01	0.000000000000000000e+00	0.000000000000000000e+00	5.867893438618135171e+00	1.000000000000000000e+00
1.500000000000000000e+01	1.247215660233460710e+02	1.397494767570216823e+01	-3.208582825726306962e-03	1.128953383861175439e+02	2.850412969642878158e-01	0.000000000000000000e+00	0.000000000000000000e+00	5.322221576168411517e+00	1.000000000000000000e+00
1.500000000000000000e+01	3.412121593466986269e+01	1.503055789524037245e+01	-1.501133947764493170e-03	5.196558058268723101e+01	4.715784652031068669e-01	0.000000000000000000e+00	0.000000000000000000e+00	8.330254031629827693e+00	1.000000000000000000e+00
1.500000000000000000e+01	6.791745212348347138e+01	1.548739628674391788e+01	-2.046120656429605781e-03	7.141325400567832560e+01	2.213845650444394852e-01	0.000000000000000000e+00	0.000000000000000000e+00	9.610814108395516087e+00	1.000000000000000000e+00
1.500000000000000000e+01	4.672135821742565298e+01	2.065021066605198286e+01	-1.995763784317764605e-03	6.961628540467673076e+01	3.146263311913072291e-01	0.000000000000000000e+00	0.000000000000000000e+00	4.423372980258620579e+00	1.000000000000000000e+00
1.500000000000000000e+01	9.289482490879571230e+00	2.807460803741856381e+01	-2.185599218539698366e-03	7.639050112436407858e+01	2.267318011351783236e-01	0.000000000000000000e+00	0.000000000000000000e+00	7.468661054381310116e+00	1.000000000000000000e+00
1.600000000000000000e+01	2.555610601071213495e+01	2.523467103265600642e+01	-1.878750133353062528e-03	6.544069133272708427e+01	2.814891091998630301e-01	0.000000000000000000e+00	0.000000000000000000e+00	1.195877894382761042e+01	1.000000000000000000e+00
1.700000000000000000e+01	1.426415497799000036e+02	1.684037010228630393e+01	-3.392483613140384775e-03	1.194577781649151120e+02	2.764408850689226149e-01	0.000000000000000000e+00	0.000000000000000000e+00	7.875670362652434697e+00	1.000000000000000000e+00
1.700000000000000000e+01	1.022071456091745603e+02	7.335275599028879157e+00	-1.373011540658035205e-03	4.739357416132509826e+01	3.849116340814494608e-01	0.000000000000000000e+00	0.000000000000000000e+00	5.739033384691953898e+00	1.000000000000000000e+00
1.700000000000000000e+01	1.088979958742360452e+02	1.630387890752130531e+01	-2.741267509725347790e-03	9.621934334504742026e+01	2.763027259590369322e-01	0.000000000000000000e+00	0.000000000000000000e+00	4.026520334059350503e+00	1.000000000000000000e+00
1.700000000000000000e+01	1.018475044052209455e+02	1.833206394661464955e+01	-2.627509906439608797e-03	9.215994027537976763e+01	2.136041793027817493e-01	0.000000000000000000e+00	0.000000000000000000e+00	4.648043346103435169e+00	1.000000000000000000e+00
1.700000000000000000e+01	1.227261579111859504e+02	2.151697605789558310e+01	-2.860046106751574797e-03	1.004579189430930057e+02	3.411596501044866780e-01	0.000000000000000000e+00	0.000000000000000000e+00	6.509435435478527765e+00	1.000000000000000000e+00
1.800000000000000000e+01	8.193502292610813242e+01	9.314408519856126389e+00	-3.210418108970522315e-03	1.129608298716981949e+02	2.660181767287883581e-01	0.000000000000000000e+00	0.000000000000000000e+00	9.477752362162856770e+00	1.000000000000000000e+00
1.800000000000000000e+01	6.689704759112591148e+01	3.127281318218204120e+01	-2.440306775567870935e-03	8.547965744449669501e+01	2.134282609592790259e-01	0.000000000000000000e+00	0.000000000000000000e+00	9.699740930552625429e+00	1.000000000000000000e+00
1.800000000000000000e+01	7.270659130819619520e+01	7.154816032369919476e+00	-2.713417643699675245e-03	9.522552993505075847e+01	2.062632509909908540e-01	0.000000000000000000e+00	0.000000000000000000e+00	9.477752362162856770e+00	1.000000000000000000e+00
1.800000000000000000e+01	5.707338851853378259e+01	1.659157478354330451e+01	-1.478752902020358858e-03	5.116692024551483797e+01	3.616725813241495890e-01	0.000000000000000000e+00	0.000000000000000000e+00	4.058406229437962587e+00	1.000000000000000000e+00
1.800000000000000000e+01	6.911871401303020690e+00	2.099450468704614536e+01	-2.613036151658291832e-03	9.164344904409639980e+01	1.684943149951835251e-01	0.000000000000000000e+00	0.000000000000000000e+00	7.468661054381310116e+00	1.000000000000000000e+00
1.800000000000000000e+01	1.334327795683713873e+02	2.912376085037027806e+01	1.626539723886925642e-03	-5.644064491106233561e+01	3.732249288177503788e-01	0.000000000000000000e+00	0.000000000000000000e+00	6.018380843550205306e+00	1.000000000000000000e+00
2.000000000000000000e+01	4.740833324853788611e+01	2.834598882252909391e+01	-2.107220130796991220e-03	7.359356887376713985e+01	2.417386540752103352e-01	0.000000000000000000e+00	0.000000000000000000e+00	4.136165050118048470e+00	1.000000000000000000e+00
2.000000000000000000e+01	6.139532260819120069e+01	2.328432168929116131e+01	-1.659681796644798830e-03	5.762330899682481089e+01	3.354884177675693246e-01	0.000000000000000000e+00	0.000000000000000000e+00	7.674783740522097553e+00	1.000000000000000000e+00
2.100000000000000000e+01	3.741212036979173661e+01	2.679906143937451901e+01	-2.123693658096818641e-03	7.418142133687855733e+01	2.676337600091082125e-01	0.000000000000000000e+00	0.000000000000000000e+00	8.079717977996612177e+00	1.000000000000000000e+00
2.200000000000000000e+01	1.166969928010396558e+02	9.551761544377626478e+00	3.192671803920253508e-03	-1.123275587485771325e+02	2.949124998943011278e-01	0.000000000000000000e+00	0.000000000000000000e+00	8.923603392872822226e+00	1.000000000000000000e+00
2.200000000000000000e+01	5.628233864341196124e+01	8.672472351846394645e+00	2.516719609749256022e-03	-8.820642457634964728e+01	3.454648240113618041e-01	0.000000000000000000e+00	0.000000000000000000e+00	7.958513883171792536e+00	1.000000000000000000e+00
2.200000000000000000e+01	1.250516967259768961e+02	1.268698399899382601e+01	-2.385714182970215518e-03	8.353153853577299515e+01	1.776724278652439537e-01	0.000000000000000000e+00	0.000000000000000000e+00	8.067080153169689183e+00	1.000000000000000000e+00
2.200000000000000000e+01	1.494859247078473885e+01	2.534000276711422117e+01	-1.416501500914644964e-03	4.894549924647268568e+01	4.566219328126771559e-01	0.000000000000000000e+00	0.000000000000000000e+00	5.879863805556045264e+00	1.000000000000000000e+00
2.200000000000000000e+01	8.132003052420795086e+01	3.174794777134641066e+01	-2.360909601456558180e-03	8.264639511300377706e+01	2.922309985187554471e-01	0.000000000000000000e+00	0.000000000000000000e+00	1.443080696169816335e+01	1.000000000000000000e+00
2.400000000000000000e+01	2.202187196344666376e+01	1.072368341144175119e+01	-3.272763868134817219e-03	1.151856180073675944e+02	1.814291926412671119e-01	0.000000000000000000e+00	0.000000000000000000e+00	4.651298146449311055e+00	1.000000000000000000e+00
2.400000000000000000e+01	3.072130768905799769e+01	1.940636019216164598e+01	-2.696584227184392960e-03	9.462483494235220860e+01	2.371315338300321596e-01	0.000000000000000000e+00	0.000000000000000000e+00	9.970907985695694364e+00	1.000000000000000000e+00
2.500000000000000000e+01	1.337279218240085186e+02	1.588918151644742949e+01	1.891370686395714863e-03	-6.589105166278397974e+01	3.763509542734548852e-01	0.000000000000000000e+00	0.000000000000000000e+00	4.287713683636730444e+00	1.000000000000000000e+00
2.500000000000000000e+01	6.541983156165679247e+01	1.674936697274892339e+01	-2.717035331127889020e-03	9.535462593414895593e+01	3.074842792139470538e-01	0.000000000000000000e+00	0.000000000000000000e+00	4.389134515765093170e+00	1.000000000000000000e+00
2.600000000000000000e+01	1.300423865582734777e+02	6.348940357973687831e+00	-2.847839143779848717e-03	1.000223174401826753e+02	1.511601383468521576e-01	0.000000000000000000e+00	0.000000000000000000e+00	6.766963038913679895e+00	1.000000000000000000e+00
2.700000000000000000e+01	7.425365551986347157e+01	1.795682511857040708e+01	-3.155504208117062160e-03	1.110012451823826751e+02	9.941972163386170180e-02	0.000000000000000000e+00	0.000000000000000000e+00	8.915963262513869836e+00	1.000000000000000000e+00
2.700000000000000000e+01	1.189739787582397952e+02	1.927285072377726749e+01	-2.453993126172220908e-03	8.596805041385535162e+01	3.131245131413135097e-01	0.000000000000000000e+00	0.000000000000000000e+00	8.961712794547935346e+00	1.000000000000000000e+00
2.700000000000000000e+01	1.251434697127263718e+01	3.069231509170749916e+01	-2.383969920436516173e-03	8.346929509463947738e+01	2.960269676303831643e-01	0.000000000000000000e+00	0.000000000000000000e+00	5.879863805556045264e+00	1.000000000000000000e+00
2.800000000000000000e+01	1.294468553388468024e+02	1.565052196296010223e+01	-3.911825790359108740e-03	1.379903348250101658e+02	1.395143733815762399e-01	0.000000000000000000e+00	0.000000000000000000e+00	4.287713683636730444e+00	1.000000000000000000e+00
2.800000000000000000e+01	1.237135151470137941e+02	8.744180519160812182e+00	-2.137406019542091151e-03	7.467074249463460944e+01	2.697924576708082833e-01	0.000000000000000000e+00	0.000000000000000000e+00	6.766963038913679895e+00	1.000000000000000000e+00
2.800000000000000000e+01	2.647128367711317409e+01	9.368209380170755551e+00	-2.207792405353672157e-03	7.718245777672129293e+01	3.153213247505941563e-01	0.000000000000000000e+00	0.000000000000000000e+00	4.129742789732763875e+00	1.000000000000000000e+00
2.800000000000000000e+01	5.980230763068843913e+01	1.048725017242062663e+01	-2.383510989713301473e-03	8.345291830106461362e+01	2.706001439091401117e-01	0.000000000000000000e+00	0.000000000000000000e+00	4.833199787515839674e+00	1.000000000000000000e+00
2.800000000000000000e+01	9.599720084338193260e+01	1.656869250159562057e+01	-2.168296474247524610e-03	7.577305832261221497e+01	2.066448249577019780e-01	0.000000000000000000e+00	0.000000000000000000e+00	1.144983177808542330e+01	1.000000000000000000e+00
2.800000000000000000e+01	1.400294557277728416e+02	2.730695838527924124e+01	-2.107557028057110808e-03	7.360559094290705673e+01	2.198175239003163917e-01	0.000000000000000000e+00	0.000000000000000000e+00	1.072035832610079709e+01	1.000000000000000000e+00
2.800000000000000000e+01	4.388653843137792876e+01	3.181157461902863304e+01	-1.514780306786622874e-03	5.245254646544299248e+01	3.860197336023886150e-01	0.000000000000000000e+00	0.000000000000000000e+00	1.081064809757259582e+01	1.000000000000000000e+00
2.900000000000000000e+01	1.424717138765014397e+02	1.686849787738022144e+01	3.419593473128824598e-03	-1.204251847001856106e+02	1.346401384724197348e-01	0.000000000000000000e+00	0.000000000000000000e+00	8.798463501772852524e+00	1.000000000000000000e+00
2.900000000000000000e+01	5.283711016790193327e+01	2.574878830588121659e+01	-2.375537751373564977e-03	8.316839588448188181e+01	3.019545192392216748e-01	0.000000000000000000e+00	0.000000000000000000e+00	7.325730436817236679e+00	1.000000000000000000e+00
3.000000000000000000e+01	6.870331725162631642e+01	9.304789759920684133e+00	-1.913401382742105491e-03	6.667720989566110745e+01	3.003380811478145729e-01	0.000000000000000000e+00	0.000000000000000000e+00	5.562438569594979398e+00	1.000000000000000000e+00
3.100000000000000000e+01	5.653363168418653828e+01	1.913655320324095044e+01	-2.092798043734518925e-03	7.307892138822404604e+01	2.156562383023326035e-01	0.000000000000000000e+00	0.000000000000000000e+00	7.575349785517706991e+00	1.000000000000000000e+00
3.200000000000000000e+01	1.082444501688916993e+01	1.646316833368183197e+01	-2.326952647420550083e-03	8.143465225389928719e+01	2.054593132318979221e-01	0.000000000000000000e+00	0.000000000000000000e+00	7.121703856131709642e+00	1.000000000000000000e+00
3.200000000000000000e+01	4.859577541410610024e+01	1.977573163955415936e+01	-1.609948248647333126e-03	5.584858351408703214e+01	3.834025544230691418e-01	0.000000000000000000e+00	0.000000000000000000e+00	7.325730436817236679e+00	1.000000000000000000e+00
3.200000000000000000e+01	2.205810174410855140e+01	2.751285905335261717e+01	-2.127892557977691980e-03	7.433125771329051190e+01	2.013607673686812483e-01	0.000000000000000000e+00	0.000000000000000000e+00	1.005943317806026371e+01	1.000000000000000000e+00
3.200000000000000000e+01	9.981044763709124368e+01	2.853427173686833740e+01	-2.234148494224473015e-03	7.812296623484890290e+01	3.128738070638648061e-01	0.000000000000000000e+00	0.000000000000000000e+00	4.650782714253220540e+00	1.000000000000000000e+00
3.200000000000000000e+01	6.511421945523538568e+01	3.218476483348324990e+01	-2.069357726406646607e-03	7.224246128915058307e+01	3.637916988569661614e-01	0.000000000000000000e+00	0.000000000000000000e+00	1.386178943415941767e+01	1.000000000000000000e+00
3.300000000000000000e+01	1.177346588001593553e+01	2.352135685594385706e+01	-2.896931226593881838e-03	1.017741524465083529e+02	1.428298742204914262e-01	0.000000000000000000e+00	0.000000000000000000e+00	7.121703856131709642e+00	1.000000000000000000e+00
3.300000000000000000e+01	3.517286754415926708e+01	2.513053067693019216e+01	-2.350575312350610801e-03	8.227761936784199293e+01	1.981971592506345248e-01	0.000000000000000000e+00	0.000000000000000000e+00	9.954239773044687212e+00	1.000000000000000000e+00
3.300000000000000000e+01	2.251305619650295142e+01	1.054600848065088314e+01	2.960841717576375137e-03	-1.040547775281271754e+02	1.855356781841640545e-01	0.000000000000000000e+00	0.000000000000000000e+00	4.129742789732763875e+00	1.000000000000000000e+00
3.300000000000000000e+01	1.324331804064877360e+02	1.001910647358192996e+01	-1.798591603083450358e-03	6.258026025438258699e+01	3.942716345482423224e-01	0.000000000000000000e+00	0.000000000000000000e+00	6.374243313808237943e+00	1.000000000000000000e+00
3.300000000000000000e+01	1.065519212961165749e+02	1.213061590118865674e+01	1.651393982928090615e-03	-5.732756106024133658e+01	4.317916877667810072e-01	0.000000000000000000e+00	0.000000000000000000e+00	4.594805692759111437e+00	1.000000000000000000e+00
3.300000000000000000e+01	1.150188195198481935e+02	1.566824793577175967e+01	-2.549969891869603364e-03	8.939295007801318604e+01	2.249973227007108223e-01	0.000000000000000000e+00	0.000000000000000000e+00	7.980405250143514984e+00	1.000000000000000000e+00
3.400000000000000000e+01	8.601747253136329618e+01	1.054972199070284056e+01	-2.123727727479394600e-03	7.418263709171354492e+01	2.098696760590762489e-01	0.000000000000000000e+00	0.000000000000000000e+00	1.735885449302701389e+01	1.000000000000000000e+00
3.400000000000000000e+01	1.187731869101458955e+02	3.185451905768466574e+01	-1.793136692109393963e-03	6.238560353067131814e+01	4.030420502330614996e-01	0.000000000000000000e+00	0.000000000000000000e+00	1.452441730245887541e+01	1.000000000000000000e+00
3.500000000000000000e+01	3.744405382537510008e+01	1.543885371495494496e+01	-2.237663135184819914e-03	7.824838505426068025e+01	2.875919674565655670e-01	0.000000000000000000e+00	0.000000000000000000e+00	9.954239773044687212e+00	1.000000000000000000e+00
3.500000000000000000e+01	9.775372298962928141e+01	2.436298133943506627e+01	-2.561710723676783024e-03	8.981191784194191996e+01	3.582550045060903798e-01	0.000000000000000000e+00	0.000000000000000000e+00	4.650782714253220540e+00	1.000000000000000000e+00
3.500000000000000000e+01	8.680600772547759902e+01	3.073066564840026516e+01	-1.528924741006464820e-03	5.295728599961298499e+01	3.580138694932218923e-01	0.000000000000000000e+00	0.000000000000000000e+00	1.266490714389889760e+01	1.000000000000000000e+00
3.600000000000000000e+01	1.191313603190213257e+02	8.829104997387258180e+00	-4.637966651752986960e-03	1.639024352614911209e+02	9.233384694120672087e-02	0.000000000000000000e+00	0.000000000000000000e+00	6.869430236320618555e+00	1.000000000000000000e+00
3.600000000000000000e+01	1.316610016487483108e+02	1.883280685836880153e+01	-1.804743778528482929e-03	6.279979863393132433e+01	2.666840794726019759e-01	0.000000000000000000e+00	0.000000000000000000e+00	5.894784287022903690e+00	1.000000000000000000e+00
3.600000000000000000e+01	6.784608264072610950e+01	5.375287549846347268e+00	-1.804269804455990592e-03	6.278288502333084864e+01	4.749114896000385944e-01	0.000000000000000000e+00	0.000000000000000000e+00	6.457528649232957108e+00	1.000000000000000000e+00
3.600000000000000000e+01	1.033879538075023419e+02	1.546251462191887782e+01	2.400632722609411310e-03	-8.406390177002813857e+01	2.560020581499382608e-01	0.000000000000000000e+00	0.000000000000000000e+00	4.594805692759111437e+00	1.000000000000000000e+00
3.600000000000000000e+01	1.034427716231694063e+02	3.161376076174917671e+01	-1.876400480973749400e-03	6.535684475187676412e+01	2.445151591314635997e-01	0.000000000000000000e+00	0.000000000000000000e+00	4.762040549407395851e+00	1.000000000000000000e+00
3.700000000000000000e+01	6.318724099575828035e+01	9.846850004154445557e+00	-2.045842251288952293e-03	7.140331920879498284e+01	3.822728876920795660e-01	0.000000000000000000e+00	0.000000000000000000e+00	6.457528649232957108e+00	1.000000000000000000e+00
3.800000000000000000e+01	1.515983698728146578e+01	6.655343306299909223e+00	-1.630693103616284506e-03	5.658885691567449783e+01	4.298100657731670493e-01	0.000000000000000000e+00	0.000000000000000000e+00	8.319080973146693481e+00	1.000000000000000000e+00
3.800000000000000000e+01	1.314262061565640636e+02	2.472291321287396215e+01	-1.489607080754065975e-03	5.155424808293118843e+01	3.278962921423201893e-01	0.000000000000000000e+00	0.000000000000000000e+00	5.894784287022903690e+00	1.000000000000000000e+00
3.900000000000000000e+01	3.074089761363482864e+01	2.682553485976485419e+01	-2.335810980612198443e-03	8.175075899236486521e+01	2.359728762855388684e-01	0.000000000000000000e+00	0.000000000000000000e+00	5.701976863472259183e+00	1.000000000000000000e+00
4.000000000000000000e+01	5.556005295978192038e+01	1.160296669512411150e+01	-2.594665036762053376e-03	9.098788178486286427e+01	3.757683618105709389e-01	0.000000000000000000e+00	0.000000000000000000e+00	7.826745375214602340e+00	1.000000000000000000e+00
4.000000000000000000e+01	7.379621902053686711e+01	2.549625234001483065e+01	-3.950336917790050160e-03	1.393645918803108827e+02	1.612354748685917993e-01	0.000000000000000000e+00	0.000000000000000000e+00	8.612646502442608210e+00	1.000000000000000000e+00
4.000000000000000000e+01	1.417288028325483822e+02	1.291609819220510147e+01	-1.928673410303469908e-03	6.722218723143470243e+01	2.865582651980027595e-01	0.000000000000000000e+00	0.000000000000000000e+00	7.867359610460200159e+00	1.000000000000000000e+00
4.100000000000000000e+01	8.708230588157883290e+01	1.153000744766801766e+01	-2.741955190011960940e-03	9.624388299238347599e+01	1.622256300095102910e-01	0.000000000000000000e+00	0.000000000000000000e+00	1.067928700195627734e+01	1.000000000000000000e+00
4.100000000000000000e+01	1.236562815814573355e+02	1.399767920508036845e+01	-1.797488872756492590e-03	6.254090968136617334e+01	3.514123715670296466e-01	0.000000000000000000e+00	0.000000000000000000e+00	6.869430236320618555e+00	1.000000000000000000e+00
4.200000000000000000e+01	7.386853395577492165e+01	6.630810767590713084e+00	2.608417289925751403e-03	-9.147862646561478073e+01	3.082684124101595646e-01	0.000000000000000000e+00	0.000000000000000000e+00	1.115495081427159363e+01	1.000000000000000000e+00
4.200000000000000000e+01	1.246953982737927902e+02	2.805558997828964252e+01	-1.856678563484494802e-03	6.465307454150658373e+01	2.631787498907517397e-01	0.000000000000000000e+00	0.000000000000000000e+00	7.510692989166674494e+00	1.000000000000000000e+00
4.200000000000000000e+01	1.360793570232836025e+01	2.991311336405868460e+01	2.184085629784258270e-03	-7.633648920197315135e+01	2.250998442286703538e-01	0.000000000000000000e+00	0.000000000000000000e+00	9.323471923819168339e+00	1.000000000000000000e+00
4.300000000000000000e+01	8.000606989872744634e+01	1.952838573236745745e+01	-2.213780469836293396e-03	7.739613990995913184e+01	3.342873467648459496e-01	0.000000000000000000e+00	0.000000000000000000e+00	5.998326606800111982e+00	1.000000000000000000e+00
4.300000000000000000e+01	1.354925728124423756e+02	1.959493451894024219e+01	-2.888984220745572252e-03	1.014905661278491635e+02	2.373901357822671976e-01	0.000000000000000000e+00	0.000000000000000000e+00	6.544578157947015029e+00	1.000000000000000000e+00
4.300000000000000000e+01	9.680948750431147332e+00	2.145699710457683196e+01	-1.821508064444639623e-03	6.339802672368718817e+01	3.597613026534164371e-01	0.000000000000000000e+00	0.000000000000000000e+00	9.323471923819168339e+00	1.000000000000000000e+00
4.300000000000000000e+01	4.267616944530286105e+01	2.132671148222057056e+01	-1.502900435664714313e-03	5.202861712879550282e+01	3.023160231629117289e-01	0.000000000000000000e+00	0.000000000000000000e+00	8.962779624276203450e+00	1.000000000000000000e+00
4.400000000000000000e+01	3.373679575296493738e+01	2.197402638400895469e+01	-2.144025650275422842e-03	7.490696186409034851e+01	2.413926292187167366e-01	0.000000000000000000e+00	0.000000000000000000e+00	5.701976863472259183e+00	1.000000000000000000e+00
4.400000000000000000e+01	6.008360447046855057e+01	2.550135184033602442e+01	-1.151673192394696722e-03	3.949518720147953132e+01	3.644290801283330827e-01	0.000000000000000000e+00	0.000000000000000000e+00	1.129109384040764574e+01	1.000000000000000000e+00
4.500000000000000000e+01	1.340128535842808049e+02	1.138004010786731435e+01	-2.422594523038984222e-03	8.484760147452439583e+01	2.892751885539203149e-01	0.000000000000000000e+00	0.000000000000000000e+00	7.867359610460200159e+00	1.000000000000000000e+00
4.500000000000000000e+01	9.087972435400328663e+01	2.745789277655470784e+01	-1.974409671282438376e-03	6.885427082717286851e+01	2.700988828729851132e-01	0.000000000000000000e+00	0.000000000000000000e+00	5.556467150995479720e+00	1.000000000000000000e+00
4.500000000000000000e+01	9.983483891316878100e+01	1.303972601875788762e+01	-2.051560386012439910e-03	7.160736898638209880e+01	3.688145570183616329e-01	0.000000000000000000e+00	0.000000000000000000e+00	9.408030252872050525e+00	1.000000000000000000e+00
4.500000000000000000e+01	2.582305291724171070e+01	2.254616376848735015e+01	-1.395267803764947559e-03	4.818778167067807061e+01	4.608515423866735850e-01	0.000000000000000000e+00	0.000000000000000000e+00	7.934397699679445637e+00	1.000000000000000000e+00
4.600000000000000000e+01	8.343661572057114029e+01	2.444888138281537948e+01	-2.025020821804379093e-03	7.066031327052606059e+01	2.801763815044473471e-01	0.000000000000000000e+00	0.000000000000000000e+00	5.998326606800111982e+00	1.000000000000000000e+00
4.600000000000000000e+01	1.113004161442421633e+02	1.420792049708675364e+01	-1.729556677832039127e-03	6.011677140277641485e+01	2.973700772020146932e-01	0.000000000000000000e+00	0.000000000000000000e+00	1.152493555647520473e+01	1.000000000000000000e+00
4.700000000000000000e+01	9.091441000080223489e+01	1.005024759295000969e+01	-2.116834183849527779e-03	7.393664322964455948e+01	2.379030809361132315e-01	0.000000000000000000e+00	0.000000000000000000e+00	9.408030252872050525e+00	1.000000000000000000e+00
4.800000000000000000e+01	8.165399808149512495e+00	7.562355621213329826e+00	-3.363949005292595548e-03	1.184395299657321061e+02	1.174508652871532055e-01	0.000000000000000000e+00	0.000000000000000000e+00	1.397705085301104866e+01	1.000000000000000000e+00
4.800000000000000000e+01	4.624891756167509982e+01	7.190226971353440355e+00	-1.707889066311021539e-03	5.934356973378685751e+01	2.252394520087451779e-01	0.000000000000000000e+00	0.000000000000000000e+00	1.226579035742651591e+01	1.000000000000000000e+00
4.800000000000000000e+01	1.399272216212887940e+02	2.915193378422996062e+01	-1.915578020726857325e-03	6.675488251412039631e+01	3.651443248567812772e-01	0.000000000000000000e+00	0.000000000000000000e+00	1.053576504173053330e+01	1.000000000000000000e+00
4.900000000000000000e+01	8.607298435415530946e+01	3.024528901210380738e+01	-2.185283046741433310e-03	7.637921863658877442e+01	4.406996842977151108e-01	0.000000000000000000e+00	0.000000000000000000e+00	5.147048452319293865e+00	1.000000000000000000e+00
5.000000000000000000e+01	6.497389550812856385e+01	6.427958398858383049e+00	-2.563045519941529841e-03	8.985954961246088146e+01	2.334220583023727258e-01	0.000000000000000000e+00	0.000000000000000000e+00	1.452384217006482459e+01	1.000000000000000000e+00
5.100000000000000000e+01	2.321989232348574106e+01	2.295921779678917218e+01	-2.104818111635347721e-03	7.350785360132346113e+01	2.988099127508041519e-01	0.000000000000000000e+00	0.000000000000000000e+00	1.318554040332551303e+01	1.000000000000000000e+00
5.200000000000000000e+01	8.468691154346372230e+01	2.528838373421277552e+01	-4.161265516746151874e-03	1.468915103222576874e+02	1.578902513634349303e-01	0.000000000000000000e+00	0.000000000000000000e+00	5.147048452319293865e+00	1.000000000000000000e+00
5.200000000000000000e+01	7.044802247803397677e+01	2.581781581296966266e+01	1.989222712460260618e-03	-6.938286938315091845e+01	3.958873672467760896e-01	0.000000000000000000e+00	0.000000000000000000e+00	1.424872836935393394e+01	1.000000000000000000e+00
5.300000000000000000e+01	7.933469781517648300e+01	8.598061732536404378e+00	2.193300611284428915e-03	-7.666532281931618797e+01	3.736561611594615417e-01	0.000000000000000000e+00	0.000000000000000000e+00	1.452384217006482459e+01	1.000000000000000000e+00
5.300000000000000000e+01	1.350950436062330482e+02	1.731060055850759127e+01	-1.709569817542426094e-03	5.940354679475721866e+01	3.103453614957435436e-01	0.000000000000000000e+00	0.000000000000000000e+00	7.367469619740237619e+00	1.000000000000000000e+00
5.300000000000000000e+01	5.224933725845557575e+01	2.763254806276135866e+01	-1.813026055606153063e-03	6.309534899735170654e+01	2.946199291096617268e-01	0.000000000000000000e+00	0.000000000000000000e+00	1.373636857074199469e+01	1.000000000000000000e+00
5.400000000000000000e+01	1.064694171231101762e+02	1.217339008153467184e+01	-2.419500888993901706e-03	8.473720614993681011e+01	3.118006741372463253e-01	0.000000000000000000e+00	0.000000000000000000e+00	7.431847090309116943e+00	1.000000000000000000e+00
5.600000000000000000e+01	4.659194138311746514e+01	1.511529223646397568e+01	-2.496799034761826731e-03	8.749556533777730749e+01	2.927751347937461723e-01	0.000000000000000000e+00	0.000000000000000000e+00	8.006518438793667869e+00	1.000000000000000000e+00
5.600000000000000000e+01	3.390218922296511295e+01	1.522959887480453745e+01	-1.899083615688017907e-03	6.616628503568354347e+01	2.335337031631390392e-01	0.000000000000000000e+00	0.000000000000000000e+00	5.568733108301978874e+00	1.000000000000000000e+00
5.700000000000000000e+01	2.028903938919528116e+01	1.737602010035109146e+01	-1.930373643471374910e-03	6.728285949897191642e+01	2.896365390631278069e-01	0.000000000000000000e+00	0.000000000000000000e+00	4.712530013161498665e+00	1.000000000000000000e+00
5.700000000000000000e+01	1.300756916811806718e+02	2.270371791772279479e+01	-2.236402324188299217e-03	7.820339342397210203e+01	2.628154873303488737e-01	0.000000000000000000e+00	0.000000000000000000e+00	3.687322594389329300e+00	1.000000000000000000e+00
5.700000000000000000e+01	1.050457663269102824e+02	2.645528060140181026e+01	-1.799625449576487592e-03	6.261715273019239447e+01	2.981310571357644879e-01	0.000000000000000000e+00	0.000000000000000000e+00	7.852026363275253829e+00	1.000000000000000000e+00
5.800000000000000000e+01	5.264501354434401748e+01	9.874619100145787698e+00	-3.725436366556783129e-03	1.313390888662127907e+02	1.360026265037882487e-01	0.000000000000000000e+00	0.000000000000000000e+00	8.006518438793667869e+00	1.000000000000000000e+00
5.800000000000000000e+01	6.711564854390491064e+01	2.571065812320866684e+01	-2.045084910466462604e-03	7.137629374789565873e+01	2.617304527121974145e-01	0.000000000000000000e+00	0.000000000000000000e+00	6.985552514330862550e+00	1.000000000000000000e+00
5.800000000000000000e+01	8.875329088181339898e+01	2.998905263326533088e+01	-2.305621527645432874e-03	8.067345818340663754e+01	3.486793739883462528e-01	0.000000000000000000e+00	0.000000000000000000e+00	1.502791832462821375e+01	1.000000000000000000e+00
5.900000000000000000e+01	9.387569867378151400e+01	1.468379398948492387e+01	-3.551609535475008361e-03	1.251361349422317062e+02	1.373277981178271379e-01	0.000000000000000000e+00	0.000000000000000000e+00	6.960079408950656799e+00	1.000000000000000000e+00
5.900000000000000000e+01	1.137426508516728347e+02	1.064616308352991680e+01	-2.300070800178072219e-03	8.047538227929942423e+01	2.326904238122624591e-01	0.000000000000000000e+00	0.000000000000000000e+00	7.431847090309116943e+00	1.000000000000000000e+00
5.900000000000000000e+01	1.303358499177004717e+02	1.612499766971981074e+01	-1.855767915880943489e-03	6.462057837799339666e+01	3.341703316272504054e-01	0.000000000000000000e+00	0.000000000000000000e+00	6.583862271456894177e+00	1.000000000000000000e+00
5.900000000000000000e+01	1.203692248645329386e+02	1.847407707862331350e+01	-1.880552667317234635e-03	6.550501417090222844e+01	2.538865984698989164e-01	0.000000000000000000e+00	0.000000000000000000e+00	1.023971625679936359e+01	1.000000000000000000e+00
6.000000000000000000e+01	2.884740781184519776e+01	2.541934435485188359e+01	-1.913563117383313425e-03	6.668298134372284380e+01	3.442140052248721105e-01	0.000000000000000000e+00	0.000000000000000000e+00	8.960069285544419060e+00	1.000000000000000000e+00
6.000000000000000000e+01	3.850039572082705774e+01	1.837082243171970930e+01	-2.189768413127426722e-03	7.653927747705283480e+01	2.367499538828582439e-01	0.000000000000000000e+00	0.000000000000000000e+00	5.568733108301978874e+00	1.000000000000000000e+00
6.100000000000000000e+01	2.500131163733140127e+01	1.732673131466845717e+01	-1.917597083451637362e-03	6.682693211068438188e+01	3.114465528661999327e-01	0.000000000000000000e+00	0.000000000000000000e+00	4.712530013161498665e+00	1.000000000000000000e+00
6.200000000000000000e+01	6.037943629214257157e+01	2.386095857201631532e+01	-1.954149781759407286e-03	6.813130325977132884e+01	1.985117307861010705e-01	0.000000000000000000e+00	0.000000000000000000e+00	6.985552514330862550e+00	1.000000000000000000e+00
6.200000000000000000e+01	1.314118680966873285e+02	2.614042862736040362e+01	-2.226389289375423856e-03	7.784608153375957329e+01	1.771440317046522051e-01	0.000000000000000000e+00	0.000000000000000000e+00	3.687322594389329300e+00	1.000000000000000000e+00
6.200000000000000000e+01	1.439493366003856352e+02	7.342693881744167150e+00	1.587562887474878786e-03	-5.504976918225878535e+01	3.181132444467155151e-01	0.000000000000000000e+00	0.000000000000000000e+00	1.620049010011541668e+01	1.000000000000000000e+00
6.200000000000000000e+01	1.003770154987033578e+02	1.219872157185056594e+01	-1.659275559908117903e-03	5.760881257101886632e+01	3.438517462414326653e-01	0.000000000000000000e+00	0.000000000000000000e+00	6.960079408950656799e+00	1.000000000000000000e+00
6.200000000000000000e+01	8.109419822558275825e+01	1.705937248041660226e+01	-1.963671486139717190e-03	6.847108218331995033e+01	3.753007286759708627e-01	0.000000000000000000e+00	0.000000000000000000e+00	6.396630619611221036e+00	1.000000000000000000e+00
6.200000000000000000e+01	1.808222995782973186e+01	2.620605750452217464e+01	1.860101194010099291e-03	-6.477520999848415784e+01	3.365399547036606043e-01	0.000000000000000000e+00	0.000000000000000000e+00	9.101624493760679613e+00	1.000000000000000000e+00
6.300000000000000000e+01	1.721903659007096010e+01	1.685152853882285129e+01	-2.047393339774185132e-03	7.145866929684549973e+01	2.308245850127765841e-01	0.000000000000000000e+00	0.000000000000000000e+00	7.796770010035173115e+00	1.000000000000000000e+00
6.300000000000000000e+01	5.323580457967525348e+01	3.018837744434386750e+01	-1.682452654751213830e-03	5.843587966134527534e+01	2.927690826652710188e-01	0.000000000000000000e+00	0.000000000000000000e+00	9.542939988769479243e+00	1.000000000000000000e+00
6.300000000000000000e+01	3.223766467088504584e+01	1.431769307723434181e+01	-1.301679645231947763e-03	4.484811867620437198e+01	4.505791995342816048e-01	0.000000000000000000e+00	0.000000000000000000e+00	7.459869822463308431e+00	1.000000000000000000e+00
6.400000000000000000e+01	4.251271135191497308e+01	9.722619528448811721e+00	-2.336289412906355882e-03	8.176783169315527289e+01	3.268669383822916386e-01	0.000000000000000000e+00	0.000000000000000000e+00	9.533629433726463986e+00	1.000000000000000000e+00
6.400000000000000000e+01	9.872551054433426998e+01	2.207412057633086988e+01	-3.093090191656836831e-03	1.087740213073110311e+02	1.623510707096973427e-01	0.000000000000000000e+00	0.000000000000000000e+00	8.839547626434084648e+00	1.000000000000000000e+00
6.400000000000000000e+01	1.385119140272380491e+02	3.050088681432276871e+01	-2.679686891447173591e-03	9.402185901301076854e+01	2.589090406914954512e-01	0.000000000000000000e+00	0.000000000000000000e+00	8.332121447517250701e+00	1.000000000000000000e+00
6.600000000000000000e+01	5.517635676571622838e+01	1.144364890893033149e+01	-1.882333770739747338e-03	6.556857226716927300e+01	2.466229782737893172e-01	0.000000000000000000e+00	0.000000000000000000e+00	1.278005701454301679e+01	1.000000000000000000e+00
6.600000000000000000e+01	1.083265904009753768e+02	3.193966150977267660e+01	-3.056874620882936433e-03	1.074816804446078606e+02	1.427854559889747410e-01	0.000000000000000000e+00	0.000000000000000000e+00	5.228128993878893738e+00	1.000000000000000000e+00
6.700000000000000000e+01	3.239964445754624478e+01	2.699032537300945478e+01	-3.660396658632752293e-03	1.290181680453519562e+02	1.864748624688558065e-01	0.000000000000000000e+00	0.000000000000000000e+00	7.188668049023218209e+00	1.000000000000000000e+00
6.700000000000000000e+01	7.800946871857091125e+00	1.140888187626319628e+01	-1.770677383860853925e-03	6.158415042148678964e+01	4.123188475346633020e-01	0.000000000000000000e+00	0.000000000000000000e+00	1.005255735902758296e+01	1.000000000000000000e+00
6.700000000000000000e+01	1.264037544900382528e+02	2.358934736831575663e+01	-1.658426297218449242e-03	5.757850690819002182e+01	2.970002168465558645e-01	0.000000000000000000e+00	0.000000000000000000e+00	5.620428585735471216e+00	1.000000000000000000e+00
6.700000000000000000e+01	7.580428009618577789e+01	2.702954110876231653e+01	-3.152897334292493418e-03	1.109082197379285617e+02	1.852501438209402940e-01	0.000000000000000000e+00	0.000000000000000000e+00	6.062727554992767054e+00	1.000000000000000000e+00
6.800000000000000000e+01	1.634681079912675372e+01	6.115289599450527191e+00	-1.827217759748890440e-03	6.360177534334405181e+01	2.135227450274886918e-01	0.000000000000000000e+00	0.000000000000000000e+00	1.005255735902758296e+01	1.000000000000000000e+00
6.800000000000000000e+01	1.095222664005768962e+02	1.912740141696800933e+01	1.709204348504719632e-03	-5.939050515102807282e+01	3.662540393823214835e-01	0.000000000000000000e+00	0.000000000000000000e+00	3.795434640888789790e+00	1.000000000000000000e+00
6.900000000000000000e+01	1.391449009796748442e+02	7.229326633983376382e+00	-1.195777723210684563e-03	4.106904303712826021e+01	3.693013571763532621e-01	0.000000000000000000e+00	0.000000000000000000e+00	8.757782360492852192e+00	1.000000000000000000e+00
6.900000000000000000e+01	1.352881932962894496e+02	1.509218601964428252e+01	-1.386045883341010393e-03	4.785870044009755730e+01	3.809149385209119609e-01	0.000000000000000000e+00	0.000000000000000000e+00	8.757782360492852192e+00	1.000000000000000000e+00
7.000000000000000000e+01	1.024279600373604460e+01	2.617447854179366118e+01	-3.598388820364648716e-03	1.268054385069427070e+02	1.658381350425061074e-01	0.000000000000000000e+00	0.000000000000000000e+00	1.362546883967372402e+01	1.000000000000000000e+00
7.000000000000000000e+01	6.989854478116659209e+01	2.538935227676969220e+01	-2.129013359332297770e-03	7.437125314505033202e+01	2.690951159618180100e-01	0.000000000000000000e+00	0.000000000000000000e+00	3.978209929678055090e+00	1.000000000000000000e+00
7.100000000000000000e+01	2.331817594433085006e+01	1.363053296014866511e+01	-1.759484756393345055e-03	6.118474515109684830e+01	2.557643288013394800e-01	0.000000000000000000e+00	0.000000000000000000e+00	9.018710833191891041e+00	1.000000000000000000e+00
7.100000000000000000e+01	2.891414195234620976e+01	2.070317811807009178e+01	-1.673503237759064620e-03	5.811652262708696526e+01	3.056236535560509227e-01	0.000000000000000000e+00	0.000000000000000000e+00	7.188668049023218209e+00	1.000000000000000000e+00
7.100000000000000000e+01	1.058997768686419505e+02	2.026005039360655857e+01	-2.765247725763432616e-03	9.707506955397414572e+01	3.156075493090141348e-01	0.000000000000000000e+00	0.000000000000000000e+00	3.795434640888789790e+00	1.000000000000000000e+00
7.100000000000000000e+01	5.430679853446751082e+01	3.083483313194010833e+01	-2.320708257805703754e-03	8.121182324169659239e+01	3.288145895970587818e-01	0.000000000000000000e+00	0.000000000000000000e+00	7.573776229002826099e+00	1.000000000000000000e+00
7.200000000000000000e+01	1.298844803732731066e+02	2.992313323682228088e+01	-2.809817266966654556e-03	9.866551913403064589e+01	2.919350290423434746e-01	0.000000000000000000e+00	0.000000000000000000e+00	7.227191439439943466e+00	1.000000000000000000e+00
7.200000000000000000e+01	9.019505979954688257e+01	1.390242424681865963e+01	-1.883537818601631157e-03	6.561153832346249715e+01	3.235415067896489916e-01	0.000000000000000000e+00	0.000000000000000000e+00	9.095862152825983316e+00	1.000000000000000000e+00
7.200000000000000000e+01	8.728627349535537405e+01	2.252064161120208752e+01	-2.310168611316851337e-03	8.083571938512541522e+01	2.787057917121585904e-01	0.000000000000000000e+00	0.000000000000000000e+00	6.096527304210152209e+00	1.000000000000000000e+00
7.200000000000000000e+01	2.355326860886033558e+01	2.908733283426271754e+01	-1.459647594327572948e-03	5.048515355515803549e+01	3.467131529737278450e-01	0.000000000000000000e+00	0.000000000000000000e+00	6.686045400149385642e+00	1.000000000000000000e+00
7.300000000000000000e+01	8.204859645064469476e+01	3.141089982545075188e+01	-4.017696221099354391e-03	1.417682867079667801e+02	1.000130250638928686e-01	0.000000000000000000e+00	0.000000000000000000e+00	8.848366540566573235e+00	1.000000000000000000e+00
7.300000000000000000e+01	7.029880580268020651e+01	1.308382993969514985e+01	-2.875749591193634339e-03	1.010182926773079828e+02	1.626964734305170746e-01	0.000000000000000000e+00	0.000000000000000000e+00	6.626832142075711474e+00	1.000000000000000000e+00
7.300000000000000000e+01	5.339206106097202564e+01	1.420288520042094760e+01	2.480151043210405623e-03	-8.690148717459828731e+01	4.136333532150675563e-01	0.000000000000000000e+00	0.000000000000000000e+00	1.137120007054291548e+01	1.000000000000000000e+00
7.300000000000000000e+01	9.165184668774067234e+01	2.677615754618655686e+01	-2.141414116719420491e-03	7.481377013863576053e+01	3.295597913712570159e-01	0.000000000000000000e+00	0.000000000000000000e+00	6.096527304210152209e+00	1.000000000000000000e+00
7.300000000000000000e+01	6.181923975316112774e+01	2.987290106433790982e+01	-2.462698738571739068e-03	8.627870736053147027e+01	2.356460101144465247e-01	0.000000000000000000e+00	0.000000000000000000e+00	7.573776229002826099e+00	1.000000000000000000e+00
7.400000000000000000e+01	4.411777020710936625e+01	5.306791975319753440e+00	-1.918011307622729221e-03	6.684171356548910126e+01	3.162989340454260834e-01	0.000000000000000000e+00	0.000000000000000000e+00	1.284570355487845994e+01	1.000000000000000000e+00
7.400000000000000000e+01	7.958010399593953821e+01	4.868174361747160006e+00	-1.715004656451039802e-03	5.959748725334230102e+01	3.139007840166319063e-01	0.000000000000000000e+00	0.000000000000000000e+00	1.239513988334407024e+01	1.000000000000000000e+00
7.500000000000000000e+01	7.374266656585800206e+01	2.641350165505881975e+01	-2.841446396347186917e-03	9.979419432750972874e+01	1.923120413729147993e-01	0.000000000000000000e+00	0.000000000000000000e+00	3.978209929678055090e+00	1.000000000000000000e+00
7.500000000000000000e+01	6.677644538543431452e+01	7.470641778741777372e+00	-1.775478015071093067e-03	6.175545938465329954e+01	3.143992472174420572e-01	0.000000000000000000e+00	0.000000000000000000e+00	3.481464685208448984e+00	1.000000000000000000e+00
7.600000000000000000e+01	1.372085176069021202e+02	1.067736574457284249e+01	-2.709614763867077610e-03	9.508982540524233684e+01	1.344602974623722025e-01	0.000000000000000000e+00	0.000000000000000000e+00	7.541213849620977072e+00	1.000000000000000000e+00
7.600000000000000000e+01	1.269051983160553618e+02	1.512835379698380223e+01	-1.908634182950782543e-03	6.650709392180390012e+01	3.820187227635616356e-01	0.000000000000000000e+00	0.000000000000000000e+00	3.823811826567184546e+00	1.000000000000000000e+00
7.600000000000000000e+01	4.796974292677332841e+01	2.419801687018173908e+01	-2.138680221296227445e-03	7.471621196975290502e+01	2.262501548106444771e-01	0.000000000000000000e+00	0.000000000000000000e+00	9.176361145211570758e+00	1.000000000000000000e+00
7.600000000000000000e+01	2.956487413978159040e+01	3.201373028393624764e+01	-1.920959922765973736e-03	6.694693393773700052e+01	2.644765792541333704e-01	0.000000000000000000e+00	0.000000000000000000e+00	6.686045400149385642e+00	1.000000000000000000e+00
7.700000000000000000e+01	1.006447620482058909e+02	1.706459784969858617e+01	-2.464189920316656526e-03	8.633191969604055771e+01	2.762248214945709490e-01	0.000000000000000000e+00	0.000000000000000000e+00	3.234535982885776040e+00	1.000000000000000000e+00
7.700000000000000000e+01	9.942478641730579625e+01	2.320146304004357773e+01	-3.063165342018990458e-03	1.077061627820739318e+02	1.919747943600191853e-01	0.000000000000000000e+00	0.000000000000000000e+00	6.256952525347955429e+00	1.000000000000000000e+00
7.700000000000000000e+01	6.929452022080590190e+00	2.124621810798490174e+01	-3.027785046167679774e-03	1.064436284332813898e+02	3.462327142753461873e-01	0.000000000000000000e+00	0.000000000000000000e+00	1.486417930151203670e+01	1.000000000000000000e+00
7.800000000000000000e+01	1.251573013191901111e+02	1.172741378378972854e+01	1.922600659323085498e-03	-6.700548308807138653e+01	3.482267594716308423e-01	0.000000000000000000e+00	0.000000000000000000e+00	3.823811826567184546e+00	1.000000000000000000e+00
7.800000000000000000e+01	1.357106514387515404e+02	2.444623646596185651e+01	-2.138626326876363892e-03	7.471428876491108895e+01	3.524831427980070764e-01	0.000000000000000000e+00	0.000000000000000000e+00	7.670827810533790370e+00	1.000000000000000000e+00
7.800000000000000000e+01	1.195090112721246669e+02	2.818520612022718197e+01	-2.017493039917589610e-03	7.039168682256666898e+01	3.396894760168774896e-01	0.000000000000000000e+00	0.000000000000000000e+00	1.356985998734355725e+01	1.000000000000000000e+00
7.900000000000000000e+01	5.239158421608181015e+01	1.513308840707614777e+01	-1.573070029931831733e-03	5.453259627513692465e+01	2.962475882327872956e-01	0.000000000000000000e+00	0.000000000000000000e+00	6.739348963574519402e+00	1.000000000000000000e+00
8.000000000000000000e+01	6.904721599439388058e+01	1.010961832199466670e+01	-1.763087567862042532e-03	6.131331030641862867e+01	2.573245526064291688e-01	0.000000000000000000e+00	0.000000000000000000e+00	3.481464685208448984e+00	1.000000000000000000e+00
8.000000000000000000e+01	1.016138716220544893e+02	1.397865396517024905e+01	2.136274307809240408e-03	-7.463035772957610448e+01	3.092617052780405329e-01	0.000000000000000000e+00	0.000000000000000000e+00	3.234535982885776040e+00	1.000000000000000000e+00
8.000000000000000000e+01	5.837757410533006919e+01	1.822933605522229783e+01	-2.460378042816964862e-03	8.619589408740868919e+01	2.768163545279920257e-01	0.000000000000000000e+00	0.000000000000000000e+00	6.739348963574519402e+00	1.000000000000000000e+00
8.000000000000000000e+01	1.922230213212979777e+01	2.960263255913331548e+01	1.470351545121162569e-03	-5.086712055739810978e+01	3.693096025112527769e-01	0.000000000000000000e+00	0.000000000000000000e+00	9.479776232875142483e+00	1.000000000000000000e+00
8.000000000000000000e+01	1.326705663538535021e+02	3.148892643325696028e+01	-3.122363407457967067e-03	1.098186264910513046e+02	2.248792017787792918e-01	0.000000000000000000e+00	0.000000000000000000e+00	7.670827810533790370e+00	1.000000000000000000e+00
8.100000000000000000e+01	1.424009370139908697e+02	5.208482218056359692e+00	-3.150793950702861744e-03	1.108331611787306201e+02	2.968703986137761763e-01	0.000000000000000000e+00	0.000000000000000000e+00	7.541213849620977072e+00	1.000000000000000000e+00
8.100000000000000000e+01	9.153054361986656318e+01	2.611307736849912686e+01	1.872394046657616237e-03	-6.521387644653650284e+01	3.329738422828518729e-01	0.000000000000000000e+00	0.000000000000000000e+00	5.614416716806017504e+00	1.000000000000000000e+00
8.100000000000000000e+01	8.413258229731890481e+01	1.296749560719295857e+01	-1.561091055107333104e-03	5.410513045509940611e+01	3.669444461745832164e-01	0.000000000000000000e+00	0.000000000000000000e+00	8.781803962804561436e+00	1.000000000000000000e+00
8.200000000000000000e+01	1.464963027987151101e+01	7.017585266680498535e+00	-2.579155945880216242e-03	9.043444492161123094e+01	2.455910464265743665e-01	0.000000000000000000e+00	0.000000000000000000e+00	1.618811739717481402e+01	1.000000000000000000e+00
8.200000000000000000e+01	1.384926732810570513e+02	1.576389337123952927e+01	-2.617076697815036088e-03	9.178763461937282386e+01	2.721546050825265350e-01	0.000000000000000000e+00	0.000000000000000000e+00	9.117166618283194524e+00	1.000000000000000000e+00
8.400000000000000000e+01	1.091626940536349935e+02	1.428068944041741695e+01	-4.332844196546275541e-03	1.530142396990417808e+02	8.033884837799554202e-02	0.000000000000000000e+00	0.000000000000000000e+00	7.554862376763773923e+00	1.000000000000000000e+00
8.400000000000000000e+01	7.153520095875919083e+01	2.143836514940326410e+01	-2.270869048544034690e-03	7.943332727111568659e+01	2.462816716207663070e-01	0.000000000000000000e+00	0.000000000000000000e+00	9.979868552547303651e+00	1.000000000000000000e+00
8.400000000000000000e+01	1.014089676786252525e+01	2.688339846931279098e+01	-1.729913713092700147e-03	6.012951208991506746e+01	2.608766019038430972e-01	0.000000000000000000e+00	0.000000000000000000e+00	9.479776232875142483e+00	1.000000000000000000e+00
8.500000000000000000e+01	1.204602344955642934e+02	1.329144174030133385e+01	-2.365583584976755065e-03	8.281318469454765818e+01	2.237896961180635413e-01	0.000000000000000000e+00	0.000000000000000000e+00	6.964579844512260642e+00	1.000000000000000000e+00
8.500000000000000000e+01	9.703363494770819386e+01	2.500057527529430956e+01	-1.929324304477986933e-03	6.724541417832655554e+01	2.598680917419355918e-01	0.000000000000000000e+00	0.000000000000000000e+00	5.614416716806017504e+00	1.000000000000000000e+00
8.600000000000000000e+01	7.538183353787873386e+01	1.222960876608098957e+01	-1.814306737406834501e-03	6.314104971082310414e+01	2.858467215602582545e-01	0.000000000000000000e+00	0.000000000000000000e+00	8.781803962804561436e+00	1.000000000000000000e+00
8.600000000000000000e+01	3.591872111689970382e+01	1.565877864759931271e+01	-1.812250649314370776e-03	6.306767887605710143e+01	3.551078124088906662e-01	0.000000000000000000e+00	0.000000000000000000e+00	5.080663352426205037e+00	1.000000000000000000e+00
8.600000000000000000e+01	1.334757364898768230e+02	2.461205666519396118e+01	-2.098688698357242290e-03	7.328912748229734575e+01	3.462991376381673314e-01	0.000000000000000000e+00	0.000000000000000000e+00	4.679757241412990432e+00	1.000000000000000000e+00
8.700000000000000000e+01	6.174909440945035755e+01	6.388949506964716640e+00	-1.763789048620195525e-03	6.133834241909250551e+01	2.696914692295981908e-01	0.000000000000000000e+00	0.000000000000000000e+00	6.195252556225331553e+00	1.000000000000000000e+00
8.800000000000000000e+01	1.224857487936419318e+02	6.627909325818046149e+00	-3.056586622093981388e-03	1.074714033015055463e+02	1.524919479679011092e-01	0.000000000000000000e+00	0.000000000000000000e+00	6.964579844512260642e+00	1.000000000000000000e+00
8.900000000000000000e+01	4.786171654013703147e+01	7.099984863775148369e+00	-1.741370532917957924e-03	6.053834497865359765e+01	3.775248662891788065e-01	0.000000000000000000e+00	0.000000000000000000e+00	7.958576279629896000e+00	1.000000000000000000e+00
9.000000000000000000e+01	1.897695163836310073e+01	7.872775967275913445e+00	-1.832320152457537392e-03	6.378385256742291176e+01	2.838537056403414027e-01	0.000000000000000000e+00	0.000000000000000000e+00	1.323930989848901696e+01	1.000000000000000000e+00
9.000000000000000000e+01	6.791662165010005481e+01	1.887499621360927549e+01	-1.940999554988797867e-03	6.766204169502694299e+01	3.224349006568721920e-01	0.000000000000000000e+00	0.000000000000000000e+00	7.864126838617361059e+00	1.000000000000000000e+00
9.000000000000000000e+01	1.058701783028166830e+02	2.134726661520812030e+01	-2.337325399791247756e-03	8.180480054815217272e+01	2.060065962257295880e-01	0.000000000000000000e+00	0.000000000000000000e+00	6.411011065999259628e+00	1.000000000000000000e+00
9.000000000000000000e+01	7.716585179591017152e+01	2.484291364785048373e+01	-3.638729279232846316e-03	1.282449746595287650e+02	1.427325300274375763e-01	0.000000000000000000e+00	0.000000000000000000e+00	6.904175053473275980e+00	1.000000000000000000e+00
9.000000000000000000e+01	5.576856772552337560e+01	8.005877092929480909e+00	-1.943712811540272917e-03	6.775886337248606139e+01	4.572136390381568161e-01	0.000000000000000000e+00	0.000000000000000000e+00	6.195252556225331553e+00	1.000000000000000000e+00
9.000000000000000000e+01	6.699760519200727060e+01	2.668523946741491315e+01	-2.011083309862017436e-03	7.016295769051933462e+01	3.076695985435369263e-01	0.000000000000000000e+00	0.000000000000000000e+00	6.462704734341730095e+00	1.000000000000000000e+00
9.100000000000000000e+01	1.300667441127521613e+02	2.140598448708204771e+01	-2.267316597364098848e-03	7.930655920631693334e+01	2.622724462309242721e-01	0.000000000000000000e+00	0.000000000000000000e+00	4.679757241412990432e+00	1.000000000000000000e+00
9.100000000000000000e+01	1.298547314743686698e+01	3.180400061954368596e+01	2.064830638493614888e-03	-7.208091362956552928e+01	2.632845948385236223e-01	0.000000000000000000e+00	0.000000000000000000e+00	9.746166049496792994e+00	1.000000000000000000e+00
9.200000000000000000e+01	7.526851714931743231e+01	7.188629129241557614e+00	-2.785919232531182659e-03	9.781272554886076875e+01	2.368876145206773032e-01	0.000000000000000000e+00	0.000000000000000000e+00	6.116272373555771580e+00	1.000000000000000000e+00
9.200000000000000000e+01	1.305615289589593147e+02	1.127647593792779901e+01	-2.015692952102778046e-03	7.032745127443575939e+01	2.124222203748102888e-01	0.000000000000000000e+00	0.000000000000000000e+00	9.318121958085502143e+00	1.000000000000000000e+00
9.200000000000000000e+01	2.203843448300895247e+01	2.819406381663414152e+01	-2.057574654438128203e-03	7.182198619880455226e+01	3.459558506957325363e-01	0.000000000000000000e+00	0.000000000000000000e+00	5.730420829810019434e+00	1.000000000000000000e+00
9.200000000000000000e+01	3.666141322996200813e+01	3.207159191498667639e+01	1.602229798228076022e-03	-5.557315312156804765e+01	3.719782687671698840e-01	0.000000000000000000e+00	0.000000000000000000e+00	5.434554622595468842e+00	1.000000000000000000e+00
9.300000000000000000e+01	9.834073613080319376e+01	4.326418485507279144e+00	-1.927018407090427951e-03	6.716312898012417065e+01	4.065942211824816743e-01	0.000000000000000000e+00	0.000000000000000000e+00	1.056326417638048554e+01	1.000000000000000000e+00
9.300000000000000000e+01	7.097137558760785225e+01	1.154102641650172956e+01	-2.005033092089485592e-03	6.994705763734854997e+01	3.906130268486516233e-01	0.000000000000000000e+00	0.000000000000000000e+00	6.116272373555771580e+00	1.000000000000000000e+00
9.300000000000000000e+01	1.116205359820335730e+02	2.418177705784831488e+01	-2.798620569519104546e-03	9.826596862772683494e+01	1.542168783828045120e-01	0.000000000000000000e+00	0.000000000000000000e+00	6.261641718639924470e+00	1.000000000000000000e+00
9.300000000000000000e+01	3.122690277693248007e+01	3.209350268600397982e+01	-1.535383093182385826e-03	5.318775019620893829e+01	4.234402713673898200e-01	0.000000000000000000e+00	0.000000000000000000e+00	5.434554622595468842e+00	1.000000000000000000e+00
9.500000000000000000e+01	7.559354922767562712e+00	1.457485115547331667e+01	-2.053095409543264326e-03	7.166214580176023219e+01	1.992053861699277784e-01	0.000000000000000000e+00	0.000000000000000000e+00	1.323930989848901696e+01	1.000000000000000000e+00
9.500000000000000000e+01	7.255587535674878552e+01	2.998253915943978853e+01	-1.905170652214074932e-03	6.638349895409730550e+01	3.164887969657891320e-01	0.000000000000000000e+00	0.000000000000000000e+00	6.462704734341730095e+00	1.000000000000000000e+00
9.600000000000000000e+01	1.032369590487166988e+02	1.576516800390215600e+01	1.763927603984131358e-03	-6.134328672218465073e+01	3.305442905641369222e-01	0.000000000000000000e+00	0.000000000000000000e+00	7.190925408476736891e+00	1.000000000000000000e+00
9.600000000000000000e+01	6.529560091725521431e+01	3.229485041518849897e+01	-5.721122356567559693e-03	2.025544942540484215e+02	1.151822318135057310e-01	0.000000000000000000e+00	0.000000000000000000e+00	7.619604207583611455e+00	1.000000000000000000e+00
9.600000000000000000e+01	1.986691052502030530e+01	2.064969658355822091e+01	-1.926170171761397909e-03	6.713285997832552709e+01	2.879811783441343920e-01	0.000000000000000000e+00	0.000000000000000000e+00	7.850668331271440259e+00	1.000000000000000000e+00
9.600000000000000000e+01	3.746983907929892155e+01	2.605504101636073244e+01	-2.640396608006952226e-03	9.261979802896627234e+01	1.683788979887111958e-01	0.000000000000000000e+00	0.000000000000000000e+00	5.773296548165933295e+00	1.000000000000000000e+00
9.700000000000000000e+01	8.686779801292865955e+01	1.058667447598828026e+01	-6.200536810462221188e-03	2.196622430951934177e+02	5.698122726663390480e-02	0.000000000000000000e+00	0.000000000000000000e+00	1.208677081488205651e+01	1.000000000000000000e+00
9.700000000000000000e+01	1.169235721320887080e+02	2.931716563692251754e+01	-2.206725636408895293e-03	7.714439047393031501e+01	3.916173017045480043e-01	0.000000000000000000e+00	0.000000000000000000e+00	4.416759575671434845e+00	1.000000000000000000e+00
9.800000000000000000e+01	8.840618844079891403e+01	2.380785901741861110e+01	-1.789590520224782063e-03	6.225905954048365487e+01	2.896395918570120465e-01	0.000000000000000000e+00	0.000000000000000000e+00	8.364182989686160141e+00	1.000000000000000000e+00
9.800000000000000000e+01	1.303840145602292466e+02	8.922053834079465062e+00	2.070486875337737044e-03	-7.228275460146191733e+01	3.262517720868203241e-01	0.000000000000000000e+00	0.000000000000000000e+00	3.662761447181485774e+00	1.000000000000000000e+00
9.800000000000000000e+01	1.110441513283418118e+02	1.164920707452954041e+01	-1.729958008552873010e-03	6.013109275900271200e+01	3.653884756497275399e-01	0.000000000000000000e+00	0.000000000000000000e+00	4.114769058382323763e+00	1.000000000000000000e+00
9.800000000000000000e+01	6.163754826892273542e+01	2.130247790743000280e+01	1.259143462320487560e-03	-4.333022882536946696e+01	3.872084856229103256e-01	0.000000000000000000e+00	0.000000000000000000e+00	1.158505945290299621e+01	1.000000000000000000e+00
9.900000000000000000e+01	4.278673213732470515e+01	9.996923932712402205e+00	-1.351676584268959175e-03	4.663224318251131706e+01	2.899167393050151587e-01	0.000000000000000000e+00	0.000000000000000000e+00	6.347993473133631603e+00	1.000000000000000000e+00
9.900000000000000000e+01	1.267287504080100007e+02	8.687820197596725080e+00	-2.049598497988440980e-03	7.153735965041744294e+01	3.267680194879316602e-01	0.000000000000000000e+00	0.000000000000000000e+00	3.662761447181485774e+00	1.000000000000000000e+00
9.900000000000000000e+01	1.298817345381371808e+02	2.114287400882916756e+01	-2.022382053916142036e-03	7.056614969678457783e+01	2.921290042540258813e-01	0.000000000000000000e+00	0.000000000000000000e+00	8.474245730845309410e+00	1.000000000000000000e+00
1.000000000000000000e+02	8.186922994267368381e+01	2.902587882178344714e+01	-2.260773146425991767e-03	7.907305828807368187e+01	2.327358622545092626e-01	0.000000000000000000e+00	0.000000000000000000e+00	8.364182989686160141e+00	1.000000000000000000e+00
1.010000000000000000e+02	1.049969975669124977e+02	5.579838526826380374e+00	-5.807038893309253436e-03	2.056203979203589540e+02	8.233556346089154765e-02	0.000000000000000000e+00	0.000000000000000000e+00	4.878324030873203654e+00	1.000000000000000000e+00
1.010000000000000000e+02	7.765833320171378951e+00	1.081563416260476274e+01	2.004913332977526722e-03	-6.994278407239407613e+01	3.473315746706076013e-01	0.000000000000000000e+00	0.000000000000000000e+00	1.559310274502554883e+01	1.000000000000000000e+00
1.010000000000000000e+02	3.350861412399182626e+01	3.025499933597736657e+01	-2.578785449031409816e-03	9.042122386207844897e+01	3.411139403309954021e-01	0.000000000000000000e+00	0.000000000000000000e+00	5.523292688071602008e+00	1.000000000000000000e+00
1.020000000000000000e+02	1.031998487645918487e+02	1.210723234272685289e+01	-2.926671678261664761e-03	1.028354307901655318e+02	2.790943727423670362e-01	0.000000000000000000e+00	0.000000000000000000e+00	4.710404027809234506e+00	1.000000000000000000e+00
1.040000000000000000e+02	4.682420465153282407e+01	5.098369367132760566e+00	-1.580607370635624554e-03	5.480156382637174772e+01	3.415815629471162795e-01	0.000000000000000000e+00	0.000000000000000000e+00	6.347993473133631603e+00	1.000000000000000000e+00
1.050000000000000000e+02	1.274286684642072629e+02	1.287255784583550522e+01	-4.376175662285736179e-03	1.545605089589006980e+02	1.097885958874817991e-01	0.000000000000000000e+00	0.000000000000000000e+00	8.253296353355677795e+00	1.000000000000000000e+00
1.050000000000000000e+02	4.143809346735251609e+01	1.133457720791344059e+01	-2.513232930586320902e-03	8.808200356458296199e+01	2.712434998785839824e-01	0.000000000000000000e+00	0.000000000000000000e+00	8.240174872038009468e+00	1.000000000000000000e+00
1.050000000000000000e+02	1.433202507597975455e+02	2.396537602475414985e+01	-3.610304921507890771e-03	1.272306607001164167e+02	2.250604207919379984e-01	0.000000000000000000e+00	0.000000000000000000e+00	1.571497716592086213e+01	1.000000000000000000e+00
1.050000000000000000e+02	1.284418082804001244e+02	2.902427478957208251e+01	-1.591479278382335440e-03	5.518952431785015733e+01	3.569827170754239498e-01	0.000000000000000000e+00	0.000000000000000000e+00	6.448941542690226569e+00	1.000000000000000000e+00
1.050000000000000000e+02	2.825474597845629887e+01	3.195900392148536895e+01	1.396969359762197539e-03	-4.824850114295016823e+01	3.616545500763027610e-01	0.000000000000000000e+00	0.000000000000000000e+00	5.523292688071602008e+00	1.000000000000000000e+00
1.060000000000000000e+02	9.515598201869902084e+01	2.146452703413855900e+01	-2.182200058455973160e-03	7.626920320247039342e+01	2.655035902489938371e-01	0.000000000000000000e+00	0.000000000000000000e+00	1.233947957442298993e+01	1.000000000000000000e+00
1.060000000000000000e+02	5.672805899109487626e+01	3.182462951701668530e+01	-2.396862131743744857e-03	8.392934946150155895e+01	1.689785946162961627e-01	0.000000000000000000e+00	0.000000000000000000e+00	2.095975584067003084e+01	1.000000000000000000e+00
1.070000000000000000e+02	1.209398358372485660e+02	7.772366492990944842e+00	-2.965462564419640238e-03	1.042196709446392759e+02	2.200050729035174513e-01	0.000000000000000000e+00	0.000000000000000000e+00	8.253296353355677795e+00	1.000000000000000000e+00
1.080000000000000000e+02	8.490216143186937359e+01	1.399133447514056350e+01	-1.730215310238106697e-03	6.014027448594402614e+01	2.882592699500146072e-01	0.000000000000000000e+00	0.000000000000000000e+00	3.111217942551475879e+00	1.000000000000000000e+00
1.080000000000000000e+02	1.236006072990928750e+01	1.889050751366543324e+01	-1.555394835020080082e-03	5.390186269417782228e+01	3.561103346383658330e-01	0.000000000000000000e+00	0.000000000000000000e+00	7.455930476958351427e+00	1.000000000000000000e+00
1.080000000000000000e+02	1.219947136982910649e+02	2.886994245214467014e+01	2.111151915439798531e-03	-7.373387332979716291e+01	3.819718905086779692e-01	0.000000000000000000e+00	0.000000000000000000e+00	6.448941542690226569e+00	1.000000000000000000e+00
1.090000000000000000e+02	1.025309994257385995e+02	1.103060735549266269e+01	-1.722283321364398868e-03	5.985722404313871436e+01	3.936903048459776677e-01	0.000000000000000000e+00	0.000000000000000000e+00	1.025684930960129471e+01	1.000000000000000000e+00
1.090000000000000000e+02	3.636763113885476173e+01	2.684825105731062322e+01	-1.651744355895716889e-03	5.734006400562019223e+01	3.684331774810686300e-01	0.000000000000000000e+00	0.000000000000000000e+00	9.588467054982457327e+00	1.000000000000000000e+00
1.100000000000000000e+02	2.638525108723238333e+01	1.322659891098834883e+01	-1.956574637593247717e-03	6.821783345143393262e+01	3.164207497012726522e-01	0.000000000000000000e+00	0.000000000000000000e+00	6.352132845576288211e+00	1.000000000000000000e+00
1.120000000000000000e+02	7.060641435123930876e+01	8.028683835290896909e+00	-2.563234912925540891e-03	8.986630803948871460e+01	1.941356368986998371e-01	0.000000000000000000e+00	0.000000000000000000e+00	7.536127614503967287e+00	1.000000000000000000e+00
1.120000000000000000e+02	8.483369706940109722e+01	1.088086992508922890e+01	-2.162367135061930064e-03	7.556147178249634067e+01	2.231323680838369627e-01	0.000000000000000000e+00	0.000000000000000000e+00	3.111217942551475879e+00	1.000000000000000000e+00
1.130000000000000000e+02	4.585734357834060404e+01	8.412367361489785367e+00	-3.884661226559006555e-03	1.370209762020147934e+02	1.642441535797459773e-01	0.000000000000000000e+00	0.000000000000000000e+00	6.840276166164222182e+00	1.000000000000000000e+00
1.130000000000000000e+02	8.039245232436524446e+00	2.496681006653717105e+01	-2.539449089611060372e-03	8.901751867167088506e+01	3.307029431883827808e-01	0.000000000000000000e+00	0.000000000000000000e+00	7.455930476958351427e+00	1.000000000000000000e+00
1.130000000000000000e+02	5.248989316884534873e+01	6.739446574695130643e+00	-1.568152682133671988e-03	5.435712231849656462e+01	4.560573955286072456e-01	0.000000000000000000e+00	0.000000000000000000e+00	6.840276166164222182e+00	1.000000000000000000e+00
1.130000000000000000e+02	1.178016835448130024e+02	1.019635708558783449e+01	-2.072781733121510216e-03	7.236464585499420821e+01	1.712142532190444877e-01	0.000000000000000000e+00	0.000000000000000000e+00	9.070341330306201044e+00	1.000000000000000000e+00
1.130000000000000000e+02	1.126873345008857683e+02	3.130474803451145149e+01	1.894227853596835856e-03	-6.599300874496380231e+01	4.340530993000418780e-01	0.000000000000000000e+00	0.000000000000000000e+00	9.620581362278336712e+00	1.000000000000000000e+00
1.140000000000000000e+02	1.366874832718001755e+02	5.446161726802661640e+00	-2.654148746520846279e-03	9.311053861847722146e+01	3.431797733890203927e-01	0.000000000000000000e+00	0.000000000000000000e+00	1.178982334987045455e+01	1.000000000000000000e+00
1.140000000000000000e+02	9.243245037296730970e+01	1.282567414774320014e+01	-1.884289264955375711e-03	6.563835344216202827e+01	3.254020279327451970e-01	0.000000000000000000e+00	0.000000000000000000e+00	6.931515133532132111e+00	1.000000000000000000e+00
1.140000000000000000e+02	2.462939062325347805e+01	1.933123204647527160e+01	-2.955406446479064923e-03	1.038608216470290415e+02	1.714682210895123182e-01	0.000000000000000000e+00	0.000000000000000000e+00	6.352132845576288211e+00	1.000000000000000000e+00
1.150000000000000000e+02	1.190371370045598525e+02	2.075723926050287815e+01	-5.615940299702553394e-03	1.988011067689123479e+02	9.985422477891614523e-02	0.000000000000000000e+00	0.000000000000000000e+00	9.305085473606586888e+00	1.000000000000000000e+00
1.160000000000000000e+02	6.242933208518193311e+01	1.583054087140454946e+01	-1.550838241571357232e-03	5.373926213914932504e+01	4.201896529206607944e-01	0.000000000000000000e+00	0.000000000000000000e+00	8.112399310826022614e+00	1.000000000000000000e+00
1.170000000000000000e+02	3.691917888947629933e+01	1.562521895158672081e+01	2.671282580989856568e-03	-9.372195392813324588e+01	2.328009140574517355e-01	0.000000000000000000e+00	0.000000000000000000e+00	1.148546977994477203e+01	1.000000000000000000e+00
1.170000000000000000e+02	1.249290510552054059e+02	4.586390577660747425e+00	-2.125860708290660747e-03	7.425875181813799486e+01	2.028216400408481279e-01	0.000000000000000000e+00	0.000000000000000000e+00	9.070341330306201044e+00	1.000000000000000000e+00
1.170000000000000000e+02	1.137946560889351311e+01	8.246040271216276807e+00	-1.658432042982074545e-03	5.757871194389598202e+01	2.570718648638635750e-01	0.000000000000000000e+00	0.000000000000000000e+00	1.705113529098323966e+01	1.000000000000000000e+00
1.170000000000000000e+02	9.400813112399360705e+01	1.957572097848668591e+01	-1.993251292706987258e-03	6.952662795882069702e+01	3.135567331438089411e-01	0.000000000000000000e+00	0.000000000000000000e+00	6.931515133532132111e+00	1.000000000000000000e+00
1.190000000000000000e+02	6.549022899004309295e+01	8.299485736700111360e+00	-1.856929445009124604e-03	6.466202716710513698e+01	1.714156156970988443e-01	0.000000000000000000e+00	0.000000000000000000e+00	8.129322315183886261e+00	1.000000000000000000e+00
1.190000000000000000e+02	1.016875289311914088e+02	1.473319710750985223e+01	-2.710896634392327698e-03	9.513556853796328028e+01	1.658570257054435837e-01	0.000000000000000000e+00	0.000000000000000000e+00	9.078721722917542536e+00	1.000000000000000000e+00
1.190000000000000000e+02	1.135222191253810848e+02	2.825192380736932307e+01	-2.451526271475774031e-03	8.588002150644221899e+01	1.676642467909075229e-01	0.000000000000000000e+00	0.000000000000000000e+00	9.305085473606586888e+00	1.000000000000000000e+00
1.200000000000000000e+02	5.648393472011225924e+01	1.031118649342580795e+01	-1.553908238746486235e-03	5.384881398972133582e+01	3.453354177366506628e-01	0.000000000000000000e+00	0.000000000000000000e+00	6.735779377376243104e+00	1.000000000000000000e+00
1.220000000000000000e+02	8.595915123426833304e+01	2.288036163629650943e+01	-2.153127611814211612e-03	7.523176240087511246e+01	3.354747353734477411e-01	0.000000000000000000e+00	0.000000000000000000e+00	7.165879088595401569e+00	1.000000000000000000e+00
1.220000000000000000e+02	8.154750377913332215e+01	1.723348729344367314e+01	-1.834609237323900398e-03	6.386553781627527115e+01	4.360753555708909435e-01	0.000000000000000000e+00	0.000000000000000000e+00	7.165879088595401569e+00	1.000000000000000000e+00
1.230000000000000000e+02	1.353288648797480391e+02	2.629338461887364531e+01	-5.193296624410205856e-03	1.837192046955372007e+02	1.175743496505528007e-01	0.000000000000000000e+00	0.000000000000000000e+00	6.448912905828387387e+00	1.000000000000000000e+00
1.240000000000000000e+02	3.078752420383425914e+01	2.306432635180644652e+01	2.221438345521687275e-03	-7.766940871280422698e+01	3.421811853711718143e-01	0.000000000000000000e+00	0.000000000000000000e+00	2.090298253844478182e+01	1.000000000000000000e+00
1.250000000000000000e+02	1.094603316590887943e+01	1.648785979335317364e+01	-4.499690114146754315e-03	1.589680819962256919e+02	9.452370126148723628e-02	0.000000000000000000e+00	0.000000000000000000e+00	1.411963958895269577e+01	1.000000000000000000e+00
1.250000000000000000e+02	1.167191171261228106e+02	1.829354408408865851e+01	-4.251318637928542046e-03	1.501050266587676845e+02	1.398332941486198910e-01	0.000000000000000000e+00	0.000000000000000000e+00	9.324889666312090597e+00	1.000000000000000000e+00
1.250000000000000000e+02	1.119256987155082186e+02	8.602010975350136590e+00	-2.475056021854201826e-03	8.671967299483357294e+01	2.156303146187698028e-01	0.000000000000000000e+00	0.000000000000000000e+00	6.515664419568800270e+00	1.000000000000000000e+00
1.250000000000000000e+02	5.464542681005207925e+01	1.679120288887830981e+01	1.737819625434634677e-03	-6.041163200016634249e+01	4.274006469139927100e-01	0.000000000000000000e+00	0.000000000000000000e+00	6.735779377376243104e+00	1.000000000000000000e+00
1.260000000000000000e+02	9.375828386527325620e+01	6.073199625499330345e+00	-2.235666227563928073e-03	7.817712605537224135e+01	3.096614569876110501e-01	0.000000000000000000e+00	0.000000000000000000e+00	1.027724501116903966e+01	1.000000000000000000e+00
1.270000000000000000e+02	1.216314766622434433e+02	1.036749266634106093e+01	-3.002529952809853027e-03	1.055424086418975094e+02	2.356068281163017364e-01	0.000000000000000000e+00	0.000000000000000000e+00	7.236469760521275774e+00	1.000000000000000000e+00
1.280000000000000000e+02	9.217052816292360262e+01	1.622705588060039972e+01	-1.953967514723991324e-03	6.812479911990115511e+01	2.501978149484959113e-01	0.000000000000000000e+00	0.000000000000000000e+00	4.334047188311293652e+00	1.000000000000000000e+00
1.280000000000000000e+02	1.042583866992862909e+02	1.262439359769447123e+01	-2.712448319790311969e-03	9.519093992665115422e+01	2.125841475588520213e-01	0.000000000000000000e+00	0.000000000000000000e+00	3.620266103759499199e+00	1.000000000000000000e+00
1.280000000000000000e+02	1.344201707410062170e+02	1.990881316660089340e+01	-1.670521286630489207e-03	5.801011267104620828e+01	2.734812803517902013e-01	0.000000000000000000e+00	0.000000000000000000e+00	6.448912905828387387e+00	1.000000000000000000e+00
1.290000000000000000e+02	6.790170948221251024e+01	5.415403828036197353e+00	-2.908368495117258541e-03	1.021822876533989870e+02	1.896243829995605257e-01	0.000000000000000000e+00	0.000000000000000000e+00	1.305856137735206168e+01	1.000000000000000000e+00
1.290000000000000000e+02	1.266730683554676773e+02	3.110654015590068866e+01	-1.962712676295418675e-03	6.843686736591212139e+01	2.569614708727946395e-01	0.000000000000000000e+00	0.000000000000000000e+00	9.500364639958315038e+00	1.000000000000000000e+00
1.300000000000000000e+02	1.171393510884783637e+02	4.694107219849292356e+00	-1.806474435798211941e-03	6.286155657564563626e+01	3.316858694302098343e-01	0.000000000000000000e+00	0.000000000000000000e+00	6.515664419568800270e+00	1.000000000000000000e+00
1.300000000000000000e+02	4.318074792319217892e+01	6.930646290059770287e+00	-1.551429407711922819e-03	5.376035771057823354e+01	4.011835560899404962e-01	0.000000000000000000e+00	0.000000000000000000e+00	5.977770376347991466e+00	1.000000000000000000e+00
1.300000000000000000e+02	8.896099227504127072e+00	3.045789891177000897e+01	-2.084623897029941504e-03	7.278722962199434221e+01	3.157245375402353282e-01	0.000000000000000000e+00	0.000000000000000000e+00	7.904617202630275230e+00	1.000000000000000000e+00
1.300000000000000000e+02	7.418115351982461902e+01	2.533175896986783115e+01	-2.340982249171248437e-03	8.193529402876110623e+01	2.120438645745095219e-01	0.000000000000000000e+00	0.000000000000000000e+00	8.643945033063651806e+00	1.000000000000000000e+00
1.320000000000000000e+02	5.417253711083998269e+01	8.748481048002252791e+00	-2.549443636362161945e-03	8.937417082141290336e+01	2.018723411378471333e-01	0.000000000000000000e+00	0.000000000000000000e+00	3.639647248863634221e+00	1.000000000000000000e+00
1.320000000000000000e+02	8.221101974517347344e+01	2.853160805031326674e+01	-1.783815652394560693e-03	6.205298526043713991e+01	3.969436175966599700e-01	0.000000000000000000e+00	0.000000000000000000e+00	8.643945033063651806e+00	1.000000000000000000e+00
1.320000000000000000e+02	3.579431000564696319e+01	1.931963178209551657e+01	-1.997634968078926786e-03	6.968305798852674116e+01	3.266526243058393009e-01	0.000000000000000000e+00	0.000000000000000000e+00	1.028736017207008757e+01	1.000000000000000000e+00
1.320000000000000000e+02	9.368170955590515803e+01	2.028911149666664926e+01	-1.542694305382829320e-03	5.344864842535783112e+01	4.039394736736419134e-01	0.000000000000000000e+00	0.000000000000000000e+00	4.334047188311293652e+00	1.000000000000000000e+00
1.320000000000000000e+02	5.693556427164449474e+01	2.045362169463514590e+01	-2.520976022736497006e-03	8.835831328925421246e+01	2.514834261173120034e-01	0.000000000000000000e+00	0.000000000000000000e+00	6.657348467898350997e+00	1.000000000000000000e+00
1.330000000000000000e+02	1.109903871968057985e+02	2.138536692103214421e+01	1.689007852963087062e-03	-5.866979977723166684e+01	4.830328142732362995e-01	0.000000000000000000e+00	0.000000000000000000e+00	5.753056162793278361e+00	1.000000000000000000e+00
1.330000000000000000e+02	1.267376210132267857e+02	2.160639482824666757e+01	-2.520159609658245876e-03	8.832917985412333906e+01	2.463786097945867004e-01	0.000000000000000000e+00	0.000000000000000000e+00	7.867868441818269609e+00	1.000000000000000000e+00
1.340000000000000000e+02	9.601804223045444076e+01	1.402406068370924785e+01	-3.252528705470492543e-03	1.144635328098757299e+02	1.545600332498749951e-01	0.000000000000000000e+00	0.000000000000000000e+00	6.686502228751949772e+00	1.000000000000000000e+00
1.340000000000000000e+02	4.985857876510674203e+01	2.055109096178583883e+01	-1.999626888307140526e-03	6.975413901392980165e+01	3.693204205604485590e-01	0.000000000000000000e+00	0.000000000000000000e+00	7.077656682672896160e+00	1.000000000000000000e+00
1.340000000000000000e+02	1.409137558201920513e+02	2.686541002849077131e+01	-1.797020507851576198e-03	6.252419623208606936e+01	2.971156290628813590e-01	0.000000000000000000e+00	0.000000000000000000e+00	1.339359246286329075e+01	1.000000000000000000e+00
1.340000000000000000e+02	9.232793874151466795e+00	2.256045566505797595e+01	-1.741483588453420156e-03	6.054237932866136163e+01	2.532108141810460733e-01	0.000000000000000000e+00	0.000000000000000000e+00	6.756133039655500383e+00	1.000000000000000000e+00
1.350000000000000000e+02	2.454824174487437816e+01	2.044592565006813345e+01	-4.285576048352083764e-03	1.513274912063275224e+02	1.000060820573184239e-01	0.000000000000000000e+00	0.000000000000000000e+00	1.111525149156344305e+01	1.000000000000000000e+00
1.350000000000000000e+02	6.810634200021837614e+01	5.888588446524471109e+00	1.772517949397954713e-03	-6.164983040397081027e+01	3.650459705521087450e-01	0.000000000000000000e+00	0.000000000000000000e+00	8.892935915083491238e+00	1.000000000000000000e+00
1.350000000000000000e+02	4.381275028513934444e+01	1.287491341787601762e+01	-3.666870572868533452e-03	1.292491875689919141e+02	2.326441478939562657e-01	0.000000000000000000e+00	0.000000000000000000e+00	5.977770376347991466e+00	1.000000000000000000e+00
1.370000000000000000e+02	1.417142131227471680e+02	1.349575830647293451e+01	-1.712673185096132708e-03	5.951428945643391444e+01	2.463969150233815686e-01	0.000000000000000000e+00	0.000000000000000000e+00	4.360268273891021451e+00	1.000000000000000000e+00
1.370000000000000000e+02	6.274975374878771106e+01	2.369638122116584711e+01	1.259982236007803564e-03	-4.336016019156127044e+01	4.273517870911495153e-01	0.000000000000000000e+00	0.000000000000000000e+00	6.657348467898350997e+00	1.000000000000000000e+00
1.370000000000000000e+02	1.559869611794832167e+01	2.939848702198267816e+01	-1.803228177627985923e-03	6.274571490879855418e+01	3.974528387944857855e-01	0.000000000000000000e+00	0.000000000000000000e+00	9.342557691331817793e+00	1.000000000000000000e+00
1.380000000000000000e+02	5.926286019588180665e+01	4.952031578977248216e+00	-2.112007555767870907e-03	7.376440657657789757e+01	1.643600923954293691e-01	0.000000000000000000e+00	0.000000000000000000e+00	8.892935915083491238e+00	1.000000000000000000e+00
1.380000000000000000e+02	7.278845190268417298e+01	2.194650562602956612e+01	1.743113567886990381e-03	-6.060054461454128472e+01	3.218305997232777660e-01	0.000000000000000000e+00	0.000000000000000000e+00	3.681064713870990879e+00	1.000000000000000000e+00
1.390000000000000000e+02	1.318868257316470647e+02	1.495846529991493412e+01	-2.352680565882725450e-03	8.235274465532918953e+01	2.874656436168659956e-01	0.000000000000000000e+00	0.000000000000000000e+00	9.935645660117787159e+00	1.000000000000000000e+00
1.390000000000000000e+02	8.611386109176213211e+01	2.238267084808289908e+01	2.545398835675652741e-03	-8.922983342462575251e+01	3.857312648342030581e-01	0.000000000000000000e+00	0.000000000000000000e+00	1.254565499275447671e+01	1.000000000000000000e+00
1.390000000000000000e+02	1.059853486024864537e+02	2.241170140254802945e+01	-4.030160216257906193e-03	1.422130603208553907e+02	2.347022494227452016e-01	0.000000000000000000e+00	0.000000000000000000e+00	6.530830389052849405e+00	1.000000000000000000e+00
1.390000000000000000e+02	1.272163236103240003e+01	6.931519808377863079e+00	-2.447648743781085951e-03	8.574165319195689960e+01	1.932649220193690676e-01	0.000000000000000000e+00	0.000000000000000000e+00	3.288402805823520847e+00	1.000000000000000000e+00
1.390000000000000000e+02	1.380667375235837113e+01	1.758803608207237801e+01	-1.340226163702590897e-03	4.622363864924467691e+01	3.886965685200700626e-01	0.000000000000000000e+00	0.000000000000000000e+00	6.756133039655500383e+00	1.000000000000000000e+00
1.400000000000000000e+02	1.138277742824230785e+02	1.998621551283027742e+01	-2.084890613957349204e-03	7.279674732879000487e+01	4.910073675516070102e-01	0.000000000000000000e+00	0.000000000000000000e+00	4.853205471437964214e+00	1.000000000000000000e+00
1.410000000000000000e+02	3.032798571498475582e+01	1.869751233041884930e+01	-2.153136220404530503e-03	7.523206959562040197e+01	3.101521769833095465e-01	0.000000000000000000e+00	0.000000000000000000e+00	1.074873369017980451e+01	1.000000000000000000e+00
1.410000000000000000e+02	1.109848590336495846e+02	1.605284085024262453e+01	-2.444507309067424274e-03	8.562955211605986960e+01	3.692334469063182079e-01	0.000000000000000000e+00	0.000000000000000000e+00	4.853205471437964214e+00	1.000000000000000000e+00
1.410000000000000000e+02	1.435717069940318709e+02	1.744058478408134150e+01	-1.580722838365931915e-03	5.480568425476790395e+01	3.796714599687124325e-01	0.000000000000000000e+00	0.000000000000000000e+00	4.360268273891021451e+00	1.000000000000000000e+00
1.410000000000000000e+02	7.339110274917447896e+01	1.831510790821750589e+01	-2.740200171048267925e-03	9.618125571154453723e+01	1.356292713278576256e-01	0.000000000000000000e+00	0.000000000000000000e+00	3.681064713870990879e+00	1.000000000000000000e+00
1.410000000000000000e+02	1.214870597228127878e+02	2.294278691011822602e+01	-1.528168472653429737e-03	5.293029880943729637e+01	4.146703149509696207e-01	0.000000000000000000e+00	0.000000000000000000e+00	5.370993345592278700e+00	1.000000000000000000e+00
1.420000000000000000e+02	1.160599072709131008e+02	1.288260024113880498e+01	-2.350512796247225186e-03	8.227538850102820334e+01	4.125384328994095018e-01	0.000000000000000000e+00	0.000000000000000000e+00	5.983856626805365231e+00	1.000000000000000000e+00
1.420000000000000000e+02	8.260980118437753106e+01	1.033630113091560787e+01	-1.505456638190290830e-03	5.211983438442766925e+01	2.579162287108411888e-01	0.000000000000000000e+00	0.000000000000000000e+00	1.023705999554901247e+01	1.000000000000000000e+00
1.420000000000000000e+02	1.208073334199388142e+02	1.761497857351509566e+01	-2.371731216969169814e-03	8.303256094246764007e+01	3.214437427272666126e-01	0.000000000000000000e+00	0.000000000000000000e+00	5.370993345592278700e+00	1.000000000000000000e+00
1.420000000000000000e+02	9.985890948189532423e+01	2.687332785703986104e+01	-2.051022914695152521e-03	7.158818949725578307e+01	3.286777441096850882e-01	0.000000000000000000e+00	0.000000000000000000e+00	7.578876362478197848e+00	1.000000000000000000e+00
1.420000000000000000e+02	1.232762935595317515e+02	2.977776776668940784e+01	-1.708764463499738576e-03	5.937480799771309847e+01	2.205166033394250213e-01	0.000000000000000000e+00	0.000000000000000000e+00	7.065289876017444293e+00	1.000000000000000000e+00
1.430000000000000000e+02	2.947353515797636447e+01	2.941223072093357160e+01	-2.835762620611352158e-03	9.959137063922055688e+01	2.455324575974804358e-01	0.000000000000000000e+00	0.000000000000000000e+00	7.943183386699956827e+00	1.000000000000000000e+00
1.440000000000000000e+02	1.015583311170077536e+02	4.848296471478922953e+00	-2.649858434552897733e-03	9.295744023147291557e+01	2.397686835903007907e-01	0.000000000000000000e+00	0.000000000000000000e+00	1.464244662953951348e+01	1.000000000000000000e+00
1.440000000000000000e+02	9.434789862193394328e+00	6.830231106274588626e+00	-1.951808742528938698e-03	6.804776403633582049e+01	2.924093348536707104e-01	0.000000000000000000e+00	0.000000000000000000e+00	3.288402805823520847e+00	1.000000000000000000e+00
1.440000000000000000e+02	6.175696838092450491e+01	1.011027783953584169e+01	-1.366921369925187162e-03	4.717624839976149076e+01	4.443029930040121034e-01	0.000000000000000000e+00	0.000000000000000000e+00	7.312014018840561569e+00	1.000000000000000000e+00
1.440000000000000000e+02	9.626637823385037152e+00	3.197452219819827235e+01	-1.736732906601872080e-03	6.037285279211198485e+01	4.226509266936246956e-01	0.000000000000000000e+00	0.000000000000000000e+00	1.026150482575636147e+01	1.000000000000000000e+00
1.450000000000000000e+02	5.778254574732087256e+00	2.246198165108319245e+01	-2.215051175902090635e-03	7.744148464257612829e+01	3.026460880141369492e-01	0.000000000000000000e+00	0.000000000000000000e+00	1.026150482575636147e+01	1.000000000000000000e+00
1.450000000000000000e+02	6.213419931329548263e+01	2.215579025742904662e+01	-1.968706323301644325e-03	6.865074870968888376e+01	3.410508628962446442e-01	0.000000000000000000e+00	0.000000000000000000e+00	3.470382966331042152e+00	1.000000000000000000e+00
1.450000000000000000e+02	6.705744434773399121e+01	5.073363750830740315e+00	-1.593130480365523511e-03	5.524844692350983166e+01	2.908271310531977960e-01	0.000000000000000000e+00	0.000000000000000000e+00	7.312014018840561569e+00	1.000000000000000000e+00
1.450000000000000000e+02	6.150085501505890306e+01	1.874368930158206936e+01	2.008790415127603615e-03	-7.008113648776487992e+01	3.543931398022449608e-01	0.000000000000000000e+00	0.000000000000000000e+00	3.470382966331042152e+00	1.000000000000000000e+00
1.450000000000000000e+02	2.166555677476675967e+01	3.087155792278986866e+01	-1.771692541613390480e-03	6.162037599567098312e+01	3.110567487409209297e-01	0.000000000000000000e+00	0.000000000000000000e+00	7.943183386699956827e+00	1.000000000000000000e+00
1.460000000000000000e+02	3.325755664254571542e+01	7.106475645367781091e+00	-2.147673555010086617e-03	7.503713615793999736e+01	2.019074525233712780e-01	0.000000000000000000e+00	0.000000000000000000e+00	7.165399520045353299e+00	1.000000000000000000e+00
1.460000000000000000e+02	7.981458156912212587e+01	2.018435396662690806e+01	-3.195570052230008954e-03	1.124309817967555318e+02	1.140058960969344559e-01	0.000000000000000000e+00	0.000000000000000000e+00	6.689929818555280683e+00	1.000000000000000000e+00
1.460000000000000000e+02	1.292529708299977926e+02	1.408885347131577248e+01	-1.772510417705969567e-03	6.164956163799226374e+01	4.076203888065410563e-01	0.000000000000000000e+00	0.000000000000000000e+00	6.351464907480018240e+00	1.000000000000000000e+00
1.470000000000000000e+02	6.252119440646465165e+01	3.252312698556620774e+01	-2.539031917035704938e-03	8.900263200401909103e+01	2.072311985195148809e-01	0.000000000000000000e+00	0.000000000000000000e+00	1.037455714894466041e+01	1.000000000000000000e+00
1.480000000000000000e+02	1.336710621841858995e+02	1.865191990267511102e+01	-3.052071548367519746e-03	1.073102843642602124e+02	2.523301989257868971e-01	0.000000000000000000e+00	0.000000000000000000e+00	6.351464907480018240e+00	1.000000000000000000e+00
1.480000000000000000e+02	2.686000108187820956e+01	1.326716786820911231e+01	-2.312054478153765733e-03	8.090301592975747269e+01	2.265294710942465928e-01	0.000000000000000000e+00	0.000000000000000000e+00	8.881601534430904721e+00	1.000000000000000000e+00
1.480000000000000000e+02	1.269881610188192411e+02	5.691170747121714335e+00	-1.635238811527540276e-03	5.675106902383938490e+01	3.446552444768929968e-01	0.000000000000000000e+00	0.000000000000000000e+00	3.139333155858617719e+00	1.000000000000000000e+00
1.480000000000000000e+02	1.127463601923960539e+02	2.745492065041307228e+01	-1.553308368036825614e-03	5.382740779857573443e+01	3.332116946950405278e-01	0.000000000000000000e+00	0.000000000000000000e+00	1.857766132685434002e+01	1.000000000000000000e+00
1.490000000000000000e+02	1.430394796917345559e+02	1.500415006104295657e+01	1.973313095116698349e-03	-6.881513986339766120e+01	3.714584963037976806e-01	0.000000000000000000e+00	0.000000000000000000e+00	3.353188230208877130e+00	1.000000000000000000e+00
1.500000000000000000e+02	4.036838429667578509e+01	7.989130932059717694e+00	2.683633465266998912e-03	-9.416269121601197867e+01	1.452655661813964105e-01	0.000000000000000000e+00	0.000000000000000000e+00	7.165399520045353299e+00	1.000000000000000000e+00
1.500000000000000000e+02	4.622412363746413178e+01	2.563245816821892831e+01	-2.065740795387378727e-03	7.211339228225956788e+01	1.350796401257243762e-01	0.000000000000000000e+00	0.000000000000000000e+00	1.264580165844777326e+01	1.000000000000000000e+00
1.500000000000000000e+02	9.367262342226645444e+01	2.420036397949295903e+01	-2.361866511994879878e-03	8.268054215429562248e+01	1.516139949589897506e-01	0.000000000000000000e+00	0.000000000000000000e+00	8.523471510972818521e+00	1.000000000000000000e+00
1.510000000000000000e+02	6.561412482080022812e+01	7.875006616428049000e+00	-1.616668976300634011e-03	5.608841049424660952e+01	2.241212649970443227e-01	0.000000000000000000e+00	0.000000000000000000e+00	1.170501639785729786e+01	1.000000000000000000e+00
1.520000000000000000e+02	6.407207839028939134e+01	2.212700760118007892e+01	-1.915261313961144759e-03	6.674358093620574550e+01	3.409400962924066247e-01	0.000000000000000000e+00	0.000000000000000000e+00	1.051116260866004914e+01	1.000000000000000000e+00
1.520000000000000000e+02	1.128189836803197750e+02	8.877401273372953483e+00	-1.742728492616814123e-03	6.058680332878405750e+01	2.987083806110797379e-01	0.000000000000000000e+00	0.000000000000000000e+00	1.273510673680716287e+01	1.000000000000000000e+00
1.520000000000000000e+02	1.443022620326999288e+02	1.811047458796498333e+01	-2.602259366636001936e-03	9.125888297609701283e+01	4.228236321282846655e-01	0.000000000000000000e+00	0.000000000000000000e+00	3.353188230208877130e+00	1.000000000000000000e+00
1.520000000000000000e+02	2.824502532287001344e+01	2.922522285496378558e+01	-2.506012449328018539e-03	8.782434303959099964e+01	2.025452281733259863e-01	0.000000000000000000e+00	0.000000000000000000e+00	1.078761279500256087e+01	1.000000000000000000e+00
1.530000000000000000e+02	7.836051586954184245e+01	9.295785745018205759e+00	-2.392017822348998547e-03	8.375648185652875100e+01	2.349616526058641020e-01	0.000000000000000000e+00	0.000000000000000000e+00	1.282533033101595166e+01	1.000000000000000000e+00
1.530000000000000000e+02	7.812542944715784188e+01	2.448605150680054621e+01	-2.910234494967418005e-03	1.022488752510711265e+02	3.226862934152632256e-01	0.000000000000000000e+00	0.000000000000000000e+00	7.217523669905919093e+00	1.000000000000000000e+00
1.540000000000000000e+02	9.819114974575923327e+01	1.697315937036031741e+01	-2.199293372400291328e-03	7.687917255038348685e+01	2.041369256622765915e-01	0.000000000000000000e+00	0.000000000000000000e+00	8.523471510972818521e+00	1.000000000000000000e+00
1.540000000000000000e+02	1.302540507717872629e+02	1.841035699339592568e+01	-2.259590505373582081e-03	7.903085612681323369e+01	4.052406738989686730e-01	0.000000000000000000e+00	0.000000000000000000e+00	1.252257817133507700e+01	1.000000000000000000e+00
1.540000000000000000e+02	1.092783741365368968e+02	2.824061636275384757e+01	-3.209063453467241901e-03	1.129124894307120570e+02	2.111567478377066598e-01	0.000000000000000000e+00	0.000000000000000000e+00	1.156583151781077490e+01	1.000000000000000000e+00
1.560000000000000000e+02	5.544707973259008327e+01	1.367488618831660752e+01	-1.547183482311412098e-03	5.360884324379468069e+01	4.290334161561883963e-01	0.000000000000000000e+00	0.000000000000000000e+00	6.269275949228490852e+00	1.000000000000000000e+00
1.560000000000000000e+02	2.385716614424586623e+01	1.816083990952819249e+01	-3.186015121921785542e-03	1.120900172167772126e+02	1.791512144298594844e-01	0.000000000000000000e+00	0.000000000000000000e+00	6.511212533644643585e+00	1.000000000000000000e+00
1.560000000000000000e+02	5.235112126328146154e+00	2.618590641864189195e+01	-2.194484849901312540e-03	7.670758198914522552e+01	3.797911644818516841e-01	0.000000000000000000e+00	0.000000000000000000e+00	1.320117299177943693e+01	1.000000000000000000e+00
1.580000000000000000e+02	9.057711050391146657e+00	7.111966535187367988e+00	-1.448074838185388867e-03	5.007218351666227818e+01	3.354404399674600912e-01	0.000000000000000000e+00	0.000000000000000000e+00	7.322319796456567609e+00	1.000000000000000000e+00
1.580000000000000000e+02	1.024134891871527628e+02	7.134863992376124564e+00	1.624989836633043304e-03	-5.638533768856182604e+01	4.115640382208971548e-01	0.000000000000000000e+00	0.000000000000000000e+00	9.016805321553112762e+00	1.000000000000000000e+00
1.580000000000000000e+02	2.293283285582047526e+01	7.811717193289355876e+00	-1.475467351401509074e-03	5.104967644041984443e+01	4.759848437540118438e-01	0.000000000000000000e+00	0.000000000000000000e+00	7.185645761538328458e+00	1.000000000000000000e+00
1.580000000000000000e+02	2.792272867029982564e+01	1.307486999170161823e+01	-2.387047005910388278e-03	8.357909988884642871e+01	3.062289823875457007e-01	0.000000000000000000e+00	0.000000000000000000e+00	6.175722692774456846e+00	1.000000000000000000e+00
1.580000000000000000e+02	4.619392385152808345e+01	1.956682384011192610e+01	-1.867101796356475038e-03	6.502502421602721938e+01	4.220601555395472326e-01	0.000000000000000000e+00	0.000000000000000000e+00	4.738670736505906866e+00	1.000000000000000000e+00
1.580000000000000000e+02	7.067673909719432856e+01	2.932760320636159435e+01	-1.915462106553897804e-03	6.675074615456341576e+01	3.221776317789201149e-01	0.000000000000000000e+00	0.000000000000000000e+00	8.883896149165749989e+00	1.000000000000000000e+00
1.590000000000000000e+02	4.484500151955336378e+01	2.804608419701271771e+01	-2.637301334475505767e-03	9.250934419984106682e+01	3.210272967350688011e-01	0.000000000000000000e+00	0.000000000000000000e+00	8.585886538838575888e+00	1.000000000000000000e+00
1.590000000000000000e+02	4.992912125727907835e+01	1.665078188412287119e+01	1.686152174473738415e-03	-5.856789581924717680e+01	4.489613791790294517e-01	0.000000000000000000e+00	0.000000000000000000e+00	4.158975840875478447e+00	1.000000000000000000e+00
1.600000000000000000e+02	9.865770615721373815e+01	1.533223381682656239e+01	2.382494375031123102e-03	-8.341664073682005665e+01	2.415363922267041996e-01	0.000000000000000000e+00	0.000000000000000000e+00	6.996640151501622107e+00	1.000000000000000000e+00
1.610000000000000000e+02	3.407219886233976069e+01	1.364369961053462355e+01	-1.673409428362681748e-03	5.811317506929178478e+01	3.751227084045694049e-01	0.000000000000000000e+00	0.000000000000000000e+00	6.175722692774456846e+00	1.000000000000000000e+00
1.610000000000000000e+02	6.905873413689430151e+01	1.509189200678825316e+01	-1.730636056712053046e-03	6.015528868700450005e+01	2.822861812985834051e-01	0.000000000000000000e+00	0.000000000000000000e+00	1.097703813556489472e+01	1.000000000000000000e+00
1.610000000000000000e+02	1.334355012017652768e+02	1.765407611794583786e+01	-2.023659536009430118e-03	7.061173622973845454e+01	2.927665765650725449e-01	0.000000000000000000e+00	0.000000000000000000e+00	7.063774241971817247e+00	1.000000000000000000e+00
1.620000000000000000e+02	1.087393264355599776e+01	2.639623325080183847e+01	-2.929648605582908880e-03	1.029416614732758433e+02	3.014403267535087361e-01	0.000000000000000000e+00	0.000000000000000000e+00	6.740599007104722595e+00	1.000000000000000000e+00
1.620000000000000000e+02	5.406154736831624064e+00	3.042340430105151228e+01	-2.866501111352938620e-03	1.006882636825798016e+02	1.954014772573005043e-01	0.000000000000000000e+00	0.000000000000000000e+00	6.790780655067003124e+00	1.000000000000000000e+00
1.620000000000000000e+02	9.099109913458188714e+01	2.765986230914338151e+01	1.662187011978901027e-03	-5.771270679111455593e+01	2.560743295973754163e-01	0.000000000000000000e+00	0.000000000000000000e+00	1.377604195300120438e+01	1.000000000000000000e+00
1.630000000000000000e+02	1.617180864899510340e+01	5.378189571700666249e+00	-1.936255296177061399e-03	6.749274436256393983e+01	2.319711760781537624e-01	0.000000000000000000e+00	0.000000000000000000e+00	7.185645761538328458e+00	1.000000000000000000e+00
1.630000000000000000e+02	1.160234461279173530e+02	6.677526883760466880e+00	-2.213372219384927668e-03	7.738157162539968681e+01	1.961791742573946173e-01	0.000000000000000000e+00	0.000000000000000000e+00	9.793759439384404075e+00	1.000000000000000000e+00
1.630000000000000000e+02	1.112155554295500082e+02	1.911375358726201767e+01	-2.773360911563958753e-03	9.736458595017241180e+01	3.137148362798563017e-01	0.000000000000000000e+00	0.000000000000000000e+00	4.306791317569368616e+00	1.000000000000000000e+00
1.640000000000000000e+02	5.985333938965878531e+01	9.112253742042231153e+00	-2.223867404729496042e-03	7.775608890049959143e+01	2.310291928548691143e-01	0.000000000000000000e+00	0.000000000000000000e+00	1.097703813556489472e+01	1.000000000000000000e+00
1.640000000000000000e+02	1.029642642727063588e+02	2.084644551093926523e+01	-2.382353173793116865e-03	8.341160201657238815e+01	2.630187008582099972e-01	0.000000000000000000e+00	0.000000000000000000e+00	5.933010629058421692e+00	1.000000000000000000e+00
1.650000000000000000e+02	1.308458022627812625e+02	1.108213835599391928e+01	-2.371503266573693307e-03	8.302442660675379216e+01	1.908918379023047951e-01	0.000000000000000000e+00	0.000000000000000000e+00	6.222777963119282774e+00	1.000000000000000000e+00
1.650000000000000000e+02	1.239368760578879431e+02	1.244773924553509836e+01	-2.644870192508494509e-03	9.277943643671615348e+01	1.809456528535509090e-01	0.000000000000000000e+00	0.000000000000000000e+00	7.042593776030054542e+00	1.000000000000000000e+00
1.650000000000000000e+02	3.418595021946066481e+01	2.341858645872390099e+01	-5.534974998541517498e-03	1.959118863337374705e+02	1.395481874397204169e-01	0.000000000000000000e+00	0.000000000000000000e+00	9.775548693866269900e+00	1.000000000000000000e+00
1.650000000000000000e+02	1.442798492647878561e+01	3.212374469512322861e+01	-2.780260477383007366e-03	9.761079471210341296e+01	2.235985975686161087e-01	0.000000000000000000e+00	0.000000000000000000e+00	6.740599007104722595e+00	1.000000000000000000e+00
1.660000000000000000e+02	4.115228610476759030e+01	8.628465639063396253e+00	-3.573033222930398732e-03	1.259006322602840697e+02	1.677576551445940645e-01	0.000000000000000000e+00	0.000000000000000000e+00	8.676416722875195831e+00	1.000000000000000000e+00
1.660000000000000000e+02	1.434992356777972589e+01	1.685017585156057862e+01	-1.742553841143969565e-03	6.058057094778701668e+01	3.727501036601797990e-01	0.000000000000000000e+00	0.000000000000000000e+00	1.015921870888182710e+01	1.000000000000000000e+00
1.660000000000000000e+02	1.155212398027491503e+02	1.901611378247109130e+01	-3.168872758079317731e-03	1.114782975392038225e+02	1.950659894996400467e-01	0.000000000000000000e+00	0.000000000000000000e+00	4.306791317569368616e+00	1.000000000000000000e+00
1.680000000000000000e+02	1.426087707691894195e+02	2.097851169166440499e+01	-1.891127300746129865e-03	6.588236652504811275e+01	2.854817449702431453e-01	0.000000000000000000e+00	0.000000000000000000e+00	1.297075626625765743e+01	1.000000000000000000e+00
1.680000000000000000e+02	1.360660187050073660e+02	7.695059101740306495e+00	-1.576433146127069126e-03	5.465260798259443220e+01	3.109280272472209061e-01	0.000000000000000000e+00	0.000000000000000000e+00	4.819929374450097725e+00	1.000000000000000000e+00
1.690000000000000000e+02	1.213905796496519400e+02	3.074552131909349839e+01	-2.488732431264707116e-03	8.720771121592359520e+01	2.176170136943770261e-01	0.000000000000000000e+00	0.000000000000000000e+00	1.045293002935067861e+01	1.000000000000000000e+00
1.690000000000000000e+02	1.122659448713589114e+02	1.294773723618099481e+01	-2.725310060635964017e-03	9.564990696500343859e+01	2.999960206985174960e-01	0.000000000000000000e+00	0.000000000000000000e+00	6.493087565111832049e+00	1.000000000000000000e+00
1.690000000000000000e+02	1.018875676884159560e+02	1.501194985236708845e+01	-1.608849923693878850e-03	5.580939014539109166e+01	3.408255172784575571e-01	0.000000000000000000e+00	0.000000000000000000e+00	5.933010629058421692e+00	1.000000000000000000e+00
1.690000000000000000e+02	9.443088549575688262e+01	2.569566101704918992e+01	-1.838475090392004650e-03	6.400348952550852744e+01	3.561477200714490143e-01	0.000000000000000000e+00	0.000000000000000000e+00	3.823287699758283864e+00	1.000000000000000000e+00
1.700000000000000000e+02	9.825415394796269197e+01	2.568352934400783383e+01	2.201718813056744838e-03	-7.696572361125080874e+01	2.774979847137631905e-01	0.000000000000000000e+00	0.000000000000000000e+00	3.823287699758283864e+00	1.000000000000000000e+00
1.710000000000000000e+02	8.414534015874542661e+01	1.612382079194145845e+01	-1.796746873674525411e-03	6.251443168548696860e+01	3.381436165795989046e-01	0.000000000000000000e+00	0.000000000000000000e+00	1.076801826768601522e+01	1.000000000000000000e+00
1.710000000000000000e+02	5.838663820404298122e+01	2.266102012635067453e+01	-2.200016414807831697e-03	7.690497408350208275e+01	1.912928770950994561e-01	0.000000000000000000e+00	0.000000000000000000e+00	9.877758527108289499e+00	1.000000000000000000e+00
1.710000000000000000e+02	1.215409915875177660e+02	6.997281013824477647e+00	-1.312187761742904897e-03	4.522309739577055865e+01	4.297805197828326040e-01	0.000000000000000000e+00	0.000000000000000000e+00	5.651104976496237775e+00	1.000000000000000000e+00
1.710000000000000000e+02	4.994643705337121986e+01	2.898662450729969464e+01	-1.648926135433492974e-03	5.723949672514913090e+01	3.330284658465562098e-01	0.000000000000000000e+00	0.000000000000000000e+00	1.054752417622649396e+01	1.000000000000000000e+00
1.720000000000000000e+02	1.408667098085293787e+02	8.125273122027316219e+00	-1.653915257761600418e-03	5.741753193254353960e+01	3.343175566731367843e-01	0.000000000000000000e+00	0.000000000000000000e+00	4.819929374450097725e+00	1.000000000000000000e+00
1.720000000000000000e+02	6.813955427737640491e+01	2.109553566894617305e+01	1.758138173892407653e-03	-6.113669279257329947e+01	2.327485722435013171e-01	0.000000000000000000e+00	0.000000000000000000e+00	9.877758527108289499e+00	1.000000000000000000e+00
1.720000000000000000e+02	1.073649829440267638e+02	3.097328295268662401e+01	-2.343851313272116675e-03	8.203767564793854206e+01	3.392280486767935699e-01	0.000000000000000000e+00	0.000000000000000000e+00	7.643195248727762348e+00	1.000000000000000000e+00
1.730000000000000000e+02	1.159200586711733507e+02	7.580462465292552743e+00	-2.726388405328471903e-03	9.568838734458678630e+01	2.527090143909389575e-01	0.000000000000000000e+00	0.000000000000000000e+00	5.651104976496237775e+00	1.000000000000000000e+00
1.730000000000000000e+02	9.026591561563262189e+01	7.264431789884384649e+00	-3.280862948008875669e-03	1.154746310381683116e+02	2.418303124874704446e-01	0.000000000000000000e+00	0.000000000000000000e+00	9.349193630829482515e+00	1.000000000000000000e+00
1.730000000000000000e+02	2.441134395560642645e+01	2.433076413472398158e+01	-3.128973543010483103e-03	1.100545070280682722e+02	2.243700241793341599e-01	0.000000000000000000e+00	0.000000000000000000e+00	4.600440269646388636e+00	1.000000000000000000e+00
1.740000000000000000e+02	7.362642084294789413e+01	4.430603587854005099e+00	-1.975880347642202089e-03	6.890675143468283181e+01	2.597204879553686174e-01	0.000000000000000000e+00	0.000000000000000000e+00	1.399302948842871253e+01	1.000000000000000000e+00
1.740000000000000000e+02	1.064912977589472973e+02	2.338018689063477495e+01	-2.224988652701899265e-03	7.779610026967023373e+01	2.316166145472801086e-01	0.000000000000000000e+00	0.000000000000000000e+00	6.685966627744345914e+00	1.000000000000000000e+00
1.750000000000000000e+02	4.240836946249224582e+01	7.961932907784555979e+00	2.816422083471722439e-03	-9.890120986256962965e+01	2.286576651653338121e-01	0.000000000000000000e+00	0.000000000000000000e+00	1.346249059158851402e+01	1.000000000000000000e+00
1.760000000000000000e+02	1.421818455824309524e+02	1.313826958446036919e+01	2.846100732900133223e-03	-9.996028281341813226e+01	1.870531061186718746e-01	0.000000000000000000e+00	0.000000000000000000e+00	5.182635973726304357e+00	1.000000000000000000e+00
1.760000000000000000e+02	9.132416321795328429e+01	3.250106659022379318e+01	-2.798172521242160357e-03	9.824998017070724643e+01	2.062334411025781300e-01	0.000000000000000000e+00	0.000000000000000000e+00	1.232572788070331882e+01	1.000000000000000000e+00
1.770000000000000000e+02	7.834437066865140764e+01	1.760428278943545521e+01	-1.849343554427670911e-03	6.439132712927850832e+01	2.508340994791110612e-01	0.000000000000000000e+00	0.000000000000000000e+00	8.741047785422448868e+00	1.000000000000000000e+00
1.770000000000000000e+02	2.762345307044286002e+01	2.103737595399447002e+01	1.767432248022693516e-03	-6.146834880469439355e+01	4.697927377102144586e-01	0.000000000000000000e+00	0.000000000000000000e+00	4.600440269646388636e+00	1.000000000000000000e+00
1.780000000000000000e+02	1.004056447472755025e+02	2.061125620012605353e+01	-2.972793366396390274e-03	1.044812682285834171e+02	2.290446147101149466e-01	0.000000000000000000e+00	0.000000000000000000e+00	6.685966627744345914e+00	1.000000000000000000e+00
1.780000000000000000e+02	1.127010140143572592e+01	1.290066916920158846e+01	-2.062194699307022278e-03	7.198685099712210445e+01	2.994927028795948409e-01	0.000000000000000000e+00	0.000000000000000000e+00	1.289639748301626554e+01	1.000000000000000000e+00
1.780000000000000000e+02	9.757282341878135412e+01	1.309680008269878115e+01	2.265136141001509573e-03	-7.922875033028657299e+01	3.258587564620983867e-01	0.000000000000000000e+00	0.000000000000000000e+00	8.030686609494328110e+00	1.000000000000000000e+00
1.780000000000000000e+02	1.168535328589763509e+02	1.424961593501942936e+01	-1.887805146296379520e-03	6.576381652415408041e+01	2.843041246944408851e-01	0.000000000000000000e+00	0.000000000000000000e+00	6.734165283245170386e+00	1.000000000000000000e+00
1.790000000000000000e+02	1.399435672658120495e+02	3.021196507529958808e+01	-1.889626207299424307e-03	6.582880049368483810e+01	2.251900682840399792e-01	0.000000000000000000e+00	0.000000000000000000e+00	1.721978418960440749e+01	1.000000000000000000e+00
1.800000000000000000e+02	5.389388053249334831e+01	2.522882148097033550e+01	-4.119332767830543793e-03	1.453951538172770483e+02	1.201819641720484055e-01	0.000000000000000000e+00	0.000000000000000000e+00	1.010753742401317901e+01	1.000000000000000000e+00
1.800000000000000000e+02	6.556668343691187317e+01	1.328557268769425015e+01	-1.222234565647356639e-03	4.201314685348040712e+01	3.138105635435821661e-01	0.000000000000000000e+00	0.000000000000000000e+00	1.044043967083110580e+01	1.000000000000000000e+00
1.800000000000000000e+02	5.380912627006193816e+01	1.512163940618674829e+01	-2.426994757973105314e-03	8.500462242682033320e+01	2.809864778655415396e-01	0.000000000000000000e+00	0.000000000000000000e+00	6.793955794971722639e+00	1.000000000000000000e+00
1.800000000000000000e+02	8.075048242404383814e+01	2.616696505506842030e+01	-1.611835190926928611e-03	5.591591843554134300e+01	2.865831555708869827e-01	0.000000000000000000e+00	0.000000000000000000e+00	8.894318487755143110e+00	1.000000000000000000e+00
1.810000000000000000e+02	7.093420819265946875e+01	2.224059689294912090e+01	-3.083824074324534141e-03	1.084433629244320656e+02	1.550662514400844572e-01	0.000000000000000000e+00	0.000000000000000000e+00	8.741047785422448868e+00	1.000000000000000000e+00
1.810000000000000000e+02	1.089695462347215340e+02	1.399332957713423475e+01	-1.825216566524423458e-03	6.353036341408606802e+01	2.555724033425889052e-01	0.000000000000000000e+00	0.000000000000000000e+00	6.911094531247244710e+00	1.000000000000000000e+00
1.820000000000000000e+02	9.104073595028492605e+01	2.375495066220749152e+01	-2.476991441501070514e-03	8.678873781537008369e+01	2.153205312903768709e-01	0.000000000000000000e+00	0.000000000000000000e+00	9.878478205010779334e+00	1.000000000000000000e+00
1.830000000000000000e+02	2.397072639321843823e+01	1.066209979166319322e+01	-2.645824603156847997e-03	9.281349427024767351e+01	2.374624047021658413e-01	0.000000000000000000e+00	0.000000000000000000e+00	5.409682738269261826e+00	1.000000000000000000e+00
1.830000000000000000e+02	8.093002038691636812e+01	8.142063123802367741e+00	1.132461731900115788e-03	-3.880963248292054146e+01	4.554167839994367473e-01	0.000000000000000000e+00	0.000000000000000000e+00	1.068830310940525941e+01	1.000000000000000000e+00
1.830000000000000000e+02	4.702092587102006860e+01	1.540122961788530986e+01	2.588109301655313037e-03	-9.075394251005779722e+01	2.343075269319992993e-01	0.000000000000000000e+00	0.000000000000000000e+00	6.793955794971722639e+00	1.000000000000000000e+00
1.840000000000000000e+02	1.241129737869194685e+02	1.495063105450747010e+01	-1.960264039712427981e-03	6.834948856595160294e+01	2.502641536496549302e-01	0.000000000000000000e+00	0.000000000000000000e+00	7.163715284591444465e+00	1.000000000000000000e+00
1.840000000000000000e+02	2.202771262694840360e+01	2.620216588148903014e+01	-2.207226164118883047e-03	7.716225164244733037e+01	2.618851944695999023e-01	0.000000000000000000e+00	0.000000000000000000e+00	1.566106498843771888e+01	1.000000000000000000e+00
1.840000000000000000e+02	1.038719044477718967e+02	9.326716690705740831e+00	-1.586456702928710225e-03	5.501029534655343411e+01	3.770544650977754042e-01	0.000000000000000000e+00	0.000000000000000000e+00	6.911094531247244710e+00	1.000000000000000000e+00
1.860000000000000000e+02	4.526425130535061214e+01	5.219717369169022625e+00	-1.371906261671328262e-03	4.735413264021456570e+01	4.083868291227418235e-01	0.000000000000000000e+00	0.000000000000000000e+00	1.033194547026017673e+01	1.000000000000000000e+00
1.860000000000000000e+02	9.161759538019374816e+01	8.017306875084562634e+00	2.247542574657674253e-03	-7.860092963822106071e+01	2.127103829579849448e-01	0.000000000000000000e+00	0.000000000000000000e+00	4.705107281526253793e+00	1.000000000000000000e+00
1.860000000000000000e+02	1.238008967739029202e+02	7.793716592489934314e+00	-1.661732261561940692e-03	5.769647917040858687e+01	2.650997544799688077e-01	0.000000000000000000e+00	0.000000000000000000e+00	7.163715284591444465e+00	1.000000000000000000e+00
1.870000000000000000e+02	2.816375087391793031e+01	7.244028254526621247e+00	-1.786148450947657894e-03	6.213623041798122415e+01	3.037683039837661969e-01	0.000000000000000000e+00	0.000000000000000000e+00	5.409682738269261826e+00	1.000000000000000000e+00
1.870000000000000000e+02	7.478968451883692126e+01	1.925486803087768806e+01	1.808092066135134771e-03	-6.291928118802866976e+01	3.424318553850235203e-01	0.000000000000000000e+00	0.000000000000000000e+00	1.269638363769543332e+01	1.000000000000000000e+00
1.870000000000000000e+02	1.109439732953233886e+02	1.466540590572183689e+01	-1.919098244295983123e-03	6.688050054711052894e+01	4.213240794184786031e-01	0.000000000000000000e+00	0.000000000000000000e+00	8.860911934955536751e+00	1.000000000000000000e+00
1.880000000000000000e+02	3.517552190159344860e+01	1.499075400563359217e+01	-2.922570953294612289e-03	1.026890977536184977e+02	2.086831800762273259e-01	0.000000000000000000e+00	0.000000000000000000e+00	6.317135467465114118e+00	1.000000000000000000e+00
1.880000000000000000e+02	1.396378836625842723e+02	2.524166457894775561e+01	-4.184724499466885295e-03	1.477286364898038187e+02	1.306614287850751399e-01	0.000000000000000000e+00	0.000000000000000000e+00	1.316747723484868793e+01	1.000000000000000000e+00
1.890000000000000000e+02	1.265663273723680362e+02	2.682813011023635497e+01	-2.346090811587299863e-03	8.211759141684179042e+01	2.678990607748670261e-01	0.000000000000000000e+00	0.000000000000000000e+00	1.212822854476588041e+01	1.000000000000000000e+00
1.900000000000000000e+02	2.051535699826328596e+01	8.338092699130456253e+00	-1.619708973066374090e-03	5.619689178996824808e+01	3.264704560682798462e-01	0.000000000000000000e+00	0.000000000000000000e+00	7.726247853007161659e+00	1.000000000000000000e+00
1.900000000000000000e+02	8.702288098272785533e+01	9.030536432682943371e+00	-1.944696614102807983e-03	6.779397004691440998e+01	2.191470478347488093e-01	0.000000000000000000e+00	0.000000000000000000e+00	4.705107281526253793e+00	1.000000000000000000e+00
1.900000000000000000e+02	2.885967242798687948e+01	1.486329443930252658e+01	-2.593821066802752193e-03	9.095776499139554971e+01	1.644934324518863011e-01	0.000000000000000000e+00	0.000000000000000000e+00	6.317135467465114118e+00	1.000000000000000000e+00
1.900000000000000000e+02	9.553174518776317825e+01	2.087842782497996197e+01	-2.658374772965148292e-03	9.326134299748127887e+01	1.833951321772827603e-01	0.000000000000000000e+00	0.000000000000000000e+00	4.437371898646234492e+00	1.000000000000000000e+00
1.900000000000000000e+02	5.160004047051439358e+01	1.545803514593182904e+01	-1.923122993109142864e-03	6.702412239931976501e+01	1.915730466531515575e-01	0.000000000000000000e+00	0.000000000000000000e+00	8.881459486855694863e+00	1.000000000000000000e+00
1.900000000000000000e+02	9.384368888209195347e+00	2.867873465196834459e+01	-3.873483864939750946e-03	1.366221156884540164e+02	1.677003196150070874e-01	0.000000000000000000e+00	0.000000000000000000e+00	7.131445184881723520e+00	1.000000000000000000e+00
1.910000000000000000e+02	8.766936055497754410e+01	1.764025899126925978e+01	-1.379337861580209315e-03	4.761932686557880601e+01	3.541164312251089408e-01	0.000000000000000000e+00	0.000000000000000000e+00	7.404641131518249431e+00	1.000000000000000000e+00
1.910000000000000000e+02	1.038414188164119025e+02	2.068175537900929584e+01	-1.189804113779554607e-03	4.085587672770088119e+01	3.319832731970997486e-01	0.000000000000000000e+00	0.000000000000000000e+00	4.495907975367496867e+00	1.000000000000000000e+00
1.930000000000000000e+02	6.971358423184300079e+01	1.553567394857063633e+01	-2.356278106772038538e-03	8.248112173174007467e+01	2.182947464563127493e-01	0.000000000000000000e+00	0.000000000000000000e+00	6.723179198784143829e+00	1.000000000000000000e+00
1.930000000000000000e+02	3.147418797907345223e+01	2.429211412831005035e+01	-2.844385347770297858e-03	9.989906985304813247e+01	1.959117218918280390e-01	0.000000000000000000e+00	0.000000000000000000e+00	4.633036464611157257e+00	1.000000000000000000e+00
1.930000000000000000e+02	4.447475765461086183e+01	1.015608574877149195e+01	-2.011033416194239407e-03	7.016117725121431192e+01	2.296825953569303636e-01	0.000000000000000000e+00	0.000000000000000000e+00	8.881459486855694863e+00	1.000000000000000000e+00
1.930000000000000000e+02	1.424345381329708857e+02	1.164119284562519674e+01	-2.749692162775920976e-03	9.651997434874814985e+01	2.792824371245338222e-01	0.000000000000000000e+00	0.000000000000000000e+00	9.700327749612677408e+00	1.000000000000000000e+00
1.930000000000000000e+02	6.371574626116518481e+00	2.221494465234164295e+01	-1.911213220189230929e-03	6.659912602673711035e+01	3.442348269025339302e-01	0.000000000000000000e+00	0.000000000000000000e+00	7.131445184881723520e+00	1.000000000000000000e+00
1.940000000000000000e+02	1.061380271790062153e+02	1.017068661052526757e+01	-1.421864129199093378e-03	4.913686289242342298e+01	3.052736382495877532e-01	0.000000000000000000e+00	0.000000000000000000e+00	9.584981165293095628e+00	1.000000000000000000e+00
1.940000000000000000e+02	1.049764648188832865e+02	2.869835391130918367e+01	-2.037437578547484241e-03	7.110340119592538599e+01	3.354642220928931717e-01	0.000000000000000000e+00	0.000000000000000000e+00	8.096553677695156992e+00	1.000000000000000000e+00
1.950000000000000000e+02	9.476654743448182217e+01	1.552870774065652704e+01	-1.787536561387728564e-03	6.218576468750435282e+01	2.508681443831154434e-01	0.000000000000000000e+00	0.000000000000000000e+00	5.404168074943670241e+00	1.000000000000000000e+00
1.950000000000000000e+02	7.391706694547072232e+01	2.078275614872690369e+01	-2.296449471261900049e-03	8.034615633488795083e+01	2.568930357190039038e-01	0.000000000000000000e+00	0.000000000000000000e+00	6.723179198784143829e+00	1.000000000000000000e+00
1.950000000000000000e+02	9.969385873384189267e+01	2.241695965644896305e+01	1.845456683679551216e-03	-6.425262541097062297e+01	3.321409733693595490e-01	0.000000000000000000e+00	0.000000000000000000e+00	4.255236114858353069e+00	1.000000000000000000e+00
1.950000000000000000e+02	1.437747460092560061e+02	2.198381937766615479e+01	-2.949583438890943099e-03	1.036530295153809647e+02	1.868225650849016928e-01	0.000000000000000000e+00	0.000000000000000000e+00	6.567514720159133290e+00	1.000000000000000000e+00
1.960000000000000000e+02	1.341999338859055797e+02	1.676834130691630520e+01	1.799323307481202417e-03	-6.260637088780427462e+01	3.810703096806786760e-01	0.000000000000000000e+00	0.000000000000000000e+00	5.006039874493680486e+00	1.000000000000000000e+00
1.960000000000000000e+02	3.174717104941770174e+01	1.319991031936803516e+01	1.943546778065106907e-03	-6.775293852193287591e+01	4.016015881889488659e-01	0.000000000000000000e+00	0.000000000000000000e+00	6.248179060655202122e+00	1.000000000000000000e+00
1.960000000000000000e+02	2.431638179372614772e+01	2.200984781338332397e+01	-2.691282982385438324e-03	9.443566174611422070e+01	2.553553468090061784e-01	0.000000000000000000e+00	0.000000000000000000e+00	7.512850918209767137e+00	1.000000000000000000e+00
1.970000000000000000e+02	1.314177525826841872e+02	1.259874564208729275e+01	-2.176819600982651207e-03	7.607720332771427252e+01	3.419766695816194302e-01	0.000000000000000000e+00	0.000000000000000000e+00	5.012590229826848542e+00	1.000000000000000000e+00
1.970000000000000000e+02	4.095860917605538276e+01	2.551665022253112269e+01	-2.115353112042260390e-03	7.388379166397191966e+01	3.369484967756981586e-01	0.000000000000000000e+00	0.000000000000000000e+00	9.290964860315821028e+00	1.000000000000000000e+00
1.970000000000000000e+02	2.699388766095083625e+01	7.088200368162455689e+00	1.804029624793718027e-03	-6.277431429020937514e+01	4.139087502724568823e-01	0.000000000000000000e+00	0.000000000000000000e+00	7.742525524577904328e+00	1.000000000000000000e+00
1.990000000000000000e+02	6.736134673762133218e+01	7.702995516343232651e+00	-2.037246111735705693e-03	7.109656876502825185e+01	2.433179538480423343e-01	0.000000000000000000e+00	0.000000000000000000e+00	1.400793076342893961e+01	1.000000000000000000e+00
1.990000000000000000e+02	1.078630253867781263e+01	1.728139201615927689e+01	-1.331546386672265245e-03	4.591390362931434765e+01	4.916309616166724128e-01	0.000000000000000000e+00	0.000000000000000000e+00	5.630591589112088791e+00	1.000000000000000000e+00
1.990000000000000000e+02	1.410802572451157175e+02	2.797314153459081254e+01	-1.410014017713910432e-03	4.871399551873213341e+01	3.587088614347940796e-01	0.000000000000000000e+00	0.000000000000000000e+00	4.316104105943044722e+00	1.000000000000000000e+00
2.000000000000000000e+02	1.034705540206637124e+02	1.540127671190401948e+01	3.033113360357758866e-03	-1.066337675919364045e+02	3.256740914461953018e-01	0.000000000000000000e+00	0.000000000000000000e+00	3.717807782795620852e+00	1.000000000000000000e+00
2.000000000000000000e+02	1.387177554836044067e+02	1.086075919369281806e+01	-1.920917700391715395e-03	6.694542724604588102e+01	3.890060696885160318e-01	0.000000000000000000e+00	0.000000000000000000e+00	6.069930907158267885e+00	1.000000000000000000e+00
2.000000000000000000e+02	1.392039352855543939e+02	1.691118813863970161e+01	-2.650899427620890484e-03	9.299458773048533544e+01	2.611300660837814203e-01	0.000000000000000000e+00	0.000000000000000000e+00	5.006039874493680486e+00	1.000000000000000000e+00
2.000000000000000000e+02	6.333084603939045110e+01	2.269266085002806577e+01	-1.599359470989748788e-03	5.547072642774127615e+01	3.986430109851687442e-01	0.000000000000000000e+00	0.000000000000000000e+00	6.216500541081712683e+00	1.000000000000000000e+00
2.010000000000000000e+02	3.630220831412133009e+01	1.747675227239498952e+01	-3.203759219265131693e-03	1.127232095585948599e+02	1.752068223969774907e-01	0.000000000000000000e+00	0.000000000000000000e+00	6.248179060655202122e+00	1.000000000000000000e+00
2.010000000000000000e+02	4.017885053353911218e+01	1.016322172968752824e+01	-1.514989010335070479e-03	5.245999398368132205e+01	4.461880241725273422e-01	0.000000000000000000e+00	0.000000000000000000e+00	7.375504654242248215e+00	1.000000000000000000e+00
2.010000000000000000e+02	5.335057452513842335e+00	1.587160882220604918e+01	-1.954123253239706433e-03	6.813035659817512624e+01	2.529536903204792075e-01	0.000000000000000000e+00	0.000000000000000000e+00	5.630591589112088791e+00	1.000000000000000000e+00
2.010000000000000000e+02	1.352300132320462183e+02	3.188118602051834571e+01	-1.589408107097315661e-03	5.511561524426412007e+01	3.443769142187144139e-01	0.000000000000000000e+00	0.000000000000000000e+00	7.035493352739671913e+00	1.000000000000000000e+00
2.020000000000000000e+02	9.288975577676951900e+01	6.079451205303794126e+00	-2.452519135164321802e-03	8.591545152420488307e+01	2.000762508914406546e-01	0.000000000000000000e+00	0.000000000000000000e+00	8.457707769226006533e+00	1.000000000000000000e+00
2.020000000000000000e+02	8.884228742786092425e+01	1.350581105883964916e+01	-2.091720662175457733e-03	7.304047537774445686e+01	3.649463226392171133e-01	0.000000000000000000e+00	0.000000000000000000e+00	8.436614573324551003e+00	1.000000000000000000e+00
2.030000000000000000e+02	3.461514141115304000e+01	3.071440030916057395e+01	-1.907974938193732336e-03	6.648356898709064922e+01	2.871859336917643724e-01	0.000000000000000000e+00	0.000000000000000000e+00	9.038799600573012683e+00	1.000000000000000000e+00
2.030000000000000000e+02	3.302242856891784584e+01	1.194751250448724278e+01	-1.993298836416930193e-03	6.952832454064477474e+01	2.927103413944251997e-01	0.000000000000000000e+00	0.000000000000000000e+00	6.428798300464834803e+00	1.000000000000000000e+00
2.030000000000000000e+02	1.322216677852525493e+02	1.622359391132377837e+01	-1.851277821734312020e-03	6.446035082892883850e+01	3.286179962560341616e-01	0.000000000000000000e+00	0.000000000000000000e+00	7.016041994401797766e+00	1.000000000000000000e+00
2.030000000000000000e+02	7.221457416991927403e+01	2.191581861370947948e+01	-2.838426762159857158e-03	9.968643966377503318e+01	1.947684917795493575e-01	0.000000000000000000e+00	0.000000000000000000e+00	8.917629133198889946e+00	1.000000000000000000e+00
2.050000000000000000e+02	8.835090042115170661e+01	2.380873632882258306e+01	2.377096808416095334e-03	-8.322403032790749933e+01	4.037268444515027532e-01	0.000000000000000000e+00	0.000000000000000000e+00	4.025885229075938376e+00	1.000000000000000000e+00
2.050000000000000000e+02	1.382925831742748812e+02	2.483201648096272507e+01	-3.163240033442699019e-03	1.112772955927840428e+02	1.439468733705442371e-01	0.000000000000000000e+00	0.000000000000000000e+00	7.685709196192715531e+00	1.000000000000000000e+00
2.050000000000000000e+02	1.122025906940602766e+02	6.785358862552820725e+00	2.127395033746237816e-03	-7.431350372292799022e+01	2.737498033718146484e-01	0.000000000000000000e+00	0.000000000000000000e+00	1.226713107667441349e+01	1.000000000000000000e+00
2.050000000000000000e+02	1.270209278198203293e+02	2.310327885448614538e+01	-1.851445942956931896e-03	6.446635018007080475e+01	2.827962656509117600e-01	0.000000000000000000e+00	0.000000000000000000e+00	8.624254234727713353e+00	1.000000000000000000e+00
2.060000000000000000e+02	5.062081794953429892e+01	1.601817629503620921e+01	2.359571462708938850e-03	-8.259864406707075091e+01	3.121142202372195751e-01	0.000000000000000000e+00	0.000000000000000000e+00	4.797227087835810977e+00	1.000000000000000000e+00
2.060000000000000000e+02	4.899475567722388547e+01	1.150493918417726924e+01	-1.925958103255680665e-03	6.712529238268160725e+01	4.429335175724845586e-01	0.000000000000000000e+00	0.000000000000000000e+00	4.797227087835810977e+00	1.000000000000000000e+00
2.070000000000000000e+02	1.282112406484479550e+02	9.532425640774967235e+00	-3.332036988183541531e-03	1.173007600156797139e+02	2.115811595448289228e-01	0.000000000000000000e+00	0.000000000000000000e+00	7.800978056911700875e+00	1.000000000000000000e+00
2.070000000000000000e+02	9.179264656980244297e+00	2.412779959604966251e+01	-2.858016428973733387e-03	1.003854905518134331e+02	1.074299378108005687e-01	0.000000000000000000e+00	0.000000000000000000e+00	1.730455583941386877e+01	1.000000000000000000e+00
2.070000000000000000e+02	5.355655142917649414e+01	2.881546875843307731e+01	-1.680738041280260657e-03	5.837469423737147878e+01	3.974264158877085507e-01	0.000000000000000000e+00	0.000000000000000000e+00	3.372413070035116700e+00	1.000000000000000000e+00
2.080000000000000000e+02	2.568264392447552069e+01	2.933223285555061111e+01	2.121293507278887089e-03	-7.409577273567251154e+01	1.895465387938459756e-01	0.000000000000000000e+00	0.000000000000000000e+00	9.038799600573012683e+00	1.000000000000000000e+00
2.080000000000000000e+02	9.834292398025732496e+01	2.768906677649670911e+01	-1.424561953548155770e-03	4.923313387675929675e+01	3.640461729286970094e-01	0.000000000000000000e+00	0.000000000000000000e+00	6.481468228122490238e+00	1.000000000000000000e+00
2.090000000000000000e+02	6.256569985758997632e+01	2.430492558726238528e+01	-2.366473644351380860e-03	8.284494617380866543e+01	2.160023387144317519e-01	0.000000000000000000e+00	0.000000000000000000e+00	7.135289215743925162e+00	1.000000000000000000e+00
2.100000000000000000e+02	1.090704366564233574e+01	6.036132792578378314e+00	-2.020190084584492889e-03	7.048792998419830269e+01	2.848935287065839095e-01	0.000000000000000000e+00	0.000000000000000000e+00	1.125396771994634371e+01	1.000000000000000000e+00
2.100000000000000000e+02	7.275304137721219888e+01	2.745410600715576521e+01	1.782903963961319366e-03	-6.202045195525502663e+01	4.373093539133654506e-01	0.000000000000000000e+00	0.000000000000000000e+00	3.748781557810846987e+00	1.000000000000000000e+00
2.110000000000000000e+02	7.012109367107591140e+01	2.478460896832117299e+01	-2.534061639871441202e-03	8.882526928016640966e+01	2.091677197499799412e-01	0.000000000000000000e+00	0.000000000000000000e+00	3.748781557810846987e+00	1.000000000000000000e+00
2.120000000000000000e+02	1.211353854726930450e+02	6.120875176291938224e+00	-2.995326458947972486e-03	1.052853543066211159e+02	2.117526694632323458e-01	0.000000000000000000e+00	0.000000000000000000e+00	7.855342324811307897e+00	1.000000000000000000e+00
2.120000000000000000e+02	5.127673560199908565e+01	2.633039135338206549e+01	-2.807948675490782881e-03	9.859883905503798474e+01	2.019427628178791512e-01	0.000000000000000000e+00	0.000000000000000000e+00	3.372413070035116700e+00	1.000000000000000000e+00
2.120000000000000000e+02	1.123020516652539982e+02	2.835033263393908953e+01	-2.243088124122316011e-03	7.844197401983046802e+01	2.307050012375546633e-01	0.000000000000000000e+00	0.000000000000000000e+00	1.348683027774185028e+01	1.000000000000000000e+00
2.120000000000000000e+02	8.822763599423622338e+01	1.768284559295709713e+01	-2.170882290099992919e-03	7.586533232018174999e+01	2.748736028062095382e-01	0.000000000000000000e+00	0.000000000000000000e+00	8.356019785068054873e+00	1.000000000000000000e+00
2.130000000000000000e+02	1.715813656180471014e+01	1.539431782201344490e+01	-2.262465679778914111e-03	7.913345579021786591e+01	4.107647028771519437e-01	0.000000000000000000e+00	0.000000000000000000e+00	1.125396771994634371e+01	1.000000000000000000e+00
2.130000000000000000e+02	3.708794180838000187e+01	1.685575276134203548e+01	-3.881596698037581041e-03	1.369116194985713264e+02	1.673184482939643614e-01	0.000000000000000000e+00	0.000000000000000000e+00	7.351857897889982674e+00	1.000000000000000000e+00
2.130000000000000000e+02	1.186472798005766975e+02	1.486339218851054511e+01	-4.035999709049574447e-03	1.424214407216296365e+02	2.892272944080743757e-01	0.000000000000000000e+00	0.000000000000000000e+00	3.053791983970300272e+00	1.000000000000000000e+00
2.140000000000000000e+02	1.349057703669176362e+02	9.039164780466659721e+00	-2.443208360074288626e-03	8.558319954376777616e+01	2.959281546455146961e-01	0.000000000000000000e+00	0.000000000000000000e+00	4.401379011203299108e+00	1.000000000000000000e+00
2.140000000000000000e+02	5.078310498245350857e+01	1.166189313119647686e+01	-1.666215767778401807e-03	5.785647163132797033e+01	2.879553951047679750e-01	0.000000000000000000e+00	0.000000000000000000e+00	9.339663375003665280e+00	1.000000000000000000e+00
2.140000000000000000e+02	1.391725337544933438e+02	7.958948415702451484e+00	2.013959974220185488e-03	-7.026561052240627703e+01	3.981160361424638250e-01	0.000000000000000000e+00	0.000000000000000000e+00	4.401379011203299108e+00	1.000000000000000000e+00
2.140000000000000000e+02	4.147039277870677410e+01	1.095287735663889706e+01	-1.789511960622154228e-03	6.225625616661810113e+01	4.242155133344690521e-01	0.000000000000000000e+00	0.000000000000000000e+00	7.351857897889982674e+00	1.000000000000000000e+00
2.140000000000000000e+02	8.156693130467699859e+01	1.263724556055931103e+01	-2.519709776565788855e-03	8.831312770654274402e+01	2.128477159489468029e-01	0.000000000000000000e+00	0.000000000000000000e+00	6.167651969030357506e+00	1.000000000000000000e+00
2.140000000000000000e+02	6.073886388224621413e+01	1.740746065357106787e+01	-2.623546853211477202e-03	9.201852001005363491e+01	2.469925073190855080e-01	0.000000000000000000e+00	0.000000000000000000e+00	6.268832656527582259e+00	1.000000000000000000e+00
2.140000000000000000e+02	7.878389800014659272e+01	2.622075358327816730e+01	-2.180490728135006488e-03	7.620820630598534251e+01	2.156467542893091283e-01	0.000000000000000000e+00	0.000000000000000000e+00	6.155679475726167915e+00	1.000000000000000000e+00
2.160000000000000000e+02	7.890826752914160913e+00	3.197717733850797117e+01	2.629243771888254994e-03	-9.222181269991516217e+01	2.527515300936455933e-01	0.000000000000000000e+00	0.000000000000000000e+00	1.899669078649626641e+01	1.000000000000000000e+00
2.160000000000000000e+02	8.983021610934068235e+01	4.720188973552827960e+00	-1.556634662397795134e-03	5.394610553085497173e+01	2.644599988999114526e-01	0.000000000000000000e+00	0.000000000000000000e+00	1.144384816243419500e+01	1.000000000000000000e+00
2.160000000000000000e+02	9.822378103354232337e+01	2.262893525959759344e+01	-1.852481745776973603e-03	6.450331246677339436e+01	4.931152731140854284e-01	0.000000000000000000e+00	0.000000000000000000e+00	7.354036302429221017e+00	1.000000000000000000e+00
2.160000000000000000e+02	4.460657441842069915e+01	3.077717562141038243e+01	-1.875115124341612208e-03	6.531097721856552596e+01	2.333165094504743298e-01	0.000000000000000000e+00	0.000000000000000000e+00	8.016541682128270452e+00	1.000000000000000000e+00
2.180000000000000000e+02	6.908795602259037594e+01	6.451781826525816221e+00	-1.835213749626697774e-03	6.388710964116211954e+01	3.212245770644536202e-01	0.000000000000000000e+00	0.000000000000000000e+00	1.377440518241438383e+01	1.000000000000000000e+00
2.190000000000000000e+02	4.797788744673920469e+00	7.754601803553015316e+00	-3.206926290698680539e-03	1.128362254725018374e+02	2.703166578240265849e-01	0.000000000000000000e+00	0.000000000000000000e+00	1.186586163455585208e+01	1.000000000000000000e+00
2.190000000000000000e+02	8.386242712186692927e+01	1.836180927881309444e+01	-1.770863458998693562e-03	6.159079045225323767e+01	3.526568246057968370e-01	0.000000000000000000e+00	0.000000000000000000e+00	6.167651969030357506e+00	1.000000000000000000e+00
2.190000000000000000e+02	1.247097485864272954e+02	2.635985450814190045e+01	-1.925489013193602741e-03	6.710855305640407664e+01	3.298233977243792969e-01	0.000000000000000000e+00	0.000000000000000000e+00	7.337719746249530495e+00	1.000000000000000000e+00
2.200000000000000000e+02	1.635790663722509919e+01	5.078345717012985538e+00	-2.327468093106139189e-03	8.145304576552304354e+01	2.355173792623557194e-01	0.000000000000000000e+00	0.000000000000000000e+00	1.186586163455585208e+01	1.000000000000000000e+00
2.200000000000000000e+02	4.722654208530629916e+01	8.716901560177383601e+00	-1.590037627705647967e-03	5.513807948239917067e+01	3.937948428071341711e-01	0.000000000000000000e+00	0.000000000000000000e+00	1.059392612214047347e+01	1.000000000000000000e+00
2.200000000000000000e+02	1.380515695435379371e+02	1.466634399449675286e+01	-1.740854184549351941e-03	6.051991925508001202e+01	3.361999059521317834e-01	0.000000000000000000e+00	0.000000000000000000e+00	1.134206773551557390e+01	1.000000000000000000e+00
2.200000000000000000e+02	1.103093267759096818e+02	1.984679421494261575e+01	-1.420912786752795160e-03	4.910291454668421096e+01	3.301653862785735027e-01	0.000000000000000000e+00	0.000000000000000000e+00	7.540130580675034722e+00	1.000000000000000000e+00
2.200000000000000000e+02	1.105911445098007135e+02	2.738165638611040364e+01	-1.780979478324161338e-03	6.195177731129837184e+01	2.443059943213696794e-01	0.000000000000000000e+00	0.000000000000000000e+00	7.540130580675034722e+00	1.000000000000000000e+00
2.210000000000000000e+02	3.706835385146391815e+01	5.709829481361098580e+00	-2.752907487029183659e-03	9.663471214883072946e+01	1.711605028983248511e-01	0.000000000000000000e+00	0.000000000000000000e+00	9.041771053667080338e+00	1.000000000000000000e+00
2.210000000000000000e+02	5.650609065139104104e+01	2.146730414719857549e+01	-4.373841086222109154e-03	1.544772003714715538e+02	1.781085096823872282e-01	0.000000000000000000e+00	0.000000000000000000e+00	8.233758946474097229e+00	1.000000000000000000e+00
2.210000000000000000e+02	3.749738260207058005e+01	2.536775103292620059e+01	-1.878587262809433859e-03	6.543487935035695102e+01	2.818540260180242285e-01	0.000000000000000000e+00	0.000000000000000000e+00	8.933223531299145037e+00	1.000000000000000000e+00
2.220000000000000000e+02	8.975846633546635189e+01	7.801208314741920447e+00	-1.559566591143491006e-03	5.405073045443418067e+01	2.528767813980679069e-01	0.000000000000000000e+00	0.000000000000000000e+00	1.209502257669009495e+01	1.000000000000000000e+00
2.230000000000000000e+02	1.040050045109780257e+02	1.366319687879093792e+01	-1.508588155884762506e-03	5.223158157472075658e+01	4.027948380486771063e-01	0.000000000000000000e+00	0.000000000000000000e+00	6.941466331524587474e+00	1.000000000000000000e+00
2.240000000000000000e+02	7.539015685892795204e+01	9.002781775863304858e+00	-2.197781605699361540e-03	7.682522564741506699e+01	3.475851277162299580e-01	0.000000000000000000e+00	0.000000000000000000e+00	7.649603165831615925e+00	1.000000000000000000e+00
2.240000000000000000e+02	6.296669590543118034e+01	1.636285842409492375e+01	-2.106412462529873558e-03	7.356474749437700211e+01	2.951256626979602560e-01	0.000000000000000000e+00	0.000000000000000000e+00	7.325149973198570308e+00	1.000000000000000000e+00
2.240000000000000000e+02	1.034138474425072047e+02	2.388737444558118028e+01	-2.106636438064560159e-03	7.357273998847652763e+01	2.772249553134368272e-01	0.000000000000000000e+00	0.000000000000000000e+00	7.899989221523143534e+00	1.000000000000000000e+00
2.240000000000000000e+02	1.319476033350147475e+02	2.756633273540104057e+01	-2.398872908026682734e-03	8.400110335908385650e+01	3.127063888408635473e-01	0.000000000000000000e+00	0.000000000000000000e+00	7.337719746249530495e+00	1.000000000000000000e+00
2.250000000000000000e+02	7.026106745678021070e+01	1.569206352196689203e+01	-2.702503682665537577e-03	9.483606878568980392e+01	2.176297018820541052e-01	0.000000000000000000e+00	0.000000000000000000e+00	7.325149973198570308e+00	1.000000000000000000e+00
2.260000000000000000e+02	2.804926653895034860e+01	6.349898099704991417e+00	-1.942296873633123349e-03	6.770833608885206445e+01	2.454808513928018465e-01	0.000000000000000000e+00	0.000000000000000000e+00	9.041771053667080338e+00	1.000000000000000000e+00
2.260000000000000000e+02	1.090879078328938903e+02	1.839056915646762747e+01	-1.245186946505435132e-03	4.283219509834744798e+01	4.940548477258394078e-01	0.000000000000000000e+00	0.000000000000000000e+00	6.941466331524587474e+00	1.000000000000000000e+00
2.270000000000000000e+02	7.916971431237539036e+01	1.565344896425808940e+01	-1.931017725442568580e-03	6.730584335460407885e+01	2.642448946471693816e-01	0.000000000000000000e+00	0.000000000000000000e+00	7.649603165831615925e+00	1.000000000000000000e+00
2.270000000000000000e+02	1.239061125573359448e+02	2.921811256761358777e+01	-1.591347328016277885e-03	5.518481571195880520e+01	3.001826306818703438e-01	0.000000000000000000e+00	0.000000000000000000e+00	8.209381861114595225e+00	1.000000000000000000e+00
2.280000000000000000e+02	1.055175061222401354e+02	5.370893545440083905e+00	-1.370119727899771428e-03	4.729038076370829202e+01	3.756560692600152684e-01	0.000000000000000000e+00	0.000000000000000000e+00	4.295087791450442616e+00	1.000000000000000000e+00
2.290000000000000000e+02	4.530135747439709704e+00	2.137420773611010105e+01	-3.056669897034468546e-03	1.074743749406687812e+02	2.029658365597925007e-01	0.000000000000000000e+00	0.000000000000000000e+00	5.451461715609013936e+00	1.000000000000000000e+00
2.300000000000000000e+02	1.176938799739627797e+02	2.255883899630480016e+01	-1.767032814272910578e-03	6.145409514126298944e+01	3.760565837170511960e-01	0.000000000000000000e+00	0.000000000000000000e+00	9.107016974149928501e+00	1.000000000000000000e+00
2.300000000000000000e+02	6.382573735126233316e+01	2.058691157241332803e+01	-1.845423708353824497e-03	6.425144869719842688e+01	4.136027518123827074e-01	0.000000000000000000e+00	0.000000000000000000e+00	8.085357815455294528e+00	1.000000000000000000e+00
2.300000000000000000e+02	9.593159828539728551e+01	2.083306422421850002e+01	-2.052270825305185873e-03	7.163272078144886734e+01	3.105251578728356332e-01	0.000000000000000000e+00	0.000000000000000000e+00	4.405231820786450037e+00	1.000000000000000000e+00
2.310000000000000000e+02	6.089247702886101621e+01	1.305038943826707332e+01	-2.494245204779394365e-03	8.740443274557549103e+01	2.899183609304613052e-01	0.000000000000000000e+00	0.000000000000000000e+00	5.426989398831510769e+00	1.000000000000000000e+00
2.310000000000000000e+02	9.042129655243159903e+01	1.905350827996861085e+01	-1.979795280219237476e-03	6.904645453022749280e+01	3.087146499815307532e-01	0.000000000000000000e+00	0.000000000000000000e+00	4.084331063449428534e+00	1.000000000000000000e+00
2.310000000000000000e+02	4.866678381929443020e+01	3.010969977175201961e+01	-1.495377087714286346e-03	5.176014890441287974e+01	3.142562472600051171e-01	0.000000000000000000e+00	0.000000000000000000e+00	5.718609619468042915e+00	1.000000000000000000e+00
2.320000000000000000e+02	7.108694998483194638e+01	2.762443564471641011e+01	-1.405458854357513609e-03	4.855144599608310330e+01	4.959029203479545789e-01	0.000000000000000000e+00	0.000000000000000000e+00	4.882226096751194788e+00	1.000000000000000000e+00
2.320000000000000000e+02	9.668059442168080864e+01	2.981556983722005327e+01	1.596387628463325327e-03	-5.536467719388013364e+01	3.446349120739298222e-01	0.000000000000000000e+00	0.000000000000000000e+00	8.416654350434383147e+00	1.000000000000000000e+00
2.330000000000000000e+02	1.019832410228448794e+02	7.811538817384223066e+00	-3.017693077543140857e-03	1.060834998156755944e+02	2.381176279175974964e-01	0.000000000000000000e+00	0.000000000000000000e+00	4.295087791450442616e+00	1.000000000000000000e+00
2.330000000000000000e+02	1.311566598720181673e+02	1.038515253329702404e+01	-2.019639638662510620e-03	7.046828750052389978e+01	2.436330497510874604e-01	0.000000000000000000e+00	0.000000000000000000e+00	6.256425454143228038e+00	1.000000000000000000e+00
2.330000000000000000e+02	3.465614063713552184e+01	2.639244680125246489e+01	-1.727343662940252064e-03	6.003780068622241117e+01	2.204312489114191864e-01	0.000000000000000000e+00	0.000000000000000000e+00	7.058717120815672708e+00	1.000000000000000000e+00
2.330000000000000000e+02	7.575144600467920952e+01	2.906617367245496197e+01	-1.768023759171744426e-03	6.148945668763887085e+01	2.767814265197434676e-01	0.000000000000000000e+00	0.000000000000000000e+00	4.882226096751194788e+00	1.000000000000000000e+00
2.330000000000000000e+02	6.631386427222733460e+01	1.280386501251060416e+01	-1.636451389014967296e-03	5.679433945704556663e+01	4.336051220219249158e-01	0.000000000000000000e+00	0.000000000000000000e+00	5.426989398831510769e+00	1.000000000000000000e+00
2.340000000000000000e+02	5.532532818493089621e+01	2.470612379924629920e+01	1.796120198400825291e-03	-6.249206898219271977e+01	3.130638475038231006e-01	0.000000000000000000e+00	0.000000000000000000e+00	7.793879969860295631e+00	1.000000000000000000e+00
2.340000000000000000e+02	2.468640400871796814e+01	1.362194091060885981e+01	1.865081471099563860e-03	-6.495292956641480941e+01	3.044915763729945102e-01	0.000000000000000000e+00	0.000000000000000000e+00	9.101930369279381594e+00	1.000000000000000000e+00
2.340000000000000000e+02	9.871891979589808130e+00	2.028605554407244682e+01	-1.678686395306951649e-03	5.830148191818256009e+01	3.244400592393769100e-01	0.000000000000000000e+00	0.000000000000000000e+00	5.451461715609013936e+00	1.000000000000000000e+00
2.340000000000000000e+02	1.299082233927993570e+02	2.160897396032024176e+01	-1.808061152140138291e-03	6.291817803217305993e+01	2.530384138685505269e-01	0.000000000000000000e+00	0.000000000000000000e+00	1.129304038194983839e+01	1.000000000000000000e+00
2.350000000000000000e+02	1.062052298170413991e+02	1.906325434926676365e+01	-5.371733861041209750e-03	1.900866794418490997e+02	1.009706409309084618e-01	0.000000000000000000e+00	0.000000000000000000e+00	6.723424356470542484e+00	1.000000000000000000e+00
2.350000000000000000e+02	3.704540382393347642e+01	1.975039073284199276e+01	-2.348417464204202634e-03	8.220061725865195967e+01	2.435867512779394950e-01	0.000000000000000000e+00	0.000000000000000000e+00	7.058717120815672708e+00	1.000000000000000000e+00
2.350000000000000000e+02	5.196277039937569064e+00	2.555485291105378209e+01	-1.657858626049883710e-03	5.755824974719438814e+01	3.558848287962030899e-01	0.000000000000000000e+00	0.000000000000000000e+00	7.044260128516596886e+00	1.000000000000000000e+00
2.360000000000000000e+02	1.140943275885145169e+02	5.943327996153175086e+00	-1.871827406867730649e-03	6.519365608995356354e+01	2.564951842053836417e-01	0.000000000000000000e+00	0.000000000000000000e+00	6.479129757980802040e+00	1.000000000000000000e+00
2.360000000000000000e+02	1.367899296327886134e+02	7.663180588981547636e+00	-1.992106898494825848e-03	6.948579062361339709e+01	2.932151611744411301e-01	0.000000000000000000e+00	0.000000000000000000e+00	6.256425454143228038e+00	1.000000000000000000e+00
2.370000000000000000e+02	6.290680557390520278e+01	2.289898086492680918e+01	1.861187659053066936e-03	-6.481398015013222391e+01	4.059389019241353980e-01	0.000000000000000000e+00	0.000000000000000000e+00	7.793879969860295631e+00	1.000000000000000000e+00
2.390000000000000000e+02	5.980765974831601994e+01	1.429206864888764450e+01	-2.274764164095594617e-03	7.957232320255242541e+01	2.032231055642985673e-01	0.000000000000000000e+00	0.000000000000000000e+00	9.147876406186906451e+00	1.000000000000000000e+00
2.390000000000000000e+02	6.811759231737232767e+01	9.073953998316294900e+00	-1.323730824874667228e-03	4.563500784884809747e+01	3.934978894121221593e-01	0.000000000000000000e+00	0.000000000000000000e+00	9.708331071257314093e+00	1.000000000000000000e+00
2.390000000000000000e+02	2.368497210935532493e+01	2.266861270736092493e+01	1.455657624169095924e-03	-5.034277276792819578e+01	4.962764590773862672e-01	0.000000000000000000e+00	0.000000000000000000e+00	9.101930369279381594e+00	1.000000000000000000e+00
2.400000000000000000e+02	1.204948421361772404e+02	4.937079544770412554e+00	-2.007749182045742709e-03	7.004398042393563628e+01	2.728876575421065320e-01	0.000000000000000000e+00	0.000000000000000000e+00	6.479129757980802040e+00	1.000000000000000000e+00
2.400000000000000000e+02	4.148726255568772103e+01	1.123000238072582846e+01	-2.233475928433671914e-03	7.809896594337938325e+01	2.400262321200142823e-01	0.000000000000000000e+00	0.000000000000000000e+00	9.608700571031352666e+00	1.000000000000000000e+00
2.400000000000000000e+02	9.982167748628728532e+01	2.117386912172171165e+01	-2.704669313138258202e-03	9.491334860466282919e+01	2.308198525437208382e-01	0.000000000000000000e+00	0.000000000000000000e+00	6.723424356470542484e+00	1.000000000000000000e+00
2.400000000000000000e+02	1.246444750308663316e+02	2.935597137463429007e+01	-1.851779522181289106e-03	6.447825384618383282e+01	3.960161485830112627e-01	0.000000000000000000e+00	0.000000000000000000e+00	1.426236036901633852e+01	1.000000000000000000e+00
2.400000000000000000e+02	1.376169440516937357e+02	2.211169877567927600e+01	2.076714199852130842e-03	-7.250497465110598228e+01	2.536781182731864259e-01	0.000000000000000000e+00	0.000000000000000000e+00	1.447216744791228571e+01	1.000000000000000000e+00
2.410000000000000000e+02	7.580525119931344591e+01	1.500283189417922358e+01	2.110903336973346707e-03	-7.372500288808053881e+01	3.141126011136726737e-01	0.000000000000000000e+00	0.000000000000000000e+00	8.227207210250179870e+00	1.000000000000000000e+00
2.420000000000000000e+02	2.831888352467812098e+01	1.404844161517912582e+01	1.718848864011623132e-03	-5.973466654968062528e+01	3.120394036119737979e-01	0.000000000000000000e+00	0.000000000000000000e+00	5.062938512020227044e+00	1.000000000000000000e+00
2.440000000000000000e+02	1.099898372473026882e+02	4.805121440896765073e+00	-2.160553678915172297e-03	7.549675918978844891e+01	2.120929887867009089e-01	0.000000000000000000e+00	0.000000000000000000e+00	7.135746349054898907e+00	1.000000000000000000e+00
2.440000000000000000e+02	7.655265963242555927e+01	2.850612246736426769e+01	-4.130024649623502929e-03	1.457766901411554841e+02	1.506301747132209323e-01	0.000000000000000000e+00	0.000000000000000000e+00	1.002939552634338938e+01	1.000000000000000000e+00
2.450000000000000000e+02	1.111941995278507846e+02	2.461202658272663513e+01	-1.592895622229087253e-03	5.524006608730681478e+01	2.382216551623687062e-01	0.000000000000000000e+00	0.000000000000000000e+00	7.223468753838103495e+00	1.000000000000000000e+00
2.460000000000000000e+02	8.349928850905919830e+01	1.208928965892110341e+01	-2.488299484163062746e-03	8.719226163943238817e+01	1.055562391550362022e-01	0.000000000000000000e+00	0.000000000000000000e+00	8.227207210250179870e+00	1.000000000000000000e+00
2.460000000000000000e+02	1.814668018040628894e+01	3.061731936704457624e+01	1.756435859126422765e-03	-6.107594624388571702e+01	3.526702478905238136e-01	0.000000000000000000e+00	0.000000000000000000e+00	1.274471336528836751e+01	1.000000000000000000e+00
2.470000000000000000e+02	3.171986015661109448e+01	1.029788108033324256e+01	-1.623574935706785516e-03	5.633484740925364775e+01	2.296114389889458707e-01	0.000000000000000000e+00	0.000000000000000000e+00	5.062938512020227044e+00	1.000000000000000000e+00
2.470000000000000000e+02	1.184151566416429517e+02	2.442155559162903700e+01	-1.439981455231426890e-03	4.978337377860209045e+01	3.169507138351360664e-01	0.000000000000000000e+00	0.000000000000000000e+00	7.223468753838103495e+00	1.000000000000000000e+00
2.470000000000000000e+02	3.502181005616983356e+01	2.858805664823163895e+01	-1.599706656323337042e-03	5.548311562343636894e+01	3.572876829568147894e-01	0.000000000000000000e+00	0.000000000000000000e+00	1.133157266757464754e+01	1.000000000000000000e+00
2.480000000000000000e+02	9.447231435744315320e+01	1.726702739199765801e+01	-1.607456166208932414e-03	5.575965436290847066e+01	2.393004079903144898e-01	0.000000000000000000e+00	0.000000000000000000e+00	3.583699486521076061e+00	1.000000000000000000e+00
2.480000000000000000e+02	6.178394611923911839e+01	2.798007064200513838e+01	-1.677737285119422321e-03	5.826761322987140090e+01	3.338682052523095356e-01	0.000000000000000000e+00	0.000000000000000000e+00	1.202017749113023903e+01	1.000000000000000000e+00
2.490000000000000000e+02	1.158930154983453349e+02	8.814031828329664364e+00	2.194161499682714504e-03	-7.669604334177536487e+01	2.450513497791687589e-01	0.000000000000000000e+00	0.000000000000000000e+00	7.135746349054898907e+00	1.000000000000000000e+00
2.490000000000000000e+02	1.392054679580866434e+02	1.317279173953321347e+01	-2.961137972642571489e-03	1.040653492937972118e+02	2.662002165301013967e-01	0.000000000000000000e+00	0.000000000000000000e+00	7.764924830476243933e+00	1.000000000000000000e+00
2.490000000000000000e+02	7.094113481691670131e+01	2.019350772417033824e+01	-1.947188590869563867e-03	6.788289542723470049e+01	1.956860302736448398e-01	0.000000000000000000e+00	0.000000000000000000e+00	1.002939552634338938e+01	1.000000000000000000e+00
2.500000000000000000e+02	2.656353841475731770e+01	2.104735509197033494e+01	1.937107283966060063e-03	-6.752314726967594538e+01	4.219372129055638521e-01	0.000000000000000000e+00	0.000000000000000000e+00	1.133157266757464754e+01	1.000000000000000000e+00
2.500000000000000000e+02	8.797818177344699109e+01	2.465448511781609753e+01	-3.696895919550280060e-03	1.303206322985504642e+02	1.834660364602769267e-01	0.000000000000000000e+00	0.000000000000000000e+00	9.836070845071990476e+00	1.000000000000000000e+00
2.510000000000000000e+02	1.222631353830002183e+02	1.332859146388472382e+01	-2.129049794846299502e-03	7.437255333451557249e+01	2.555572534369081605e-01	0.000000000000000000e+00	0.000000000000000000e+00	5.757088861651080691e+00	1.000000000000000000e+00
2.510000000000000000e+02	1.277707820392301414e+02	3.075799800757424407e+01	-2.759796606171929182e-03	9.688054812451599673e+01	2.899661274718049464e-01	0.000000000000000000e+00	0.000000000000000000e+00	9.391355360836318056e+00	1.000000000000000000e+00
2.520000000000000000e+02	2.461589571644640628e+01	6.134874529303517399e+00	-1.895348064320524209e-03	6.603298310025144247e+01	1.897747213772342789e-01	0.000000000000000000e+00	0.000000000000000000e+00	5.468707192497260117e+00	1.000000000000000000e+00
2.540000000000000000e+02	6.755470580663543956e+01	6.920775295565655405e+00	-5.825316266960068289e-03	2.062726200537421164e+02	1.036056756068013396e-01	0.000000000000000000e+00	0.000000000000000000e+00	1.344704822769540620e+01	1.000000000000000000e+00
2.540000000000000000e+02	1.368170327976247336e+02	2.823551852703246468e+01	-3.831924316247790983e-03	1.351390767120580279e+02	1.683961448299472474e-01	0.000000000000000000e+00	0.000000000000000000e+00	7.716212965489954279e+00	1.000000000000000000e+00
2.540000000000000000e+02	1.914718915990511050e+01	6.137511897974519570e+00	-1.593853600059688897e-03	5.527425121457650192e+01	3.143854500179859013e-01	0.000000000000000000e+00	0.000000000000000000e+00	5.468707192497260117e+00	1.000000000000000000e+00
2.540000000000000000e+02	4.289441834260047415e+01	1.032123984566063513e+01	-2.275549793240885278e-03	7.960035812304914771e+01	1.903927310034995157e-01	0.000000000000000000e+00	0.000000000000000000e+00	1.630134726315463212e+01	1.000000000000000000e+00
2.550000000000000000e+02	9.966706396351179720e+00	5.237074376597186109e+00	-2.125399682470081788e-03	7.424230026169519192e+01	2.019741818749478668e-01	0.000000000000000000e+00	0.000000000000000000e+00	7.739341549788044894e+00	1.000000000000000000e+00
2.550000000000000000e+02	1.099632910348618537e+02	2.504748564872442174e+01	-2.596664249228610669e-03	9.105922303141916530e+01	2.133702173153524395e-01	0.000000000000000000e+00	0.000000000000000000e+00	7.048632804518684125e+00	1.000000000000000000e+00
2.560000000000000000e+02	6.205829882136478659e+01	2.057424571285607939e+01	-2.455308139336115358e-03	8.601497623085553812e+01	2.529744164180360855e-01	0.000000000000000000e+00	0.000000000000000000e+00	5.906387884682335887e+00	1.000000000000000000e+00
2.560000000000000000e+02	6.954812157228957403e+01	2.021924887801893078e+01	-2.313175227529233515e-03	8.094300950665865457e+01	2.956809239221409591e-01	0.000000000000000000e+00	0.000000000000000000e+00	7.498230964235159668e+00	1.000000000000000000e+00
2.560000000000000000e+02	9.940191386323799350e+01	2.873480374478766919e+01	-3.284694987903230903e-03	1.156113761352952309e+02	1.490759243939188128e-01	0.000000000000000000e+00	0.000000000000000000e+00	1.118655454118260195e+01	1.000000000000000000e+00
2.560000000000000000e+02	1.149918844715990360e+02	1.059834641709103131e+01	-1.665142198548743083e-03	5.781816166258301593e+01	4.053576367172431194e-01	0.000000000000000000e+00	0.000000000000000000e+00	7.766938124646933339e+00	1.000000000000000000e+00
2.560000000000000000e+02	5.278021005392832876e+01	2.328291584971969996e+01	-2.589448912002547537e-03	9.080174606954437877e+01	2.444893833750281242e-01	0.000000000000000000e+00	0.000000000000000000e+00	4.344336796268680523e+00	1.000000000000000000e+00
2.570000000000000000e+02	1.312532958620343493e+02	1.533214524004395862e+01	-2.688565211958430373e-03	9.433867899247501043e+01	3.111896966635735451e-01	0.000000000000000000e+00	0.000000000000000000e+00	4.008424072432752894e+00	1.000000000000000000e+00
2.570000000000000000e+02	1.317054097839358633e+02	2.245527175940034326e+01	-2.571426201728532236e-03	9.015861151592426381e+01	1.915856101489191721e-01	0.000000000000000000e+00	0.000000000000000000e+00	7.137460221194607435e+00	1.000000000000000000e+00
2.580000000000000000e+02	9.546162103974974400e+01	4.936234334549200575e+00	-1.712959718341425198e-03	5.952451430208735417e+01	3.321923008872631478e-01	0.000000000000000000e+00	0.000000000000000000e+00	1.525566860488742016e+01	1.000000000000000000e+00
2.600000000000000000e+02	4.700200703706994432e+01	4.896077354714794438e+00	-1.486487556804725035e-03	5.144292888553171395e+01	3.194891012718548140e-01	0.000000000000000000e+00	0.000000000000000000e+00	8.277778805476424751e+00	1.000000000000000000e+00
2.600000000000000000e+02	2.584447419234432886e+01	5.326111277675451561e+00	-2.565049635656769644e-03	8.993106582985146247e+01	2.472163065847413632e-01	0.000000000000000000e+00	0.000000000000000000e+00	1.369332099347136023e+01	1.000000000000000000e+00
2.600000000000000000e+02	6.788621867809133903e+00	1.229378652558819418e+01	-2.781263255748379470e-03	9.764657853188346337e+01	2.597231991711421717e-01	0.000000000000000000e+00	0.000000000000000000e+00	6.233732869396524379e+00	1.000000000000000000e+00
2.600000000000000000e+02	2.022934451697836877e+01	1.781520085854835145e+01	-2.223015335026612416e-03	7.772568307031724544e+01	1.884191862030721865e-01	0.000000000000000000e+00	0.000000000000000000e+00	8.397566227879414313e+00	1.000000000000000000e+00
2.600000000000000000e+02	4.650563220865418401e+00	2.343111396414654379e+01	-1.886117389963699008e-03	6.570358948842333291e+01	4.133573463877665555e-01	0.000000000000000000e+00	0.000000000000000000e+00	1.094593977487396508e+01	1.000000000000000000e+00
2.610000000000000000e+02	1.243768151333042056e+02	1.240840484443755543e+01	-3.896492904534896301e-03	1.374431857819230913e+02	1.566840380015321887e-01	0.000000000000000000e+00	0.000000000000000000e+00	6.832412434726037986e+00	1.000000000000000000e+00
2.610000000000000000e+02	4.903446656322151398e+01	2.042393047011504947e+01	2.162691424850872370e-03	-7.557304395812830933e+01	3.655288611786808861e-01	0.000000000000000000e+00	0.000000000000000000e+00	4.712153615807279650e+00	1.000000000000000000e+00
2.610000000000000000e+02	3.704380291165798411e+01	2.374088214120869722e+01	-2.087052763061256807e-03	7.287390291624937788e+01	2.897826752007427453e-01	0.000000000000000000e+00	0.000000000000000000e+00	5.543381207926961984e+00	1.000000000000000000e+00
2.620000000000000000e+02	9.176075434549946408e+01	1.973620089848226655e+01	-2.064942431041120064e-03	7.208490291025886165e+01	2.268896627350661666e-01	0.000000000000000000e+00	0.000000000000000000e+00	6.344094468352157179e+00	1.000000000000000000e+00
2.620000000000000000e+02	1.072402996414501217e+02	3.030681973800926698e+01	-2.762340388865926286e-03	9.697132218249822699e+01	1.877275821116848320e-01	0.000000000000000000e+00	0.000000000000000000e+00	1.255025076314496957e+01	1.000000000000000000e+00
2.620000000000000000e+02	4.375389274612947332e+01	1.250997093851165332e+01	-2.270011789731721154e-03	7.940273626925126393e+01	2.894611330592959941e-01	0.000000000000000000e+00	0.000000000000000000e+00	8.277778805476424751e+00	1.000000000000000000e+00
2.620000000000000000e+02	1.282319470114590487e+01	1.385691038701071243e+01	-1.489652019833104290e-03	5.155585171934868782e+01	4.270524723111371879e-01	0.000000000000000000e+00	0.000000000000000000e+00	6.233732869396524379e+00	1.000000000000000000e+00
2.620000000000000000e+02	1.461083147953892336e+01	2.797056919252240803e+01	-1.862577839722276331e-03	6.486358829510875523e+01	3.158613113667758654e-01	0.000000000000000000e+00	0.000000000000000000e+00	1.094593977487396508e+01	1.000000000000000000e+00
2.630000000000000000e+02	1.309533064994623146e+02	1.055594135247696208e+01	-4.097381885037013928e-03	1.446118437050716352e+02	1.234601251478568695e-01	0.000000000000000000e+00	0.000000000000000000e+00	6.832412434726037986e+00	1.000000000000000000e+00
2.640000000000000000e+02	9.043685813704411203e+01	7.690108585302254163e+00	-2.127742632114234395e-03	7.432590765762159890e+01	2.283106830681598254e-01	0.000000000000000000e+00	0.000000000000000000e+00	6.589321922001129650e+00	1.000000000000000000e+00
2.640000000000000000e+02	8.886808773495621949e+01	1.408996192872330866e+01	-1.708457885741898261e-03	5.936386787014955502e+01	3.988012707663375345e-01	0.000000000000000000e+00	0.000000000000000000e+00	6.344094468352157179e+00	1.000000000000000000e+00
2.640000000000000000e+02	1.100343116596760211e+02	1.410796235662699338e+01	-1.529586592767340518e-03	5.298090396440972683e+01	3.741241529083250139e-01	0.000000000000000000e+00	0.000000000000000000e+00	7.036798074455596463e+00	1.000000000000000000e+00
2.660000000000000000e+02	1.289181939134342656e+02	2.052288528843381243e+01	-5.069195483435790829e-03	1.792906958480415085e+02	9.463808486882419047e-02	0.000000000000000000e+00	0.000000000000000000e+00	9.170013532217287988e+00	1.000000000000000000e+00
2.660000000000000000e+02	6.051911969188473073e+00	1.524580794536578132e+01	-2.140888069904894019e-03	7.479499832917426261e+01	2.348169074312708160e-01	0.000000000000000000e+00	0.000000000000000000e+00	6.912257682097042277e+00	1.000000000000000000e+00
2.660000000000000000e+02	6.616741387492187698e+01	2.379806878164827921e+01	-4.753196065949033891e-03	1.680143594247358578e+02	1.317760960622796906e-01	0.000000000000000000e+00	0.000000000000000000e+00	4.415745537905149121e+00	1.000000000000000000e+00
2.660000000000000000e+02	1.141396237874229769e+02	1.982311235242200809e+01	-1.815807711917836543e-03	6.319461149800448396e+01	3.549761323781347455e-01	0.000000000000000000e+00	0.000000000000000000e+00	7.036798074455596463e+00	1.000000000000000000e+00
2.660000000000000000e+02	5.778463366850817096e+01	2.103060800673301856e+01	-2.886314732995663799e-03	1.013953063258366427e+02	3.171821056274714001e-01	0.000000000000000000e+00	0.000000000000000000e+00	8.771173353883591872e+00	1.000000000000000000e+00
2.670000000000000000e+02	7.492292880223666884e+01	5.490510376839663920e+00	-2.006209726345441809e-03	6.998904544803146166e+01	2.678797722106246448e-01	0.000000000000000000e+00	0.000000000000000000e+00	1.122278469910503773e+01	1.000000000000000000e+00
2.670000000000000000e+02	1.196051736507192373e+02	6.963297318529140689e+00	-2.000830018365244971e-03	6.979707231869370787e+01	3.234587859768000007e-01	0.000000000000000000e+00	0.000000000000000000e+00	1.190324368848183134e+01	1.000000000000000000e+00
2.670000000000000000e+02	4.673306567875194162e+01	2.645671326739970652e+01	9.879575488044131833e-04	-3.365304771411985030e+01	4.260044454427397431e-01	0.000000000000000000e+00	0.000000000000000000e+00	6.142310920453252443e+00	1.000000000000000000e+00
2.680000000000000000e+02	1.225223004463535048e+01	2.400219405021903540e+01	-2.421839131210046583e-03	8.482064556282601586e+01	1.894176146722510445e-01	0.000000000000000000e+00	0.000000000000000000e+00	4.579875747672089048e+00	1.000000000000000000e+00
2.690000000000000000e+02	1.020371882737661906e+02	1.027194918495837861e+01	-2.353293271719041589e-03	8.237460886379442115e+01	2.529975975427584123e-01	0.000000000000000000e+00	0.000000000000000000e+00	8.869553512025337483e+00	1.000000000000000000e+00
2.690000000000000000e+02	6.461773736440980542e+01	1.210581646648307341e+01	-2.043910730037561563e-03	7.133439350123300926e+01	2.911351903885445180e-01	0.000000000000000000e+00	0.000000000000000000e+00	5.550903755229493974e+00	1.000000000000000000e+00
2.690000000000000000e+02	1.423121312158864953e+02	1.856286958695915601e+01	-1.811630585159684868e-03	6.304555208839438762e+01	2.776925221759337647e-01	0.000000000000000000e+00	0.000000000000000000e+00	1.312055473237896308e+01	1.000000000000000000e+00
2.690000000000000000e+02	1.215305264895802111e+02	2.595533576824251298e+01	1.947425617308738656e-03	-6.789135363861562666e+01	3.687111578585704486e-01	0.000000000000000000e+00	0.000000000000000000e+00	3.163872502670500353e+00	1.000000000000000000e+00
2.690000000000000000e+02	5.965377114956805826e+01	3.023856451671054302e+01	2.148622074734191263e-03	-7.507098377575591996e+01	2.828525046639795981e-01	0.000000000000000000e+00	0.000000000000000000e+00	9.160105177720938130e+00	1.000000000000000000e+00
2.690000000000000000e+02	4.026137097268051690e+01	6.451697927717300551e+00	-2.700948180784936391e-03	9.478056120706118293e+01	1.951441281882115852e-01	0.000000000000000000e+00	0.000000000000000000e+00	1.500740218847350782e+01	1.000000000000000000e+00
2.690000000000000000e+02	1.319422812601006001e+01	8.313318202488792608e+00	-1.294319058213384138e-03	4.458545852273172017e+01	2.684133055225098596e-01	0.000000000000000000e+00	0.000000000000000000e+00	9.953496577539439727e+00	1.000000000000000000e+00
2.690000000000000000e+02	1.021497311217666351e+02	2.521324038736727857e+01	1.443546658840999530e-03	-4.991059690970425322e+01	4.052309717882841555e-01	0.000000000000000000e+00	0.000000000000000000e+00	4.993545606842205942e+00	1.000000000000000000e+00
2.700000000000000000e+02	6.958613926821253415e+01	2.100322972710526770e+01	-2.693893721593968761e-03	9.452882512553766503e+01	2.912843166644086823e-01	0.000000000000000000e+00	0.000000000000000000e+00	4.415745537905149121e+00	1.000000000000000000e+00
2.710000000000000000e+02	5.908462788071916805e+01	1.166170843760538567e+01	-1.835683449551349551e-03	6.390387073018721509e+01	3.791149941529878831e-01	0.000000000000000000e+00	0.000000000000000000e+00	5.550903755229493974e+00	1.000000000000000000e+00
2.710000000000000000e+02	4.585581138748663932e+01	2.037737051082018525e+01	-2.441828402055651413e-03	8.553395619075165257e+01	1.489246692535931560e-01	0.000000000000000000e+00	0.000000000000000000e+00	6.142310920453252443e+00	1.000000000000000000e+00
2.710000000000000000e+02	8.613886316609864480e+01	5.098448203190868888e+00	-2.505448200600162746e-03	8.780420800727883091e+01	3.009899587275068900e-01	0.000000000000000000e+00	0.000000000000000000e+00	7.609066163087590873e+00	1.000000000000000000e+00
2.720000000000000000e+02	8.574845853120594086e+01	1.269749235987918290e+01	-4.593367583917879436e-03	1.623109320331803360e+02	1.362613391371428895e-01	0.000000000000000000e+00	0.000000000000000000e+00	7.609066163087590873e+00	1.000000000000000000e+00
2.720000000000000000e+02	1.116562797708032093e+02	3.081445535113347844e+01	-4.996442558561640761e-03	1.766945313893055243e+02	2.151892411441087560e-01	0.000000000000000000e+00	0.000000000000000000e+00	9.329756351063615227e+00	1.000000000000000000e+00
2.720000000000000000e+02	1.363137512932010793e+02	4.678087589610757213e+00	-2.024154584313171430e-03	7.062940186742592630e+01	2.534107818145845403e-01	0.000000000000000000e+00	0.000000000000000000e+00	6.644383701855602453e+00	1.000000000000000000e+00
2.720000000000000000e+02	1.436126920991305269e+02	5.166323739744016486e+00	-1.704638014884057601e-03	5.922755702113225595e+01	3.010815114072711296e-01	0.000000000000000000e+00	0.000000000000000000e+00	7.315251972882339970e+00	1.000000000000000000e+00
2.720000000000000000e+02	8.341716892303697506e+00	2.161825849119984611e+01	2.063305456464970076e-03	-7.202648800499139270e+01	3.430797819054570708e-01	0.000000000000000000e+00	0.000000000000000000e+00	4.579875747672089048e+00	1.000000000000000000e+00
2.720000000000000000e+02	8.368948079885790037e+01	2.653416900710318416e+01	-2.599260704753008928e-03	9.115187670222060490e+01	2.301744558795479900e-01	0.000000000000000000e+00	0.000000000000000000e+00	6.659453026810608023e+00	1.000000000000000000e+00
2.730000000000000000e+02	7.707231348504581092e+01	2.728344289381876564e+01	-3.133028043774549899e-03	1.101991905689677793e+02	1.990757480779551392e-01	0.000000000000000000e+00	0.000000000000000000e+00	6.659453026810608023e+00	1.000000000000000000e+00
2.730000000000000000e+02	1.245578410474782203e+02	2.687482246237858163e+01	-2.077064980756502480e-03	7.251749215357489220e+01	2.064524527435053214e-01	0.000000000000000000e+00	0.000000000000000000e+00	3.163872502670500353e+00	1.000000000000000000e+00
2.740000000000000000e+02	7.548635537003674756e+01	9.996323382262309210e+00	1.961319859025870398e-03	-6.838716513471014480e+01	2.166945434649193425e-01	0.000000000000000000e+00	0.000000000000000000e+00	3.086628958473565554e+00	1.000000000000000000e+00
2.740000000000000000e+02	1.023465881126036692e+02	3.020290420898609440e+01	-2.405012703580003061e-03	8.422019996622383076e+01	1.911877072906605912e-01	0.000000000000000000e+00	0.000000000000000000e+00	4.993545606842205942e+00	1.000000000000000000e+00
2.740000000000000000e+02	1.356954331490598520e+02	2.989284148356174953e+01	-3.883701743863601178e-03	1.369867373741340941e+02	1.655053897726477263e-01	0.000000000000000000e+00	0.000000000000000000e+00	5.758913330722538859e+00	1.000000000000000000e+00
2.750000000000000000e+02	3.814656312866772936e+01	1.126191385565122083e+01	-3.851995177812727635e-03	1.358552988782628290e+02	1.602682021156274228e-01	0.000000000000000000e+00	0.000000000000000000e+00	1.168543909542738746e+01	1.000000000000000000e+00
2.760000000000000000e+02	1.300814825114301243e+02	6.981706613939115513e+00	-2.326989110769992364e-03	8.143595343666316921e+01	2.074868411614185781e-01	0.000000000000000000e+00	0.000000000000000000e+00	6.644383701855602453e+00	1.000000000000000000e+00
2.760000000000000000e+02	2.137337406677544749e+01	1.397451109130403601e+01	-2.345822249826966417e-03	8.210800787778326537e+01	1.502401231379416613e-01	0.000000000000000000e+00	0.000000000000000000e+00	8.243243553462917816e+00	1.000000000000000000e+00
2.770000000000000000e+02	7.579232704127727516e+01	6.924897058274399164e+00	-2.846077087886248001e-03	9.995943904878899389e+01	2.215963400384219906e-01	0.000000000000000000e+00	0.000000000000000000e+00	3.086628958473565554e+00	1.000000000000000000e+00
2.770000000000000000e+02	1.077881922093172591e+02	6.913902904572407415e+00	-2.696302541026494685e-03	9.461478306343575184e+01	1.848916580632407047e-01	0.000000000000000000e+00	0.000000000000000000e+00	6.919097614320955714e+00	1.000000000000000000e+00
2.770000000000000000e+02	1.416643173754525442e+01	9.973130511446875346e+00	-1.456206797236033954e-03	5.036236983018439872e+01	2.654412344257994771e-01	0.000000000000000000e+00	0.000000000000000000e+00	8.243243553462917816e+00	1.000000000000000000e+00
2.770000000000000000e+02	5.684174895502907532e+01	1.130967732910841761e+01	-1.618938108168691990e-03	5.616938372684485614e+01	3.261366946910441156e-01	0.000000000000000000e+00	0.000000000000000000e+00	7.083370379295132580e+00	1.000000000000000000e+00
2.770000000000000000e+02	4.980218163883699845e+01	1.209620636930715598e+01	-1.824419298442142828e-03	6.350191316190882418e+01	2.847378592865242863e-01	0.000000000000000000e+00	0.000000000000000000e+00	7.083370379295132580e+00	1.000000000000000000e+00
2.770000000000000000e+02	1.355849658931234387e+02	2.413498773966206201e+01	-1.909850676292472590e-03	6.655050409099568753e+01	3.314962591813446213e-01	0.000000000000000000e+00	0.000000000000000000e+00	5.758913330722538859e+00	1.000000000000000000e+00
2.770000000000000000e+02	4.265568183727992135e+01	2.948206994811099335e+01	-3.040212895509520740e-03	1.068871121944583535e+02	1.530359899638643606e-01	0.000000000000000000e+00	0.000000000000000000e+00	1.876982257673085996e+01	1.000000000000000000e+00
2.780000000000000000e+02	1.206837214206419731e+02	2.510166337454844054e+01	-2.635787037096029919e-03	9.245530699043192158e+01	2.934570924310627715e-01	0.000000000000000000e+00	0.000000000000000000e+00	4.260621554866430571e+00	1.000000000000000000e+00
2.780000000000000000e+02	1.269375066483289345e+02	1.288371118696926310e+01	-1.630970627331404087e-03	5.659876025917438369e+01	4.429530411019332314e-01	0.000000000000000000e+00	0.000000000000000000e+00	6.687169970012100784e+00	1.000000000000000000e+00
2.790000000000000000e+02	1.146564654882814835e+02	6.076804366783722600e+00	-2.111162850330110339e-03	7.373426353780098452e+01	2.798571134680767347e-01	0.000000000000000000e+00	0.000000000000000000e+00	6.919097614320955714e+00	1.000000000000000000e+00
2.790000000000000000e+02	7.564457686309427231e+01	1.452783511635152891e+01	-2.100469937012019398e-03	7.335269040428376286e+01	2.069781222584675673e-01	0.000000000000000000e+00	0.000000000000000000e+00	4.534273110108569149e+00	1.000000000000000000e+00
2.790000000000000000e+02	9.547813144584044664e+01	2.071478060712933100e+01	-2.523735877967735880e-03	8.845679782544287661e+01	2.177726610744573632e-01	0.000000000000000000e+00	0.000000000000000000e+00	4.067739894989945704e+00	1.000000000000000000e+00
2.800000000000000000e+02	7.330740475880357110e+01	3.193296965098221918e+01	-1.969039182541527152e-03	6.866262668339014397e+01	4.056690830781570778e-01	0.000000000000000000e+00	0.000000000000000000e+00	1.177833716834295963e+01	1.000000000000000000e+00
2.810000000000000000e+02	4.565112345579955644e+01	4.913081122751228769e+00	-5.098013753510815572e-03	1.803190664415324989e+02	7.168584584782167202e-02	0.000000000000000000e+00	0.000000000000000000e+00	8.296298713683786019e+00	1.000000000000000000e+00
2.810000000000000000e+02	1.007607107738490413e+02	2.286296036798471221e+01	-2.336544533149101550e-03	8.177693557603099350e+01	3.592924538702066961e-01	0.000000000000000000e+00	0.000000000000000000e+00	4.201013404880497681e+00	1.000000000000000000e+00
2.810000000000000000e+02	8.904070855394043349e+01	2.167797483569981054e+01	-1.662870308514928768e-03	5.773709000573694539e+01	2.585628729952221816e-01	0.000000000000000000e+00	0.000000000000000000e+00	6.509082624388002891e+00	1.000000000000000000e+00
2.830000000000000000e+02	2.237240449739540793e+01	6.940530748568495945e+00	-1.942508230832563042e-03	6.771587830176285649e+01	1.976582321197614123e-01	0.000000000000000000e+00	0.000000000000000000e+00	7.799907644358183845e+00	1.000000000000000000e+00
2.830000000000000000e+02	9.915737629082363469e+01	1.897994193337391522e+01	2.580967602342365639e-03	-9.049909329315927664e+01	3.717473188082681679e-01	0.000000000000000000e+00	0.000000000000000000e+00	4.067739894989945704e+00	1.000000000000000000e+00
2.830000000000000000e+02	1.073517438497596004e+02	9.647688779002178805e+00	-1.558602742803554203e-03	5.401633583994845367e+01	4.488514426654072187e-01	0.000000000000000000e+00	0.000000000000000000e+00	7.101811008696507166e+00	1.000000000000000000e+00
2.830000000000000000e+02	3.852212893377588898e+01	2.069376247532123259e+01	1.452456405315348748e-03	-5.022853831443906358e+01	3.507728491708703711e-01	0.000000000000000000e+00	0.000000000000000000e+00	7.430947230805371007e+00	1.000000000000000000e+00
2.840000000000000000e+02	1.387167320693971639e+01	3.138930651412329098e+01	-3.679355794362751831e-03	1.296947186367641791e+02	1.407788351637623281e-01	0.000000000000000000e+00	0.000000000000000000e+00	1.161612921734160508e+01	1.000000000000000000e+00
2.840000000000000000e+02	1.248621599068513603e+02	2.285133787057419497e+01	-2.601387489874758957e-03	9.122777033748003817e+01	2.502411859696860308e-01	0.000000000000000000e+00	0.000000000000000000e+00	6.390596429141227830e+00	1.000000000000000000e+00
2.850000000000000000e+02	4.509106997053362420e+01	2.770465064459954974e+01	-2.666745564803838127e-03	9.356005198135618173e+01	2.234495076614954057e-01	0.000000000000000000e+00	0.000000000000000000e+00	7.200367173971796042e+00	1.000000000000000000e+00
2.860000000000000000e+02	8.661086108769147529e+01	1.192951458775171147e+01	-2.743034375122951896e-03	9.628239336202700827e+01	1.363519145201369520e-01	0.000000000000000000e+00	0.000000000000000000e+00	1.004672264547303939e+01	1.000000000000000000e+00
2.860000000000000000e+02	1.186931640410347057e+02	2.451963422544931959e+01	-4.126344879146055973e-03	1.456453787286400257e+02	1.629605246359837611e-01	0.000000000000000000e+00	0.000000000000000000e+00	6.390596429141227830e+00	1.000000000000000000e+00
2.860000000000000000e+02	1.004310274298893688e+02	8.054138077273030660e+00	-1.499016599322494994e-03	5.189002369227512901e+01	3.147853297265734707e-01	0.000000000000000000e+00	0.000000000000000000e+00	7.101811008696507166e+00	1.000000000000000000e+00
2.860000000000000000e+02	7.678690048608609153e+00	1.267890825777408814e+01	-1.367367913800191740e-03	4.719218317268723695e+01	3.175746403775263627e-01	0.000000000000000000e+00	0.000000000000000000e+00	8.475054069649758048e+00	1.000000000000000000e+00
2.860000000000000000e+02	3.445673498968642434e+01	2.767894941822350319e+01	1.558099951819336094e-03	-5.399839390722673471e+01	3.107333032130441541e-01	0.000000000000000000e+00	0.000000000000000000e+00	5.744203135167063046e+00	1.000000000000000000e+00
2.870000000000000000e+02	3.422343492943817722e+01	1.463239244833187058e+01	-1.833139667294409955e-03	6.381309668780124156e+01	3.134309640100033656e-01	0.000000000000000000e+00	0.000000000000000000e+00	7.430947230805371007e+00	1.000000000000000000e+00
2.870000000000000000e+02	1.016924044754552483e+02	2.525977743545620413e+01	-1.865760585721802601e-03	6.497716355080393669e+01	4.292040412669319016e-01	0.000000000000000000e+00	0.000000000000000000e+00	6.772200663749543992e+00	1.000000000000000000e+00
2.890000000000000000e+02	5.858765817105437179e+01	1.146252245089730337e+01	-3.043218211604902749e-03	1.069943559217393556e+02	1.798130394040647895e-01	0.000000000000000000e+00	0.000000000000000000e+00	7.309415158341092678e+00	1.000000000000000000e+00
2.890000000000000000e+02	1.344220608458507513e+02	1.714126064299805563e+01	-2.335744237148147315e-03	8.174837727356081984e+01	2.747119849461524543e-01	0.000000000000000000e+00	0.000000000000000000e+00	1.113538000736234679e+01	1.000000000000000000e+00
2.890000000000000000e+02	1.210048338072570040e+01	1.990900405323432310e+01	-1.923194065667906041e-03	6.702665860046042212e+01	2.351889406505982549e-01	0.000000000000000000e+00	0.000000000000000000e+00	7.167871618803773437e+00	1.000000000000000000e+00
2.900000000000000000e+02	5.011605194216110704e+01	2.254763177466806923e+01	-2.527155457460383923e-03	8.857882440730185181e+01	1.901643584965291289e-01	0.000000000000000000e+00	0.000000000000000000e+00	7.200367173971796042e+00	1.000000000000000000e+00
2.900000000000000000e+02	3.091895463314684989e+01	2.315346824966851358e+01	2.220025135681766206e-03	-7.761897877936188195e+01	3.067401643587348570e-01	0.000000000000000000e+00	0.000000000000000000e+00	5.744203135167063046e+00	1.000000000000000000e+00
2.900000000000000000e+02	1.229966419467393202e+01	2.707410771940744709e+01	-1.990929415173212005e-03	6.944377251429867215e+01	2.191006727995703507e-01	0.000000000000000000e+00	0.000000000000000000e+00	6.667611791582510605e+00	1.000000000000000000e+00
2.910000000000000000e+02	2.457024047313488069e+01	6.840761014097235027e+00	-2.328120787607652203e-03	8.147633695649814456e+01	1.490475331921424784e-01	0.000000000000000000e+00	0.000000000000000000e+00	9.929046059327760076e+00	1.000000000000000000e+00
2.910000000000000000e+02	9.049822112708623933e+01	2.847312227558069253e+01	-2.283157025553907583e-03	7.987181973362466181e+01	2.508127391670912365e-01	0.000000000000000000e+00	0.000000000000000000e+00	7.655486673566016087e+00	1.000000000000000000e+00
2.910000000000000000e+02	6.587194166352200853e+01	1.085691204944268407e+01	-1.601079012283519731e-03	5.553208769946937906e+01	2.217049954312956261e-01	0.000000000000000000e+00	0.000000000000000000e+00	7.309415158341092678e+00	1.000000000000000000e+00
2.920000000000000000e+02	1.836805836628947475e+01	2.983664987857038753e+01	-1.821834879092152195e-03	6.340968899807593573e+01	3.202681115017450564e-01	0.000000000000000000e+00	0.000000000000000000e+00	6.667611791582510605e+00	1.000000000000000000e+00
2.930000000000000000e+02	1.198616912838441237e+02	7.447599427239990355e+00	-1.821206830309137327e-03	6.338727728154857743e+01	3.651767390181298589e-01	0.000000000000000000e+00	0.000000000000000000e+00	1.162689429145903652e+01	1.000000000000000000e+00
2.930000000000000000e+02	1.094292911593149000e+02	1.258079516736965608e+01	-2.355805120447076236e-03	8.246424336858891024e+01	1.644704767395654965e-01	0.000000000000000000e+00	0.000000000000000000e+00	1.162689429145903652e+01	1.000000000000000000e+00
2.930000000000000000e+02	8.426721294183116129e+01	2.402553717752679674e+01	1.744764251203198210e-03	-6.065944871173847730e+01	4.133061976334698739e-01	0.000000000000000000e+00	0.000000000000000000e+00	5.965897487592871862e+00	1.000000000000000000e+00
2.940000000000000000e+02	8.151279780305947043e+01	2.931752452405099874e+01	-2.343523696026844801e-03	8.202598473310982286e+01	2.742034928119778669e-01	0.000000000000000000e+00	0.000000000000000000e+00	5.965897487592871862e+00	1.000000000000000000e+00
2.950000000000000000e+02	1.924714912772337883e+01	1.620850172865971928e+01	-2.015309818869959971e-03	7.031377928964994339e+01	2.067637782964180104e-01	0.000000000000000000e+00	0.000000000000000000e+00	6.573539244076236798e+00	1.000000000000000000e+00
2.960000000000000000e+02	3.554187437100787150e+01	2.078457757969988506e+01	-2.341060168469012021e-03	8.193807455355586455e+01	2.549086046408362005e-01	0.000000000000000000e+00	0.000000000000000000e+00	1.240295537495105727e+01	1.000000000000000000e+00
2.960000000000000000e+02	1.356489654330048893e+02	1.336863435688555768e+01	-1.421574454373890177e-03	4.912652594051277077e+01	4.120523363260957250e-01	0.000000000000000000e+00	0.000000000000000000e+00	5.018975163027847408e+00	1.000000000000000000e+00
2.960000000000000000e+02	6.672391548755038926e+00	1.751257214066496459e+01	-2.654649428096125200e-03	9.312840527762709542e+01	2.701153339964292854e-01	0.000000000000000000e+00	0.000000000000000000e+00	1.098408655355778762e+01	1.000000000000000000e+00
2.970000000000000000e+02	6.075165127601635362e+01	5.990905576843555735e+00	-2.009075609695582573e-03	7.009131356315383243e+01	2.507542764760506415e-01	0.000000000000000000e+00	0.000000000000000000e+00	6.884356331530247175e+00	1.000000000000000000e+00
2.970000000000000000e+02	1.307291703512331935e+02	1.237579598108341195e+01	-1.876323163449800406e-03	6.535408570118484306e+01	2.540748552785593306e-01	0.000000000000000000e+00	0.000000000000000000e+00	5.018975163027847408e+00	1.000000000000000000e+00
2.970000000000000000e+02	1.371414124329853337e+02	2.233137252904246850e+01	-2.243208054662426502e-03	7.844625370214276927e+01	1.792944060452532629e-01	0.000000000000000000e+00	0.000000000000000000e+00	3.406762731506069564e+00	1.000000000000000000e+00
2.970000000000000000e+02	1.443023856887473073e+02	2.230913219588368790e+01	-2.484470209101859867e-03	8.705561520447714940e+01	1.784786402337995570e-01	0.000000000000000000e+00	0.000000000000000000e+00	7.161007792354177504e+00	1.000000000000000000e+00
2.970000000000000000e+02	6.523519079055139969e+01	3.036044681898154707e+01	-2.073667394069555157e-03	7.239625037783342520e+01	2.476486513056607164e-01	0.000000000000000000e+00	0.000000000000000000e+00	9.103271869932996196e+00	1.000000000000000000e+00
2.970000000000000000e+02	1.659505239228909801e+01	2.222330023728070358e+01	-1.785811537201918578e-03	6.212420776055733285e+01	2.896351511965535863e-01	0.000000000000000000e+00	0.000000000000000000e+00	6.573539244076236798e+00	1.000000000000000000e+00
2.970000000000000000e+02	1.232859012679633963e+02	2.328302980352039953e+01	-1.162185234381314962e-03	3.987030600036779049e+01	3.076857163100621406e-01	0.000000000000000000e+00	0.000000000000000000e+00	8.976435527137294201e+00	1.000000000000000000e+00
2.980000000000000000e+02	5.613195451080496667e+01	3.033499150476794881e+01	-2.243188275102943156e-03	7.844554787499659199e+01	2.679040157561959346e-01	0.000000000000000000e+00	0.000000000000000000e+00	8.146190830084844237e+00	1.000000000000000000e+00
2.990000000000000000e+02	5.531117930366227142e+01	2.223025504393849872e+01	-2.367088713093472123e-03	8.286689470179787520e+01	2.757205256489692058e-01	0.000000000000000000e+00	0.000000000000000000e+00	8.146190830084844237e+00	1.000000000000000000e+00
2.990000000000000000e+02	8.544881509091771932e+01	1.817248991443448958e+01	-1.754376245837695018e-03	6.100244961363772944e+01	2.956870972383353058e-01	0.000000000000000000e+00	0.000000000000000000e+00	1.181964587201616723e+01	1.000000000000000000e+00
2.990000000000000000e+02	1.422533191358132569e+02	3.012255655267469123e+01	-1.717741183229682354e-03	5.969513932128844402e+01	2.748863114209265657e-01	0.000000000000000000e+00	0.000000000000000000e+00	8.077640368179801911e+00	1.000000000000000000e+00
3.000000000000000000e+02	1.291726325186005795e+02	3.200947954955057639e+01	-2.003381503027212591e-03	6.988812121889763773e+01	2.768731485642642598e-01	0.000000000000000000e+00	0.000000000000000000e+00	1.052637306897387859e+01	1.000000000000000000e+00
3.000000000000000000e+02	6.755845796100902589e+01	4.960495535830915514e+00	-1.298990103549699715e-03	4.475214325613954003e+01	4.519587661105278764e-01	0.000000000000000000e+00	0.000000000000000000e+00	6.884356331530247175e+00	1.000000000000000000e+00
3.000000000000000000e+02	1.050517114433660879e+02	1.092561222084362349e+01	-2.585845369033700110e-03	9.067315481087770479e+01	2.019470755973455933e-01	0.000000000000000000e+00	0.000000000000000000e+00	5.879815348079956649e+00	1.000000000000000000e+00
3.010000000000000000e+02	9.792218849549537651e+01	1.855419805647303022e+01	-1.743153020335945274e-03	6.060195246234896871e+01	3.038186350139446823e-01	0.000000000000000000e+00	0.000000000000000000e+00	6.802003851843210214e+00	1.000000000000000000e+00
3.010000000000000000e+02	4.717814763374107656e+01	2.507764717941844523e+01	-2.049328360024386172e-03	7.152771986504184554e+01	2.193087780866671554e-01	0.000000000000000000e+00	0.000000000000000000e+00	7.159009640011466225e+00	1.000000000000000000e+00
3.010000000000000000e+02	1.146893841092638553e+02	2.586688109820377690e+01	-2.167181996336882584e-03	7.573328854089332651e+01	4.069687703367579346e-01	0.000000000000000000e+00	0.000000000000000000e+00	4.442176815761234465e+00	1.000000000000000000e+00
3.010000000000000000e+02	1.902541702620762010e+01	2.985530969893502373e+01	2.024477341893770894e-03	-7.064091936670159555e+01	3.095841271504249370e-01	0.000000000000000000e+00	0.000000000000000000e+00	8.009634241123809062e+00	1.000000000000000000e+00
3.020000000000000000e+02	2.863206889569767810e+01	3.049154769320378833e+01	-3.840304670361768379e-03	1.354381269226161066e+02	1.595564373401437974e-01	0.000000000000000000e+00	0.000000000000000000e+00	8.991862516324074406e+00	1.000000000000000000e+00
3.020000000000000000e+02	1.343815761090124852e+02	2.033404036496491329e+01	-1.960699190677875174e-03	6.836501678660572168e+01	2.441804778640529472e-01	0.000000000000000000e+00	0.000000000000000000e+00	3.406762731506069564e+00	1.000000000000000000e+00
3.020000000000000000e+02	1.046951073740522844e+02	5.056620649435000558e+00	-1.182988874000961933e-03	4.061267711309359640e+01	4.438875134849553650e-01	0.000000000000000000e+00	0.000000000000000000e+00	5.879815348079956649e+00	1.000000000000000000e+00
3.020000000000000000e+02	2.844806067587834164e+01	6.232321877369870755e+00	-1.839664983807583762e-03	6.404595048498960352e+01	3.259669450144447866e-01	0.000000000000000000e+00	0.000000000000000000e+00	9.910608471401131325e+00	1.000000000000000000e+00
3.030000000000000000e+02	1.174501164957936510e+02	2.238675300394458390e+01	-2.971884297771527645e-03	1.044488284104111244e+02	2.680962265253926669e-01	0.000000000000000000e+00	0.000000000000000000e+00	4.442176815761234465e+00	1.000000000000000000e+00
3.040000000000000000e+02	1.002388356335454311e+01	8.613328456716441650e+00	-1.706222914077577379e-03	5.928411363330987882e+01	3.628685072307512582e-01	0.000000000000000000e+00	0.000000000000000000e+00	6.280687754640712939e+00	1.000000000000000000e+00
3.040000000000000000e+02	1.162670747277329610e+02	1.211439183969471856e+01	-1.639117122413349470e-03	5.688946528624510535e+01	1.808615125185134564e-01	0.000000000000000000e+00	0.000000000000000000e+00	4.606837365480142665e+00	1.000000000000000000e+00
3.050000000000000000e+02	9.388893086477658301e+01	1.307696433088321442e+01	-1.959936870344203622e-03	6.833781363346963644e+01	2.506444251164268167e-01	0.000000000000000000e+00	0.000000000000000000e+00	6.802003851843210214e+00	1.000000000000000000e+00
3.050000000000000000e+02	5.236252240805066549e+01	3.001461762953048762e+01	-2.069573712964509812e-03	7.225016869921086027e+01	3.031467019173420541e-01	0.000000000000000000e+00	0.000000000000000000e+00	7.159009640011466225e+00	1.000000000000000000e+00
3.060000000000000000e+02	1.004569299502421984e+02	1.076230338423900612e+01	-1.741962369213933843e-03	6.055946446436033170e+01	3.515879686186190733e-01	0.000000000000000000e+00	0.000000000000000000e+00	6.963926140087718153e+00	1.000000000000000000e+00
3.060000000000000000e+02	2.607724536962398432e+01	2.187026772656923512e+01	-2.368778107693280711e-03	8.292718019855817602e+01	1.856889578681704123e-01	0.000000000000000000e+00	0.000000000000000000e+00	8.153047360915369524e+00	1.000000000000000000e+00
3.070000000000000000e+02	1.858832744314912944e+01	5.229415673967453770e+00	-1.841727185798405775e-03	6.411953949222976235e+01	2.634954635271696821e-01	0.000000000000000000e+00	0.000000000000000000e+00	3.251528587843369511e+00	1.000000000000000000e+00
3.070000000000000000e+02	4.443194780083250350e+01	2.469075897202603187e+01	-1.951959689341096430e-03	6.805315052422700717e+01	3.404987893006945487e-01	0.000000000000000000e+00	0.000000000000000000e+00	9.551831479132085079e+00	1.000000000000000000e+00
3.070000000000000000e+02	1.278971863163595373e+02	2.571236567265312800e+01	1.767763742482434362e-03	-6.148017807666023771e+01	3.759343779950864439e-01	0.000000000000000000e+00	0.000000000000000000e+00	8.424588660485524017e+00	1.000000000000000000e+00
3.080000000000000000e+02	3.452930464489620022e+01	1.772751329567800838e+01	-2.988541575881427555e-03	1.050432379614086926e+02	1.506503308702953348e-01	0.000000000000000000e+00	0.000000000000000000e+00	7.307639664315253469e+00	1.000000000000000000e+00
3.080000000000000000e+02	1.151652050213006220e+02	1.675646653632143313e+01	-1.931855032554522129e-03	6.733572238653113118e+01	2.555937431066245269e-01	0.000000000000000000e+00	0.000000000000000000e+00	4.771055893511968904e+00	1.000000000000000000e+00
3.090000000000000000e+02	1.619142221672548843e+01	7.426523657910375498e+00	2.242880203060706752e-03	-7.843455442438043690e+01	2.804814058392929299e-01	0.000000000000000000e+00	0.000000000000000000e+00	3.251528587843369511e+00	1.000000000000000000e+00
3.090000000000000000e+02	5.935117221286374445e+01	1.326696291450284981e+01	-3.653453829543639592e-03	1.287704154477015663e+02	2.456128679293948514e-01	0.000000000000000000e+00	0.000000000000000000e+00	7.086820233539516067e+00	1.000000000000000000e+00
3.090000000000000000e+02	1.358873221591182130e+02	2.116932981260788793e+01	-1.507131780967240625e-03	5.217961130952515703e+01	2.913542971417995009e-01	0.000000000000000000e+00	0.000000000000000000e+00	9.191378874325325299e+00	1.000000000000000000e+00
3.100000000000000000e+02	1.120396900101866891e+02	2.697527851203287241e+01	-1.624964099973908935e-03	5.638441928425235261e+01	3.227445276630148685e-01	0.000000000000000000e+00	0.000000000000000000e+00	1.068611071810703628e+01	1.000000000000000000e+00
3.100000000000000000e+02	1.794138628378028599e+01	2.134113805945196063e+01	1.563698644979931744e-03	-5.419818145149454125e+01	3.874470289509643894e-01	0.000000000000000000e+00	0.000000000000000000e+00	8.153047360915369524e+00	1.000000000000000000e+00
3.110000000000000000e+02	7.765260022036244436e+01	1.275774918812247627e+01	-2.786933534975964688e-03	9.784892060166596650e+01	1.706814753587450051e-01	0.000000000000000000e+00	0.000000000000000000e+00	1.082102387243462616e+01	1.000000000000000000e+00
3.120000000000000000e+02	9.155020607048849968e+01	1.207735075067623676e+01	-2.741184486662071994e-03	9.621638069404053795e+01	1.886244238103289561e-01	0.000000000000000000e+00	0.000000000000000000e+00	8.001178381535055451e+00	1.000000000000000000e+00
3.120000000000000000e+02	4.426279505825907279e+01	9.656053540853319461e+00	-2.382994585478777697e-03	8.343449058393392193e+01	2.099731743382244886e-01	0.000000000000000000e+00	0.000000000000000000e+00	1.017668053605643763e+01	1.000000000000000000e+00
3.120000000000000000e+02	9.952565874329259543e+01	1.143625001209771241e+01	-2.137475353449000328e-03	7.467321665254942786e+01	2.642439416657617057e-01	0.000000000000000000e+00	0.000000000000000000e+00	8.001178381535055451e+00	1.000000000000000000e+00
3.120000000000000000e+02	5.404844039475861450e+01	2.314159191145128602e+01	-1.791478941605057591e-03	6.232644724316460128e+01	3.212477769495976077e-01	0.000000000000000000e+00	0.000000000000000000e+00	7.804542361617549773e+00	1.000000000000000000e+00
3.120000000000000000e+02	9.470152966743924594e+01	2.925654613687059324e+01	-1.970327791531305359e-03	6.870861027602586546e+01	3.258667543596083238e-01	0.000000000000000000e+00	0.000000000000000000e+00	9.619700045475482852e+00	1.000000000000000000e+00
3.120000000000000000e+02	1.089553992722994913e+01	3.158373260012223582e+01	-2.423223535135506611e-03	8.487004756658092219e+01	2.670438139739017558e-01	0.000000000000000000e+00	0.000000000000000000e+00	7.256871168163950614e+00	1.000000000000000000e+00
3.130000000000000000e+02	3.541787281882673710e+01	2.498092932288555446e+01	-3.707490564490269116e-03	1.306986987569603116e+02	1.043910295201485594e-01	0.000000000000000000e+00	0.000000000000000000e+00	7.307639664315253469e+00	1.000000000000000000e+00
3.130000000000000000e+02	2.569726864848580661e+01	1.566302693463100226e+01	-2.175108234905365374e-03	7.601613378592716685e+01	2.786162687216158229e-01	0.000000000000000000e+00	0.000000000000000000e+00	9.070113768682178446e+00	1.000000000000000000e+00
3.130000000000000000e+02	6.392760281629053765e+01	2.162376055167812083e+01	-1.989669295409788978e-03	6.939880555043833965e+01	2.705093423768710759e-01	0.000000000000000000e+00	0.000000000000000000e+00	9.527842558348638136e+00	1.000000000000000000e+00
3.130000000000000000e+02	1.792720482192369857e+01	2.978989092370239078e+01	-2.029587877610763806e-03	7.082328717138447871e+01	3.959143249655721064e-01	0.000000000000000000e+00	0.000000000000000000e+00	7.256871168163950614e+00	1.000000000000000000e+00
3.140000000000000000e+02	5.261538903305412873e+01	1.546974433286894346e+01	-1.988139189495764878e-03	6.934420421861609896e+01	3.046563229360822467e-01	0.000000000000000000e+00	0.000000000000000000e+00	7.086820233539516067e+00	1.000000000000000000e+00
3.150000000000000000e+02	6.765185926657217408e+01	8.624985219180851814e+00	-2.740124821310867004e-03	9.617856688067548987e+01	1.838986845857261132e-01	0.000000000000000000e+00	0.000000000000000000e+00	1.059756975570617321e+01	1.000000000000000000e+00
3.170000000000000000e+02	8.780478361082708716e+01	2.255031598905090817e+01	2.352363376122043777e-03	-8.234142584189616798e+01	2.836447811581364054e-01	0.000000000000000000e+00	0.000000000000000000e+00	9.619700045475482852e+00	1.000000000000000000e+00
3.170000000000000000e+02	1.268778602219282590e+02	2.882192533195180317e+01	-1.952386197558019171e-03	6.806837033121138347e+01	3.743157363741391741e-01	0.000000000000000000e+00	0.000000000000000000e+00	1.876248904119985284e+01	1.000000000000000000e+00
3.180000000000000000e+02	8.422706417187548311e+01	1.085287812051944201e+01	-1.902443529941690329e-03	6.628618248289784276e+01	2.522508805243899310e-01	0.000000000000000000e+00	0.000000000000000000e+00	8.932804952413048838e+00	1.000000000000000000e+00
3.180000000000000000e+02	7.888000930571173797e+01	1.800857575080607376e+01	2.123082430069171776e-03	-7.415960986353498186e+01	3.248387188376195001e-01	0.000000000000000000e+00	0.000000000000000000e+00	4.056643829003321322e+00	1.000000000000000000e+00
3.190000000000000000e+02	2.352003262104360459e+01	1.983489011295182891e+01	-3.616077165989505654e-03	1.274366413668212346e+02	1.572164810474740992e-01	0.000000000000000000e+00	0.000000000000000000e+00	9.498677706160126633e+00	1.000000000000000000e+00
3.190000000000000000e+02	7.055081067186046084e+01	2.440946666691761990e+01	-3.745081568420747034e-03	1.320401215044488765e+02	1.613245194333942090e-01	0.000000000000000000e+00	0.000000000000000000e+00	9.836666322342855651e+00	1.000000000000000000e+00
3.190000000000000000e+02	3.031714189272528515e+01	2.646996235930471641e+01	-2.223130765938960505e-03	7.772980218487650461e+01	3.121553999847507255e-01	0.000000000000000000e+00	0.000000000000000000e+00	8.127201251809815119e+00	1.000000000000000000e+00
3.200000000000000000e+02	7.600543080261311957e+01	1.514620652498735787e+01	-1.644773195664032484e-03	5.709130042036282759e+01	3.178886532376038465e-01	0.000000000000000000e+00	0.000000000000000000e+00	4.056643829003321322e+00	1.000000000000000000e+00
3.200000000000000000e+02	2.491401362872376524e+01	3.254100882183215759e+01	-4.133846742255919103e-03	1.459130802734757992e+02	1.463187413070862197e-01	0.000000000000000000e+00	0.000000000000000000e+00	8.127201251809815119e+00	1.000000000000000000e+00
3.210000000000000000e+02	5.699943040901906244e+01	5.458846285853646840e+00	-1.729473209658433010e-03	6.011379286815218137e+01	2.693661426788596103e-01	0.000000000000000000e+00	0.000000000000000000e+00	1.195364860908964211e+01	1.000000000000000000e+00
3.210000000000000000e+02	1.265952295339807137e+02	1.006156512977618078e+01	-2.293445405961042852e-03	8.023895724180270861e+01	2.326371856696307638e-01	0.000000000000000000e+00	0.000000000000000000e+00	9.796027436047408443e+00	1.000000000000000000e+00
3.210000000000000000e+02	1.110693774591453717e+02	1.152902246530492825e+01	-1.669354937527761651e-03	5.796849188271064435e+01	3.836208944131306309e-01	0.000000000000000000e+00	0.000000000000000000e+00	9.447343340649384302e+00	1.000000000000000000e+00
3.210000000000000000e+02	9.880260921634322813e+01	2.144324986536115318e+01	-1.777041737712315968e-03	6.181126031845062130e+01	2.293766957702497722e-01	0.000000000000000000e+00	0.000000000000000000e+00	7.765902986900413474e+00	1.000000000000000000e+00
3.220000000000000000e+02	7.233758085598788412e+00	5.323856964150205151e+00	-2.298641459801738923e-03	8.042437673291223632e+01	2.480455428702039722e-01	0.000000000000000000e+00	0.000000000000000000e+00	1.644170774577634475e+01	1.000000000000000000e+00
3.220000000000000000e+02	1.063768483555551825e+02	1.972856311146745156e+01	-1.904913964091962562e-03	6.637433912195639607e+01	3.176147354260130395e-01	0.000000000000000000e+00	0.000000000000000000e+00	6.045058188803642096e+00	1.000000000000000000e+00
3.220000000000000000e+02	5.886577243921453650e+00	2.171027992272598439e+01	-2.238401274288705570e-03	7.827472530807763462e+01	2.314430464297108081e-01	0.000000000000000000e+00	0.000000000000000000e+00	1.644170774577634475e+01	1.000000000000000000e+00
3.230000000000000000e+02	4.628810418921994341e+01	1.076518265689484188e+01	-1.809977820261666906e-03	6.298657371062739685e+01	2.739246733236747611e-01	0.000000000000000000e+00	0.000000000000000000e+00	1.195364860908964211e+01	1.000000000000000000e+00
3.240000000000000000e+02	1.083616241149662329e+02	3.114772151582644710e+01	-2.334110758663999596e-03	8.169008712519922710e+01	3.044305371418339901e-01	0.000000000000000000e+00	0.000000000000000000e+00	1.154333418977675052e+01	1.000000000000000000e+00
3.260000000000000000e+02	9.174056443362809432e+01	1.147834307774897411e+01	-4.385079081973263307e-03	1.548782245943057774e+02	1.406573915845199529e-01	0.000000000000000000e+00	0.000000000000000000e+00	8.816030215590945573e+00	1.000000000000000000e+00
3.260000000000000000e+02	7.857018195910011116e+01	7.177256859168950953e+00	-1.855232306169638965e-03	6.460146531967102135e+01	3.428618503376392734e-01	0.000000000000000000e+00	0.000000000000000000e+00	1.385490227987959599e+01	1.000000000000000000e+00
3.260000000000000000e+02	1.298814856156255928e+02	1.928992763314835912e+01	-1.853114839459763744e-03	6.452590420890820155e+01	3.047228944972473208e-01	0.000000000000000000e+00	0.000000000000000000e+00	9.796027436047408443e+00	1.000000000000000000e+00
3.260000000000000000e+02	1.177851051840419387e+02	2.448089552757381782e+01	-3.239917428077627309e-03	1.140135034783642709e+02	2.171712356980596281e-01	0.000000000000000000e+00	0.000000000000000000e+00	6.354309294630599680e+00	1.000000000000000000e+00
3.270000000000000000e+02	1.055701866395647386e+02	1.373756775326716983e+01	-3.347905496408114245e-03	1.178670225698939902e+02	1.412204697593054670e-01	0.000000000000000000e+00	0.000000000000000000e+00	5.890145954659355532e+00	1.000000000000000000e+00
3.270000000000000000e+02	7.931875695205444288e+01	2.138450390335665929e+01	-2.941356628823025340e-03	1.033594584741610305e+02	2.429830334564974104e-01	0.000000000000000000e+00	0.000000000000000000e+00	1.069118720221304208e+01	1.000000000000000000e+00
3.280000000000000000e+02	1.195308525914773981e+02	1.835024178722239441e+01	-1.575339768430066576e-03	5.461359115513570117e+01	3.682307585907728109e-01	0.000000000000000000e+00	0.000000000000000000e+00	6.374366579876978633e+00	1.000000000000000000e+00
3.280000000000000000e+02	2.174692678601249085e+01	2.739821284481408981e+01	-4.140522542947522658e-03	1.461513040496212454e+02	1.080640334858280482e-01	0.000000000000000000e+00	0.000000000000000000e+00	6.041194699428860559e+00	1.000000000000000000e+00
3.280000000000000000e+02	6.201621324278989533e+01	1.041318793550304100e+01	-2.186120088023831877e-03	7.640908818247461909e+01	3.097768134597452816e-01	0.000000000000000000e+00	0.000000000000000000e+00	6.722167203336009145e+00	1.000000000000000000e+00
3.280000000000000000e+02	1.338350395905096590e+01	1.472006200309547985e+01	-2.064864318015616467e-03	7.208211547235272576e+01	1.876997442757950552e-01	0.000000000000000000e+00	0.000000000000000000e+00	5.762949701624220822e+00	1.000000000000000000e+00
3.300000000000000000e+02	1.005223652797985636e+02	1.070222281618368676e+01	-2.520919601110648174e-03	8.835629990188888883e+01	3.301689397103151347e-01	0.000000000000000000e+00	0.000000000000000000e+00	5.890145954659355532e+00	1.000000000000000000e+00
3.300000000000000000e+02	1.425581253172828724e+02	1.689854655623385682e+01	-1.705244882523098294e-03	5.924921289542678693e+01	3.461791498806272571e-01	0.000000000000000000e+00	0.000000000000000000e+00	5.618910299453625079e+00	1.000000000000000000e+00
3.300000000000000000e+02	3.027073617035922126e+01	2.861229030702343579e+01	-1.799624679050126344e-03	6.261712523420982990e+01	2.527246092128024868e-01	0.000000000000000000e+00	0.000000000000000000e+00	8.609838006892003293e+00	1.000000000000000000e+00
3.300000000000000000e+02	1.120366899958489171e+02	2.177294991586360240e+01	-2.257715419558231022e-03	7.896394429942877480e+01	2.614874370432305195e-01	0.000000000000000000e+00	0.000000000000000000e+00	6.354309294630599680e+00	1.000000000000000000e+00
3.310000000000000000e+02	4.174272665311885078e+01	2.540150032902601751e+01	-4.090656949407599219e-03	1.443718665646532315e+02	1.388794330231413188e-01	0.000000000000000000e+00	0.000000000000000000e+00	9.476153836058889723e+00	1.000000000000000000e+00
3.310000000000000000e+02	6.214021772766557916e+01	1.713421128000475235e+01	-1.768253225949153714e-03	6.149764513494874052e+01	4.323443881910193909e-01	0.000000000000000000e+00	0.000000000000000000e+00	6.722167203336009145e+00	1.000000000000000000e+00
3.320000000000000000e+02	3.873810079358423053e+01	1.641430304795616024e+01	-2.021704374982248847e-03	7.054196694446704896e+01	3.034149426521656201e-01	0.000000000000000000e+00	0.000000000000000000e+00	9.476153836058889723e+00	1.000000000000000000e+00
3.320000000000000000e+02	4.875825845531211655e+01	1.251133770462365824e+01	-2.447476882351646253e-03	8.573552037275119631e+01	4.015286679112590740e-01	0.000000000000000000e+00	0.000000000000000000e+00	1.075345051772400318e+01	1.000000000000000000e+00
3.320000000000000000e+02	1.372540821207160207e+02	1.504401731077588344e+01	-1.663296701836530387e-03	5.775230571271916347e+01	3.725272663674816798e-01	0.000000000000000000e+00	0.000000000000000000e+00	5.618910299453625079e+00	1.000000000000000000e+00
3.320000000000000000e+02	2.329664194947067912e+01	2.155917043115111653e+01	-2.377218810599745265e-03	8.322838393614563302e+01	2.937867557327226153e-01	0.000000000000000000e+00	0.000000000000000000e+00	6.041194699428860559e+00	1.000000000000000000e+00
3.330000000000000000e+02	1.200189652074524105e+01	9.125175931881072344e+00	-1.868593193253268196e-03	6.507824422916100104e+01	2.708236830894141800e-01	0.000000000000000000e+00	0.000000000000000000e+00	5.762949701624220822e+00	1.000000000000000000e+00
3.350000000000000000e+02	1.131398906832090887e+02	7.078401346818834483e+00	-2.033443589044803181e-03	7.096087697970504848e+01	2.104178636238978051e-01	0.000000000000000000e+00	0.000000000000000000e+00	1.312760562126771013e+01	1.000000000000000000e+00
3.350000000000000000e+02	8.834407627941804719e+01	7.284245958793515996e+00	-1.991331596053217898e-03	6.945812420817847510e+01	4.578775618084943710e-01	0.000000000000000000e+00	0.000000000000000000e+00	6.846742220764662434e+00	1.000000000000000000e+00
3.350000000000000000e+02	7.024337014944971713e+01	1.508393028473352260e+01	-2.994532021929873552e-03	1.052570050800483017e+02	1.332903296648987324e-01	0.000000000000000000e+00	0.000000000000000000e+00	6.214967852660041814e+00	1.000000000000000000e+00
3.360000000000000000e+02	1.445332191533472788e+01	2.522519963450107738e+01	1.568838270769518052e-03	-5.438158732595537970e+01	4.067084237895569609e-01	0.000000000000000000e+00	0.000000000000000000e+00	7.517003987012187416e+00	1.000000000000000000e+00
3.360000000000000000e+02	1.221065488781934789e+02	2.893194985159659538e+01	-1.393268456003206573e-03	4.811643559615716015e+01	3.969459562509232153e-01	0.000000000000000000e+00	0.000000000000000000e+00	3.574306010107558773e+00	1.000000000000000000e+00
3.370000000000000000e+02	5.568429537349607017e+01	2.192702795746556532e+01	-4.430380787516391763e-03	1.564948012206701549e+02	1.713249252970108216e-01	0.000000000000000000e+00	0.000000000000000000e+00	1.168867872471089697e+01	1.000000000000000000e+00
3.370000000000000000e+02	8.038619344219472396e+01	4.875071693083850910e+00	-1.523917592809597051e-03	5.277860754495540618e+01	3.807102934994575083e-01	0.000000000000000000e+00	0.000000000000000000e+00	8.314566729152591762e+00	1.000000000000000000e+00
3.370000000000000000e+02	6.736654927346752686e+01	9.574871648531614099e+00	-1.943958064994710322e-03	6.776761516223051274e+01	4.013999389337817858e-01	0.000000000000000000e+00	0.000000000000000000e+00	6.214967852660041814e+00	1.000000000000000000e+00
3.380000000000000000e+02	2.183351426700400211e+01	2.379757580690521124e+01	-2.806177861779805480e-03	9.853564814377999426e+01	2.432455379560946040e-01	0.000000000000000000e+00	0.000000000000000000e+00	7.517003987012187416e+00	1.000000000000000000e+00
3.390000000000000000e+02	1.253194319002479205e+02	2.736572951572895818e+01	1.380800939530530584e-03	-4.767153632631945470e+01	3.918978963864916398e-01	0.000000000000000000e+00	0.000000000000000000e+00	3.574306010107558773e+00	1.000000000000000000e+00
3.410000000000000000e+02	2.636021908762032595e+01	1.520949189936507118e+01	-3.742210213343272456e-03	1.319376581325164750e+02	1.021365955387235624e-01	0.000000000000000000e+00	0.000000000000000000e+00	9.708050357097503635e+00	1.000000000000000000e+00
3.410000000000000000e+02	1.184930268424912612e+02	1.030496870310909685e+01	1.434906564983064788e-03	-4.960227797087237178e+01	4.077486002978150115e-01	0.000000000000000000e+00	0.000000000000000000e+00	6.242558252236465322e+00	1.000000000000000000e+00
3.420000000000000000e+02	1.123166434833212577e+02	1.121151276333642954e+01	-1.868356631597597843e-03	6.506980260342824351e+01	2.195012381892930131e-01	0.000000000000000000e+00	0.000000000000000000e+00	5.259428601199608089e+00	1.000000000000000000e+00
3.420000000000000000e+02	3.691224551805896681e+01	2.439268841656770803e+01	-1.868042032425038662e-03	6.505857623428970271e+01	2.131459299585622968e-01	0.000000000000000000e+00	0.000000000000000000e+00	1.038170259818367569e+01	1.000000000000000000e+00
3.430000000000000000e+02	4.663883489330200405e+01	1.257750501986741298e+01	-1.549610113573807136e-03	5.369543679104774014e+01	4.386852926356212823e-01	0.000000000000000000e+00	0.000000000000000000e+00	8.899013687752519886e+00	1.000000000000000000e+00
3.430000000000000000e+02	5.654768179961083518e+01	1.913115681154219416e+01	-2.152344002843513231e-03	7.520379956965157930e+01	2.107703575921441308e-01	0.000000000000000000e+00	0.000000000000000000e+00	8.299513921540246031e+00	1.000000000000000000e+00
3.430000000000000000e+02	4.717743132079753821e+01	2.989696813806776632e+01	-2.563652115624121420e-03	8.988119578207799520e+01	3.461820762175664701e-01	0.000000000000000000e+00	0.000000000000000000e+00	6.389332140722023823e+00	1.000000000000000000e+00
3.440000000000000000e+02	6.688125525803403093e+01	6.977967909850989692e+00	1.946206434932804420e-03	-6.784784751211152809e+01	3.811340132256988422e-01	0.000000000000000000e+00	0.000000000000000000e+00	1.054021128830598109e+01	1.000000000000000000e+00
3.440000000000000000e+02	1.308704230153689707e+02	2.658201698976076699e+01	-2.118409186587512719e-03	7.399284669002560122e+01	3.110061050935508664e-01	0.000000000000000000e+00	0.000000000000000000e+00	3.662103685040254408e+00	1.000000000000000000e+00
3.440000000000000000e+02	1.128344097178868708e+02	2.129914669643648040e+01	1.761022482047883923e-03	-6.123961839088076431e+01	2.752827072014015775e-01	0.000000000000000000e+00	0.000000000000000000e+00	1.010091284201026340e+01	1.000000000000000000e+00
3.440000000000000000e+02	9.667700161391000790e+01	2.843077303774374442e+01	-1.514177253455018055e-03	5.243102670346857508e+01	3.409532576668883319e-01	0.000000000000000000e+00	0.000000000000000000e+00	1.513140417080911071e+01	1.000000000000000000e+00
3.450000000000000000e+02	7.339754445904824820e+01	1.892351057260500369e+01	-2.788295026372516680e-03	9.789750497927988704e+01	2.653598575278794947e-01	0.000000000000000000e+00	0.000000000000000000e+00	6.301653977607229784e+00	1.000000000000000000e+00
3.450000000000000000e+02	3.786327082757800611e+01	1.405463735760171495e+01	-1.605743169317895612e-03	5.569852662606314198e+01	4.343247208925767877e-01	0.000000000000000000e+00	0.000000000000000000e+00	8.899013687752519886e+00	1.000000000000000000e+00
3.460000000000000000e+02	1.250830900369169711e+02	5.825113850577385399e+00	-3.368060563271334500e-03	1.185862495747773693e+02	1.545724689723060319e-01	0.000000000000000000e+00	0.000000000000000000e+00	3.971567331561472347e+00	1.000000000000000000e+00
3.460000000000000000e+02	1.035773868992574904e+02	1.137771631962928076e+01	-2.130896390631026836e-03	7.443844850442459915e+01	2.965261111734949218e-01	0.000000000000000000e+00	0.000000000000000000e+00	3.485972563863076967e+00	1.000000000000000000e+00
3.460000000000000000e+02	1.070573544901000247e+02	1.117319179129166606e+01	2.286140613108638385e-03	-7.997828808500047160e+01	2.925929956868413839e-01	0.000000000000000000e+00	0.000000000000000000e+00	3.485972563863076967e+00	1.000000000000000000e+00
3.460000000000000000e+02	8.775972633585573135e+01	1.582172170285857860e+01	2.629448039611187969e-03	-9.222910192716290112e+01	3.031054453846042662e-01	0.000000000000000000e+00	0.000000000000000000e+00	3.830765334708159831e+00	1.000000000000000000e+00
3.470000000000000000e+02	7.553494886690621968e+01	1.299541262716227230e+01	2.284276506237840725e-03	-7.991176803768111370e+01	3.147278574076739499e-01	0.000000000000000000e+00	0.000000000000000000e+00	6.301653977607229784e+00	1.000000000000000000e+00
3.480000000000000000e+02	1.109109439292065247e+01	1.707047801149976252e+01	-2.993181376071806215e-03	1.052088077219473234e+02	1.188265235673031661e-01	0.000000000000000000e+00	0.000000000000000000e+00	2.001725825108577794e+01	1.000000000000000000e+00
3.480000000000000000e+02	4.991936415652800463e+01	2.412588769080257833e+01	-1.877288869246279083e-03	6.538854659840306738e+01	3.324452837388639503e-01	0.000000000000000000e+00	0.000000000000000000e+00	5.247666874008626969e+00	1.000000000000000000e+00
3.480000000000000000e+02	2.930767836234371160e+01	2.695938585488349659e+01	-1.800813100707468256e-03	6.265953367447694689e+01	3.022860229815755861e-01	0.000000000000000000e+00	0.000000000000000000e+00	1.511249153095109321e+01	1.000000000000000000e+00
3.490000000000000000e+02	5.824155154835834480e+01	1.922211686947608555e+01	-1.475587919307469768e-03	5.105397886692517773e+01	4.535557373173250140e-01	0.000000000000000000e+00	0.000000000000000000e+00	5.284367776324041976e+00	1.000000000000000000e+00
3.490000000000000000e+02	4.682446891698371161e+01	1.988800719734673450e+01	1.384015532613072728e-03	-4.778624803481270078e+01	4.549498032847582030e-01	0.000000000000000000e+00	0.000000000000000000e+00	5.247666874008626969e+00	1.000000000000000000e+00
3.490000000000000000e+02	1.298215051499187211e+02	2.307334562989750637e+01	2.116296449012283667e-03	-7.391745433689430911e+01	3.338105122770176347e-01	0.000000000000000000e+00	0.000000000000000000e+00	3.662103685040254408e+00	1.000000000000000000e+00
3.500000000000000000e+02	1.216314880717504820e+02	7.789748916737292639e+00	2.861408454018800167e-03	-1.005065338621735123e+02	2.421171601247930072e-01	0.000000000000000000e+00	0.000000000000000000e+00	3.971567331561472347e+00	1.000000000000000000e+00
3.500000000000000000e+02	1.043983555572151118e+02	2.613584459994063280e+01	-2.091551879024194666e-03	7.303445240589417153e+01	3.582538661520474621e-01	0.000000000000000000e+00	0.000000000000000000e+00	1.478094516177752560e+01	1.000000000000000000e+00
3.520000000000000000e+02	3.042593097488859399e+01	1.188832380313660941e+01	-1.888222992412136357e-03	6.577872722687600060e+01	3.185574596034599359e-01	0.000000000000000000e+00	0.000000000000000000e+00	6.015102587343057472e+00	1.000000000000000000e+00
3.530000000000000000e+02	6.430516398476999029e+01	1.278677495982905477e+01	-1.036113406878283461e-02	3.681318028806083476e+02	3.347415094871752927e-02	0.000000000000000000e+00	0.000000000000000000e+00	8.842003238693450839e+00	1.000000000000000000e+00
3.530000000000000000e+02	8.642072042923486208e+01	1.449337023955873249e+01	-1.627767508637861446e-03	5.648445801052014303e+01	2.988366665037477388e-01	0.000000000000000000e+00	0.000000000000000000e+00	1.078339625921737621e+01	1.000000000000000000e+00
3.540000000000000000e+02	2.570931827020886473e+01	1.562128827260519870e+01	-2.215568331144376901e-03	7.745993915917453876e+01	3.545099905721315059e-01	0.000000000000000000e+00	0.000000000000000000e+00	6.015102587343057472e+00	1.000000000000000000e+00
3.550000000000000000e+02	2.320286063542977217e+01	9.832446024894435865e+00	-2.697279722300193524e-03	9.464965345932577634e+01	2.888113410098147593e-01	0.000000000000000000e+00	0.000000000000000000e+00	6.308171244015448487e+00	1.000000000000000000e+00
3.550000000000000000e+02	4.030294217815125535e+01	1.184689452424817269e+01	-3.765661018567699036e-03	1.327744924887669242e+02	9.038493555562077120e-02	0.000000000000000000e+00	0.000000000000000000e+00	7.289001856293276127e+00	1.000000000000000000e+00
3.550000000000000000e+02	1.344941220697589870e+02	1.240868553190465384e+01	-2.654072874454922910e-03	9.310783114848474895e+01	2.145105393056875309e-01	0.000000000000000000e+00	0.000000000000000000e+00	6.249835625482374368e+00	1.000000000000000000e+00
3.550000000000000000e+02	4.176998781157105611e+01	1.898673522068606445e+01	-2.443144275466699322e-03	8.558091270539168249e+01	2.730580303285643495e-01	0.000000000000000000e+00	0.000000000000000000e+00	7.289001856293276127e+00	1.000000000000000000e+00
3.560000000000000000e+02	1.372715502788322510e+02	1.800746556767965600e+01	-2.287144971913703233e-03	8.001412830225687856e+01	3.249970606589385191e-01	0.000000000000000000e+00	0.000000000000000000e+00	6.249835625482374368e+00	1.000000000000000000e+00
3.560000000000000000e+02	7.574963574055048809e+01	2.468013518384152150e+01	-1.670827206041073038e-03	5.802102930570205075e+01	3.655805439898797138e-01	0.000000000000000000e+00	0.000000000000000000e+00	5.365941922726496394e+00	1.000000000000000000e+00
3.560000000000000000e+02	8.434108666543450283e+01	2.507433230790416445e+01	-1.322315839735318079e-03	4.558451456442313798e+01	3.977034929601368507e-01	0.000000000000000000e+00	0.000000000000000000e+00	4.294609324535930028e+00	1.000000000000000000e+00
3.570000000000000000e+02	1.277005332846597838e+02	1.247053275054835098e+01	-2.351345845334060908e-03	8.230511558671398120e+01	2.439919429058727829e-01	0.000000000000000000e+00	0.000000000000000000e+00	6.793870300460528533e+00	1.000000000000000000e+00
3.580000000000000000e+02	2.931203617025631303e+01	2.076052113534071708e+01	-2.114870197188891982e-03	7.386655900451417267e+01	3.304574846576706637e-01	0.000000000000000000e+00	0.000000000000000000e+00	6.276248137601237786e+00	1.000000000000000000e+00
3.580000000000000000e+02	1.300255999392207684e+01	1.283130208752499257e+01	-2.974661929553818005e-03	1.045479472970416168e+02	2.654921961354193005e-01	0.000000000000000000e+00	0.000000000000000000e+00	3.899809026545896895e+00	1.000000000000000000e+00
3.600000000000000000e+02	5.164499201086152169e+01	1.433015596016423565e+01	-1.930215829900770817e-03	6.727722797303921709e+01	2.600316465007872502e-01	0.000000000000000000e+00	0.000000000000000000e+00	1.091784952934992425e+01	1.000000000000000000e+00
3.610000000000000000e+02	3.966032645253577016e+01	2.262025580741049069e+01	-3.661074033946584098e-03	1.290423399630863628e+02	1.555389639225087661e-01	0.000000000000000000e+00	0.000000000000000000e+00	9.569328565837468048e+00	1.000000000000000000e+00
3.610000000000000000e+02	8.054637483347188720e+01	2.708526029337601670e+01	-2.219013221688779462e-03	7.758286895768208069e+01	2.639380382328870844e-01	0.000000000000000000e+00	0.000000000000000000e+00	4.294609324535930028e+00	1.000000000000000000e+00
3.620000000000000000e+02	9.778179031815524525e+01	1.245207998216937106e+01	-2.001762562891349663e-03	6.983034986676548783e+01	2.750468689252845156e-01	0.000000000000000000e+00	0.000000000000000000e+00	9.641685408611358810e+00	1.000000000000000000e+00
3.620000000000000000e+02	1.348888332681578675e+02	1.165899737179158890e+01	-2.221388001993449598e-03	7.766761222037503387e+01	2.338677497735874855e-01	0.000000000000000000e+00	0.000000000000000000e+00	7.233964772082625672e+00	1.000000000000000000e+00
3.620000000000000000e+02	1.166144544588376135e+02	2.161114707323411821e+01	-1.603688546348859848e-03	5.562520807375008047e+01	3.943379793960317681e-01	0.000000000000000000e+00	0.000000000000000000e+00	1.094981383205461078e+01	1.000000000000000000e+00
3.620000000000000000e+02	4.878527359182998424e+01	2.550250994367941004e+01	-2.540433582753065349e-03	8.905264998920297614e+01	2.835786485755468211e-01	0.000000000000000000e+00	0.000000000000000000e+00	9.569328565837468048e+00	1.000000000000000000e+00
3.640000000000000000e+02	1.885137063544875247e+01	8.553621745286012157e+00	-2.041051065842047416e-03	7.123234731462049751e+01	2.502655527425894366e-01	0.000000000000000000e+00	0.000000000000000000e+00	8.447581658507449021e+00	1.000000000000000000e+00
3.640000000000000000e+02	1.137031630683846828e+02	3.216684721090992838e+01	1.990081773089019332e-03	-6.941352468224907568e+01	3.539822753260603028e-01	0.000000000000000000e+00	0.000000000000000000e+00	1.009805776230278340e+01	1.000000000000000000e+00
3.640000000000000000e+02	1.117276350628438664e+01	5.032169142581039978e+00	-1.728251543163173603e-03	6.007019809665801091e+01	3.173284858526091989e-01	0.000000000000000000e+00	0.000000000000000000e+00	8.447581658507449021e+00	1.000000000000000000e+00
3.650000000000000000e+02	1.266324983291877828e+02	5.242583036626469628e+00	-1.104841009475620662e-03	3.782399598779502981e+01	3.864371183567657519e-01	0.000000000000000000e+00	0.000000000000000000e+00	1.045645444426410720e+01	1.000000000000000000e+00
3.650000000000000000e+02	2.426746393225276321e+01	2.563445699138384271e+01	-1.859650221002949900e-03	6.475911717341855933e+01	3.581385750507086740e-01	0.000000000000000000e+00	0.000000000000000000e+00	5.216383847731563606e+00	1.000000000000000000e+00
3.660000000000000000e+02	6.533852024026055005e+01	1.126329330629860692e+01	-1.365397463580695714e-03	4.712186829756141293e+01	3.550500818076812726e-01	0.000000000000000000e+00	0.000000000000000000e+00	1.650529208429493622e+01	1.000000000000000000e+00
3.670000000000000000e+02	1.324811259665789578e+02	2.587929253974685651e+01	1.897694425652592283e-03	-6.611671224115134748e+01	3.379717606389517348e-01	0.000000000000000000e+00	0.000000000000000000e+00	1.272688871296374380e+01	1.000000000000000000e+00
3.680000000000000000e+02	1.293240288345261924e+01	1.704321726212899790e+01	9.821977271651683317e-04	-3.344751035250404669e+01	4.368015652416347150e-01	0.000000000000000000e+00	0.000000000000000000e+00	4.394022240312530414e+00	1.000000000000000000e+00
3.690000000000000000e+02	1.198769610687009646e+02	2.411613527527377698e+01	-2.486264040316430932e-03	8.711962748786365296e+01	3.086148062772657852e-01	0.000000000000000000e+00	0.000000000000000000e+00	6.566726929546094382e+00	1.000000000000000000e+00
3.690000000000000000e+02	4.805024450308234663e+01	2.605272370511142199e+01	3.384476823971047620e-03	-1.191720584978916406e+02	1.699496633121286848e-01	0.000000000000000000e+00	0.000000000000000000e+00	6.296930243492396606e+00	1.000000000000000000e+00
3.690000000000000000e+02	1.989319402687554827e+01	2.279255212988936208e+01	-1.999833522893833607e-03	6.976151270194091580e+01	2.598162927878553408e-01	0.000000000000000000e+00	0.000000000000000000e+00	5.216383847731563606e+00	1.000000000000000000e+00
3.690000000000000000e+02	1.037419668330640974e+02	3.050994041442483962e+01	-2.027940042998390650e-03	7.076448472925697786e+01	2.673436254644944166e-01	0.000000000000000000e+00	0.000000000000000000e+00	8.352841849693122711e+00	1.000000000000000000e+00
3.700000000000000000e+02	8.475173421054938672e+01	6.207030285643596379e+00	-2.483132854434847402e-03	8.700789213820554835e+01	2.236476628669742395e-01	0.000000000000000000e+00	0.000000000000000000e+00	1.138240728270665514e+01	1.000000000000000000e+00
3.700000000000000000e+02	4.727505387639379109e+01	1.535480651550393638e+01	-3.015433202966557279e-03	1.060028569265123508e+02	1.230886746979162893e-01	0.000000000000000000e+00	0.000000000000000000e+00	5.639047778585611681e+00	1.000000000000000000e+00
3.700000000000000000e+02	1.033762498050494685e+02	1.752528997853238479e+01	-3.534775147698073373e-03	1.245354052903770139e+02	1.309397980449564791e-01	0.000000000000000000e+00	0.000000000000000000e+00	7.554775992660542450e+00	1.000000000000000000e+00
3.700000000000000000e+02	9.384334005143344370e+01	1.305552638211736216e+01	-2.043071363921183155e-03	7.130444099440282457e+01	2.703941248452345070e-01	0.000000000000000000e+00	0.000000000000000000e+00	8.106736235583550609e+00	1.000000000000000000e+00
3.700000000000000000e+02	5.325040611345838215e+01	2.250171684544745787e+01	-2.340831878918714099e-03	8.192992811521253316e+01	3.836148590923273982e-01	0.000000000000000000e+00	0.000000000000000000e+00	6.296930243492396606e+00	1.000000000000000000e+00
3.710000000000000000e+02	1.676632781239266023e+01	3.004501983814798294e+01	-2.590260578524591559e-03	9.083071012536099431e+01	2.075652291750055278e-01	0.000000000000000000e+00	0.000000000000000000e+00	7.897821230099387080e+00	1.000000000000000000e+00
3.710000000000000000e+02	9.571045652753039690e+01	2.821542321507967088e+01	-2.150443111091577923e-03	7.513596686581438178e+01	2.842886547027867472e-01	0.000000000000000000e+00	0.000000000000000000e+00	8.352841849693122711e+00	1.000000000000000000e+00
3.720000000000000000e+02	9.979992580158027593e+00	1.378888094740043435e+01	-1.377813561696212847e-03	4.756493272004949802e+01	2.737774650258082421e-01	0.000000000000000000e+00	0.000000000000000000e+00	4.394022240312530414e+00	1.000000000000000000e+00
3.730000000000000000e+02	1.816633992319299296e+01	1.672440316682714823e+01	1.970787909205995968e-03	-6.872502942557805738e+01	1.850323046672504024e-01	0.000000000000000000e+00	0.000000000000000000e+00	5.243637989347601724e+00	1.000000000000000000e+00
3.730000000000000000e+02	1.312030392801481469e+02	1.406488944039491251e+01	-1.997997400227296237e-03	6.969599126184775173e+01	3.846126028176053424e-01	0.000000000000000000e+00	0.000000000000000000e+00	3.619419887006358749e+00	1.000000000000000000e+00
3.730000000000000000e+02	3.390502273971141989e+01	1.486688344216186231e+01	-1.563581792915801896e-03	5.419401162359623214e+01	2.656069844228485799e-01	0.000000000000000000e+00	0.000000000000000000e+00	6.291860489488249719e+00	1.000000000000000000e+00
3.740000000000000000e+02	5.254184652007256062e+01	1.333992311995407931e+01	-2.037455369777612258e-03	7.110403607018528760e+01	1.612381039537885696e-01	0.000000000000000000e+00	0.000000000000000000e+00	5.639047778585611681e+00	1.000000000000000000e+00
3.740000000000000000e+02	4.174144231985015807e+01	2.608424792797596581e+01	-2.131389289105771901e-03	7.445603742616364684e+01	1.939875624540797761e-01	0.000000000000000000e+00	0.000000000000000000e+00	6.308880943858620860e+00	1.000000000000000000e+00
3.750000000000000000e+02	1.014391551305802182e+02	1.022307767530379685e+01	-2.486065542185205996e-03	8.711254414661925694e+01	1.777739833013332049e-01	0.000000000000000000e+00	0.000000000000000000e+00	7.554775992660542450e+00	1.000000000000000000e+00
3.750000000000000000e+02	1.164006835703117986e+02	2.921529457030743160e+01	-2.449542408085888297e-03	8.580922798669413964e+01	1.682484945947144706e-01	0.000000000000000000e+00	0.000000000000000000e+00	1.041972558936614668e+01	1.000000000000000000e+00
3.770000000000000000e+02	3.730531180756209153e+01	8.944159686400967146e+00	-1.765447126248931081e-03	6.139751037992699878e+01	2.922232491720936354e-01	0.000000000000000000e+00	0.000000000000000000e+00	4.048137390819990244e+00	1.000000000000000000e+00
3.770000000000000000e+02	1.276486932688434166e+02	1.338164369369810558e+01	2.571418046539911476e-03	-9.015832050067109549e+01	3.036945212616165568e-01	0.000000000000000000e+00	0.000000000000000000e+00	3.619419887006358749e+00	1.000000000000000000e+00
3.770000000000000000e+02	4.003353014786176800e+01	1.701794935189007418e+01	-1.539438937462310432e-03	5.333248168003481027e+01	3.450482948986145493e-01	0.000000000000000000e+00	0.000000000000000000e+00	6.495051008248400315e+00	1.000000000000000000e+00
3.770000000000000000e+02	7.792996729563323299e+01	1.959054889487547513e+01	-1.821428787171159355e-03	6.339519773997071184e+01	2.736828528302188701e-01	0.000000000000000000e+00	0.000000000000000000e+00	5.775764802119089047e+00	1.000000000000000000e+00
3.780000000000000000e+02	1.244684904761589195e+02	1.148334073643781750e+01	-2.515180194277472255e-03	8.815149103598702141e+01	2.936854742922557771e-01	0.000000000000000000e+00	0.000000000000000000e+00	3.703679780993685000e+00	1.000000000000000000e+00
3.780000000000000000e+02	1.150926252472005729e+02	1.887799972199091769e+01	-1.665622351718614585e-03	5.783529577226350682e+01	3.506902097682198516e-01	0.000000000000000000e+00	0.000000000000000000e+00	5.779829959554708019e+00	1.000000000000000000e+00
3.780000000000000000e+02	1.022254325313704371e+01	2.250981339125858227e+01	-2.129682501345240425e-03	7.439513126012066380e+01	1.865895327353677136e-01	0.000000000000000000e+00	0.000000000000000000e+00	7.409418087762733585e+00	1.000000000000000000e+00
3.790000000000000000e+02	8.565244738522005719e+01	7.003337803775642634e+00	-2.421984407870645534e-03	8.482582971320323395e+01	1.866453617580261515e-01	0.000000000000000000e+00	0.000000000000000000e+00	1.150329905997546653e+01	1.000000000000000000e+00
3.790000000000000000e+02	2.885897018315372264e+01	1.287769191977756122e+01	-2.551601253511092023e-03	8.945116468753307970e+01	2.700274185390856285e-01	0.000000000000000000e+00	0.000000000000000000e+00	3.623432258062920130e+00	1.000000000000000000e+00
3.790000000000000000e+02	1.453421390951672088e+01	1.648412068832558219e+01	-1.606003377158123687e-03	5.570781205820010484e+01	3.373622032790080105e-01	0.000000000000000000e+00	0.000000000000000000e+00	7.409418087762733585e+00	1.000000000000000000e+00
3.790000000000000000e+02	9.919615756077671165e+01	2.118160521533603813e+01	-2.219339467726949480e-03	7.759451094143139471e+01	2.341246572496135103e-01	0.000000000000000000e+00	0.000000000000000000e+00	1.118572143152999843e+01	1.000000000000000000e+00
3.790000000000000000e+02	9.256641765672962663e+01	3.056761389792719541e+01	-1.750343338223293464e-03	6.085853661726010699e+01	2.724001821866915973e-01	0.000000000000000000e+00	0.000000000000000000e+00	1.149132760759133731e+01	1.000000000000000000e+00
3.800000000000000000e+02	8.113981911513506873e+01	3.228860863508619872e+01	-2.071136357200532071e-03	7.230593115046937669e+01	2.267558425113931353e-01	0.000000000000000000e+00	0.000000000000000000e+00	1.155547390270515251e+01	1.000000000000000000e+00
3.810000000000000000e+02	6.132071119128254111e+01	5.859116306423102216e+00	-1.950787973950646745e-03	6.801133824165965791e+01	3.709725042798390771e-01	0.000000000000000000e+00	0.000000000000000000e+00	1.021936703579708983e+01	1.000000000000000000e+00
3.810000000000000000e+02	3.332734124577843460e+01	8.193715454937029463e+00	-1.931806945729656151e-03	6.733400642382768808e+01	4.149248621057983755e-01	0.000000000000000000e+00	0.000000000000000000e+00	3.206159544195127165e+00	1.000000000000000000e+00
3.810000000000000000e+02	1.136339509234971814e+02	1.328526304137250769e+01	-2.706418298713679157e-03	9.497576058600384385e+01	2.113030748500980271e-01	0.000000000000000000e+00	0.000000000000000000e+00	5.779829959554708019e+00	1.000000000000000000e+00
3.810000000000000000e+02	7.651461067900379476e+01	1.399088598563164965e+01	-2.131294585442469400e-03	7.445265795674433207e+01	2.457026578718001231e-01	0.000000000000000000e+00	0.000000000000000000e+00	5.775764802119089047e+00	1.000000000000000000e+00
3.820000000000000000e+02	5.110200913691542013e+01	5.975696478019228763e+00	-2.102522544189655909e-03	7.342593702373643794e+01	3.470019128757467763e-01	0.000000000000000000e+00	0.000000000000000000e+00	1.021936703579708983e+01	1.000000000000000000e+00
3.830000000000000000e+02	3.351806391185420608e+01	2.014918368651266789e+01	1.141167506392501288e-03	-3.912029521382790165e+01	4.326156052188547818e-01	0.000000000000000000e+00	0.000000000000000000e+00	4.054007552462540076e+00	1.000000000000000000e+00
3.830000000000000000e+02	1.202051949729722082e+02	2.316719912642442125e+01	-2.799493128461707971e-03	9.829710560976374722e+01	2.767257239291869286e-01	0.000000000000000000e+00	0.000000000000000000e+00	5.356175607488101065e+00	1.000000000000000000e+00
3.840000000000000000e+02	1.361569060183983879e+02	1.779537175847540098e+01	-2.140939423013223965e-03	7.479683084814064387e+01	3.348438665300428330e-01	0.000000000000000000e+00	0.000000000000000000e+00	5.147482384506367303e+00	1.000000000000000000e+00
3.850000000000000000e+02	9.034609841305764633e+01	1.769821208302928994e+01	-3.147568427002311875e-03	1.107180594146893355e+02	1.712439961022212964e-01	0.000000000000000000e+00	0.000000000000000000e+00	1.081083421239515907e+01	1.000000000000000000e+00
3.850000000000000000e+02	1.220282075250847953e+02	5.569610961644977820e+00	-1.356892423060238051e-03	4.681836869314664540e+01	4.105915057239645227e-01	0.000000000000000000e+00	0.000000000000000000e+00	1.140152756908919685e+01	1.000000000000000000e+00
3.850000000000000000e+02	1.231016509891135655e+02	2.767265800258887509e+01	-2.175570846080695023e-03	7.603264191523857107e+01	3.398634328834142515e-01	0.000000000000000000e+00	0.000000000000000000e+00	5.356175607488101065e+00	1.000000000000000000e+00
3.860000000000000000e+02	6.218067821035191400e+01	1.661533855524188397e+01	2.011206186388545415e-03	-7.016734249939865720e+01	2.400562819986955532e-01	0.000000000000000000e+00	0.000000000000000000e+00	1.079054495101481237e+01	1.000000000000000000e+00
3.870000000000000000e+02	1.413034462452500009e+02	1.769689032773079163e+01	2.687633185746703211e-03	-9.430541994028320119e+01	3.421337242282198599e-01	0.000000000000000000e+00	0.000000000000000000e+00	5.147482384506367303e+00	1.000000000000000000e+00
3.870000000000000000e+02	1.042982502019005153e+02	2.609941591557025120e+01	2.207117736117443670e-03	-7.715838242448590734e+01	4.050610809968413495e-01	0.000000000000000000e+00	0.000000000000000000e+00	5.603004535791959562e+00	1.000000000000000000e+00
3.870000000000000000e+02	1.793595428132071135e+01	2.818177804606514414e+01	1.833968891502291533e-03	-6.384268728392572001e+01	3.403737447602471766e-01	0.000000000000000000e+00	0.000000000000000000e+00	1.209189558643438644e+01	1.000000000000000000e+00
3.880000000000000000e+02	9.128802547862532535e+00	1.495982409378658851e+01	-2.105181431963215437e-03	7.352081856904095503e+01	2.249233479329575403e-01	0.000000000000000000e+00	0.000000000000000000e+00	7.397542444924198435e+00	1.000000000000000000e+00
3.880000000000000000e+02	1.012548386279645598e+02	1.469136783158867843e+01	-3.379171549995907149e-03	1.189827415218120876e+02	2.416185413825795436e-01	0.000000000000000000e+00	0.000000000000000000e+00	5.872009128386077137e+00	1.000000000000000000e+00
3.880000000000000000e+02	3.622815232025974552e+01	2.316421238522338655e+01	-2.038084522463004186e-03	7.112648717910988694e+01	2.308120388561966108e-01	0.000000000000000000e+00	0.000000000000000000e+00	3.470059239665521211e+00	1.000000000000000000e+00
3.880000000000000000e+02	9.907125273591063319e+01	2.408145721464482847e+01	-2.943210793969311661e-03	1.034256237542750938e+02	2.768149209527820398e-01	0.000000000000000000e+00	0.000000000000000000e+00	5.603004535791959562e+00	1.000000000000000000e+00
3.900000000000000000e+02	5.180217927361084662e+00	2.647763384357067196e+01	2.181416880206308272e-03	-7.624125574138685124e+01	3.152718874182068864e-01	0.000000000000000000e+00	0.000000000000000000e+00	4.873505166423939272e+00	1.000000000000000000e+00
3.910000000000000000e+02	1.130280741429057940e+02	6.263228762877190547e+00	-4.002295172014042231e-03	1.412187052810798207e+02	9.949167506173572928e-02	0.000000000000000000e+00	0.000000000000000000e+00	1.080577773070388936e+01	1.000000000000000000e+00
3.910000000000000000e+02	1.009019728202738264e+02	8.829970649549895967e+00	-3.476937966539966375e-03	1.224715042942879251e+02	3.225630669964237862e-01	0.000000000000000000e+00	0.000000000000000000e+00	5.872009128386077137e+00	1.000000000000000000e+00
3.910000000000000000e+02	7.587745268286641931e+01	2.279344054729245528e+01	2.464681941067064803e-03	-8.634947729647215908e+01	3.086113674473812685e-01	0.000000000000000000e+00	0.000000000000000000e+00	1.062595643683271440e+01	1.000000000000000000e+00
3.910000000000000000e+02	7.447926275609970226e+00	2.216387081641640577e+01	-1.510341379662293471e-03	5.229414479492544388e+01	4.495927032773795462e-01	0.000000000000000000e+00	0.000000000000000000e+00	4.873505166423939272e+00	1.000000000000000000e+00
3.910000000000000000e+02	1.258019107729753188e+02	2.448710090010282059e+01	-4.076531975178978792e-03	1.438678214539399391e+02	7.985528866073221543e-02	0.000000000000000000e+00	0.000000000000000000e+00	7.675106905220324904e+00	1.000000000000000000e+00
3.920000000000000000e+02	6.545767302862182646e+01	1.152954061400541441e+01	-3.698180368028557846e-03	1.303664674246866468e+02	1.345734297101824906e-01	0.000000000000000000e+00	0.000000000000000000e+00	8.825828626205570515e+00	1.000000000000000000e+00
3.920000000000000000e+02	2.893923155126472935e+01	1.271890181260999064e+01	2.563368904411425422e-03	-8.987108948207715287e+01	4.355589123609372448e-01	0.000000000000000000e+00	0.000000000000000000e+00	3.562666116864607879e+00	1.000000000000000000e+00
3.920000000000000000e+02	3.313938016598400793e+01	2.474560345189819088e+01	1.461589425284844351e-03	-5.055444716122077864e+01	4.078105500981591414e-01	0.000000000000000000e+00	0.000000000000000000e+00	3.470059239665521211e+00	1.000000000000000000e+00
3.940000000000000000e+02	1.190702703509556386e+02	1.522183899822084996e+01	-2.170104752724937892e-03	7.583758615187376506e+01	3.506779055061109984e-01	0.000000000000000000e+00	0.000000000000000000e+00	9.298098548510516537e+00	1.000000000000000000e+00
3.940000000000000000e+02	4.402245059460968690e+01	1.775082472121605903e+01	2.664335741764607083e-03	-9.347405823007927950e+01	3.753410542983023346e-01	0.000000000000000000e+00	0.000000000000000000e+00	8.969498982339409565e+00	1.000000000000000000e+00
3.940000000000000000e+02	8.596302726298840469e+01	1.944797561902555927e+01	-1.565642070243242765e-03	5.426753194984970463e+01	3.846491113112475713e-01	0.000000000000000000e+00	0.000000000000000000e+00	7.986851649640227535e+00	1.000000000000000000e+00
3.950000000000000000e+02	1.246446493753502693e+02	6.386239100282079306e+00	2.093442865121907318e-03	-7.310193162968261049e+01	3.542690952804929960e-01	0.000000000000000000e+00	0.000000000000000000e+00	4.915143528847073284e+00	1.000000000000000000e+00
3.950000000000000000e+02	1.100192551368706084e+01	1.177839209030876155e+01	-2.279376703419746120e-03	7.973692016794726101e+01	2.900849532240726836e-01	0.000000000000000000e+00	0.000000000000000000e+00	1.097675174879558746e+01	1.000000000000000000e+00
3.950000000000000000e+02	1.151340153400343951e+02	2.556662389264749535e+01	-1.894007861179859264e-03	6.598515838712411608e+01	3.574575580901357963e-01	0.000000000000000000e+00	0.000000000000000000e+00	9.503953536673707347e+00	1.000000000000000000e+00
3.960000000000000000e+02	1.382869168191478479e+02	7.890812254404207415e+00	-2.235449362422140939e-03	7.816938729333043057e+01	2.184323553937869145e-01	0.000000000000000000e+00	0.000000000000000000e+00	7.244752787997666310e+00	1.000000000000000000e+00
3.960000000000000000e+02	1.573173341336361730e+01	2.212335950530615136e+01	-2.148831667576273693e-03	7.507846302814832029e+01	2.103338844702768995e-01	0.000000000000000000e+00	0.000000000000000000e+00	8.283906195861113986e+00	1.000000000000000000e+00
3.960000000000000000e+02	5.878928510436580979e+01	5.747858036175130358e+00	1.921405186462511175e-03	-6.696282302791057361e+01	4.105105079390695133e-01	0.000000000000000000e+00	0.000000000000000000e+00	5.227122269745674288e+00	1.000000000000000000e+00
3.960000000000000000e+02	4.198227814890196186e+01	9.016432447796994154e+00	-1.831674895577845106e-03	6.376082678556314676e+01	4.087996524031551893e-01	0.000000000000000000e+00	0.000000000000000000e+00	8.445105235622186513e+00	1.000000000000000000e+00
3.960000000000000000e+02	1.315094714530898727e+02	1.045063202722010587e+01	-1.784795742520615784e-03	6.208795945777730196e+01	3.408851180444721907e-01	0.000000000000000000e+00	0.000000000000000000e+00	7.244752787997666310e+00	1.000000000000000000e+00
3.960000000000000000e+02	5.699004113723434273e+01	2.187622611754601110e+01	1.551030677923421509e-03	-5.374612916777617500e+01	4.636116211712713042e-01	0.000000000000000000e+00	0.000000000000000000e+00	5.200819419126775145e+00	1.000000000000000000e+00
3.960000000000000000e+02	1.330776613795636081e+02	2.693060639780296839e+01	-1.312113771296505782e-03	4.522045707075874788e+01	3.179105516181039981e-01	0.000000000000000000e+00	0.000000000000000000e+00	7.675106905220324904e+00	1.000000000000000000e+00
3.960000000000000000e+02	5.973566960767990963e+01	2.949847691430384344e+01	1.526997267634383829e-03	-5.288850473930747143e+01	3.760545745572161369e-01	0.000000000000000000e+00	0.000000000000000000e+00	8.101677783422189805e+00	1.000000000000000000e+00
3.970000000000000000e+02	2.796401143254215427e+01	2.656937068930630375e+01	-4.004920847219811154e-03	1.413124016467062631e+02	1.348699511527999828e-01	0.000000000000000000e+00	0.000000000000000000e+00	5.487309765570990372e+00	1.000000000000000000e+00
3.970000000000000000e+02	5.641597856901275776e+01	1.040513441965524954e+01	-2.895405849620317010e-03	1.017197198653881571e+02	1.813462613701279924e-01	0.000000000000000000e+00	0.000000000000000000e+00	5.227122269745674288e+00	1.000000000000000000e+00
3.970000000000000000e+02	1.060471897966160810e+02	1.524636720073868368e+01	-3.430535350288501078e-03	1.208156420274057439e+02	1.128698598076093296e-01	0.000000000000000000e+00	0.000000000000000000e+00	1.302310365302894724e+01	1.000000000000000000e+00
3.970000000000000000e+02	9.819813665745780895e+01	3.152818248290736136e+01	-1.899820271944976068e-03	6.619257237459024168e+01	2.921461597620065298e-01	0.000000000000000000e+00	0.000000000000000000e+00	1.241556506855011754e+01	1.000000000000000000e+00
3.980000000000000000e+02	6.687742954154771269e+01	1.671785118461900410e+01	-1.886380294011051400e-03	6.571297113383450039e+01	3.170043442979665338e-01	0.000000000000000000e+00	0.000000000000000000e+00	6.153793964620003720e+00	1.000000000000000000e+00
3.980000000000000000e+02	1.197490326859127379e+02	5.948548411247045919e+00	-1.875968571653102886e-03	6.534143220826290133e+01	2.802081243775074171e-01	0.000000000000000000e+00	0.000000000000000000e+00	4.915143528847073284e+00	1.000000000000000000e+00
3.980000000000000000e+02	3.497105130693860531e+01	1.372413896066138328e+01	-1.688216214447635626e-03	5.864155041431551041e+01	4.094659176387930311e-01	0.000000000000000000e+00	0.000000000000000000e+00	7.775555898131889521e+00	1.000000000000000000e+00
3.980000000000000000e+02	2.272258051590308625e+01	1.577933501979359932e+01	-2.268780062485319625e-03	7.935878248312519645e+01	1.930053863482931176e-01	0.000000000000000000e+00	0.000000000000000000e+00	4.908996486319697539e+00	1.000000000000000000e+00
3.980000000000000000e+02	8.648268248719885776e+01	2.741790395755606369e+01	-1.744337783908701941e-03	6.064423036505757381e+01	3.126349521587822311e-01	0.000000000000000000e+00	0.000000000000000000e+00	7.986851649640227535e+00	1.000000000000000000e+00
3.990000000000000000e+02	6.199556214724165670e+01	2.046438970749648689e+01	-2.142692901218041027e-03	7.485940314750027369e+01	2.558045341443938581e-01	0.000000000000000000e+00	0.000000000000000000e+00	5.200819419126775145e+00	1.000000000000000000e+00
3.990000000000000000e+02	7.396483093361675287e+01	2.013925643433289636e+01	-1.856371391452184575e-03	6.464211320745188516e+01	2.254438602031024752e-01	0.000000000000000000e+00	0.000000000000000000e+00	7.870023657847029952e+00	1.000000000000000000e+00
4.000000000000000000e+02	6.981836787721813664e+01	9.892618376068561759e+00	-1.467271442347779092e-03	5.075720809183957982e+01	3.159478095554293375e-01	0.000000000000000000e+00	0.000000000000000000e+00	7.431885439451369813e+00	1.000000000000000000e+00
4.000000000000000000e+02	1.224231789890916673e+02	1.946799895545757764e+01	-2.301891408751723361e-03	8.054035010403444517e+01	2.733068418725496107e-01	0.000000000000000000e+00	0.000000000000000000e+00	9.503953536673707347e+00	1.000000000000000000e+00
4.010000000000000000e+02	1.234826432226231958e+02	3.175719569975221290e+01	-1.402336492234204472e-03	4.844002551936878831e+01	4.488257463207062647e-01	0.000000000000000000e+00	0.000000000000000000e+00	1.074059298743356550e+01	1.000000000000000000e+00
4.010000000000000000e+02	8.488103447094400167e+01	1.087323780036476428e+01	-2.152481147456575521e-03	7.520869353055769579e+01	2.846169364528620127e-01	0.000000000000000000e+00	0.000000000000000000e+00	7.047296562972043432e+00	1.000000000000000000e+00
4.030000000000000000e+02	7.206245406431842859e+00	1.016877328525135304e+01	-1.583368779180950375e-03	5.490010379206832880e+01	4.527253903271521995e-01	0.000000000000000000e+00	0.000000000000000000e+00	1.265350602871626862e+01	1.000000000000000000e+00
4.040000000000000000e+02	1.363215267010021989e+02	9.401326556583311955e+00	-2.469513192634744964e-03	8.652187893713362143e+01	2.864645786070550981e-01	0.000000000000000000e+00	0.000000000000000000e+00	1.716105947508561158e+01	1.000000000000000000e+00
4.050000000000000000e+02	8.736554266148949921e+01	2.071087237954710858e+01	-2.008525474119339863e-03	7.007168215406618117e+01	2.951826650275698460e-01	0.000000000000000000e+00	0.000000000000000000e+00	1.014651837146180213e+01	1.000000000000000000e+00
4.050000000000000000e+02	8.813869275630258571e+00	2.870293394254963459e+01	-4.551099141856155585e-03	1.608025964274763453e+02	9.817146651238928268e-02	0.000000000000000000e+00	0.000000000000000000e+00	7.359302096045744257e+00	1.000000000000000000e+00
4.060000000000000000e+02	4.407415551520763586e+01	3.120138518017942175e+01	2.369687072140083499e-03	-8.295961629917029256e+01	2.969363690652458976e-01	0.000000000000000000e+00	0.000000000000000000e+00	3.315834101513876586e+00	1.000000000000000000e+00
4.060000000000000000e+02	5.702331571531648535e+01	3.228058955762664795e+01	-1.978363126215543135e-03	6.899534858046314412e+01	2.081000222929886290e-01	0.000000000000000000e+00	0.000000000000000000e+00	1.299405371608045634e+01	1.000000000000000000e+00
4.070000000000000000e+02	1.177866105638928040e+01	2.196725750750563577e+01	-2.092201559704942680e-03	7.305763604965561342e+01	3.081275429771614949e-01	0.000000000000000000e+00	0.000000000000000000e+00	7.359302096045744257e+00	1.000000000000000000e+00
4.080000000000000000e+02	5.492699980133674131e+01	1.633651191781073209e+01	-2.687121964829470439e-03	9.428717718814398552e+01	2.393840833798603907e-01	0.000000000000000000e+00	0.000000000000000000e+00	6.754122747999820930e+00	1.000000000000000000e+00
4.080000000000000000e+02	1.065930351891632597e+02	1.090377204398402533e+01	-2.352119372678478093e-03	8.233271865838307235e+01	2.102553318394292381e-01	0.000000000000000000e+00	0.000000000000000000e+00	8.919239323423296284e+00	1.000000000000000000e+00
4.080000000000000000e+02	9.759663956500871507e+01	1.363881028745907464e+01	-2.257877065037607392e-03	7.896971256577954534e+01	2.357915030666234424e-01	0.000000000000000000e+00	0.000000000000000000e+00	9.402955302434342855e+00	1.000000000000000000e+00
4.080000000000000000e+02	6.306490717347548269e+01	1.820120300437170613e+01	-1.888097535484415746e-03	6.577425033721948466e+01	2.540309492460272045e-01	0.000000000000000000e+00	0.000000000000000000e+00	8.348808851914744977e+00	1.000000000000000000e+00
4.080000000000000000e+02	1.104451670900997442e+02	1.894826767306406978e+01	2.271472148429149254e-03	-7.945484869433695962e+01	3.432418553678464601e-01	0.000000000000000000e+00	0.000000000000000000e+00	5.015497488795075398e+00	1.000000000000000000e+00
4.080000000000000000e+02	1.159632577211088034e+02	2.950507156675026010e+01	-2.162627650396437961e-03	7.557076818746665481e+01	2.258893351553737938e-01	0.000000000000000000e+00	0.000000000000000000e+00	7.177962813621195259e+00	1.000000000000000000e+00
4.090000000000000000e+02	8.530976207464445338e+01	6.951173318209514562e+00	-1.585047530499908560e-03	5.496000948681358267e+01	3.562995169118005068e-01	0.000000000000000000e+00	0.000000000000000000e+00	4.071422869461335026e+00	1.000000000000000000e+00
4.090000000000000000e+02	4.347157162469608949e+01	2.794076431236018010e+01	-2.225710934690292714e-03	7.782187466747892302e+01	3.255806656664974597e-01	0.000000000000000000e+00	0.000000000000000000e+00	3.315834101513876586e+00	1.000000000000000000e+00
4.100000000000000000e+02	1.249774404493292224e+02	5.847764089442522462e+00	-1.610690125421879171e-03	5.587505714546570346e+01	3.234876423789443400e-01	0.000000000000000000e+00	0.000000000000000000e+00	1.271167216827967117e+01	1.000000000000000000e+00
4.100000000000000000e+02	7.347365981322765549e+01	1.415238013551513063e+01	-1.820618415558684228e-03	6.336627989258084881e+01	3.231739520269819588e-01	0.000000000000000000e+00	0.000000000000000000e+00	1.016630059298483957e+01	1.000000000000000000e+00
4.100000000000000000e+02	1.358909820062214919e+02	1.236552597522827490e+01	-1.541307391382267964e-03	5.339915685038941717e+01	2.996836865639911363e-01	0.000000000000000000e+00	0.000000000000000000e+00	1.102673272184899389e+01	1.000000000000000000e+00
4.100000000000000000e+02	1.088208712258574167e+02	3.021883995087729602e+01	-2.050253747148782658e-03	7.156074200356185600e+01	4.349399238035274173e-01	0.000000000000000000e+00	0.000000000000000000e+00	7.177962813621195259e+00	1.000000000000000000e+00
4.110000000000000000e+02	1.548519896457460376e+01	6.935108786890727295e+00	-1.833998559797808247e-03	6.384374598740060236e+01	3.060130957995335077e-01	0.000000000000000000e+00	0.000000000000000000e+00	1.180324131832135137e+01	1.000000000000000000e+00
4.120000000000000000e+02	1.152291382362687955e+02	2.045453296600939908e+01	-3.311325664515011105e-03	1.165616831676405525e+02	1.896530359349928307e-01	0.000000000000000000e+00	0.000000000000000000e+00	5.015497488795075398e+00	1.000000000000000000e+00
4.120000000000000000e+02	1.982430526145414262e+01	1.791184155046425985e+01	-1.509593307755875951e-03	5.226745009228112337e+01	3.408542520348565308e-01	0.000000000000000000e+00	0.000000000000000000e+00	9.009927261588719816e+00	1.000000000000000000e+00
4.130000000000000000e+02	5.458077529023930197e+01	9.591268950877369193e+00	-2.191855338326160422e-03	7.661374872392524082e+01	2.397336038555030191e-01	0.000000000000000000e+00	0.000000000000000000e+00	6.754122747999820930e+00	1.000000000000000000e+00
4.130000000000000000e+02	1.435313382569922958e+01	2.769084367871566243e+01	-2.040534863718593273e-03	7.121392680975758083e+01	2.734348086845646009e-01	0.000000000000000000e+00	0.000000000000000000e+00	1.120547185547159152e+01	1.000000000000000000e+00
4.130000000000000000e+02	8.020725697554678391e+01	2.809039425808227719e+01	-1.736994301627074397e-03	6.038218058855858317e+01	3.439009669009418513e-01	0.000000000000000000e+00	0.000000000000000000e+00	1.337077505192283944e+01	1.000000000000000000e+00
4.130000000000000000e+02	2.871660472773312733e+01	2.982018860141314676e+01	-2.609848785644926835e-03	9.152970892471020647e+01	2.518365039179852882e-01	0.000000000000000000e+00	0.000000000000000000e+00	3.502666412325037726e+00	1.000000000000000000e+00
4.140000000000000000e+02	8.130150898069204857e+01	7.665590085085648653e+00	-1.559285600533191415e-03	5.404070339590752781e+01	2.931861008275944425e-01	0.000000000000000000e+00	0.000000000000000000e+00	4.071422869461335026e+00	1.000000000000000000e+00
4.150000000000000000e+02	9.679012758859208532e+01	1.914155087539244704e+01	-4.134134476075564633e-03	1.459233479612344979e+02	1.738307665135732094e-01	0.000000000000000000e+00	0.000000000000000000e+00	6.552653010461413352e+00	1.000000000000000000e+00
4.150000000000000000e+02	6.210535343101984296e+01	2.434059030705530446e+01	1.938017679758483221e-03	-6.755563444739092915e+01	3.378082968176322476e-01	0.000000000000000000e+00	0.000000000000000000e+00	1.191910501841734771e+01	1.000000000000000000e+00
4.150000000000000000e+02	5.147457772353777017e+01	3.246923197747590706e+01	1.407054473979592367e-03	-4.860838516326666792e+01	4.037248545707844416e-01	0.000000000000000000e+00	0.000000000000000000e+00	7.426350449767036288e+00	1.000000000000000000e+00
4.160000000000000000e+02	9.310311996396789880e+01	2.455849062505480873e+01	-2.650726779621788085e-03	9.298842684279708237e+01	3.542181976605153215e-01	0.000000000000000000e+00	0.000000000000000000e+00	5.138713406004700168e+00	1.000000000000000000e+00
4.170000000000000000e+02	1.239116049601650644e+02	1.934724335990047095e+01	-2.990064614491833028e-03	1.050975870988001759e+02	2.351154173168705785e-01	0.000000000000000000e+00	0.000000000000000000e+00	4.512485316528390022e+00	1.000000000000000000e+00
4.170000000000000000e+02	1.322382388360382777e+02	6.984520165948310044e+00	-1.781666122174643341e-03	6.197627997374822684e+01	3.797299114448482449e-01	0.000000000000000000e+00	0.000000000000000000e+00	1.105378638962769422e+01	1.000000000000000000e+00
4.170000000000000000e+02	1.027293240301068806e+02	1.172542659857307790e+01	-1.966962744603854753e-03	6.858852967101736908e+01	1.788566278321340741e-01	0.000000000000000000e+00	0.000000000000000000e+00	6.057326486464159387e+00	1.000000000000000000e+00
4.170000000000000000e+02	3.591486918021504948e+01	1.831386033635672916e+01	-1.761005978509732608e-03	6.123902946749018383e+01	2.935765986516633008e-01	0.000000000000000000e+00	0.000000000000000000e+00	7.538911403403422362e+00	1.000000000000000000e+00
4.170000000000000000e+02	4.739615406029818701e+01	2.626301401273421732e+01	-2.363435850105581517e-03	8.273654347429466327e+01	1.964902514890509710e-01	0.000000000000000000e+00	0.000000000000000000e+00	7.426350449767036288e+00	1.000000000000000000e+00
4.190000000000000000e+02	1.089039761644130877e+01	1.228853408182134110e+01	-1.988711969307172065e-03	6.936464367986978630e+01	3.706757400962473747e-01	0.000000000000000000e+00	0.000000000000000000e+00	4.374292468425993619e+00	1.000000000000000000e+00
4.190000000000000000e+02	5.933252793677067416e+01	1.274850234937902371e+01	-2.942884188759095371e-03	1.034139689535881388e+02	1.601502642289452938e-01	0.000000000000000000e+00	0.000000000000000000e+00	1.191910501841734771e+01	1.000000000000000000e+00
4.190000000000000000e+02	1.473426010538313413e+01	2.899834549100764391e+01	-2.231892306225133436e-03	7.804245489999541974e+01	2.523789215121873264e-01	0.000000000000000000e+00	0.000000000000000000e+00	1.635555372294660259e+01	1.000000000000000000e+00
4.200000000000000000e+02	7.693045959314967774e+01	1.998074331354391120e+01	-1.957925042816120557e-03	6.826602222254628316e+01	2.508261354621090788e-01	0.000000000000000000e+00	0.000000000000000000e+00	1.149050967235189802e+01	1.000000000000000000e+00
4.200000000000000000e+02	9.938251186239361346e+01	6.676659176947611130e+00	-1.648791379879686013e-03	5.723468801704542130e+01	3.992611713846807575e-01	0.000000000000000000e+00	0.000000000000000000e+00	6.057326486464159387e+00	1.000000000000000000e+00
4.200000000000000000e+02	1.278390854557472380e+02	1.712521260207871521e+01	1.666389561281492312e-03	-5.786267339595342207e+01	4.932817710469510342e-01	0.000000000000000000e+00	0.000000000000000000e+00	3.480293128543807679e+00	1.000000000000000000e+00
4.200000000000000000e+02	9.200152753110172910e+01	2.957774052727171465e+01	-1.574756054156497718e-03	5.459276150115660187e+01	3.730692711596999001e-01	0.000000000000000000e+00	0.000000000000000000e+00	5.138713406004700168e+00	1.000000000000000000e+00
4.210000000000000000e+02	1.986800962208860000e+01	9.999599203591577279e+00	-1.832011987555999576e-03	6.377285580315279390e+01	3.778137535485857068e-01	0.000000000000000000e+00	0.000000000000000000e+00	5.221595010360360334e+00	1.000000000000000000e+00
4.220000000000000000e+02	8.774329308892461654e+01	1.609301334310357490e+01	-1.790278993318073159e-03	6.228362747886812656e+01	2.113362790947261871e-01	0.000000000000000000e+00	0.000000000000000000e+00	7.364008787946187518e+00	1.000000000000000000e+00
4.230000000000000000e+02	4.543162494374438154e+01	1.037237914201912226e+01	-2.944684661850885225e-03	1.034782182502026870e+02	2.021220660082780896e-01	0.000000000000000000e+00	0.000000000000000000e+00	3.514442244381626335e+00	1.000000000000000000e+00
4.230000000000000000e+02	1.197863301780130598e+02	5.609206281254779825e+00	-1.742114212628218320e-03	6.056488294720676890e+01	3.599026185218017204e-01	0.000000000000000000e+00	0.000000000000000000e+00	1.174222035941295594e+01	1.000000000000000000e+00
4.230000000000000000e+02	9.834970213595610744e+00	8.043477239251297206e+00	1.885438509929328928e-03	-6.567936387522598807e+01	2.523112956125459494e-01	0.000000000000000000e+00	0.000000000000000000e+00	4.374292468425993619e+00	1.000000000000000000e+00
4.230000000000000000e+02	3.581903405053448353e+01	1.933315039023256787e+01	2.613034134485250817e-03	-9.164337706193259692e+01	2.504613791434495695e-01	0.000000000000000000e+00	0.000000000000000000e+00	8.126996286165304895e+00	1.000000000000000000e+00
4.230000000000000000e+02	1.088397150199044177e+02	2.284433547078865701e+01	-2.582001301223768586e-03	9.053598050149592780e+01	2.250934354348513855e-01	0.000000000000000000e+00	0.000000000000000000e+00	9.351712777726920223e+00	1.000000000000000000e+00
4.240000000000000000e+02	1.087951891345930022e+02	1.349272869320020973e+01	-2.324004478308999352e-03	8.132944779814728520e+01	2.248502668466704213e-01	0.000000000000000000e+00	0.000000000000000000e+00	8.993344311641097377e+00	1.000000000000000000e+00
4.250000000000000000e+02	1.286360026070121023e+02	1.373738685174722285e+01	-1.552655672297027084e-03	5.380411656341282622e+01	3.447241095938351485e-01	0.000000000000000000e+00	0.000000000000000000e+00	3.480293128543807679e+00	1.000000000000000000e+00
4.250000000000000000e+02	1.170631301865358154e+02	1.703128668612982466e+01	-2.619685549792118585e-03	9.188073065355592917e+01	2.321862975357092962e-01	0.000000000000000000e+00	0.000000000000000000e+00	8.993344311641097377e+00	1.000000000000000000e+00
4.260000000000000000e+02	1.387823194874451644e+02	1.253067018034024294e+01	-1.929865168543390625e-03	6.726471473656579292e+01	3.412019522286084960e-01	0.000000000000000000e+00	0.000000000000000000e+00	3.466425293133845287e+00	1.000000000000000000e+00
4.260000000000000000e+02	2.366613065770966529e+01	1.358280043307799545e+01	-1.674421192480240236e-03	5.814927954271568922e+01	3.182273814635970810e-01	0.000000000000000000e+00	0.000000000000000000e+00	5.221595010360360334e+00	1.000000000000000000e+00
4.260000000000000000e+02	7.083396776504700654e+01	2.120506837930728139e+01	-2.094209951267398707e-03	7.312930484926323516e+01	2.951918562319254535e-01	0.000000000000000000e+00	0.000000000000000000e+00	8.901845582792613953e+00	1.000000000000000000e+00
4.270000000000000000e+02	9.463556367375551304e+01	1.349970819051866222e+01	-1.884478396242052602e-03	6.564510253060562661e+01	4.284073248092715724e-01	0.000000000000000000e+00	0.000000000000000000e+00	7.364008787946187518e+00	1.000000000000000000e+00
4.270000000000000000e+02	7.895325566657733418e+01	1.755540829212825571e+01	-1.632996717303915324e-03	5.667106062078780582e+01	2.774336586448693520e-01	0.000000000000000000e+00	0.000000000000000000e+00	8.901845582792613953e+00	1.000000000000000000e+00
4.270000000000000000e+02	5.409200381204273356e+01	2.670809249256794260e+01	-2.271992692804192075e-03	7.947342415103534563e+01	3.018895660568682304e-01	0.000000000000000000e+00	0.000000000000000000e+00	6.036252873427132570e+00	1.000000000000000000e+00
4.280000000000000000e+02	4.601307616314909410e+01	1.383838819690442890e+01	-2.827491009392353333e-03	9.929620088349741991e+01	2.408041438241311782e-01	0.000000000000000000e+00	0.000000000000000000e+00	3.514442244381626335e+00	1.000000000000000000e+00
4.280000000000000000e+02	5.920797379815601147e+01	2.991171541874783557e+01	-2.052423830354262180e-03	7.163818071685497557e+01	4.138051488794551869e-01	0.000000000000000000e+00	0.000000000000000000e+00	6.036252873427132570e+00	1.000000000000000000e+00
4.290000000000000000e+02	1.262746710240733563e+02	4.842800843185262494e+00	-2.972735041696440792e-03	1.044791869306378516e+02	2.053700024186894124e-01	0.000000000000000000e+00	0.000000000000000000e+00	9.202692383660892261e+00	1.000000000000000000e+00
4.290000000000000000e+02	1.116700914620539109e+01	1.566000982300478128e+01	-2.499713975813536940e-03	8.759958406102246897e+01	2.373118597768816285e-01	0.000000000000000000e+00	0.000000000000000000e+00	1.267055000420064381e+01	1.000000000000000000e+00
4.290000000000000000e+02	3.200843799402338874e+01	1.546151937715423941e+01	-2.236631299778362499e-03	7.821156434342130126e+01	2.879770252407689579e-01	0.000000000000000000e+00	0.000000000000000000e+00	3.979909099195185540e+00	1.000000000000000000e+00
4.300000000000000000e+02	1.290781851726101763e+02	2.030858667613472690e+01	-2.262895446907184881e-03	7.914879189039363894e+01	1.763403406667876094e-01	0.000000000000000000e+00	0.000000000000000000e+00	6.586060472949611722e+00	1.000000000000000000e+00
4.300000000000000000e+02	7.968258424595518363e+01	3.176597722000676427e+01	-1.674697757191334320e-03	5.815914866446886577e+01	2.957264045204038849e-01	0.000000000000000000e+00	0.000000000000000000e+00	1.377791018869568340e+01	1.000000000000000000e+00
4.310000000000000000e+02	3.960935556481221909e+01	1.149787774393934470e+01	-1.910990842655610434e-03	6.659119055678583265e+01	4.638462724903844592e-01	0.000000000000000000e+00	0.000000000000000000e+00	4.726929067744403135e+00	1.000000000000000000e+00
4.310000000000000000e+02	1.311216982120826060e+02	3.053364820750186581e+01	-2.678223090001016164e-03	9.396962373455654927e+01	3.161016015002215962e-01	0.000000000000000000e+00	0.000000000000000000e+00	1.042726372845426575e+01	1.000000000000000000e+00
4.310000000000000000e+02	1.387510862916155929e+02	2.002637323636808375e+01	-2.376280672476269260e-03	8.319490678237116299e+01	3.038355921848252539e-01	0.000000000000000000e+00	0.000000000000000000e+00	4.336154904105661068e+00	1.000000000000000000e+00
4.310000000000000000e+02	9.885154972300878740e+01	2.761116201881366905e+01	-2.350026174981975809e-03	8.225802357946813004e+01	2.833014739828171313e-01	0.000000000000000000e+00	0.000000000000000000e+00	6.422138877056566386e+00	1.000000000000000000e+00
4.320000000000000000e+02	3.294831378748806117e+01	9.780258987434566009e+00	-3.342422121979020475e-03	1.176713501370484352e+02	2.373736575464003851e-01	0.000000000000000000e+00	0.000000000000000000e+00	3.869314407461722283e+00	1.000000000000000000e+00
4.320000000000000000e+02	1.045999238880331603e+02	1.187503788478701061e+01	-1.792732604346358553e-03	6.237118379029087833e+01	3.353076803927717009e-01	0.000000000000000000e+00	0.000000000000000000e+00	1.009594116871752867e+01	1.000000000000000000e+00
4.320000000000000000e+02	1.196919773738228940e+02	1.241630865046892218e+01	3.872271917739419228e-03	-1.365788677468378012e+02	2.522246770255787141e-01	0.000000000000000000e+00	0.000000000000000000e+00	3.975266655572225805e+00	1.000000000000000000e+00
4.320000000000000000e+02	3.512136776233753466e+01	1.298173214930579533e+01	2.910953428949163927e-03	-1.022745301763516466e+02	3.674798141177412214e-01	0.000000000000000000e+00	0.000000000000000000e+00	3.869314407461722283e+00	1.000000000000000000e+00
4.320000000000000000e+02	2.025262636101510338e+01	3.038696052313160578e+01	2.142707702027121970e-03	-7.485993130955785091e+01	4.328988619825592243e-01	0.000000000000000000e+00	0.000000000000000000e+00	7.309311467039459664e+00	1.000000000000000000e+00
4.330000000000000000e+02	4.496970459790782115e+01	8.008835729685214844e+00	2.751547972315318991e-03	-9.658619830849551136e+01	3.248308805453388182e-01	0.000000000000000000e+00	0.000000000000000000e+00	4.010304448231352126e+00	1.000000000000000000e+00
4.330000000000000000e+02	4.824884995700143264e+01	1.948835915218208470e+01	2.033373275920135909e-03	-7.095836787872306672e+01	2.930599366753332546e-01	0.000000000000000000e+00	0.000000000000000000e+00	6.076253471733876310e+00	1.000000000000000000e+00
4.340000000000000000e+02	8.736787017892217477e+01	8.022809178068172287e+00	-1.973566140082908763e-03	6.882416969070527557e+01	2.079904593478865138e-01	0.000000000000000000e+00	0.000000000000000000e+00	1.038634465262918383e+01	1.000000000000000000e+00
4.350000000000000000e+02	1.626760849163749612e+01	2.425950862997604318e+01	-2.196581135171982949e-03	7.678238724714000796e+01	2.506745813998821903e-01	0.000000000000000000e+00	0.000000000000000000e+00	7.309311467039459664e+00	1.000000000000000000e+00
4.350000000000000000e+02	1.192459642113865925e+02	2.841182394097423725e+01	-2.726314840623905635e-03	9.568576221203379362e+01	1.710713273196189377e-01	0.000000000000000000e+00	0.000000000000000000e+00	1.206379692606406806e+01	1.000000000000000000e+00
4.360000000000000000e+02	6.009807796785329970e+01	2.798520104193756453e+01	-3.480918327230827884e-03	1.226135421707917175e+02	1.876420349750530514e-01	0.000000000000000000e+00	0.000000000000000000e+00	1.119485245739731560e+01	1.000000000000000000e+00
4.360000000000000000e+02	1.818209397352224244e+01	6.826324340004273239e+00	-1.658840436175839988e-03	5.759328532217153196e+01	3.207386662007661871e-01	0.000000000000000000e+00	0.000000000000000000e+00	1.505878406431428651e+01	1.000000000000000000e+00
4.360000000000000000e+02	1.236614195771781368e+02	1.220119571007094450e+01	-2.588370484910375302e-03	9.076326274955582107e+01	3.299358720762357589e-01	0.000000000000000000e+00	0.000000000000000000e+00	3.975266655572225805e+00	1.000000000000000000e+00
4.360000000000000000e+02	6.183167378431328842e+01	1.692539240489292851e+01	1.875676739515177776e-03	-6.533101827334951395e+01	4.403866465247602280e-01	0.000000000000000000e+00	0.000000000000000000e+00	7.561437968960003531e+00	1.000000000000000000e+00
4.380000000000000000e+02	1.316835795892069427e+02	3.165594077124042371e+01	1.631531394436850236e-03	-5.661877105092338525e+01	2.975768613061006151e-01	0.000000000000000000e+00	0.000000000000000000e+00	1.285373760020833700e+01	1.000000000000000000e+00
4.380000000000000000e+02	4.884088416009448963e+01	6.961691725828820232e+00	-1.534482424062373531e-03	5.315561011163499217e+01	2.855405701715149069e-01	0.000000000000000000e+00	0.000000000000000000e+00	4.010304448231352126e+00	1.000000000000000000e+00
4.380000000000000000e+02	5.721615622317445116e+01	7.306698671451450799e+00	-1.219103174586103847e-03	4.190140418205254491e+01	4.538921035975991281e-01	0.000000000000000000e+00	0.000000000000000000e+00	8.382375076500427014e+00	1.000000000000000000e+00
4.380000000000000000e+02	7.698543660314651049e+01	7.737803410047637165e+00	-1.054401609629296429e-03	3.602408241143339040e+01	4.137642235221106191e-01	0.000000000000000000e+00	0.000000000000000000e+00	1.038634465262918383e+01	1.000000000000000000e+00
4.400000000000000000e+02	1.071521693306814029e+02	7.074067027525124729e+00	1.197244878016218844e-03	-4.112139797912104910e+01	4.739890779760624895e-01	0.000000000000000000e+00	0.000000000000000000e+00	1.728707008804084211e+01	1.000000000000000000e+00
4.400000000000000000e+02	4.063654092235023541e+01	2.693870768123128556e+01	-2.332214542697461177e-03	8.162242127524294233e+01	1.743578406573365047e-01	0.000000000000000000e+00	0.000000000000000000e+00	6.668091484739224306e+00	1.000000000000000000e+00
4.400000000000000000e+02	6.573878794349124632e+01	1.045161428809118753e+01	-1.839559997955486637e-03	6.404220409900777611e+01	3.309965167874451275e-01	0.000000000000000000e+00	0.000000000000000000e+00	7.561437968960003531e+00	1.000000000000000000e+00
4.400000000000000000e+02	8.465249936317350432e+01	2.065975998202151587e+01	-1.692124851754505830e-03	5.878102886519208425e+01	2.576447362307202615e-01	0.000000000000000000e+00	0.000000000000000000e+00	6.933898730740484240e+00	1.000000000000000000e+00
4.400000000000000000e+02	1.063340517793241702e+02	3.170169681667670858e+01	-1.655698326574812267e-03	5.748116016313836951e+01	2.965705947098390416e-01	0.000000000000000000e+00	0.000000000000000000e+00	1.332444168404556351e+01	1.000000000000000000e+00
4.410000000000000000e+02	1.388241413580504116e+02	1.060659953274769762e+01	-2.269541229389885045e-03	7.938594447651883002e+01	2.167618337599449552e-01	0.000000000000000000e+00	0.000000000000000000e+00	5.065795370588540791e+00	1.000000000000000000e+00
4.410000000000000000e+02	5.106825048480115470e+01	1.364625894311065579e+01	-1.220358191092541260e-03	4.194618903784736119e+01	4.079084716126015753e-01	0.000000000000000000e+00	0.000000000000000000e+00	6.335187550039377946e+00	1.000000000000000000e+00
4.420000000000000000e+02	6.768338155715093762e+01	2.243186998273198540e+01	-4.066867882922056698e-03	1.435229614653309795e+02	1.698202920166951291e-01	0.000000000000000000e+00	0.000000000000000000e+00	1.213704951095031603e+01	1.000000000000000000e+00
4.420000000000000000e+02	8.740707271892881636e+01	1.429648431331695946e+01	-1.682839624747851101e-03	5.844968855979993805e+01	3.499785507364321369e-01	0.000000000000000000e+00	0.000000000000000000e+00	6.933898730740484240e+00	1.000000000000000000e+00
4.430000000000000000e+02	8.323431105461918378e+01	3.232707177350597050e+01	-2.564385739419756081e-03	8.990737490858877834e+01	2.829034360376017077e-01	0.000000000000000000e+00	0.000000000000000000e+00	1.116587295783059197e+01	1.000000000000000000e+00
4.440000000000000000e+02	4.646427175659736974e+01	2.369818343777669511e+01	-1.525282071677811890e-03	5.282729852952384419e+01	3.521096386436799452e-01	0.000000000000000000e+00	0.000000000000000000e+00	6.668091484739224306e+00	1.000000000000000000e+00
4.440000000000000000e+02	2.999182671596778249e+01	2.541079084888180262e+01	-1.556514026892128442e-03	5.394180069207611439e+01	4.169053499407128216e-01	0.000000000000000000e+00	0.000000000000000000e+00	7.781720807972352993e+00	1.000000000000000000e+00
4.450000000000000000e+02	4.518942753608481411e+01	1.600719986397675143e+01	-2.641249915264349581e-03	9.265024802087887679e+01	1.968356231460554051e-01	0.000000000000000000e+00	0.000000000000000000e+00	6.335187550039377946e+00	1.000000000000000000e+00
4.460000000000000000e+02	9.988585487509533323e+01	3.022963015213791493e+01	-2.934405802386350244e-03	1.031114204937643137e+02	1.537520540933785540e-01	0.000000000000000000e+00	0.000000000000000000e+00	5.644041257266648515e+00	1.000000000000000000e+00
4.460000000000000000e+02	1.298290796091108064e+02	1.423343031070648834e+01	-1.964821305191756691e-03	6.851211310217367156e+01	3.358232857845802055e-01	0.000000000000000000e+00	0.000000000000000000e+00	3.935235620499825782e+00	1.000000000000000000e+00
4.460000000000000000e+02	1.793082273980733632e+01	2.360024870468471647e+01	-2.303876755847435696e-03	8.061119656934231159e+01	2.678418149070285192e-01	0.000000000000000000e+00	0.000000000000000000e+00	1.219614200347273147e+01	1.000000000000000000e+00
4.470000000000000000e+02	3.305407990942301666e+01	1.309204287553560953e+01	-1.820610721448158009e-03	6.336600533074949482e+01	3.716993108703082749e-01	0.000000000000000000e+00	0.000000000000000000e+00	3.687375128352313070e+00	1.000000000000000000e+00
4.480000000000000000e+02	1.175415713654552832e+02	6.105958329398824880e+00	-1.531045425950444162e-03	5.303296195201296825e+01	2.439096705735546156e-01	0.000000000000000000e+00	0.000000000000000000e+00	1.240418431976443614e+01	1.000000000000000000e+00
4.480000000000000000e+02	8.603410945486750450e+01	1.518977011504561325e+01	-2.051380482552790045e-03	7.160094918994430202e+01	2.688275995960148768e-01	0.000000000000000000e+00	0.000000000000000000e+00	9.751236539151344473e+00	1.000000000000000000e+00
4.480000000000000000e+02	3.739376056005428239e+01	2.300942579937418131e+01	-2.071558389557164124e-03	7.232099123783521577e+01	4.287875728397922970e-01	0.000000000000000000e+00	0.000000000000000000e+00	7.781720807972352993e+00	1.000000000000000000e+00
4.480000000000000000e+02	9.435970751448519422e+01	3.137719150672845814e+01	-1.267461068737565227e-03	4.362703990477452010e+01	4.804476255551325403e-01	0.000000000000000000e+00	0.000000000000000000e+00	5.644041257266648515e+00	1.000000000000000000e+00
4.490000000000000000e+02	1.299174864033860217e+02	8.114533048511933799e+00	-2.035927957260286539e-03	7.104953085134812341e+01	2.829049808723984594e-01	0.000000000000000000e+00	0.000000000000000000e+00	6.119535886533065572e+00	1.000000000000000000e+00
4.490000000000000000e+02	6.887585802076776531e+01	9.209095188687713929e+00	-2.348228770489094782e-03	8.219388378480746837e+01	3.335862248360457194e-01	0.000000000000000000e+00	0.000000000000000000e+00	1.817069247030920920e+01	1.000000000000000000e+00
4.490000000000000000e+02	3.087267486603385791e+01	1.606495514700740301e+01	2.394375947815451794e-03	-8.384063079673748575e+01	3.020441617442308768e-01	0.000000000000000000e+00	0.000000000000000000e+00	3.687375128352313070e+00	1.000000000000000000e+00
4.490000000000000000e+02	5.308195287679982499e+01	2.085206238631209885e+01	-1.900889054385297488e-03	6.623071152831475672e+01	3.613110601338821448e-01	0.000000000000000000e+00	0.000000000000000000e+00	6.114759691566914235e+00	1.000000000000000000e+00
4.500000000000000000e+02	1.157758513903012698e+02	1.838382547349319296e+01	-1.852146379392543250e-03	6.449134502643448741e+01	2.915059471370674560e-01	0.000000000000000000e+00	0.000000000000000000e+00	1.240418431976443614e+01	1.000000000000000000e+00
4.510000000000000000e+02	1.255230528161815187e+02	2.938072034047453940e+01	-3.414418769712220664e-02	1.216822335349434979e+03	4.275733172677809169e-02	0.000000000000000000e+00	0.000000000000000000e+00	3.735836614816823609e+00	1.000000000000000000e+00
4.510000000000000000e+02	1.494705059767004052e+01	1.042641481180421259e+01	-1.551422166661556084e-03	5.376009931605129566e+01	3.873168765283319104e-01	0.000000000000000000e+00	0.000000000000000000e+00	5.674822015209628034e+00	1.000000000000000000e+00
4.520000000000000000e+02	7.415992085208481299e+00	2.513476722486166537e+01	-1.642251960234786604e-03	5.700133095418897256e+01	3.798379699321348113e-01	0.000000000000000000e+00	0.000000000000000000e+00	1.291800076938211994e+01	1.000000000000000000e+00
4.530000000000000000e+02	1.995667080697795015e+01	1.309236872415934627e+01	-2.131345816524065143e-03	7.445448612122639531e+01	2.787174975351749406e-01	0.000000000000000000e+00	0.000000000000000000e+00	4.773938192656492774e+00	1.000000000000000000e+00
4.530000000000000000e+02	8.174601718421591556e+01	2.394755971750001322e+01	-2.470366340420080027e-03	8.655232323833756425e+01	2.758633425097296588e-01	0.000000000000000000e+00	0.000000000000000000e+00	8.649909585587881367e+00	1.000000000000000000e+00
4.530000000000000000e+02	5.510326032169579946e+01	3.006084622718355703e+01	-2.475020254865996014e-03	8.671839666149389814e+01	2.586824034854378063e-01	0.000000000000000000e+00	0.000000000000000000e+00	9.428010586262999482e+00	1.000000000000000000e+00
4.530000000000000000e+02	3.882897182056259311e+01	5.891334916042547221e+00	-1.689405793750539198e-03	5.868400016478792480e+01	3.954692734643558971e-01	0.000000000000000000e+00	0.000000000000000000e+00	9.297873912329034596e+00	1.000000000000000000e+00
4.540000000000000000e+02	2.773921621835683737e+01	3.213564353001033425e+01	-2.740674540010870023e-03	9.619818341367013659e+01	2.719974078016978991e-01	0.000000000000000000e+00	0.000000000000000000e+00	1.288614121274655666e+01	1.000000000000000000e+00
4.540000000000000000e+02	1.801962195453008775e+01	1.745566193119170961e+01	1.582632267528611292e-03	-5.487382161333042774e+01	3.501086309412934083e-01	0.000000000000000000e+00	0.000000000000000000e+00	4.773938192656492774e+00	1.000000000000000000e+00
4.540000000000000000e+02	4.389878271674248111e+01	2.677744443607792135e+01	-1.867831746006458999e-03	6.505107223184559473e+01	3.125001076675937295e-01	0.000000000000000000e+00	0.000000000000000000e+00	1.092889594717849988e+01	1.000000000000000000e+00
4.550000000000000000e+02	1.026919683076225311e+02	6.906565123884210955e+00	-2.294138980159139869e-03	8.026370721145288201e+01	3.001491458354373920e-01	0.000000000000000000e+00	0.000000000000000000e+00	1.037417505344863145e+01	1.000000000000000000e+00
4.550000000000000000e+02	4.977378728638582572e+01	1.576155357830970338e+01	-1.894667937412714345e-03	6.600871299278098547e+01	2.639686189508821945e-01	0.000000000000000000e+00	0.000000000000000000e+00	6.667535266454898135e+00	1.000000000000000000e+00
4.550000000000000000e+02	6.833707090203177792e+00	6.419486678714942052e+00	1.561166862833560575e-03	-5.410783562915075606e+01	3.900979277980759496e-01	0.000000000000000000e+00	0.000000000000000000e+00	9.048857161757883460e+00	1.000000000000000000e+00
4.550000000000000000e+02	8.967194332666075240e+01	5.677296034910921385e+00	-1.763673842204121654e-03	6.133423131560977026e+01	3.057531722265132146e-01	0.000000000000000000e+00	0.000000000000000000e+00	1.307792617344103192e+01	1.000000000000000000e+00
4.560000000000000000e+02	1.125317583028667627e+02	1.019321096563342977e+01	-1.668934219919092658e-03	5.795347871169820309e+01	3.323790257393820502e-01	0.000000000000000000e+00	0.000000000000000000e+00	1.037417505344863145e+01	1.000000000000000000e+00
4.560000000000000000e+02	6.266931101777272772e+01	2.200384575112645891e+01	-2.294543264270160025e-03	8.027813395844728461e+01	2.857622145823844884e-01	0.000000000000000000e+00	0.000000000000000000e+00	4.949892045413137431e+00	1.000000000000000000e+00
4.560000000000000000e+02	9.039529149190353507e+01	2.384272752196856615e+01	-1.748862913036334805e-03	6.080570812602283581e+01	2.388256049265813363e-01	0.000000000000000000e+00	0.000000000000000000e+00	8.649909585587881367e+00	1.000000000000000000e+00
4.560000000000000000e+02	1.225235006146611312e+02	2.715380278408404280e+01	1.935963237445812325e-03	-6.748232234174149369e+01	2.954273112381786692e-01	0.000000000000000000e+00	0.000000000000000000e+00	3.735836614816823609e+00	1.000000000000000000e+00
4.570000000000000000e+02	1.237983174995172249e+02	1.453375918794943900e+01	-1.584860554093620597e-03	5.495333729457572502e+01	3.390048230483693192e-01	0.000000000000000000e+00	0.000000000000000000e+00	7.474857755836199047e+00	1.000000000000000000e+00
4.570000000000000000e+02	1.009831674937043573e+02	1.992450561619708083e+01	-2.109105382466703281e-03	7.366084346635769009e+01	2.412337553528471901e-01	0.000000000000000000e+00	0.000000000000000000e+00	1.128962271877928103e+01	1.000000000000000000e+00
4.570000000000000000e+02	1.992050867358773303e+01	2.189257525511262159e+01	-1.875279500744710549e-03	6.531684293704100241e+01	4.159492782828535518e-01	0.000000000000000000e+00	0.000000000000000000e+00	4.826962830049208009e+00	1.000000000000000000e+00
4.580000000000000000e+02	4.738197341282609898e+01	9.537788405709839878e+00	-3.980203904295255730e-03	1.404303855784816619e+02	1.149469960546808389e-01	0.000000000000000000e+00	0.000000000000000000e+00	6.667535266454898135e+00	1.000000000000000000e+00
4.580000000000000000e+02	2.516934775815230552e+01	1.381222275442348035e+01	-1.810034951068425482e-03	6.298861240488281510e+01	2.913974023623899789e-01	0.000000000000000000e+00	0.000000000000000000e+00	4.552547569748533363e+00	1.000000000000000000e+00
4.580000000000000000e+02	1.331267132069590957e+02	1.745581068901081423e+01	1.733159984094269574e-03	-6.024535421464446472e+01	3.261728803664541987e-01	0.000000000000000000e+00	0.000000000000000000e+00	3.893971839874319496e+00	1.000000000000000000e+00
4.590000000000000000e+02	6.727041997852089139e+01	2.017868066473914723e+01	-2.226909901736834948e-03	7.786465941652939193e+01	3.076363807673893058e-01	0.000000000000000000e+00	0.000000000000000000e+00	4.949892045413137431e+00	1.000000000000000000e+00
4.600000000000000000e+02	1.249134500992904719e+02	7.142549695930724418e+00	-1.350100274490363943e-03	4.657599308081127276e+01	4.716490564797504170e-01	0.000000000000000000e+00	0.000000000000000000e+00	7.474857755836199047e+00	1.000000000000000000e+00
4.600000000000000000e+02	3.877581331937848574e+01	1.451589325904277317e+01	2.627035013984842585e-03	-9.214299389260658302e+01	2.184439462220566508e-01	0.000000000000000000e+00	0.000000000000000000e+00	6.013409206478462110e+00	1.000000000000000000e+00
4.610000000000000000e+02	4.925973515644634659e+01	2.434885661653967048e+01	-2.250599561270181636e-03	7.871001721109806226e+01	2.170093456063013626e-01	0.000000000000000000e+00	0.000000000000000000e+00	5.997148119298204350e+00	1.000000000000000000e+00
4.620000000000000000e+02	2.255635939032894655e+01	1.008422313472887843e+01	-1.588477958634471098e-03	5.508242319893038541e+01	3.155496490027215328e-01	0.000000000000000000e+00	0.000000000000000000e+00	4.552547569748533363e+00	1.000000000000000000e+00
4.620000000000000000e+02	8.681657277200237388e+00	5.981126592211396087e+00	1.980403099401842164e-03	-6.906814436004458457e+01	3.739722683188484442e-01	0.000000000000000000e+00	0.000000000000000000e+00	9.671859172439448926e+00	1.000000000000000000e+00
4.620000000000000000e+02	5.454691467569886498e+01	9.391635671358761428e+00	-1.741180434603145297e-03	6.053156138212554538e+01	3.627313177942891320e-01	0.000000000000000000e+00	0.000000000000000000e+00	6.172524620865475597e+00	1.000000000000000000e+00
4.630000000000000000e+02	8.707939746749582355e+01	1.418799087240772572e+01	-2.960507551071493802e-03	1.040428529050996644e+02	2.095167140192548683e-01	0.000000000000000000e+00	0.000000000000000000e+00	7.494115134970988024e+00	1.000000000000000000e+00
4.630000000000000000e+02	7.999001063144910972e+01	1.175851439689107814e+01	-1.952020687815095952e-03	6.805532723492981972e+01	2.537814338914631263e-01	0.000000000000000000e+00	0.000000000000000000e+00	7.494115134970988024e+00	1.000000000000000000e+00
4.630000000000000000e+02	1.355097873486018045e+02	2.053541688545347910e+01	-1.787668452079000823e-03	6.219047116392040664e+01	3.097137114925908596e-01	0.000000000000000000e+00	0.000000000000000000e+00	3.425384155145500209e+00	1.000000000000000000e+00
4.640000000000000000e+02	3.318487551079457631e+01	1.673005330409527147e+01	-2.987764259733277812e-03	1.050154996875108537e+02	1.991929523278993530e-01	0.000000000000000000e+00	0.000000000000000000e+00	6.013409206478462110e+00	1.000000000000000000e+00
4.640000000000000000e+02	1.399971638738297486e+02	2.891343312935102361e+01	1.619173872275965660e-03	-5.617779689232251172e+01	3.883350090369647178e-01	0.000000000000000000e+00	0.000000000000000000e+00	6.939702055213947673e+00	1.000000000000000000e+00
4.650000000000000000e+02	1.646384029652792691e+01	1.172416475203489483e+01	-2.108292128712476333e-03	7.363182277067693349e+01	2.596476327011151275e-01	0.000000000000000000e+00	0.000000000000000000e+00	6.309373773719723744e+00	1.000000000000000000e+00
4.660000000000000000e+02	4.727192359002832944e+01	5.247734193848831552e+00	-3.724084470473694192e-03	1.312908468942385696e+02	9.189503243695740231e-02	0.000000000000000000e+00	0.000000000000000000e+00	8.372419886263156030e+00	1.000000000000000000e+00
4.660000000000000000e+02	1.220280742849511455e+02	1.357494159412528312e+01	-1.574818284942319921e-03	5.459498218650595902e+01	2.961775649123181697e-01	0.000000000000000000e+00	0.000000000000000000e+00	1.076375566805602801e+01	1.000000000000000000e+00
4.660000000000000000e+02	5.253831966497556039e+01	1.522821054692473197e+01	-1.160951649579761201e-03	3.982628592799034806e+01	3.889529661437821639e-01	0.000000000000000000e+00	0.000000000000000000e+00	6.172524620865475597e+00	1.000000000000000000e+00
4.670000000000000000e+02	2.445018659571171327e+01	2.466112286068539916e+01	1.512304277271942724e-03	-5.236419015762562879e+01	3.886304851609682087e-01	0.000000000000000000e+00	0.000000000000000000e+00	9.551926348060923999e+00	1.000000000000000000e+00
4.670000000000000000e+02	7.906481492808696032e+01	3.029755515569302204e+01	1.827356937866006894e-03	-6.360674186918087258e+01	2.495904196448999190e-01	0.000000000000000000e+00	0.000000000000000000e+00	4.638381668465911822e+00	1.000000000000000000e+00
4.680000000000000000e+02	1.415380595346213113e+02	1.080297613640385457e+01	-2.091932848333367869e-03	7.304804717176861573e+01	2.703724116416634793e-01	0.000000000000000000e+00	0.000000000000000000e+00	1.144816441542040586e+01	1.000000000000000000e+00
4.680000000000000000e+02	1.237923813063223406e+02	2.419311737040383292e+01	1.811036651858661693e-03	-6.302435777174466125e+01	3.908131657082577481e-01	0.000000000000000000e+00	0.000000000000000000e+00	5.871160482185372231e+00	1.000000000000000000e+00
4.680000000000000000e+02	1.143934268407297878e+02	2.934088499251070914e+01	-2.274852188226477324e-03	7.957546431503008932e+01	1.598175673302434374e-01	0.000000000000000000e+00	0.000000000000000000e+00	8.438747245233198413e+00	1.000000000000000000e+00
4.690000000000000000e+02	7.089085005475163825e+01	2.366338845279526382e+01	-2.109877417058462438e-03	7.368839326963373537e+01	1.451937444655099219e-01	0.000000000000000000e+00	0.000000000000000000e+00	8.898119207108853956e+00	1.000000000000000000e+00
4.690000000000000000e+02	7.241983803394380637e+00	1.614765634942201444e+01	-2.086766567424272814e-03	7.286369011803860474e+01	2.647307109072355447e-01	0.000000000000000000e+00	0.000000000000000000e+00	1.022789886008381544e+01	1.000000000000000000e+00
4.700000000000000000e+02	4.146308077146381521e+01	2.844643776105788646e+01	2.967700700095187317e-03	-1.042995380881903600e+02	2.551618317830907090e-01	0.000000000000000000e+00	0.000000000000000000e+00	1.194867550496367770e+01	1.000000000000000000e+00
4.710000000000000000e+02	6.003381581467779426e+01	1.516567307097147399e+01	-2.108648772776977685e-03	7.364454949810787809e+01	2.412659314466053528e-01	0.000000000000000000e+00	0.000000000000000000e+00	6.906116232205371297e+00	1.000000000000000000e+00
4.720000000000000000e+02	8.751863442156199824e+01	8.188728556444351270e+00	-2.225511987665722540e-03	7.781477530762151673e+01	1.905879611555159059e-01	0.000000000000000000e+00	0.000000000000000000e+00	1.068913353380227704e+01	1.000000000000000000e+00
4.720000000000000000e+02	3.286778529520537262e+01	2.014633282203873321e+01	-1.839119754620450282e-03	6.402649415880134143e+01	3.902883251878352944e-01	0.000000000000000000e+00	0.000000000000000000e+00	9.551926348060923999e+00	1.000000000000000000e+00
4.720000000000000000e+02	6.473208015882660504e+01	3.008569946931938333e+01	-2.175698513494127209e-03	7.603719768535866308e+01	2.417463362022529427e-01	0.000000000000000000e+00	0.000000000000000000e+00	6.146681150070476107e+00	1.000000000000000000e+00
4.720000000000000000e+02	8.363127408318996459e+01	2.948389964680945496e+01	-2.189240285063511274e-03	7.652043139888387202e+01	3.317344151815942999e-01	0.000000000000000000e+00	0.000000000000000000e+00	4.638381668465911822e+00	1.000000000000000000e+00
4.720000000000000000e+02	1.228078505601863526e+02	2.998114161167028513e+01	-2.048034954216347223e-03	7.148156509950682391e+01	2.942578962304670531e-01	0.000000000000000000e+00	0.000000000000000000e+00	5.871160482185372231e+00	1.000000000000000000e+00
4.730000000000000000e+02	1.076004995994304352e+02	2.255296808719496227e+01	-2.128796405829391000e-03	7.436351122987070994e+01	3.278025035787640595e-01	0.000000000000000000e+00	0.000000000000000000e+00	3.256938614628103856e+00	1.000000000000000000e+00
4.730000000000000000e+02	9.914001709301034282e+01	3.123795713960965514e+01	-1.792301741161163092e-03	6.235580857768029261e+01	3.071450898630422310e-01	0.000000000000000000e+00	0.000000000000000000e+00	8.501620797104813221e+00	1.000000000000000000e+00
4.740000000000000000e+02	6.979856209726671068e+01	7.849440464242234405e+00	-4.120402737079557551e-03	1.454333353218837033e+02	1.366602342137164250e-01	0.000000000000000000e+00	0.000000000000000000e+00	7.126739620626412197e+00	1.000000000000000000e+00
4.740000000000000000e+02	4.537715374305146554e+01	9.409220329078479494e+00	-2.331596741657206585e-03	8.160037524608254955e+01	2.653910264509197203e-01	0.000000000000000000e+00	0.000000000000000000e+00	9.182342956008980650e+00	1.000000000000000000e+00
4.740000000000000000e+02	7.685142241757338866e+01	8.872953494178773326e+00	-3.034901358708600588e-03	1.066975717314780638e+02	2.222007684776234893e-01	0.000000000000000000e+00	0.000000000000000000e+00	7.126739620626412197e+00	1.000000000000000000e+00
4.740000000000000000e+02	1.225341407212608829e+02	1.126850961854484368e+01	-3.251784594691885764e-03	1.144369794587888407e+02	1.512746063586828393e-01	0.000000000000000000e+00	0.000000000000000000e+00	1.491870185580800801e+01	1.000000000000000000e+00
4.740000000000000000e+02	5.319113390834348820e+01	1.423178563586185241e+01	-2.037020333367639980e-03	7.108851193740602525e+01	2.922041614145567401e-01	0.000000000000000000e+00	0.000000000000000000e+00	6.906116232205371297e+00	1.000000000000000000e+00
4.740000000000000000e+02	1.330622106624429932e+02	3.175186418193915827e+01	-1.838488368896838308e-03	6.400396336463423097e+01	3.557233044657812648e-01	0.000000000000000000e+00	0.000000000000000000e+00	1.040612125278253863e+01	1.000000000000000000e+00
4.750000000000000000e+02	1.255039616543904479e+01	5.954183398358421364e+00	-1.755582025870096536e-03	6.104547748187243172e+01	3.397664547493992604e-01	0.000000000000000000e+00	0.000000000000000000e+00	2.388971159780156484e+01	1.000000000000000000e+00
4.750000000000000000e+02	7.039735338629675709e+01	2.770108872147359591e+01	-1.727317180839271207e-03	6.003685568106312331e+01	2.904118069148524661e-01	0.000000000000000000e+00	0.000000000000000000e+00	6.146681150070476107e+00	1.000000000000000000e+00
4.750000000000000000e+02	1.076875731084679018e+02	1.273380657863716969e+01	-1.771752569879647514e-03	6.162251808482610471e+01	3.158580003167613670e-01	0.000000000000000000e+00	0.000000000000000000e+00	9.819547572425067372e+00	1.000000000000000000e+00
4.760000000000000000e+02	7.526522973033787878e+01	1.599747803379781530e+01	-1.979586032441497598e-03	6.903898759134391128e+01	2.496765535152959403e-01	0.000000000000000000e+00	0.000000000000000000e+00	7.298962745258625873e+00	1.000000000000000000e+00
4.770000000000000000e+02	1.397923488125638016e+02	1.083093895292778264e+01	-2.656978217016275987e-03	9.321150735272375698e+01	1.477426065303650837e-01	0.000000000000000000e+00	0.000000000000000000e+00	1.699625359646005762e+01	1.000000000000000000e+00
4.780000000000000000e+02	2.984346658263207530e+01	2.243653868430399712e+01	-2.969481940787524216e-03	1.043631010828864305e+02	3.072618764155305993e-01	0.000000000000000000e+00	0.000000000000000000e+00	6.949528283851736710e+00	1.000000000000000000e+00
4.780000000000000000e+02	1.106438925524377623e+02	2.371288552953341267e+01	-1.618531783129019625e-03	5.615488414997538058e+01	2.540299080754131467e-01	0.000000000000000000e+00	0.000000000000000000e+00	3.256938614628103856e+00	1.000000000000000000e+00
4.780000000000000000e+02	9.238503518515223334e+01	2.607580878816965608e+01	2.232263228879230628e-03	-7.805569115425149107e+01	4.318875098765194709e-01	0.000000000000000000e+00	0.000000000000000000e+00	8.501620797104813221e+00	1.000000000000000000e+00
4.800000000000000000e+02	6.215669379898674407e+01	2.601717244226097847e+01	-2.857918853507371206e-03	1.003820086030360841e+02	2.085764707856042621e-01	0.000000000000000000e+00	0.000000000000000000e+00	6.449744581623433781e+00	1.000000000000000000e+00
4.800000000000000000e+02	1.230335879965760881e+02	3.225891938378971702e+01	-1.798493883239545704e-03	6.257677315353959813e+01	2.431687841270628869e-01	0.000000000000000000e+00	0.000000000000000000e+00	1.064294062350508874e+01	1.000000000000000000e+00
4.810000000000000000e+02	1.395923516949032894e+01	1.410770735659171571e+01	-1.658331787661335112e-03	5.757513436538689433e+01	2.838888897941123091e-01	0.000000000000000000e+00	0.000000000000000000e+00	1.793539068076635346e+01	1.000000000000000000e+00
4.810000000000000000e+02	1.312972066789588723e+02	2.555184913012238823e+01	-1.869886481410765926e-03	6.512439479637473028e+01	2.584127096559208914e-01	0.000000000000000000e+00	0.000000000000000000e+00	1.064294062350508874e+01	1.000000000000000000e+00
4.820000000000000000e+02	8.427591958844388387e+01	2.173930169934974899e+01	-3.094018222994399884e-03	1.088071378037177794e+02	2.415585447294115173e-01	0.000000000000000000e+00	0.000000000000000000e+00	9.195816956212423676e+00	1.000000000000000000e+00
4.820000000000000000e+02	3.666433209834843154e+01	2.376760479256710923e+01	1.982244760918793012e-03	-6.913386345221304907e+01	4.143314674109145335e-01	0.000000000000000000e+00	0.000000000000000000e+00	6.200347944852066639e+00	1.000000000000000000e+00
4.820000000000000000e+02	6.607173092678004878e+01	3.114276406237477701e+01	1.673239309270014305e-03	-5.810710442480705495e+01	3.982145279783154690e-01	0.000000000000000000e+00	0.000000000000000000e+00	6.449744581623433781e+00	1.000000000000000000e+00
4.820000000000000000e+02	5.689073027343353317e+01	1.896482962132142802e+01	-2.081307505025575301e-03	7.266888525208941019e+01	3.873191186622293447e-01	0.000000000000000000e+00	0.000000000000000000e+00	8.555853698457955403e+00	1.000000000000000000e+00
4.830000000000000000e+02	1.162342099963812814e+02	1.023870858023105157e+01	-1.301149963566664534e-03	4.482921715827596643e+01	4.151252195389399935e-01	0.000000000000000000e+00	0.000000000000000000e+00	7.037446006598529813e+00	1.000000000000000000e+00
4.840000000000000000e+02	5.459156688617892428e+01	1.072368405604201236e+01	-2.411770654469735497e-03	8.446135524546733109e+01	2.017573363961522315e-01	0.000000000000000000e+00	0.000000000000000000e+00	8.555853698457955403e+00	1.000000000000000000e+00
4.840000000000000000e+02	1.388404790867384406e+02	1.591630170586382320e+01	1.985358227064212052e-03	-6.924496647885008827e+01	2.756287412478004573e-01	0.000000000000000000e+00	0.000000000000000000e+00	7.901588386940668229e+00	1.000000000000000000e+00
4.860000000000000000e+02	1.161770609490681352e+02	1.727592253762788488e+01	-2.762294046599007413e-03	9.696966847377764509e+01	1.684663616806046926e-01	0.000000000000000000e+00	0.000000000000000000e+00	7.037446006598529813e+00	1.000000000000000000e+00
4.870000000000000000e+02	2.608105606243161390e+01	1.231238380292950829e+01	1.676339446479934618e-03	-5.821773181271650799e+01	4.507333542382490066e-01	0.000000000000000000e+00	0.000000000000000000e+00	1.315165643556122532e+01	1.000000000000000000e+00
4.870000000000000000e+02	6.690792434176159986e+01	1.447616526631984790e+01	-1.956459548655092081e-03	6.821372654011250347e+01	3.070047607414710944e-01	0.000000000000000000e+00	0.000000000000000000e+00	3.519222749549391516e+00	1.000000000000000000e+00
4.870000000000000000e+02	3.806603064897037569e+01	1.772777401592977142e+01	-2.776494542395971463e-03	9.747640854709128178e+01	2.634666954506175163e-01	0.000000000000000000e+00	0.000000000000000000e+00	6.200347944852066639e+00	1.000000000000000000e+00
4.880000000000000000e+02	1.266869274842826485e+02	1.102807676599175224e+01	-1.897882195499781769e-03	6.612341274706967909e+01	3.027975746878741603e-01	0.000000000000000000e+00	0.000000000000000000e+00	7.295291345079762735e+00	1.000000000000000000e+00
4.880000000000000000e+02	1.064571108531238508e+01	1.317038281849552561e+01	-1.547434706206202333e-03	5.361780808676103760e+01	2.996293139614940593e-01	0.000000000000000000e+00	0.000000000000000000e+00	5.047457883360413788e+00	1.000000000000000000e+00
4.880000000000000000e+02	1.222150760785710020e+02	2.506336047913529441e+01	-2.053602183197473976e-03	7.168022985476508779e+01	2.103580776898967830e-01	0.000000000000000000e+00	0.000000000000000000e+00	7.768865314556430590e+00	1.000000000000000000e+00
4.890000000000000000e+02	1.260258941048654862e+02	1.829335794987527919e+01	-1.963932171586399000e-03	6.848038465868785352e+01	2.096960966652721137e-01	0.000000000000000000e+00	0.000000000000000000e+00	7.295291345079762735e+00	1.000000000000000000e+00
4.890000000000000000e+02	9.358871764751390288e+01	1.218168474817728963e+01	-1.382419263350020359e-03	4.772928568540230998e+01	3.846592072166666876e-01	0.000000000000000000e+00	0.000000000000000000e+00	1.014503117996577153e+01	1.000000000000000000e+00
4.890000000000000000e+02	6.555221036605117035e+01	1.772377490681074264e+01	1.535044986200164016e-03	-5.317568495852930965e+01	3.868609449596472905e-01	0.000000000000000000e+00	0.000000000000000000e+00	3.519222749549391516e+00	1.000000000000000000e+00
4.890000000000000000e+02	1.375366466295276950e+02	2.370957572646385714e+01	1.923370502104580120e-03	-6.703295467731111046e+01	2.681611670092827193e-01	0.000000000000000000e+00	0.000000000000000000e+00	7.901588386940668229e+00	1.000000000000000000e+00
4.890000000000000000e+02	1.404442447697654117e+01	3.216715578945753151e+01	-1.631716713305511081e-03	5.662538409447019205e+01	3.177894338018038001e-01	0.000000000000000000e+00	0.000000000000000000e+00	1.169210032732065407e+01	1.000000000000000000e+00
4.900000000000000000e+02	7.986492714855933173e+01	2.625720914215925816e+01	-2.035540852399809770e-03	7.103571714032121065e+01	2.615271910063790006e-01	0.000000000000000000e+00	0.000000000000000000e+00	8.684734687946384923e+00	1.000000000000000000e+00
4.900000000000000000e+02	5.761699751160492156e+01	2.833847780989775345e+01	-2.097122963780905219e-03	7.323325475324992340e+01	2.056830175042105857e-01	0.000000000000000000e+00	0.000000000000000000e+00	1.325290612530598189e+01	1.000000000000000000e+00
4.910000000000000000e+02	5.661758658273419087e+01	9.697194827065864331e+00	1.879531579521576600e-03	-6.546857698505819201e+01	2.953797867522850451e-01	0.000000000000000000e+00	0.000000000000000000e+00	5.680265944260850297e+00	1.000000000000000000e+00
4.910000000000000000e+02	1.024195448975022487e+02	1.717549569006735766e+01	-2.422909510112993079e-03	8.485884168580000164e+01	2.152473799185404824e-01	0.000000000000000000e+00	0.000000000000000000e+00	1.014503117996577153e+01	1.000000000000000000e+00
4.930000000000000000e+02	4.209916381967729393e+01	2.022716541762848763e+01	-2.930845903407540681e-03	1.029843866566854160e+02	1.932773895386853402e-01	0.000000000000000000e+00	0.000000000000000000e+00	5.815432601490216236e+00	1.000000000000000000e+00
4.930000000000000000e+02	3.769639894815751546e+01	8.822681418769528605e+00	-1.873689667243870396e-03	6.526011024571170083e+01	3.852889698462603763e-01	0.000000000000000000e+00	0.000000000000000000e+00	4.073281489485311546e+00	1.000000000000000000e+00
4.930000000000000000e+02	3.443588142817302611e+01	1.126412517082646936e+01	2.000462090577248987e-03	-6.978394293526027070e+01	3.856591899490857678e-01	0.000000000000000000e+00	0.000000000000000000e+00	4.073281489485311546e+00	1.000000000000000000e+00
4.940000000000000000e+02	4.794174368290580190e+01	1.004152609408210495e+01	-1.628956626568669758e-03	5.652689129707941618e+01	2.773110622908243617e-01	0.000000000000000000e+00	0.000000000000000000e+00	7.644418446465940598e+00	1.000000000000000000e+00
4.940000000000000000e+02	5.398082212928076018e+01	1.472838697351923187e+01	-1.482300349421521212e-03	5.129350975209570151e+01	3.397376460409270438e-01	0.000000000000000000e+00	0.000000000000000000e+00	5.680265944260850297e+00	1.000000000000000000e+00
4.940000000000000000e+02	2.413492251854722070e+01	2.039143891795820451e+01	-1.949897624040424502e-03	6.797956639473038365e+01	2.439198488561512557e-01	0.000000000000000000e+00	0.000000000000000000e+00	5.313181025525222978e+00	1.000000000000000000e+00
4.940000000000000000e+02	3.146130146990607912e+01	2.862676653039453356e+01	2.543670827357735753e-03	-8.916817000989517794e+01	2.029831162806537970e-01	0.000000000000000000e+00	0.000000000000000000e+00	7.263608114502491553e+00	1.000000000000000000e+00
4.950000000000000000e+02	8.982156852506186340e+01	7.910685878272885496e+00	-2.315957937823035374e-03	8.104230961832047342e+01	3.070427723945983178e-01	0.000000000000000000e+00	0.000000000000000000e+00	6.192785483235020649e+00	1.000000000000000000e+00
4.950000000000000000e+02	7.175396863030545092e+01	2.315286242905132852e+01	-2.200812036815421278e-03	7.693336559603942248e+01	2.408245018471589782e-01	0.000000000000000000e+00	0.000000000000000000e+00	8.684734687946384923e+00	1.000000000000000000e+00
4.950000000000000000e+02	1.045367653235985905e+01	2.979956588203695489e+01	-2.568840361746867456e-03	9.006633665731219196e+01	1.845893082700296173e-01	0.000000000000000000e+00	0.000000000000000000e+00	1.104703253270186636e+01	1.000000000000000000e+00
4.960000000000000000e+02	1.245691636296401050e+01	7.197851449353910525e+00	-2.070577359910950963e-03	7.228598351402382605e+01	2.763425793547135134e-01	0.000000000000000000e+00	0.000000000000000000e+00	1.111489192146797222e+01	1.000000000000000000e+00
4.960000000000000000e+02	2.928526275903537268e+01	2.169676953401289055e+01	-2.177984182602286586e-03	7.611876104399061660e+01	2.873417394330810559e-01	0.000000000000000000e+00	0.000000000000000000e+00	5.313181025525222978e+00	1.000000000000000000e+00
4.970000000000000000e+02	3.104663599453267153e+01	7.689139519010866231e+00	-1.956159706263744819e-03	6.820302676191136015e+01	3.875244750362571988e-01	0.000000000000000000e+00	0.000000000000000000e+00	4.926206148765947646e+00	1.000000000000000000e+00
4.970000000000000000e+02	4.000661368620515645e+01	2.818936168560258437e+01	-1.467227537860912477e-03	5.075564137450719215e+01	3.290043698318043663e-01	0.000000000000000000e+00	0.000000000000000000e+00	8.232577692972894212e+00	1.000000000000000000e+00
4.980000000000000000e+02	6.166144920444754263e+01	6.875222519260651310e+00	-2.988013064846081930e-03	1.050243782170288256e+02	2.134060784658862175e-01	0.000000000000000000e+00	0.000000000000000000e+00	1.098472686112019403e+01	1.000000000000000000e+00
4.980000000000000000e+02	4.783788184674983768e+01	2.116863859739935805e+01	-1.597603005167223811e-03	5.540804751621556079e+01	2.705740683775504918e-01	0.000000000000000000e+00	0.000000000000000000e+00	5.815432601490216236e+00	1.000000000000000000e+00
4.980000000000000000e+02	6.265211263184326640e+01	2.070435849058518940e+01	-1.673659699374257593e-03	5.812210590893059248e+01	2.624239809231394549e-01	0.000000000000000000e+00	0.000000000000000000e+00	9.425441854545931974e+00	1.000000000000000000e+00
5.000000000000000000e+02	1.064427009149791843e+02	6.485745600921710263e+00	-4.707071923616818615e-03	1.663684344090788727e+02	1.482499633361585856e-01	0.000000000000000000e+00	0.000000000000000000e+00	6.723269913528256758e+00	1.000000000000000000e+00
5.000000000000000000e+02	1.349340852184757864e+02	1.148768186421499493e+01	-1.440099937372530964e-03	4.978760177526698527e+01	3.026188044013846667e-01	0.000000000000000000e+00	0.000000000000000000e+00	9.980954266588648593e+00	1.000000000000000000e+00
5.010000000000000000e+02	4.897507015120066143e+01	1.042932629882228390e+01	-3.286220398989307592e-03	1.156658099337093120e+02	2.202827241050155926e-01	0.000000000000000000e+00	0.000000000000000000e+00	4.039091128325933866e+00	1.000000000000000000e+00
5.010000000000000000e+02	5.049216308886427385e+01	1.417267856135548776e+01	2.212513384118302857e-03	-7.735092436827596885e+01	4.582632668888579897e-01	0.000000000000000000e+00	0.000000000000000000e+00	4.039091128325933866e+00	1.000000000000000000e+00
5.020000000000000000e+02	1.049886327874593093e+02	1.304989400042374292e+01	-2.544934260169830122e-03	8.921325519881966670e+01	2.426442291664245854e-01	0.000000000000000000e+00	0.000000000000000000e+00	6.723269913528256758e+00	1.000000000000000000e+00
5.020000000000000000e+02	1.207065271207014945e+02	1.674789641099696169e+01	-2.338607017017354031e-03	8.185053464197557105e+01	4.014453165007800806e-01	0.000000000000000000e+00	0.000000000000000000e+00	3.399425425676973145e+00	1.000000000000000000e+00
5.030000000000000000e+02	3.694715018218298752e+01	1.139144182075573397e+01	-1.653148719077120014e-03	5.739017824893100084e+01	3.714665743947304088e-01	0.000000000000000000e+00	0.000000000000000000e+00	6.629004733113320391e+00	1.000000000000000000e+00
5.030000000000000000e+02	2.328960853412276677e+01	1.409225700840691964e+01	-2.032863188780283277e-03	7.094016558506085346e+01	3.315852607765560345e-01	0.000000000000000000e+00	0.000000000000000000e+00	1.235386873495132676e+01	1.000000000000000000e+00
5.030000000000000000e+02	9.210704137799189084e+01	1.636217525992494615e+01	-1.865159212457671379e-03	6.495570374149082227e+01	2.524508881258570314e-01	0.000000000000000000e+00	0.000000000000000000e+00	9.111177185603493101e+00	1.000000000000000000e+00
5.040000000000000000e+02	1.435707859483902382e+02	1.649036600111883644e+01	-1.876427553395323446e-03	6.535781082243440210e+01	4.181741574773144565e-01	0.000000000000000000e+00	0.000000000000000000e+00	6.342875939191304546e+00	1.000000000000000000e+00
5.040000000000000000e+02	1.053384059492462370e+02	1.990345962540375879e+01	-1.215015558207486589e-03	4.175553892121980226e+01	3.701439660169434376e-01	0.000000000000000000e+00	0.000000000000000000e+00	6.862485194199994254e+00	1.000000000000000000e+00
5.050000000000000000e+02	1.322392607512220479e+02	2.276489981687725006e+01	-2.677139458584988814e-03	9.393095469996410429e+01	1.873072551813237396e-01	0.000000000000000000e+00	0.000000000000000000e+00	7.156695226710938940e+00	1.000000000000000000e+00
5.050000000000000000e+02	7.997936671257275520e+01	2.427570510839031570e+01	-2.444327646736361992e-03	8.562314092421728162e+01	2.042196884944058599e-01	0.000000000000000000e+00	0.000000000000000000e+00	9.899345908492204416e+00	1.000000000000000000e+00
5.050000000000000000e+02	9.946758593617022370e+01	3.072190827005151093e+01	-2.137625482814461356e-03	7.467857397012114973e+01	2.541745618029062070e-01	0.000000000000000000e+00	0.000000000000000000e+00	1.110851570156084023e+01	1.000000000000000000e+00
5.050000000000000000e+02	8.038428116888997010e+01	1.218894474175615628e+01	-1.778331717504913739e-03	6.185729282773905169e+01	3.495451217919769427e-01	0.000000000000000000e+00	0.000000000000000000e+00	1.209354091560337707e+01	1.000000000000000000e+00
5.050000000000000000e+02	3.508818356463346078e+01	1.775445579736110346e+01	-1.865841383902066197e-03	6.498004680758425877e+01	3.132843269069855996e-01	0.000000000000000000e+00	0.000000000000000000e+00	6.629004733113320391e+00	1.000000000000000000e+00
5.050000000000000000e+02	1.320194644080065132e+02	2.991821905591140762e+01	-1.860397383959881430e-03	6.478577944049612825e+01	3.257590745198570836e-01	0.000000000000000000e+00	0.000000000000000000e+00	7.156695226710938940e+00	1.000000000000000000e+00
5.060000000000000000e+02	1.016016270685986811e+01	1.755436026929723070e+01	-1.483441584716089189e-03	5.133423436235622006e+01	3.298774434859460536e-01	0.000000000000000000e+00	0.000000000000000000e+00	1.135427095308833323e+01	1.000000000000000000e+00
5.060000000000000000e+02	1.222931076421027399e+02	1.975436534877916017e+01	2.057273957509940781e-03	-7.181125592673423341e+01	3.634390443687921524e-01	0.000000000000000000e+00	0.000000000000000000e+00	3.399425425676973145e+00	1.000000000000000000e+00
5.060000000000000000e+02	5.649997202595078249e+01	2.208110507684950363e+01	-1.999380300644398954e-03	6.974533961339601262e+01	3.381851102140429610e-01	0.000000000000000000e+00	0.000000000000000000e+00	3.963883151581029107e+00	1.000000000000000000e+00
5.060000000000000000e+02	8.983677302596379377e+01	2.518597440299485157e+01	1.336648641827208094e-03	-4.609597594483402361e+01	2.745818789080350930e-01	0.000000000000000000e+00	0.000000000000000000e+00	9.111177185603493101e+00	1.000000000000000000e+00
5.060000000000000000e+02	4.912357951730788130e+01	2.637748131273778185e+01	-2.015381782967222424e-03	7.031634730505194852e+01	3.107943762341397465e-01	0.000000000000000000e+00	0.000000000000000000e+00	6.391170249751836785e+00	1.000000000000000000e+00
5.080000000000000000e+02	9.492356711291571969e+01	5.873083722735717771e+00	-3.125587604647945845e-03	1.099336809189943551e+02	2.670432297229845542e-01	0.000000000000000000e+00	0.000000000000000000e+00	1.086065644843915123e+01	1.000000000000000000e+00
5.080000000000000000e+02	1.334438994668454086e+02	7.921150078063752709e+00	-2.059068737414985681e-03	7.187530206383169684e+01	2.828160765433611612e-01	0.000000000000000000e+00	0.000000000000000000e+00	7.430833880662222057e+00	1.000000000000000000e+00
5.080000000000000000e+02	1.441921932783923239e+02	2.280272911727364615e+01	-2.286600156889368862e-03	7.999468675533337603e+01	2.828399488476072143e-01	0.000000000000000000e+00	0.000000000000000000e+00	6.342875939191304546e+00	1.000000000000000000e+00
5.100000000000000000e+02	1.674848224615374903e+01	8.307008511939674378e+00	-1.800308645381234595e-03	6.264153235025179356e+01	3.556434169500178877e-01	0.000000000000000000e+00	0.000000000000000000e+00	8.086501525202741902e+00	1.000000000000000000e+00
5.110000000000000000e+02	1.092174109469826817e+02	8.329855425377330036e+00	-1.781125185992894202e-03	6.195697684206066214e+01	2.434128337096677086e-01	0.000000000000000000e+00	0.000000000000000000e+00	3.589558677140842313e+00	1.000000000000000000e+00
5.120000000000000000e+02	1.260142620089700500e+02	7.787810637038390382e+00	-2.729280856912670323e-03	9.579160353849927390e+01	1.987210628610633911e-01	0.000000000000000000e+00	0.000000000000000000e+00	7.430833880662222057e+00	1.000000000000000000e+00
5.120000000000000000e+02	6.520542087113481955e+01	1.247689992503438106e+01	-1.785019427096811795e-03	6.209594156911773410e+01	3.589019890576390370e-01	0.000000000000000000e+00	0.000000000000000000e+00	9.362003071832425860e+00	1.000000000000000000e+00
5.120000000000000000e+02	1.136119954596328654e+02	2.515338899092513003e+01	-1.583206581770155901e-03	5.489431583022442851e+01	3.221640439421354918e-01	0.000000000000000000e+00	0.000000000000000000e+00	1.406656743380060348e+01	1.000000000000000000e+00
5.120000000000000000e+02	9.933714451152374636e+01	2.654300532060791085e+01	1.833651238010738233e-03	-6.383135192240739997e+01	3.411111197620216862e-01	0.000000000000000000e+00	0.000000000000000000e+00	1.105795498802857324e+01	1.000000000000000000e+00
5.130000000000000000e+02	4.928762537432847068e+01	1.295104095557160129e+01	-1.611993736314507779e-03	5.592157607612475090e+01	3.348000972542989340e-01	0.000000000000000000e+00	0.000000000000000000e+00	7.227309063743165396e+00	1.000000000000000000e+00
5.140000000000000000e+02	1.154570107355606154e+02	5.560273960773431057e+00	-2.162227797911439684e-03	7.555649958160530844e+01	3.148361331230320470e-01	0.000000000000000000e+00	0.000000000000000000e+00	5.471383975394549459e+00	1.000000000000000000e+00
5.140000000000000000e+02	2.265356040108779112e+01	1.742294957788767462e+01	-2.651006307947251488e-03	9.299840172016502038e+01	2.855685481369003575e-01	0.000000000000000000e+00	0.000000000000000000e+00	8.133538519694388569e+00	1.000000000000000000e+00
5.140000000000000000e+02	1.315469500693291991e+02	2.428273759671972343e+01	-1.931381523062169125e-03	6.731882535432180248e+01	1.684192447809359505e-01	0.000000000000000000e+00	0.000000000000000000e+00	1.117139757021060831e+01	1.000000000000000000e+00
5.140000000000000000e+02	3.639371876392966243e+01	2.930158909445214732e+01	-2.095460533500050071e-03	7.317393146944040438e+01	2.893602456519520638e-01	0.000000000000000000e+00	0.000000000000000000e+00	9.840276921155689749e+00	1.000000000000000000e+00
5.150000000000000000e+02	1.462666377699323661e+01	1.611017410681433404e+01	-6.255878378061311730e-03	2.216370889332133629e+02	1.051136446617881859e-01	0.000000000000000000e+00	0.000000000000000000e+00	8.086501525202741902e+00	1.000000000000000000e+00
5.150000000000000000e+02	1.088869105274953171e+02	1.190416668341793205e+01	-1.859004102236684001e-03	6.473606063541676292e+01	3.011918440334877545e-01	0.000000000000000000e+00	0.000000000000000000e+00	3.589558677140842313e+00	1.000000000000000000e+00
5.150000000000000000e+02	9.244717308760007768e+01	1.789392084334783206e+01	1.558115417123369156e-03	-5.399894578157053360e+01	3.557442859954258463e-01	0.000000000000000000e+00	0.000000000000000000e+00	9.545501563452098992e+00	1.000000000000000000e+00
5.150000000000000000e+02	6.562106814912601749e+01	3.256062061511170214e+01	-3.775932107011951890e-03	1.331410129388743258e+02	1.526999325991370560e-01	0.000000000000000000e+00	0.000000000000000000e+00	1.857474437524890121e+01	1.000000000000000000e+00
5.160000000000000000e+02	8.415241494418418711e+01	3.129163891030743017e+01	-2.043896135141297365e-03	7.133387268710731632e+01	3.661214744961082124e-01	0.000000000000000000e+00	0.000000000000000000e+00	4.292985827614182348e+00	1.000000000000000000e+00
5.170000000000000000e+02	7.460604566654080827e+01	6.676470845747576988e+00	-1.904081199327885320e-03	6.634462218223576713e+01	3.211106608141727214e-01	0.000000000000000000e+00	0.000000000000000000e+00	1.104611805331800056e+01	1.000000000000000000e+00
5.170000000000000000e+02	1.188623992956964770e+02	9.842723185306054390e+00	-1.653046639994895217e-03	5.738653559008655236e+01	4.667591627908057594e-01	0.000000000000000000e+00	0.000000000000000000e+00	5.471383975394549459e+00	1.000000000000000000e+00
5.180000000000000000e+02	5.165196931911935252e+01	1.978067301107757814e+01	-2.667956352298748741e-03	9.360325853926167383e+01	3.189173754816567730e-01	0.000000000000000000e+00	0.000000000000000000e+00	4.999917920667377835e+00	1.000000000000000000e+00
5.180000000000000000e+02	1.169389946983537527e+02	1.510870452296096111e+01	-2.173323931920420182e-03	7.595246151431548753e+01	2.775619307314853845e-01	0.000000000000000000e+00	0.000000000000000000e+00	5.606250502217046794e+00	1.000000000000000000e+00
5.180000000000000000e+02	3.155653922941073475e+01	2.073229833991122462e+01	-2.316513646241464934e-03	8.106213989246880658e+01	2.170986223796552705e-01	0.000000000000000000e+00	0.000000000000000000e+00	9.498148306184388545e+00	1.000000000000000000e+00
5.190000000000000000e+02	5.986463405678009053e+01	1.115263746334884587e+01	-1.812930454683149561e-03	6.309193750951182977e+01	3.366256506916549540e-01	0.000000000000000000e+00	0.000000000000000000e+00	7.751052832106381629e+00	1.000000000000000000e+00
5.190000000000000000e+02	4.531657293298827227e+01	1.207973792039204675e+01	-1.699872095729745586e-03	5.905748674639021090e+01	2.911394151935544627e-01	0.000000000000000000e+00	0.000000000000000000e+00	9.972043353313026159e+00	1.000000000000000000e+00
5.190000000000000000e+02	1.111363050975732563e+02	1.909286449615615666e+01	-1.870992496362982324e-03	6.516386258017506350e+01	3.253020126859728078e-01	0.000000000000000000e+00	0.000000000000000000e+00	7.038802262815518240e+00	1.000000000000000000e+00
5.190000000000000000e+02	1.217634644992724589e+02	2.967565274274223697e+01	1.608565434664005912e-03	-5.579923824689993950e+01	4.444007406389504089e-01	0.000000000000000000e+00	0.000000000000000000e+00	3.876257452607338561e+00	1.000000000000000000e+00
5.200000000000000000e+02	1.007464891155966171e+02	8.072653810242689687e+00	-3.016463927063602578e-03	1.060396379806368543e+02	2.611151592359124418e-01	0.000000000000000000e+00	0.000000000000000000e+00	8.997052387343670077e+00	1.000000000000000000e+00
5.200000000000000000e+02	8.351957496302202344e+01	2.127246961817658644e+01	-1.582466017525343410e-03	5.486788903604235657e+01	3.812487470466637829e-01	0.000000000000000000e+00	0.000000000000000000e+00	8.797431758654543188e+00	1.000000000000000000e+00
5.200000000000000000e+02	1.289495027428021672e+02	2.096954533867651804e+01	-1.479991406316561505e-03	5.121111586845859165e+01	2.887182667887530085e-01	0.000000000000000000e+00	0.000000000000000000e+00	8.418798168950983651e+00	1.000000000000000000e+00
5.200000000000000000e+02	1.255015364982872654e+02	2.864988982224092595e+01	-1.807594627118251683e-03	6.290153023852039382e+01	3.390389940118927470e-01	0.000000000000000000e+00	0.000000000000000000e+00	3.876257452607338561e+00	1.000000000000000000e+00
5.200000000000000000e+02	4.416822004515450928e+00	1.409285454765721646e+01	-1.733617139551530068e-03	6.026166765843122874e+01	2.386715025297813098e-01	0.000000000000000000e+00	0.000000000000000000e+00	5.258957147258494835e+00	1.000000000000000000e+00
5.200000000000000000e+02	5.792337702469988692e+00	2.785822033946313425e+01	-1.736430555391569285e-03	6.036206348752249085e+01	3.138000992562886005e-01	0.000000000000000000e+00	0.000000000000000000e+00	1.376038614783638003e+01	1.000000000000000000e+00
5.200000000000000000e+02	8.776753826360371136e+01	2.897633964207332369e+01	2.403115644687666037e-03	-8.415250403673461221e+01	2.195484268548500983e-01	0.000000000000000000e+00	0.000000000000000000e+00	4.292985827614182348e+00	1.000000000000000000e+00
5.210000000000000000e+02	7.548851926705566484e+01	2.718058262188544916e+01	-1.764514747358541386e-03	6.136423874251183719e+01	4.336938533630568804e-01	0.000000000000000000e+00	0.000000000000000000e+00	9.589779565284084484e+00	1.000000000000000000e+00
5.220000000000000000e+02	5.634614996188703628e+01	1.805909022001698716e+01	-1.570289748564677361e-03	5.443338283893242391e+01	3.916498545818177801e-01	0.000000000000000000e+00	0.000000000000000000e+00	4.999917920667377835e+00	1.000000000000000000e+00
5.220000000000000000e+02	6.373355114143257083e+01	2.238822948696626725e+01	-1.894750771093106634e-03	6.601166888572127789e+01	2.469056490431451589e-01	0.000000000000000000e+00	0.000000000000000000e+00	8.163410719121577230e+00	1.000000000000000000e+00
5.230000000000000000e+02	9.953945271537145345e+01	2.591928104455675808e+01	-3.006295639686106577e-03	1.056767859531570792e+02	2.688727491223594779e-01	0.000000000000000000e+00	0.000000000000000000e+00	1.164931597388162032e+01	1.000000000000000000e+00
5.230000000000000000e+02	1.145711710242521235e+02	5.063746999313877950e+00	-1.500174338746777325e-03	5.193133724703596954e+01	3.292823127819333173e-01	0.000000000000000000e+00	0.000000000000000000e+00	9.965873452055729942e+00	1.000000000000000000e+00
5.230000000000000000e+02	1.225351448285906599e+02	1.105488669942092450e+01	-1.680452808635392401e-03	5.836451580322110999e+01	3.171120901879060927e-01	0.000000000000000000e+00	0.000000000000000000e+00	6.910161736645636488e+00	1.000000000000000000e+00
5.230000000000000000e+02	7.438793541851013913e+01	1.560338869172557175e+01	-1.516935572359874845e-03	5.252945641635002971e+01	3.290357765253770772e-01	0.000000000000000000e+00	0.000000000000000000e+00	1.074827052699846774e+01	1.000000000000000000e+00
5.240000000000000000e+02	6.910985752032726737e+01	5.386062231595136751e+00	-2.028429071537428321e-03	7.078193555359914058e+01	2.585567306395222253e-01	0.000000000000000000e+00	0.000000000000000000e+00	1.089621708642034115e+01	1.000000000000000000e+00
5.240000000000000000e+02	1.351325045904653450e+02	7.006343623171410684e+00	-2.098290822837229827e-03	7.327492942378843566e+01	3.201220193084313159e-01	0.000000000000000000e+00	0.000000000000000000e+00	1.323193765139283329e+01	1.000000000000000000e+00
5.240000000000000000e+02	9.646335683838275443e+00	1.464856756215000289e+01	-2.022260469608382679e-03	7.056181100031167830e+01	2.232703687393228220e-01	0.000000000000000000e+00	0.000000000000000000e+00	5.258957147258494835e+00	1.000000000000000000e+00
5.250000000000000000e+02	5.058622822785023487e+01	1.653990310515235862e+01	-3.182313364252652762e-03	1.119579211984785587e+02	1.738786120465563023e-01	0.000000000000000000e+00	0.000000000000000000e+00	5.745900719491030983e+00	1.000000000000000000e+00
5.250000000000000000e+02	3.348522819351234148e+01	2.424373113572778138e+01	2.945797281699137973e-03	-1.035179217275696146e+02	1.565206291133419692e-01	0.000000000000000000e+00	0.000000000000000000e+00	8.205084616891461735e+00	1.000000000000000000e+00
5.260000000000000000e+02	1.729451572887320410e+01	1.725168630236385425e+01	-3.584645803412921279e-03	1.263150234174105719e+02	1.071672735144418853e-01	0.000000000000000000e+00	0.000000000000000000e+00	8.079039867269070641e+00	1.000000000000000000e+00
5.260000000000000000e+02	1.283236621526620524e+02	2.656317222497201769e+01	-3.234686513363987676e-03	1.138268399883434654e+02	1.654090759556641199e-01	0.000000000000000000e+00	0.000000000000000000e+00	4.399419251283957166e+00	1.000000000000000000e+00
5.260000000000000000e+02	3.362651880475245747e+01	6.687424300868528348e+00	-1.694259842850791373e-03	5.885721532798353905e+01	4.078440199773476493e-01	0.000000000000000000e+00	0.000000000000000000e+00	1.077801704788521064e+01	1.000000000000000000e+00
5.260000000000000000e+02	1.256090737983679304e+02	1.933874828375435229e+01	-1.845352775816995906e-03	6.424891749269494312e+01	3.550378566731723362e-01	0.000000000000000000e+00	0.000000000000000000e+00	7.717596207091185434e+00	1.000000000000000000e+00
5.260000000000000000e+02	1.414432678638621042e+02	2.706209327963987832e+01	2.226966570055895645e-03	-7.786668160706175001e+01	3.292219439851741258e-01	0.000000000000000000e+00	0.000000000000000000e+00	9.074546666005911533e+00	1.000000000000000000e+00
5.280000000000000000e+02	4.467702901131796978e+01	1.277508475891582584e+01	-2.271992341687409725e-03	7.947341162154718575e+01	3.309563909052841701e-01	0.000000000000000000e+00	0.000000000000000000e+00	7.006603496761088401e+00	1.000000000000000000e+00
5.280000000000000000e+02	1.050912794375276462e+02	1.401231800789856941e+01	1.559582319668663397e-03	-5.405129172173871410e+01	4.090967539956026355e-01	0.000000000000000000e+00	0.000000000000000000e+00	4.433737797183382234e+00	1.000000000000000000e+00
5.280000000000000000e+02	2.291642069084141298e+01	7.895501233395306073e+00	-1.999348697804263775e-03	6.974421187632569286e+01	1.877106225368118109e-01	0.000000000000000000e+00	0.000000000000000000e+00	1.077801704788521064e+01	1.000000000000000000e+00
5.280000000000000000e+02	8.890956621564063767e+01	2.115356224649764272e+01	-2.320137906347748483e-03	8.119147043544593600e+01	3.276775221376057035e-01	0.000000000000000000e+00	0.000000000000000000e+00	6.772670903926134578e+00	1.000000000000000000e+00
5.290000000000000000e+02	7.236280149920776061e+00	7.851595467983647936e+00	-1.589267452458752649e-03	5.511059602923977252e+01	2.959770736600845220e-01	0.000000000000000000e+00	0.000000000000000000e+00	7.211601578390373746e+00	1.000000000000000000e+00
5.290000000000000000e+02	1.062468919182384752e+02	9.731828474142188767e+00	-1.848753867904417243e-03	6.437028435751207667e+01	3.757039447400021270e-01	0.000000000000000000e+00	0.000000000000000000e+00	4.433737797183382234e+00	1.000000000000000000e+00
5.290000000000000000e+02	5.621932925488781763e+01	1.540696537630947205e+01	-1.830310243413264945e-03	6.371212961697028732e+01	3.655925061397424791e-01	0.000000000000000000e+00	0.000000000000000000e+00	5.745900719491030983e+00	1.000000000000000000e+00
5.290000000000000000e+02	1.325400107558152456e+02	2.530726848453009481e+01	2.622855530864277775e-03	-9.199385039697025945e+01	3.287301497537153949e-01	0.000000000000000000e+00	0.000000000000000000e+00	4.399419251283957166e+00	1.000000000000000000e+00
5.290000000000000000e+02	3.873279997699338395e+01	3.055137760232389965e+01	-2.147526004662701511e-03	7.503187087178939407e+01	1.519692318338230486e-01	0.000000000000000000e+00	0.000000000000000000e+00	4.322306367424260110e+00	1.000000000000000000e+00
5.300000000000000000e+02	1.398726008370809097e+02	1.454924464045092236e+01	-2.002108991394653710e-03	6.984271205521807246e+01	2.719326729004365450e-01	0.000000000000000000e+00	0.000000000000000000e+00	5.373021078548844365e+00	1.000000000000000000e+00
5.300000000000000000e+02	8.132296517544196490e+01	1.195749675019514591e+01	-2.044597526970794686e-03	7.135890162639104517e+01	3.887397610461670316e-01	0.000000000000000000e+00	0.000000000000000000e+00	6.231365870553413622e+00	1.000000000000000000e+00
5.300000000000000000e+02	7.152735521618446946e+00	1.970451835760298920e+01	-2.108471141117319436e-03	7.363821077011380112e+01	1.962729462238832490e-01	0.000000000000000000e+00	0.000000000000000000e+00	1.043417897409628381e+01	1.000000000000000000e+00
5.300000000000000000e+02	9.590371684506041561e+01	1.991367189327480958e+01	-3.163162364423913100e-03	1.112745239991131854e+02	2.098935574034606066e-01	0.000000000000000000e+00	0.000000000000000000e+00	7.103201469409981428e+00	1.000000000000000000e+00
5.310000000000000000e+02	1.230699285945802757e+01	3.191646523919084188e+01	-3.038239195752382056e-03	1.068166813606387819e+02	1.582100193729996107e-01	0.000000000000000000e+00	0.000000000000000000e+00	9.496481453970405440e+00	1.000000000000000000e+00
5.320000000000000000e+02	8.270481419711711624e+01	1.843876509725869184e+01	-2.509085135811292642e-03	8.793399085724938402e+01	3.253826660182933539e-01	0.000000000000000000e+00	0.000000000000000000e+00	6.626940931180268279e+00	1.000000000000000000e+00
5.320000000000000000e+02	1.033016781501255110e+02	2.450095026876310911e+01	-2.976481174551649182e-03	1.046128664630170420e+02	2.830366119785926449e-01	0.000000000000000000e+00	0.000000000000000000e+00	7.202570307968488628e+00	1.000000000000000000e+00
5.330000000000000000e+02	1.215819486262650173e+02	1.232890550161980059e+01	2.458921645673572097e-03	-8.614392302909011789e+01	3.650119368916660001e-01	0.000000000000000000e+00	0.000000000000000000e+00	8.457323297975873899e+00	1.000000000000000000e+00
5.330000000000000000e+02	1.158056866278957102e+02	2.177395871126437044e+01	-3.644319007200583476e-03	1.284444422838056425e+02	1.334801250314020526e-01	0.000000000000000000e+00	0.000000000000000000e+00	1.107132479908446143e+01	1.000000000000000000e+00
5.340000000000000000e+02	3.489934724474343142e+01	2.855463713759602840e+01	-2.685321380494910815e-03	9.422292392186737686e+01	1.449129763145454719e-01	0.000000000000000000e+00	0.000000000000000000e+00	4.322306367424260110e+00	1.000000000000000000e+00
5.340000000000000000e+02	1.245932008725963271e+02	4.425825261899963614e+00	-1.162192750700420272e-03	3.987057421777012678e+01	3.807275618461675171e-01	0.000000000000000000e+00	0.000000000000000000e+00	8.457323297975873899e+00	1.000000000000000000e+00
5.340000000000000000e+02	7.541565957085504124e+01	9.314469753945232355e+00	-1.571769731402753670e-03	5.448619554509371454e+01	2.729271994937502166e-01	0.000000000000000000e+00	0.000000000000000000e+00	6.471618901703801718e+00	1.000000000000000000e+00
5.340000000000000000e+02	1.413918627509191026e+02	9.395488849991803448e+00	2.281660125550200036e-03	-7.981840334391071679e+01	2.991639395617686770e-01	0.000000000000000000e+00	0.000000000000000000e+00	5.373021078548844365e+00	1.000000000000000000e+00
5.340000000000000000e+02	6.452763599176304865e+01	1.181537931017448884e+01	2.161020351577210528e-03	-7.551341225193189644e+01	3.377119531736413327e-01	0.000000000000000000e+00	0.000000000000000000e+00	5.285750183022501325e+00	1.000000000000000000e+00
5.340000000000000000e+02	8.755379976924074015e+01	1.187612797597341618e+01	-2.013371125892686811e-03	7.024459766138271277e+01	2.529337145966445988e-01	0.000000000000000000e+00	0.000000000000000000e+00	4.053082965091457268e+00	1.000000000000000000e+00
5.350000000000000000e+02	1.385883775780779956e+02	3.048587576693360290e+01	1.584180303456754653e-03	-5.492906277187414332e+01	4.631655535065632989e-01	0.000000000000000000e+00	0.000000000000000000e+00	1.598829074793614957e+01	1.000000000000000000e+00
5.360000000000000000e+02	7.636022100601350893e+00	2.364814060988958744e+01	-2.742821420089917167e-03	9.627479413094414440e+01	2.737711762860945974e-01	0.000000000000000000e+00	0.000000000000000000e+00	9.496481453970405440e+00	1.000000000000000000e+00
5.360000000000000000e+02	9.866800539575395135e+01	3.001512254088373766e+01	-6.620645977253160862e-03	2.346537020571321364e+02	8.746812831328598659e-02	0.000000000000000000e+00	0.000000000000000000e+00	7.202570307968488628e+00	1.000000000000000000e+00
5.370000000000000000e+02	6.654996928588852256e+01	6.931802440215952821e+00	-1.945818194128781176e-03	6.783399326530867768e+01	4.771116898918330573e-01	0.000000000000000000e+00	0.000000000000000000e+00	5.285750183022501325e+00	1.000000000000000000e+00
5.380000000000000000e+02	9.130782840235707454e+01	1.340411702817806727e+01	2.345924879134054716e-03	-8.211167017122298262e+01	2.203860575372041941e-01	0.000000000000000000e+00	0.000000000000000000e+00	4.053082965091457268e+00	1.000000000000000000e+00
5.380000000000000000e+02	1.022684550280089866e+02	2.003043377660032220e+01	2.116344213934334695e-03	-7.391915881260051435e+01	1.678245055423304155e-01	0.000000000000000000e+00	0.000000000000000000e+00	1.061401183690751715e+01	1.000000000000000000e+00
5.380000000000000000e+02	4.115127382184954996e+01	3.223111998550524504e+01	-2.342889843492567802e-03	8.200336591160655075e+01	2.029457518784454351e-01	0.000000000000000000e+00	0.000000000000000000e+00	7.085195749294426193e+00	1.000000000000000000e+00
5.380000000000000000e+02	1.051705734249551369e+02	6.978673679283912357e+00	-1.669295251332220554e-03	5.796636200023775842e+01	3.732036576304523789e-01	0.000000000000000000e+00	0.000000000000000000e+00	7.578247427764883248e+00	1.000000000000000000e+00
5.380000000000000000e+02	2.992663923391134517e+01	1.143856406802726156e+01	-2.044093435811183013e-03	7.134091329733334419e+01	2.289261924015372207e-01	0.000000000000000000e+00	0.000000000000000000e+00	5.951140414622759778e+00	1.000000000000000000e+00
5.390000000000000000e+02	7.763039095449342142e+01	2.399356587176056266e+01	-1.620357254457663711e-03	5.622002550054053671e+01	3.645203855516194746e-01	0.000000000000000000e+00	0.000000000000000000e+00	5.546529393873459668e+00	1.000000000000000000e+00
5.390000000000000000e+02	4.195570245101704643e+01	1.104943561111527295e+01	-2.071586067616565385e-03	7.232197892038169584e+01	2.319278465698342284e-01	0.000000000000000000e+00	0.000000000000000000e+00	1.016504584958377322e+01	1.000000000000000000e+00
5.390000000000000000e+02	3.377414901930836777e+01	1.708187629198700819e+01	-2.136862205789057025e-03	7.465133667775177173e+01	2.747044807334234617e-01	0.000000000000000000e+00	0.000000000000000000e+00	6.365016139426362685e+00	1.000000000000000000e+00
5.390000000000000000e+02	8.717541421586291506e+01	2.463580965649235566e+01	-2.612761316146653464e-03	9.163364162826331949e+01	2.147870791464489004e-01	0.000000000000000000e+00	0.000000000000000000e+00	9.566605779434592449e+00	1.000000000000000000e+00
5.390000000000000000e+02	1.179977625694686907e+02	3.150016314178626686e+01	-1.738703072810589018e-03	6.044315753240554301e+01	1.991445684111770031e-01	0.000000000000000000e+00	0.000000000000000000e+00	1.900253672368983970e+01	1.000000000000000000e+00
5.400000000000000000e+02	4.319319521267275519e+01	2.544653776995811256e+01	-2.158327277057272339e-03	7.541731076370327003e+01	2.266383530332882756e-01	0.000000000000000000e+00	0.000000000000000000e+00	7.085195749294426193e+00	1.000000000000000000e+00
5.410000000000000000e+02	7.662239087617707867e+01	1.853940010977490971e+01	-1.632127292491175521e-03	5.664003547915559267e+01	3.566059594086228302e-01	0.000000000000000000e+00	0.000000000000000000e+00	4.222712657513457479e+00	1.000000000000000000e+00
5.410000000000000000e+02	1.235631538005781920e+02	1.141327404361003239e+01	1.814909569564238838e-03	-6.316256158026812528e+01	4.770542444492892331e-01	0.000000000000000000e+00	0.000000000000000000e+00	3.888765500615418258e+00	1.000000000000000000e+00
5.420000000000000000e+02	5.608718685353894529e+01	4.756583661816153885e+00	-2.495638705991586916e-03	8.745415938304824977e+01	1.341611610996659154e-01	0.000000000000000000e+00	0.000000000000000000e+00	1.068650517992603888e+01	1.000000000000000000e+00
5.420000000000000000e+02	1.127088490982642526e+02	7.755998546775662916e+00	-3.811564559030481553e-03	1.344125453984715648e+02	1.759203292625500792e-01	0.000000000000000000e+00	0.000000000000000000e+00	7.578247427764883248e+00	1.000000000000000000e+00
5.420000000000000000e+02	1.262278257875899214e+02	1.437233603614005872e+01	-2.782135087987527237e-03	9.767768958174394811e+01	2.672454745264207787e-01	0.000000000000000000e+00	0.000000000000000000e+00	3.982025197559755370e+00	1.000000000000000000e+00
5.420000000000000000e+02	6.805179468788996644e+01	2.426887222508000619e+01	-1.701980893099745273e-03	5.913273849457956999e+01	2.665174751347845206e-01	0.000000000000000000e+00	0.000000000000000000e+00	6.118373355612558129e+00	1.000000000000000000e+00
5.420000000000000000e+02	1.405088898819074643e+02	1.231404047298440041e+01	-1.816112303049152114e-03	6.320548073344670570e+01	3.536479703099911776e-01	0.000000000000000000e+00	0.000000000000000000e+00	6.188826202966576595e+00	1.000000000000000000e+00
5.420000000000000000e+02	1.146308803795729503e+01	1.947620574428876594e+01	-1.614528367427243418e-03	5.601202356290653483e+01	2.526183780690304248e-01	0.000000000000000000e+00	0.000000000000000000e+00	6.729774505385910821e+00	1.000000000000000000e+00
5.430000000000000000e+02	2.455001658894698480e+01	1.398964250041870727e+01	-2.375039321532192160e-03	8.315060957772398353e+01	2.036663038338256682e-01	0.000000000000000000e+00	0.000000000000000000e+00	5.951140414622759778e+00	1.000000000000000000e+00
5.430000000000000000e+02	3.543658154535635418e+01	2.322595869308611682e+01	-1.794215263757336113e-03	6.242409200908550559e+01	2.396864838779032558e-01	0.000000000000000000e+00	0.000000000000000000e+00	6.365016139426362685e+00	1.000000000000000000e+00
5.440000000000000000e+02	1.244615357917092666e+02	7.629703386573474688e+00	-1.887419696112523299e-03	6.575006185972414130e+01	3.197399158562697075e-01	0.000000000000000000e+00	0.000000000000000000e+00	3.888765500615418258e+00	1.000000000000000000e+00
5.440000000000000000e+02	1.740158350463565995e+01	1.631011407069769703e+01	-2.170763127222100509e-03	7.586108003164599722e+01	2.534210611007041702e-01	0.000000000000000000e+00	0.000000000000000000e+00	6.729774505385910821e+00	1.000000000000000000e+00
5.440000000000000000e+02	8.682693956582600237e+00	2.849724495114547196e+01	-2.817285522663237011e-03	9.893202140925545507e+01	1.838554110830353805e-01	0.000000000000000000e+00	0.000000000000000000e+00	9.439795528473553077e+00	1.000000000000000000e+00
5.450000000000000000e+02	7.822479347959783524e+01	9.156300947422138847e+00	-1.788479283761824305e-03	6.221940542877099034e+01	2.816572968358423967e-01	0.000000000000000000e+00	0.000000000000000000e+00	9.088001367668418595e+00	1.000000000000000000e+00
5.450000000000000000e+02	2.914970397710258609e+01	7.496683314222748251e+00	-1.778075482412239334e-03	6.184814916180626909e+01	2.356725164951672946e-01	0.000000000000000000e+00	0.000000000000000000e+00	6.745786557497975622e+00	1.000000000000000000e+00
5.450000000000000000e+02	8.311528738872814870e+01	1.681625122033529607e+01	-1.698748754441439801e-03	5.901740067792251665e+01	3.960813385908428241e-01	0.000000000000000000e+00	0.000000000000000000e+00	6.717659355599598925e+00	1.000000000000000000e+00
5.450000000000000000e+02	7.290625309283348088e+01	2.054479836526694569e+01	-2.212634070803029020e-03	7.735523103336291229e+01	2.807797214505171057e-01	0.000000000000000000e+00	0.000000000000000000e+00	4.222712657513457479e+00	1.000000000000000000e+00
5.450000000000000000e+02	5.715353790092142816e+01	2.336005346001394756e+01	-1.545114239909751346e-03	5.353500300178387761e+01	3.466414845302568937e-01	0.000000000000000000e+00	0.000000000000000000e+00	6.607637604150499833e+00	1.000000000000000000e+00
5.450000000000000000e+02	1.005914622900783399e+02	2.778546517549109396e+01	-2.183413426493428181e-03	7.631250184619717913e+01	2.824533575670863383e-01	0.000000000000000000e+00	0.000000000000000000e+00	1.282316006266654718e+01	1.000000000000000000e+00
5.460000000000000000e+02	1.375487223668317256e+02	3.190094840923113040e+01	-2.160359176332568056e-03	7.548981842839688738e+01	2.809607974967724964e-01	0.000000000000000000e+00	0.000000000000000000e+00	1.290983061928478115e+01	1.000000000000000000e+00
5.470000000000000000e+02	3.415040919447434220e+01	1.695022066584466813e+01	-2.924062085256003054e-03	1.027423083126186327e+02	1.564070941998451092e-01	0.000000000000000000e+00	0.000000000000000000e+00	6.406178822257285965e+00	1.000000000000000000e+00
5.470000000000000000e+02	5.900754178439527919e+01	1.701785003314031641e+01	-2.176822406787498783e-03	7.607730345194757149e+01	2.824010228550589696e-01	0.000000000000000000e+00	0.000000000000000000e+00	6.607637604150499833e+00	1.000000000000000000e+00
5.470000000000000000e+02	5.862855780965625030e+01	3.212099076695254496e+01	-1.837313328859029125e-03	6.396203244310730440e+01	2.600504991489268614e-01	0.000000000000000000e+00	0.000000000000000000e+00	8.884239203627545933e+00	1.000000000000000000e+00
5.480000000000000000e+02	1.418931700738977781e+02	1.974407789337914210e+01	-2.669269318458084277e-03	9.365011130957003616e+01	2.240462839674473017e-01	0.000000000000000000e+00	0.000000000000000000e+00	4.187663928798889046e+00	1.000000000000000000e+00
5.480000000000000000e+02	3.959232606039137892e+01	8.761114623254091072e+00	-1.307981949135647842e-03	4.507301434096619630e+01	3.653281840265547586e-01	0.000000000000000000e+00	0.000000000000000000e+00	9.832391212332115771e+00	1.000000000000000000e+00
5.480000000000000000e+02	1.225108901169550109e+02	2.167537827134373885e+01	-2.505094613215323816e-03	8.779159035646733855e+01	3.177368514133471766e-01	0.000000000000000000e+00	0.000000000000000000e+00	9.931185641525354768e+00	1.000000000000000000e+00
5.490000000000000000e+02	8.192514609708214834e+01	2.724040807746292359e+01	-3.177489577004185238e-03	1.117857859196201673e+02	1.413414751480321918e-01	0.000000000000000000e+00	0.000000000000000000e+00	1.037939023481143686e+01	1.000000000000000000e+00
5.490000000000000000e+02	1.185261332767060765e+02	9.830465654901981765e+00	-1.963672163251008271e-03	6.847110634581611066e+01	2.772000338553444188e-01	0.000000000000000000e+00	0.000000000000000000e+00	6.330273104440647280e+00	1.000000000000000000e+00
5.500000000000000000e+02	6.791976226362744740e+01	8.783389532502395625e+00	-1.493951805437506060e-03	5.170928816998819855e+01	4.338787590495786217e-01	0.000000000000000000e+00	0.000000000000000000e+00	1.031177633996692045e+01	1.000000000000000000e+00
5.520000000000000000e+02	8.807473679345676487e+01	1.764189088110753900e+01	-1.946297331450971314e-03	6.785109112479509008e+01	3.530566108368298206e-01	0.000000000000000000e+00	0.000000000000000000e+00	7.304500459793105804e+00	1.000000000000000000e+00
5.520000000000000000e+02	6.995477126618041552e+01	2.100684609432994776e+01	-4.069132756182018522e-03	1.436037827308845749e+02	6.231212378610140323e-02	0.000000000000000000e+00	0.000000000000000000e+00	1.117482716536598986e+01	1.000000000000000000e+00
5.520000000000000000e+02	9.134610432754054443e+01	3.159670095862429307e+01	-4.306361907446245620e-03	1.520692278267851236e+02	9.946806725267698379e-02	0.000000000000000000e+00	0.000000000000000000e+00	1.037939023481143686e+01	1.000000000000000000e+00
5.520000000000000000e+02	1.314581107548604564e+02	1.618484952748401540e+01	-2.198275129395104843e-03	7.684283687996206424e+01	2.963540511173833325e-01	0.000000000000000000e+00	0.000000000000000000e+00	1.049755509776019125e+01	1.000000000000000000e+00
5.530000000000000000e+02	1.360938484540371007e+02	3.134455056709807863e+01	-2.645925364680281819e-02	9.425879635536389287e+02	4.546809498888237933e-02	0.000000000000000000e+00	0.000000000000000000e+00	1.296931368670999518e+01	1.000000000000000000e+00
5.530000000000000000e+02	9.649981676247035978e+01	1.693355998894015002e+01	-2.185694998364529681e-03	7.639391899625749716e+01	2.813297286481966086e-01	0.000000000000000000e+00	0.000000000000000000e+00	8.454803672296169026e+00	1.000000000000000000e+00
5.530000000000000000e+02	5.798486862356995175e+01	2.320037811188313270e+01	1.866051510240129743e-03	-6.498754509760721021e+01	3.649310166562197422e-01	0.000000000000000000e+00	0.000000000000000000e+00	5.921343400265580037e+00	1.000000000000000000e+00
5.540000000000000000e+02	4.473904817941754430e+01	6.733828346491103289e+00	-2.434709308312462545e-03	8.527991364625673043e+01	3.284684340262677971e-01	0.000000000000000000e+00	0.000000000000000000e+00	7.473586942494856444e+00	1.000000000000000000e+00
5.540000000000000000e+02	2.591149862234983914e+01	3.109662530851554152e+01	-2.454880978736391842e-03	8.599973314380312672e+01	3.646616486272817870e-01	0.000000000000000000e+00	0.000000000000000000e+00	5.968300902998681323e+00	1.000000000000000000e+00
5.550000000000000000e+02	2.508015723917421624e+01	2.518650795152892030e+01	-3.582360853518081010e-03	1.262334857236719472e+02	1.932520173087376447e-01	0.000000000000000000e+00	0.000000000000000000e+00	5.968300902998681323e+00	1.000000000000000000e+00
5.550000000000000000e+02	6.232396189528075325e+01	2.917063874975619697e+01	-2.594161698055921870e-03	9.096992030686284636e+01	1.786775909600268886e-01	0.000000000000000000e+00	0.000000000000000000e+00	7.265643350108418552e+00	1.000000000000000000e+00
5.550000000000000000e+02	1.583605303032367573e+01	2.188497721470997348e+01	-2.030767733970567646e-03	7.086538996179510264e+01	2.422636648158400519e-01	0.000000000000000000e+00	0.000000000000000000e+00	9.815985321415702458e+00	1.000000000000000000e+00
5.570000000000000000e+02	3.325573386811247190e+01	1.487452238402807936e+01	-3.522118885879627331e-03	1.240837707042714300e+02	2.104813736798888391e-01	0.000000000000000000e+00	0.000000000000000000e+00	1.315967703099080843e+01	1.000000000000000000e+00
5.580000000000000000e+02	4.752521139108315396e+01	1.761661199966102131e+01	1.390704008583460967e-03	-4.802492412415850964e+01	4.830874157285194315e-01	0.000000000000000000e+00	0.000000000000000000e+00	1.123377432049180946e+01	1.000000000000000000e+00
5.580000000000000000e+02	6.737985982570801013e+01	6.056464252697551842e+00	-1.750178287879664138e-03	6.085264684943600599e+01	2.248634336826468294e-01	0.000000000000000000e+00	0.000000000000000000e+00	1.403440855177822399e+01	1.000000000000000000e+00
5.580000000000000000e+02	6.379444981706681972e+01	2.205535670595385866e+01	1.334571100519691854e-03	-4.602183955906726709e+01	3.151357310099209830e-01	0.000000000000000000e+00	0.000000000000000000e+00	4.927995345441781083e+00	1.000000000000000000e+00
5.580000000000000000e+02	1.146899986522982431e+02	2.518376791951905247e+01	-3.269321282281271220e-03	1.150627704510035869e+02	2.028058965465764363e-01	0.000000000000000000e+00	0.000000000000000000e+00	1.269725243442435847e+01	1.000000000000000000e+00
5.590000000000000000e+02	5.208571011406854012e+01	5.362310863926734505e+00	-2.508811945064855047e-03	8.792424213432747138e+01	2.639383415014405765e-01	0.000000000000000000e+00	0.000000000000000000e+00	7.473586942494856444e+00	1.000000000000000000e+00
5.590000000000000000e+02	1.147858688299291572e+02	1.037852977885911088e+01	-2.354780370583716385e-03	8.242767550305015334e+01	3.368684855677621659e-01	0.000000000000000000e+00	0.000000000000000000e+00	9.912965390874017402e+00	1.000000000000000000e+00
5.600000000000000000e+02	1.063600594658729648e+02	1.560084912961209191e+01	-5.183257447515043394e-03	1.833609599336218707e+02	1.113310044182369563e-01	0.000000000000000000e+00	0.000000000000000000e+00	9.912965390874017402e+00	1.000000000000000000e+00
5.600000000000000000e+02	1.428209942195791200e+02	2.344724622794945645e+01	-1.974866027714615360e-03	6.887055575800944496e+01	2.655950363520915847e-01	0.000000000000000000e+00	0.000000000000000000e+00	4.079437892797896481e+00	1.000000000000000000e+00
5.610000000000000000e+02	8.139328947499964784e+01	2.707571642484314012e+01	2.778654539863997883e-03	-9.755348735412412964e+01	2.792969587474146698e-01	0.000000000000000000e+00	0.000000000000000000e+00	4.308750240659750652e+00	1.000000000000000000e+00
5.610000000000000000e+02	1.347190968975892034e+01	1.341246414657041441e+01	-2.177877168465925609e-03	7.611494227934461776e+01	2.775068112900337391e-01	0.000000000000000000e+00	0.000000000000000000e+00	1.983777491075358412e+01	1.000000000000000000e+00
5.610000000000000000e+02	7.191941389048555777e+01	1.933641426356684789e+01	-1.819349084886359930e-03	6.332098424043253715e+01	3.656670953071068375e-01	0.000000000000000000e+00	0.000000000000000000e+00	4.269625300451202143e+00	1.000000000000000000e+00
5.620000000000000000e+02	5.922044438058568261e+01	2.388937207986348454e+01	-2.430621978359332348e-03	8.513405860642431833e+01	2.226456837751976670e-01	0.000000000000000000e+00	0.000000000000000000e+00	4.927995345441781083e+00	1.000000000000000000e+00
5.640000000000000000e+02	1.062259269050005059e+02	2.749186126181218626e+01	-3.379655042954646856e-03	1.189999948107719518e+02	1.712508078924140920e-01	0.000000000000000000e+00	0.000000000000000000e+00	1.189176862674413293e+01	1.000000000000000000e+00
5.640000000000000000e+02	1.392615546799810602e+02	2.544028503468185320e+01	1.759211226412381139e-03	-6.117498432270121356e+01	3.585561996308429533e-01	0.000000000000000000e+00	0.000000000000000000e+00	4.079437892797896481e+00	1.000000000000000000e+00
5.640000000000000000e+02	1.226950958097581434e+02	3.145748652670788914e+01	-1.447496773356852671e-03	5.005155546129148547e+01	3.410394682185980963e-01	0.000000000000000000e+00	0.000000000000000000e+00	1.693988512815287706e+01	1.000000000000000000e+00
5.650000000000000000e+02	9.022808034617308692e+01	7.718344391153354245e+00	-2.107510393741714953e-03	7.360392681253156866e+01	1.973249247352720781e-01	0.000000000000000000e+00	0.000000000000000000e+00	7.012414549685092702e+00	1.000000000000000000e+00
5.650000000000000000e+02	3.846301456970341093e+01	1.505460913860577499e+01	-1.623694863489799807e-03	5.633912699317986039e+01	4.758363441699280383e-01	0.000000000000000000e+00	0.000000000000000000e+00	4.863572872447000428e+00	1.000000000000000000e+00
5.650000000000000000e+02	1.299109268100493750e+02	1.476114106118328451e+01	-1.683207045542689777e-03	5.846279985134746937e+01	3.592420889769344372e-01	0.000000000000000000e+00	0.000000000000000000e+00	6.049915821914666481e+00	1.000000000000000000e+00
5.650000000000000000e+02	8.244021659926218604e+01	3.125534227327369408e+01	-2.197955331696904019e-03	7.683142500312699497e+01	4.479716757396229321e-01	0.000000000000000000e+00	0.000000000000000000e+00	4.308750240659750652e+00	1.000000000000000000e+00
5.660000000000000000e+02	3.469943433450695380e+01	1.813516183233476653e+01	2.478727786569852234e-03	-8.685069872434344518e+01	2.530008539826790193e-01	0.000000000000000000e+00	0.000000000000000000e+00	4.863572872447000428e+00	1.000000000000000000e+00
5.660000000000000000e+02	7.333817109833361769e+01	2.336342657934540767e+01	-2.459596009193921757e-03	8.616798747195380770e+01	3.334977418535612914e-01	0.000000000000000000e+00	0.000000000000000000e+00	4.269625300451202143e+00	1.000000000000000000e+00
5.660000000000000000e+02	3.134277344917377306e+01	2.715726453256096207e+01	-1.930841058793702960e-03	6.729953906270623065e+01	2.529815222664142382e-01	0.000000000000000000e+00	0.000000000000000000e+00	9.626292610997992938e+00	1.000000000000000000e+00
5.670000000000000000e+02	8.370421481460934388e+01	1.028994629321940124e+01	-2.891201240273726623e-03	1.015696797485492766e+02	2.785028781152878441e-01	0.000000000000000000e+00	0.000000000000000000e+00	3.821136260771008430e+00	1.000000000000000000e+00
5.670000000000000000e+02	6.912261556636059368e+01	8.145583143188471098e+00	-1.607765358404028393e-03	5.577068778581504205e+01	3.562088838299333204e-01	0.000000000000000000e+00	0.000000000000000000e+00	1.085606820069185829e+01	1.000000000000000000e+00
5.670000000000000000e+02	1.350750273559856680e+02	1.160938805631220205e+01	-2.024840969735546611e-03	7.065389530795285111e+01	3.154081082981829987e-01	0.000000000000000000e+00	0.000000000000000000e+00	6.049915821914666481e+00	1.000000000000000000e+00
5.680000000000000000e+02	1.408596228524389460e+02	2.074575795922801191e+01	-1.810645401761870350e-03	6.301039613930825567e+01	3.292002364443582518e-01	0.000000000000000000e+00	0.000000000000000000e+00	4.959073133761195962e+00	1.000000000000000000e+00
5.680000000000000000e+02	9.255385816081658845e+01	2.088240701097633334e+01	-1.829592136814531386e-03	6.368650421658341543e+01	2.389648486686447582e-01	0.000000000000000000e+00	0.000000000000000000e+00	9.337036147414048415e+00	1.000000000000000000e+00
5.690000000000000000e+02	7.763407381987952327e+00	2.591066076062626067e+01	1.828899039866709693e-03	-6.366177127745408626e+01	3.687068247540119525e-01	0.000000000000000000e+00	0.000000000000000000e+00	4.400528733218534327e+00	1.000000000000000000e+00
5.690000000000000000e+02	8.286419449278878346e+01	6.562286413038870947e+00	2.167901105462561717e-03	-7.575894971612814288e+01	3.662009862068181798e-01	0.000000000000000000e+00	0.000000000000000000e+00	3.821136260771008430e+00	1.000000000000000000e+00
5.690000000000000000e+02	2.853888869810511153e+01	8.391824785746074156e+00	-1.345365034116101062e-03	4.640701756835594693e+01	4.096335396820393049e-01	0.000000000000000000e+00	0.000000000000000000e+00	4.136433645231718970e+00	1.000000000000000000e+00
5.690000000000000000e+02	9.767167027174805582e+01	1.307291002235281674e+01	-2.031303065601438706e-03	7.088449309690766142e+01	3.048002971504892855e-01	0.000000000000000000e+00	0.000000000000000000e+00	8.993903364097974418e+00	1.000000000000000000e+00
5.690000000000000000e+02	2.563571326782027171e+01	1.475817026775863461e+01	-1.518130184677705550e-03	5.257208576832295677e+01	3.097426292976502848e-01	0.000000000000000000e+00	0.000000000000000000e+00	6.997055264563179833e+00	1.000000000000000000e+00
5.700000000000000000e+02	1.058097383568299108e+02	1.690202814083715310e+01	-4.166208937309787315e-03	1.470679146770529826e+02	1.241555278911430360e-01	0.000000000000000000e+00	0.000000000000000000e+00	8.993903364097974418e+00	1.000000000000000000e+00
5.710000000000000000e+02	6.612534234759559126e+01	1.857968923955087348e+01	-4.216884827311150746e-03	1.488762673276706039e+02	1.350674165859814257e-01	0.000000000000000000e+00	0.000000000000000000e+00	5.083010009544326913e+00	1.000000000000000000e+00
5.710000000000000000e+02	1.769584259348155086e+01	1.055671819655625754e+01	-1.612977674035216994e-03	5.595668757362857804e+01	3.032049675966852487e-01	0.000000000000000000e+00	0.000000000000000000e+00	8.982969766832946235e+00	1.000000000000000000e+00
5.710000000000000000e+02	1.219102020081384836e+02	3.221477060181105401e+01	-2.309714561870999418e-03	8.081951677834543091e+01	3.177318976490888236e-01	0.000000000000000000e+00	0.000000000000000000e+00	9.878160987156059392e+00	1.000000000000000000e+00
5.720000000000000000e+02	1.266069159205239316e+02	1.222782573390656857e+01	-2.302009358304756351e-03	8.054455909546726389e+01	2.173964648878207173e-01	0.000000000000000000e+00	0.000000000000000000e+00	8.490664075587146087e+00	1.000000000000000000e+00
5.720000000000000000e+02	1.458518242084563710e+01	2.201130339457426999e+01	2.881388422800297295e-03	-1.012195125489672876e+02	3.092548603580358435e-01	0.000000000000000000e+00	0.000000000000000000e+00	6.059810503975513463e+00	1.000000000000000000e+00
5.720000000000000000e+02	1.285240895463355741e+02	2.228858664985853011e+01	-1.470736769668293340e-03	5.088086717005490556e+01	3.671209198218963188e-01	0.000000000000000000e+00	0.000000000000000000e+00	3.373038516610047388e+00	1.000000000000000000e+00
5.720000000000000000e+02	7.709327585973472452e+00	3.031085717755414066e+01	-2.768139849989147399e-03	9.717827406620561703e+01	2.400759391746017934e-01	0.000000000000000000e+00	0.000000000000000000e+00	4.400528733218534327e+00	1.000000000000000000e+00
5.720000000000000000e+02	3.963345944091630457e+01	7.517861165807770973e+00	-1.745261559298513223e-03	6.067719498935318256e+01	2.563068499567355829e-01	0.000000000000000000e+00	0.000000000000000000e+00	8.326775419485326069e+00	1.000000000000000000e+00
5.720000000000000000e+02	5.267612347007952422e+01	2.213870229053923921e+01	-1.367849641298838010e-03	4.720937346177794325e+01	3.195615613162854363e-01	0.000000000000000000e+00	0.000000000000000000e+00	7.275511033838537145e+00	1.000000000000000000e+00
5.730000000000000000e+02	4.620770955822504078e+01	2.689478031896695853e+01	-2.374267143881812064e-03	8.312305466944758336e+01	2.140814908431316610e-01	0.000000000000000000e+00	0.000000000000000000e+00	8.028739424565074501e+00	1.000000000000000000e+00
5.740000000000000000e+02	9.381302549101276611e+01	2.682459784597168451e+01	-2.696734487344015080e-03	9.463019692727102949e+01	1.514941339055150271e-01	0.000000000000000000e+00	0.000000000000000000e+00	6.071139936973688478e+00	1.000000000000000000e+00
5.740000000000000000e+02	5.123303527178969574e+01	7.387411748952580126e+00	-2.052432145891474984e-03	7.163847745409550782e+01	2.537233626676052012e-01	0.000000000000000000e+00	0.000000000000000000e+00	7.914924236877737052e+00	1.000000000000000000e+00
5.740000000000000000e+02	3.154296823182084353e+01	5.548307693039360444e+00	-1.647713087431896444e-03	5.719620950179785979e+01	2.831118355473741799e-01	0.000000000000000000e+00	0.000000000000000000e+00	4.136433645231718970e+00	1.000000000000000000e+00
5.740000000000000000e+02	1.377932231289389051e+02	1.742940190809473577e+01	-1.691989078175949301e-03	5.877618382920633167e+01	2.867089191331907427e-01	0.000000000000000000e+00	0.000000000000000000e+00	7.357850781917856686e+00	1.000000000000000000e+00
5.740000000000000000e+02	1.364724997930065342e+01	2.799808767991389047e+01	-2.300381081760757666e-03	8.048645457664777325e+01	3.803733372797358792e-01	0.000000000000000000e+00	0.000000000000000000e+00	5.941292479525748682e+00	1.000000000000000000e+00
5.750000000000000000e+02	1.196715742790768928e+02	2.005688271315424842e+01	3.139499710253897818e-03	-1.104301298821505810e+02	2.938484114769730482e-01	0.000000000000000000e+00	0.000000000000000000e+00	4.384745580109159491e+00	1.000000000000000000e+00
5.750000000000000000e+02	6.131331126666939468e+01	2.021717134123262127e+01	-2.795818856024413941e-03	9.816599039302275287e+01	2.245972767915367374e-01	0.000000000000000000e+00	0.000000000000000000e+00	5.083010009544326913e+00	1.000000000000000000e+00
5.750000000000000000e+02	1.170833235331521820e+02	2.359622613793051471e+01	-2.754247911869477962e-03	9.668254477323721119e+01	3.532669470696185865e-01	0.000000000000000000e+00	0.000000000000000000e+00	4.384745580109159491e+00	1.000000000000000000e+00
5.750000000000000000e+02	1.372257420909550376e+02	3.079769654543324719e+01	1.853081977731773711e-03	-6.452473154883429629e+01	4.073544993007580661e-01	0.000000000000000000e+00	0.000000000000000000e+00	1.049541431999712415e+01	1.000000000000000000e+00
5.760000000000000000e+02	9.771500596665906357e+01	6.392365416105818099e+00	-1.852660167611576425e-03	6.450967939190334732e+01	2.347997592606400064e-01	0.000000000000000000e+00	0.000000000000000000e+00	1.500406431609189006e+01	1.000000000000000000e+00
5.770000000000000000e+02	1.318583457234530556e+02	2.177856255249760409e+01	-3.025957100225796104e-03	1.063783987769477335e+02	2.448286056870754290e-01	0.000000000000000000e+00	0.000000000000000000e+00	3.373038516610047388e+00	1.000000000000000000e+00
5.770000000000000000e+02	5.914439564036581487e+01	7.624904473131136839e+00	-2.144841127800759320e-03	7.493606191431979369e+01	3.027779093523508269e-01	0.000000000000000000e+00	0.000000000000000000e+00	7.914924236877737052e+00	1.000000000000000000e+00
5.780000000000000000e+02	9.341351387112857196e+01	2.076661710979445630e+01	-2.078572898535792097e-03	7.257130170902657085e+01	2.399652574436303976e-01	0.000000000000000000e+00	0.000000000000000000e+00	6.071139936973688478e+00	1.000000000000000000e+00
5.780000000000000000e+02	2.366824190209678846e+01	2.237058970305844952e+01	-2.705946958551926941e-03	9.495894096565136522e+01	3.601969125924086024e-01	0.000000000000000000e+00	0.000000000000000000e+00	7.193294325580037452e+00	1.000000000000000000e+00
5.780000000000000000e+02	1.815772073822903820e+01	3.186520674455635671e+01	-2.705083884588404750e-03	9.492814245200764844e+01	1.481058169420170767e-01	0.000000000000000000e+00	0.000000000000000000e+00	5.941292479525748682e+00	1.000000000000000000e+00
5.790000000000000000e+02	1.154755248192498982e+02	1.077260156789896861e+01	-1.785960299471806142e-03	6.212951629376821217e+01	2.470542751186534103e-01	0.000000000000000000e+00	0.000000000000000000e+00	1.018845952308086211e+01	1.000000000000000000e+00
5.790000000000000000e+02	1.527299383457611981e+01	1.610070271459344582e+01	5.017749887553031238e-03	-1.774548764934196470e+02	2.602531151904345919e-01	0.000000000000000000e+00	0.000000000000000000e+00	4.234558093100587506e+00	1.000000000000000000e+00
5.790000000000000000e+02	1.948700760443534463e+01	1.651732027456965213e+01	-4.901232901254499140e-03	1.732970057385249731e+02	3.055751813925138283e-01	0.000000000000000000e+00	0.000000000000000000e+00	4.234558093100587506e+00	1.000000000000000000e+00
5.790000000000000000e+02	7.038693297214881284e+01	2.176045813580671862e+01	-2.273338814570560924e-03	7.952146006839568315e+01	3.847280708007170258e-01	0.000000000000000000e+00	0.000000000000000000e+00	9.203930952829558976e+00	1.000000000000000000e+00
5.800000000000000000e+02	8.189323962774624022e+01	8.999751995068203669e+00	-1.735543495311943568e-03	6.033040903712793579e+01	4.171652156120585486e-01	0.000000000000000000e+00	0.000000000000000000e+00	6.643746890782280978e+00	1.000000000000000000e+00
5.810000000000000000e+02	7.621215564701736866e+01	1.244426321622644238e+01	-2.318758416004254672e-03	8.114224377126517140e+01	3.264100096089415093e-01	0.000000000000000000e+00	0.000000000000000000e+00	6.643746890782280978e+00	1.000000000000000000e+00
5.810000000000000000e+02	5.721060605481321204e+01	1.679649367452896769e+01	-1.640955642119339402e-03	5.695507226391141131e+01	3.363694213148995527e-01	0.000000000000000000e+00	0.000000000000000000e+00	8.114810323907963863e+00	1.000000000000000000e+00
5.820000000000000000e+02	1.368711346832207596e+02	1.207983286415716861e+01	-2.678535528503082561e-03	9.398077300087139463e+01	3.403065245414302886e-01	0.000000000000000000e+00	0.000000000000000000e+00	1.091530246418984618e+01	1.000000000000000000e+00
5.820000000000000000e+02	1.380816438693920531e+02	2.921119531339892461e+01	-1.595109482170422449e-03	5.531906695917906092e+01	2.691326847481552154e-01	0.000000000000000000e+00	0.000000000000000000e+00	9.661372819694207692e+00	1.000000000000000000e+00
5.840000000000000000e+02	8.359323309993071405e+01	2.147578772332736108e+01	-3.595356738862467375e-03	1.266972396648264407e+02	2.518774202168140297e-01	0.000000000000000000e+00	0.000000000000000000e+00	3.567290844252369197e+00	1.000000000000000000e+00
5.840000000000000000e+02	8.708527179551835218e+01	2.220464279534467877e+01	2.952176610338271608e-03	-1.037455659949604296e+02	3.704501002893364481e-01	0.000000000000000000e+00	0.000000000000000000e+00	3.567290844252369197e+00	1.000000000000000000e+00
5.840000000000000000e+02	2.984189288440842702e+01	2.904706457894496197e+01	-2.658190493045022723e-03	9.325476702847500121e+01	1.662252844843781219e-01	0.000000000000000000e+00	0.000000000000000000e+00	8.190092250660061524e+00	1.000000000000000000e+00
5.840000000000000000e+02	2.176735242519746549e+01	3.041797940010900092e+01	-2.614167643284266273e-03	9.168382595471263130e+01	1.827794383573385639e-01	0.000000000000000000e+00	0.000000000000000000e+00	8.190092250660061524e+00	1.000000000000000000e+00
5.850000000000000000e+02	1.318917136663138763e+02	2.179318420245101962e+01	3.221430335942116526e-03	-1.133537976090728989e+02	3.178614999511379935e-01	0.000000000000000000e+00	0.000000000000000000e+00	3.471736748119293559e+00	1.000000000000000000e+00
5.860000000000000000e+02	4.952364789896319763e+01	1.939665153573936252e+01	1.561644581318428343e-03	-5.412488285788884923e+01	2.902206159250483308e-01	0.000000000000000000e+00	0.000000000000000000e+00	8.114810323907963863e+00	1.000000000000000000e+00
5.860000000000000000e+02	2.018399094646034797e+01	6.724737237084017494e+00	-2.047669159233003310e-03	7.146851182451362661e+01	2.334772018673096916e-01	0.000000000000000000e+00	0.000000000000000000e+00	1.198007738286931101e+01	1.000000000000000000e+00
5.860000000000000000e+02	1.062170706332076833e+02	2.622532839585520037e+01	-2.562831513288265414e-03	8.985191285465218414e+01	2.845297191297123662e-01	0.000000000000000000e+00	0.000000000000000000e+00	1.138314515581379638e+01	1.000000000000000000e+00
5.870000000000000000e+02	8.514671557454563811e+01	1.470251252230993977e+01	2.028928362528683010e-03	-7.079975259021044565e+01	3.428191612103926866e-01	0.000000000000000000e+00	0.000000000000000000e+00	6.949141295703613608e+00	1.000000000000000000e+00
5.880000000000000000e+02	1.019804356421869755e+02	5.651232672163287063e+00	-4.336505378033735439e-03	1.531448877694962221e+02	1.039639598647383867e-01	0.000000000000000000e+00	0.000000000000000000e+00	7.475265148434021789e+00	1.000000000000000000e+00
5.880000000000000000e+02	1.286009988349126161e+02	2.289959820572362048e+01	-2.229117070838169175e-03	7.794342152795263701e+01	3.583590416153746849e-01	0.000000000000000000e+00	0.000000000000000000e+00	3.471736748119293559e+00	1.000000000000000000e+00
5.880000000000000000e+02	5.453551186886634383e+01	2.738591339688418813e+01	1.601972178029607884e-03	-5.556396002858556926e+01	3.297491634385578685e-01	0.000000000000000000e+00	0.000000000000000000e+00	9.431176254251461444e+00	1.000000000000000000e+00
5.880000000000000000e+02	7.683194900754114087e+01	2.885787754399980543e+01	-2.355534263524579168e-03	8.245457792741515846e+01	1.687477341474354908e-01	0.000000000000000000e+00	0.000000000000000000e+00	9.894642072779758379e+00	1.000000000000000000e+00
5.890000000000000000e+02	1.356661632133810258e+02	1.450280349830181237e+01	2.385617722208707367e-03	-8.352809636487576483e+01	2.674025141474034584e-01	0.000000000000000000e+00	0.000000000000000000e+00	7.146819891895492383e+00	1.000000000000000000e+00
5.900000000000000000e+02	1.656847543446404458e+01	1.998141752081891909e+01	2.779809667772290428e-03	-9.759470771778634912e+01	3.622022838881197027e-01	0.000000000000000000e+00	0.000000000000000000e+00	5.886460707232576972e+00	1.000000000000000000e+00
5.900000000000000000e+02	2.227105449991177366e+01	1.852161902098740143e+01	-1.904992951588074064e-03	6.637715776506172460e+01	4.722386212565231611e-01	0.000000000000000000e+00	0.000000000000000000e+00	5.886460707232576972e+00	1.000000000000000000e+00
5.900000000000000000e+02	7.021867362788477784e+00	3.146984708903336170e+01	-2.548639112481940975e-03	8.934546164844635996e+01	2.578204664068722840e-01	0.000000000000000000e+00	0.000000000000000000e+00	1.493726011081031579e+01	1.000000000000000000e+00
5.920000000000000000e+02	5.274738048735449070e+01	1.004363598203037355e+01	-1.104882657431896509e-02	3.926718862449594099e+02	5.213153156795824472e-02	0.000000000000000000e+00	0.000000000000000000e+00	9.962501308301970226e+00	1.000000000000000000e+00
5.920000000000000000e+02	7.848596814266029398e+00	1.071666763634759434e+01	-1.639868596673993472e-03	5.691628140079326670e+01	3.160323170724267383e-01	0.000000000000000000e+00	0.000000000000000000e+00	1.272288778433567202e+01	1.000000000000000000e+00
5.920000000000000000e+02	1.076753314872367895e+02	1.791855896782931623e+01	-1.623841591696981992e-03	5.634436294152475000e+01	3.886972679250590978e-01	0.000000000000000000e+00	0.000000000000000000e+00	1.237396031271544850e+01	1.000000000000000000e+00
5.920000000000000000e+02	2.582996701232758952e+01	2.375196961042129118e+01	-2.286978614002932973e-03	8.000819187432468027e+01	2.198342298567194097e-01	0.000000000000000000e+00	0.000000000000000000e+00	6.326327968057085194e+00	1.000000000000000000e+00
5.920000000000000000e+02	6.822289616476575702e+01	2.398056774261089075e+01	-2.536269511905803620e-03	8.890405647552610446e+01	2.908175467527974734e-01	0.000000000000000000e+00	0.000000000000000000e+00	9.894642072779758379e+00	1.000000000000000000e+00
5.930000000000000000e+02	9.452794552096416680e+01	5.068154604946935038e+00	-3.030851151587518350e-03	1.065530414078317989e+02	1.732122716472916935e-01	0.000000000000000000e+00	0.000000000000000000e+00	7.475265148434021789e+00	1.000000000000000000e+00
5.940000000000000000e+02	4.473849893718627868e+01	2.866411752240309951e+01	-1.605905072776118601e-03	5.570430409830514407e+01	2.365485084116072390e-01	0.000000000000000000e+00	0.000000000000000000e+00	8.588410222863879895e+00	1.000000000000000000e+00
5.940000000000000000e+02	3.216636227559024519e+01	9.182845923285359646e+00	-1.517821644759337644e-03	5.256107562169925274e+01	3.593863565848549602e-01	0.000000000000000000e+00	0.000000000000000000e+00	4.644444768004136748e+00	1.000000000000000000e+00
5.940000000000000000e+02	4.278984462995979499e+01	1.035813871113989570e+01	-1.833265852096090456e-03	6.381759955140325502e+01	3.747651031179907166e-01	0.000000000000000000e+00	0.000000000000000000e+00	7.537648589051011427e+00	1.000000000000000000e+00
5.940000000000000000e+02	9.530144447218853543e+01	1.787596836467325190e+01	-2.193327065562360786e-03	7.666626683161901212e+01	2.593791392296781462e-01	0.000000000000000000e+00	0.000000000000000000e+00	9.653656376486415169e+00	1.000000000000000000e+00
5.940000000000000000e+02	1.411657183689938790e+02	1.906700415751533839e+01	-1.243507940191322615e-03	4.277228030418305593e+01	4.317559497041616456e-01	0.000000000000000000e+00	0.000000000000000000e+00	7.146819891895492383e+00	1.000000000000000000e+00
5.940000000000000000e+02	1.286684464355052171e+02	2.701099056393989883e+01	1.611994532013468710e-03	-5.592160447038334325e+01	3.957655659704412132e-01	0.000000000000000000e+00	0.000000000000000000e+00	1.005245669611845649e+01	1.000000000000000000e+00
5.950000000000000000e+02	8.808138299327231380e+01	2.428407211507765240e+01	-4.204354581243937954e-03	1.484291295726568194e+02	2.374689112260280899e-01	0.000000000000000000e+00	0.000000000000000000e+00	9.653656376486415169e+00	1.000000000000000000e+00
5.950000000000000000e+02	3.652942056927067682e+01	3.118836444091422777e+01	-2.345002902810110201e-03	8.207876974600762310e+01	1.725464132028899922e-01	0.000000000000000000e+00	0.000000000000000000e+00	6.320096622341819348e+00	1.000000000000000000e+00
5.960000000000000000e+02	1.163654384319327022e+02	5.986858289009452605e+00	-1.740005340298273482e-03	6.048962852409614754e+01	2.402162967098215862e-01	0.000000000000000000e+00	0.000000000000000000e+00	1.454728709079604165e+01	1.000000000000000000e+00
5.970000000000000000e+02	7.124736965822352275e+00	3.167562861421398068e+01	2.686185775736455329e-03	-9.425376958488752166e+01	3.453814219746326186e-01	0.000000000000000000e+00	0.000000000000000000e+00	8.786323688294231715e+00	1.000000000000000000e+00
5.970000000000000000e+02	1.308970268639094456e+02	5.311210935961388380e+00	-1.908352086923160605e-03	6.649702741681966245e+01	2.971795512395200012e-01	0.000000000000000000e+00	0.000000000000000000e+00	1.454728709079604165e+01	1.000000000000000000e+00
5.980000000000000000e+02	5.218039127707068126e+00	2.309868351064669412e+01	-2.497538454412037614e-03	8.752195128747334252e+01	3.243255246473162323e-01	0.000000000000000000e+00	0.000000000000000000e+00	8.786323688294231715e+00	1.000000000000000000e+00
5.980000000000000000e+02	3.319939347977613409e+01	2.581672215023915129e+01	-1.545768653622926281e-03	5.355835554226789696e+01	3.914031215038319411e-01	0.000000000000000000e+00	0.000000000000000000e+00	6.320096622341819348e+00	1.000000000000000000e+00
5.990000000000000000e+02	1.190703803815028721e+02	2.402284504366404505e+01	-2.138059158228581592e-03	7.469404953620613696e+01	3.498851783106847746e-01	0.000000000000000000e+00	0.000000000000000000e+00	1.005245669611845649e+01	1.000000000000000000e+00
5.990000000000000000e+02	3.552996137507862784e+01	1.238551173491197055e+01	-1.646484434240732490e-03	5.715236541233300471e+01	4.354735572163099810e-01	0.000000000000000000e+00	0.000000000000000000e+00	4.644444768004136748e+00	1.000000000000000000e+00
5.990000000000000000e+02	6.331743681390188527e+01	1.800715838524350332e+01	-2.112790952503820850e-03	7.379236183427346418e+01	3.569930072745985949e-01	0.000000000000000000e+00	0.000000000000000000e+00	1.154048107310873128e+01	1.000000000000000000e+00
6.000000000000000000e+02	7.691172963956287845e+01	1.216991346356829240e+01	2.700727106159232435e-03	-9.477267223095508086e+01	2.295019707783999552e-01	0.000000000000000000e+00	0.000000000000000000e+00	8.060030822512864290e+00	1.000000000000000000e+00
6.000000000000000000e+02	4.728653988063642544e+01	2.153465721266166710e+01	-2.127586796041696423e-03	7.432034669806412808e+01	2.462986419728171450e-01	0.000000000000000000e+00	0.000000000000000000e+00	1.155678640853493988e+01	1.000000000000000000e+00
6.000000000000000000e+02	5.705923604999306065e+01	2.770342707981833286e+01	1.018201234525825238e-03	-3.473228380128656312e+01	4.852245539079586001e-01	0.000000000000000000e+00	0.000000000000000000e+00	1.154048107310873128e+01	1.000000000000000000e+00
6.010000000000000000e+02	3.951799829090205662e+01	8.027058709133614300e+00	-1.852909463509551510e-03	6.451857543493049718e+01	3.024781472826384432e-01	0.000000000000000000e+00	0.000000000000000000e+00	5.907668848191049094e+00	1.000000000000000000e+00
6.010000000000000000e+02	8.497128216070601070e+01	1.225772017625467925e+01	-1.850871067220960595e-03	6.444583592643083136e+01	3.154427815188680650e-01	0.000000000000000000e+00	0.000000000000000000e+00	8.060030822512864290e+00	1.000000000000000000e+00
6.010000000000000000e+02	1.439203828238530321e+02	2.970119367805042643e+01	1.525199939884595802e-03	-5.282436768319912090e+01	3.197655210943614046e-01	0.000000000000000000e+00	0.000000000000000000e+00	2.549051322744299952e+01	1.000000000000000000e+00
6.020000000000000000e+02	6.407558908686405630e+01	5.443666474623613638e+00	-2.265185945988238553e-03	7.923052760503721004e+01	2.485203393238369918e-01	0.000000000000000000e+00	0.000000000000000000e+00	5.318174096231381043e+00	1.000000000000000000e+00
6.020000000000000000e+02	1.520818869165709764e+01	1.633789414386051675e+01	-1.749089683376340871e-03	6.081380035184108124e+01	3.272355318491841913e-01	0.000000000000000000e+00	0.000000000000000000e+00	6.922705949693837013e+00	1.000000000000000000e+00
6.030000000000000000e+02	8.271092260950875641e+01	3.048583601661879783e+01	3.237046399484295404e-03	-1.139110517569122862e+02	2.362632791215047989e-01	0.000000000000000000e+00	0.000000000000000000e+00	1.366294119709073662e+01	1.000000000000000000e+00
6.040000000000000000e+02	1.130403232607409194e+02	8.787927844980123027e+00	-1.604613827391959810e-03	5.565822642679353294e+01	3.545197843258270920e-01	0.000000000000000000e+00	0.000000000000000000e+00	1.638487994861137409e+01	1.000000000000000000e+00
6.060000000000000000e+02	9.003894191730648799e+01	1.895430987392186140e+01	-1.978261591050168265e-03	6.899172533111456573e+01	2.320783616863862919e-01	0.000000000000000000e+00	0.000000000000000000e+00	8.397945521826766679e+00	1.000000000000000000e+00
6.070000000000000000e+02	5.897521781078243919e+01	6.950049083374803871e+00	-2.146034589457999128e-03	7.497865020534382552e+01	1.937283021730340504e-01	0.000000000000000000e+00	0.000000000000000000e+00	5.318174096231381043e+00	1.000000000000000000e+00
6.070000000000000000e+02	1.061373994654649167e+01	2.151620452413688866e+01	-1.999783297904936166e-03	6.975972043954952539e+01	3.282963119194379775e-01	0.000000000000000000e+00	0.000000000000000000e+00	3.618392540710326344e+00	1.000000000000000000e+00
6.080000000000000000e+02	7.368301552055217307e+00	1.991623758503157404e+01	2.156493493055021068e-03	-7.535187277808442730e+01	4.446641402012774247e-01	0.000000000000000000e+00	0.000000000000000000e+00	3.618392540710326344e+00	1.000000000000000000e+00
6.080000000000000000e+02	1.320733551508745620e+02	3.042142366872287340e+01	-2.528872099149264037e-03	8.864008220757261824e+01	1.547835789505007664e-01	0.000000000000000000e+00	0.000000000000000000e+00	1.204980670955028899e+01	1.000000000000000000e+00
6.080000000000000000e+02	2.888052283850996105e+01	2.945881204116105678e+01	-3.273594896827713551e-03	1.152152729959528585e+02	2.111260960444202306e-01	0.000000000000000000e+00	0.000000000000000000e+00	7.557658908282785859e+00	1.000000000000000000e+00
6.090000000000000000e+02	3.703685189954305912e+01	1.636269753923007997e+01	-1.981623789674044536e-03	6.911170429533652282e+01	2.793230309715027948e-01	0.000000000000000000e+00	0.000000000000000000e+00	4.888022562305216034e+00	1.000000000000000000e+00
6.090000000000000000e+02	2.265383533070922795e+01	2.517552231781237282e+01	-2.963778160855082104e-03	1.041595635513483700e+02	3.186782286767200212e-01	0.000000000000000000e+00	0.000000000000000000e+00	4.431187577860161930e+00	1.000000000000000000e+00
6.090000000000000000e+02	5.279537089775714520e+01	2.891859547888977033e+01	1.744818281089128729e-03	-6.066137675064282320e+01	3.793813252191549079e-01	0.000000000000000000e+00	0.000000000000000000e+00	1.399399508723629104e+01	1.000000000000000000e+00
6.100000000000000000e+02	1.448309258347163677e+02	2.297061717317601293e+01	-2.301267152598949171e-03	8.051807372628353221e+01	3.517954443952894250e-01	0.000000000000000000e+00	0.000000000000000000e+00	1.254805776518559313e+01	1.000000000000000000e+00
6.110000000000000000e+02	9.866093514462232861e+01	1.026464083233189939e+01	-2.798381621616941040e-03	9.825744184956418792e+01	2.577350958382166324e-01	0.000000000000000000e+00	0.000000000000000000e+00	1.200014077846365446e+01	1.000000000000000000e+00
6.110000000000000000e+02	1.224522156445748351e+02	1.605765550475362247e+01	-1.940322182231490064e-03	6.763786986852126404e+01	3.113447158828457351e-01	0.000000000000000000e+00	0.000000000000000000e+00	1.084412201114611385e+01	1.000000000000000000e+00
6.120000000000000000e+02	1.331376003368380907e+02	1.841870631298727190e+01	-1.303579171992339664e-03	4.491590267076236387e+01	3.487617295184953781e-01	0.000000000000000000e+00	0.000000000000000000e+00	9.131986474590013003e+00	1.000000000000000000e+00
6.130000000000000000e+02	3.884114321683007631e+01	2.090552676912278329e+01	2.120325396432717543e-03	-7.406122601503838609e+01	3.199032967519789272e-01	0.000000000000000000e+00	0.000000000000000000e+00	4.888022562305216034e+00	1.000000000000000000e+00
6.130000000000000000e+02	3.294286185623779062e+01	1.114280844123404535e+01	-1.691961345854084376e-03	5.877519421032147307e+01	3.584468060859834493e-01	0.000000000000000000e+00	0.000000000000000000e+00	6.633852325011503126e+00	1.000000000000000000e+00
6.130000000000000000e+02	5.170330497428487604e+01	1.496727688456385330e+01	-1.901989934507432572e-03	6.626999607737391784e+01	2.623893112924593485e-01	0.000000000000000000e+00	0.000000000000000000e+00	6.760028359641299112e+00	1.000000000000000000e+00
6.130000000000000000e+02	7.967061529986804658e+01	2.859704272994524388e+01	-1.641041027852787335e-03	5.695811922603484589e+01	3.154887892335785926e-01	0.000000000000000000e+00	0.000000000000000000e+00	1.033588295601319018e+01	1.000000000000000000e+00
6.160000000000000000e+02	1.959529612210781124e+01	1.689856557650485414e+01	4.961786512692200474e-03	-1.754578416655287469e+02	2.720445939140764269e-01	0.000000000000000000e+00	0.000000000000000000e+00	3.960566986560025260e+00	1.000000000000000000e+00
6.160000000000000000e+02	1.377287478735706543e+02	1.044716699412191296e+01	-1.382761709744968455e-03	4.774150577361353243e+01	3.900317367526835444e-01	0.000000000000000000e+00	0.000000000000000000e+00	7.820032300985797491e+00	1.000000000000000000e+00
6.160000000000000000e+02	9.002749432773062210e+01	1.859933209021149381e+01	1.574595856870002935e-03	-5.458704491309772777e+01	3.151002532185160909e-01	0.000000000000000000e+00	0.000000000000000000e+00	1.060481609226305189e+01	1.000000000000000000e+00
6.160000000000000000e+02	1.119693990902662932e+02	1.883354081962857762e+01	-1.633402509673009904e-03	5.668554118948097909e+01	2.940716989511263924e-01	0.000000000000000000e+00	0.000000000000000000e+00	9.286284469254413310e+00	1.000000000000000000e+00
6.170000000000000000e+02	4.233464433738889454e+01	9.853511622241358126e+00	1.612880530482563605e-03	-5.595322103755142962e+01	4.000983091606991060e-01	0.000000000000000000e+00	0.000000000000000000e+00	9.479866268082131953e+00	1.000000000000000000e+00
6.170000000000000000e+02	1.421428069698950196e+02	1.690231900492826966e+01	-2.144544591955866233e-03	7.492548012915328570e+01	3.037771395504548222e-01	0.000000000000000000e+00	0.000000000000000000e+00	7.820032300985797491e+00	1.000000000000000000e+00
6.170000000000000000e+02	1.357946642725534900e+02	2.900805804953978750e+01	-1.848279440613678770e-03	6.435335457396591607e+01	3.476865876671025868e-01	0.000000000000000000e+00	0.000000000000000000e+00	7.350814557913307290e+00	1.000000000000000000e+00
6.180000000000000000e+02	1.022775430596438753e+02	2.514602278203767582e+01	2.865549467211625512e-03	-1.006543045709521209e+02	1.511707548886104258e-01	0.000000000000000000e+00	0.000000000000000000e+00	1.156630891183753462e+01	1.000000000000000000e+00
6.180000000000000000e+02	4.975475674746268595e+01	2.144038612440391134e+01	-1.840947508165427385e-03	6.409171694951396603e+01	3.117218216660192498e-01	0.000000000000000000e+00	0.000000000000000000e+00	6.760028359641299112e+00	1.000000000000000000e+00
6.180000000000000000e+02	3.423044085043579798e+01	2.402955404236982417e+01	-2.142575630200128489e-03	7.485521836937250839e+01	2.556186900516845828e-01	0.000000000000000000e+00	0.000000000000000000e+00	5.569391592935905244e+00	1.000000000000000000e+00
6.180000000000000000e+02	7.027881762806144650e+01	7.049305161467874115e+00	-1.561511239738510096e-03	5.412012460698340988e+01	3.681939595171874746e-01	0.000000000000000000e+00	0.000000000000000000e+00	7.151499626511872876e+00	1.000000000000000000e+00
6.180000000000000000e+02	8.579227174142449996e+01	8.876934546644173807e+00	-2.076299728354347087e-03	7.249018437052870922e+01	3.056005378907865611e-01	0.000000000000000000e+00	0.000000000000000000e+00	9.490417063031259204e+00	1.000000000000000000e+00
6.180000000000000000e+02	6.357852679263383777e+01	9.549315087185020090e+00	-1.834415385161760823e-03	6.385862026492642229e+01	2.967018579341467177e-01	0.000000000000000000e+00	0.000000000000000000e+00	7.151499626511872876e+00	1.000000000000000000e+00
6.190000000000000000e+02	1.184410847994378031e+02	1.217378381763361084e+01	-2.264598390232641818e-03	7.920956086902151583e+01	2.341906076022669536e-01	0.000000000000000000e+00	0.000000000000000000e+00	9.286284469254413310e+00	1.000000000000000000e+00
6.190000000000000000e+02	3.179389054830958727e+01	1.626056174988144321e+01	-2.348045753340336286e-03	8.218735287738665818e+01	2.120678326367023692e-01	0.000000000000000000e+00	0.000000000000000000e+00	8.142113891093343270e+00	1.000000000000000000e+00
6.200000000000000000e+02	2.465023260415890860e+01	2.282473454443619687e+01	-1.781637694504800435e-03	6.197526554159696843e+01	4.624551558485827663e-01	0.000000000000000000e+00	0.000000000000000000e+00	4.664567910693082631e+00	1.000000000000000000e+00
6.210000000000000000e+02	1.346760077052366000e+02	2.174286141426356167e+01	-4.866242126915708635e-03	1.720483713382014059e+02	1.048632492555607865e-01	0.000000000000000000e+00	0.000000000000000000e+00	7.350814557913307290e+00	1.000000000000000000e+00
6.220000000000000000e+02	7.059627917801233821e+01	1.584450254607567388e+01	-1.734275129903348027e-03	6.028514783010179912e+01	2.653970377449966778e-01	0.000000000000000000e+00	0.000000000000000000e+00	8.800924887187090206e+00	1.000000000000000000e+00
6.220000000000000000e+02	9.594199694296065672e+01	1.334778168599397041e+01	2.274903006517973655e-03	-7.957727774923172603e+01	3.176341201678593018e-01	0.000000000000000000e+00	0.000000000000000000e+00	3.582205430870603724e+00	1.000000000000000000e+00
6.230000000000000000e+02	7.482775401621628930e+01	3.019214499904283144e+01	-2.047692400718190229e-03	7.146934118935243418e+01	2.764134595105678383e-01	0.000000000000000000e+00	0.000000000000000000e+00	1.042273072894933605e+01	1.000000000000000000e+00
6.230000000000000000e+02	9.523408215457760662e+01	9.836221861450548332e+00	-2.386778926470012677e-03	8.356953356121870513e+01	3.344065623750795968e-01	0.000000000000000000e+00	0.000000000000000000e+00	3.582205430870603724e+00	1.000000000000000000e+00
6.230000000000000000e+02	1.322775975214368884e+02	1.423205339190114138e+01	-2.558940218211871748e-03	8.971305325562900634e+01	1.636275355202879700e-01	0.000000000000000000e+00	0.000000000000000000e+00	7.884453599238050892e+00	1.000000000000000000e+00
6.230000000000000000e+02	2.140083375027505852e+01	1.947815406851066555e+01	1.383982872352240105e-03	-4.778508256402876242e+01	4.719117749815705531e-01	0.000000000000000000e+00	0.000000000000000000e+00	4.664567910693082631e+00	1.000000000000000000e+00
6.240000000000000000e+02	1.038102849459769601e+02	7.328242153958330896e+00	-1.672379059957156307e-03	5.807640670790347315e+01	3.133730182340234149e-01	0.000000000000000000e+00	0.000000000000000000e+00	5.997505589936481307e+00	1.000000000000000000e+00
6.240000000000000000e+02	3.924155219115831983e+01	2.448170441673935471e+01	-2.163321917132286949e-03	7.559554287010122664e+01	1.710046536959408670e-01	0.000000000000000000e+00	0.000000000000000000e+00	1.083930360486806244e+01	1.000000000000000000e+00
6.240000000000000000e+02	6.442348978243323643e+01	2.957198243825131101e+01	1.652972896056802490e-03	-5.738390406164347013e+01	3.585880533544480997e-01	0.000000000000000000e+00	0.000000000000000000e+00	1.042273072894933605e+01	1.000000000000000000e+00
6.250000000000000000e+02	6.471910334073376703e+01	6.123679048373572797e+00	-1.964750824882158155e-03	6.850959803525179836e+01	3.491891951797191362e-01	0.000000000000000000e+00	0.000000000000000000e+00	1.114199950832679775e+01	1.000000000000000000e+00
6.250000000000000000e+02	9.416183126043083007e+01	2.737872016632467975e+01	1.489834012331811347e-03	-5.156234606246570706e+01	4.242424216051321473e-01	0.000000000000000000e+00	0.000000000000000000e+00	1.369676903773850540e+01	1.000000000000000000e+00
6.270000000000000000e+02	3.441060708220167896e+01	1.452855187126353087e+01	-3.949588946579746414e-03	1.393379007709746134e+02	1.707100817901254786e-01	0.000000000000000000e+00	0.000000000000000000e+00	6.913102565302796876e+00	1.000000000000000000e+00
6.270000000000000000e+02	1.166717454137502585e+02	2.864819470728368955e+01	-2.118653457160842891e-03	7.400156340597744986e+01	3.490253718111333558e-01	0.000000000000000000e+00	0.000000000000000000e+00	1.896011908763212261e+01	1.000000000000000000e+00
6.270000000000000000e+02	8.635500352210793551e+01	1.612461323874910946e+01	-2.479847345267949515e-03	8.689064981230995954e+01	2.664968410422736689e-01	0.000000000000000000e+00	0.000000000000000000e+00	9.048884838680846698e+00	1.000000000000000000e+00
6.270000000000000000e+02	2.937271261777653919e+01	2.896461732168848968e+01	1.804955232550963309e-03	-6.280734430194082307e+01	3.602611628248860720e-01	0.000000000000000000e+00	0.000000000000000000e+00	4.290532013068371064e+00	1.000000000000000000e+00
6.280000000000000000e+02	1.400068843024284604e+02	2.899141480333390675e+01	-4.639772993162250697e-03	1.639668939671058752e+02	8.825387902628445413e-02	0.000000000000000000e+00	0.000000000000000000e+00	1.204451818656664308e+01	1.000000000000000000e+00
6.280000000000000000e+02	7.351316915292909471e+01	1.296535717105165908e+01	-1.899942423317644343e-03	6.619693130658995983e+01	2.905799774645139166e-01	0.000000000000000000e+00	0.000000000000000000e+00	6.580083382543040038e+00	1.000000000000000000e+00
6.280000000000000000e+02	1.062600167287057218e+02	1.280262682202906355e+01	-1.721762649654616072e-03	5.983864404254154579e+01	3.389732194570442836e-01	0.000000000000000000e+00	0.000000000000000000e+00	4.268624780993849122e+00	1.000000000000000000e+00
6.280000000000000000e+02	8.110082982188830059e+00	2.225071052579682274e+01	-1.708147745110187663e-03	5.935280060259089652e+01	2.697506714343389511e-01	0.000000000000000000e+00	0.000000000000000000e+00	1.357685992003393416e+01	1.000000000000000000e+00
6.290000000000000000e+02	2.861724492223443050e+01	1.830054629886489437e+01	-2.370668625719301280e-03	8.299464271936052739e+01	4.480025206191181608e-01	0.000000000000000000e+00	0.000000000000000000e+00	6.913102565302796876e+00	1.000000000000000000e+00
6.300000000000000000e+02	1.422520194069107902e+02	1.715799658588060339e+01	1.878676415112466667e-03	-6.543806072129082452e+01	3.382349667253985448e-01	0.000000000000000000e+00	0.000000000000000000e+00	5.359990703683905622e+00	1.000000000000000000e+00
6.310000000000000000e+02	3.364855414112984988e+01	2.860987202949679542e+01	-3.251657227438374369e-03	1.144324343997778755e+02	2.097456873278147338e-01	0.000000000000000000e+00	0.000000000000000000e+00	4.290532013068371064e+00	1.000000000000000000e+00
6.310000000000000000e+02	1.407008259116113038e+02	4.573323052885132078e+00	-2.273424345674630864e-03	7.952451221802247971e+01	2.762088301400453805e-01	0.000000000000000000e+00	0.000000000000000000e+00	7.798580946058269348e+00	1.000000000000000000e+00
6.310000000000000000e+02	2.446987498558975105e+01	1.038913072867189769e+01	-1.857154870901604271e-03	6.467007141675071580e+01	2.575393873463326377e-01	0.000000000000000000e+00	0.000000000000000000e+00	8.932590537782211015e+00	1.000000000000000000e+00
6.310000000000000000e+02	1.298947060039133135e+02	1.411737499282308939e+01	-1.877056935474780098e-03	6.538027011721158033e+01	2.819604345493192943e-01	0.000000000000000000e+00	0.000000000000000000e+00	7.239038414753087736e+00	1.000000000000000000e+00
6.310000000000000000e+02	4.516673591955193245e+01	2.867784944041849826e+01	1.775784670131338528e-03	-6.176640227072802247e+01	2.540647770469695033e-01	0.000000000000000000e+00	0.000000000000000000e+00	1.151838236946360894e+01	1.000000000000000000e+00
6.320000000000000000e+02	7.367850051281632773e+01	2.384809569811995189e+01	1.705048506424738323e-03	-5.924220527823491267e+01	3.654015965755565976e-01	0.000000000000000000e+00	0.000000000000000000e+00	1.021964045822692846e+01	1.000000000000000000e+00
6.320000000000000000e+02	1.011843185659631814e+02	8.359804234783771548e+00	-2.716161093898215948e-03	9.532342906298387675e+01	2.700754914288165942e-01	0.000000000000000000e+00	0.000000000000000000e+00	4.136638232110696478e+00	1.000000000000000000e+00
6.320000000000000000e+02	6.693356332108248807e+01	1.304463149696603175e+01	-2.241396286993509353e-03	7.838160136221738128e+01	3.488069254643921813e-01	0.000000000000000000e+00	0.000000000000000000e+00	3.752732693260293129e+00	1.000000000000000000e+00
6.320000000000000000e+02	1.020091773363998442e+02	1.241336857647043423e+01	1.974824977006854783e-03	-6.886909087685616271e+01	4.776161784913005581e-01	0.000000000000000000e+00	0.000000000000000000e+00	4.136638232110696478e+00	1.000000000000000000e+00
6.330000000000000000e+02	1.261089808518471500e+01	8.744668989677416349e+00	2.484114071791790768e-03	-8.704290656041328589e+01	3.308827922146411193e-01	0.000000000000000000e+00	0.000000000000000000e+00	5.699876339587862439e+00	1.000000000000000000e+00
6.330000000000000000e+02	8.402683965041556746e+01	1.875627161004290855e+01	-2.374295344069736035e-03	8.312406098398056997e+01	2.867302446205910460e-01	0.000000000000000000e+00	0.000000000000000000e+00	1.029782018474622696e+01	1.000000000000000000e+00
6.340000000000000000e+02	1.433438237362783241e+02	1.191038154188659881e+01	-1.561831911443392834e-03	5.413156767246262291e+01	2.957737693156892167e-01	0.000000000000000000e+00	0.000000000000000000e+00	5.359990703683905622e+00	1.000000000000000000e+00
6.340000000000000000e+02	3.468037618260022015e+01	1.447311967435636504e+01	2.527726152452596225e-03	-8.859918947246072207e+01	3.330401324539138397e-01	0.000000000000000000e+00	0.000000000000000000e+00	7.170129374454941029e+00	1.000000000000000000e+00
6.340000000000000000e+02	9.607729760763629656e+01	1.627110378113719591e+01	-2.235137903442149972e-03	7.815827298094222897e+01	3.825521635456522462e-01	0.000000000000000000e+00	0.000000000000000000e+00	4.890478365835729591e+00	1.000000000000000000e+00
6.340000000000000000e+02	1.159235223857564279e+02	1.741498753742006755e+01	-1.938216979216941674e-03	6.756274638373699304e+01	3.123532721984286775e-01	0.000000000000000000e+00	0.000000000000000000e+00	8.373730082912636874e+00	1.000000000000000000e+00
6.350000000000000000e+02	1.228067256689476494e+02	1.264624891345023983e+01	-2.604054810623658220e-03	9.132295281076643789e+01	1.858032841888908049e-01	0.000000000000000000e+00	0.000000000000000000e+00	7.239038414753087736e+00	1.000000000000000000e+00
6.350000000000000000e+02	6.100640257267583166e+01	1.455057067889553402e+01	-1.661443879309283016e-03	5.768618834352876945e+01	3.689324979121042514e-01	0.000000000000000000e+00	0.000000000000000000e+00	5.637293572222845661e+00	1.000000000000000000e+00
6.350000000000000000e+02	1.066898505615440200e+02	1.928624276058116749e+01	-2.313513146897692475e-03	8.095506804940218615e+01	3.654407033119898562e-01	0.000000000000000000e+00	0.000000000000000000e+00	5.576416374448644575e+00	1.000000000000000000e+00
6.360000000000000000e+02	1.274920655044194007e+01	1.980491046682775647e+01	-1.752596077711722185e-03	6.093892489312347038e+01	2.759636561405309774e-01	0.000000000000000000e+00	0.000000000000000000e+00	1.042244817105723875e+01	1.000000000000000000e+00
6.360000000000000000e+02	6.942190268104095452e+00	8.149402686950137920e+00	-2.863941744217202677e-03	1.005969334988634927e+02	2.822525237832947953e-01	0.000000000000000000e+00	0.000000000000000000e+00	5.204257645784731601e+00	1.000000000000000000e+00
6.360000000000000000e+02	2.187855229334324392e+01	2.688360049845186595e+01	-2.201787950406105133e-03	7.696819075507342234e+01	3.791221200843379879e-01	0.000000000000000000e+00	0.000000000000000000e+00	1.155217755478354391e+01	1.000000000000000000e+00
6.370000000000000000e+02	6.355103837115763099e+01	5.163241183278366009e+00	-2.063037431845605053e-03	7.201692363363360982e+01	1.853293864616365472e-01	0.000000000000000000e+00	0.000000000000000000e+00	8.576583720430525304e+00	1.000000000000000000e+00
6.370000000000000000e+02	7.052695985115299493e+01	1.412652984928102384e+01	-4.128607562855603555e-03	1.457261218607993385e+02	1.629948157651889273e-01	0.000000000000000000e+00	0.000000000000000000e+00	3.752732693260293129e+00	1.000000000000000000e+00
6.380000000000000000e+02	1.089230026232263953e+02	2.616775883716146822e+01	-2.522404078216519425e-03	8.840927298453452465e+01	3.362166402513389052e-01	0.000000000000000000e+00	0.000000000000000000e+00	3.838807751619605302e+00	1.000000000000000000e+00
6.390000000000000000e+02	9.395881791154899076e+01	2.151611905883980569e+01	2.391667441640410972e-03	-8.374397863491620342e+01	2.491724636779608648e-01	0.000000000000000000e+00	0.000000000000000000e+00	4.987884425348074302e+00	1.000000000000000000e+00
6.390000000000000000e+02	1.345242150872469722e+02	5.356962041769687488e+00	-1.567480624863114812e-03	5.433314017340653379e+01	3.492212499633465805e-01	0.000000000000000000e+00	0.000000000000000000e+00	1.098784800889515445e+01	1.000000000000000000e+00
6.390000000000000000e+02	4.463591055749488845e+01	1.619860352494969291e+01	-3.508423497012152451e-03	1.235950552074331767e+02	1.769313417701391389e-01	0.000000000000000000e+00	0.000000000000000000e+00	1.010395760127524234e+01	1.000000000000000000e+00
6.390000000000000000e+02	1.402258975628104452e+02	1.950639563215241168e+01	-1.786633627636396342e-03	6.215354379029840715e+01	2.689593868883713990e-01	0.000000000000000000e+00	0.000000000000000000e+00	8.211022694080975626e+00	1.000000000000000000e+00
6.400000000000000000e+02	1.214123293193143525e+02	2.807748664469407629e+01	-3.049741143606975180e-03	1.072271246284247042e+02	2.215971114478442194e-01	0.000000000000000000e+00	0.000000000000000000e+00	7.710373325874029682e+00	1.000000000000000000e+00
6.410000000000000000e+02	1.199145555774271621e+01	9.410044459445183307e+00	2.063575371095255871e-03	-7.203611982077410403e+01	2.062543026061437468e-01	0.000000000000000000e+00	0.000000000000000000e+00	5.204257645784731601e+00	1.000000000000000000e+00
6.420000000000000000e+02	6.631515816025350318e+01	1.998066404488436731e+01	-2.394092856657978937e-03	8.383052878086823512e+01	2.295841782384075991e-01	0.000000000000000000e+00	0.000000000000000000e+00	4.914071702278834941e+00	1.000000000000000000e+00
6.420000000000000000e+02	1.195765250890755169e+02	2.058884994282457370e+01	-1.729926455509618859e-03	6.012996679891789853e+01	3.652732399352258685e-01	0.000000000000000000e+00	0.000000000000000000e+00	7.710373325874029682e+00	1.000000000000000000e+00
6.430000000000000000e+02	8.690954988771918011e+01	2.783000826780109094e+01	-2.039669157313785727e-03	7.118303435830289061e+01	2.398119779561913578e-01	0.000000000000000000e+00	0.000000000000000000e+00	7.423110917450679302e+00	1.000000000000000000e+00
6.430000000000000000e+02	7.435580340020889878e+01	5.414271200642736481e+00	-1.984545494412227190e-03	6.921596437853332873e+01	2.861675054753108904e-01	0.000000000000000000e+00	0.000000000000000000e+00	9.193369972049746153e+00	1.000000000000000000e+00
6.440000000000000000e+02	6.708127855091214542e+01	1.195766812917168309e+01	-2.087770460747718701e-03	7.289951372473484525e+01	2.645528430120983598e-01	0.000000000000000000e+00	0.000000000000000000e+00	3.936385590485068864e+00	1.000000000000000000e+00
6.450000000000000000e+02	9.789890223650755274e+01	2.118850406115061347e+01	-1.895394491796948550e-03	6.603463984964551514e+01	3.834189906094320754e-01	0.000000000000000000e+00	0.000000000000000000e+00	8.805369419452960145e+00	1.000000000000000000e+00
6.450000000000000000e+02	2.205320502305282560e+01	1.089878333010076972e+01	1.737348693266290182e-03	-6.039482693892589538e+01	2.903169363815066850e-01	0.000000000000000000e+00	0.000000000000000000e+00	7.389647761920533853e+00	1.000000000000000000e+00
6.450000000000000000e+02	1.083705365062680386e+02	1.480280572460069521e+01	-2.120869581912586312e-03	7.408064509687240218e+01	2.386855760577810681e-01	0.000000000000000000e+00	0.000000000000000000e+00	7.246628432415479715e+00	1.000000000000000000e+00
6.460000000000000000e+02	1.013317132612190647e+02	1.307984578239348927e+01	-1.937052693727390074e-03	6.752119923476635677e+01	3.384017603803557428e-01	0.000000000000000000e+00	0.000000000000000000e+00	6.403550018381019449e+00	1.000000000000000000e+00
6.460000000000000000e+02	5.786641280116074881e+01	2.648689874527931565e+01	-2.084101639197676655e-03	7.276859302113234662e+01	2.625205593315204089e-01	0.000000000000000000e+00	0.000000000000000000e+00	1.066360108590970768e+01	1.000000000000000000e+00
6.480000000000000000e+02	1.274910149591262254e+01	9.340747387423911974e+00	-1.755721226775579236e-03	6.105044482090468705e+01	3.081955858682251526e-01	0.000000000000000000e+00	0.000000000000000000e+00	5.960689721200972180e+00	1.000000000000000000e+00
6.490000000000000000e+02	2.782307784704021358e+01	2.135951637114565216e+01	-2.392612050154057680e-03	8.377768668245919059e+01	3.460226000990890283e-01	0.000000000000000000e+00	0.000000000000000000e+00	1.145927654965802311e+01	1.000000000000000000e+00
6.490000000000000000e+02	5.845952686116439168e+01	6.111716013144014248e+00	-4.336439821302468835e-03	1.531425483988655856e+02	1.125788206347786424e-01	0.000000000000000000e+00	0.000000000000000000e+00	7.833697123314173005e+00	1.000000000000000000e+00
6.490000000000000000e+02	1.316935239798000339e+02	2.646865337943557961e+01	-1.789208004347530613e-03	6.224540958583041572e+01	3.234712158987351760e-01	0.000000000000000000e+00	0.000000000000000000e+00	2.277174771753513838e+01	1.000000000000000000e+00
6.500000000000000000e+02	7.470547534149160640e+01	1.503746863378120402e+01	-5.361403172237514010e-03	1.897180321723020597e+02	2.157673759144769221e-01	0.000000000000000000e+00	0.000000000000000000e+00	4.253520907663424389e+00	1.000000000000000000e+00
6.500000000000000000e+02	1.762720686820501470e+01	4.981230256528811573e+00	-1.755459721595408872e-03	6.104111309361388749e+01	3.269645095773583421e-01	0.000000000000000000e+00	0.000000000000000000e+00	6.542270373330327793e+00	1.000000000000000000e+00
6.500000000000000000e+02	1.642387797991327147e+01	2.253137874823409703e+01	1.504393772451657028e-03	-5.208190636627826109e+01	2.155168511502311146e-01	0.000000000000000000e+00	0.000000000000000000e+00	1.133607905741338939e+01	1.000000000000000000e+00
6.510000000000000000e+02	5.066046628721289125e+01	5.375873106229747123e+00	-2.111267352081887955e-03	7.373799264882036653e+01	3.303961131421251363e-01	0.000000000000000000e+00	0.000000000000000000e+00	7.833697123314173005e+00	1.000000000000000000e+00
6.510000000000000000e+02	9.610635782684229866e+01	9.378344273230382555e+00	1.900483132757656984e-03	-6.621622634707240707e+01	3.233297463510746983e-01	0.000000000000000000e+00	0.000000000000000000e+00	4.489674184658863254e+00	1.000000000000000000e+00
6.520000000000000000e+02	8.993838342272573172e+00	1.396976678675076222e+01	-1.767188161843000422e-03	6.145963866876949311e+01	2.646809989279275133e-01	0.000000000000000000e+00	0.000000000000000000e+00	5.960689721200972180e+00	1.000000000000000000e+00
6.520000000000000000e+02	7.429471724201663108e+01	2.522242081383225809e+01	-2.153659004885411562e-03	7.525072498976695101e+01	2.605864459294112701e-01	0.000000000000000000e+00	0.000000000000000000e+00	7.662197303212693100e+00	1.000000000000000000e+00
6.520000000000000000e+02	8.617637668413706820e+01	2.812121005042577337e+01	1.638064993806969284e-03	-5.685192041916754846e+01	3.273992104825905747e-01	0.000000000000000000e+00	0.000000000000000000e+00	8.277763096537350762e+00	1.000000000000000000e+00
6.540000000000000000e+02	3.836394367510616377e+01	6.337019381524415351e+00	-4.018180902819716224e-03	1.417855824174984605e+02	1.370742507242898034e-01	0.000000000000000000e+00	0.000000000000000000e+00	1.233402896512590807e+01	1.000000000000000000e+00
6.540000000000000000e+02	1.429437300996506792e+02	6.670033317119576033e+00	-1.481135720143344223e-03	5.125195033513979581e+01	3.445243123916655881e-01	0.000000000000000000e+00	0.000000000000000000e+00	9.954998263181069618e+00	1.000000000000000000e+00
6.550000000000000000e+02	1.329933196522391086e+02	6.972229193962329319e+00	-2.382673655447852326e-03	8.342303830017389998e+01	2.513764440553117874e-01	0.000000000000000000e+00	0.000000000000000000e+00	9.954998263181069618e+00	1.000000000000000000e+00
[truncated: 9,121 more rows]
