# Supplementary material for: Structural basis for higher-order DNA binding by a bacterial transcriptional regulator
Source: PLoS Genet. 2025 Jun 27;21(6):e1011749. doi: 10.1371/journal.pgen.1011749 (PMC12204516; doi:10.1371/journal.pgen.1011749)
Supplement: S1 Appendix — (ZIP) [file pgen.1011749.s012.zip › Raw data files/Figure 5/Figure5C_MP_Xre4_RES2_10nM_60sec.csv]

frame_indices	x_coords	y_coords	contrasts	masses_kDa	fit_errors	diffblur_errors	frame_signal_scores	neareast_neighbour_distances	selections
5.000000000000000000e+00	4.700592811805345406e+01	2.297305910859562772e+01	-3.090922200402715109e-03	1.086966572446216333e+02	1.193964838769152603e-01	0.000000000000000000e+00	0.000000000000000000e+00	2.127670007725831169e+01	1.000000000000000000e+00
5.000000000000000000e+00	1.084336643867262637e+02	3.107358705085238881e+01	-3.022379049131042501e-03	1.062507171875159884e+02	1.500726903492707320e-01	0.000000000000000000e+00	0.000000000000000000e+00	8.956292730318359929e+00	1.000000000000000000e+00
5.000000000000000000e+00	1.380356994869732148e+02	3.149505099662087204e+01	-3.864741272833986403e-03	1.363101391329894341e+02	1.619807795551423402e-01	0.000000000000000000e+00	0.000000000000000000e+00	2.302200702570233659e+01	1.000000000000000000e+00
5.000000000000000000e+00	8.444374219635892587e+01	3.210999817351677876e+01	-1.969638346682690486e-03	6.868400766086875819e+01	1.797861661239289477e-01	0.000000000000000000e+00	0.000000000000000000e+00	2.401229923841242098e+01	1.000000000000000000e+00
6.000000000000000000e+00	1.458672789569781969e+01	2.538153169455437563e+01	-3.137427991929413965e-03	1.103562012876392089e+02	2.036834856250042680e-01	0.000000000000000000e+00	0.000000000000000000e+00	7.566114208369936200e+00	1.000000000000000000e+00
6.000000000000000000e+00	2.701208187770261659e+01	3.024932729323619540e+01	-3.733563846543969111e-03	1.316291153458123233e+02	2.794683447356443029e-01	0.000000000000000000e+00	0.000000000000000000e+00	1.334484378210058253e+01	1.000000000000000000e+00
7.000000000000000000e+00	2.712458815393619460e+01	1.101223951077624896e+01	-3.558580801134940928e-03	1.253849022896617953e+02	1.673641960776443005e-01	0.000000000000000000e+00	0.000000000000000000e+00	1.172697549067473410e+01	1.000000000000000000e+00
7.000000000000000000e+00	1.417001854634714242e+01	1.410038029998992748e+01	-2.146552723563465576e-03	7.499713965235640956e+01	3.075755050088669895e-01	0.000000000000000000e+00	0.000000000000000000e+00	6.354201198720621946e+00	1.000000000000000000e+00
8.000000000000000000e+00	1.839687790060916228e+01	1.884480153688597781e+01	-2.459696572503289932e-03	8.617157604093692669e+01	2.694543847911701206e-01	0.000000000000000000e+00	0.000000000000000000e+00	6.354201198720621946e+00	1.000000000000000000e+00
8.000000000000000000e+00	1.105447556638550282e+02	1.297935199658945749e+01	-2.806363357095667792e-03	9.854226748378779632e+01	2.069286591714589729e-01	0.000000000000000000e+00	0.000000000000000000e+00	3.895680039487368518e+00	1.000000000000000000e+00
8.000000000000000000e+00	1.157145319619531563e+02	2.585782758331909648e+01	-1.709961116508548979e-03	5.941751017107983301e+01	3.165294966762149942e-01	0.000000000000000000e+00	0.000000000000000000e+00	8.956292730318359929e+00	1.000000000000000000e+00
1.000000000000000000e+01	1.008401216202632185e+02	1.038690014815178841e+01	-2.411015422133260065e-03	8.443440502520556379e+01	3.195979372005558483e-01	0.000000000000000000e+00	0.000000000000000000e+00	6.229883120329715140e+00	1.000000000000000000e+00
1.100000000000000000e+01	7.934244053417918963e+01	1.010788028857843557e+01	2.450694059619462802e-03	-8.585032429705536572e+01	2.662192687637189303e-01	0.000000000000000000e+00	0.000000000000000000e+00	7.979017505757758144e+00	1.000000000000000000e+00
1.200000000000000000e+01	1.246491843048275996e+02	1.037719364138973965e+01	-3.443769815736073044e-03	1.212879096219360093e+02	1.680677259102650867e-01	0.000000000000000000e+00	0.000000000000000000e+00	1.152779539947642640e+01	1.000000000000000000e+00
1.200000000000000000e+01	8.515608172536632026e+01	1.557288682629831555e+01	-5.483616960707553625e-03	1.940791914596055960e+02	9.537182476512073848e-02	0.000000000000000000e+00	0.000000000000000000e+00	7.979017505757758144e+00	1.000000000000000000e+00
1.200000000000000000e+01	3.741523810629906421e+01	2.364937525500159765e+01	-3.027860333937283915e-03	1.064463150528497692e+02	2.286999342972174665e-01	0.000000000000000000e+00	0.000000000000000000e+00	1.399089981212942924e+01	1.000000000000000000e+00
1.200000000000000000e+01	2.200703158475868548e+01	2.578632234647799493e+01	-1.820957498902104526e-03	6.337837997139224910e+01	3.247606773307766259e-01	0.000000000000000000e+00	0.000000000000000000e+00	7.824188186206757045e+00	1.000000000000000000e+00
1.300000000000000000e+01	1.066689929151728222e+02	1.258592336775360643e+01	-3.074647963723488829e-03	1.081159164024802237e+02	1.451532673685917985e-01	0.000000000000000000e+00	0.000000000000000000e+00	3.895680039487368518e+00	1.000000000000000000e+00
1.300000000000000000e+01	8.736405823188665920e+01	2.520010857006155192e+01	-2.698817015269428573e-03	9.470451125887537103e+01	3.232701443677445940e-01	0.000000000000000000e+00	0.000000000000000000e+00	3.769310839230093801e+00	1.000000000000000000e+00
1.400000000000000000e+01	9.356554658512963840e+01	5.148249648625003339e+00	-1.897815807516028616e-03	6.612104371346443088e+01	2.929985092356607312e-01	0.000000000000000000e+00	0.000000000000000000e+00	8.964535738005675825e+00	1.000000000000000000e+00
1.500000000000000000e+01	2.476273574939788347e+01	1.767782087932575052e+01	-2.603183153791638511e-03	9.129184802025226020e+01	3.439434012822597531e-01	0.000000000000000000e+00	0.000000000000000000e+00	8.563976966679669900e+00	1.000000000000000000e+00
1.500000000000000000e+01	6.910642659414283173e+01	2.243417553844868095e+01	-2.821563005162050931e-03	9.908466198082690823e+01	2.479537894197133552e-01	0.000000000000000000e+00	0.000000000000000000e+00	1.573437580348546838e+01	1.000000000000000000e+00
1.600000000000000000e+01	1.332282802188493349e+02	1.807714039901121339e+01	-2.469014147857575853e-03	8.650407068659187360e+01	3.385024473494736563e-01	0.000000000000000000e+00	0.000000000000000000e+00	1.045881414646724217e+01	1.000000000000000000e+00
1.600000000000000000e+01	9.528400243343615017e+00	5.770153452286922224e+00	3.386278575879340252e-03	-1.192363534286571110e+02	2.971257211005405852e-01	0.000000000000000000e+00	0.000000000000000000e+00	9.649149179187585190e+00	1.000000000000000000e+00
1.600000000000000000e+01	1.136360403972875019e+02	3.031111377496026549e+01	1.623765263883596502e-03	-5.634163920833233874e+01	2.804709311877185973e-01	0.000000000000000000e+00	0.000000000000000000e+00	1.311038844228956890e+01	1.000000000000000000e+00
1.700000000000000000e+01	6.100396849536132038e+01	8.946375321852984897e+00	-2.467658768124719390e-03	8.645570440170889981e+01	1.616305922246609184e-01	0.000000000000000000e+00	0.000000000000000000e+00	9.346089142705128694e+00	1.000000000000000000e+00
1.800000000000000000e+01	3.524571187691439178e+01	1.465286163895253146e+01	-3.526110053726333547e-03	1.242261942306161444e+02	1.696601681570027997e-01	0.000000000000000000e+00	0.000000000000000000e+00	1.091069048667408303e+01	1.000000000000000000e+00
1.800000000000000000e+01	8.811240467272327237e+01	2.150583167096145232e+01	2.695765657269789950e-03	-9.459562454121770259e+01	1.992478278869095343e-01	0.000000000000000000e+00	0.000000000000000000e+00	3.769310839230093801e+00	1.000000000000000000e+00
1.800000000000000000e+01	1.366786989011611979e+02	4.698486397334125542e+00	-2.101824816789955950e-03	7.340103884843804849e+01	2.637734198490960802e-01	0.000000000000000000e+00	0.000000000000000000e+00	1.365831080361715344e+01	1.000000000000000000e+00
1.900000000000000000e+01	9.949388247293640575e+01	2.222059174651850100e+01	-3.562016388233401037e-03	1.255075000977271600e+02	1.140912689599715701e-01	0.000000000000000000e+00	0.000000000000000000e+00	9.478384199525622833e+00	1.000000000000000000e+00
1.900000000000000000e+01	1.379754255225925590e+02	3.064996615371513045e+01	-2.091683837301911830e-03	7.303916129411052793e+01	2.860672230528017446e-01	0.000000000000000000e+00	0.000000000000000000e+00	4.711562390630435360e+00	1.000000000000000000e+00
2.000000000000000000e+01	8.494125025406145824e+01	1.436025395534592874e+01	-2.563743571957479046e-03	8.988445937158454058e+01	1.800482767695986697e-01	0.000000000000000000e+00	0.000000000000000000e+00	7.817640388051852796e+00	1.000000000000000000e+00
2.100000000000000000e+01	1.233462392151190699e+02	2.150234972851752246e+01	-2.980654824625561094e-03	1.047618018082809499e+02	1.037896661104763529e-01	0.000000000000000000e+00	0.000000000000000000e+00	1.045881414646724217e+01	1.000000000000000000e+00
2.100000000000000000e+01	1.895225507960394751e+01	7.843083723017026720e+00	-3.098573658493682624e-03	1.089696970376971734e+02	1.779215561270087731e-01	0.000000000000000000e+00	0.000000000000000000e+00	7.109605397468795829e+00	1.000000000000000000e+00
2.100000000000000000e+01	6.087757753310960140e+01	1.829160980730340569e+01	-2.441646130194947712e-03	8.552745187869264498e+01	1.606491243525215440e-01	0.000000000000000000e+00	0.000000000000000000e+00	9.346089142705128694e+00	1.000000000000000000e+00
2.200000000000000000e+01	1.185942528881073699e+01	8.331196892839125567e+00	-2.889036109398037712e-03	1.014924177575338149e+02	2.793094322934679408e-01	0.000000000000000000e+00	0.000000000000000000e+00	7.109605397468795829e+00	1.000000000000000000e+00
2.200000000000000000e+01	2.341630209884865010e+01	2.612082261541379680e+01	-2.083915994088422242e-03	7.276196833579606960e+01	2.232197298767621962e-01	0.000000000000000000e+00	0.000000000000000000e+00	9.493593061225148233e+00	1.000000000000000000e+00
2.200000000000000000e+01	3.281849832178629356e+01	2.743498219382099990e+01	-2.290586634543627983e-03	8.013694291368626921e+01	2.444884898826322761e-01	0.000000000000000000e+00	0.000000000000000000e+00	9.493593061225148233e+00	1.000000000000000000e+00
2.300000000000000000e+01	1.333128808920985477e+02	2.997210353529260018e+01	-1.965907382142135021e-03	6.855086940486393132e+01	2.867965128336422698e-01	0.000000000000000000e+00	0.000000000000000000e+00	4.711562390630435360e+00	1.000000000000000000e+00
2.400000000000000000e+01	5.043626307750724891e+01	4.880679214600407434e+00	-7.031763766397083719e-03	2.493243066324927497e+02	8.373507907616428714e-02	0.000000000000000000e+00	0.000000000000000000e+00	1.699629685911221699e+01	1.000000000000000000e+00
2.400000000000000000e+01	8.981972793434215419e+01	2.403820098658570004e+01	-2.431642422144340236e-03	8.517047281095778999e+01	2.923079967232081744e-01	0.000000000000000000e+00	0.000000000000000000e+00	9.584365823384597860e+00	1.000000000000000000e+00
2.500000000000000000e+01	1.356168827338696588e+02	2.263354343066931307e+01	-2.834895845741117800e-03	9.956044005992467305e+01	2.400410274246288500e-01	0.000000000000000000e+00	0.000000000000000000e+00	4.308212941326706513e+00	1.000000000000000000e+00
2.700000000000000000e+01	8.476547672037402492e+01	3.218157945639566009e+01	3.350856022769113565e-03	-1.179723111433257827e+02	2.631811645301309621e-01	0.000000000000000000e+00	0.000000000000000000e+00	9.584365823384597860e+00	1.000000000000000000e+00
2.700000000000000000e+01	1.052523525712881565e+02	1.100559486157776945e+01	-4.055230380189700848e-03	1.431076809658260061e+02	1.597835950101531566e-01	0.000000000000000000e+00	0.000000000000000000e+00	7.299018116264841538e+00	1.000000000000000000e+00
2.800000000000000000e+01	9.159256888799740537e+00	1.701219573815424368e+01	-3.061726811806694207e-03	1.076548292993797133e+02	1.668499433813143140e-01	0.000000000000000000e+00	0.000000000000000000e+00	7.268001552457914904e+00	1.000000000000000000e+00
2.800000000000000000e+01	1.225251323171010824e+02	2.503212722797128009e+01	-3.244645779760979738e-03	1.141822331701252295e+02	1.652002594682248082e-01	0.000000000000000000e+00	0.000000000000000000e+00	6.573319242768288717e+00	1.000000000000000000e+00
2.900000000000000000e+01	1.117890053323271928e+02	7.757851623086909676e+00	-1.959520271385701857e-03	6.832294743514867719e+01	3.921127413024400044e-01	0.000000000000000000e+00	0.000000000000000000e+00	7.299018116264841538e+00	1.000000000000000000e+00
3.000000000000000000e+01	1.263179429270891632e+02	1.966341103654248457e+01	-2.785102671714554008e-03	9.778358684173394977e+01	2.060415201367999938e-01	0.000000000000000000e+00	0.000000000000000000e+00	6.573319242768288717e+00	1.000000000000000000e+00
3.100000000000000000e+01	1.011131208267803672e+01	9.806820142507614690e+00	-5.922816459513342326e-03	2.097518827097053133e+02	7.564682164795333286e-02	0.000000000000000000e+00	0.000000000000000000e+00	5.620370952380385532e+00	1.000000000000000000e+00
3.100000000000000000e+01	6.628383074046107026e+01	2.725428364342823429e+01	-2.565364736132647993e-03	8.994231008783587811e+01	1.682657052822836841e-01	0.000000000000000000e+00	0.000000000000000000e+00	1.128214337988273464e+01	1.000000000000000000e+00
3.100000000000000000e+01	1.355212494246543713e+02	9.578113165614812630e+00	-1.979087282157104138e-03	6.902118984968105053e+01	2.459060582108528736e-01	0.000000000000000000e+00	0.000000000000000000e+00	3.686262225902948497e+00	1.000000000000000000e+00
3.100000000000000000e+01	6.399369921017356688e+01	9.524442920508885635e+00	2.011486653818745935e-03	-7.017735088841367030e+01	4.242891122548018146e-01	0.000000000000000000e+00	0.000000000000000000e+00	4.055877983645893359e+00	1.000000000000000000e+00
3.100000000000000000e+01	2.719299332244243317e+01	1.490993596299766999e+01	-3.582201468311002959e-03	1.262277981144029013e+02	2.461189563000424352e-01	0.000000000000000000e+00	0.000000000000000000e+00	7.895989566683863536e+00	1.000000000000000000e+00
3.100000000000000000e+01	9.542081108006993873e+01	2.064799864977729627e+01	-2.830883228125226359e-03	9.941725110554385481e+01	2.299671646976318984e-01	0.000000000000000000e+00	0.000000000000000000e+00	6.899582631006852651e+00	1.000000000000000000e+00
3.300000000000000000e+01	2.338707284160869548e+01	3.189144322821289634e+01	-3.391353917756968241e-03	1.194174653526302734e+02	1.459481423702418956e-01	0.000000000000000000e+00	0.000000000000000000e+00	9.801199255651079412e+00	1.000000000000000000e+00
3.300000000000000000e+01	5.551206296028593812e+01	2.389932043435831943e+01	1.897641749470089330e-03	-6.611483250871347650e+01	3.640047852858968591e-01	0.000000000000000000e+00	0.000000000000000000e+00	6.180094395655502559e+00	1.000000000000000000e+00
3.300000000000000000e+01	6.536422594149892973e+01	5.707139854606717577e+00	-3.050805864077857192e-03	1.072651188320910762e+02	1.986806630381683370e-01	0.000000000000000000e+00	0.000000000000000000e+00	4.055877983645893359e+00	1.000000000000000000e+00
3.300000000000000000e+01	9.653998762233489117e+01	1.012479757479062492e+01	-2.519631348337477393e-03	8.831032902072692536e+01	1.862791415582308874e-01	0.000000000000000000e+00	0.000000000000000000e+00	1.058254775549615800e+01	1.000000000000000000e+00
3.300000000000000000e+01	4.990091360831048917e+01	2.130922976238599276e+01	1.891601872930249052e-03	-6.589930147906743230e+01	3.993748383601770646e-01	0.000000000000000000e+00	0.000000000000000000e+00	4.226990258192140359e+00	1.000000000000000000e+00
3.400000000000000000e+01	4.293918486782883548e+01	1.491095198369123942e+01	-2.160336614950382397e-03	7.548901333281246195e+01	2.570887574311088164e-01	0.000000000000000000e+00	0.000000000000000000e+00	4.222491818819184672e+00	1.000000000000000000e+00
3.400000000000000000e+01	2.394290707320335798e+01	2.210601757799395273e+01	-1.794584482951273484e-03	6.243726747591988158e+01	2.509969203901454282e-01	0.000000000000000000e+00	0.000000000000000000e+00	7.895989566683863536e+00	1.000000000000000000e+00
3.500000000000000000e+01	4.573595537683416268e+01	2.058772468762293428e+01	-1.873719997785624342e-03	6.526119258122812994e+01	3.151710529039515318e-01	0.000000000000000000e+00	0.000000000000000000e+00	4.226990258192140359e+00	1.000000000000000000e+00
3.500000000000000000e+01	1.092638356096633316e+02	3.211114841290444843e+01	-1.996881916309598340e-03	6.965618558109432001e+01	2.759637763787604614e-01	0.000000000000000000e+00	0.000000000000000000e+00	1.234910104320129776e+01	1.000000000000000000e+00
3.500000000000000000e+01	1.143583029040160710e+02	5.171994632392405755e+00	-1.747247835394004790e-03	6.074807460571599904e+01	2.477767910929863371e-01	0.000000000000000000e+00	0.000000000000000000e+00	7.321312670934751132e+00	1.000000000000000000e+00
3.500000000000000000e+01	1.187695394515748859e+02	1.887259580669242354e+01	-1.486595362733176672e-03	5.144677590502091391e+01	3.778050818975965397e-01	0.000000000000000000e+00	0.000000000000000000e+00	7.589715657184979314e+00	1.000000000000000000e+00
3.500000000000000000e+01	9.115046831648031400e+01	2.606726180666026593e+01	2.094526975949999835e-03	-7.314061777193865055e+01	2.978938417200813760e-01	0.000000000000000000e+00	0.000000000000000000e+00	6.899582631006852651e+00	1.000000000000000000e+00
3.600000000000000000e+01	1.441575705854839562e+01	1.342072704391855531e+01	-2.757859177924139489e-03	9.681141162770897779e+01	1.602356715092931871e-01	0.000000000000000000e+00	0.000000000000000000e+00	5.620370952380385532e+00	1.000000000000000000e+00
3.600000000000000000e+01	5.210496091026604049e+00	1.963048983276625137e+01	-1.954036456107198158e-03	6.812725927073533683e+01	2.711874030720332618e-01	0.000000000000000000e+00	0.000000000000000000e+00	8.850237420776505104e+00	1.000000000000000000e+00
3.800000000000000000e+01	8.471059411810331596e+01	1.503006878372100275e+01	2.977528217596211568e-03	-1.046502298534753947e+02	1.529360606147072144e-01	0.000000000000000000e+00	0.000000000000000000e+00	7.081019861626899115e+00	1.000000000000000000e+00
3.800000000000000000e+01	1.071794767749639163e+02	6.609379283217574397e+00	-2.995925603254537013e-03	1.053067345763085285e+02	1.706133680161374677e-01	0.000000000000000000e+00	0.000000000000000000e+00	7.321312670934751132e+00	1.000000000000000000e+00
3.800000000000000000e+01	7.254159541211502926e+01	1.723998267282610897e+01	-1.485089685282176475e-03	5.139304629495548937e+01	3.343218557783571576e-01	0.000000000000000000e+00	0.000000000000000000e+00	5.379064336167491689e+00	1.000000000000000000e+00
3.900000000000000000e+01	4.408102822545080812e+01	1.084577905912215989e+01	-4.492610006521700894e-03	1.587154306586748476e+02	1.200486632902074691e-01	0.000000000000000000e+00	0.000000000000000000e+00	4.222491818819184672e+00	1.000000000000000000e+00
3.900000000000000000e+01	1.191011827960460323e+01	2.541337535250690394e+01	-2.363830827886960299e-03	8.275063812794302009e+01	2.075983508911044551e-01	0.000000000000000000e+00	0.000000000000000000e+00	8.850237420776505104e+00	1.000000000000000000e+00
4.000000000000000000e+01	1.022925365466504104e+02	2.191795038925992856e+01	-2.415954230503873038e-03	8.461064479539312799e+01	2.168853143988300758e-01	0.000000000000000000e+00	0.000000000000000000e+00	1.188959501767552140e+01	1.000000000000000000e+00
4.000000000000000000e+01	3.691403820739196817e+01	2.402219404411307835e+01	-3.050909494533009681e-03	1.072688168511738098e+02	1.244284069197240106e-01	0.000000000000000000e+00	0.000000000000000000e+00	8.060484915723892030e+00	1.000000000000000000e+00
4.000000000000000000e+01	2.547313855843833252e+01	1.424840468348376454e+01	-2.763948114846588849e-03	9.702869336114984833e+01	2.266888243997844388e-01	0.000000000000000000e+00	0.000000000000000000e+00	8.807623940614377034e+00	1.000000000000000000e+00
4.200000000000000000e+01	8.738683791152527647e+01	2.158587242926477856e+01	-2.640570012430689794e-03	9.262598590942157273e+01	1.854996243439862580e-01	0.000000000000000000e+00	0.000000000000000000e+00	7.081019861626899115e+00	1.000000000000000000e+00
4.300000000000000000e+01	3.758801679269152629e+01	1.136476805977394555e+01	-4.641266795318055999e-03	1.640201998111251100e+02	8.151627152600959825e-02	0.000000000000000000e+00	0.000000000000000000e+00	6.513719908680467796e+00	1.000000000000000000e+00
4.300000000000000000e+01	6.771732584168761093e+01	1.486074829082901871e+01	-2.701920943395540089e-03	9.481527392439598145e+01	2.395526708910351577e-01	0.000000000000000000e+00	0.000000000000000000e+00	5.379064336167491689e+00	1.000000000000000000e+00
4.400000000000000000e+01	2.453247481793252049e+01	2.300565260772235732e+01	-2.486543192539794351e-03	8.712958894415048405e+01	2.254206208772159270e-01	0.000000000000000000e+00	0.000000000000000000e+00	8.807623940614377034e+00	1.000000000000000000e+00
4.400000000000000000e+01	5.640255397486111377e+01	2.662849954601734126e+01	-3.799628604136144529e-03	1.339866147306481423e+02	1.117521326553788663e-01	0.000000000000000000e+00	0.000000000000000000e+00	7.138321884346303214e+00	1.000000000000000000e+00
4.400000000000000000e+01	3.880907823098732479e+01	3.185674829981800116e+01	1.779281170285877374e-03	-6.189117374138547234e+01	3.039939625335206230e-01	0.000000000000000000e+00	0.000000000000000000e+00	6.905149055135002989e+00	1.000000000000000000e+00
4.500000000000000000e+01	1.502372150057052025e+01	2.098139854770143842e+01	-3.012772781715737647e-03	1.059079206595706211e+02	1.740106211954856041e-01	0.000000000000000000e+00	0.000000000000000000e+00	9.721830802372258162e+00	1.000000000000000000e+00
4.500000000000000000e+01	6.351734898775925586e+01	2.720757747598625542e+01	-2.497465065968783749e-03	8.751933244474794549e+01	2.270270005782369926e-01	0.000000000000000000e+00	0.000000000000000000e+00	6.457366431393706030e+00	1.000000000000000000e+00
4.600000000000000000e+01	8.209765373968080837e+01	5.530168435148608452e+00	-1.846821896402938649e-03	6.430134258292217453e+01	3.716041609388160971e-01	0.000000000000000000e+00	0.000000000000000000e+00	9.531035110557416701e+00	1.000000000000000000e+00
4.600000000000000000e+01	5.694510104028635311e+01	1.052008782628150030e+01	-2.644644646053701670e-03	9.277138788484363374e+01	2.383456455574521904e-01	0.000000000000000000e+00	0.000000000000000000e+00	1.161387792429428956e+01	1.000000000000000000e+00
4.600000000000000000e+01	3.427590754456996791e+01	2.664796274064605441e+01	-1.495313859625565893e-03	5.175789263063401080e+01	4.057121067539781745e-01	0.000000000000000000e+00	0.000000000000000000e+00	6.523984306510339337e+00	1.000000000000000000e+00
4.700000000000000000e+01	1.162696112823353474e+02	8.959505473107588713e+00	-4.210331204379617713e-03	1.486424034251507464e+02	1.739108236077165914e-01	0.000000000000000000e+00	0.000000000000000000e+00	9.899116355174779613e+00	1.000000000000000000e+00
4.700000000000000000e+01	1.009553778809281255e+02	3.116862301086710829e+01	-2.454404851113316417e-03	8.598274268445061352e+01	1.666547414311273512e-01	0.000000000000000000e+00	0.000000000000000000e+00	1.661127284739139043e+01	1.000000000000000000e+00
4.800000000000000000e+01	1.236521373524278857e+02	1.555426198397990767e+01	-4.342577699269706618e-03	1.533615765775699629e+02	1.657353699838702843e-01	0.000000000000000000e+00	0.000000000000000000e+00	9.629391573649545677e+00	1.000000000000000000e+00
4.800000000000000000e+01	6.989578151058286437e+01	2.821414579511633036e+01	-3.464977652200473043e-03	1.220447043675878547e+02	1.156471697264810361e-01	0.000000000000000000e+00	0.000000000000000000e+00	6.457366431393706030e+00	1.000000000000000000e+00
4.900000000000000000e+01	1.383990571882852407e+02	1.478683205610824380e+01	-2.552215914220604207e-03	8.947309865501242143e+01	2.350800113743657382e-01	0.000000000000000000e+00	0.000000000000000000e+00	1.107409041133503358e+01	1.000000000000000000e+00
5.000000000000000000e+01	1.204298751194137793e+02	2.914783654620623921e+01	-3.493213641306441332e-03	1.230522964541050186e+02	1.237544430334327483e-01	0.000000000000000000e+00	0.000000000000000000e+00	9.314971482268164849e+00	1.000000000000000000e+00
5.100000000000000000e+01	8.964793279378359614e+01	1.134686135156210440e+01	-2.861838308018041423e-03	1.005218730623115988e+02	2.208190927801914061e-01	0.000000000000000000e+00	0.000000000000000000e+00	6.357725076385816187e+00	1.000000000000000000e+00
5.100000000000000000e+01	1.157682472757855550e+02	2.108322746932103442e+01	-1.676434559065090747e-03	5.822112587437915465e+01	3.546616146704648642e-01	0.000000000000000000e+00	0.000000000000000000e+00	6.620486076804338538e+00	1.000000000000000000e+00
5.200000000000000000e+01	8.296216960328558798e+01	1.422559382768776537e+01	-3.363891747408154394e-03	1.184374867367509268e+02	1.951007918875939939e-01	0.000000000000000000e+00	0.000000000000000000e+00	6.463902059246263043e+00	1.000000000000000000e+00
5.200000000000000000e+01	6.774201047782277385e+01	9.153196259374450250e+00	2.881874249110608858e-03	-1.012368491028189936e+02	3.683265497201605454e-01	0.000000000000000000e+00	0.000000000000000000e+00	3.986587424358542631e+00	1.000000000000000000e+00
5.200000000000000000e+01	7.905569872635935269e+01	9.075689448065242360e+00	-1.966987185879009569e-03	6.858940184997089773e+01	4.408587622906561254e-01	0.000000000000000000e+00	0.000000000000000000e+00	6.463902059246263043e+00	1.000000000000000000e+00
5.200000000000000000e+01	9.545831521901918393e+01	8.766139704538071342e+00	-2.259376026393546642e-03	7.902320251417735619e+01	3.205277226894210907e-01	0.000000000000000000e+00	0.000000000000000000e+00	6.357725076385816187e+00	1.000000000000000000e+00
5.300000000000000000e+01	6.382559998018118819e+01	8.408476106554301666e+00	-3.502795217814343338e-03	1.233942118950512850e+02	2.510872553110715666e-01	0.000000000000000000e+00	0.000000000000000000e+00	3.986587424358542631e+00	1.000000000000000000e+00
5.300000000000000000e+01	1.426127001533205600e+02	4.545704608330293439e+00	-2.596388651010373902e-03	9.104938839864921363e+01	2.026439287680801282e-01	0.000000000000000000e+00	0.000000000000000000e+00	1.107409041133503358e+01	1.000000000000000000e+00
5.300000000000000000e+01	7.831474121942737554e+01	2.490435070971863496e+01	-2.371769148129030010e-03	8.303391450356882331e+01	2.505563437426718831e-01	0.000000000000000000e+00	0.000000000000000000e+00	8.817841157552683384e+00	1.000000000000000000e+00
5.300000000000000000e+01	2.146123412688400123e+01	2.797723724491364550e+01	-2.465983657516045233e-03	8.639592862452585109e+01	1.683054401645284193e-01	0.000000000000000000e+00	0.000000000000000000e+00	7.519313706682601683e+00	1.000000000000000000e+00
5.300000000000000000e+01	3.936023929916880348e+01	3.013933104324009804e+01	-1.115039321812506508e-03	3.818791944618397594e+01	4.305670829504485431e-01	0.000000000000000000e+00	0.000000000000000000e+00	1.258453698969097267e+01	1.000000000000000000e+00
5.400000000000000000e+01	1.312022109735364381e+02	2.519736822540338039e+01	-3.673964914943675560e-03	1.295023468582639055e+02	1.123619981834943493e-01	0.000000000000000000e+00	0.000000000000000000e+00	8.331355677543459848e+00	1.000000000000000000e+00
5.400000000000000000e+01	6.561581570773246597e+01	3.099264561344189062e+01	-3.113154278558836075e-03	1.094900017218726163e+02	2.069156846696551533e-01	0.000000000000000000e+00	0.000000000000000000e+00	9.605016389614229766e+00	1.000000000000000000e+00
5.400000000000000000e+01	1.091646584699239497e+02	2.061052166624749660e+01	-2.236998835341932369e-03	7.822467973045367273e+01	2.892508570016537606e-01	0.000000000000000000e+00	0.000000000000000000e+00	6.620486076804338538e+00	1.000000000000000000e+00
5.500000000000000000e+01	4.346007117268261055e+01	1.748188044078870007e+01	-2.769902179980271006e-03	9.724116223868024633e+01	2.406475444914674133e-01	0.000000000000000000e+00	0.000000000000000000e+00	5.493297189496542998e+00	1.000000000000000000e+00
5.500000000000000000e+01	8.713254649209537206e+01	2.487919413724696227e+01	-2.665079265094137066e-03	9.350059061823694151e+01	2.660388182046429240e-01	0.000000000000000000e+00	0.000000000000000000e+00	6.877399016382256924e+00	1.000000000000000000e+00
5.600000000000000000e+01	1.233152818472749175e+02	2.788210962506617463e+01	-3.060225305281692038e-03	1.076012485274517871e+02	1.820643912310122570e-01	0.000000000000000000e+00	0.000000000000000000e+00	8.331355677543459848e+00	1.000000000000000000e+00
5.600000000000000000e+01	4.048634080236094945e+01	4.941618875980683612e+00	-2.949674203753474382e-03	1.036562684299759951e+02	1.923179204189748859e-01	0.000000000000000000e+00	0.000000000000000000e+00	8.627811825691820147e+00	1.000000000000000000e+00
5.700000000000000000e+01	1.252031789382394180e+02	5.546195771025962173e+00	-1.772200298303639593e-02	6.308020157092578302e+02	3.230432856698184363e-02	0.000000000000000000e+00	0.000000000000000000e+00	3.707314325078434614e+00	1.000000000000000000e+00
5.900000000000000000e+01	5.303400691396547018e+01	1.478403255543495654e+01	-4.742821765083614013e-03	1.676441558729525241e+02	1.563405560913517789e-01	0.000000000000000000e+00	0.000000000000000000e+00	7.686387982160947097e+00	1.000000000000000000e+00
5.900000000000000000e+01	3.800799011228141921e+01	1.681022120952239973e+01	-1.833170540114929846e-03	6.381419837435904441e+01	3.059836453931349398e-01	0.000000000000000000e+00	0.000000000000000000e+00	5.493297189496542998e+00	1.000000000000000000e+00
5.900000000000000000e+01	8.667870853735803394e+01	1.801678578876058978e+01	-3.495292843214431976e-03	1.231264920978595399e+02	1.039419999773876224e-01	0.000000000000000000e+00	0.000000000000000000e+00	6.877399016382256924e+00	1.000000000000000000e+00
5.900000000000000000e+01	7.520702087384549372e+01	3.150754687221366268e+01	-2.569864671866776019e-03	9.010288883074893818e+01	3.167514152436633479e-01	0.000000000000000000e+00	0.000000000000000000e+00	9.605016389614229766e+00	1.000000000000000000e+00
6.000000000000000000e+01	9.804044449551605567e+01	3.000720947284044726e+01	-2.863648730100569733e-03	1.005864773854243879e+02	1.305140952232206608e-01	0.000000000000000000e+00	0.000000000000000000e+00	1.184226161262239607e+01	1.000000000000000000e+00
6.000000000000000000e+01	3.186158022455482808e+01	5.171057048630815167e+00	-1.669637609000608263e-03	5.797857892227052901e+01	3.535709492645516816e-01	0.000000000000000000e+00	0.000000000000000000e+00	8.627811825691820147e+00	1.000000000000000000e+00
6.100000000000000000e+01	1.395061489270881161e+01	1.724110751702449562e+01	-5.505940740531042703e-03	1.948758082810274743e+02	5.567328636592949742e-02	0.000000000000000000e+00	0.000000000000000000e+00	1.085302158500374858e+01	1.000000000000000000e+00
6.100000000000000000e+01	1.017233864177757425e+02	9.618566105550884870e+00	-2.629423153944805778e-03	9.222821389025297378e+01	1.455648255395349810e-01	0.000000000000000000e+00	0.000000000000000000e+00	8.070423883070832360e+00	1.000000000000000000e+00
6.200000000000000000e+01	1.192517459521674539e+02	2.565036418314678457e+01	-2.044838922439419331e-03	7.136751574516671326e+01	2.213370339161616629e-01	0.000000000000000000e+00	0.000000000000000000e+00	8.632337782124629655e+00	1.000000000000000000e+00
6.200000000000000000e+01	1.214958719640924727e+02	5.553578478740047508e+00	2.453264339420032150e-03	-8.594204389566652935e+01	4.625934611893632864e-01	0.000000000000000000e+00	0.000000000000000000e+00	3.707314325078434614e+00	1.000000000000000000e+00
6.200000000000000000e+01	9.055998427025868125e+01	9.186853469482354484e+00	-2.636018043320980872e-03	9.246355037242656749e+01	2.744592871039199800e-01	0.000000000000000000e+00	0.000000000000000000e+00	9.645310056075842908e+00	1.000000000000000000e+00
6.200000000000000000e+01	8.628412515716611608e+01	2.858309019534672402e+01	-1.895872159728558990e-03	6.605168527440706328e+01	2.759138705175394612e-01	0.000000000000000000e+00	0.000000000000000000e+00	6.009575773151782485e+00	1.000000000000000000e+00
6.300000000000000000e+01	1.227766461503186832e+02	9.581077120376775724e+00	-3.431623023470665914e-03	1.208544552911080672e+02	1.910812462937739875e-01	0.000000000000000000e+00	0.000000000000000000e+00	4.226242755035387155e+00	1.000000000000000000e+00
6.500000000000000000e+01	6.756975551634674559e+01	6.037222159439414426e+00	-4.387097781350698944e-03	1.549502612249379752e+02	8.687603358432605116e-02	0.000000000000000000e+00	0.000000000000000000e+00	7.779891678986607495e+00	1.000000000000000000e+00
6.600000000000000000e+01	1.072305384243554300e+02	1.551797441731109117e+01	-3.273252215720918058e-03	1.152030445321257162e+02	1.300510178942113626e-01	0.000000000000000000e+00	0.000000000000000000e+00	8.070423883070832360e+00	1.000000000000000000e+00
6.600000000000000000e+01	8.825450976248220059e+01	2.290571531954486062e+01	-3.217481066477052929e-03	1.132128692128482044e+02	2.510164696505148285e-01	0.000000000000000000e+00	0.000000000000000000e+00	6.009575773151782485e+00	1.000000000000000000e+00
6.600000000000000000e+01	1.354987118915826727e+02	2.813336629255067578e+01	-2.009761215907532837e-03	7.011577919781021251e+01	2.848429190330474814e-01	0.000000000000000000e+00	0.000000000000000000e+00	8.662434398707798522e+00	1.000000000000000000e+00
6.800000000000000000e+01	4.969559629110984389e+01	2.029534581563935447e+01	-3.742475241340385925e-03	1.319471155703839713e+02	8.189295387864981013e-02	0.000000000000000000e+00	0.000000000000000000e+00	9.529261130060550755e+00	1.000000000000000000e+00
6.800000000000000000e+01	1.306573233862489758e+02	2.095014089915399680e+01	-2.795450292589625810e-03	9.815283832674030862e+01	2.509315260026120376e-01	0.000000000000000000e+00	0.000000000000000000e+00	8.662434398707798522e+00	1.000000000000000000e+00
6.800000000000000000e+01	8.454280070144781689e+01	2.805916815931988850e+01	-3.279985302421924761e-03	1.154433125408824594e+02	2.691332341018978225e-01	0.000000000000000000e+00	0.000000000000000000e+00	6.350973179407235492e+00	1.000000000000000000e+00
6.800000000000000000e+01	6.453149364998485282e+01	1.319932236595539088e+01	-2.710531932222476261e-03	9.512255425966409916e+01	2.462031907083152005e-01	0.000000000000000000e+00	0.000000000000000000e+00	7.211848247688672942e+00	1.000000000000000000e+00
6.800000000000000000e+01	3.419375452911475577e+01	1.612478218659706286e+01	-3.276523604127532657e-03	1.153197829632838420e+02	2.714047188275364730e-01	0.000000000000000000e+00	0.000000000000000000e+00	9.680029372255150477e+00	1.000000000000000000e+00
6.800000000000000000e+01	5.601080936449059777e+01	2.743151436204320959e+01	-3.569001262343092593e-03	1.257567530582602870e+02	1.405240595373163925e-01	0.000000000000000000e+00	0.000000000000000000e+00	9.529261130060550755e+00	1.000000000000000000e+00
6.900000000000000000e+01	1.435391191985906403e+02	2.164827693794329377e+01	-3.749867217709716618e-03	1.322108958426282754e+02	1.159844260525171311e-01	0.000000000000000000e+00	0.000000000000000000e+00	6.183593241211926106e+00	1.000000000000000000e+00
6.900000000000000000e+01	7.296458811230105823e+01	2.886779825581522019e+01	-2.528259595469252181e-03	8.861822521298934419e+01	2.646504050344050674e-01	0.000000000000000000e+00	0.000000000000000000e+00	1.143601459059031455e+01	1.000000000000000000e+00
7.000000000000000000e+01	3.954083757269167165e+01	5.434099426671328281e+00	-2.601451652634880016e-03	9.123005996470381262e+01	1.944984464587039552e-01	0.000000000000000000e+00	0.000000000000000000e+00	1.195332568569438436e+01	1.000000000000000000e+00
7.300000000000000000e+01	5.128910008512484353e+00	3.020100303457987678e+01	-1.377065205874480024e-02	4.897993432890814915e+02	2.869646781568191418e-02	0.000000000000000000e+00	0.000000000000000000e+00	1.224714930229472643e+01	1.000000000000000000e+00
7.300000000000000000e+01	1.093993356362116316e+02	1.533141736914146946e+01	-2.192251290484619093e-03	7.662787814790274865e+01	3.558992818766421040e-01	0.000000000000000000e+00	0.000000000000000000e+00	7.972189033635339150e+00	1.000000000000000000e+00
7.300000000000000000e+01	7.008507974671307750e+01	1.780023929781985714e+01	-3.889317096394354946e-03	1.371871194026069531e+02	1.465039742673799328e-01	0.000000000000000000e+00	0.000000000000000000e+00	7.211848247688672942e+00	1.000000000000000000e+00
7.300000000000000000e+01	1.400802548501760327e+02	2.677400447576933473e+01	-2.780782736862981094e-03	9.762943137176337416e+01	1.807765440120479017e-01	0.000000000000000000e+00	0.000000000000000000e+00	6.183593241211926106e+00	1.000000000000000000e+00
7.300000000000000000e+01	7.819805799559796355e+01	1.174799303078722090e+01	-2.110782203772725973e-03	7.372068028921914618e+01	3.770505867348988849e-01	0.000000000000000000e+00	0.000000000000000000e+00	1.012176372692475823e+01	1.000000000000000000e+00
7.600000000000000000e+01	9.035471248066397720e+01	1.774705614270200016e+01	-2.797634040505288591e-03	9.823076466077139912e+01	1.885148955709216034e-01	0.000000000000000000e+00	0.000000000000000000e+00	5.081584142314977903e+00	1.000000000000000000e+00
7.600000000000000000e+01	6.625974358482623927e+01	2.765371835022289559e+01	-2.471046141754547950e-03	8.657658172782922179e+01	3.185366429325695581e-01	0.000000000000000000e+00	0.000000000000000000e+00	1.056996907221514093e+01	1.000000000000000000e+00
7.600000000000000000e+01	1.030177113447468855e+02	1.055327239534644690e+01	1.369636134344467222e-03	-4.727312388499274221e+01	4.151735046914937222e-01	0.000000000000000000e+00	0.000000000000000000e+00	7.972189033635339150e+00	1.000000000000000000e+00
7.600000000000000000e+01	1.360737345944683909e+02	1.854060704828453154e+01	-2.555359143894156242e-03	8.958526378346927288e+01	1.909739217432601111e-01	0.000000000000000000e+00	0.000000000000000000e+00	9.156475181985095801e+00	1.000000000000000000e+00
7.600000000000000000e+01	2.577872280037523112e+01	2.536329926975617965e+01	-2.864746501651378036e-03	1.006256510061269296e+02	3.114695827164457587e-01	0.000000000000000000e+00	0.000000000000000000e+00	4.848028035585074669e+00	1.000000000000000000e+00
7.800000000000000000e+01	2.253177643071240865e+01	1.352480096973761903e+01	-3.096097582191412612e-03	1.088813390602798847e+02	1.703698178774186722e-01	0.000000000000000000e+00	0.000000000000000000e+00	1.016973810979684423e+01	1.000000000000000000e+00
7.800000000000000000e+01	1.462370838364261516e+01	2.246527618777844282e+01	-3.256986380864472248e-03	1.146226035062972386e+02	1.767154021075189041e-01	0.000000000000000000e+00	0.000000000000000000e+00	1.152531493804782059e+01	1.000000000000000000e+00
7.900000000000000000e+01	9.563167796857612757e+01	2.749798461728630983e+01	-2.340169323846546384e-03	8.190628505298111861e+01	1.633570360182753367e-01	0.000000000000000000e+00	0.000000000000000000e+00	1.108724361043244144e+01	1.000000000000000000e+00
8.000000000000000000e+01	1.426615297983226469e+02	8.624832156099619951e+00	1.442967600470131378e-03	-4.988993340009852773e+01	3.224609266635549698e-01	0.000000000000000000e+00	0.000000000000000000e+00	5.650262719993106586e+00	1.000000000000000000e+00
8.100000000000000000e+01	9.442044149101302253e+01	1.469872134976451505e+01	-2.671217799894951093e-03	9.371964223583383102e+01	1.475697106943612003e-01	0.000000000000000000e+00	0.000000000000000000e+00	5.081584142314977903e+00	1.000000000000000000e+00
8.100000000000000000e+01	3.056060380747068095e+01	2.616141571978003810e+01	-3.283825609356393668e-03	1.155803526446467089e+02	1.072311504920825387e-01	0.000000000000000000e+00	0.000000000000000000e+00	4.848028035585074669e+00	1.000000000000000000e+00
8.100000000000000000e+01	8.449878372379059499e+01	3.114990288301966004e+01	-3.574829067742140744e-03	1.259647163982306211e+02	1.056752169368034844e-01	0.000000000000000000e+00	0.000000000000000000e+00	1.171656269070309442e+01	1.000000000000000000e+00
8.200000000000000000e+01	3.058168949203707498e+01	7.310102833305823999e+00	2.530844237502633855e-03	-8.871045732320661159e+01	2.331561829421553433e-01	0.000000000000000000e+00	0.000000000000000000e+00	9.205205407606472434e+00	1.000000000000000000e+00
8.200000000000000000e+01	3.482323936792156616e+01	1.547986790010007496e+01	-2.644217601852562501e-03	9.275614895143684180e+01	2.293042758508175849e-01	0.000000000000000000e+00	0.000000000000000000e+00	9.205205407606472434e+00	1.000000000000000000e+00
8.300000000000000000e+01	7.729749484167669493e+01	5.642050131567176940e+00	-1.316824547269444682e-03	4.538855957901071747e+01	3.694515760049164044e-01	0.000000000000000000e+00	0.000000000000000000e+00	1.026178281291797312e+01	1.000000000000000000e+00
8.300000000000000000e+01	6.879230147847898991e+01	1.138364157942520194e+01	-9.990371559764263647e-04	3.404841989202877528e+01	4.265526901844128860e-01	0.000000000000000000e+00	0.000000000000000000e+00	7.887022141797211283e+00	1.000000000000000000e+00
8.300000000000000000e+01	6.559087880795576098e+01	3.106241167417637428e+01	2.272182746645969205e-03	-7.948020616055760001e+01	1.918741603238005577e-01	0.000000000000000000e+00	0.000000000000000000e+00	1.310809325008177062e+01	1.000000000000000000e+00
8.400000000000000000e+01	1.372736688809469854e+02	6.922943928289169158e+00	-3.959182879841418798e-03	1.396802571586597139e+02	9.708826297701567132e-02	0.000000000000000000e+00	0.000000000000000000e+00	5.650262719993106586e+00	1.000000000000000000e+00
8.400000000000000000e+01	4.925526211123541032e+01	1.462325520105325793e+01	-1.972299913481205015e-03	6.877898480630734923e+01	2.360911023508404094e-01	0.000000000000000000e+00	0.000000000000000000e+00	1.445742251508533371e+01	1.000000000000000000e+00
8.400000000000000000e+01	7.076682700412062843e+01	1.901950218670380011e+01	-2.377974926727118802e-03	8.325536569419810462e+01	1.332492981445680957e-01	0.000000000000000000e+00	0.000000000000000000e+00	7.887022141797211283e+00	1.000000000000000000e+00
8.500000000000000000e+01	1.248735953114918686e+02	2.479134287603477915e+01	-3.234039086189493661e-03	1.138037367602196639e+02	1.370768197773865049e-01	0.000000000000000000e+00	0.000000000000000000e+00	7.997944827349379615e+00	1.000000000000000000e+00
8.500000000000000000e+01	1.020579525327296437e+02	2.680875833550379284e+01	-2.079529826262947918e-03	7.260544936369637981e+01	2.927980863391859145e-01	0.000000000000000000e+00	0.000000000000000000e+00	7.787352608580563107e+00	1.000000000000000000e+00
8.500000000000000000e+01	1.344497659524000994e+02	2.656695886840921261e+01	-2.135285013640002109e-03	7.459505508894888237e+01	2.144916740305315983e-01	0.000000000000000000e+00	0.000000000000000000e+00	9.739397121802181090e+00	1.000000000000000000e+00
8.600000000000000000e+01	1.272303864392306316e+01	2.216423852898330438e+01	-1.978915059856042793e-03	6.901504415288891892e+01	4.119764225362437804e-01	0.000000000000000000e+00	0.000000000000000000e+00	6.922787636133485023e+00	1.000000000000000000e+00
8.700000000000000000e+01	1.098435061165447877e+02	2.664137839671282748e+01	-2.495618805434454170e-03	8.745344923814030835e+01	2.725040477469685696e-01	0.000000000000000000e+00	0.000000000000000000e+00	7.787352608580563107e+00	1.000000000000000000e+00
8.700000000000000000e+01	1.175581561859342514e+02	2.155846925314360618e+01	-2.209181800498668819e-03	7.723203789052179502e+01	2.849913498879591556e-01	0.000000000000000000e+00	0.000000000000000000e+00	7.997944827349379615e+00	1.000000000000000000e+00
8.800000000000000000e+01	1.234823354250613789e+02	1.140551750552266164e+01	-2.185613178688350020e-03	7.639099928772769488e+01	2.520648458502872113e-01	0.000000000000000000e+00	0.000000000000000000e+00	5.089400334936101444e+00	1.000000000000000000e+00
8.900000000000000000e+01	6.486211403564745126e+01	7.834808711847115248e+00	-3.284398091261412928e-03	1.156007814752078247e+02	1.580888877454322827e-01	0.000000000000000000e+00	0.000000000000000000e+00	4.679547698144491008e+00	1.000000000000000000e+00
9.000000000000000000e+01	7.316262090324877931e+01	1.290503270172588302e+01	-2.565833143986336745e-03	8.995902506972895196e+01	3.055115869755987701e-01	0.000000000000000000e+00	0.000000000000000000e+00	6.153481197342346221e+00	1.000000000000000000e+00
9.000000000000000000e+01	1.954210629637869090e+01	2.097037714413331244e+01	-2.931327277247117256e-03	1.030015643255672728e+02	1.230049753071787988e-01	0.000000000000000000e+00	0.000000000000000000e+00	6.922787636133485023e+00	1.000000000000000000e+00
9.000000000000000000e+01	3.148879051655337946e+01	2.609431820165137239e+01	-3.383887055160800759e-03	1.191510127897406335e+02	2.506294702438960353e-01	0.000000000000000000e+00	0.000000000000000000e+00	1.052133337045584227e+01	1.000000000000000000e+00
9.100000000000000000e+01	1.271725465378668929e+02	2.458387360041236391e+01	-1.729039102067441444e-03	6.009830187997611262e+01	2.994014050188733567e-01	0.000000000000000000e+00	0.000000000000000000e+00	1.007916530789172782e+01	1.000000000000000000e+00
9.200000000000000000e+01	1.336343097001532421e+01	1.565435303958243018e+01	-2.885334055799329816e-03	1.013603111790845475e+02	2.241514723206476933e-01	0.000000000000000000e+00	0.000000000000000000e+00	8.150836832422635680e+00	1.000000000000000000e+00
9.300000000000000000e+01	1.938641737211361260e+01	4.768255139786964136e+00	-2.417404299542963517e-03	8.466239003736811242e+01	1.429920492353731198e-01	0.000000000000000000e+00	0.000000000000000000e+00	1.244120141641441890e+01	1.000000000000000000e+00
9.300000000000000000e+01	1.258896636624376697e+02	6.921460578277149445e+00	-2.487317708451870259e-03	8.715722729253489831e+01	2.142962093284066505e-01	0.000000000000000000e+00	0.000000000000000000e+00	5.089400334936101444e+00	1.000000000000000000e+00
9.300000000000000000e+01	5.670475772209552900e+01	2.019455726997769673e+01	-3.197612870470442972e-03	1.125038791011683230e+02	1.645421493213565789e-01	0.000000000000000000e+00	0.000000000000000000e+00	8.500330209884381816e+00	1.000000000000000000e+00
9.300000000000000000e+01	1.160692012353619589e+02	2.464398028290382925e+01	-2.804463195670965636e-03	9.847446084144033307e+01	1.774259681249592546e-01	0.000000000000000000e+00	0.000000000000000000e+00	1.110350799161861879e+01	1.000000000000000000e+00
9.400000000000000000e+01	4.688705572722066961e+01	1.131416446058565839e+01	-2.597801876988584027e-03	9.109981890798114534e+01	1.604077226917515198e-01	0.000000000000000000e+00	0.000000000000000000e+00	1.002328377488004918e+01	1.000000000000000000e+00
9.400000000000000000e+01	4.542442113922523816e+01	2.801384965791381632e+01	-3.388382913116965399e-03	1.193114460184735037e+02	2.594136934407468287e-01	0.000000000000000000e+00	0.000000000000000000e+00	3.813979311456184629e+00	1.000000000000000000e+00
9.500000000000000000e+01	9.097907582834609741e+01	1.455145157551215540e+01	-3.192298745929121086e-03	1.123142462955135414e+02	1.180252563735604276e-01	0.000000000000000000e+00	0.000000000000000000e+00	6.684353805877417898e+00	1.000000000000000000e+00
9.500000000000000000e+01	1.361151059177817046e+02	1.949515693487157719e+01	-2.350186225047824328e-03	8.226373491400612181e+01	3.805050728869222576e-01	0.000000000000000000e+00	0.000000000000000000e+00	6.395603976266739821e+00	1.000000000000000000e+00
9.600000000000000000e+01	2.273007295507716563e+01	2.189705145241951811e+01	-6.339449105449540198e-03	2.246192831558009004e+02	5.283363709181354562e-02	0.000000000000000000e+00	0.000000000000000000e+00	7.927543113028878707e+00	1.000000000000000000e+00
9.600000000000000000e+01	5.277620177777733801e+01	2.773259825351150099e+01	-2.673182065227860948e-03	9.378973640529368083e+01	1.696110170962366048e-01	0.000000000000000000e+00	0.000000000000000000e+00	7.357158480681777135e+00	1.000000000000000000e+00
9.700000000000000000e+01	8.018806466108279096e+01	1.863962379314422435e+01	-2.724827383847432550e-03	9.563268280081197759e+01	1.436129136260433370e-01	0.000000000000000000e+00	0.000000000000000000e+00	8.348028224580680501e+00	1.000000000000000000e+00
9.800000000000000000e+01	8.131043782358287331e+01	2.691185769472699008e+01	-3.153682877499254782e-03	1.109362515917368199e+02	2.036927183308423484e-01	0.000000000000000000e+00	0.000000000000000000e+00	8.348028224580680501e+00	1.000000000000000000e+00
9.900000000000000000e+01	1.307204065040012324e+02	1.605990316605106116e+01	-8.790538447175351086e-03	3.120856090139406547e+02	5.230621582673300463e-02	0.000000000000000000e+00	0.000000000000000000e+00	6.395603976266739821e+00	1.000000000000000000e+00
9.900000000000000000e+01	9.549429185240281015e+01	1.948028612926311354e+01	-2.212319206069110911e-03	7.734399518775366289e+01	2.226471590594250038e-01	0.000000000000000000e+00	0.000000000000000000e+00	5.326892201340108102e+00	1.000000000000000000e+00
9.900000000000000000e+01	5.665490594551623360e+01	9.065760639045377545e+00	-2.329021539524186307e-03	8.150847999563903556e+01	3.487047094972479666e-01	0.000000000000000000e+00	0.000000000000000000e+00	6.775006978591382456e+00	1.000000000000000000e+00
9.900000000000000000e+01	7.061403865178144201e+01	1.298249312055745897e+01	-1.706506117030235107e-03	5.929421963855394750e+01	2.683947356302655018e-01	0.000000000000000000e+00	0.000000000000000000e+00	1.112048117095212341e+01	1.000000000000000000e+00
9.900000000000000000e+01	3.116548204232416808e+01	2.691579806240025263e+01	2.151858076412637485e-03	-7.518645944303011674e+01	2.208646469710260352e-01	0.000000000000000000e+00	0.000000000000000000e+00	9.815495097263429614e+00	1.000000000000000000e+00
1.000000000000000000e+02	8.182635552613911045e+01	7.697330854612778772e+00	-2.819092950756987501e-03	9.899651889285260609e+01	1.467200377857926785e-01	0.000000000000000000e+00	0.000000000000000000e+00	4.075319473564331219e+00	1.000000000000000000e+00
1.000000000000000000e+02	2.735880437952352651e+01	1.546115328594155791e+01	-1.978455758406317839e-03	6.899865413005912274e+01	3.630785907816062030e-01	0.000000000000000000e+00	0.000000000000000000e+00	5.101758149863913516e+00	1.000000000000000000e+00
1.010000000000000000e+02	5.870624830926326609e+01	1.956727680990141849e+01	-3.174198388749677451e-03	1.116683409373305551e+02	2.519070584932465717e-01	0.000000000000000000e+00	0.000000000000000000e+00	6.055320196517119058e+00	1.000000000000000000e+00
1.010000000000000000e+02	1.052209725876182347e+02	2.506520717227191142e+01	-1.898638060794114553e-03	6.615038555422668765e+01	3.170069459084881025e-01	0.000000000000000000e+00	0.000000000000000000e+00	6.689772444880317970e+00	1.000000000000000000e+00
1.030000000000000000e+02	3.218442750785888506e+01	1.711683974266509267e+01	-3.692590515795918064e-03	1.301669953660571082e+02	1.202236660432990378e-01	0.000000000000000000e+00	0.000000000000000000e+00	5.101758149863913516e+00	1.000000000000000000e+00
1.040000000000000000e+02	1.209696523966256194e+02	6.728585750311162350e+00	-3.002076426085111428e-03	1.055262246882503092e+02	1.528852555156151594e-01	0.000000000000000000e+00	0.000000000000000000e+00	1.071551792734793018e+01	1.000000000000000000e+00
1.040000000000000000e+02	5.429679526469275430e+01	1.541714108560564966e+01	-4.886017654551640631e-03	1.727540546092172065e+02	2.016230978902832094e-01	0.000000000000000000e+00	0.000000000000000000e+00	6.055320196517119058e+00	1.000000000000000000e+00
1.040000000000000000e+02	9.889715189461760758e+01	1.538195426644429453e+01	-2.333774847237854791e-03	8.167810023522402219e+01	2.781544048403271630e-01	0.000000000000000000e+00	0.000000000000000000e+00	5.018234868719145148e+00	1.000000000000000000e+00
1.040000000000000000e+02	1.137253350248770687e+02	1.462429282876189696e+01	-3.618659512317188871e-03	1.275287915555274054e+02	2.071395573639016607e-01	0.000000000000000000e+00	0.000000000000000000e+00	9.086465148408530368e+00	1.000000000000000000e+00
1.040000000000000000e+02	1.030159004174050352e+02	3.138111661497541149e+01	-3.092078427012844629e-03	1.087379168151015278e+02	1.428749600673846487e-01	0.000000000000000000e+00	0.000000000000000000e+00	6.568697046295498332e+00	1.000000000000000000e+00
1.050000000000000000e+02	2.118901659539832494e+01	2.790062647535902229e+01	-2.301115244290466606e-03	8.051265292770875703e+01	2.581145043820125551e-01	0.000000000000000000e+00	0.000000000000000000e+00	1.388548791117461789e+01	1.000000000000000000e+00
1.050000000000000000e+02	6.291927588265196647e+01	9.196932898013690405e+00	-2.778134093022051679e-03	9.753491537786256060e+01	2.058602903128269324e-01	0.000000000000000000e+00	0.000000000000000000e+00	1.063194064618817869e+01	1.000000000000000000e+00
1.060000000000000000e+02	8.764222445402774397e+00	1.678188283598497321e+01	-3.207963020310277639e-03	1.128732208314596193e+02	1.126025514985775633e-01	0.000000000000000000e+00	0.000000000000000000e+00	1.252947652979176674e+01	1.000000000000000000e+00
1.060000000000000000e+02	1.048883127365177756e+02	1.673873979387687783e+01	-4.865452781288821110e-03	1.720202037962677935e+02	1.282623960154765097e-01	0.000000000000000000e+00	0.000000000000000000e+00	6.142871901722227079e+00	1.000000000000000000e+00
1.060000000000000000e+02	7.659383163194509336e+01	1.814623932094866632e+01	-3.405557949068891647e-03	1.199243315896451918e+02	1.724226567768413210e-01	0.000000000000000000e+00	0.000000000000000000e+00	1.266074376748609609e+01	1.000000000000000000e+00
1.060000000000000000e+02	1.646228796599705291e+01	5.168660659800210055e+00	-1.508253386220599753e-03	5.221963542815048953e+01	2.864122966733497755e-01	0.000000000000000000e+00	0.000000000000000000e+00	1.038579790535773206e+01	1.000000000000000000e+00
1.060000000000000000e+02	7.645585146771463769e+01	5.486247448114902170e+00	-2.984547259803713853e-03	1.049007020914645523e+02	1.215853438973030221e-01	0.000000000000000000e+00	0.000000000000000000e+00	1.266074376748609609e+01	1.000000000000000000e+00
1.070000000000000000e+02	5.070807552434792420e+00	4.809144279622645790e+00	-1.183213829187185076e-03	4.062070456573953692e+01	4.554494905386927694e-01	0.000000000000000000e+00	0.000000000000000000e+00	8.901334685025666715e+00	1.000000000000000000e+00
1.070000000000000000e+02	1.024200810934817270e+02	2.483949753257304494e+01	-3.134455257332881533e-03	1.102501202205464068e+02	3.630181940043150091e-01	0.000000000000000000e+00	0.000000000000000000e+00	5.985271836863041095e+00	1.000000000000000000e+00
1.070000000000000000e+02	1.275693441694391339e+02	2.746041035167858979e+01	-2.079541881463640215e-03	7.260587954961171420e+01	3.814784098100669762e-01	0.000000000000000000e+00	0.000000000000000000e+00	9.128890822374520653e+00	1.000000000000000000e+00
1.080000000000000000e+02	1.407160452786007454e+02	9.395173432772583766e+00	-1.381719667882763420e-03	4.770432084872079770e+01	3.683538499943848077e-01	0.000000000000000000e+00	0.000000000000000000e+00	1.590751195030101606e+01	1.000000000000000000e+00
1.080000000000000000e+02	5.921041707026326861e+01	2.923704600596537162e+01	-2.633675892868476889e-03	9.237997149539417308e+01	1.244492493584417048e-01	0.000000000000000000e+00	0.000000000000000000e+00	5.524281302173567276e+00	1.000000000000000000e+00
1.090000000000000000e+02	3.149607803705097453e+01	1.537397443931389951e+01	-2.989883905036242167e-03	1.050911385406594007e+02	9.796921342246189823e-02	0.000000000000000000e+00	0.000000000000000000e+00	8.911514501074496053e+00	1.000000000000000000e+00
1.090000000000000000e+02	9.842984990017372127e+01	2.037838399612301998e+01	-3.817424464100854786e-03	1.346216542047716018e+02	1.791858526893385095e-01	0.000000000000000000e+00	0.000000000000000000e+00	5.018234868719145148e+00	1.000000000000000000e+00
1.090000000000000000e+02	1.253029032408839640e+02	1.861734000455346205e+01	3.286459671109558372e-03	-1.156743482814889461e+02	2.189457749333173497e-01	0.000000000000000000e+00	0.000000000000000000e+00	5.950571012130480675e+00	1.000000000000000000e+00
1.090000000000000000e+02	1.371896073874166291e+02	2.490688424262816625e+01	1.499824638663983323e-03	-5.191885831333348023e+01	3.733851506697631883e-01	0.000000000000000000e+00	0.000000000000000000e+00	9.953389371102334238e+00	1.000000000000000000e+00
1.100000000000000000e+02	1.239777152514464973e+02	6.963612454134991303e+00	-1.800829143332325494e-03	6.266010615032655551e+01	3.766292972935394445e-01	0.000000000000000000e+00	0.000000000000000000e+00	9.385582229857078573e+00	1.000000000000000000e+00
1.100000000000000000e+02	9.097355937367852619e+01	2.444576695623864282e+01	-2.251159504342351708e-03	7.872999859748765061e+01	2.242631623795021678e-01	0.000000000000000000e+00	0.000000000000000000e+00	8.493519444832095644e+00	1.000000000000000000e+00
1.100000000000000000e+02	1.087953622858834848e+02	2.574023175446058076e+01	-3.208919874712942016e-03	1.129073658695688067e+02	1.668329968066176727e-01	0.000000000000000000e+00	0.000000000000000000e+00	6.438597084821423344e+00	1.000000000000000000e+00
1.110000000000000000e+02	2.280815647518493705e+01	1.339026336213450641e+01	-2.743703591029615120e-03	9.630627411397072990e+01	1.758065595436276718e-01	0.000000000000000000e+00	0.000000000000000000e+00	8.911514501074496053e+00	1.000000000000000000e+00
1.110000000000000000e+02	6.293779457894843432e+01	2.282072177934968238e+01	-2.898262685952269352e-03	1.018216651406093263e+02	2.750817873192972218e-01	0.000000000000000000e+00	0.000000000000000000e+00	6.110498776569826873e+00	1.000000000000000000e+00
1.120000000000000000e+02	1.394750767805902747e+01	5.470925251382687371e+00	-3.585338895073085074e-03	1.263397561678515473e+02	1.007162107085686209e-01	0.000000000000000000e+00	0.000000000000000000e+00	8.901334685025666715e+00	1.000000000000000000e+00
1.130000000000000000e+02	5.698666416439413496e+01	1.465974516156275875e+01	-1.326492844074780332e-02	4.717527604849076397e+02	2.372587203004605794e-02	0.000000000000000000e+00	0.000000000000000000e+00	7.684736215685900262e+00	1.000000000000000000e+00
1.130000000000000000e+02	3.253487058255781506e+01	2.751727095487004249e+01	-2.568819205390103760e-03	9.006558169960291593e+01	1.655715966305016940e-01	0.000000000000000000e+00	0.000000000000000000e+00	1.218764703366972846e+01	1.000000000000000000e+00
1.130000000000000000e+02	6.470551270666267385e+01	2.866994120756502440e+01	-4.002115891743059269e-03	1.412123077229268802e+02	1.473124935959587711e-01	0.000000000000000000e+00	0.000000000000000000e+00	5.524281302173567276e+00	1.000000000000000000e+00
1.140000000000000000e+02	1.295876193015756144e+02	1.448811445371967466e+01	-1.971359503792080754e-03	6.874542659245163634e+01	2.453036626687138400e-01	0.000000000000000000e+00	0.000000000000000000e+00	5.950571012130480675e+00	1.000000000000000000e+00
1.150000000000000000e+02	4.170328209727171753e+01	6.436652864859420120e+00	-2.352330207187557608e-03	8.234024221925837139e+01	1.672410983763920056e-01	0.000000000000000000e+00	0.000000000000000000e+00	1.143156284694703650e+01	1.000000000000000000e+00
1.160000000000000000e+02	4.763117311048463876e+01	2.825234925010201081e+01	-2.697954388444533721e-03	9.467372870122812856e+01	2.247275013422382894e-01	0.000000000000000000e+00	0.000000000000000000e+00	6.521437731635475465e+00	1.000000000000000000e+00
1.160000000000000000e+02	1.289715869964645094e+02	5.464603945708450539e+00	-2.277273917184442775e-03	7.966188292514421221e+01	3.554167003341940356e-01	0.000000000000000000e+00	0.000000000000000000e+00	5.363927613450377940e+00	1.000000000000000000e+00
1.160000000000000000e+02	1.213717031215694249e+02	3.073086596513659430e+01	-2.285213919332652888e-03	7.994521931904354517e+01	3.282504695110463055e-01	0.000000000000000000e+00	0.000000000000000000e+00	1.393353684252946501e+01	1.000000000000000000e+00
1.170000000000000000e+02	1.193812479102761870e+02	1.118547959866538832e+01	-3.232383030381117892e-03	1.137446409473870403e+02	3.020339453289360154e-01	0.000000000000000000e+00	0.000000000000000000e+00	6.336221509161610754e+00	1.000000000000000000e+00
1.170000000000000000e+02	6.164328010389195356e+01	5.291285741331185122e+00	-2.916158277735609108e-03	1.024602635122393650e+02	2.744041714543951072e-01	0.000000000000000000e+00	0.000000000000000000e+00	1.005415305998741893e+01	1.000000000000000000e+00
1.170000000000000000e+02	1.237229080911397432e+02	6.570537574428672478e+00	-3.394890756158450325e-03	1.195436762805084925e+02	3.338785061238126461e-01	0.000000000000000000e+00	0.000000000000000000e+00	5.363927613450377940e+00	1.000000000000000000e+00
1.170000000000000000e+02	1.031656003509958737e+02	3.227502627572022931e+01	-2.671223042580431282e-03	9.371982931935983174e+01	2.197276714353879612e-01	0.000000000000000000e+00	0.000000000000000000e+00	1.827146981382361801e+01	1.000000000000000000e+00
1.180000000000000000e+02	5.540114832629628694e+01	2.217914076438984594e+01	-1.259935939252943872e-03	4.335850810692371482e+01	4.545460549213508061e-01	0.000000000000000000e+00	0.000000000000000000e+00	7.097312275205672094e+00	1.000000000000000000e+00
1.190000000000000000e+02	5.114438191862172545e+01	1.288229195551634731e+01	-2.083280080781640346e-03	7.273927597629629815e+01	2.784617019001939253e-01	0.000000000000000000e+00	0.000000000000000000e+00	8.439661071480255572e+00	1.000000000000000000e+00
1.190000000000000000e+02	3.356151228922426810e+01	1.670347668940921437e+01	-2.346282024578896959e-03	8.212441479024830926e+01	2.395396948211778732e-01	0.000000000000000000e+00	0.000000000000000000e+00	7.830637558924506969e+00	1.000000000000000000e+00
1.190000000000000000e+02	1.410505963946213512e+02	2.004684684170050701e+01	-2.744948185336386955e-03	9.635068705696066615e+01	1.400882175665142393e-01	0.000000000000000000e+00	0.000000000000000000e+00	6.804998288617576385e+00	1.000000000000000000e+00
1.200000000000000000e+02	1.763283458612022514e+01	1.295653146375726905e+01	-3.503703013682333417e-03	1.234266062953085878e+02	1.248849828716906973e-01	0.000000000000000000e+00	0.000000000000000000e+00	9.393641305384090145e+00	1.000000000000000000e+00
1.200000000000000000e+02	2.701075000085660704e+01	1.241320886320777284e+01	-2.609273159707623056e-03	9.150916790037970827e+01	2.087034780889536201e-01	0.000000000000000000e+00	0.000000000000000000e+00	7.830637558924506969e+00	1.000000000000000000e+00
1.200000000000000000e+02	7.670214194857339862e+01	1.526728318068477286e+01	-2.867084370569758251e-03	1.007090770980068299e+02	2.636168474979103671e-01	0.000000000000000000e+00	0.000000000000000000e+00	6.903209025544170707e+00	1.000000000000000000e+00
1.210000000000000000e+02	7.811788693000796968e+01	8.510807694316357086e+00	-3.234412207621124597e-03	1.138170514771368005e+02	2.387405713680699204e-01	0.000000000000000000e+00	0.000000000000000000e+00	6.903209025544170707e+00	1.000000000000000000e+00
1.210000000000000000e+02	6.809136940264777138e+01	1.300543755140888713e+01	-2.915557231549412934e-03	1.024388153745959613e+02	1.907346301429990731e-01	0.000000000000000000e+00	0.000000000000000000e+00	8.559384326844732271e+00	1.000000000000000000e+00
1.210000000000000000e+02	4.831581561795467650e+01	2.176694912948000038e+01	-4.129823735957826279e-03	1.457695206023498997e+02	1.201552300028208009e-01	0.000000000000000000e+00	0.000000000000000000e+00	6.521437731635475465e+00	1.000000000000000000e+00
1.210000000000000000e+02	5.426899212243692716e+01	3.059554479516805614e+01	-2.438601648968711979e-03	8.541881055645694687e+01	1.921089785288615515e-01	0.000000000000000000e+00	0.000000000000000000e+00	7.039261793530100952e+00	1.000000000000000000e+00
1.210000000000000000e+02	1.352951941900698785e+02	3.125987013101247669e+01	2.039376916825306075e-03	-7.117260585153279351e+01	3.458966790963965421e-01	0.000000000000000000e+00	0.000000000000000000e+00	1.021889669839538328e+01	1.000000000000000000e+00
1.220000000000000000e+02	6.391028762699406940e+01	2.419534458511178343e+01	-3.774405510022975016e-03	1.330865368219010065e+02	1.008219389951380274e-01	0.000000000000000000e+00	0.000000000000000000e+00	8.744742962796179242e+00	1.000000000000000000e+00
1.220000000000000000e+02	4.035365848708669745e+01	9.635632386883171918e+00	-2.716573284260922864e-03	9.533813794199794245e+01	1.579174517236121567e-01	0.000000000000000000e+00	0.000000000000000000e+00	5.644375536712747277e+00	1.000000000000000000e+00
1.230000000000000000e+02	2.345260847331862664e+01	2.844474797303303504e+01	-2.335116616860502710e-03	8.172598084775135874e+01	2.112408421063821651e-01	0.000000000000000000e+00	0.000000000000000000e+00	1.549346274126223300e+01	1.000000000000000000e+00
1.230000000000000000e+02	7.787411468777868606e+01	2.856847506571940443e+01	-3.308574618563987681e-03	1.164635129877508604e+02	1.389099166763310134e-01	0.000000000000000000e+00	0.000000000000000000e+00	8.140253146274844198e+00	1.000000000000000000e+00
1.240000000000000000e+02	5.956264216159684111e+01	1.228164773219958761e+01	-3.493276434323375462e-03	1.230545372024887314e+02	1.334405660247226511e-01	0.000000000000000000e+00	0.000000000000000000e+00	8.439661071480255572e+00	1.000000000000000000e+00
1.240000000000000000e+02	8.498842144331938186e+01	2.029059434250130067e+01	-9.975752616269085299e-03	3.543795911062643427e+02	6.919258088035995513e-02	0.000000000000000000e+00	0.000000000000000000e+00	8.272526542416576589e+00	1.000000000000000000e+00
1.240000000000000000e+02	8.895315002998356135e+01	1.027738505818004811e+01	-2.694873712217411756e-03	9.456379577215946597e+01	3.560043933371835889e-01	0.000000000000000000e+00	0.000000000000000000e+00	5.845419184962445946e+00	1.000000000000000000e+00
1.250000000000000000e+02	1.020480023734853603e+02	2.591051158427224976e+01	-3.450048505193037407e-03	1.215119626128474835e+02	1.784223662059174487e-01	0.000000000000000000e+00	0.000000000000000000e+00	7.432795170372977545e+00	1.000000000000000000e+00
1.260000000000000000e+02	4.271608530076389343e+01	1.476183124660957979e+01	-3.449868072783068233e-03	1.215055239409895904e+02	1.493538769382680709e-01	0.000000000000000000e+00	0.000000000000000000e+00	5.644375536712747277e+00	1.000000000000000000e+00
1.270000000000000000e+02	1.199980138106584064e+02	1.317351608472492686e+01	-4.908303535986173992e-03	1.735493190389569520e+02	2.597176400891393344e-01	0.000000000000000000e+00	0.000000000000000000e+00	6.409319398368144682e+00	1.000000000000000000e+00
1.280000000000000000e+02	9.169106110880017013e+01	1.544195361445077452e+01	-4.329486498842134712e-03	1.528944213486765022e+02	1.158638047199802568e-01	0.000000000000000000e+00	0.000000000000000000e+00	3.043893671971135806e+00	1.000000000000000000e+00
1.280000000000000000e+02	6.986125165217838173e+01	3.000296008068044529e+01	1.133687526319380849e-03	-3.885337455804010176e+01	3.882222360264020455e-01	0.000000000000000000e+00	0.000000000000000000e+00	8.140253146274844198e+00	1.000000000000000000e+00
1.290000000000000000e+02	4.365600398082938227e+01	7.944412516359151688e+00	-4.346520530822849636e-03	1.535022752390019036e+02	1.133732446789598169e-01	0.000000000000000000e+00	0.000000000000000000e+00	6.881907095326513790e+00	1.000000000000000000e+00
1.290000000000000000e+02	4.805784035154375999e+01	1.797109794330020449e+01	-3.529100322184910554e-03	1.243329009878725202e+02	1.412070293908488372e-01	0.000000000000000000e+00	0.000000000000000000e+00	6.231672307897758500e+00	1.000000000000000000e+00
1.290000000000000000e+02	9.553600838887777513e+01	2.949385895637483301e+01	-2.866041596073490641e-03	1.006718660293058889e+02	1.581176652060403143e-01	0.000000000000000000e+00	0.000000000000000000e+00	7.432795170372977545e+00	1.000000000000000000e+00
1.290000000000000000e+02	1.327601308631223986e+01	1.290599108336084910e+01	-2.839826124336063302e-03	9.973637544784213560e+01	1.972636254378509202e-01	0.000000000000000000e+00	0.000000000000000000e+00	2.752867581993033497e+01	1.000000000000000000e+00
1.290000000000000000e+02	1.129045579663334138e+02	1.577433881491081635e+01	-3.358408907115363520e-03	1.182418333643855846e+02	2.073219179492169495e-01	0.000000000000000000e+00	0.000000000000000000e+00	3.530475155871181769e+00	1.000000000000000000e+00
1.300000000000000000e+02	1.330286356790643083e+02	8.206835711780602338e+00	-3.657648474928338733e-03	1.289201000038014797e+02	1.092549040256017845e-01	0.000000000000000000e+00	0.000000000000000000e+00	1.394507153815886547e+01	1.000000000000000000e+00
1.300000000000000000e+02	1.039235852712531027e+02	1.704719280001230075e+01	-2.638677379584384187e-03	9.255844792194527315e+01	2.077055198560284754e-01	0.000000000000000000e+00	0.000000000000000000e+00	9.059593317462660167e+00	1.000000000000000000e+00
1.300000000000000000e+02	1.416843290604791719e+02	2.062101492068730479e+01	-3.658355559654134521e-03	1.289453320922378055e+02	1.597519986353718169e-01	0.000000000000000000e+00	0.000000000000000000e+00	1.513383207730020175e+01	1.000000000000000000e+00
1.330000000000000000e+02	4.501711609220031107e+01	2.571592593531254067e+01	-2.929310272267263062e-03	1.029295881589616073e+02	1.974193377070544431e-01	0.000000000000000000e+00	0.000000000000000000e+00	8.180335150644978626e+00	1.000000000000000000e+00
1.340000000000000000e+02	1.198638317306054120e+02	1.829988875991219999e+01	-3.257116600095586508e-03	1.146272503372012466e+02	2.413388304664733086e-01	0.000000000000000000e+00	0.000000000000000000e+00	4.250484946266799291e+00	1.000000000000000000e+00
1.340000000000000000e+02	1.151639260852873718e+02	1.115300676753983211e+01	-2.613212822794683688e-03	9.164975349613017386e+01	3.253470885073131980e-01	0.000000000000000000e+00	0.000000000000000000e+00	4.527831830105519373e+00	1.000000000000000000e+00
1.340000000000000000e+02	3.569563995809434687e+01	2.888060604989080105e+01	1.626632535129734396e-03	-5.644395685007190622e+01	3.367183115174535724e-01	0.000000000000000000e+00	0.000000000000000000e+00	9.844039696502353110e+00	1.000000000000000000e+00
1.370000000000000000e+02	1.039134963757290393e+02	2.268477319598373398e+01	-4.516065068756185304e-03	1.595524169249444810e+02	8.689018923733560218e-02	0.000000000000000000e+00	0.000000000000000000e+00	7.544401247448651482e+00	1.000000000000000000e+00
1.370000000000000000e+02	1.097119016783308041e+02	1.008060155366376875e+01	-2.802525501886346873e-03	9.840531486903795155e+01	1.956983253959215796e-01	0.000000000000000000e+00	0.000000000000000000e+00	5.556493775466565310e+00	1.000000000000000000e+00
1.370000000000000000e+02	1.428864734813491566e+02	1.633237145655620282e+01	-2.957594287773389341e-03	1.039388940519461642e+02	2.166677811490365091e-01	0.000000000000000000e+00	0.000000000000000000e+00	1.955749888524585245e+01	1.000000000000000000e+00
1.370000000000000000e+02	2.535418470852898665e+01	4.687666494932446248e+00	-3.049607769500617925e-03	1.072223652168238743e+02	2.689374201122951558e-01	0.000000000000000000e+00	0.000000000000000000e+00	5.806912083450461282e+00	1.000000000000000000e+00
1.370000000000000000e+02	5.200997939687725058e+00	1.801625502450883332e+01	1.144910532888664904e-03	-3.925386389679503907e+01	3.617654206637379577e-01	0.000000000000000000e+00	0.000000000000000000e+00	6.620803707460066079e+00	1.000000000000000000e+00
1.380000000000000000e+02	4.820394303570744654e+01	1.818186878069692369e+01	3.042149110329138689e-03	-1.069562053904757732e+02	2.672031614229765095e-01	0.000000000000000000e+00	0.000000000000000000e+00	3.834127503658422587e+00	1.000000000000000000e+00
1.380000000000000000e+02	7.161530547201941488e+01	2.657541841322537124e+01	-2.860880864382176619e-03	1.004877069976073187e+02	2.057465516627214885e-01	0.000000000000000000e+00	0.000000000000000000e+00	6.673775095573301286e+00	1.000000000000000000e+00
1.380000000000000000e+02	1.184157874914238278e+02	1.430366677410939680e+01	-1.744231861581774408e-03	6.064045056127605449e+01	2.757554105073294348e-01	0.000000000000000000e+00	0.000000000000000000e+00	4.250484946266799291e+00	1.000000000000000000e+00
1.380000000000000000e+02	1.181999361598867893e+02	2.844964862022683505e+01	-3.215714986954650544e-03	1.131498472395695529e+02	2.680150630388692390e-01	0.000000000000000000e+00	0.000000000000000000e+00	8.226246995648361704e+00	1.000000000000000000e+00
1.390000000000000000e+02	5.016207084502838143e+01	2.147827124348479799e+01	-2.987036152913891823e-03	1.049895174325029217e+02	2.817036400382842976e-01	0.000000000000000000e+00	0.000000000000000000e+00	3.834127503658422587e+00	1.000000000000000000e+00
1.390000000000000000e+02	1.023935436001332278e+02	3.007447777346606799e+01	-2.552909356794292369e-03	8.949784392768836483e+01	2.674889922751548799e-01	0.000000000000000000e+00	0.000000000000000000e+00	7.544401247448651482e+00	1.000000000000000000e+00
1.400000000000000000e+02	8.710401301729253021e+01	1.098183679011893688e+01	-4.077507684934387165e-03	1.439026393391784211e+02	2.779236175619883564e-01	0.000000000000000000e+00	0.000000000000000000e+00	8.049259725662444964e+00	1.000000000000000000e+00
1.400000000000000000e+02	9.748270854112318773e+01	1.316977789215033035e+01	-3.357898671735995173e-03	1.182236257808444861e+02	2.301330445767311161e-01	0.000000000000000000e+00	0.000000000000000000e+00	7.058381161882001820e+00	1.000000000000000000e+00
1.400000000000000000e+02	7.507938940692201868e+01	2.087108703099974605e+01	-3.359759171764261591e-03	1.182900171191613623e+02	1.721533396504504321e-01	0.000000000000000000e+00	0.000000000000000000e+00	6.673775095573301286e+00	1.000000000000000000e+00
1.400000000000000000e+02	1.246097898257546888e+02	2.329359241266145020e+01	-3.325740581080105680e-03	1.170760747763171707e+02	2.068870659181318850e-01	0.000000000000000000e+00	0.000000000000000000e+00	8.226246995648361704e+00	1.000000000000000000e+00
1.400000000000000000e+02	1.954364731546315070e+01	1.119274666768751025e+01	-1.541274258772101433e-03	5.339797452397314714e+01	3.696707199932401933e-01	0.000000000000000000e+00	0.000000000000000000e+00	8.722294013055703843e+00	1.000000000000000000e+00
1.400000000000000000e+02	1.178617791677822169e+01	1.733036406958716569e+01	-1.360082609885673085e-03	4.693220947229400508e+01	3.789452464123886921e-01	0.000000000000000000e+00	0.000000000000000000e+00	6.620803707460066079e+00	1.000000000000000000e+00
1.410000000000000000e+02	3.079386607459940350e+01	6.719929908112257877e+00	-2.817260279986944036e-03	9.893112063256297972e+01	1.820917510859973998e-01	0.000000000000000000e+00	0.000000000000000000e+00	5.806912083450461282e+00	1.000000000000000000e+00
1.410000000000000000e+02	6.493531496701334049e+01	1.113508296117341700e+01	-1.448477623944884919e-02	5.152826323839857423e+02	1.658168093647471864e-02	0.000000000000000000e+00	0.000000000000000000e+00	1.406029948081062031e+01	1.000000000000000000e+00
1.410000000000000000e+02	4.841796648217756172e+01	3.262758303367945700e+01	-3.418482249353296722e-03	1.203855310412197639e+02	1.114318456469475249e-01	0.000000000000000000e+00	0.000000000000000000e+00	1.128490378441433073e+01	1.000000000000000000e+00
1.430000000000000000e+02	9.408857608929035621e+01	6.981029268573349711e+00	-3.128849701641275415e-03	1.100500877890917764e+02	1.718213606935332649e-01	0.000000000000000000e+00	0.000000000000000000e+00	7.058381161882001820e+00	1.000000000000000000e+00
1.430000000000000000e+02	8.089857298232685423e+01	3.146717725930299636e+01	-2.629639269053688638e-03	9.223592588761457023e+01	2.252607560185057034e-01	0.000000000000000000e+00	0.000000000000000000e+00	6.941924941931109316e+00	1.000000000000000000e+00
1.450000000000000000e+02	1.153633777155945381e+02	1.828261955384665427e+01	-3.548665396759796350e-03	1.250310743098620208e+02	1.499512223827569324e-01	0.000000000000000000e+00	0.000000000000000000e+00	7.577881808263775554e+00	1.000000000000000000e+00
1.450000000000000000e+02	4.170554393390341374e+01	5.438093662977278697e+00	-1.580580584749270321e-03	5.480060798073022710e+01	3.631960923644769190e-01	0.000000000000000000e+00	0.000000000000000000e+00	1.098671096664361535e+01	1.000000000000000000e+00
1.460000000000000000e+02	3.511184787518254780e+01	2.889059555595368778e+01	-3.400422790567424625e-03	1.197410851289077414e+02	1.244395881468436382e-01	0.000000000000000000e+00	0.000000000000000000e+00	1.382092137999844539e+01	1.000000000000000000e+00
1.470000000000000000e+02	8.092165941424713083e+01	2.452529070620617802e+01	-3.013264492243649360e-03	1.059254671898133466e+02	1.226849521355024564e-01	0.000000000000000000e+00	0.000000000000000000e+00	6.941924941931109316e+00	1.000000000000000000e+00
1.470000000000000000e+02	1.143510663101358773e+02	3.088246737953316412e+01	-3.393073512213685885e-03	1.194788285214608408e+02	1.809170413035883218e-01	0.000000000000000000e+00	0.000000000000000000e+00	6.875668505913496098e+00	1.000000000000000000e+00
1.480000000000000000e+02	6.780561073016949081e+01	3.076617907935943563e+01	-2.193857831625600427e-03	7.668520704593575488e+01	2.283251324559817386e-01	0.000000000000000000e+00	0.000000000000000000e+00	1.003458115406192874e+01	1.000000000000000000e+00
1.480000000000000000e+02	1.399308458809681888e+01	5.921963834657225867e+00	-2.302422386315916471e-03	8.055929786569390672e+01	2.172813556145921643e-01	0.000000000000000000e+00	0.000000000000000000e+00	5.107482782919575470e+00	1.000000000000000000e+00
1.490000000000000000e+02	5.462079710806182931e+01	1.303487913447932733e+01	-2.711248447536536346e-03	9.514812287557501236e+01	2.149798071263154808e-01	0.000000000000000000e+00	0.000000000000000000e+00	1.190434454652649698e+01	1.000000000000000000e+00
1.490000000000000000e+02	2.368061222684271527e+01	1.504630702247544960e+01	1.838017721905527927e-03	-6.398716847984348277e+01	3.010060078249702231e-01	0.000000000000000000e+00	0.000000000000000000e+00	6.239941725363713054e+00	1.000000000000000000e+00
1.500000000000000000e+02	1.369331153612257026e+02	2.036175233629972325e+01	-4.299015647599756587e-03	1.518070789337875226e+02	2.120958964234664901e-01	0.000000000000000000e+00	0.000000000000000000e+00	7.965805647081306340e+00	1.000000000000000000e+00
1.500000000000000000e+02	1.881670316156203882e+01	7.600976709992387725e+00	-1.965374200522025834e-03	6.853184299218604281e+01	3.568799179235445651e-01	0.000000000000000000e+00	0.000000000000000000e+00	5.107482782919575470e+00	1.000000000000000000e+00
1.500000000000000000e+02	1.150446543647061475e+02	1.071144341498860086e+01	-2.000513074133802166e-03	6.978576226689170880e+01	1.903175004975955487e-01	0.000000000000000000e+00	0.000000000000000000e+00	7.577881808263775554e+00	1.000000000000000000e+00
1.500000000000000000e+02	1.757598236739489650e+01	1.375388022954937739e+01	-1.560260145187437105e-03	5.407547970489002154e+01	4.048491892406334003e-01	0.000000000000000000e+00	0.000000000000000000e+00	6.239941725363713054e+00	1.000000000000000000e+00
1.510000000000000000e+02	9.403947844080913399e+01	1.235029097677431942e+01	-2.572447443395186727e-03	9.019505419260475776e+01	3.258256101486987077e-01	0.000000000000000000e+00	0.000000000000000000e+00	8.522999732883540958e+00	1.000000000000000000e+00
1.510000000000000000e+02	5.799487133644623782e+01	2.865852363173486594e+01	-3.062889932074405568e-03	1.076963348677880106e+02	1.007488141943507776e-01	0.000000000000000000e+00	0.000000000000000000e+00	6.747748266781737669e+00	1.000000000000000000e+00
1.530000000000000000e+02	7.859681906222924397e+01	1.203980129955855993e+01	-3.843109861969466225e-03	1.355382292726514777e+02	1.064573289833616876e-01	0.000000000000000000e+00	0.000000000000000000e+00	1.344849153552992327e+01	1.000000000000000000e+00
1.530000000000000000e+02	1.303032638760583382e+02	6.991472663234071128e+00	-3.377271747309307584e-03	1.189149476809171375e+02	2.426050156071740682e-01	0.000000000000000000e+00	0.000000000000000000e+00	3.475888909343271216e+00	1.000000000000000000e+00
1.530000000000000000e+02	1.323164069207608975e+02	1.387021455370818579e+01	-2.639471999003149306e-03	9.258680365742652896e+01	2.563647278600396096e-01	0.000000000000000000e+00	0.000000000000000000e+00	5.018426418841100300e+00	1.000000000000000000e+00
1.530000000000000000e+02	9.206467926068287966e+01	2.064135198516797232e+01	-1.466327410885621095e-02	5.216522707911990437e+02	3.053523713216854674e-02	0.000000000000000000e+00	0.000000000000000000e+00	8.522999732883540958e+00	1.000000000000000000e+00
1.530000000000000000e+02	6.562453465664187036e+01	8.492723363880429588e+00	1.994219891264589241e-03	-6.956119208327862680e+01	3.214778602462499135e-01	0.000000000000000000e+00	0.000000000000000000e+00	1.190434454652649698e+01	1.000000000000000000e+00
1.530000000000000000e+02	9.801839364915923625e+01	3.029663813683477969e+01	1.193445110771034932e-03	-4.098580452098200766e+01	4.816134173686985598e-01	0.000000000000000000e+00	0.000000000000000000e+00	1.026769029509026332e+01	1.000000000000000000e+00
1.540000000000000000e+02	1.241073805411416657e+02	6.416308010362961944e+00	-3.488278122286296145e-03	1.228761740633189277e+02	1.433446325051120906e-01	0.000000000000000000e+00	0.000000000000000000e+00	6.222522372624344378e+00	1.000000000000000000e+00
1.540000000000000000e+02	1.264209604132229003e+02	2.250781096022696914e+01	-1.538660605566889890e-03	5.330470715952601779e+01	3.797040900753091419e-01	0.000000000000000000e+00	0.000000000000000000e+00	1.045774168762779155e+01	1.000000000000000000e+00
1.550000000000000000e+02	5.157333627076189941e+01	2.658584563647308840e+01	-2.761894333769822525e-03	9.695540485148856646e+01	1.776132875723883675e-01	0.000000000000000000e+00	0.000000000000000000e+00	3.519303745627859747e+00	1.000000000000000000e+00
1.560000000000000000e+02	3.166836969820339576e+01	6.640294460869445636e+00	-3.128366500968869299e-03	1.100328449302746492e+02	1.709686646051946646e-01	0.000000000000000000e+00	0.000000000000000000e+00	2.817858594665984029e+01	1.000000000000000000e+00
1.570000000000000000e+02	1.331895098166835112e+02	8.928322703975549501e+00	-1.960704087900926301e-03	6.836519154241730689e+01	2.430917768464667672e-01	0.000000000000000000e+00	0.000000000000000000e+00	3.475888909343271216e+00	1.000000000000000000e+00
1.580000000000000000e+02	7.511181066037535103e+00	2.202664354182454431e+01	-2.237970917850716588e-03	7.825936817857628114e+01	1.766370934152542427e-01	0.000000000000000000e+00	0.000000000000000000e+00	2.864104573249816710e+01	1.000000000000000000e+00
1.580000000000000000e+02	1.045856925456361779e+02	2.240385350780659834e+01	-2.588030058029244882e-03	9.075111472703827076e+01	2.829889178047533260e-01	0.000000000000000000e+00	0.000000000000000000e+00	1.026769029509026332e+01	1.000000000000000000e+00
1.590000000000000000e+02	8.083346250107561559e+01	1.575000863086156500e+01	-2.021585738483616928e-03	7.053773343960398279e+01	2.624574413537655859e-01	0.000000000000000000e+00	0.000000000000000000e+00	1.667271794452853229e+01	1.000000000000000000e+00
1.600000000000000000e+02	5.358388710914724840e+01	2.947430269522578072e+01	-2.730466239217009452e-03	9.583390352044312976e+01	2.274997114182073510e-01	0.000000000000000000e+00	0.000000000000000000e+00	3.519303745627859747e+00	1.000000000000000000e+00
1.600000000000000000e+02	1.312040664386929620e+02	3.180171078044617161e+01	-3.435685526373238353e-03	1.209994243857171909e+02	3.494326332322628126e-01	0.000000000000000000e+00	0.000000000000000000e+00	7.593985297097841425e+00	1.000000000000000000e+00
1.610000000000000000e+02	1.263364782368819448e+02	2.597288604555077640e+01	-4.502602256526034435e-03	1.590720008497555682e+02	2.121136999010116986e-01	0.000000000000000000e+00	0.000000000000000000e+00	7.593985297097841425e+00	1.000000000000000000e+00
1.620000000000000000e+02	4.626114246014730469e+01	2.473827935208062812e+01	-2.349142710924374301e-03	8.222649745194976845e+01	1.504562639603127527e-01	0.000000000000000000e+00	0.000000000000000000e+00	8.720808810040104220e+00	1.000000000000000000e+00
1.630000000000000000e+02	1.334320591082181693e+02	8.875870566462895184e+00	3.087375875729635351e-03	-1.085701078022271986e+02	1.606559994726085572e-01	0.000000000000000000e+00	0.000000000000000000e+00	8.604911338241999275e+00	1.000000000000000000e+00
1.640000000000000000e+02	5.266637560225386494e+01	1.537922520805544124e+01	-3.256641656532538627e-03	1.146103021306456640e+02	1.330740247964183887e-01	0.000000000000000000e+00	0.000000000000000000e+00	8.842522623119243974e+00	1.000000000000000000e+00
1.640000000000000000e+02	1.162414971469711418e+02	1.777977355927225034e+01	-3.858265721304989307e-03	1.360790611830736339e+02	8.286213427574529167e-02	0.000000000000000000e+00	0.000000000000000000e+00	1.300137436652255651e+01	1.000000000000000000e+00
1.640000000000000000e+02	1.404567485069946144e+02	1.384560275137221375e+01	-2.155327282118803429e-03	7.531025692017583140e+01	2.008538975390926629e-01	0.000000000000000000e+00	0.000000000000000000e+00	8.604911338241999275e+00	1.000000000000000000e+00
1.650000000000000000e+02	3.455419638484422507e+01	3.234151621764038254e+01	-3.188037194804213027e-03	1.121621742298376887e+02	1.360661683567357949e-01	0.000000000000000000e+00	0.000000000000000000e+00	1.395929071421113044e+01	1.000000000000000000e+00
1.650000000000000000e+02	5.751829231961725242e+01	2.354375122152800870e+01	-2.800676028201227585e-03	9.833931700218957417e+01	1.605482965724386313e-01	0.000000000000000000e+00	0.000000000000000000e+00	7.116950550787347396e+00	1.000000000000000000e+00
1.660000000000000000e+02	6.763344861606694280e+01	5.241352287479563721e+00	-2.433898505253660402e-03	8.525098040284503043e+01	2.709035587174355442e-01	0.000000000000000000e+00	0.000000000000000000e+00	8.046480905459516109e+00	1.000000000000000000e+00
1.670000000000000000e+02	7.948039000453624681e+01	6.220267899728079364e+00	-2.785624733698660420e-03	9.780221645381811868e+01	1.865690000240263213e-01	0.000000000000000000e+00	0.000000000000000000e+00	6.190383578572872025e+00	1.000000000000000000e+00
1.680000000000000000e+02	4.577999443239543353e+01	9.832337727333044342e+00	-1.627735384036168046e-03	5.648331165455834935e+01	3.083031471320316630e-01	0.000000000000000000e+00	0.000000000000000000e+00	8.842522623119243974e+00	1.000000000000000000e+00
1.680000000000000000e+02	1.274237420522716491e+02	2.572194679030206999e+01	1.846292307047894951e-03	-6.428244435905463661e+01	2.863525048339672363e-01	0.000000000000000000e+00	0.000000000000000000e+00	1.330446818217772709e+01	1.000000000000000000e+00
1.680000000000000000e+02	7.903597235742556393e+01	2.809622295116179913e+01	-2.635901893460440570e-03	9.245940560243492712e+01	2.064001633089256327e-01	0.000000000000000000e+00	0.000000000000000000e+00	1.130940265845159232e+01	1.000000000000000000e+00
1.700000000000000000e+02	7.434599422492486553e+01	9.678421862201918913e+00	-2.222053095623794348e-03	7.769134587022924165e+01	3.280081788773717699e-01	0.000000000000000000e+00	0.000000000000000000e+00	4.542036224745706008e+00	1.000000000000000000e+00
1.700000000000000000e+02	8.274756087748167488e+01	1.741321311550314022e+01	-2.584832304974932476e-03	9.063700394947460381e+01	2.257399183191520775e-01	0.000000000000000000e+00	0.000000000000000000e+00	6.877881827824846361e+00	1.000000000000000000e+00
1.730000000000000000e+02	5.783034206073055827e+01	1.030131118680021274e+01	-2.857044016279358493e-03	1.003507903211254302e+02	9.048443151163221287e-02	0.000000000000000000e+00	0.000000000000000000e+00	1.205946989172436901e+01	1.000000000000000000e+00
1.730000000000000000e+02	1.361811249764832610e+02	1.570610344441719164e+01	-1.807946832738786510e-03	6.291409858152215406e+01	3.128814805042581249e-01	0.000000000000000000e+00	0.000000000000000000e+00	1.330446818217772709e+01	1.000000000000000000e+00
1.740000000000000000e+02	7.769906850765310935e+01	1.274224070825151856e+01	-2.622353051644594861e-03	9.197591958946456714e+01	2.226905048121595732e-01	0.000000000000000000e+00	0.000000000000000000e+00	4.542036224745706008e+00	1.000000000000000000e+00
1.740000000000000000e+02	1.119046845710561477e+01	1.575459133897379260e+01	-1.123404821915356460e-03	3.848643959618674160e+01	3.984724469609773889e-01	0.000000000000000000e+00	0.000000000000000000e+00	5.136069237810023225e+00	1.000000000000000000e+00
1.750000000000000000e+02	1.026802648549083870e+02	2.662765820687031493e+01	-4.751165188924650999e-03	1.679418882387335543e+02	1.045489949645481698e-01	0.000000000000000000e+00	0.000000000000000000e+00	3.915118244101893463e+00	1.000000000000000000e+00
1.760000000000000000e+02	7.277821011608082813e+01	3.061413598673754777e+01	-2.094199485120251843e-03	7.312893136820677853e+01	2.280769131533623151e-01	0.000000000000000000e+00	0.000000000000000000e+00	1.752227298704366376e+01	1.000000000000000000e+00
1.780000000000000000e+02	1.050226418302354574e+02	1.788008828894748703e+01	1.547012826538289153e-03	-5.360275344804246345e+01	3.439444288248489912e-01	0.000000000000000000e+00	0.000000000000000000e+00	3.142271432904899520e+00	1.000000000000000000e+00
1.790000000000000000e+02	1.329361889260594864e+02	1.905124183518063674e+01	-2.548932567247190906e-03	8.935593348628800925e+01	3.294041946904872065e-01	0.000000000000000000e+00	0.000000000000000000e+00	4.582309285918400477e+00	1.000000000000000000e+00
1.790000000000000000e+02	1.163814484891056367e+02	8.296419715558695174e+00	-3.530676571857304519e-03	1.243891489447023275e+02	1.156622229377290978e-01	0.000000000000000000e+00	0.000000000000000000e+00	1.143184560061395061e+01	1.000000000000000000e+00
1.790000000000000000e+02	9.029844958574204838e+01	3.088108084659662467e+01	-2.958170083106716804e-03	1.039594411211186724e+02	1.640028375707144326e-01	0.000000000000000000e+00	0.000000000000000000e+00	1.046606368567349854e+01	1.000000000000000000e+00
1.790000000000000000e+02	3.719712269577274810e+01	1.003148522854785618e+01	-2.534569363543633103e-03	8.884338723425393880e+01	1.383805708560974512e-01	0.000000000000000000e+00	0.000000000000000000e+00	1.312835546714003243e+01	1.000000000000000000e+00
1.790000000000000000e+02	1.616098753210207306e+01	1.446108937118449411e+01	-2.247789643493630380e-03	7.860974620926450029e+01	1.673318115105311144e-01	0.000000000000000000e+00	0.000000000000000000e+00	5.136069237810023225e+00	1.000000000000000000e+00
1.790000000000000000e+02	1.162375325154043253e+02	2.754385041938457945e+01	-3.056463292652255442e-03	1.074670023304947080e+02	1.785191757681577895e-01	0.000000000000000000e+00	0.000000000000000000e+00	1.358819026171626732e+01	1.000000000000000000e+00
1.800000000000000000e+02	1.036335121773624053e+02	8.088929469707329289e+00	-3.105945233769961435e-03	1.092327493035720778e+02	1.661396638231393830e-01	0.000000000000000000e+00	0.000000000000000000e+00	7.907027365459333268e+00	1.000000000000000000e+00
1.800000000000000000e+02	7.720420977126394746e+01	1.326386769515277209e+01	-2.116740880730893365e-03	7.393331373820615227e+01	3.347126825702639863e-01	0.000000000000000000e+00	0.000000000000000000e+00	3.876475461178865878e+00	1.000000000000000000e+00
1.800000000000000000e+02	1.363213747579584663e+02	1.596286438491254955e+01	2.558049287256263654e-03	-8.968126067428416093e+01	3.023875925934040865e-01	0.000000000000000000e+00	0.000000000000000000e+00	4.341915566597200460e+00	1.000000000000000000e+00
1.820000000000000000e+02	1.400154834545833751e+02	4.921639631807211757e+00	-5.024081350947093988e-03	1.776808127051099291e+02	9.178193406075696448e-02	0.000000000000000000e+00	0.000000000000000000e+00	7.636836610902771660e+00	1.000000000000000000e+00
1.820000000000000000e+02	1.072208691307685768e+02	1.513534358235861177e+01	-2.090986867954420115e-03	7.301429016965860797e+01	2.367836719179942095e-01	0.000000000000000000e+00	0.000000000000000000e+00	3.516507751897722578e+00	1.000000000000000000e+00
1.820000000000000000e+02	1.038108991553740736e+02	2.077932085084554714e+01	-2.186174058970128623e-03	7.641101411813730238e+01	3.824765049469353029e-01	0.000000000000000000e+00	0.000000000000000000e+00	3.142271432904899520e+00	1.000000000000000000e+00
1.830000000000000000e+02	2.710751492363265669e+01	1.843110023615123083e+01	-4.102240006147056008e-03	1.447852041766120408e+02	1.431024606837077995e-01	0.000000000000000000e+00	0.000000000000000000e+00	7.874433365251654493e+00	1.000000000000000000e+00
1.840000000000000000e+02	1.741177503378145630e+01	7.538548934678587443e+00	-3.045013177191777370e-03	1.070584086848325143e+02	1.951935976265537498e-01	0.000000000000000000e+00	0.000000000000000000e+00	5.501657118610341790e+00	1.000000000000000000e+00
1.840000000000000000e+02	1.389117417470031342e+02	1.247829416040469042e+01	-2.917162350952805065e-03	1.024960935383855514e+02	1.855902512969511697e-01	0.000000000000000000e+00	0.000000000000000000e+00	4.341915566597200460e+00	1.000000000000000000e+00
1.840000000000000000e+02	7.906315633997037651e+01	1.666554076230906389e+01	2.414748445536780194e-03	-8.456761675106557163e+01	1.996550526056027897e-01	0.000000000000000000e+00	0.000000000000000000e+00	3.876475461178865878e+00	1.000000000000000000e+00
1.840000000000000000e+02	9.803752305956936652e+01	1.756984187871984204e+01	-3.603191567948147659e-03	1.269768229922005673e+02	2.497664920665592092e-01	0.000000000000000000e+00	0.000000000000000000e+00	6.605499740074650461e+00	1.000000000000000000e+00
1.850000000000000000e+02	4.048589484650037917e+01	1.321731944349054899e+01	-2.514185211588373502e-03	8.811598540237896771e+01	2.145840266527259121e-01	0.000000000000000000e+00	0.000000000000000000e+00	3.949859922044469229e+00	1.000000000000000000e+00
1.850000000000000000e+02	2.514604026854736674e+01	2.605732590821513384e+01	-2.479316391233755967e-03	8.687170289031088544e+01	3.241946635805217358e-01	0.000000000000000000e+00	0.000000000000000000e+00	7.874433365251654493e+00	1.000000000000000000e+00
1.880000000000000000e+02	4.554498968319523300e+01	9.101837961357782447e+00	-2.759866056522086632e-03	9.688302643767023881e+01	2.500654821617888102e-01	0.000000000000000000e+00	0.000000000000000000e+00	6.521627741327332473e+00	1.000000000000000000e+00
1.880000000000000000e+02	5.225437291004955576e+00	1.307240043864806367e+01	-2.566759767468351078e-03	8.999209132726838334e+01	1.636551962572919683e-01	0.000000000000000000e+00	0.000000000000000000e+00	5.039220942997876485e+00	1.000000000000000000e+00
1.880000000000000000e+02	5.000895484827439219e+01	1.485952277383165487e+01	-2.529209733031580459e-03	8.865213056283602100e+01	2.167076870932650445e-01	0.000000000000000000e+00	0.000000000000000000e+00	7.285459449810457677e+00	1.000000000000000000e+00
1.880000000000000000e+02	1.250812369597480256e+02	2.962127025892923271e+01	-2.782707733442927635e-03	9.769812424854723076e+01	1.385984984889944149e-01	0.000000000000000000e+00	0.000000000000000000e+00	1.018267273063686851e+01	1.000000000000000000e+00
1.880000000000000000e+02	6.353236324987359751e+01	1.389259057196451863e+01	-1.614799272176949910e-03	5.602169071077869233e+01	3.035620446017187612e-01	0.000000000000000000e+00	0.000000000000000000e+00	1.206048691641419701e+01	1.000000000000000000e+00
1.890000000000000000e+02	1.833882438251315605e+01	1.296153801412287265e+01	-1.987886801549594400e-03	6.933519783685488846e+01	2.772944238327849087e-01	0.000000000000000000e+00	0.000000000000000000e+00	5.501657118610341790e+00	1.000000000000000000e+00
1.890000000000000000e+02	1.162062541894093073e+02	1.896246105839773577e+01	-3.645475949430477831e-03	1.284857273909440494e+02	1.900980060879761124e-01	0.000000000000000000e+00	0.000000000000000000e+00	7.849190450070453018e+00	1.000000000000000000e+00
1.890000000000000000e+02	1.336812065682988475e+02	2.416899122431830094e+01	-2.924236235086394124e-03	1.027485227926678988e+02	1.853089917882269066e-01	0.000000000000000000e+00	0.000000000000000000e+00	7.862625483713875596e+00	1.000000000000000000e+00
1.900000000000000000e+02	3.845190834662286505e+01	9.831423354995044050e+00	-2.480133498408957152e-03	8.690086109406564674e+01	3.142021278393732908e-01	0.000000000000000000e+00	0.000000000000000000e+00	3.949859922044469229e+00	1.000000000000000000e+00
1.900000000000000000e+02	3.316931645633484749e+01	1.624755910210086896e+01	-3.635005156226509340e-03	1.281120805414470851e+02	1.501748372264970488e-01	0.000000000000000000e+00	0.000000000000000000e+00	7.919259544177854160e+00	1.000000000000000000e+00
1.900000000000000000e+02	7.640526937384829864e+01	1.801077504861130762e+01	-2.346431226445647340e-03	8.212973901033024049e+01	2.799061180234964086e-01	0.000000000000000000e+00	0.000000000000000000e+00	9.502417835860208939e+00	1.000000000000000000e+00
1.910000000000000000e+02	1.241235642772069951e+02	1.401886015237472094e+01	-3.881349963858347386e-03	1.369028148696441747e+02	2.167674060033031314e-01	0.000000000000000000e+00	0.000000000000000000e+00	3.582126758788059639e+00	1.000000000000000000e+00
1.910000000000000000e+02	7.302845024926426731e+00	1.878367429197139771e+01	-3.376942831537938731e-03	1.189032104286070393e+02	1.326863346983195857e-01	0.000000000000000000e+00	0.000000000000000000e+00	6.008764723279048425e+00	1.000000000000000000e+00
1.910000000000000000e+02	8.718426368206272059e+01	2.805781344793628662e+01	-2.019771659217667065e-03	7.047299861109041785e+01	2.802256504262269354e-01	0.000000000000000000e+00	0.000000000000000000e+00	7.494986518723927738e+00	1.000000000000000000e+00
1.910000000000000000e+02	6.784574124837347142e+01	3.015706483903443669e+01	-2.737056876835516819e-03	9.606908828002737266e+01	1.438706069579028801e-01	0.000000000000000000e+00	0.000000000000000000e+00	4.071584489554311403e+00	1.000000000000000000e+00
1.920000000000000000e+02	9.561285264924852356e+01	2.666432648960876151e+01	-3.084457953153034882e-03	1.084659826842361667e+02	1.727531944034832456e-01	0.000000000000000000e+00	0.000000000000000000e+00	8.543004031416298716e+00	1.000000000000000000e+00
1.930000000000000000e+02	1.408098549195959777e+02	2.085187618550888899e+01	-3.512229217422363926e-03	1.237308611023297544e+02	1.710514906607487617e-01	0.000000000000000000e+00	0.000000000000000000e+00	7.862625483713875596e+00	1.000000000000000000e+00
1.930000000000000000e+02	5.863695548925270629e+01	2.491485565307424466e+01	-2.107557629919178804e-03	7.360561242015917571e+01	3.467059853622548315e-01	0.000000000000000000e+00	0.000000000000000000e+00	1.059634334602040084e+01	1.000000000000000000e+00
1.940000000000000000e+02	1.036031288430125556e+02	1.185103525177731143e+01	-3.197131675185902171e-03	1.124867078039648476e+02	1.229596665115604281e-01	0.000000000000000000e+00	0.000000000000000000e+00	1.447104507283614261e+01	1.000000000000000000e+00
1.940000000000000000e+02	8.550317080029708450e+01	2.075379060851893342e+01	-2.210509727648311655e-03	7.727942453890270258e+01	2.817937610633758361e-01	0.000000000000000000e+00	0.000000000000000000e+00	3.759477420306403861e+00	1.000000000000000000e+00
1.940000000000000000e+02	1.079798387638667663e+02	3.101335012407694336e+01	-3.443952188058345930e-03	1.212944175189334288e+02	2.068130190341355146e-01	0.000000000000000000e+00	0.000000000000000000e+00	8.631206261912968358e+00	1.000000000000000000e+00
1.950000000000000000e+02	4.690195889865736234e+01	7.133567580904700556e+00	-1.572631429327852031e-03	5.451694495525388362e+01	2.767858877927787953e-01	0.000000000000000000e+00	0.000000000000000000e+00	8.870275086474551429e+00	1.000000000000000000e+00
1.950000000000000000e+02	1.415283101407035815e+02	8.965905362548021174e+00	2.167166414724876720e-03	-7.573273251613734658e+01	3.312529294406058034e-01	0.000000000000000000e+00	0.000000000000000000e+00	1.190766477144086544e+01	1.000000000000000000e+00
1.960000000000000000e+02	7.168597915563495349e+01	2.880415202912716310e+01	-1.333198037380635935e-02	4.741454869051484025e+02	2.495639133388694031e-02	0.000000000000000000e+00	0.000000000000000000e+00	4.071584489554311403e+00	1.000000000000000000e+00
1.980000000000000000e+02	8.217844166693538455e+01	1.899884141735422816e+01	-3.197348299887397063e-03	1.124944379859730503e+02	2.413239047424394768e-01	0.000000000000000000e+00	0.000000000000000000e+00	3.759477420306403861e+00	1.000000000000000000e+00
1.990000000000000000e+02	1.081517095158033115e+01	2.746327286539029444e+01	-3.763649572849232013e-03	1.327027147025955003e+02	6.637346559169376992e-02	0.000000000000000000e+00	0.000000000000000000e+00	1.329518024896048090e+01	1.000000000000000000e+00
1.990000000000000000e+02	1.156308472660189608e+02	2.701837948142129875e+01	3.102755766201082191e-03	-1.091189341908609549e+02	2.368507333381401070e-01	0.000000000000000000e+00	0.000000000000000000e+00	4.990799683631469641e+00	1.000000000000000000e+00
2.000000000000000000e+02	4.678873458519609230e+00	1.546161300770041080e+01	-2.685974468679897670e-03	9.424622916130917361e+01	1.564505578951230769e-01	0.000000000000000000e+00	0.000000000000000000e+00	1.103088793963114433e+01	1.000000000000000000e+00
2.000000000000000000e+02	1.137252425880106728e+02	2.240570647184334874e+01	-2.538878556612248968e-03	8.899715938719383246e+01	3.541342065234888148e-01	0.000000000000000000e+00	0.000000000000000000e+00	4.990799683631469641e+00	1.000000000000000000e+00
2.000000000000000000e+02	1.338692661058339581e+02	2.257919922032733240e+01	-2.765024440031961430e-03	9.706710167527798205e+01	1.133157591510310924e-01	0.000000000000000000e+00	0.000000000000000000e+00	9.481498927363851692e+00	1.000000000000000000e+00
2.010000000000000000e+02	3.221559263627071346e+01	6.370981231298692649e+00	-3.858737751302167718e-03	1.360959054199789193e+02	1.530153109769579745e-01	0.000000000000000000e+00	0.000000000000000000e+00	1.456780981589488988e+01	1.000000000000000000e+00
2.010000000000000000e+02	1.570381610507204506e+01	1.509949648373445008e+01	-2.706687849615527393e-03	9.498537942225557629e+01	1.843141948419367848e-01	0.000000000000000000e+00	0.000000000000000000e+00	1.103088793963114433e+01	1.000000000000000000e+00
2.010000000000000000e+02	4.570620341465923531e+01	2.259206725288232320e+01	-3.532332456055865821e-03	1.244482386336945439e+02	2.138118543954047324e-01	0.000000000000000000e+00	0.000000000000000000e+00	1.568896030913291106e+01	1.000000000000000000e+00
2.010000000000000000e+02	7.874305997343513752e+01	2.323929291076166948e+01	-2.357771676788188685e-03	8.253441929193122917e+01	2.769431871568087677e-01	0.000000000000000000e+00	0.000000000000000000e+00	5.457405633446906101e+00	1.000000000000000000e+00
2.020000000000000000e+02	5.963007062340737718e+01	3.096521537660903078e+01	-3.041746324120078553e-03	1.069418320956255712e+02	2.212699550354381151e-01	0.000000000000000000e+00	0.000000000000000000e+00	6.018081152692215774e+00	1.000000000000000000e+00
2.030000000000000000e+02	8.593035916468856783e+01	6.324041313449502155e+00	-3.477959384102927067e-03	1.225079532477708852e+02	1.971342964305805578e-01	0.000000000000000000e+00	0.000000000000000000e+00	9.886214918334632173e+00	1.000000000000000000e+00
2.040000000000000000e+02	3.012137339028757665e+01	2.078747624852938358e+01	-4.081433041155231763e-03	1.440427143990617651e+02	1.663328072960500448e-01	0.000000000000000000e+00	0.000000000000000000e+00	1.456780981589488988e+01	1.000000000000000000e+00
2.040000000000000000e+02	7.025470959543611116e+01	1.829558911435476176e+01	-2.168797656035766162e-03	7.579094283169894197e+01	2.573096620863118966e-01	0.000000000000000000e+00	0.000000000000000000e+00	9.823049392438393923e+00	1.000000000000000000e+00
2.050000000000000000e+02	6.390104763524379194e+01	2.672539744127806216e+01	-2.839020491983633779e-03	9.970762671940539690e+01	1.786108230141248976e-01	0.000000000000000000e+00	0.000000000000000000e+00	6.018081152692215774e+00	1.000000000000000000e+00
2.050000000000000000e+02	1.429326397356295502e+02	1.979458428171773221e+01	-2.876216115144611743e-03	1.010349404327456000e+02	1.157180984602269591e-01	0.000000000000000000e+00	0.000000000000000000e+00	9.481498927363851692e+00	1.000000000000000000e+00
2.070000000000000000e+02	8.741894089218779129e+01	1.609754477188536015e+01	-2.026533709749687041e-03	7.071430018473539292e+01	3.017345791359347107e-01	0.000000000000000000e+00	0.000000000000000000e+00	3.071717982384737144e+00	1.000000000000000000e+00
2.090000000000000000e+02	9.557286679449370581e+01	1.575878395776160801e+01	-3.547016112959106970e-03	1.249722201539208584e+02	1.137650036455374325e-01	0.000000000000000000e+00	0.000000000000000000e+00	7.551325662325653276e+00	1.000000000000000000e+00
2.090000000000000000e+02	1.373699473832059539e+02	5.805771136521689968e+00	-2.767813933958551166e-03	9.716664385866921805e+01	2.436017294627726981e-01	0.000000000000000000e+00	0.000000000000000000e+00	1.313675446490385923e+01	1.000000000000000000e+00
2.100000000000000000e+02	1.000030025658076198e+02	2.414576093139772084e+01	-3.214726039122350974e-03	1.131145569578633285e+02	1.388360067928066099e-01	0.000000000000000000e+00	0.000000000000000000e+00	9.485119172080944239e+00	1.000000000000000000e+00
2.100000000000000000e+02	1.854304395405734240e+01	6.361358755731400194e+00	-2.725387629229499356e-03	9.565267497503189986e+01	1.669608024347151165e-01	0.000000000000000000e+00	0.000000000000000000e+00	1.111123529406875043e+01	1.000000000000000000e+00
2.100000000000000000e+02	1.211606270347728582e+02	2.548283162178401184e+01	-2.469917494459896931e-03	8.653630631625105707e+01	2.112623518664337174e-01	0.000000000000000000e+00	0.000000000000000000e+00	8.177850902527502797e+00	1.000000000000000000e+00
2.100000000000000000e+02	8.870086676623594713e+01	1.888898121514385409e+01	-2.374532032944020720e-03	8.313250714946819642e+01	2.715014638102751787e-01	0.000000000000000000e+00	0.000000000000000000e+00	3.071717982384737144e+00	1.000000000000000000e+00
2.110000000000000000e+02	1.278863493230253923e+01	2.641456562509859296e+01	-2.917273575326487581e-03	1.025000625439808601e+02	2.218311459861775914e-01	0.000000000000000000e+00	0.000000000000000000e+00	6.663806977844918933e+00	1.000000000000000000e+00
2.120000000000000000e+02	1.219509722358444463e+02	1.734326161796237287e+01	-2.484060956020408412e-03	8.704101114138923379e+01	2.373046936378809812e-01	0.000000000000000000e+00	0.000000000000000000e+00	6.679505095470689824e+00	1.000000000000000000e+00
2.120000000000000000e+02	1.411538095934068622e+02	2.414021844322830290e+01	-2.244614187492758976e-03	7.849643109479998770e+01	3.192671744045108007e-01	0.000000000000000000e+00	0.000000000000000000e+00	4.580381555145395467e+00	1.000000000000000000e+00
2.120000000000000000e+02	1.905913312195876230e+01	2.867004249075088040e+01	-3.208592946502785131e-03	1.128956995427340360e+02	2.192138462205985849e-01	0.000000000000000000e+00	0.000000000000000000e+00	3.421490132932036854e+00	1.000000000000000000e+00
2.120000000000000000e+02	5.037918151028143399e+01	2.069709556757149826e+01	-1.773726424822830985e-03	6.169295445640921116e+01	2.566886125810752262e-01	0.000000000000000000e+00	0.000000000000000000e+00	1.506171983043162044e+01	1.000000000000000000e+00
2.120000000000000000e+02	1.349369237974196096e+02	2.513491821649457947e+01	-2.569677589760939983e-03	9.009621286665708340e+01	2.652219509421728239e-01	0.000000000000000000e+00	0.000000000000000000e+00	6.295958754572970939e+00	1.000000000000000000e+00
2.130000000000000000e+02	9.130633979872030181e+00	1.226611008309616224e+01	-4.338453389142227050e-03	1.532144019122449663e+02	1.533942430922070610e-01	0.000000000000000000e+00	0.000000000000000000e+00	6.244927459803300884e+00	1.000000000000000000e+00
2.130000000000000000e+02	8.778047219185313566e+01	1.563127726938437689e+01	2.465217536585958408e-03	-8.636858984834296393e+01	2.942433950061980052e-01	0.000000000000000000e+00	0.000000000000000000e+00	3.385226900928530736e+00	1.000000000000000000e+00
2.130000000000000000e+02	1.283188746527418971e+02	1.532692654429765078e+01	-2.724115178542768721e-03	9.560726798618438238e+01	2.838306133340993131e-01	0.000000000000000000e+00	0.000000000000000000e+00	6.679505095470689824e+00	1.000000000000000000e+00
2.140000000000000000e+02	6.389365189868048844e+01	2.734649361337250184e+01	-3.344957694983481319e-03	1.177618312349300425e+02	1.231777273962628705e-01	0.000000000000000000e+00	0.000000000000000000e+00	1.123410705729622450e+01	1.000000000000000000e+00
2.140000000000000000e+02	7.468647262880691073e+01	3.046421426509006380e+01	-3.633015138222646292e-03	1.280410673963012016e+02	2.087678289161940537e-01	0.000000000000000000e+00	0.000000000000000000e+00	1.123410705729622450e+01	1.000000000000000000e+00
2.150000000000000000e+02	6.780177476209686915e+01	1.192592685825603560e+01	-2.657872174386906317e-03	9.324340793070423672e+01	2.832957229017862844e-01	0.000000000000000000e+00	0.000000000000000000e+00	5.988931125646402620e+00	1.000000000000000000e+00
2.160000000000000000e+02	3.978753151959820400e+01	7.011572687932027925e+00	-4.054644541301482413e-03	1.430867754956642273e+02	1.207355138337774525e-01	0.000000000000000000e+00	0.000000000000000000e+00	1.230808826654694421e+01	1.000000000000000000e+00
2.160000000000000000e+02	1.210631498582513217e+02	9.518392832445051965e+00	-2.520147608089840126e-03	8.832875158205870036e+01	2.743049741281858855e-01	0.000000000000000000e+00	0.000000000000000000e+00	7.875074608200129056e+00	1.000000000000000000e+00
2.160000000000000000e+02	9.312173075370179731e+01	1.223409234333129447e+01	-3.272349264738569092e-03	1.151708230200365364e+02	1.670208096385444874e-01	0.000000000000000000e+00	0.000000000000000000e+00	5.269887063642791247e+00	1.000000000000000000e+00
2.160000000000000000e+02	1.120108017534630989e+02	2.456926075149488753e+01	-3.257918711895479037e-03	1.146558734358658853e+02	1.424305902660125689e-01	0.000000000000000000e+00	0.000000000000000000e+00	8.379613033577372860e+00	1.000000000000000000e+00
2.160000000000000000e+02	6.580629124367772143e+00	1.796668849367082998e+01	-3.192502962135140496e-03	1.123215336843969823e+02	3.632255585397061726e-01	0.000000000000000000e+00	0.000000000000000000e+00	6.244927459803300884e+00	1.000000000000000000e+00
2.160000000000000000e+02	3.394397763929845269e+01	1.784402000260401167e+01	2.080034846188216855e-03	-7.262347083545445514e+01	3.186858954959267409e-01	0.000000000000000000e+00	0.000000000000000000e+00	5.456279310997873999e+00	1.000000000000000000e+00
2.160000000000000000e+02	1.395863442003886519e+02	1.983638905158109011e+01	-2.574963069881323376e-03	9.028482350546826751e+01	2.690083211042240130e-01	0.000000000000000000e+00	0.000000000000000000e+00	4.580381555145395467e+00	1.000000000000000000e+00
2.170000000000000000e+02	6.196013008135659561e+01	1.060589524813635620e+01	-3.173885343889398716e-03	1.116571700333201420e+02	2.204715526712627272e-01	0.000000000000000000e+00	0.000000000000000000e+00	5.988931125646402620e+00	1.000000000000000000e+00
2.170000000000000000e+02	1.594938157158984104e+01	3.009694123443572167e+01	-3.135273724743642323e-03	1.102793269638646620e+02	1.779767896427526530e-01	0.000000000000000000e+00	0.000000000000000000e+00	3.421490132932036854e+00	1.000000000000000000e+00
2.190000000000000000e+02	4.332061433523767846e+01	2.615854864714461314e+01	-3.314568723675060356e-03	1.166774106788500660e+02	1.412193147194844567e-01	0.000000000000000000e+00	0.000000000000000000e+00	1.253206696074196103e+01	1.000000000000000000e+00
2.200000000000000000e+02	9.802224049325297983e+01	1.029586790944505381e+01	-2.503865110964493320e-03	8.774771596858447253e+01	1.462968562698154784e-01	0.000000000000000000e+00	0.000000000000000000e+00	5.269887063642791247e+00	1.000000000000000000e+00
2.210000000000000000e+02	2.851307418347751366e+01	1.731840457933751765e+01	-3.640055795083313537e-03	1.282923109461576416e+02	9.318621646433777883e-02	0.000000000000000000e+00	0.000000000000000000e+00	5.456279310997873999e+00	1.000000000000000000e+00
2.210000000000000000e+02	1.036616434625302077e+02	2.528303272169709714e+01	-2.740213696914916425e-03	9.618173837769613499e+01	2.091838525904935464e-01	0.000000000000000000e+00	0.000000000000000000e+00	3.870571439423924787e+00	1.000000000000000000e+00
2.250000000000000000e+02	6.705180733875619303e+00	2.973792165771051543e+01	-3.114812776860736120e-03	1.095491846942921370e+02	2.265387852763530718e-01	0.000000000000000000e+00	0.000000000000000000e+00	2.065235440183771587e+01	1.000000000000000000e+00
2.260000000000000000e+02	5.531662196935517528e+01	1.150531706445765678e+01	-2.896420385391019689e-03	1.017559232443529282e+02	1.116352685463316563e-01	0.000000000000000000e+00	0.000000000000000000e+00	1.146813744938849311e+01	1.000000000000000000e+00
2.260000000000000000e+02	1.015399650858974923e+02	2.852028528116992234e+01	-2.400070683422869753e-03	8.404384558447902975e+01	1.911273374612318943e-01	0.000000000000000000e+00	0.000000000000000000e+00	3.870571439423924787e+00	1.000000000000000000e+00
2.270000000000000000e+02	8.712090066565700397e+01	9.945170965043352851e+00	-1.883411436117050225e-03	6.560702840561049243e+01	2.002998822841156601e-01	0.000000000000000000e+00	0.000000000000000000e+00	1.761812723973152828e+01	1.000000000000000000e+00
2.270000000000000000e+02	6.470719288932394875e+01	1.808827645633481040e+01	-2.638969039880650555e-03	9.256885572474496371e+01	1.455684518243210990e-01	0.000000000000000000e+00	0.000000000000000000e+00	3.759428159102476297e+00	1.000000000000000000e+00
2.280000000000000000e+02	6.144543157348085316e+00	9.093178311112790624e+00	-2.824909007503591946e-03	9.920406298598213368e+01	1.407364525433926206e-01	0.000000000000000000e+00	0.000000000000000000e+00	2.065235440183771587e+01	1.000000000000000000e+00
2.280000000000000000e+02	7.515856408279522327e+01	2.287965630129453487e+01	-2.028372713221831495e-03	7.077992442543956031e+01	3.022274907772067865e-01	0.000000000000000000e+00	0.000000000000000000e+00	8.369337106993295805e+00	1.000000000000000000e+00
2.290000000000000000e+02	1.136647984266657829e+02	8.479103257088770107e+00	-4.497886818220679997e-03	1.589037319676879179e+02	8.053054039376872364e-02	0.000000000000000000e+00	0.000000000000000000e+00	1.335204876276521269e+01	1.000000000000000000e+00
2.290000000000000000e+02	5.459617327360608385e+01	2.860680444913243292e+01	-2.762416536819309234e-03	9.697403949744494867e+01	2.012205181686799182e-01	0.000000000000000000e+00	0.000000000000000000e+00	1.459013875207150335e+01	1.000000000000000000e+00
2.300000000000000000e+02	1.277880495880240517e+02	1.507583461585894291e+01	-2.915068801771801554e-03	1.024213859168605296e+02	3.342947156871810543e-01	0.000000000000000000e+00	0.000000000000000000e+00	5.892183528412984650e+00	1.000000000000000000e+00
2.300000000000000000e+02	6.928207949118088038e+01	7.071660051958752469e+00	-2.690091318156469843e-03	9.439313759573337848e+01	1.718270083098231149e-01	0.000000000000000000e+00	0.000000000000000000e+00	1.192876458066876921e+01	1.000000000000000000e+00
2.300000000000000000e+02	1.074163507335228189e+02	2.027885357602842120e+01	-3.478965489020097081e-03	1.225438557744697761e+02	1.231170486274412168e-01	0.000000000000000000e+00	0.000000000000000000e+00	8.892346435603050381e+00	1.000000000000000000e+00
2.310000000000000000e+02	4.184021995052985687e+01	6.504607254203869537e+00	-2.862198574842959083e-03	1.005347290667695717e+02	1.387275442505330192e-01	0.000000000000000000e+00	0.000000000000000000e+00	1.437430033008102903e+01	1.000000000000000000e+00
2.310000000000000000e+02	1.287679084047052811e+02	4.988680988377646841e+00	-1.028148958731101665e-03	3.508726510371145935e+01	4.878187114550819325e-01	0.000000000000000000e+00	0.000000000000000000e+00	9.183566809787087948e+00	1.000000000000000000e+00
2.310000000000000000e+02	1.336538746751816973e+02	1.276462034986895056e+01	-2.818317650411484090e-03	9.896885255221650368e+01	2.174661949597139765e-01	0.000000000000000000e+00	0.000000000000000000e+00	6.304729600581111093e+00	1.000000000000000000e+00
2.310000000000000000e+02	1.233395811997871334e+02	1.893963530059387423e+01	-2.297597752156615384e-03	8.038713236509791216e+01	3.135236532538590026e-01	0.000000000000000000e+00	0.000000000000000000e+00	5.892183528412984650e+00	1.000000000000000000e+00
2.330000000000000000e+02	1.150362930903440883e+02	2.486255334908330639e+01	-3.127785736299594759e-03	1.100121205319653228e+02	1.416444429957611773e-01	0.000000000000000000e+00	0.000000000000000000e+00	8.892346435603050381e+00	1.000000000000000000e+00
2.330000000000000000e+02	2.640306940863200680e+01	2.749657084307226285e+01	-1.585315567643084782e-03	5.496957430507950448e+01	2.455360909742382303e-01	0.000000000000000000e+00	0.000000000000000000e+00	1.819166648504084094e+01	1.000000000000000000e+00
2.340000000000000000e+02	8.236195044669976539e+00	2.654714715104783451e+01	-3.273333645734694246e-03	1.152059503356793897e+02	2.704314744963659534e-01	0.000000000000000000e+00	0.000000000000000000e+00	1.032373401608256280e+01	1.000000000000000000e+00
2.350000000000000000e+02	9.859762601142274718e+01	3.164303529331953868e+01	-2.677954775017027302e-03	9.396004900163160301e+01	1.563522680928771669e-01	0.000000000000000000e+00	0.000000000000000000e+00	1.438452403897301934e+01	1.000000000000000000e+00
2.360000000000000000e+02	9.785386459089026800e+01	1.709926536521980367e+01	-3.504646190038489869e-03	1.234602632367773936e+02	8.843290831582606426e-02	0.000000000000000000e+00	0.000000000000000000e+00	1.456277531146349347e+01	1.000000000000000000e+00
2.360000000000000000e+02	4.601047507977188644e+01	2.115738488413151330e+01	4.304497716137940626e-03	-1.520027047663407700e+02	2.309209463571761933e-01	0.000000000000000000e+00	0.000000000000000000e+00	3.520553755653633043e+00	1.000000000000000000e+00
2.370000000000000000e+02	1.425904801912285222e+02	6.274934527802366269e+00	-2.971764489049932498e-03	1.044445530751529247e+02	1.905508808404368093e-01	0.000000000000000000e+00	0.000000000000000000e+00	1.757534110285896034e+01	1.000000000000000000e+00
2.370000000000000000e+02	5.613389409471426461e+01	2.046312691572068587e+01	-2.755334558638885926e-03	9.672132140973420178e+01	1.799926882673795747e-01	0.000000000000000000e+00	0.000000000000000000e+00	8.411188684761139456e+00	1.000000000000000000e+00
2.380000000000000000e+02	4.586894359891292794e+01	6.909848786757934569e+00	-2.160702797881241134e-03	7.550208045158652226e+01	2.342568711530929049e-01	0.000000000000000000e+00	0.000000000000000000e+00	1.155477705989971504e+01	1.000000000000000000e+00
2.380000000000000000e+02	1.219287821079108340e+02	1.412627815589272906e+01	-3.237142013360820841e-03	1.139144637069943826e+02	1.866793104680493087e-01	0.000000000000000000e+00	0.000000000000000000e+00	6.556119680981923104e+00	1.000000000000000000e+00
2.380000000000000000e+02	4.801541108181000084e+01	1.826350679855528725e+01	-3.997992765244535833e-03	1.410651752950161608e+02	2.146218269694329939e-01	0.000000000000000000e+00	0.000000000000000000e+00	3.520553755653633043e+00	1.000000000000000000e+00
2.390000000000000000e+02	1.159574027233164344e+02	1.683281349033777019e+01	-2.515473683222299757e-03	8.816196409351579177e+01	2.934239840518755305e-01	0.000000000000000000e+00	0.000000000000000000e+00	6.556119680981923104e+00	1.000000000000000000e+00
2.390000000000000000e+02	7.172016043193561075e+01	1.851839257892212842e+01	-2.646589647399271751e-03	9.284079462518153036e+01	2.246368920557993976e-01	0.000000000000000000e+00	0.000000000000000000e+00	1.233314347969503544e+01	1.000000000000000000e+00
2.400000000000000000e+02	5.981363193983710858e+01	1.087650505066812556e+01	-2.833036060394538477e-03	9.949407422479130503e+01	1.635361582724877971e-01	0.000000000000000000e+00	0.000000000000000000e+00	1.020829805449275796e+01	1.000000000000000000e+00
2.400000000000000000e+02	1.189662338479200088e+02	2.879954430303038038e+01	-2.408896934784857807e-03	8.435880749328890715e+01	4.242764632144931936e-01	0.000000000000000000e+00	0.000000000000000000e+00	1.233919410171628428e+01	1.000000000000000000e+00
2.400000000000000000e+02	8.226031713484394103e+00	8.859029372429906957e+00	-1.722428234415023657e-03	5.986239521821229204e+01	3.953834788952114154e-01	0.000000000000000000e+00	0.000000000000000000e+00	9.281446225686147855e+00	1.000000000000000000e+00
2.410000000000000000e+02	1.425058678855259870e+02	2.385007195655572687e+01	-3.308690758308248207e-03	1.164676573967463469e+02	1.403134012429503308e-01	0.000000000000000000e+00	0.000000000000000000e+00	9.215414831758771186e+00	1.000000000000000000e+00
2.430000000000000000e+02	1.024181835935692106e+02	7.594332263031355446e+00	-3.064072106973424626e-03	1.077385203945163425e+02	1.555613460632145895e-01	0.000000000000000000e+00	0.000000000000000000e+00	1.639085080252413817e+01	1.000000000000000000e+00
2.430000000000000000e+02	7.211157778237303262e+01	6.191461876248379070e+00	-2.623063480854218553e-03	9.200127102471839180e+01	2.766294179482958748e-01	0.000000000000000000e+00	0.000000000000000000e+00	3.641761799965089086e+00	1.000000000000000000e+00
2.440000000000000000e+02	1.340354427544166640e+02	2.747991611569963766e+01	-2.225657039272080622e-03	7.781995142701136103e+01	1.911933732717899792e-01	0.000000000000000000e+00	0.000000000000000000e+00	8.661775069476304267e+00	1.000000000000000000e+00
2.450000000000000000e+02	6.988475769511998692e+01	9.208639591274437208e+00	2.176813975122995036e-03	-7.607700257074245087e+01	4.112138531206132042e-01	0.000000000000000000e+00	0.000000000000000000e+00	3.604648492711336694e+00	1.000000000000000000e+00
2.450000000000000000e+02	3.017917286452242109e+01	1.128123929697707162e+01	-3.220527198406989127e-03	1.133215694399085152e+02	1.561414242165152233e-01	0.000000000000000000e+00	0.000000000000000000e+00	5.382367457293458557e+00	1.000000000000000000e+00
2.460000000000000000e+02	6.863189584790339381e+01	2.999202372862138333e+01	-7.106583646556740089e-03	2.519942297182435595e+02	4.120973912636149983e-02	0.000000000000000000e+00	0.000000000000000000e+00	6.997062691966789316e+00	1.000000000000000000e+00
2.460000000000000000e+02	3.717271933195919331e+01	1.100518748659484025e+01	-3.718167637043676577e-03	1.310797066179425485e+02	1.220918671928243882e-01	0.000000000000000000e+00	0.000000000000000000e+00	6.998992555662041148e+00	1.000000000000000000e+00
2.460000000000000000e+02	4.368443537200772653e+01	2.076183975710763363e+01	-3.033269009786116258e-03	1.066393218911569960e+02	1.250046990246909129e-01	0.000000000000000000e+00	0.000000000000000000e+00	9.514925277996104214e+00	1.000000000000000000e+00
2.460000000000000000e+02	3.107863820936384514e+01	2.558807066665746888e+01	-2.331309652696305149e-03	8.159013056989836343e+01	1.898808388319838114e-01	0.000000000000000000e+00	0.000000000000000000e+00	5.473126347103493217e+00	1.000000000000000000e+00
2.470000000000000000e+02	6.848248755877190774e+01	5.887927435619802807e+00	-2.296933481985319846e-03	8.036342810011200299e+01	2.454533812056410857e-01	0.000000000000000000e+00	0.000000000000000000e+00	3.604648492711336694e+00	1.000000000000000000e+00
2.470000000000000000e+02	1.338311112790313757e+02	9.021619894436287979e+00	-2.921317129824086475e-03	1.026443554709221075e+02	1.803987194986682585e-01	0.000000000000000000e+00	0.000000000000000000e+00	5.178226120870621507e+00	1.000000000000000000e+00
2.470000000000000000e+02	1.302935335640005690e+02	1.655322953223144111e+01	-2.058126062533976227e-03	7.184166301734039450e+01	3.332138575777551237e-01	0.000000000000000000e+00	0.000000000000000000e+00	4.591094311820071106e+00	1.000000000000000000e+00
2.470000000000000000e+02	1.416423263515880535e+02	2.171699277298954556e+01	-1.352740359374499188e-03	4.667020365112297497e+01	4.831665907844506780e-01	0.000000000000000000e+00	0.000000000000000000e+00	5.704693805665282724e+00	1.000000000000000000e+00
2.470000000000000000e+02	1.199232461759615234e+02	2.961557805420079248e+01	-2.071985886085416558e-03	7.233624631238791380e+01	2.795322898465774086e-01	0.000000000000000000e+00	0.000000000000000000e+00	6.193316402562988543e+00	1.000000000000000000e+00
2.480000000000000000e+02	5.486065726795679609e+01	2.231608216876163198e+01	-3.811683722414729338e-03	1.344167977050764478e+02	9.967367634589574532e-02	0.000000000000000000e+00	0.000000000000000000e+00	1.110815918479625353e+01	1.000000000000000000e+00
2.480000000000000000e+02	1.426958066794253170e+02	2.732357021517793783e+01	-2.024109075964474792e-03	7.062777791680585437e+01	2.833474108345935827e-01	0.000000000000000000e+00	0.000000000000000000e+00	5.704693805665282724e+00	1.000000000000000000e+00
2.490000000000000000e+02	7.348328966740699286e+01	1.121327621058402890e+01	-2.182589629604174755e-03	7.628310492217252659e+01	2.552046937800375170e-01	0.000000000000000000e+00	0.000000000000000000e+00	4.119223267929137400e+00	1.000000000000000000e+00
2.490000000000000000e+02	1.167210905849315878e+02	1.481506731344420125e+01	-3.077417061176221033e-03	1.082147307443365207e+02	1.461797296858349249e-01	0.000000000000000000e+00	0.000000000000000000e+00	1.368328967459573597e+01	1.000000000000000000e+00
2.490000000000000000e+02	8.402585799450639570e+01	2.587491977605009907e+01	-2.330993731018471838e-03	8.157885700758930625e+01	1.697431011215002616e-01	0.000000000000000000e+00	0.000000000000000000e+00	8.148845158613369222e+00	1.000000000000000000e+00
2.490000000000000000e+02	1.138494328906327553e+02	2.840480960514890185e+01	-2.576007347733574090e-03	9.032208822093843992e+01	2.547359199710668154e-01	0.000000000000000000e+00	0.000000000000000000e+00	6.193316402562988543e+00	1.000000000000000000e+00
2.500000000000000000e+02	1.382220570856345319e+02	6.276875701921990292e+00	-2.702913777169834060e-03	9.485070287467823391e+01	2.855207605150769101e-01	0.000000000000000000e+00	0.000000000000000000e+00	3.641684897182408953e+00	1.000000000000000000e+00
2.510000000000000000e+02	6.510083873130322729e+01	1.801144698416009504e+01	-3.800484795200588777e-03	1.340171676302771573e+02	1.036380836823990181e-01	0.000000000000000000e+00	0.000000000000000000e+00	6.010565816531610039e+00	1.000000000000000000e+00
2.510000000000000000e+02	7.486743346602438010e+01	2.681760143026352594e+01	-3.163276942285958918e-03	1.112786126728498886e+02	1.538930675569379902e-01	0.000000000000000000e+00	0.000000000000000000e+00	6.997062691966789316e+00	1.000000000000000000e+00
2.510000000000000000e+02	3.639715102086173459e+01	2.687978792879003009e+01	-2.433015509387583073e-03	8.521947098258893050e+01	1.991274800324766003e-01	0.000000000000000000e+00	0.000000000000000000e+00	5.473126347103493217e+00	1.000000000000000000e+00
2.510000000000000000e+02	1.343417764498575480e+02	1.871884180526993902e+01	4.676921609969113963e-03	-1.652925302739899109e+02	2.308336831112207665e-01	0.000000000000000000e+00	0.000000000000000000e+00	4.591094311820071106e+00	1.000000000000000000e+00
2.520000000000000000e+02	9.241730258252194119e+01	2.667056910753842658e+01	-2.957687767963089898e-03	1.039422298621079790e+02	1.641946664338789219e-01	0.000000000000000000e+00	0.000000000000000000e+00	8.429080622015263202e+00	1.000000000000000000e+00
2.530000000000000000e+02	8.670836466044688962e+01	1.818025698901119114e+01	-3.019866941625408245e-03	1.061610734483270306e+02	1.438746656648922650e-01	0.000000000000000000e+00	0.000000000000000000e+00	5.020113317599633085e+00	1.000000000000000000e+00
2.530000000000000000e+02	7.735333052854213065e+01	5.319069581523462986e+00	-1.957507208403189494e-03	6.825111193743589411e+01	2.336568255332629462e-01	0.000000000000000000e+00	0.000000000000000000e+00	7.051162177465294612e+00	1.000000000000000000e+00
2.530000000000000000e+02	1.416939295357799722e+02	7.375952851301208923e+00	2.341274650292496460e-03	-8.194572826765930529e+01	2.791539193937586649e-01	0.000000000000000000e+00	0.000000000000000000e+00	3.641684897182408953e+00	1.000000000000000000e+00
2.540000000000000000e+02	2.740134284398824960e+01	3.089884389650165275e+01	-4.800419122962017518e-03	1.696994988533161859e+02	8.654818617367698863e-02	0.000000000000000000e+00	0.000000000000000000e+00	9.852785171041855250e+00	1.000000000000000000e+00
2.550000000000000000e+02	6.803613663517130306e+01	1.276636093620950163e+01	-1.377895136522893542e-03	4.756784369120457256e+01	4.226012621524748436e-01	0.000000000000000000e+00	0.000000000000000000e+00	6.010565816531610039e+00	1.000000000000000000e+00
2.550000000000000000e+02	1.401452499615640193e+02	3.003794954392970951e+01	-2.865275571634648931e-03	1.006445306963816932e+02	1.590361915561541162e-01	0.000000000000000000e+00	0.000000000000000000e+00	1.272016135119622504e+01	1.000000000000000000e+00
2.560000000000000000e+02	1.267046158511450926e+02	5.398155776275880058e+00	-3.622700618567975452e-03	1.276729971175775376e+02	1.174721148428358175e-01	0.000000000000000000e+00	0.000000000000000000e+00	6.948762641732657563e+00	1.000000000000000000e+00
2.560000000000000000e+02	1.242391590824349734e+01	2.852057028724679455e+01	-1.985094343678835138e-03	6.923554988608007932e+01	3.545512914398929460e-01	0.000000000000000000e+00	0.000000000000000000e+00	6.163651964097923930e+00	1.000000000000000000e+00
2.570000000000000000e+02	8.609459340811211803e+01	1.319780552699486798e+01	-3.354133032362567515e-03	1.180892501647078063e+02	2.577483822106925171e-01	0.000000000000000000e+00	0.000000000000000000e+00	5.020113317599633085e+00	1.000000000000000000e+00
2.570000000000000000e+02	9.785448969354418125e+01	1.989951209811595589e+01	-2.466421574821084720e-03	8.641155556110848579e+01	2.800775279005098817e-01	0.000000000000000000e+00	0.000000000000000000e+00	7.837832578684606588e+00	1.000000000000000000e+00
2.570000000000000000e+02	6.895430558431597490e+01	2.500989675169732607e+01	-3.001951670166798890e-03	1.055217728138864857e+02	1.137711856207062056e-01	0.000000000000000000e+00	0.000000000000000000e+00	6.145295670645544384e+00	1.000000000000000000e+00
2.570000000000000000e+02	1.034958303079078661e+02	2.534073398333811156e+01	-2.664319363442094191e-03	9.347347377496801357e+01	2.435988738694792044e-01	0.000000000000000000e+00	0.000000000000000000e+00	6.501539834298640130e+00	1.000000000000000000e+00
2.570000000000000000e+02	5.119780040100135210e+01	3.182797632535130816e+01	-2.238601740134299987e-03	7.828187886656924377e+01	2.047591506660415561e-01	0.000000000000000000e+00	0.000000000000000000e+00	9.744950947891858561e+00	1.000000000000000000e+00
2.580000000000000000e+02	1.409667732118284107e+02	1.640481349360781493e+01	-1.362523211434783776e-02	4.846100798761282817e+02	3.195982898419946761e-02	0.000000000000000000e+00	0.000000000000000000e+00	9.058094767535610714e+00	1.000000000000000000e+00
2.580000000000000000e+02	4.019263742771571657e+01	2.813593365516904754e+01	-1.794924863865053751e-03	6.244941385810749779e+01	2.308706822647095258e-01	0.000000000000000000e+00	0.000000000000000000e+00	1.160796240289499259e+01	1.000000000000000000e+00
2.580000000000000000e+02	6.093475523066252464e+01	3.143328705268687528e+01	-3.480402250059706944e-03	1.225951261248121682e+02	1.166823109110329826e-01	0.000000000000000000e+00	0.000000000000000000e+00	6.419986543431598136e+00	1.000000000000000000e+00
2.590000000000000000e+02	7.606168428253202940e+00	1.263943692996291368e+01	-3.305929139795078277e-03	1.163691099384155478e+02	1.073083873508554609e-01	0.000000000000000000e+00	0.000000000000000000e+00	1.659581536089105924e+01	1.000000000000000000e+00
2.600000000000000000e+02	7.445734765743237915e+01	1.550417177855907980e+01	-2.826938298686880544e-03	9.927647758176084380e+01	1.850442427013223590e-01	0.000000000000000000e+00	0.000000000000000000e+00	6.980512817901994183e+00	1.000000000000000000e+00
2.600000000000000000e+02	1.149488341597134422e+02	2.400873130008723422e+01	-3.461426927200776313e-03	1.219179979009694534e+02	1.126456940338481649e-01	0.000000000000000000e+00	0.000000000000000000e+00	9.341814742693212992e+00	1.000000000000000000e+00
2.600000000000000000e+02	2.364136811021569073e+01	7.128936555420197330e+00	-3.046032191474347395e-03	1.070947718780364823e+02	2.748377578598255599e-01	0.000000000000000000e+00	0.000000000000000000e+00	1.695562571001864427e+01	1.000000000000000000e+00
2.600000000000000000e+02	1.049047065571779882e+02	3.168778746753174502e+01	-2.290433072094360135e-03	8.013146308763562331e+01	2.028385939506431868e-01	0.000000000000000000e+00	0.000000000000000000e+00	6.501539834298640130e+00	1.000000000000000000e+00
2.610000000000000000e+02	6.258835787207858914e+01	1.211016535390786153e+01	-3.473813899479153127e-03	1.223600229774333599e+02	1.824642795913488102e-01	0.000000000000000000e+00	0.000000000000000000e+00	1.234472349367965194e+01	1.000000000000000000e+00
2.610000000000000000e+02	1.297772114257649037e+02	1.163068806146832657e+01	-1.402314192324346761e-03	4.843922975433932976e+01	4.324060590836894535e-01	0.000000000000000000e+00	0.000000000000000000e+00	6.938230520775570120e+00	1.000000000000000000e+00
2.610000000000000000e+02	1.831377753164809263e+01	3.033719781970191676e+01	1.315840903962057530e-03	-4.535345858755052006e+01	3.105140355714255396e-01	0.000000000000000000e+00	0.000000000000000000e+00	6.163651964097923930e+00	1.000000000000000000e+00
2.620000000000000000e+02	1.178755985894914318e+02	1.513722902260420433e+01	-3.125744579967264496e-03	1.099392825322026113e+02	1.702226573918852459e-01	0.000000000000000000e+00	0.000000000000000000e+00	9.341814742693212992e+00	1.000000000000000000e+00
2.620000000000000000e+02	6.281562705306076566e+01	2.529500159129367631e+01	-2.272828274688033778e-03	7.950324161875840900e+01	1.835453219931086899e-01	0.000000000000000000e+00	0.000000000000000000e+00	6.145295670645544384e+00	1.000000000000000000e+00
2.630000000000000000e+02	1.305840796742355678e+02	4.739533848346150435e+00	-2.558830292571848478e-03	8.970913059492188779e+01	2.031460884998338434e-01	0.000000000000000000e+00	0.000000000000000000e+00	6.938230520775570120e+00	1.000000000000000000e+00
2.630000000000000000e+02	1.429836633057005599e+02	2.570708369465090470e+01	-2.754270180835656414e-03	9.668333943405154685e+01	2.445809376510829081e-01	0.000000000000000000e+00	0.000000000000000000e+00	6.197425745438615685e+00	1.000000000000000000e+00
2.640000000000000000e+02	8.218377936032740649e+01	1.380767081671757168e+01	-4.155801426241436010e-03	1.466965260299807881e+02	2.393874119175374293e-01	0.000000000000000000e+00	0.000000000000000000e+00	5.940157996845822908e+00	1.000000000000000000e+00
2.650000000000000000e+02	7.505927553779454797e+01	3.077757320056662849e+01	-3.153819335749632503e-03	1.109411210600137991e+02	1.804758907555360503e-01	0.000000000000000000e+00	0.000000000000000000e+00	1.341512279737049873e+01	1.000000000000000000e+00
2.660000000000000000e+02	2.110377147605808901e+01	1.454696999414021974e+01	-3.616281586328149496e-03	1.274439360401109838e+02	1.063390976880278505e-01	0.000000000000000000e+00	0.000000000000000000e+00	9.028343441904951305e+00	1.000000000000000000e+00
2.660000000000000000e+02	3.141053772418834100e+01	2.641514821054486006e+01	-2.463095407194305399e-03	8.629286235129760030e+01	3.301380039349899320e-01	0.000000000000000000e+00	0.000000000000000000e+00	6.714560785901904971e+00	1.000000000000000000e+00
2.670000000000000000e+02	2.669222533641316275e+01	2.163782105418023605e+01	-2.716222769005163275e-03	9.532562991911333938e+01	2.573869858556365742e-01	0.000000000000000000e+00	0.000000000000000000e+00	6.714560785901904971e+00	1.000000000000000000e+00
2.670000000000000000e+02	1.376663007105486543e+02	2.889043741390749531e+01	-3.138609590025903239e-03	1.103983662313569027e+02	1.077802947636432584e-01	0.000000000000000000e+00	0.000000000000000000e+00	6.197425745438615685e+00	1.000000000000000000e+00
2.680000000000000000e+02	7.898664180781590005e+01	8.801296030726003750e+00	-3.527171463433404017e-03	1.242640702907528407e+02	2.724113370223678610e-01	0.000000000000000000e+00	0.000000000000000000e+00	5.940157996845822908e+00	1.000000000000000000e+00
2.690000000000000000e+02	1.166217983171549406e+02	1.440685548831810259e+01	-2.904973521161018785e-03	1.020611391121029499e+02	2.672936679743417310e-01	0.000000000000000000e+00	0.000000000000000000e+00	4.932236477664874386e+00	1.000000000000000000e+00
2.690000000000000000e+02	2.020274597541297723e+01	2.841757321202558373e+01	-4.686806991786396023e-03	1.656452869085782424e+02	1.321931272236215316e-01	0.000000000000000000e+00	0.000000000000000000e+00	9.385008348353027330e+00	1.000000000000000000e+00
2.700000000000000000e+02	1.294168856633186522e+02	2.801506930642310067e+01	-2.529434101384392744e-03	8.866013707452258075e+01	1.638179876184484574e-01	0.000000000000000000e+00	0.000000000000000000e+00	8.295728897756097453e+00	1.000000000000000000e+00
2.710000000000000000e+02	7.952132982494229729e+00	2.047146893942220203e+01	-4.153629069544707494e-03	1.466190061878919551e+02	8.277443643245796512e-02	0.000000000000000000e+00	0.000000000000000000e+00	8.460597680756885453e+00	1.000000000000000000e+00
2.710000000000000000e+02	1.133313142526853738e+02	1.073266560576169759e+01	-2.118292860846635647e-03	7.398869564380134989e+01	4.054259176345044180e-01	0.000000000000000000e+00	0.000000000000000000e+00	4.932236477664874386e+00	1.000000000000000000e+00
2.720000000000000000e+02	6.983373863811937099e+01	1.042338145661016036e+01	-3.146579347365556500e-03	1.106827644295839832e+02	1.452556394690484032e-01	0.000000000000000000e+00	0.000000000000000000e+00	5.869470180979147855e+00	1.000000000000000000e+00
2.720000000000000000e+02	6.912264435125610618e+00	1.207501811065995234e+01	-2.605375145389422775e-03	9.137006852739833107e+01	1.801863079258092526e-01	0.000000000000000000e+00	0.000000000000000000e+00	8.460597680756885453e+00	1.000000000000000000e+00
2.720000000000000000e+02	7.169717520361223251e+01	2.530979471674183756e+01	-3.657794528853964763e-03	1.289253118906283646e+02	1.404180710159277368e-01	0.000000000000000000e+00	0.000000000000000000e+00	1.500258962929533979e+01	1.000000000000000000e+00
2.720000000000000000e+02	5.295711100708601293e+01	2.676687684801096978e+01	-2.903859161528043933e-03	1.020213735510841389e+02	1.058873296271493070e-01	0.000000000000000000e+00	0.000000000000000000e+00	1.287183225432964129e+01	1.000000000000000000e+00
2.730000000000000000e+02	6.400103935533329036e+01	9.767409443495173704e+00	-2.440047660341778529e-03	8.547041100193975183e+01	3.284526177849429462e-01	0.000000000000000000e+00	0.000000000000000000e+00	5.869470180979147855e+00	1.000000000000000000e+00
2.730000000000000000e+02	1.609588918434641158e+01	1.429724282337054397e+01	-3.375439704853828993e-03	1.188495718418283786e+02	1.184962338856749842e-01	0.000000000000000000e+00	0.000000000000000000e+00	4.115423045017026382e+00	1.000000000000000000e+00
2.730000000000000000e+02	9.049731512912383380e+01	3.052266899582813409e+01	-2.412447757969986544e-03	8.448551746362251436e+01	2.015157791602266713e-01	0.000000000000000000e+00	0.000000000000000000e+00	1.325255068127308888e+01	1.000000000000000000e+00
2.730000000000000000e+02	1.145402767755430489e+02	3.125322570376111386e+01	-1.647160920107327729e-03	5.717650559043209313e+01	2.396425022786985437e-01	0.000000000000000000e+00	0.000000000000000000e+00	8.558728762202235885e+00	1.000000000000000000e+00
2.740000000000000000e+02	1.168499881291552214e+02	2.301204426613077558e+01	1.174749448369750938e-03	-4.031865588960119595e+01	3.595634332705844871e-01	0.000000000000000000e+00	0.000000000000000000e+00	8.558728762202235885e+00	1.000000000000000000e+00
2.750000000000000000e+02	4.070315325599788281e+01	1.341252214790372754e+01	-2.446700393105770161e-03	8.570781160659201703e+01	2.625340352526230880e-01	0.000000000000000000e+00	0.000000000000000000e+00	5.626930461303905062e+00	1.000000000000000000e+00
2.760000000000000000e+02	1.322681092856733187e+02	2.900960935606286739e+01	-2.748956010277019569e-03	9.649370498628384496e+01	1.901550426110808489e-01	0.000000000000000000e+00	0.000000000000000000e+00	1.353277730356163211e+01	1.000000000000000000e+00
2.770000000000000000e+02	1.899703572367435456e+01	1.721615625079567380e+01	-2.120958489254085640e-03	7.408381772643363661e+01	2.733831781672151351e-01	0.000000000000000000e+00	0.000000000000000000e+00	3.963682232800782579e+00	1.000000000000000000e+00
2.770000000000000000e+02	1.030427915315522682e+02	9.256015841847386127e+00	1.298289820658124786e-03	-4.472715388894485500e+01	4.545456177718344426e-01	0.000000000000000000e+00	0.000000000000000000e+00	9.188887186931204099e+00	1.000000000000000000e+00
2.770000000000000000e+02	4.308023713629214058e+01	1.851270044306115992e+01	-2.538016099950539742e-03	8.896638290176451846e+01	2.422000591440165440e-01	0.000000000000000000e+00	0.000000000000000000e+00	4.402496441513955361e+00	1.000000000000000000e+00
2.780000000000000000e+02	3.272623516109208452e+01	6.854895839350311881e+00	-3.597648130884838289e-03	1.267790072437904598e+02	9.162064966199179317e-02	0.000000000000000000e+00	0.000000000000000000e+00	1.032635875299069106e+01	1.000000000000000000e+00
2.780000000000000000e+02	1.096694549490313335e+02	1.562178207110786232e+01	-5.398545592567960232e-03	1.910434473599407852e+02	5.225838733489229782e-02	0.000000000000000000e+00	0.000000000000000000e+00	9.188887186931204099e+00	1.000000000000000000e+00
2.780000000000000000e+02	2.178945728769313206e+01	2.502767226891497643e+01	-2.550092317680430903e-03	8.939731880324936242e+01	2.398279538886162188e-01	0.000000000000000000e+00	0.000000000000000000e+00	8.295625394901311012e+00	1.000000000000000000e+00
2.790000000000000000e+02	1.643989279086790845e+01	1.418765879102810068e+01	3.314751947645311943e-03	-1.166839489666285772e+02	1.314946614436982575e-01	0.000000000000000000e+00	0.000000000000000000e+00	3.963682232800782579e+00	1.000000000000000000e+00
2.790000000000000000e+02	1.420068569826192117e+02	1.560678495067739746e+01	-1.650107825286644195e-03	5.728166494317345325e+01	3.585214683627613308e-01	0.000000000000000000e+00	0.000000000000000000e+00	1.025583072981766897e+01	1.000000000000000000e+00
2.790000000000000000e+02	9.117625977563578488e+01	1.454798854862468893e+01	-4.037027344733146866e-03	1.424581115667239715e+02	1.394892322900102011e-01	0.000000000000000000e+00	0.000000000000000000e+00	1.299305780189752824e+01	1.000000000000000000e+00
2.800000000000000000e+02	1.372688410234450771e+02	6.511001931646894114e+00	2.554629610599845526e-03	-8.955923062516765754e+01	1.848488347304476642e-01	0.000000000000000000e+00	0.000000000000000000e+00	1.025583072981766897e+01	1.000000000000000000e+00
2.810000000000000000e+02	1.221476752004640502e+02	2.002557487957474081e+01	-2.676379794041927693e-03	9.390384631785205727e+01	4.062929912320608627e-01	0.000000000000000000e+00	0.000000000000000000e+00	7.381870632816187161e+00	1.000000000000000000e+00
2.810000000000000000e+02	1.151415474848222118e+02	7.199238313286659974e+00	-2.592228556284311824e-03	9.090093677156397689e+01	1.759273116434733053e-01	0.000000000000000000e+00	0.000000000000000000e+00	1.004405496165125200e+01	1.000000000000000000e+00
2.810000000000000000e+02	7.426645698238652926e+01	1.323910243940850151e+01	-2.924990183650327726e-03	1.027754272019240886e+02	1.902104560981218162e-01	0.000000000000000000e+00	0.000000000000000000e+00	7.547052120914342410e+00	1.000000000000000000e+00
2.810000000000000000e+02	5.124106286562885515e+01	2.504457667370943241e+01	-2.884232099645486769e-03	1.013209882321838933e+02	1.877716390702128813e-01	0.000000000000000000e+00	0.000000000000000000e+00	5.103625061942510754e+00	1.000000000000000000e+00
2.810000000000000000e+02	1.425713131043519688e+01	3.175099459224322018e+01	-3.544209271701322453e-03	1.248720589366587461e+02	1.761200291745060875e-01	0.000000000000000000e+00	0.000000000000000000e+00	1.009648442236398402e+01	1.000000000000000000e+00
2.820000000000000000e+02	4.323866059194872946e+01	1.411305535212020246e+01	-3.313116503558225130e-03	1.166255886763654814e+02	8.862521124210409607e-02	0.000000000000000000e+00	0.000000000000000000e+00	4.402496441513955361e+00	1.000000000000000000e+00
2.820000000000000000e+02	1.278859071342705533e+02	2.482686388389257104e+01	-3.132701672843414553e-03	1.101875441284536237e+02	2.119708273723671654e-01	0.000000000000000000e+00	0.000000000000000000e+00	7.047435334548292296e+00	1.000000000000000000e+00
2.830000000000000000e+02	4.562291062585104129e+01	5.673736956886661353e+00	-2.098507029391849521e-03	7.328264468436140078e+01	2.603839601175613749e-01	0.000000000000000000e+00	0.000000000000000000e+00	8.769648978168421039e+00	1.000000000000000000e+00
2.830000000000000000e+02	1.247679204538806630e+02	1.312439173089785882e+01	-2.595457972637677229e-03	9.101617744365476881e+01	2.414115313162544796e-01	0.000000000000000000e+00	0.000000000000000000e+00	7.381870632816187161e+00	1.000000000000000000e+00
2.830000000000000000e+02	1.348816314080835639e+02	2.397469800835939679e+01	-1.412958177028032824e-03	4.881905688616723182e+01	3.448459750907023613e-01	0.000000000000000000e+00	0.000000000000000000e+00	7.047435334548292296e+00	1.000000000000000000e+00
2.840000000000000000e+02	5.634199153700382112e+01	2.487869881975501229e+01	-1.880936458365691259e-03	6.551870962962512124e+01	3.595910817906733392e-01	0.000000000000000000e+00	0.000000000000000000e+00	5.103625061942510754e+00	1.000000000000000000e+00
2.850000000000000000e+02	7.277447079492544901e+01	5.840996402575626689e+00	-4.029501802002775392e-03	1.421895650223329994e+02	2.977713925228792080e-01	0.000000000000000000e+00	0.000000000000000000e+00	6.768960305019011692e+00	1.000000000000000000e+00
2.850000000000000000e+02	6.236682440172605091e+00	9.045612144896249873e+00	-1.452638870404472258e-03	5.023504952179137462e+01	3.242813830455092416e-01	0.000000000000000000e+00	0.000000000000000000e+00	1.554507829807627850e+01	1.000000000000000000e+00
2.860000000000000000e+02	1.927056855951829206e+01	1.751716878587138382e+01	1.735297773075529385e-03	-6.032164051905112245e+01	2.846652450928782718e-01	0.000000000000000000e+00	0.000000000000000000e+00	8.646828062417357685e+00	1.000000000000000000e+00
2.860000000000000000e+02	3.186459843801460323e+01	1.986193251686737327e+01	-2.274184015090413569e-03	7.955162077401601550e+01	1.807245694377022094e-01	0.000000000000000000e+00	0.000000000000000000e+00	8.283025197475391010e+00	1.000000000000000000e+00
2.870000000000000000e+02	8.658584089736415024e+01	5.005392377140170268e+00	-2.577727461238447752e-03	9.038346991183361467e+01	1.426971076005671968e-01	0.000000000000000000e+00	0.000000000000000000e+00	7.504583494033674640e+00	1.000000000000000000e+00
2.870000000000000000e+02	1.823572845194764369e+01	3.216518655079933353e+01	-2.857104591075210545e-03	1.003529519130113670e+02	1.585789377501756192e-01	0.000000000000000000e+00	0.000000000000000000e+00	6.678555990131433973e+00	1.000000000000000000e+00
2.870000000000000000e+02	7.940709392886658691e+01	7.192711599661135047e+00	-3.593793673552454337e-03	1.266414621876795366e+02	2.878304801006897895e-01	0.000000000000000000e+00	0.000000000000000000e+00	6.768960305019011692e+00	1.000000000000000000e+00
2.880000000000000000e+02	8.922954150546709684e+01	1.288998840960278081e+01	-3.051631104138290834e-03	1.072945672552098557e+02	1.571007862799324029e-01	0.000000000000000000e+00	0.000000000000000000e+00	5.697046664571379537e+00	1.000000000000000000e+00
2.890000000000000000e+02	4.002555756803208453e+01	2.127870790492172048e+01	-3.933637505835049439e-03	1.387686787967563760e+02	1.191926319322921257e-01	0.000000000000000000e+00	0.000000000000000000e+00	8.283025197475391010e+00	1.000000000000000000e+00
2.890000000000000000e+02	7.584986003806103838e+01	2.896096761424233534e+01	2.279862011565807027e-03	-7.975423823127623280e+01	3.558438483720376411e-01	0.000000000000000000e+00	0.000000000000000000e+00	5.434796963900675237e+00	1.000000000000000000e+00
2.890000000000000000e+02	9.307868316933479491e+01	2.985712969616270129e+01	-2.272054951854094156e-03	7.947564584497919782e+01	3.478128231495438705e-01	0.000000000000000000e+00	0.000000000000000000e+00	1.170945911605466350e+01	1.000000000000000000e+00
2.900000000000000000e+02	1.091610274272556040e+02	2.357512900896284336e+01	-3.269604618772005162e-03	1.150728812215104711e+02	1.271933576385412268e-01	0.000000000000000000e+00	0.000000000000000000e+00	1.726572701812054689e+01	1.000000000000000000e+00
2.900000000000000000e+02	5.973577919905594058e+01	2.789256139967771730e+01	-2.548769238055366860e-03	8.935010513720622782e+01	3.769213835537490453e-01	0.000000000000000000e+00	0.000000000000000000e+00	5.196406955117295112e+00	1.000000000000000000e+00
2.900000000000000000e+02	1.420238574215275662e+02	2.247264276529770299e+01	-1.746624997956444268e-03	6.072584885435600910e+01	2.933918915301733099e-01	0.000000000000000000e+00	0.000000000000000000e+00	3.288131796552401198e+01	1.000000000000000000e+00
2.900000000000000000e+02	2.084829915984348503e+01	2.601883930958646118e+01	-1.232485354627386445e-03	4.237894292381010786e+01	4.271901577165432284e-01	0.000000000000000000e+00	0.000000000000000000e+00	6.678555990131433973e+00	1.000000000000000000e+00
2.900000000000000000e+02	6.493082783860559459e+01	2.801136744289392411e+01	-2.350606985369292547e-03	8.227874960921091940e+01	3.770555225356465590e-01	0.000000000000000000e+00	0.000000000000000000e+00	5.196406955117295112e+00	1.000000000000000000e+00
2.920000000000000000e+02	9.024372437279087933e+01	1.849603637674779932e+01	-2.630703410448030893e-03	9.227389942712298421e+01	2.910604475436343597e-01	0.000000000000000000e+00	0.000000000000000000e+00	5.697046664571379537e+00	1.000000000000000000e+00
2.920000000000000000e+02	8.023369967158348004e+01	3.217328268384273571e+01	-1.618887234150750499e-03	5.616756830406314549e+01	4.296830352710082623e-01	0.000000000000000000e+00	0.000000000000000000e+00	5.434796963900675237e+00	1.000000000000000000e+00
2.950000000000000000e+02	2.344201427980095076e+01	1.083939432105016110e+01	-2.418649410681086073e-03	8.470682142331666853e+01	1.782894276037132464e-01	0.000000000000000000e+00	0.000000000000000000e+00	1.511127023459095220e+01	1.000000000000000000e+00
2.950000000000000000e+02	4.006420217480707890e+01	6.417224408942466596e+00	-2.762164950874315163e-03	9.696506173483483337e+01	1.742265201274600939e-01	0.000000000000000000e+00	0.000000000000000000e+00	1.720036968057485893e+01	1.000000000000000000e+00
2.970000000000000000e+02	1.179046840935459386e+02	2.025850706075678076e+01	-3.000565841513219527e-03	1.054723199691720765e+02	1.344643892981164379e-01	0.000000000000000000e+00	0.000000000000000000e+00	1.302753803040289604e+01	1.000000000000000000e+00
2.970000000000000000e+02	7.435872772203131831e+01	2.722542019682794034e+01	-2.499497458087032113e-03	8.759185769638200725e+01	2.260021692966178719e-01	0.000000000000000000e+00	0.000000000000000000e+00	7.680926936147288053e+00	1.000000000000000000e+00
2.980000000000000000e+02	8.332151792024296455e+00	1.063313307089779691e+01	-2.805117725226311063e-03	9.849781751571453015e+01	1.966431951809531897e-01	0.000000000000000000e+00	0.000000000000000000e+00	1.511127023459095220e+01	1.000000000000000000e+00
2.980000000000000000e+02	6.701155042449322252e+01	1.190214345837624421e+01	-2.398484109373546017e-03	8.398722920561684191e+01	2.217446150487573098e-01	0.000000000000000000e+00	0.000000000000000000e+00	7.179496057856889379e+00	1.000000000000000000e+00
2.980000000000000000e+02	9.385953115032722849e+01	1.041571917679740800e+01	-2.439125139521890022e-03	8.543749114656374388e+01	1.372550250187308807e-01	0.000000000000000000e+00	0.000000000000000000e+00	1.416339628199407663e+01	1.000000000000000000e+00
2.980000000000000000e+02	5.198776289646356474e+01	2.684939034870333430e+01	-1.699790525087882314e-03	5.905457592456897942e+01	2.838649284288193853e-01	0.000000000000000000e+00	0.000000000000000000e+00	1.438242590694452971e+01	1.000000000000000000e+00
2.990000000000000000e+02	1.079495683885260178e+02	1.185538749518712898e+01	-2.955581880277871956e-03	1.038670819450735792e+02	1.238020622674163018e-01	0.000000000000000000e+00	0.000000000000000000e+00	6.576553805635543704e+00	1.000000000000000000e+00
3.000000000000000000e+02	7.418865801411882899e+01	1.208731983840656987e+01	-2.702675081115405060e-03	9.484218508362006617e+01	2.733550990772581901e-01	0.000000000000000000e+00	0.000000000000000000e+00	7.179496057856889379e+00	1.000000000000000000e+00
3.000000000000000000e+02	6.635667981838504659e+01	2.747260897781163891e+01	-4.563923985232466903e-03	1.612602467916373712e+02	1.532716389284820568e-01	0.000000000000000000e+00	0.000000000000000000e+00	6.357978796424895940e+00	1.000000000000000000e+00
3.000000000000000000e+02	1.329407123556754584e+02	7.774846429922989799e+00	-1.823781989909959139e-03	6.347917101424442876e+01	3.596747955123998919e-01	0.000000000000000000e+00	0.000000000000000000e+00	6.051928596627465851e+00	1.000000000000000000e+00
3.010000000000000000e+02	4.335787553026050034e+01	5.995350267096400287e+00	-1.325783173079836570e-02	4.714995166988116466e+02	4.687471285396105358e-02	0.000000000000000000e+00	0.000000000000000000e+00	1.018348635945947578e+01	1.000000000000000000e+00
3.040000000000000000e+02	8.979150357464463639e+01	1.212928958224600073e+01	-3.811541265771318902e-03	1.344117141860952813e+02	1.003688461780423147e-01	0.000000000000000000e+00	0.000000000000000000e+00	7.318954056036604428e+00	1.000000000000000000e+00
3.040000000000000000e+02	9.507189389702895710e+01	3.244460381950313632e+01	-2.003415156129455862e-03	6.988932211890436008e+01	2.290106903287406626e-01	0.000000000000000000e+00	0.000000000000000000e+00	1.983129587050691711e+01	1.000000000000000000e+00
3.040000000000000000e+02	6.024723927846032012e+01	2.571231619963159076e+01	-2.423660771748957932e-03	8.488565021290564516e+01	2.255161672129014638e-01	0.000000000000000000e+00	0.000000000000000000e+00	6.357978796424895940e+00	1.000000000000000000e+00
3.050000000000000000e+02	3.384160456422012686e+01	9.620813180186843283e+00	-3.021362943261365810e-03	1.062144577800800533e+02	1.405350653799627425e-01	0.000000000000000000e+00	0.000000000000000000e+00	1.018348635945947578e+01	1.000000000000000000e+00
3.050000000000000000e+02	8.315420742468822368e+01	9.044911477643966080e+00	-3.308420594468515063e-03	1.164580166880055714e+02	1.332032633998690985e-01	0.000000000000000000e+00	0.000000000000000000e+00	7.318954056036604428e+00	1.000000000000000000e+00
3.050000000000000000e+02	1.366162664314089454e+02	1.258277134354593940e+01	-2.367334819248861910e-03	8.287567691989843865e+01	2.653629617997157464e-01	0.000000000000000000e+00	0.000000000000000000e+00	6.051928596627465851e+00	1.000000000000000000e+00
3.060000000000000000e+02	7.454479845486575584e+01	5.492486748591731249e+00	-2.800841695074403077e-03	9.834522877066997637e+01	1.391091121466550007e-01	0.000000000000000000e+00	0.000000000000000000e+00	9.313519434952686638e+00	1.000000000000000000e+00
3.060000000000000000e+02	2.890483332847486508e+01	2.339138615113187214e+01	-2.181690639550780408e-03	7.625102475454465889e+01	2.378934597851188881e-01	0.000000000000000000e+00	0.000000000000000000e+00	6.655684928037180370e+00	1.000000000000000000e+00
3.070000000000000000e+02	1.090590793370485301e+02	1.838619212507303047e+01	-3.821613578272296547e-03	1.347711413813256343e+02	1.265419987221086950e-01	0.000000000000000000e+00	0.000000000000000000e+00	7.945796320667688484e+00	1.000000000000000000e+00
3.070000000000000000e+02	4.811692983260878975e+01	1.557583064260793293e+01	-2.683460239154421018e-03	9.415650969853240326e+01	1.760704455016927072e-01	0.000000000000000000e+00	0.000000000000000000e+00	1.546761599264850950e+01	1.000000000000000000e+00
3.070000000000000000e+02	6.705146744990433660e+01	1.781167975530196301e+01	-3.045060292417499977e-03	1.070600899763365703e+02	2.172086248503392047e-01	0.000000000000000000e+00	0.000000000000000000e+00	7.989398594963523337e+00	1.000000000000000000e+00
3.070000000000000000e+02	2.224979559608621216e+01	2.348420124572630741e+01	-2.873596192198838838e-03	1.009414493346459949e+02	2.606281998721188264e-01	0.000000000000000000e+00	0.000000000000000000e+00	6.655684928037180370e+00	1.000000000000000000e+00
3.090000000000000000e+02	1.104588729639146578e+02	8.263836488558021998e+00	-3.510580776309199773e-03	1.236720370174188162e+02	1.193366226579037903e-01	0.000000000000000000e+00	0.000000000000000000e+00	8.291711536254309678e+00	1.000000000000000000e+00
3.090000000000000000e+02	1.750640637466876370e+01	1.840665313153820648e+01	-2.809793834489858391e-03	9.866468295371839758e+01	1.968826180086016286e-01	0.000000000000000000e+00	0.000000000000000000e+00	6.948470058779440350e+00	1.000000000000000000e+00
3.100000000000000000e+02	6.376748707198982657e+01	1.052841381297378298e+01	-1.410920626330532980e-02	5.018805399523922688e+02	2.335786153818408817e-02	0.000000000000000000e+00	0.000000000000000000e+00	7.989398594963523337e+00	1.000000000000000000e+00
3.100000000000000000e+02	1.353563385582954197e+02	2.573929928498323960e+01	-3.812054706558741252e-03	1.344300361535801187e+02	1.293946304578496020e-01	0.000000000000000000e+00	0.000000000000000000e+00	6.715878802811410253e+00	1.000000000000000000e+00
3.110000000000000000e+02	1.267210517764203814e+02	5.533494407479947697e+00	-2.451147831037523393e-03	8.586651698250405218e+01	1.876100004689285061e-01	0.000000000000000000e+00	0.000000000000000000e+00	9.443679232552177893e+00	1.000000000000000000e+00
3.110000000000000000e+02	1.366430746165352446e+02	1.914783977964778927e+01	-3.402723214213858316e-03	1.198231749984386028e+02	1.440038020730105561e-01	0.000000000000000000e+00	0.000000000000000000e+00	6.715878802811410253e+00	1.000000000000000000e+00
3.120000000000000000e+02	8.565062346644211289e+01	9.667764373822802071e+00	-3.360353993164389222e-03	1.183112431273387415e+02	2.059910633520759538e-01	0.000000000000000000e+00	0.000000000000000000e+00	1.212305473193558925e+01	1.000000000000000000e+00
3.120000000000000000e+02	1.146093946794336631e+02	2.407211146759103571e+01	-2.767501456818050737e-03	9.715549321355443624e+01	1.573174055395912818e-01	0.000000000000000000e+00	0.000000000000000000e+00	7.945796320667688484e+00	1.000000000000000000e+00
3.120000000000000000e+02	4.159060066782031129e+01	3.137297474389294294e+01	-3.795628125547778012e-03	1.338438589535159338e+02	7.569516717279922702e-02	0.000000000000000000e+00	0.000000000000000000e+00	1.516368212953836903e+01	1.000000000000000000e+00
3.120000000000000000e+02	2.792898944222987367e+01	1.984422501623366486e+01	1.457154470815527191e-03	-5.039618725360509188e+01	4.199873731687142620e-01	0.000000000000000000e+00	0.000000000000000000e+00	4.808154843755437113e+00	1.000000000000000000e+00
3.130000000000000000e+02	9.237404488282869863e+01	1.975558180333549529e+01	-3.392286988465666089e-03	1.194507616773567236e+02	1.217479004710432244e-01	0.000000000000000000e+00	0.000000000000000000e+00	7.087287449229878966e+00	1.000000000000000000e+00
3.130000000000000000e+02	2.237136476388175055e+01	3.119012922125856235e+01	-2.249990741017241381e-03	7.868829165841167139e+01	2.239005906778666066e-01	0.000000000000000000e+00	0.000000000000000000e+00	1.263395165001773179e+01	1.000000000000000000e+00
3.150000000000000000e+02	9.867741503394574920e+01	1.651564845124042691e+01	-2.349437399484994790e-03	8.223701331737790099e+01	2.243485479090275847e-01	0.000000000000000000e+00	0.000000000000000000e+00	4.844004296107494056e+00	1.000000000000000000e+00
3.160000000000000000e+02	1.212419406829973099e+02	1.322520547025821180e+01	-2.647616879054059784e-03	9.287745105264012579e+01	3.921603497449200892e-01	0.000000000000000000e+00	0.000000000000000000e+00	9.443679232552177893e+00	1.000000000000000000e+00
3.160000000000000000e+02	3.122027730249462252e+01	1.585036238472533299e+01	-3.230902890012263013e-03	1.136918226197911537e+02	2.016730649356431870e-01	0.000000000000000000e+00	0.000000000000000000e+00	3.565740533557460346e+00	1.000000000000000000e+00
3.170000000000000000e+02	6.460382780059312324e+01	6.713298373656781060e+00	-7.551677405604071726e-03	2.678772557277512760e+02	5.241080597051606116e-02	0.000000000000000000e+00	0.000000000000000000e+00	1.444262879556505652e+01	1.000000000000000000e+00
3.170000000000000000e+02	7.859891337483063012e+00	9.433818644815055166e+00	-2.340480425459751882e-03	8.191738661285182843e+01	1.864296010021503358e-01	0.000000000000000000e+00	0.000000000000000000e+00	1.794229258086565792e+01	1.000000000000000000e+00
3.170000000000000000e+02	1.343731104457248193e+02	1.724432154832007669e+01	-2.002235851522059674e-03	6.984723901759892328e+01	1.838005359595329402e-01	0.000000000000000000e+00	0.000000000000000000e+00	1.373247659333539872e+01	1.000000000000000000e+00
3.180000000000000000e+02	1.108008477585867979e+02	1.471864070510776656e+01	-2.724713152150203595e-03	9.562860647985415596e+01	8.928545752276251246e-02	0.000000000000000000e+00	0.000000000000000000e+00	9.552662497547652620e+00	1.000000000000000000e+00
3.190000000000000000e+02	1.910544151407905744e+01	2.790220390397685435e+01	-2.950374445021556463e-03	1.036812563118498787e+02	1.922722987788345606e-01	0.000000000000000000e+00	0.000000000000000000e+00	5.547570750592483613e+00	1.000000000000000000e+00
3.190000000000000000e+02	6.116821601766890382e+01	2.074134521573416379e+01	-2.245825413039597221e-03	7.853965328444601823e+01	3.280835513558523209e-01	0.000000000000000000e+00	0.000000000000000000e+00	8.477407894193421001e+00	1.000000000000000000e+00
3.200000000000000000e+02	7.728302973418529120e+01	2.103901628379558986e+01	1.813993692189072192e-03	-6.312987879405600466e+01	4.901330280821835084e-01	0.000000000000000000e+00	0.000000000000000000e+00	1.611756275566456509e+01	1.000000000000000000e+00
3.210000000000000000e+02	1.377254018762456411e+01	2.637390266563110330e+01	-2.912243367087554054e-03	1.023205611992232349e+02	2.123006508196625397e-01	0.000000000000000000e+00	0.000000000000000000e+00	5.547570750592483613e+00	1.000000000000000000e+00
3.210000000000000000e+02	5.858234127545140524e+01	2.881473957139984776e+01	-2.515554814297837199e-03	8.816485922955565968e+01	2.096775194670991160e-01	0.000000000000000000e+00	0.000000000000000000e+00	5.501201632201356162e+00	1.000000000000000000e+00
3.210000000000000000e+02	1.080096661664304349e+02	3.126365849725284818e+01	-2.845765195615301401e-03	9.994830927455397784e+01	2.992767474272428618e-01	0.000000000000000000e+00	0.000000000000000000e+00	1.204186566422795757e+01	1.000000000000000000e+00
3.220000000000000000e+02	8.865682369397160301e+01	9.552659013331739501e+00	-2.464421886047294188e-03	8.634019731768350425e+01	2.167937335863242554e-01	0.000000000000000000e+00	0.000000000000000000e+00	1.616476391366138543e+01	1.000000000000000000e+00
3.220000000000000000e+02	1.194829294045655956e+02	1.870296236438823101e+01	-2.315482097223784362e-03	8.102532940131976602e+01	2.103546977438398580e-01	0.000000000000000000e+00	0.000000000000000000e+00	6.467606140693334282e+00	1.000000000000000000e+00
3.230000000000000000e+02	1.378658739587612843e+02	7.643035085079830537e+00	-1.112684908724299176e-02	3.954560942391399863e+02	2.168305889635691042e-02	0.000000000000000000e+00	0.000000000000000000e+00	9.202547456112212032e+00	1.000000000000000000e+00
3.230000000000000000e+02	1.406690502071712672e+02	1.640825513949646108e+01	-1.756875869140810727e-03	6.109164785812072296e+01	4.874399378208450484e-01	0.000000000000000000e+00	0.000000000000000000e+00	9.202547456112212032e+00	1.000000000000000000e+00
3.240000000000000000e+02	3.830857748548017128e+01	5.761794423617716099e+00	-2.693446360427908387e-03	9.451286118784643975e+01	1.890762175841155246e-01	0.000000000000000000e+00	0.000000000000000000e+00	1.185162767359740776e+01	1.000000000000000000e+00
3.260000000000000000e+02	1.132475902759042157e+02	2.042065708165275950e+01	-3.038314318072408982e-03	1.068193620761928173e+02	2.063398406585139622e-01	0.000000000000000000e+00	0.000000000000000000e+00	6.467606140693334282e+00	1.000000000000000000e+00
3.260000000000000000e+02	8.084697943167603285e+01	2.526231338598511300e+01	-2.733100728019631151e-03	9.592791439640633655e+01	2.509274101905303311e-01	0.000000000000000000e+00	0.000000000000000000e+00	4.413339447999521603e+00	1.000000000000000000e+00
3.260000000000000000e+02	1.305467102866863343e+02	2.678707571706744872e+01	-3.760506390248545983e-03	1.325905512539185906e+02	1.223278459765420045e-01	0.000000000000000000e+00	0.000000000000000000e+00	1.370255947283378006e+01	1.000000000000000000e+00
3.260000000000000000e+02	5.417872182539876746e+01	3.211191338199172662e+01	-3.298542270795410628e-03	1.161055119209963209e+02	1.290373784451265271e-01	0.000000000000000000e+00	0.000000000000000000e+00	5.501201632201356162e+00	1.000000000000000000e+00
3.270000000000000000e+02	5.513535122415404999e+01	1.378832228397417836e+01	-4.428942241567747524e-03	1.564434671764294649e+02	1.262296187265835590e-01	0.000000000000000000e+00	0.000000000000000000e+00	8.567902621378275185e+00	1.000000000000000000e+00
3.290000000000000000e+02	5.094353382793349283e+01	4.845925773481521759e+00	-3.016304436125107416e-03	1.060339465983765876e+02	1.893056241309003518e-01	0.000000000000000000e+00	0.000000000000000000e+00	9.876122135440029481e+00	1.000000000000000000e+00
3.290000000000000000e+02	7.336889700705746975e+01	5.947184150334090091e+00	-5.149527825305948679e-03	1.821573293368132624e+02	1.012501222046457983e-01	0.000000000000000000e+00	0.000000000000000000e+00	8.531524708550882963e+00	1.000000000000000000e+00
3.290000000000000000e+02	9.092820393719867411e+01	1.794873651774851453e+01	-1.791324007063068401e-03	6.232091845443152067e+01	4.116900727581057629e-01	0.000000000000000000e+00	0.000000000000000000e+00	5.816462640461980804e+00	1.000000000000000000e+00
3.300000000000000000e+02	1.158780598058566937e+02	1.162016498237206363e+01	-2.567194114531891856e-03	9.000759086094447525e+01	2.299590150460814053e-01	0.000000000000000000e+00	0.000000000000000000e+00	9.185207190777481046e+00	1.000000000000000000e+00
3.300000000000000000e+02	5.725363649568905089e+01	2.601688020139844326e+01	-1.395805014703256153e-03	4.820695186826522871e+01	4.190610499616186368e-01	0.000000000000000000e+00	0.000000000000000000e+00	5.918257229333183211e+00	1.000000000000000000e+00
3.310000000000000000e+02	2.924733373664785319e+01	6.790989174671032913e+00	-3.107667904707866503e-03	1.092942222556330734e+02	1.132772926537356506e-01	0.000000000000000000e+00	0.000000000000000000e+00	1.141534505718068360e+01	1.000000000000000000e+00
3.310000000000000000e+02	8.936610818991407257e+01	1.234596090880205921e+01	-2.312148605115442110e-03	8.090637481976685308e+01	2.977724630641879200e-01	0.000000000000000000e+00	0.000000000000000000e+00	5.816462640461980804e+00	1.000000000000000000e+00
3.310000000000000000e+02	8.092862543747084203e+01	2.084972922100803316e+01	-3.023809130531691924e-03	1.063017491771148570e+02	1.363719917385620706e-01	0.000000000000000000e+00	0.000000000000000000e+00	4.413339447999521603e+00	1.000000000000000000e+00
3.310000000000000000e+02	6.167660928373168616e+01	1.932193758750145918e+01	-2.040523473981367426e-03	7.121352037068957941e+01	2.620882394192283193e-01	0.000000000000000000e+00	0.000000000000000000e+00	5.775903161409974729e+00	1.000000000000000000e+00
3.320000000000000000e+02	1.416753812614955166e+02	2.689002816866267764e+01	-4.050136513374362306e-03	1.429259079854765275e+02	1.651407979853254382e-01	0.000000000000000000e+00	0.000000000000000000e+00	3.019540065838338894e+00	1.000000000000000000e+00
3.330000000000000000e+02	6.538036659941835183e+01	8.942229355141424918e+00	1.388319340540766431e-03	-4.793982802075048255e+01	4.104245915481656848e-01	0.000000000000000000e+00	0.000000000000000000e+00	8.330180919116122240e+00	1.000000000000000000e+00
3.330000000000000000e+02	1.897267924725952071e+01	1.176507983510250810e+01	-1.754002323121761067e-03	6.098910630315088355e+01	3.215753028649510625e-01	0.000000000000000000e+00	0.000000000000000000e+00	1.141534505718068360e+01	1.000000000000000000e+00
3.340000000000000000e+02	9.446941419219194813e+01	2.422433325373115665e+01	-1.681965398259492334e-03	5.841849207193516946e+01	3.818771415636925681e-01	0.000000000000000000e+00	0.000000000000000000e+00	6.045676469157324817e+00	1.000000000000000000e+00
3.350000000000000000e+02	1.365139730560613032e+02	2.328898410954576192e+01	-3.318219683363594734e-03	1.168076939877348650e+02	2.489744022476458873e-01	0.000000000000000000e+00	0.000000000000000000e+00	6.293461128729155973e+00	1.000000000000000000e+00
3.350000000000000000e+02	6.307068899691772401e+01	2.492707800351860570e+01	1.117619097322490596e-03	-3.827997789609679558e+01	4.040726272539044706e-01	0.000000000000000000e+00	0.000000000000000000e+00	5.775903161409974729e+00	1.000000000000000000e+00
3.360000000000000000e+02	4.414628833492936621e+01	3.091516610183359504e+01	-2.795350550813809759e-03	9.814927907391475514e+01	1.480727176629086372e-01	0.000000000000000000e+00	0.000000000000000000e+00	1.984918485703246560e+01	1.000000000000000000e+00
3.360000000000000000e+02	9.524393296286470445e+01	1.822847429578375156e+01	-1.852124367167991021e-03	6.449055952736156883e+01	2.335648786155259948e-01	0.000000000000000000e+00	0.000000000000000000e+00	6.045676469157324817e+00	1.000000000000000000e+00
3.370000000000000000e+02	1.404018821065358402e+01	2.823469401932456080e+01	1.242183976832571864e-03	-4.272503510239077684e+01	4.087663474055301949e-01	0.000000000000000000e+00	0.000000000000000000e+00	9.552543968531248098e+00	1.000000000000000000e+00
3.370000000000000000e+02	5.800119506336503861e+01	5.077033165203983067e+00	-2.491001076452386154e-03	8.728866708149082854e+01	2.169044881557115056e-01	0.000000000000000000e+00	0.000000000000000000e+00	4.400777484236855663e+00	1.000000000000000000e+00
3.370000000000000000e+02	1.396458125667429613e+02	7.156900250433290367e+00	-2.079879479251959054e-03	7.261792661687255190e+01	3.608706716944768411e-01	0.000000000000000000e+00	0.000000000000000000e+00	7.104861704910121922e+00	1.000000000000000000e+00
3.370000000000000000e+02	1.412659811645362993e+02	2.988168553036250685e+01	3.172554353719220319e-03	-1.116096740820477891e+02	2.704823697396259163e-01	0.000000000000000000e+00	0.000000000000000000e+00	3.019540065838338894e+00	1.000000000000000000e+00
3.380000000000000000e+02	3.184858286795099502e+01	1.284871440700596068e+01	-2.469303329979979054e-03	8.651439005656337145e+01	1.735488285080842852e-01	0.000000000000000000e+00	0.000000000000000000e+00	6.261208380136968010e+00	1.000000000000000000e+00
3.380000000000000000e+02	7.123141764122242137e+01	2.726164528575122503e+01	-3.057035224016418310e-03	1.074874115151844478e+02	2.521821273607732783e-01	0.000000000000000000e+00	0.000000000000000000e+00	6.456832438491559856e+00	1.000000000000000000e+00
3.380000000000000000e+02	1.288383501232332549e+02	3.105478250373765547e+01	-5.853325834697769604e-03	2.072721323673840175e+02	1.666035346923767646e-01	0.000000000000000000e+00	0.000000000000000000e+00	1.091891991481709034e+01	1.000000000000000000e+00
3.390000000000000000e+02	8.527064046079622983e+01	1.828037971113909066e+01	-3.440748706343735221e-03	1.211801023159904531e+02	1.232256800242383932e-01	0.000000000000000000e+00	0.000000000000000000e+00	9.973427570497440442e+00	1.000000000000000000e+00
3.400000000000000000e+02	1.141975337194964624e+02	6.895689271124489039e+00	-3.438352177815905217e-03	1.210945829750284020e+02	2.367190788969082416e-01	0.000000000000000000e+00	0.000000000000000000e+00	1.650283137101274988e+01	1.000000000000000000e+00
3.400000000000000000e+02	5.691647532396164166e+01	1.170797368162856422e+01	-3.201815708691664597e-03	1.126538560159745401e+02	1.010479868071427756e-01	0.000000000000000000e+00	0.000000000000000000e+00	3.669720221217934508e+00	1.000000000000000000e+00
3.420000000000000000e+02	1.184550746929681395e+02	2.283986651923899913e+01	-2.870643955443773990e-03	1.008360997263583272e+02	2.231494878651162361e-01	0.000000000000000000e+00	0.000000000000000000e+00	1.323998690683335688e+01	1.000000000000000000e+00
3.420000000000000000e+02	2.432064108834969574e+01	2.045998114009625368e+01	-3.046123023392288513e-03	1.070980131854819888e+02	1.607525916046965708e-01	0.000000000000000000e+00	0.000000000000000000e+00	1.070519914430898112e+01	1.000000000000000000e+00
3.430000000000000000e+02	3.789388042941752843e+01	1.121865067425678220e+01	-2.346418924735957801e-03	8.212930002782152883e+01	2.172251091340208218e-01	0.000000000000000000e+00	0.000000000000000000e+00	6.261208380136968010e+00	1.000000000000000000e+00
3.430000000000000000e+02	7.391903502343748755e+01	2.139075115064946075e+01	-2.959160220048048535e-03	1.039947738357939073e+02	1.301612432696103161e-01	0.000000000000000000e+00	0.000000000000000000e+00	6.456832438491559856e+00	1.000000000000000000e+00
3.460000000000000000e+02	3.911449346446710962e+01	2.776157852175908758e+01	-3.165647662640208929e-03	1.113632110575327516e+02	1.965459096556678720e-01	0.000000000000000000e+00	0.000000000000000000e+00	1.649761778106949706e+01	1.000000000000000000e+00
3.460000000000000000e+02	1.391591095249522994e+02	2.904838396747454254e+01	-2.956836502383526719e-03	1.039118527268047529e+02	2.622839008941818539e-01	0.000000000000000000e+00	0.000000000000000000e+00	1.827841750601344373e+01	1.000000000000000000e+00
3.470000000000000000e+02	9.028499379093474886e+01	2.924857539943027618e+01	-3.364945131152724360e-03	1.184750763930265123e+02	1.463664096900588740e-01	0.000000000000000000e+00	0.000000000000000000e+00	7.897790085951144512e+00	1.000000000000000000e+00
3.470000000000000000e+02	8.837034670367349065e+01	2.158638153781399893e+01	-2.260681212626081734e-03	7.906977766032854049e+01	3.629326169971797134e-01	0.000000000000000000e+00	0.000000000000000000e+00	7.897790085951144512e+00	1.000000000000000000e+00
3.480000000000000000e+02	4.738807519738180041e+00	3.072891425456313286e+01	4.100987028537867764e-03	-1.447404920782023510e+02	2.609320230910168181e-01	0.000000000000000000e+00	0.000000000000000000e+00	3.450351961063986295e+01	1.000000000000000000e+00
3.510000000000000000e+02	1.015605550009070299e+02	5.166278122064404954e+00	-1.279389057864040516e-02	4.549439275969157848e+02	5.592065700942672191e-02	0.000000000000000000e+00	0.000000000000000000e+00	5.850780636335090712e+00	1.000000000000000000e+00
3.510000000000000000e+02	1.126453709295131773e+02	2.655335802958417801e+01	-2.313969109290872281e-03	8.097133891908531211e+01	2.726645516433775507e-01	0.000000000000000000e+00	0.000000000000000000e+00	4.913007421902459981e+00	1.000000000000000000e+00
3.510000000000000000e+02	1.430250225745296007e+02	1.118346687230596004e+01	-2.572867223531087686e-03	9.021003391020641970e+01	1.888390665213511843e-01	0.000000000000000000e+00	0.000000000000000000e+00	1.827841750601344373e+01	1.000000000000000000e+00
3.530000000000000000e+02	5.290349553197884802e+01	2.260082384282469903e+01	-2.190865605712375395e-03	7.657843043754699863e+01	3.304946455424503382e-01	0.000000000000000000e+00	0.000000000000000000e+00	6.652545638169660158e+00	1.000000000000000000e+00
3.530000000000000000e+02	1.067540364735604044e+02	1.565039698449193040e+01	-2.409823722626902934e-03	8.439187961596257992e+01	2.480346984343606564e-01	0.000000000000000000e+00	0.000000000000000000e+00	3.855760989874372324e+00	1.000000000000000000e+00
3.540000000000000000e+02	1.121747375145236703e+02	6.588956848253941345e+00	-3.536077065388990113e-03	1.245818637996837452e+02	1.396901600889630668e-01	0.000000000000000000e+00	0.000000000000000000e+00	6.916078541099567545e+00	1.000000000000000000e+00
3.540000000000000000e+02	7.175814153354538405e+01	9.059704549091124548e+00	-2.769738371609667838e-03	9.723531679025960273e+01	1.461633874498132757e-01	0.000000000000000000e+00	0.000000000000000000e+00	1.032544523963830763e+01	1.000000000000000000e+00
3.540000000000000000e+02	1.170831477852924820e+02	2.866138518927121837e+01	-2.650720156597154587e-03	9.298819050231740846e+01	1.831369296317183482e-01	0.000000000000000000e+00	0.000000000000000000e+00	4.913007421902459981e+00	1.000000000000000000e+00
3.550000000000000000e+02	3.413302103595106018e+01	1.419225572678713299e+01	-3.441492034232428512e-03	1.212066277299054491e+02	1.108044627498445678e-01	0.000000000000000000e+00	0.000000000000000000e+00	1.518824325331047298e+01	1.000000000000000000e+00
3.550000000000000000e+02	1.057788961112564721e+02	9.220563796662272438e+00	-2.708078150646423335e-03	9.503499186229973361e+01	4.635659623127765805e-01	0.000000000000000000e+00	0.000000000000000000e+00	5.850780636335090712e+00	1.000000000000000000e+00
3.570000000000000000e+02	1.188621849096585237e+01	6.472982806599014260e+00	-2.180857979343658708e-03	7.622131154590498170e+01	1.755769656211622065e-01	0.000000000000000000e+00	0.000000000000000000e+00	1.849330353414953620e+01	1.000000000000000000e+00
3.570000000000000000e+02	1.147904316363233477e+02	1.300492318556901594e+01	-3.451892447957918830e-03	1.215777631106062984e+02	1.640382094861738693e-01	0.000000000000000000e+00	0.000000000000000000e+00	6.928670852362493804e+00	1.000000000000000000e+00
3.570000000000000000e+02	6.341859725310477813e+01	1.514795722053469440e+01	-1.780700926398229690e-03	6.194183727643012105e+01	2.464255418313830992e-01	0.000000000000000000e+00	0.000000000000000000e+00	6.138711407710800039e+00	1.000000000000000000e+00
3.580000000000000000e+02	1.030241842736945586e+02	1.467310717169691792e+01	-1.960577623649510746e-03	6.836067870674240510e+01	2.081393224679218834e-01	0.000000000000000000e+00	0.000000000000000000e+00	3.855760989874372324e+00	1.000000000000000000e+00
3.590000000000000000e+02	2.001331522669462260e+01	2.308480312390001998e+01	-3.159057572654642727e-03	1.111280458400518683e+02	2.106849211705059677e-01	0.000000000000000000e+00	0.000000000000000000e+00	1.403889106925579178e+01	1.000000000000000000e+00
3.590000000000000000e+02	8.721967339918633400e+01	2.446709832845932198e+01	-3.313067095005122961e-03	1.166238255482198696e+02	2.609230300902739552e-01	0.000000000000000000e+00	0.000000000000000000e+00	9.633447951251561392e+00	1.000000000000000000e+00
3.600000000000000000e+02	7.766093904777494572e+01	2.326963558222426798e+01	-2.804438884632887586e-03	9.847359330995452353e+01	1.478216803081234820e-01	0.000000000000000000e+00	0.000000000000000000e+00	8.174909375559396452e+00	1.000000000000000000e+00
3.600000000000000000e+02	6.370728948293639604e+01	2.960592562854200693e+01	-2.832100461462904069e-03	9.946068768125175552e+01	1.136779610432099297e-01	0.000000000000000000e+00	0.000000000000000000e+00	1.446085037923090688e+01	1.000000000000000000e+00
3.610000000000000000e+02	7.760473818487126607e+01	1.509491939377969238e+01	-3.741498180600539951e-03	1.319122494757052664e+02	1.663144840334950247e-01	0.000000000000000000e+00	0.000000000000000000e+00	6.149164222640353117e+00	1.000000000000000000e+00
3.610000000000000000e+02	4.661833179206203681e+01	3.024455958818754198e+01	-2.192962089747202414e-03	7.665324278837606187e+01	3.369302311536562788e-01	0.000000000000000000e+00	0.000000000000000000e+00	1.326495145536800102e+01	1.000000000000000000e+00
3.610000000000000000e+02	9.091570035144803796e+01	1.155362597503985000e+01	-2.060990000144163718e-03	7.194386169936544206e+01	3.328304594121226367e-01	0.000000000000000000e+00	0.000000000000000000e+00	5.847035469074420178e+00	1.000000000000000000e+00
3.620000000000000000e+02	3.727574655834643380e+01	6.550424987974231783e+00	-3.290633729930062413e-03	1.158232982127420456e+02	1.102365065295004554e-01	0.000000000000000000e+00	0.000000000000000000e+00	5.464601999881608663e+00	1.000000000000000000e+00
3.620000000000000000e+02	1.421446506788684587e+02	1.140962592535083608e+01	-3.305424694059636535e-03	1.163511089564346719e+02	9.575502794244272753e-02	0.000000000000000000e+00	0.000000000000000000e+00	1.152672049888262151e+01	1.000000000000000000e+00
3.620000000000000000e+02	1.330162890068802426e+02	4.371281045712064106e+00	-3.379111088059267090e-03	1.189805839572704258e+02	1.372831668605243305e-01	0.000000000000000000e+00	0.000000000000000000e+00	1.152672049888262151e+01	1.000000000000000000e+00
3.620000000000000000e+02	1.203348955016524826e+02	3.058414385706979388e+01	-3.464713490485357966e-03	1.220352778427116789e+02	1.548396367218529690e-01	0.000000000000000000e+00	0.000000000000000000e+00	1.843285325095549965e+01	1.000000000000000000e+00
3.630000000000000000e+02	1.764817241978651552e+01	9.246574842889446089e+00	-2.528737537957541446e-03	8.863528043521667144e+01	1.593169339831417286e-01	0.000000000000000000e+00	0.000000000000000000e+00	4.732755102234392552e+00	1.000000000000000000e+00
3.630000000000000000e+02	8.566694211244718815e+01	8.977124330341167635e+00	-1.789381303209193908e-03	6.225159369933744102e+01	3.449847376367920493e-01	0.000000000000000000e+00	0.000000000000000000e+00	5.847035469074420178e+00	1.000000000000000000e+00
3.630000000000000000e+02	6.093335198247638118e+01	1.144008218456402481e+01	-3.898844626196296039e-03	1.375271062044315613e+02	2.098895321321408991e-01	0.000000000000000000e+00	0.000000000000000000e+00	3.883090437515183790e+00	1.000000000000000000e+00
3.630000000000000000e+02	7.166707702768412958e+01	1.669379419170204670e+01	-2.406925456013097805e-03	8.428845591461012532e+01	2.492293291268022903e-01	0.000000000000000000e+00	0.000000000000000000e+00	6.149164222640353117e+00	1.000000000000000000e+00
3.640000000000000000e+02	6.217280311724270980e+00	2.682242713241221921e+01	-2.947191445632163596e-03	1.035676720140197205e+02	1.665630199521573873e-01	0.000000000000000000e+00	0.000000000000000000e+00	1.429336953290188461e+01	1.000000000000000000e+00
3.650000000000000000e+02	4.585011842309619112e+01	7.999311338009492900e+00	-1.348795656363956097e-03	4.652943820734245151e+01	3.566754996349390527e-01	0.000000000000000000e+00	0.000000000000000000e+00	8.695925743147231657e+00	1.000000000000000000e+00
3.660000000000000000e+02	3.754687960842873906e+01	1.200829654071923436e+01	-2.926050743096148769e-03	1.028132729207646747e+02	1.618413157184952489e-01	0.000000000000000000e+00	0.000000000000000000e+00	5.464601999881608663e+00	1.000000000000000000e+00
3.670000000000000000e+02	2.227299000515871441e+01	1.025157890246221015e+01	-1.167452416795504823e-03	4.005826369148541488e+01	3.579043757143893778e-01	0.000000000000000000e+00	0.000000000000000000e+00	4.732755102234392552e+00	1.000000000000000000e+00
3.690000000000000000e+02	1.180231484121435273e+02	2.572747548203676971e+01	-2.081680180043895840e-03	7.268218403889278534e+01	2.306254261552798113e-01	0.000000000000000000e+00	0.000000000000000000e+00	1.782117310263988230e+01	1.000000000000000000e+00
3.690000000000000000e+02	2.197481744342469412e+01	1.657395957387339891e+01	-2.723322192888888264e-03	9.557897055107159190e+01	1.523064974282685169e-01	0.000000000000000000e+00	0.000000000000000000e+00	6.329407889432062007e+00	1.000000000000000000e+00
3.690000000000000000e+02	1.371558959351372096e+02	2.495650228896694500e+01	-2.231686325275292031e-03	7.803510453680274850e+01	2.335251885541034245e-01	0.000000000000000000e+00	0.000000000000000000e+00	1.914827479025338164e+01	1.000000000000000000e+00
3.700000000000000000e+02	1.001443406347924849e+02	2.051797886789227832e+01	-2.591564226767762314e-03	9.087723038886198879e+01	3.674585642419443410e-01	0.000000000000000000e+00	0.000000000000000000e+00	3.725562637644882269e+00	1.000000000000000000e+00
3.710000000000000000e+02	1.426815967763208981e+01	2.230593348706532453e+01	-3.226518604018960984e-03	1.135353708002604094e+02	1.663198144074187201e-01	0.000000000000000000e+00	0.000000000000000000e+00	9.604587386273509608e+00	1.000000000000000000e+00
3.710000000000000000e+02	4.980160906851283187e+01	2.647703620385098944e+01	-3.036201037436996736e-03	1.067439503441355413e+02	1.606879177147270132e-01	0.000000000000000000e+00	0.000000000000000000e+00	1.259294132170091274e+01	1.000000000000000000e+00
3.720000000000000000e+02	3.668157807020884320e+01	1.180493617433358722e+01	-1.830256101954925779e-03	6.371019759664083182e+01	3.938399060221315917e-01	0.000000000000000000e+00	0.000000000000000000e+00	8.757577170787333998e+00	1.000000000000000000e+00
3.720000000000000000e+02	1.067752152642667482e+02	1.190437124835792737e+01	-2.204227090130801269e-03	7.705523066273488553e+01	2.217339702850619210e-01	0.000000000000000000e+00	0.000000000000000000e+00	1.001050968131243479e+01	1.000000000000000000e+00
3.730000000000000000e+02	7.515164046969721312e+01	1.730074427373418544e+01	-3.062352650927608645e-03	1.076771621648337884e+02	1.590437319977390240e-01	0.000000000000000000e+00	0.000000000000000000e+00	9.724368725001742320e+00	1.000000000000000000e+00
3.750000000000000000e+02	4.196583295669977076e+01	4.821254609650656775e+00	-1.296359434955055012e-02	4.609997514598397856e+02	3.179832343078348167e-02	0.000000000000000000e+00	0.000000000000000000e+00	3.605959593732172230e+00	1.000000000000000000e+00
3.750000000000000000e+02	5.107036719448691997e+01	1.394817257024171298e+01	-3.330869081616471151e-03	1.172590836497357003e+02	2.664771766488895910e-01	0.000000000000000000e+00	0.000000000000000000e+00	5.362786654858463287e+00	1.000000000000000000e+00
3.750000000000000000e+02	1.037520874456934337e+02	2.144748406715128652e+01	-2.179580051017813210e-03	7.617570908928745155e+01	2.616508321879539301e-01	0.000000000000000000e+00	0.000000000000000000e+00	3.725562637644882269e+00	1.000000000000000000e+00
3.760000000000000000e+02	6.899685946896634903e+01	9.771998167453645578e+00	-1.723896095565535672e-03	5.991477536589584929e+01	3.376340176859254916e-01	0.000000000000000000e+00	0.000000000000000000e+00	5.674412278363791806e+00	1.000000000000000000e+00
3.760000000000000000e+02	7.324968905577689782e+01	2.983481528326865018e+01	-3.090792740887955779e-03	1.086920375239486134e+02	1.397039759827567451e-01	0.000000000000000000e+00	0.000000000000000000e+00	1.030393507787716345e+01	1.000000000000000000e+00
3.760000000000000000e+02	1.267461743408195751e+01	9.552443116512046473e+00	-2.047177197970324446e-03	7.145095634688230746e+01	2.683726269100704664e-01	0.000000000000000000e+00	0.000000000000000000e+00	1.285266095070487680e+01	1.000000000000000000e+00
3.770000000000000000e+02	7.939182135600907486e+01	6.700939903942490616e+00	3.366605442188270320e-03	-1.185343240522565367e+02	2.208192313208513502e-01	0.000000000000000000e+00	0.000000000000000000e+00	3.946461444077533631e+00	1.000000000000000000e+00
3.780000000000000000e+02	2.469517849574479840e+01	2.278886730123690185e+01	-2.223526136076219711e-03	7.774391083961683080e+01	2.544186304054947279e-01	0.000000000000000000e+00	0.000000000000000000e+00	8.252949277229809866e+00	1.000000000000000000e+00
3.790000000000000000e+02	3.815727249850513658e+01	2.741791118824039231e+01	-3.056522996450959824e-03	1.074691328411307438e+02	1.651139173277881289e-01	0.000000000000000000e+00	0.000000000000000000e+00	1.212952239092855500e+01	1.000000000000000000e+00
3.790000000000000000e+02	7.425220145390164816e+01	1.191216996574976861e+01	2.022515538066307125e-03	-7.057091303526290460e+01	2.871200276388398143e-01	0.000000000000000000e+00	0.000000000000000000e+00	5.674412278363791806e+00	1.000000000000000000e+00
3.800000000000000000e+02	9.887167556454869555e+01	1.616412663789011717e+01	-3.189638880148230188e-03	1.122193298503355408e+02	1.502296485389855718e-01	0.000000000000000000e+00	0.000000000000000000e+00	7.192515961396813040e+00	1.000000000000000000e+00
3.800000000000000000e+02	8.141400311939567302e+01	1.008994253678555175e+01	-2.535781803809324629e-03	8.888665277074713345e+01	2.608975351842717227e-01	0.000000000000000000e+00	0.000000000000000000e+00	3.946461444077533631e+00	1.000000000000000000e+00
3.800000000000000000e+02	1.349456541392893314e+02	1.111095635166635631e+01	2.373422102401115397e-03	-8.309289963908780408e+01	3.721581408882217445e-01	0.000000000000000000e+00	0.000000000000000000e+00	4.200605469597865849e+00	1.000000000000000000e+00
3.800000000000000000e+02	4.939445428647923819e+01	1.904236501166962370e+01	-2.790900698949504849e-03	9.799048755760483687e+01	2.278071045577902964e-01	0.000000000000000000e+00	0.000000000000000000e+00	5.362786654858463287e+00	1.000000000000000000e+00
3.800000000000000000e+02	5.019478818493223571e+01	2.592676078299660247e+01	-2.451750376213787923e-03	8.588801861112044378e+01	2.161274562731658744e-01	0.000000000000000000e+00	0.000000000000000000e+00	6.930760382907330097e+00	1.000000000000000000e+00
3.800000000000000000e+02	6.313175766858392279e+01	2.788583028251499840e+01	-1.659754250814366935e-03	5.762589450029763327e+01	2.918499835009622512e-01	0.000000000000000000e+00	0.000000000000000000e+00	3.973465611506437956e+00	1.000000000000000000e+00
3.820000000000000000e+02	1.413208776875782462e+02	5.121296231181102776e+00	-2.930497088803846878e-03	1.029719393210165919e+02	2.110349631899999245e-01	0.000000000000000000e+00	0.000000000000000000e+00	8.747542720649549963e+00	1.000000000000000000e+00
3.820000000000000000e+02	1.305142694644142125e+02	2.522477099221383057e+01	-2.651069575617742095e-03	9.300065940640648421e+01	1.520361476344973539e-01	0.000000000000000000e+00	0.000000000000000000e+00	1.083516690642776936e+01	1.000000000000000000e+00
3.820000000000000000e+02	1.369321022376641963e+02	1.481218726363042748e+01	-2.767932732266249665e-03	9.717088313763619567e+01	2.080530795408588318e-01	0.000000000000000000e+00	0.000000000000000000e+00	4.200605469597865849e+00	1.000000000000000000e+00
3.820000000000000000e+02	6.703216635672023926e+01	2.864427674162399029e+01	1.025314629057982180e-03	-3.498612297128967441e+01	4.992277340142523556e-01	0.000000000000000000e+00	0.000000000000000000e+00	3.973465611506437956e+00	1.000000000000000000e+00
3.820000000000000000e+02	8.453537341629305146e+00	3.222410564278178668e+01	-3.022148291043741733e-03	1.062424826602326817e+02	1.271610744584316111e-01	0.000000000000000000e+00	0.000000000000000000e+00	1.118606963971662793e+01	1.000000000000000000e+00
3.830000000000000000e+02	2.050887098153930310e+01	1.567648365234431296e+01	-2.272402406958546044e-03	7.948804466735980156e+01	2.614802017477211304e-01	0.000000000000000000e+00	0.000000000000000000e+00	5.058838088308346137e+00	1.000000000000000000e+00
3.840000000000000000e+02	1.147790864752615505e+02	2.528826038129664866e+01	-2.384681041746159955e-03	8.349467122725738477e+01	1.851969318562599609e-01	0.000000000000000000e+00	0.000000000000000000e+00	3.625257648575467506e+00	1.000000000000000000e+00
3.840000000000000000e+02	9.361220002023814857e+01	2.303894653258981506e+01	-1.932508607833152616e-03	6.735904500775114911e+01	3.208396774634221238e-01	0.000000000000000000e+00	0.000000000000000000e+00	8.655936205042149112e+00	1.000000000000000000e+00
3.840000000000000000e+02	2.613578545559838417e+01	2.456586250144237127e+01	1.641596398727878346e-03	-5.697793745505894236e+01	4.064286223564057554e-01	0.000000000000000000e+00	0.000000000000000000e+00	7.145973683239874141e+00	1.000000000000000000e+00
3.850000000000000000e+02	1.126108792542669050e+02	3.189418969999626441e+01	-2.551109220569333820e-03	8.943360665205712223e+01	2.794611475628155928e-01	0.000000000000000000e+00	0.000000000000000000e+00	6.952655946962174482e+00	1.000000000000000000e+00
3.860000000000000000e+02	1.181477287519774251e+02	5.314234028846157365e+00	-1.986932761948645518e-03	6.930115324402932231e+01	2.873648478944119677e-01	0.000000000000000000e+00	0.000000000000000000e+00	1.049893048521527739e+01	1.000000000000000000e+00
3.860000000000000000e+02	6.270589815707751313e+00	2.125310322351019821e+01	-3.055374641509732078e-03	1.074281541685950856e+02	1.064548659535780040e-01	0.000000000000000000e+00	0.000000000000000000e+00	1.118606963971662793e+01	1.000000000000000000e+00
3.860000000000000000e+02	2.778075628524137386e+01	6.936346298916234332e+00	-2.567705628340815130e-03	9.002584406482839086e+01	2.098591912331632114e-01	0.000000000000000000e+00	0.000000000000000000e+00	1.136971049882040496e+01	1.000000000000000000e+00
3.860000000000000000e+02	8.180925983825400749e+01	8.832255314691026982e+00	-1.457569597626224255e-03	5.041100091881050815e+01	3.011743836524877205e-01	0.000000000000000000e+00	0.000000000000000000e+00	1.846996135080467383e+01	1.000000000000000000e+00
3.870000000000000000e+02	1.266751235433528677e+02	1.509255502101850865e+01	-2.869097427046809947e-03	1.007809123635743731e+02	2.175352348569609129e-01	0.000000000000000000e+00	0.000000000000000000e+00	8.338275482906608360e+00	1.000000000000000000e+00
3.870000000000000000e+02	4.072015400471983781e+01	2.831625636705138760e+01	-2.534648058325756573e-03	8.884619543195582025e+01	2.033298727668794159e-01	0.000000000000000000e+00	0.000000000000000000e+00	1.505885985471014088e+01	1.000000000000000000e+00
3.880000000000000000e+02	1.147482702799725871e+02	2.166313371031495194e+01	-3.158029988808561637e-03	1.110913768447615553e+02	1.514196661730986548e-01	0.000000000000000000e+00	0.000000000000000000e+00	3.625257648575467506e+00	1.000000000000000000e+00
3.880000000000000000e+02	2.011308961146979968e+01	2.071981587527243818e+01	-1.765005995558035579e-03	6.138176877471536841e+01	3.169809768001695671e-01	0.000000000000000000e+00	0.000000000000000000e+00	5.058838088308346137e+00	1.000000000000000000e+00
3.910000000000000000e+02	1.183678447748686864e+02	1.581085683191235169e+01	-2.498272408563130976e-03	8.754814220261120283e+01	1.739453893007756324e-01	0.000000000000000000e+00	0.000000000000000000e+00	6.881167356313028449e+00	1.000000000000000000e+00
3.910000000000000000e+02	1.401073756671714534e+02	2.524986892714679243e+01	-2.551738008954556290e-03	8.945604476104867331e+01	2.135789853087953771e-01	0.000000000000000000e+00	0.000000000000000000e+00	7.501011715088940157e+00	1.000000000000000000e+00
3.910000000000000000e+02	1.425771781205169475e+02	1.816712563154796811e+01	-1.660302462360395415e-03	5.764545725099294771e+01	3.534014302861553380e-01	0.000000000000000000e+00	0.000000000000000000e+00	7.501011715088940157e+00	1.000000000000000000e+00
3.910000000000000000e+02	1.194295188558436394e+02	2.540972961464906277e+01	-2.407002596894762449e-03	8.429120866187959393e+01	2.964900364521994014e-01	0.000000000000000000e+00	0.000000000000000000e+00	4.646515407205045634e+00	1.000000000000000000e+00
3.920000000000000000e+02	7.968259438368440328e+01	1.935735961671437266e+01	-2.834066447737795293e-03	9.953084326196641030e+01	1.431666373865501107e-01	0.000000000000000000e+00	0.000000000000000000e+00	8.797018078297725197e+00	1.000000000000000000e+00
3.920000000000000000e+02	8.214154227058134694e+00	2.198307210977123205e+01	-2.544880819952034887e-03	8.921134820203091920e+01	1.895044400382359662e-01	0.000000000000000000e+00	0.000000000000000000e+00	1.196580459461059576e+01	1.000000000000000000e+00
3.930000000000000000e+02	3.317363343345113691e+01	1.503429948418332529e+01	-2.610480556907829840e-03	9.155225347672150349e+01	1.324562783045468706e-01	0.000000000000000000e+00	0.000000000000000000e+00	1.424439895394810485e+01	1.000000000000000000e+00
3.940000000000000000e+02	1.089096988079558770e+02	2.418653442930084552e+01	-3.244933522581634408e-03	1.141925011790820150e+02	2.367366531741902369e-01	0.000000000000000000e+00	0.000000000000000000e+00	6.028056275024218813e+00	1.000000000000000000e+00
3.960000000000000000e+02	6.342680496719411565e+01	2.020805106101824222e+01	-2.852264918287480099e-03	1.001802497638517053e+02	1.310815084467491509e-01	0.000000000000000000e+00	0.000000000000000000e+00	1.510327317896205557e+01	1.000000000000000000e+00
3.960000000000000000e+02	9.677431913901533278e+01	2.211483481154238007e+01	-2.640822488394737981e-03	9.263499543207211673e+01	2.119308706737114134e-01	0.000000000000000000e+00	0.000000000000000000e+00	8.192596112586080892e+00	1.000000000000000000e+00
3.960000000000000000e+02	1.147847243236041948e+02	2.553617795458449891e+01	3.284047224245368810e-03	-1.155882608998718979e+02	3.334553898086832779e-01	0.000000000000000000e+00	0.000000000000000000e+00	3.581990146816722120e+00	1.000000000000000000e+00
3.960000000000000000e+02	8.399857960025161674e+01	2.702285364386423794e+01	-1.715812953758879969e-03	5.962633107984599690e+01	3.280579754559651562e-01	0.000000000000000000e+00	0.000000000000000000e+00	8.797018078297725197e+00	1.000000000000000000e+00
3.970000000000000000e+02	1.157918705726623756e+02	2.209869197717308253e+01	-3.136876071977413426e-03	1.103365062036830722e+02	3.056157695113808082e-01	0.000000000000000000e+00	0.000000000000000000e+00	3.581990146816722120e+00	1.000000000000000000e+00
3.980000000000000000e+02	1.144640670725623437e+02	9.170502272056314297e+00	-2.368233006652183548e-03	8.290772844521953289e+01	2.296910368506767108e-01	0.000000000000000000e+00	0.000000000000000000e+00	1.299619756645631519e+01	1.000000000000000000e+00
3.980000000000000000e+02	1.428060934001846363e+02	3.207848408407128460e+01	-3.704551733670810240e-03	1.305938275351240065e+02	1.328302044719693598e-01	0.000000000000000000e+00	0.000000000000000000e+00	1.649133271434254766e+01	1.000000000000000000e+00
3.980000000000000000e+02	1.360378214328730166e+02	1.053933656402181462e+01	-2.212775953371511669e-03	7.736029406666700936e+01	2.816486801641018278e-01	0.000000000000000000e+00	0.000000000000000000e+00	3.351184016863804072e+00	1.000000000000000000e+00
3.990000000000000000e+02	1.264764798955309146e+02	2.977462265512738426e+01	-3.105333398359253188e-03	1.092109161559615274e+02	2.697100543049282262e-01	0.000000000000000000e+00	0.000000000000000000e+00	8.336233617678180607e+00	1.000000000000000000e+00
4.000000000000000000e+02	4.863658615038043109e+01	3.143939877785275172e+01	-3.938468865764960247e-03	1.389410843042887791e+02	1.191657265975327729e-01	0.000000000000000000e+00	0.000000000000000000e+00	1.127447789584169868e+01	1.000000000000000000e+00
4.000000000000000000e+02	1.738963622113946528e+01	2.941526453792482343e+01	1.132938558240336119e-03	-3.882664787576708676e+01	3.960863688236336833e-01	0.000000000000000000e+00	0.000000000000000000e+00	1.285010861481776523e+01	1.000000000000000000e+00
4.010000000000000000e+02	2.628095884471143151e+01	2.013789026412455385e+01	-4.737623754553743106e-03	1.674586665580262945e+02	1.616496027810579994e-01	0.000000000000000000e+00	0.000000000000000000e+00	1.017424725619586212e+01	1.000000000000000000e+00
4.010000000000000000e+02	1.042807699163260793e+02	1.883278853036786771e+01	-1.855272268175579223e-03	6.460289135085398016e+01	2.436096529746762940e-01	0.000000000000000000e+00	0.000000000000000000e+00	8.192596112586080892e+00	1.000000000000000000e+00
4.020000000000000000e+02	8.624879140177422698e+01	1.019700441752444853e+01	-3.530700714770611520e-03	1.243900104767103727e+02	7.333472699779564064e-02	0.000000000000000000e+00	0.000000000000000000e+00	8.105541809815930421e+00	1.000000000000000000e+00
4.030000000000000000e+02	1.121681842849734352e+02	2.658921587892917771e+01	-2.260582995120556399e-03	7.906627280059250040e+01	2.167737270258632831e-01	0.000000000000000000e+00	0.000000000000000000e+00	1.106225431981450136e+01	1.000000000000000000e+00
4.030000000000000000e+02	7.272449034877303120e+01	9.459424498517075008e+00	-3.037164695359252133e-03	1.067783381636282485e+02	1.179743165609262734e-01	0.000000000000000000e+00	0.000000000000000000e+00	1.354439895710149955e+01	1.000000000000000000e+00
4.030000000000000000e+02	9.684248195296142114e+01	1.156845224160777263e+01	-2.820902156302690107e-03	9.906107980424449977e+01	1.206627397534301149e-01	0.000000000000000000e+00	0.000000000000000000e+00	8.383538492147284416e+00	1.000000000000000000e+00
4.030000000000000000e+02	9.766633634917394602e+01	2.491861692109215198e+01	-3.429231553077454527e-03	1.207691164480345520e+02	1.744155349345438699e-01	0.000000000000000000e+00	0.000000000000000000e+00	8.988216653798161815e+00	1.000000000000000000e+00
4.030000000000000000e+02	1.361744195837332825e+02	7.190937654085160169e+00	-3.432742018704478416e-03	1.208943862720348790e+02	1.967329120002101472e-01	0.000000000000000000e+00	0.000000000000000000e+00	3.351184016863804072e+00	1.000000000000000000e+00
4.030000000000000000e+02	8.413372573553400002e+01	1.802172839081359612e+01	-2.328231440903238882e-03	8.148028558335735738e+01	1.574660862138119732e-01	0.000000000000000000e+00	0.000000000000000000e+00	8.105541809815930421e+00	1.000000000000000000e+00
4.030000000000000000e+02	3.790762019423103624e+01	2.797484377964441649e+01	1.397014909447948832e-03	-4.825012656866959304e+01	3.218320400726135677e-01	0.000000000000000000e+00	0.000000000000000000e+00	1.127447789584169868e+01	1.000000000000000000e+00
4.050000000000000000e+02	3.495971735403761471e+01	1.302633796859009330e+01	-2.882396725827476424e-03	1.012554935145068384e+02	1.504605609763866036e-01	0.000000000000000000e+00	0.000000000000000000e+00	1.122029524189640526e+01	1.000000000000000000e+00
4.050000000000000000e+02	1.696392309452554414e+01	1.605032961503723499e+01	-2.894234565374931636e-03	1.016779229680921759e+02	2.035502351044092828e-01	0.000000000000000000e+00	0.000000000000000000e+00	1.017424725619586212e+01	1.000000000000000000e+00
4.050000000000000000e+02	1.330814762908474336e+02	2.467194154101197867e+01	-3.926961881647075304e-03	1.385304613190855036e+02	1.550150394506381035e-01	0.000000000000000000e+00	0.000000000000000000e+00	7.217154504862918429e+00	1.000000000000000000e+00
4.050000000000000000e+02	5.270693805967311363e+01	8.164821481224375788e+00	-2.631236391053733137e-03	9.229291866666714839e+01	1.995103666770922102e-01	0.000000000000000000e+00	0.000000000000000000e+00	1.428194930867935142e+01	1.000000000000000000e+00
4.070000000000000000e+02	1.028074216220099544e+02	1.745939549323788142e+01	-3.385206234008166122e-03	1.191980872578004380e+02	3.427100858791559679e-01	0.000000000000000000e+00	0.000000000000000000e+00	3.319216539384504117e+00	1.000000000000000000e+00
4.080000000000000000e+02	7.413668608063889565e+01	3.210549480589299520e+01	-3.325742584168259793e-03	1.170761462558663766e+02	1.842220857418988000e-01	0.000000000000000000e+00	0.000000000000000000e+00	1.345928888001181178e+01	1.000000000000000000e+00
4.100000000000000000e+02	5.821909257754035139e+01	3.011907994648736064e+01	-2.955244216275537076e-03	1.038550325149871156e+02	9.704596065390169723e-02	0.000000000000000000e+00	0.000000000000000000e+00	8.213748217907340887e+00	1.000000000000000000e+00
4.100000000000000000e+02	8.159531053378366039e+01	2.010463106374957931e+01	-3.870240777873164804e-03	1.365063871814088259e+02	1.263536600344132843e-01	0.000000000000000000e+00	0.000000000000000000e+00	6.786210116979757068e+00	1.000000000000000000e+00
4.100000000000000000e+02	1.007777971489898334e+02	1.483302481607872636e+01	-2.854781283447130162e-03	1.002700454360392683e+02	3.930698083266415122e-01	0.000000000000000000e+00	0.000000000000000000e+00	3.319216539384504117e+00	1.000000000000000000e+00
4.100000000000000000e+02	1.091072265006340274e+02	1.538486807622445696e+01	-3.754585143202192679e-03	1.323792534791592743e+02	2.518554233368524020e-01	0.000000000000000000e+00	0.000000000000000000e+00	6.632586638158302961e+00	1.000000000000000000e+00
4.100000000000000000e+02	4.670558100228477372e+01	2.112467447134049792e+01	-2.610107197295241741e-03	9.153893026039439462e+01	2.054397317308216397e-01	0.000000000000000000e+00	0.000000000000000000e+00	3.303855343335583061e+00	1.000000000000000000e+00
4.110000000000000000e+02	8.407079877742802410e+01	1.378603899689030499e+01	-3.716167215689241896e-03	1.310083222326155976e+02	1.430854552853210171e-01	0.000000000000000000e+00	0.000000000000000000e+00	6.786210116979757068e+00	1.000000000000000000e+00
4.110000000000000000e+02	5.585293095094091598e+01	2.225352599625700734e+01	-3.153512440733136860e-03	1.109301696111783428e+02	1.692187338591402135e-01	0.000000000000000000e+00	0.000000000000000000e+00	8.213748217907340887e+00	1.000000000000000000e+00
4.120000000000000000e+02	1.051235189071195890e+02	9.506879102631678791e+00	-3.428204466601217533e-03	1.207324652012253381e+02	2.851998997773090849e-01	0.000000000000000000e+00	0.000000000000000000e+00	6.874090904254375189e+00	1.000000000000000000e+00
4.120000000000000000e+02	8.666121077692200458e+01	2.717713419735346392e+01	-2.345721734183073108e-03	8.210442100972711899e+01	2.601199735066441754e-01	0.000000000000000000e+00	0.000000000000000000e+00	8.699634811201324425e+00	1.000000000000000000e+00
4.120000000000000000e+02	1.203729574719839519e+02	1.748940313850167882e+01	-2.722736444007237567e-03	9.555806829276491499e+01	1.426933752809542710e-01	0.000000000000000000e+00	0.000000000000000000e+00	6.423889071416504670e+00	1.000000000000000000e+00
4.130000000000000000e+02	1.336791778245161311e+01	2.226080230274754612e+01	-1.819411122921836934e-03	6.332319804754852299e+01	2.678029590483742561e-01	0.000000000000000000e+00	0.000000000000000000e+00	8.229293120902761771e+00	1.000000000000000000e+00
4.140000000000000000e+02	4.555283656660825642e+01	2.422090450086090030e+01	1.894220806722386654e-03	-6.599275727954132265e+01	3.410255473808542215e-01	0.000000000000000000e+00	0.000000000000000000e+00	3.303855343335583061e+00	1.000000000000000000e+00
4.150000000000000000e+02	7.611590024505831664e+00	5.811034823738994604e+00	-1.936731979716111536e-03	6.750975465959717781e+01	2.906883466917009606e-01	0.000000000000000000e+00	0.000000000000000000e+00	1.742785584546603062e+01	1.000000000000000000e+00
4.150000000000000000e+02	3.533824664885483458e+01	9.525800987352853966e+00	-2.220246968045787566e-03	7.762689479511335833e+01	1.626812619407159710e-01	0.000000000000000000e+00	0.000000000000000000e+00	1.121569913577950217e+01	1.000000000000000000e+00
4.150000000000000000e+02	9.467610042684314919e+01	1.618912753215312961e+01	-3.241501952667173378e-03	1.140700467229209494e+02	1.119969455281862869e-01	0.000000000000000000e+00	0.000000000000000000e+00	6.250577370579454062e+00	1.000000000000000000e+00
4.160000000000000000e+02	5.074058891832835627e+01	8.277151640772405727e+00	-2.067251747490167404e-03	7.216731011655829775e+01	2.194382391666278576e-01	0.000000000000000000e+00	0.000000000000000000e+00	1.488203887856313656e+01	1.000000000000000000e+00
4.160000000000000000e+02	2.312472773503520784e+01	1.894367213144298745e+01	-2.947178656128686923e-03	1.035672156247483855e+02	1.449272015606147823e-01	0.000000000000000000e+00	0.000000000000000000e+00	1.030527500963527388e+01	1.000000000000000000e+00
4.160000000000000000e+02	3.496496360813790005e+01	2.073528656323180286e+01	-2.640179902176422420e-03	9.261206495189486532e+01	1.967695307745970235e-01	0.000000000000000000e+00	0.000000000000000000e+00	1.110794999934233296e+01	1.000000000000000000e+00
4.170000000000000000e+02	1.047191006939178379e+02	2.785157871689711229e+01	-3.417546479477050116e-03	1.203521383975773205e+02	2.815947091579484862e-01	0.000000000000000000e+00	0.000000000000000000e+00	5.674193770775080914e+00	1.000000000000000000e+00
4.170000000000000000e+02	1.148764270955739875e+02	2.999560991032075563e+01	-1.921178161592392627e-03	6.695472171926806482e+01	2.244100896971117365e-01	0.000000000000000000e+00	0.000000000000000000e+00	1.038114393446862316e+01	1.000000000000000000e+00
4.180000000000000000e+02	1.011894640096670770e+02	2.340881608251138246e+01	-3.172444341152263949e-03	1.116057483193813340e+02	2.997923311105732402e-01	0.000000000000000000e+00	0.000000000000000000e+00	5.674193770775080914e+00	1.000000000000000000e+00
4.180000000000000000e+02	3.252009377163916781e+01	3.157083752617171157e+01	-1.313085903215768617e-02	4.669685372500684934e+02	2.699427090228845305e-02	0.000000000000000000e+00	0.000000000000000000e+00	1.110794999934233296e+01	1.000000000000000000e+00
4.180000000000000000e+02	8.133749096872275430e+00	2.861097894915969064e+01	-1.677180143706843854e-03	5.824773181979299608e+01	2.930835636044387682e-01	0.000000000000000000e+00	0.000000000000000000e+00	8.229293120902761771e+00	1.000000000000000000e+00
4.190000000000000000e+02	1.306157782073970566e+02	1.240837512027552236e+01	-2.382923537051954456e-03	8.343195524393368601e+01	1.748200540479608600e-01	0.000000000000000000e+00	0.000000000000000000e+00	8.195308617596593237e+00	1.000000000000000000e+00
4.190000000000000000e+02	7.408368850608484024e+01	2.719332464219875334e+01	-3.042166565379205920e-03	1.069568282682595708e+02	1.275307124518837432e-01	0.000000000000000000e+00	0.000000000000000000e+00	1.240667637874232021e+01	1.000000000000000000e+00
4.200000000000000000e+02	6.147360458761990998e+01	2.423599398562050311e+01	-2.069674459689883460e-03	7.225376381333447284e+01	2.545170243348888750e-01	0.000000000000000000e+00	0.000000000000000000e+00	9.593585965253330627e+00	1.000000000000000000e+00
4.210000000000000000e+02	1.436961814531987329e+02	7.362147953737504302e+00	-2.305079866278370460e-03	8.065412917371706669e+01	1.680314796284875234e-01	0.000000000000000000e+00	0.000000000000000000e+00	1.395968494648762181e+01	1.000000000000000000e+00
4.210000000000000000e+02	8.720579731016732694e+01	1.107619625417236087e+01	-2.923574296369415952e-03	1.027249017248709180e+02	1.594516412413679030e-01	0.000000000000000000e+00	0.000000000000000000e+00	1.217021519139386498e+01	1.000000000000000000e+00
4.210000000000000000e+02	8.546898611230848530e+01	3.212289026044147988e+01	-2.049403372766581480e-03	7.153039667034660454e+01	2.173972124416869711e-01	0.000000000000000000e+00	0.000000000000000000e+00	1.240667637874232021e+01	1.000000000000000000e+00
4.210000000000000000e+02	1.162012034705248986e+01	4.527549212183037852e+00	-2.569670367150602916e-03	9.009595513015661084e+01	1.773713255110558329e-01	0.000000000000000000e+00	0.000000000000000000e+00	1.593797319889386976e+01	1.000000000000000000e+00
4.230000000000000000e+02	2.030404074538080295e+01	2.432317945285794281e+01	-3.596765020586183397e-03	1.267474937400450443e+02	1.294375078551196490e-01	0.000000000000000000e+00	0.000000000000000000e+00	1.290353530356087930e+01	1.000000000000000000e+00
4.230000000000000000e+02	1.357209051185695898e+02	1.881936276325807356e+01	-2.414789377912986579e-03	8.456907740959582043e+01	3.311873833781862064e-01	0.000000000000000000e+00	0.000000000000000000e+00	8.195308617596593237e+00	1.000000000000000000e+00
4.240000000000000000e+02	2.597327704346864152e+01	1.145617696497676441e+01	-3.240008863690574305e-03	1.140167663284696999e+02	2.026798473208487605e-01	0.000000000000000000e+00	0.000000000000000000e+00	6.243450161373066187e+00	1.000000000000000000e+00
4.240000000000000000e+02	5.842508596393935250e+01	1.513965264012458611e+01	-9.074056054915896098e-04	3.077857781929952097e+01	4.807684528133764346e-01	0.000000000000000000e+00	0.000000000000000000e+00	6.894607826745046353e+00	1.000000000000000000e+00
4.240000000000000000e+02	1.275063621351556833e+02	2.783338644875839307e+01	-2.348106133645683040e-03	8.218950752894218681e+01	4.070297573055223772e-01	0.000000000000000000e+00	0.000000000000000000e+00	1.219554588483497959e+01	1.000000000000000000e+00
4.250000000000000000e+02	3.145254410656158939e+01	1.444921929158261342e+01	-3.250557728754200487e-03	1.143931991468830063e+02	2.648776278504461068e-01	0.000000000000000000e+00	0.000000000000000000e+00	6.243450161373066187e+00	1.000000000000000000e+00
4.250000000000000000e+02	9.790894118537045188e+01	1.686902362873962247e+01	1.754177383217704958e-03	-6.099535326573030858e+01	3.145874344244717902e-01	0.000000000000000000e+00	0.000000000000000000e+00	1.190622365243372194e+01	1.000000000000000000e+00
4.270000000000000000e+02	8.916445102271562462e+01	2.730010132246487586e+01	-2.634832629089639468e-03	9.242124925117801126e+01	1.221399564060708931e-01	0.000000000000000000e+00	0.000000000000000000e+00	8.018836138524333634e+00	1.000000000000000000e+00
4.270000000000000000e+02	4.699335713509550772e+01	1.064553409037957721e+01	-2.701932988373034663e-03	9.481570374549983171e+01	1.979321391977020284e-01	0.000000000000000000e+00	0.000000000000000000e+00	1.228338412471830310e+01	1.000000000000000000e+00
4.270000000000000000e+02	5.495831734969634397e+01	2.921470660865108826e+01	-2.179761909846371967e-03	7.618219866242870353e+01	2.799075836024541575e-01	0.000000000000000000e+00	0.000000000000000000e+00	6.708788064334570755e+00	1.000000000000000000e+00
4.290000000000000000e+02	9.175062411092170578e+01	6.679161388634253349e+00	-2.515523077239889375e-03	8.816372670296637182e+01	1.822200675762031263e-01	0.000000000000000000e+00	0.000000000000000000e+00	1.091326402768660486e+01	1.000000000000000000e+00
4.290000000000000000e+02	7.519165750296332362e+01	8.906516886885254891e+00	-3.503415539596886012e-03	1.234163478760802661e+02	1.376773333093299634e-01	0.000000000000000000e+00	0.000000000000000000e+00	1.249496279229213336e+01	1.000000000000000000e+00
4.290000000000000000e+02	6.272522176907246205e+01	9.750362413942081474e+00	-1.840237096168360594e-03	6.406636612848464551e+01	2.691494819693803775e-01	0.000000000000000000e+00	0.000000000000000000e+00	6.894607826745046353e+00	1.000000000000000000e+00
4.290000000000000000e+02	3.852565920293965718e+01	2.399484030145407587e+01	-2.911268160867621583e-03	1.022857612824844011e+02	1.934855061534168641e-01	0.000000000000000000e+00	0.000000000000000000e+00	1.119533081526300755e+01	1.000000000000000000e+00
4.290000000000000000e+02	1.160827653748795569e+02	1.650948900287490417e+01	-2.230489026087448170e-03	7.799237930474738789e+01	3.338215066774818940e-01	0.000000000000000000e+00	0.000000000000000000e+00	8.539197739551417143e+00	1.000000000000000000e+00
4.290000000000000000e+02	7.582406104615260212e+00	2.718229336036894139e+01	-2.243244607806341422e-03	7.844755808919320827e+01	1.714811876452122519e-01	0.000000000000000000e+00	0.000000000000000000e+00	1.984901128093407507e+01	1.000000000000000000e+00
4.300000000000000000e+02	1.276510052748136559e+02	2.467368168706579112e+01	-3.486087556335216737e-03	1.227980044299117850e+02	1.725113851552371180e-01	0.000000000000000000e+00	0.000000000000000000e+00	6.214519048924493916e+00	1.000000000000000000e+00
4.310000000000000000e+02	1.204088774151026087e+02	9.147243920660026006e+00	-9.736999254632025189e-03	3.458597550590112633e+02	4.563105485684559870e-02	0.000000000000000000e+00	0.000000000000000000e+00	8.539197739551417143e+00	1.000000000000000000e+00
4.310000000000000000e+02	2.513175913523114957e+01	1.790848847577809977e+01	-2.883499695556122986e-03	1.012948526304946455e+02	1.300403521024451337e-01	0.000000000000000000e+00	0.000000000000000000e+00	1.471190801934512038e+01	1.000000000000000000e+00
4.310000000000000000e+02	9.617196384662112507e+01	3.119836978927213522e+01	-2.777224335576478076e-03	9.750245097934725891e+01	1.735219678523332032e-01	0.000000000000000000e+00	0.000000000000000000e+00	8.018836138524333634e+00	1.000000000000000000e+00
4.320000000000000000e+02	1.338616910164924150e+02	2.489192381763080064e+01	-2.762981288092276454e-03	9.699419246291594732e+01	1.922493555728737036e-01	0.000000000000000000e+00	0.000000000000000000e+00	6.214519048924493916e+00	1.000000000000000000e+00
4.330000000000000000e+02	5.849706239722988244e+01	2.561322700529192176e+01	1.721402905411792980e-03	-5.982580668625563192e+01	4.855214404524010874e-01	0.000000000000000000e+00	0.000000000000000000e+00	3.808183382210929224e+00	1.000000000000000000e+00
4.340000000000000000e+02	9.256423104068888108e+01	1.756205509857340985e+01	1.285093446309662794e-03	-4.425624556289588440e+01	3.665491952574297940e-01	0.000000000000000000e+00	0.000000000000000000e+00	1.091326402768660486e+01	1.000000000000000000e+00
4.350000000000000000e+02	4.076968711133321221e+01	2.882784212129061530e+01	-4.861383540485663540e-03	1.718749942618680393e+02	1.504545998061053158e-01	0.000000000000000000e+00	0.000000000000000000e+00	6.277423942151807879e+00	1.000000000000000000e+00
4.350000000000000000e+02	4.656117483045481009e+01	2.640612344465526817e+01	-3.138575244841952921e-03	1.103971406346395838e+02	2.589627050979247391e-01	0.000000000000000000e+00	0.000000000000000000e+00	6.277423942151807879e+00	1.000000000000000000e+00
4.350000000000000000e+02	6.152909142482137383e+01	2.791736689869901866e+01	-3.216829912195476749e-03	1.131896329841205500e+02	1.919605102954302644e-01	0.000000000000000000e+00	0.000000000000000000e+00	3.808183382210929224e+00	1.000000000000000000e+00
4.370000000000000000e+02	1.086433905732419021e+02	2.650611322805279713e+01	-3.052368265764583265e-03	1.073208726280568612e+02	1.510973968397573142e-01	0.000000000000000000e+00	0.000000000000000000e+00	1.165791575241483358e+01	1.000000000000000000e+00
4.370000000000000000e+02	1.242285594376793938e+02	3.207570614083341098e+01	-2.597283699013456636e-03	9.108132789549398467e+01	1.589825137330369564e-01	0.000000000000000000e+00	0.000000000000000000e+00	1.201681956600343248e+01	1.000000000000000000e+00
4.370000000000000000e+02	4.207250270945308301e+01	1.047296319479694304e+01	-2.373620027142813935e-03	8.309996251911347542e+01	2.520062603056318906e-01	0.000000000000000000e+00	0.000000000000000000e+00	1.313762667708463283e+01	1.000000000000000000e+00
4.380000000000000000e+02	1.413000405186397188e+02	2.520072200281233066e+01	-5.030867769328366268e-03	1.779229838375289887e+02	8.475251127006500074e-02	0.000000000000000000e+00	0.000000000000000000e+00	1.691928909499251432e+01	1.000000000000000000e+00
4.380000000000000000e+02	3.147605536031191775e+01	2.878770579211221659e+01	-2.635078981127404480e-03	9.243004024351115788e+01	2.593331647550435326e-01	0.000000000000000000e+00	0.000000000000000000e+00	9.293718418830595240e+00	1.000000000000000000e+00
4.390000000000000000e+02	1.147851899938314375e+02	1.659726366982213719e+01	-3.181754337074713807e-03	1.119379724954766715e+02	1.539039492098664974e-01	0.000000000000000000e+00	0.000000000000000000e+00	1.096619266585065944e+01	1.000000000000000000e+00
4.390000000000000000e+02	8.872934098781835033e+00	2.159277984558130825e+01	-2.905033652749391872e-03	1.020632848882741683e+02	1.357258659658673317e-01	0.000000000000000000e+00	0.000000000000000000e+00	1.501544653533398943e+01	1.000000000000000000e+00
4.390000000000000000e+02	1.436322359095251215e+02	8.442941477376823656e+00	-3.318587194104765693e-03	1.168208084889880070e+02	1.807927611903855647e-01	0.000000000000000000e+00	0.000000000000000000e+00	1.691928909499251432e+01	1.000000000000000000e+00
4.400000000000000000e+02	8.536180320044201153e+01	2.584644542269780132e+01	-2.670394063966774131e-03	9.369024748718535989e+01	2.038648192504293188e-01	0.000000000000000000e+00	0.000000000000000000e+00	7.373921391304222972e+00	1.000000000000000000e+00
4.400000000000000000e+02	4.843162488265168264e+00	7.128182532743752020e+00	-2.180793549852266030e-03	7.621901240046254600e+01	2.558428779623370675e-01	0.000000000000000000e+00	0.000000000000000000e+00	1.501544653533398943e+01	1.000000000000000000e+00
4.410000000000000000e+02	5.510829589380680460e+01	8.840379120023801107e+00	-3.235874204695230079e-03	1.138692223671612709e+02	1.022171822603040736e-01	0.000000000000000000e+00	0.000000000000000000e+00	1.313762667708463283e+01	1.000000000000000000e+00
4.410000000000000000e+02	8.946984628698326958e+01	1.217619507359277620e+01	-2.902766186117157043e-03	1.019823710790745963e+02	1.325928310226783813e-01	0.000000000000000000e+00	0.000000000000000000e+00	1.083783008506480705e+01	1.000000000000000000e+00
4.420000000000000000e+02	1.038507384308199732e+02	1.576350675038280258e+01	-2.413558298609809298e-03	8.452514674511294857e+01	2.013198617982410177e-01	0.000000000000000000e+00	0.000000000000000000e+00	1.096619266585065944e+01	1.000000000000000000e+00
4.420000000000000000e+02	6.791754484089425148e+01	2.028329281225314418e+01	-3.345720732765068185e-03	1.177890599899616149e+02	1.478902393694359052e-01	0.000000000000000000e+00	0.000000000000000000e+00	9.113130994397710793e+00	1.000000000000000000e+00
4.430000000000000000e+02	1.042762308590874767e+02	2.898231409212248977e+01	-2.445557799628841986e-03	8.566703853003576796e+01	1.856780395403517803e-01	0.000000000000000000e+00	0.000000000000000000e+00	1.322565353185028947e+01	1.000000000000000000e+00
4.430000000000000000e+02	7.921984213943588315e+01	1.569698701973177180e+01	-1.841579124755259381e-03	6.411425598206703569e+01	2.218079832546333563e-01	0.000000000000000000e+00	0.000000000000000000e+00	1.047528864432726081e+01	1.000000000000000000e+00
4.430000000000000000e+02	7.799723566580370004e+01	2.621774276026620853e+01	-1.239374081194897712e-03	4.262476489057584672e+01	4.032166758243609372e-01	0.000000000000000000e+00	0.000000000000000000e+00	7.373921391304222972e+00	1.000000000000000000e+00
4.440000000000000000e+02	2.775621880772428085e+01	2.638222128185187287e+01	-2.340722652646467193e-03	8.192603041121701324e+01	1.885875051876009234e-01	0.000000000000000000e+00	0.000000000000000000e+00	1.119859320943628589e+01	1.000000000000000000e+00
4.460000000000000000e+02	1.240213027563943804e+01	5.389057093764090922e+00	-1.887212735595225665e-03	6.574267654098541414e+01	2.510602968488722109e-01	0.000000000000000000e+00	0.000000000000000000e+00	1.729403599107748235e+01	1.000000000000000000e+00
4.470000000000000000e+02	1.203019281979184143e+02	1.118713012715935484e+01	-4.306317854318781994e-03	1.520676558052613814e+02	2.777658909100803042e-01	0.000000000000000000e+00	0.000000000000000000e+00	3.339858271326323180e+00	1.000000000000000000e+00
4.470000000000000000e+02	1.404109938892893581e+02	1.175378083564266696e+01	-3.302827932484403428e-03	1.162584443643087440e+02	8.555398390597268587e-02	0.000000000000000000e+00	0.000000000000000000e+00	1.399851879722561776e+01	1.000000000000000000e+00
4.470000000000000000e+02	1.260046356532602516e+02	2.809414689828456346e+01	-2.120280517469456168e-03	7.405962452383283789e+01	1.888448963331367247e-01	0.000000000000000000e+00	0.000000000000000000e+00	1.198497849454528641e+01	1.000000000000000000e+00
4.480000000000000000e+02	4.258885274576224589e+01	1.067946991193446493e+01	-2.786966699746271005e-03	9.785010407570635493e+01	1.666414844290211583e-01	0.000000000000000000e+00	0.000000000000000000e+00	4.887174427602153592e+00	1.000000000000000000e+00
4.480000000000000000e+02	8.713340373006037964e+01	2.256045663308071880e+01	-3.965342486933253439e-03	1.399000607341071714e+02	1.397698166998955216e-01	0.000000000000000000e+00	0.000000000000000000e+00	7.950427201226395013e+00	1.000000000000000000e+00
4.480000000000000000e+02	3.825413322560783058e+01	3.028123176468276156e+01	-2.468595488410687839e-03	8.648913096041309245e+01	2.041377333215771417e-01	0.000000000000000000e+00	0.000000000000000000e+00	1.119859320943628589e+01	1.000000000000000000e+00
4.500000000000000000e+02	5.843216439973666354e+01	3.118512747174872857e+01	-2.395925362093279977e-03	8.389592114124135946e+01	2.965520498465993304e-01	0.000000000000000000e+00	0.000000000000000000e+00	8.037733568321526079e+00	1.000000000000000000e+00
4.510000000000000000e+02	3.240171063161146492e+01	4.975106780623052671e+00	-2.480756683022005034e-03	8.692309923426996932e+01	2.119486639257986971e-01	0.000000000000000000e+00	0.000000000000000000e+00	1.167551382971085339e+01	1.000000000000000000e+00
4.520000000000000000e+02	1.079531732724154125e+02	1.611110605492488546e+01	-2.257096532710211982e-03	7.894185952357149461e+01	1.776279719907023491e-01	0.000000000000000000e+00	0.000000000000000000e+00	1.187507023417120067e+01	1.000000000000000000e+00
4.520000000000000000e+02	1.040078248459051053e+02	4.910591831911217398e+00	-2.709468751490586372e-03	9.508461500108280973e+01	1.504642797234793106e-01	0.000000000000000000e+00	0.000000000000000000e+00	1.187507023417120067e+01	1.000000000000000000e+00
4.530000000000000000e+02	9.202855862743435011e+01	2.882517938933387924e+01	-1.820639605557267809e-02	6.480874249371615861e+02	2.536235988880342074e-02	0.000000000000000000e+00	0.000000000000000000e+00	7.950427201226395013e+00	1.000000000000000000e+00
4.540000000000000000e+02	7.052665359781535415e+01	2.116210623649245548e+01	-3.002724452978325874e-03	1.055493493171415764e+02	1.305645454582631260e-01	0.000000000000000000e+00	0.000000000000000000e+00	1.143614339316624751e+01	1.000000000000000000e+00
4.560000000000000000e+02	1.206316265963151935e+01	2.330883066806996951e+01	-2.906040533780600808e-03	1.020992151103500731e+02	1.606079788932834873e-01	0.000000000000000000e+00	0.000000000000000000e+00	2.738214683310406983e+01	1.000000000000000000e+00
4.580000000000000000e+02	1.088776489656676745e+02	5.699561258836428834e+00	-2.082156181415685797e-03	7.269916999300923521e+01	2.200380825140236807e-01	0.000000000000000000e+00	0.000000000000000000e+00	1.190170282085186848e+01	1.000000000000000000e+00
4.580000000000000000e+02	4.680437337742485226e+01	1.160068932638595918e+01	-2.580099751627431062e-03	9.046812432269521764e+01	2.197992309381292531e-01	0.000000000000000000e+00	0.000000000000000000e+00	2.234871383792303945e+01	1.000000000000000000e+00
4.580000000000000000e+02	9.887822426158804490e+01	1.215417477347193653e+01	2.377806062748409870e-03	-8.324933983804670845e+01	3.593502593691394464e-01	0.000000000000000000e+00	0.000000000000000000e+00	1.069648436255622848e+01	1.000000000000000000e+00
4.600000000000000000e+02	8.778266629869837345e+01	1.333957084528075754e+01	-3.447671402785741201e-03	1.214271364866776537e+02	1.494889043069667078e-01	0.000000000000000000e+00	0.000000000000000000e+00	9.013956685832095417e+00	1.000000000000000000e+00
4.600000000000000000e+02	6.635844550909709483e+01	2.242211590880713601e+01	-1.953774338425362522e-03	6.811790568652183708e+01	2.123298829474624672e-01	0.000000000000000000e+00	0.000000000000000000e+00	1.673808438738595683e+01	1.000000000000000000e+00
4.600000000000000000e+02	8.316825497997641037e+01	2.250085791906705524e+01	-2.648736188122979927e-03	9.291739323267066197e+01	2.221526868111662889e-01	0.000000000000000000e+00	0.000000000000000000e+00	1.025777620474697649e+01	1.000000000000000000e+00
4.620000000000000000e+02	9.099973600414557495e+01	4.919245575770618828e+00	-3.119120365591681026e-03	1.097028995969641016e+02	2.456286908452260942e-01	0.000000000000000000e+00	0.000000000000000000e+00	9.013956685832095417e+00	1.000000000000000000e+00
4.630000000000000000e+02	1.349055315853091486e+02	1.646100177091736327e+01	-2.321570523435764147e-03	8.124259291022364948e+01	2.159796194826391069e-01	0.000000000000000000e+00	0.000000000000000000e+00	5.446624170437593726e+00	1.000000000000000000e+00
4.630000000000000000e+02	4.861248527239133033e+00	2.699875552085084962e+01	-2.363294169056263938e-03	8.273148763213642098e+01	3.574392980639740092e-01	0.000000000000000000e+00	0.000000000000000000e+00	2.044283426600091147e+01	1.000000000000000000e+00
4.640000000000000000e+02	7.774502897976016413e+01	1.015389738186215851e+01	-2.847509311937451368e-03	1.000105474981759102e+02	1.443119938248478284e-01	0.000000000000000000e+00	0.000000000000000000e+00	1.053103405948677462e+01	1.000000000000000000e+00
4.640000000000000000e+02	1.065394974290129255e+02	2.093008528234248899e+01	2.134196541161475537e-03	-7.455621330261588753e+01	3.271714600386739225e-01	0.000000000000000000e+00	0.000000000000000000e+00	5.161541708376356397e+00	1.000000000000000000e+00
4.640000000000000000e+02	3.711239743253756984e+01	2.066508485456911970e+01	-1.548568670767637347e-03	5.365827324327476333e+01	3.571351853996973524e-01	0.000000000000000000e+00	0.000000000000000000e+00	8.517300708346940752e+00	1.000000000000000000e+00
4.650000000000000000e+02	1.164407178151874547e+02	2.422714043678238482e+01	-2.629393594023698988e-03	9.222715905408367121e+01	2.017530584750987233e-01	0.000000000000000000e+00	0.000000000000000000e+00	1.043574328100383930e+01	1.000000000000000000e+00
4.660000000000000000e+02	2.040405785000724137e+01	1.371980408697423393e+01	-2.977585760727978915e-03	1.046522832614146239e+02	1.629386853027935400e-01	0.000000000000000000e+00	0.000000000000000000e+00	5.147201231281143485e+00	1.000000000000000000e+00
4.660000000000000000e+02	1.332656421928307111e+02	1.126711328208438623e+01	-2.929501670961935905e-03	1.029364181591219847e+02	1.887168205441359659e-01	0.000000000000000000e+00	0.000000000000000000e+00	5.446624170437593726e+00	1.000000000000000000e+00
4.660000000000000000e+02	5.865005602688843567e+01	2.585741902329727893e+01	-1.327535559919635743e-03	4.577077858130650156e+01	2.969760549557978191e-01	0.000000000000000000e+00	0.000000000000000000e+00	6.563638580603659456e+00	1.000000000000000000e+00
4.660000000000000000e+02	1.419877698837861715e+02	3.241697389422551367e+01	-1.697857987533172089e-03	5.898561395055364187e+01	3.220140738572280226e-01	0.000000000000000000e+00	0.000000000000000000e+00	1.554470013429069475e+01	1.000000000000000000e+00
4.670000000000000000e+02	1.206701667424284068e+02	9.447255279703052011e+00	-2.600209003857395767e-03	9.118571644729365744e+01	1.405636482258488806e-01	0.000000000000000000e+00	0.000000000000000000e+00	8.488426794332660563e+00	1.000000000000000000e+00
4.670000000000000000e+02	5.283265015774731665e+01	1.565581996188814173e+01	2.649789390993448606e-03	-9.295497643451277270e+01	2.638577026780782875e-01	0.000000000000000000e+00	0.000000000000000000e+00	1.174371467875737096e+01	1.000000000000000000e+00
4.670000000000000000e+02	1.428207906565145038e+02	1.689461007110822877e+01	-3.042075247768200475e-03	1.069535696290150355e+02	1.669937171316127067e-01	0.000000000000000000e+00	0.000000000000000000e+00	7.927126990423016828e+00	1.000000000000000000e+00
4.680000000000000000e+02	2.063471926241220800e+01	8.577773765386323745e+00	-2.148197489577818951e-03	7.505583259256172823e+01	3.781047867690717768e-01	0.000000000000000000e+00	0.000000000000000000e+00	5.147201231281143485e+00	1.000000000000000000e+00
4.690000000000000000e+02	3.660449332855127835e+01	2.916722839473363393e+01	-3.112438800047088831e-03	1.094644701039149766e+02	1.140512503516013521e-01	0.000000000000000000e+00	0.000000000000000000e+00	8.517300708346940752e+00	1.000000000000000000e+00
4.690000000000000000e+02	1.086166549436954512e+02	1.620494724557503119e+01	2.180928321428995779e-03	-7.622382168033904293e+01	2.864976590442448456e-01	0.000000000000000000e+00	0.000000000000000000e+00	4.047824090173760325e+00	1.000000000000000000e+00
4.700000000000000000e+02	9.212559137393219544e+01	2.105614584325952876e+01	-3.240093770652035556e-03	1.140197962057705183e+02	8.460357023359432738e-02	0.000000000000000000e+00	0.000000000000000000e+00	7.922703525640885758e+00	1.000000000000000000e+00
4.700000000000000000e+02	1.062051760875084909e+02	2.791009588904093164e+01	1.746571351574778335e-03	-6.072393450067659160e+01	2.483241321022725545e-01	0.000000000000000000e+00	0.000000000000000000e+00	1.087798121539002416e+01	1.000000000000000000e+00
4.710000000000000000e+02	1.252285520052251826e+02	1.660787768551819354e+01	-2.671511830653829252e-03	9.373013462782076033e+01	2.904789261089451013e-01	0.000000000000000000e+00	0.000000000000000000e+00	5.699067013970288365e+00	1.000000000000000000e+00
4.710000000000000000e+02	6.239008592402377928e+01	3.125126067700965038e+01	-2.515798735071890588e-03	8.817356346303411385e+01	2.115127414238588965e-01	0.000000000000000000e+00	0.000000000000000000e+00	6.563638580603659456e+00	1.000000000000000000e+00
4.720000000000000000e+02	4.722556358648077435e+01	2.687060131247140404e+01	-1.471580663703320711e-02	5.235268769711785808e+02	2.892013435235252228e-02	0.000000000000000000e+00	0.000000000000000000e+00	1.086653713833688784e+01	1.000000000000000000e+00
4.720000000000000000e+02	1.185596436562073741e+01	1.397972827624133707e+01	-1.531038032689828248e-03	5.303269812591280186e+01	3.574335108342986400e-01	0.000000000000000000e+00	0.000000000000000000e+00	1.030765007532206923e+01	1.000000000000000000e+00
4.730000000000000000e+02	1.048376136400856495e+02	1.475452431049638236e+01	-2.666718673270865488e-03	9.355909236574944998e+01	2.101835107764512545e-01	0.000000000000000000e+00	0.000000000000000000e+00	4.047824090173760325e+00	1.000000000000000000e+00
4.730000000000000000e+02	5.687162453785763461e+01	4.756938351219930361e+00	2.487294953364954393e-03	-8.715641528466018428e+01	2.496551691791802918e-01	0.000000000000000000e+00	0.000000000000000000e+00	1.477108303835420777e+01	1.000000000000000000e+00
4.730000000000000000e+02	1.285591383040552103e+02	2.123243817661028388e+01	-3.161334574859083965e-03	1.112092999230438579e+02	2.898025905927923418e-01	0.000000000000000000e+00	0.000000000000000000e+00	5.699067013970288365e+00	1.000000000000000000e+00
4.730000000000000000e+02	1.356334274662629866e+02	2.117899953726676898e+01	-3.792448777997552145e-03	1.337304049703785722e+02	8.749245302587727036e-02	0.000000000000000000e+00	0.000000000000000000e+00	7.074490995026094353e+00	1.000000000000000000e+00
4.730000000000000000e+02	9.267651245007856531e+00	2.463565042575570985e+01	-2.609524586690053528e-03	9.151813999046244419e+01	1.451032420107551957e-01	0.000000000000000000e+00	0.000000000000000000e+00	1.096576680706131945e+01	1.000000000000000000e+00
4.740000000000000000e+02	2.290372893199119986e+01	2.866587302415140570e+01	-2.539513677914663828e-03	8.901982348427539193e+01	1.275205551197315934e-01	0.000000000000000000e+00	0.000000000000000000e+00	1.370993443666525735e+01	1.000000000000000000e+00
4.780000000000000000e+02	1.291679915220246073e+02	7.085182949797454555e+00	-2.769601547928285650e-03	9.723043428169610536e+01	1.195848566149964043e-01	0.000000000000000000e+00	0.000000000000000000e+00	9.975411138840176051e+00	1.000000000000000000e+00
4.780000000000000000e+02	1.028692151647095301e+02	1.851748438275877362e+01	1.523325700630154223e-03	-5.275748606506533633e+01	3.379236176461655194e-01	0.000000000000000000e+00	0.000000000000000000e+00	4.246700020404550635e+00	1.000000000000000000e+00
4.800000000000000000e+02	1.110547590946053873e+02	2.076652014291149939e+01	-2.684019266459207291e-03	9.417645840606078877e+01	1.630838749917611352e-01	0.000000000000000000e+00	0.000000000000000000e+00	8.488892229184008542e+00	1.000000000000000000e+00
4.810000000000000000e+02	9.911949930242607820e+01	5.830060022850847012e+00	-2.237080972742189113e-03	7.822761077686381270e+01	2.445913951574000267e-01	0.000000000000000000e+00	0.000000000000000000e+00	1.322993219696326150e+01	1.000000000000000000e+00
4.810000000000000000e+02	7.913310507443047470e+01	2.216212905477695116e+01	-2.287700184564375218e-03	8.003394088509404014e+01	1.750241084304716699e-01	0.000000000000000000e+00	0.000000000000000000e+00	1.721310555542733312e+01	1.000000000000000000e+00
4.820000000000000000e+02	6.738503068498623350e+00	3.133036008490375934e+01	-2.658411938020712167e-03	9.326266922039985729e+01	2.636073277107707780e-01	0.000000000000000000e+00	0.000000000000000000e+00	2.266235175743146613e+01	1.000000000000000000e+00
4.830000000000000000e+02	1.193444294783428887e+02	5.351269410190442777e+00	-5.547941764486826952e-03	1.963746011586079874e+02	2.300282965433000371e-01	0.000000000000000000e+00	0.000000000000000000e+00	4.600034050638532435e+00	1.000000000000000000e+00
4.830000000000000000e+02	1.692230049377882750e+01	5.647163132095606386e+00	-3.117849369201787860e-03	1.096575445042261805e+02	1.169495490154038864e-01	0.000000000000000000e+00	0.000000000000000000e+00	2.038112225025696134e+01	1.000000000000000000e+00
4.850000000000000000e+02	3.712007201709108273e+01	2.457987854927080917e+01	-2.021838051677504050e-03	7.054673715385428068e+01	2.875033856194136872e-01	0.000000000000000000e+00	0.000000000000000000e+00	3.840983619781443092e+00	1.000000000000000000e+00
4.860000000000000000e+02	1.203879612351063031e+02	9.831375964688918501e+00	6.802691370143325311e-03	-2.411499326858749157e+02	1.119060205322006674e-01	0.000000000000000000e+00	0.000000000000000000e+00	4.600034050638532435e+00	1.000000000000000000e+00
4.860000000000000000e+02	2.777408753862052748e+01	2.289908656437773615e+01	-1.764673191213623950e-03	6.136989275994113058e+01	3.745040639605969890e-01	0.000000000000000000e+00	0.000000000000000000e+00	6.734694888983976391e+00	1.000000000000000000e+00
4.870000000000000000e+02	1.020303170814352711e+02	2.025520017647944115e+01	-3.516736328601865243e-03	1.238916958986768861e+02	1.930923119426505297e-01	0.000000000000000000e+00	0.000000000000000000e+00	2.111064210466187063e+01	1.000000000000000000e+00
4.880000000000000000e+02	1.407133457025905159e+02	3.139326262035821102e+01	-2.832070310313893838e-03	9.945961174730703647e+01	2.494979099151566349e-01	0.000000000000000000e+00	0.000000000000000000e+00	1.386767922197416780e+01	1.000000000000000000e+00
4.890000000000000000e+02	2.589391901950823183e+01	1.643216445355515631e+01	-3.033495551418249805e-03	1.066474059556092016e+02	1.669895583221058244e-01	0.000000000000000000e+00	0.000000000000000000e+00	6.734694888983976391e+00	1.000000000000000000e+00
4.900000000000000000e+02	1.280956416972417742e+02	2.563947494292516183e+01	-2.205314887025819001e-03	7.709404834109012938e+01	2.186517476750404754e-01	0.000000000000000000e+00	0.000000000000000000e+00	1.386767922197416780e+01	1.000000000000000000e+00
4.910000000000000000e+02	2.057283173861580750e+01	6.639493136685235442e+00	-2.627873715504358641e-03	9.217292268351391726e+01	1.631619586287716972e-01	0.000000000000000000e+00	0.000000000000000000e+00	1.114497112473253537e+01	1.000000000000000000e+00
4.910000000000000000e+02	7.719264650697058983e+01	2.372321145084428196e+01	-2.064467342555364668e-03	7.206794953218360433e+01	2.226613441718344744e-01	0.000000000000000000e+00	0.000000000000000000e+00	3.375245783608511463e+00	1.000000000000000000e+00
4.920000000000000000e+02	5.837924950142603109e+01	1.516619250302618305e+01	-2.308582974594906509e-03	8.077913645448585100e+01	1.643224454540613833e-01	0.000000000000000000e+00	0.000000000000000000e+00	1.417172146222614160e+01	1.000000000000000000e+00
4.930000000000000000e+02	7.145567554873395011e+01	7.321679185613794161e+00	-2.990252804670244166e-03	1.051043026041014343e+02	2.264016337709744420e-01	0.000000000000000000e+00	0.000000000000000000e+00	3.665057835758656068e+00	1.000000000000000000e+00
4.940000000000000000e+02	1.157485555992875561e+02	1.037992248351674718e+01	-3.421634274627466388e-03	1.204980100378235761e+02	1.081053935324111093e-01	0.000000000000000000e+00	0.000000000000000000e+00	1.081665321006848046e+01	1.000000000000000000e+00
4.940000000000000000e+02	4.483509738165685121e+01	1.099562508845618503e+01	-2.042256733221056459e-03	7.127537116285553509e+01	2.079773284799156796e-01	0.000000000000000000e+00	0.000000000000000000e+00	1.417172146222614160e+01	1.000000000000000000e+00
4.940000000000000000e+02	3.694083887123750287e+01	2.501831774688231391e+01	3.027479397623532645e-03	-1.064327214644062423e+02	3.024635911523693155e-01	0.000000000000000000e+00	0.000000000000000000e+00	1.399129967469223601e+01	1.000000000000000000e+00
4.960000000000000000e+02	7.487242060135457677e+01	8.647764471275465326e+00	2.617978062602548117e-03	-9.181979952861520644e+01	2.265348893389591556e-01	0.000000000000000000e+00	0.000000000000000000e+00	3.665057835758656068e+00	1.000000000000000000e+00
4.960000000000000000e+02	7.384082327688066982e+01	2.412015620014399175e+01	-3.449475550375293974e-03	1.214915169065496201e+02	1.481233794608419752e-01	0.000000000000000000e+00	0.000000000000000000e+00	3.375245783608511463e+00	1.000000000000000000e+00
4.990000000000000000e+02	6.607267305767179266e+01	1.630025896694298737e+01	-2.960406558398894460e-03	1.040392490144293021e+02	1.678793209045829071e-01	0.000000000000000000e+00	0.000000000000000000e+00	1.102247479316780421e+01	1.000000000000000000e+00
4.990000000000000000e+02	8.542860901095501447e+01	1.596157106587226338e+01	-2.220907561465307236e-03	7.765046785640812743e+01	2.983814259255564982e-01	0.000000000000000000e+00	0.000000000000000000e+00	1.284230822874728517e+01	1.000000000000000000e+00
4.990000000000000000e+02	1.142986405274270112e+02	2.109895849200540141e+01	1.115756541407780886e-03	-3.821351319414092984e+01	3.589100296463633155e-01	0.000000000000000000e+00	0.000000000000000000e+00	1.081665321006848046e+01	1.000000000000000000e+00
5.010000000000000000e+02	6.096024615667088398e+01	2.626191569500251788e+01	-3.284234055807561722e-03	1.155949279233953462e+02	1.132836937892306439e-01	0.000000000000000000e+00	0.000000000000000000e+00	1.119694215336363463e+01	1.000000000000000000e+00
5.010000000000000000e+02	9.845017810010695314e+01	2.696605132922604753e+01	-2.454794606794362746e-03	8.599665098914726968e+01	2.041223138614153276e-01	0.000000000000000000e+00	0.000000000000000000e+00	1.176671101149330845e+01	1.000000000000000000e+00
5.010000000000000000e+02	1.089840883314927282e+02	3.220935403506937433e+01	1.206611007201304452e-03	-4.145562525243427388e+01	3.816794749769384376e-01	0.000000000000000000e+00	0.000000000000000000e+00	1.176671101149330845e+01	1.000000000000000000e+00
5.020000000000000000e+02	1.373488445662806896e+02	1.463854456262325421e+01	-3.340962285982166605e-03	1.176192563643627125e+02	1.771481498163804957e-01	0.000000000000000000e+00	0.000000000000000000e+00	8.594067614298795732e+00	1.000000000000000000e+00
5.020000000000000000e+02	4.271604408045204337e+01	1.855340805835415452e+01	-2.830688973510649738e-03	9.941031919281070373e+01	1.284259581783915305e-01	0.000000000000000000e+00	0.000000000000000000e+00	1.050658871480146672e+01	1.000000000000000000e+00
5.030000000000000000e+02	6.983918429771153846e+00	9.256112235471398719e+00	-3.471326660198767455e-03	1.222712666527731642e+02	2.702934070404973133e-01	0.000000000000000000e+00	0.000000000000000000e+00	9.575517995003391292e+00	1.000000000000000000e+00
5.050000000000000000e+02	1.356216379100867471e+02	6.219829973926310096e+00	-3.890432292485082252e-03	1.372269148123485536e+02	1.145635429306279818e-01	0.000000000000000000e+00	0.000000000000000000e+00	8.594067614298795732e+00	1.000000000000000000e+00
5.050000000000000000e+02	7.189552794542380809e+01	1.183134541417934749e+01	-2.258001220638475737e-03	7.897414301801063630e+01	2.875537866126057773e-01	0.000000000000000000e+00	0.000000000000000000e+00	8.354888601380061175e+00	1.000000000000000000e+00
5.050000000000000000e+02	1.397884402464027289e+02	2.942462064501949826e+01	-2.101082795982938626e-03	7.337456007730749263e+01	4.183224201557932398e-01	0.000000000000000000e+00	0.000000000000000000e+00	4.375049383159065997e+00	1.000000000000000000e+00
5.050000000000000000e+02	1.356460553398071340e+02	3.083235087155068044e+01	2.371460653567487170e-03	-8.302290597548866913e+01	3.224013878122008459e-01	0.000000000000000000e+00	0.000000000000000000e+00	4.375049383159065997e+00	1.000000000000000000e+00
5.060000000000000000e+02	4.616369985671802567e+01	2.847822926935706889e+01	-3.033294774332769960e-03	1.066402412906235213e+02	1.664892841158154280e-01	0.000000000000000000e+00	0.000000000000000000e+00	1.050658871480146672e+01	1.000000000000000000e+00
5.080000000000000000e+02	1.858884577228483437e+01	1.663083084722678961e+01	-3.065422390262020989e-03	1.077867048144436950e+02	1.705993548761378653e-01	0.000000000000000000e+00	0.000000000000000000e+00	1.331684647798447862e+01	1.000000000000000000e+00
5.080000000000000000e+02	9.506852495593864205e+01	2.392725302066430260e+01	-1.843985495961135684e-03	6.420012655579350280e+01	3.587334999307337791e-01	0.000000000000000000e+00	0.000000000000000000e+00	4.886122682017988161e+00	1.000000000000000000e+00
5.080000000000000000e+02	5.434594707010163006e+00	1.870545829087247114e+01	2.048107534873711260e-03	-7.148415511665550071e+01	3.264177613409559031e-01	0.000000000000000000e+00	0.000000000000000000e+00	9.575517995003391292e+00	1.000000000000000000e+00
5.090000000000000000e+02	4.027774802890093042e+01	1.939061287070726536e+01	-2.259505019768340804e-03	7.902780560079735039e+01	1.731681054761409211e-01	0.000000000000000000e+00	0.000000000000000000e+00	7.979754994412795455e+00	1.000000000000000000e+00
5.100000000000000000e+02	3.268648202055921104e+01	1.693110678991552831e+01	-3.211996462619056726e-03	1.130171529082321769e+02	1.416962518409889960e-01	0.000000000000000000e+00	0.000000000000000000e+00	7.979754994412795455e+00	1.000000000000000000e+00
5.100000000000000000e+02	7.927340413468304803e+01	1.575194568421862407e+01	-2.600577752295718092e-03	9.119887511536704494e+01	1.765108595407207659e-01	0.000000000000000000e+00	0.000000000000000000e+00	8.354888601380061175e+00	1.000000000000000000e+00
5.100000000000000000e+02	9.716702021492073982e+01	2.833979339008420339e+01	-2.416441599647265077e-03	8.462803640474145084e+01	2.638988573359056788e-01	0.000000000000000000e+00	0.000000000000000000e+00	4.886122682017988161e+00	1.000000000000000000e+00
5.120000000000000000e+02	9.495546278944098617e+01	1.238426435873625486e+01	-2.573693737283761548e-03	9.023952778461847402e+01	2.557317006051537112e-01	0.000000000000000000e+00	0.000000000000000000e+00	8.531165489058755824e+00	1.000000000000000000e+00
5.120000000000000000e+02	1.033519090581971653e+02	1.389438841244759004e+01	-2.702501415128242060e-03	9.483598786935900193e+01	1.928114101031239702e-01	0.000000000000000000e+00	0.000000000000000000e+00	8.531165489058755824e+00	1.000000000000000000e+00
5.120000000000000000e+02	6.619232600599167426e+01	2.552874301101807930e+01	-2.174373620184476101e-03	7.598991929857101013e+01	1.831134960816362955e-01	0.000000000000000000e+00	0.000000000000000000e+00	1.633096356551691031e+01	1.000000000000000000e+00
5.130000000000000000e+02	9.077969517229266216e+01	2.957230120343722390e+01	-2.445631865458389176e-03	8.566968154507068789e+01	2.335469086263713967e-01	0.000000000000000000e+00	0.000000000000000000e+00	5.438979947239042545e+00	1.000000000000000000e+00
5.140000000000000000e+02	2.116067803561471550e+01	1.404310417395359245e+01	-2.750027082234414964e-03	9.653192584068041526e+01	1.583525053099238411e-01	0.000000000000000000e+00	0.000000000000000000e+00	1.188211751369112612e+01	1.000000000000000000e+00
5.140000000000000000e+02	1.408658128865350818e+02	2.050288045549038074e+01	-1.829127835399061179e-03	6.366993577160241102e+01	3.197845721536112240e-01	0.000000000000000000e+00	0.000000000000000000e+00	1.312311737961229063e+01	1.000000000000000000e+00
5.160000000000000000e+02	8.538617677730000821e+01	2.887054470055015898e+01	-2.565450725904144889e-03	8.994537860486060765e+01	2.954548517395771956e-01	0.000000000000000000e+00	0.000000000000000000e+00	4.898725188788382923e+00	1.000000000000000000e+00
5.160000000000000000e+02	6.322359457584790476e+01	8.365503603796648591e+00	-2.836727703061820392e-03	9.962580929253915940e+01	2.702656578058143522e-01	0.000000000000000000e+00	0.000000000000000000e+00	5.603716204088363462e+00	1.000000000000000000e+00
5.170000000000000000e+02	5.756118662586918333e+01	1.115543932951677775e+01	-3.036225024924340404e-03	1.067448063298186440e+02	2.731575026164460018e-01	0.000000000000000000e+00	0.000000000000000000e+00	6.312416743659414742e+00	1.000000000000000000e+00
5.180000000000000000e+02	1.434432271892279971e+02	7.635357567562178538e+00	-8.665125078028327807e-03	3.076102737309528834e+02	3.531875703788656118e-02	0.000000000000000000e+00	0.000000000000000000e+00	1.291531257749194062e+01	1.000000000000000000e+00
5.190000000000000000e+02	3.786520780927925500e+01	2.893045886792040733e+01	-3.011396867805906079e-03	1.058588216192617324e+02	1.938475240820195511e-01	0.000000000000000000e+00	0.000000000000000000e+00	2.237576020481138528e+01	1.000000000000000000e+00
5.200000000000000000e+02	1.132358990336787130e+01	1.633373216178704368e+01	-3.217395129022497177e-03	1.132098025627364990e+02	1.483783133728392434e-01	0.000000000000000000e+00	0.000000000000000000e+00	5.191694109126620660e+00	1.000000000000000000e+00
5.200000000000000000e+02	8.048745159471492627e+01	2.887029817157694112e+01	-3.571005855761738308e-03	1.258282863223415120e+02	1.118605644570520585e-01	0.000000000000000000e+00	0.000000000000000000e+00	4.898725188788382923e+00	1.000000000000000000e+00
5.200000000000000000e+02	1.361516779161239015e+02	1.829549866288622795e+01	-2.349797595507155563e-03	8.224986679526251976e+01	1.668738067885571219e-01	0.000000000000000000e+00	0.000000000000000000e+00	1.013406469055167491e+01	1.000000000000000000e+00
5.210000000000000000e+02	6.419971773657793790e+01	1.388354844513754749e+01	-3.008617925738845712e-03	1.057596559755454422e+02	1.556332747380615444e-01	0.000000000000000000e+00	0.000000000000000000e+00	5.603716204088363462e+00	1.000000000000000000e+00
5.220000000000000000e+02	1.249133544975195065e+02	2.002849043156862763e+01	-1.562888772560132745e-03	5.416928141763295201e+01	2.905606658504724660e-01	0.000000000000000000e+00	0.000000000000000000e+00	1.137115533846376181e+01	1.000000000000000000e+00
5.230000000000000000e+02	7.348116372392526330e+01	8.801745390109996237e+00	-3.213063145144108047e-03	1.130552171271633597e+02	2.114556825832202280e-01	0.000000000000000000e+00	0.000000000000000000e+00	1.058158598255162808e+01	1.000000000000000000e+00
5.230000000000000000e+02	1.494632737767194186e+01	2.005253047777744158e+01	-2.355181963148541852e-03	8.244200620309410965e+01	3.256413314109756207e-01	0.000000000000000000e+00	0.000000000000000000e+00	5.191694109126620660e+00	1.000000000000000000e+00
5.230000000000000000e+02	9.161129030109931648e+01	2.343586431272604997e+01	-2.980452395293405835e-03	1.047545781834101177e+02	2.606809076379278389e-01	0.000000000000000000e+00	0.000000000000000000e+00	3.398639592247786556e+00	1.000000000000000000e+00
5.230000000000000000e+02	1.391554876045543665e+02	2.974063665540574419e+01	-2.751430835496363522e-03	9.658201831921387281e+01	1.719778240176534911e-01	0.000000000000000000e+00	0.000000000000000000e+00	8.910775376924966906e+00	1.000000000000000000e+00
5.250000000000000000e+02	1.368212363861420897e+02	8.183577054828088393e+00	-4.763424138951689174e-03	1.683793448828021155e+02	4.478776538506834548e-02	0.000000000000000000e+00	0.000000000000000000e+00	1.013406469055167491e+01	1.000000000000000000e+00
5.250000000000000000e+02	1.039259574449238812e+02	2.613735983815455199e+01	-1.799120377395344115e-03	6.259912939370043716e+01	2.475547683164842638e-01	0.000000000000000000e+00	0.000000000000000000e+00	9.713550702999535602e+00	1.000000000000000000e+00
5.260000000000000000e+02	1.128088979493413717e+02	2.220716451798000435e+01	-2.477304802774809352e-03	8.679992001049190264e+01	1.810467919951639360e-01	0.000000000000000000e+00	0.000000000000000000e+00	9.713550702999535602e+00	1.000000000000000000e+00
5.270000000000000000e+02	1.788142494412711514e+01	2.710120795158087503e+01	-2.918648667897231694e-03	1.025491322750715710e+02	2.601773934395140708e-01	0.000000000000000000e+00	0.000000000000000000e+00	7.635355384938872447e+00	1.000000000000000000e+00
5.270000000000000000e+02	5.129741980216608965e+01	1.815996005596234042e+01	-2.771654605360957674e-03	9.730369696835326465e+01	1.610753944876245347e-01	0.000000000000000000e+00	0.000000000000000000e+00	9.164793954245878282e+00	1.000000000000000000e+00
5.270000000000000000e+02	5.452919176272200730e+01	3.033118795816475100e+01	-2.567405763682660547e-03	9.001514349204347809e+01	2.316437976561656065e-01	0.000000000000000000e+00	0.000000000000000000e+00	1.259297973683694494e+01	1.000000000000000000e+00
5.280000000000000000e+02	1.019730620475917107e+02	1.362064486089056992e+01	-3.060796383413372408e-03	1.076216272648179455e+02	1.074071931192309703e-01	0.000000000000000000e+00	0.000000000000000000e+00	1.183905861852211139e+01	1.000000000000000000e+00
5.280000000000000000e+02	1.337942023857724507e+02	2.262315545621154911e+01	-5.881838073989913498e-03	2.082895823519349676e+02	9.850764936976186270e-02	0.000000000000000000e+00	0.000000000000000000e+00	8.617541951741729989e+00	1.000000000000000000e+00
5.290000000000000000e+02	1.154570330950140118e+02	4.886073037057279578e+00	-2.576949310334337908e-03	9.035570184994087128e+01	1.716939344148883384e-01	0.000000000000000000e+00	0.000000000000000000e+00	1.547459110839538177e+01	1.000000000000000000e+00
5.290000000000000000e+02	4.371865126802083523e+01	1.300673623687282010e+01	-2.785309440965545030e-03	9.779096533519673073e+01	1.679663059542639836e-01	0.000000000000000000e+00	0.000000000000000000e+00	9.164793954245878282e+00	1.000000000000000000e+00
5.290000000000000000e+02	8.526626250176853716e+01	2.618351732252782682e+01	-2.860351430578451492e-03	1.004688143245380019e+02	2.358969628335343405e-01	0.000000000000000000e+00	0.000000000000000000e+00	9.742468890118399116e+00	1.000000000000000000e+00
5.290000000000000000e+02	8.904648846222796976e+01	1.720434187247711577e+01	2.523592614368940987e-03	-8.845168551052130113e+01	2.780338882520073662e-01	0.000000000000000000e+00	0.000000000000000000e+00	8.150013277121981758e+00	1.000000000000000000e+00
5.300000000000000000e+02	8.182449352173587442e+01	1.342737145999422665e+01	-2.805868290153249074e-03	9.852460118098518649e+01	1.850489587322773355e-01	0.000000000000000000e+00	0.000000000000000000e+00	8.150013277121981758e+00	1.000000000000000000e+00
5.300000000000000000e+02	2.086377172317216022e+01	1.608062844704146599e+01	-2.760480270564840983e-03	9.690494446599163325e+01	1.319577036171950546e-01	0.000000000000000000e+00	0.000000000000000000e+00	9.334075086804237031e+00	1.000000000000000000e+00
5.300000000000000000e+02	1.254123965541734975e+02	2.462499468337302488e+01	-3.622668315082602265e-03	1.276718443782098262e+02	1.976847990651481313e-01	0.000000000000000000e+00	0.000000000000000000e+00	6.705471247986459993e+00	1.000000000000000000e+00
5.300000000000000000e+02	7.037223161830148399e+01	4.907082735411689711e+00	-1.101568121193531374e-03	3.770720403406846799e+01	3.779058703734060609e-01	0.000000000000000000e+00	0.000000000000000000e+00	1.427408920579884111e+01	1.000000000000000000e+00
5.300000000000000000e+02	1.196733850625451652e+02	2.972372660075373929e+01	-2.228595425804654872e-03	7.792480679461471027e+01	3.744609502390970901e-01	0.000000000000000000e+00	0.000000000000000000e+00	7.676804026830362560e+00	1.000000000000000000e+00
5.310000000000000000e+02	1.386676192313213392e+02	6.532912691697013052e+00	-3.045318220538065224e-03	1.070692940574189151e+02	2.632553239920084609e-01	0.000000000000000000e+00	0.000000000000000000e+00	3.187656159234153908e+00	1.000000000000000000e+00
5.320000000000000000e+02	1.216801838886163409e+02	1.905418385579793750e+01	-3.074858612610379283e-03	1.081234333394880878e+02	1.815092859275209136e-01	0.000000000000000000e+00	0.000000000000000000e+00	6.534291822767105629e+00	1.000000000000000000e+00
5.320000000000000000e+02	3.900837312290709491e+01	2.122372640690597478e+01	-2.128506908140299567e-03	7.435318059900458820e+01	2.618411701588180263e-01	0.000000000000000000e+00	0.000000000000000000e+00	9.471306544440299291e+00	1.000000000000000000e+00
5.330000000000000000e+02	5.922864862926194007e+01	2.505307185375001566e+01	-2.835037661885570111e-03	9.956550072290885112e+01	1.377093670147804261e-01	0.000000000000000000e+00	0.000000000000000000e+00	7.515076894169752109e+00	1.000000000000000000e+00
5.340000000000000000e+02	6.024343531551255637e+01	1.760682523503716368e+01	-2.254151552176482300e-03	7.883676885118184430e+01	1.940655404800645245e-01	0.000000000000000000e+00	0.000000000000000000e+00	6.991996058701960060e+00	1.000000000000000000e+00
5.340000000000000000e+02	1.363271673483195912e+02	8.697037635607832939e+00	3.554977898135703359e-03	-1.252563338681024732e+02	1.792562176659117101e-01	0.000000000000000000e+00	0.000000000000000000e+00	3.187656159234153908e+00	1.000000000000000000e+00
5.340000000000000000e+02	7.987291964600290228e+00	2.097278670071511542e+01	2.997666587046103961e-03	-1.053688610165955737e+02	3.123938148742594345e-01	0.000000000000000000e+00	0.000000000000000000e+00	6.693414030255218528e+00	1.000000000000000000e+00
5.350000000000000000e+02	9.120409681277132563e+01	6.835909619114900693e+00	1.385540523471161809e-03	-4.784066683752773486e+01	3.758047705161773333e-01	0.000000000000000000e+00	0.000000000000000000e+00	9.838343170446915309e+00	1.000000000000000000e+00
5.350000000000000000e+02	1.056403749598388515e+02	1.170536736048748416e+01	-3.207356495116160493e-03	1.128515771772007952e+02	1.302465222518431887e-01	0.000000000000000000e+00	0.000000000000000000e+00	1.321880826631743133e+01	1.000000000000000000e+00
5.360000000000000000e+02	8.178038490351420364e+01	9.661975823365072102e+00	-1.871592370301379885e-03	6.518526888653708795e+01	2.858265514260259765e-01	0.000000000000000000e+00	0.000000000000000000e+00	7.543289704895643766e+00	1.000000000000000000e+00
5.360000000000000000e+02	1.187742278093207204e+02	1.320162980732594704e+01	-1.462832008074248799e-03	5.059878832386776537e+01	3.221036828892527293e-01	0.000000000000000000e+00	0.000000000000000000e+00	6.534291822767105629e+00	1.000000000000000000e+00
5.370000000000000000e+02	5.823176218940386661e+01	1.091046950086384903e+01	-3.511596542570380192e-03	1.237082843060360204e+02	1.882861137683554675e-01	0.000000000000000000e+00	0.000000000000000000e+00	6.991996058701960060e+00	1.000000000000000000e+00
5.370000000000000000e+02	1.211448923104870374e+02	3.049277162832794730e+01	-3.113728068767622741e-03	1.095104772388281020e+02	1.323193514366099999e-01	0.000000000000000000e+00	0.000000000000000000e+00	1.145110594237470103e+01	1.000000000000000000e+00
5.390000000000000000e+02	9.880276289509569665e+01	3.013668816298593356e+01	-2.332428026013053362e-03	8.163003935791704180e+01	2.717089660050351352e-01	0.000000000000000000e+00	0.000000000000000000e+00	5.865727549622477000e+00	1.000000000000000000e+00
5.400000000000000000e+02	7.533942551831769663e+01	2.721198336235194404e+01	-2.259403569768838119e-03	7.902418539056520785e+01	2.953352221452608672e-01	0.000000000000000000e+00	0.000000000000000000e+00	1.263440450366374534e+01	1.000000000000000000e+00
5.400000000000000000e+02	7.607726184261825608e+01	1.459914170312457671e+01	-1.330171626602307368e-03	4.586484576340603070e+01	3.762142469944464995e-01	0.000000000000000000e+00	0.000000000000000000e+00	7.543289704895643766e+00	1.000000000000000000e+00
5.410000000000000000e+02	1.443693582100973742e+02	1.324228281708928101e+01	-2.110950146977459176e-03	7.372667328785072982e+01	1.555592241093348704e-01	0.000000000000000000e+00	0.000000000000000000e+00	2.559516268555377039e+01	1.000000000000000000e+00
5.410000000000000000e+02	9.459434823795456282e+01	2.605061354791099859e+01	-2.660083033709381359e-03	9.332230172646850974e+01	2.033160986932343040e-01	0.000000000000000000e+00	0.000000000000000000e+00	5.865727549622477000e+00	1.000000000000000000e+00
5.420000000000000000e+02	3.876073505391853047e+01	3.065139830482908323e+01	-5.469358274222575755e-03	1.935703748705187195e+02	4.823098238580991737e-02	0.000000000000000000e+00	0.000000000000000000e+00	1.111921765995640676e+01	1.000000000000000000e+00
5.420000000000000000e+02	2.735259968097189542e+01	1.755925697358602022e+01	-3.511411347823715882e-03	1.237016756917422811e+02	1.351123093200117253e-01	0.000000000000000000e+00	0.000000000000000000e+00	6.913437778788115828e+00	1.000000000000000000e+00
5.430000000000000000e+02	1.016797949229724765e+02	7.033003934025097159e+00	-3.053523674488614961e-03	1.073621030125373892e+02	1.264988987999899894e-01	0.000000000000000000e+00	0.000000000000000000e+00	3.196596182530274444e+00	1.000000000000000000e+00
5.430000000000000000e+02	5.452407403533155161e+01	1.217863616621886713e+01	-1.004917180213222303e-03	3.425824664423815591e+01	4.272516143810989320e-01	0.000000000000000000e+00	0.000000000000000000e+00	2.168867796133188719e+01	1.000000000000000000e+00
5.430000000000000000e+02	1.016219953178610425e+01	2.699527216179899369e+01	-2.690653777429395915e-03	9.441320877192846694e+01	1.413441619996351761e-01	0.000000000000000000e+00	0.000000000000000000e+00	8.100433314967954601e+00	1.000000000000000000e+00
5.430000000000000000e+02	8.770593137497222358e+01	3.086266909730503016e+01	-1.200851465053776913e-03	4.125009786438948112e+01	4.119893038654703910e-01	0.000000000000000000e+00	0.000000000000000000e+00	8.402747496424806783e+00	1.000000000000000000e+00
5.440000000000000000e+02	2.002326150845708952e+01	1.034006359959180621e+01	-4.527212257276307106e-03	1.599502007212774970e+02	8.652579884352273876e-02	0.000000000000000000e+00	0.000000000000000000e+00	1.028766013329584261e+01	1.000000000000000000e+00
5.460000000000000000e+02	2.984428156088201334e+01	2.400806642421350290e+01	-2.152597974592513914e-03	7.521286246890160498e+01	2.454502614430743579e-01	0.000000000000000000e+00	0.000000000000000000e+00	5.772353049980416095e+00	1.000000000000000000e+00
5.460000000000000000e+02	4.656199124861755578e+00	2.105380942866739247e+01	-2.043396061810502738e-03	7.131602773296401665e+01	2.355959888467347163e-01	0.000000000000000000e+00	0.000000000000000000e+00	6.461522981087329143e+00	1.000000000000000000e+00
5.460000000000000000e+02	2.173434377286464070e+01	2.611614645844748850e+01	-2.409946546151527265e-03	8.439626253348620821e+01	2.249487513147870876e-01	0.000000000000000000e+00	0.000000000000000000e+00	8.284026274823167668e+00	1.000000000000000000e+00
5.470000000000000000e+02	8.417889667936417197e+01	8.759825598568404814e+00	-2.292555069297652626e-03	8.020718586758233926e+01	2.049020298796324635e-01	0.000000000000000000e+00	0.000000000000000000e+00	1.336105197487125551e+01	1.000000000000000000e+00
5.470000000000000000e+02	1.152770315940409631e+02	2.752627151370852587e+01	-8.309069712607435390e-03	2.949045538351962250e+02	3.320735825122855811e-02	0.000000000000000000e+00	0.000000000000000000e+00	7.248959716027623124e+00	1.000000000000000000e+00
5.480000000000000000e+02	9.682073960730083684e+01	1.308435068932563006e+01	-1.809471091834420490e-03	6.296849127153200953e+01	2.454614513485139371e-01	0.000000000000000000e+00	0.000000000000000000e+00	7.760748424839134074e+00	1.000000000000000000e+00
5.480000000000000000e+02	1.048734620094945029e+02	7.169816560025165764e+00	-2.182000944487483794e-03	7.626209788527354760e+01	1.857272480927077973e-01	0.000000000000000000e+00	0.000000000000000000e+00	3.196596182530274444e+00	1.000000000000000000e+00
5.490000000000000000e+02	5.399551680909262075e+01	5.989169547555833972e+00	-3.668769502733194160e-03	1.293169502635198853e+02	1.259224827661968860e-01	0.000000000000000000e+00	0.000000000000000000e+00	1.074934954046765689e+01	1.000000000000000000e+00
5.490000000000000000e+02	2.647386294742750579e+01	1.932188054402291755e+01	-2.033964359149387831e-03	7.097946049148870884e+01	3.466861371490633781e-01	0.000000000000000000e+00	0.000000000000000000e+00	5.772353049980416095e+00	1.000000000000000000e+00
5.500000000000000000e+02	7.205989226867868069e+01	2.325099077382625978e+01	-2.059129966404993611e-03	7.187748700042328664e+01	2.244486084949126603e-01	0.000000000000000000e+00	0.000000000000000000e+00	6.930585711000831317e+00	1.000000000000000000e+00
5.500000000000000000e+02	1.047528290018064645e+01	2.386264250504272866e+01	-1.462233176634230962e-03	5.057741921872131030e+01	3.981261998542824365e-01	0.000000000000000000e+00	0.000000000000000000e+00	6.461522981087329143e+00	1.000000000000000000e+00
5.510000000000000000e+02	4.682148425501723210e+01	1.399427869460803286e+01	-1.933670602212807579e-03	6.740051039921038978e+01	2.338685183483205643e-01	0.000000000000000000e+00	0.000000000000000000e+00	1.074934954046765689e+01	1.000000000000000000e+00
5.520000000000000000e+02	2.127134642463207470e+01	1.189695284783181073e+01	-2.573453083679462516e-03	9.023094013902995414e+01	1.567174819693348820e-01	0.000000000000000000e+00	0.000000000000000000e+00	9.066186048368146899e+00	1.000000000000000000e+00
5.520000000000000000e+02	1.102406828844070361e+02	1.989015222669737426e+01	-5.447519959718663540e-03	1.927910817211115955e+02	6.031249433272756200e-02	0.000000000000000000e+00	0.000000000000000000e+00	9.147410895466270730e+00	1.000000000000000000e+00
5.520000000000000000e+02	1.195194475990844012e+02	2.164840426403857876e+01	-3.770097552606428530e-03	1.329328087628032620e+02	1.129715083283722166e-01	0.000000000000000000e+00	0.000000000000000000e+00	7.248959716027623124e+00	1.000000000000000000e+00
5.540000000000000000e+02	1.385640021620313291e+02	6.959072122005447447e+00	5.255754310270787863e-03	-1.859479868989555769e+02	1.140592770694986990e-01	0.000000000000000000e+00	0.000000000000000000e+00	1.723759419201674703e+01	1.000000000000000000e+00
5.550000000000000000e+02	7.876760473235343341e+01	2.150754252332059124e+01	-1.975575694298174322e-03	6.889587997920021678e+01	2.918704666310173446e-01	0.000000000000000000e+00	0.000000000000000000e+00	6.930585711000831317e+00	1.000000000000000000e+00
5.560000000000000000e+02	1.230704872315977525e+02	1.451457664712363460e+01	-3.469593921975986425e-03	1.222094344529260894e+02	1.049921470579781024e-01	0.000000000000000000e+00	0.000000000000000000e+00	7.968775247146759888e+00	1.000000000000000000e+00
5.570000000000000000e+02	3.066891889860390563e+01	9.211531191626557202e+00	-2.220949832785648007e-03	7.765197629472427820e+01	2.294379259436563068e-01	0.000000000000000000e+00	0.000000000000000000e+00	9.773733057290300508e+00	1.000000000000000000e+00
5.590000000000000000e+02	1.119843758861476601e+01	1.612035972464767752e+01	-3.924392701954730958e-03	1.384387809774785012e+02	1.056914588757182916e-01	0.000000000000000000e+00	0.000000000000000000e+00	8.252599091580011148e+00	1.000000000000000000e+00
5.590000000000000000e+02	1.015053982389021172e+02	2.382080027125823918e+01	-2.231305847484080142e-03	7.802152731058687607e+01	2.249701606385060559e-01	0.000000000000000000e+00	0.000000000000000000e+00	1.179233887909172296e+01	1.000000000000000000e+00
5.600000000000000000e+02	1.931296128967969850e+01	1.973167011381611857e+01	-2.778168187604401762e-03	9.753613203194328207e+01	1.711140345952796293e-01	0.000000000000000000e+00	0.000000000000000000e+00	8.881838639722095863e+00	1.000000000000000000e+00
5.600000000000000000e+02	9.891051084713891939e+00	2.426874191350977483e+01	-2.703436925454085361e-03	9.486937125102971891e+01	2.264650468509310510e-01	0.000000000000000000e+00	0.000000000000000000e+00	6.556666398804965823e+00	1.000000000000000000e+00
5.610000000000000000e+02	8.979876659154274421e+01	2.240163442035066410e+01	-3.562261978364458185e-03	1.255162639016672728e+02	1.871872318715999128e-01	0.000000000000000000e+00	0.000000000000000000e+00	7.654500439822355951e+00	1.000000000000000000e+00
5.610000000000000000e+02	2.555042554721843473e+01	3.015925300577208645e+01	-1.970484021954864787e-03	6.871418530787124723e+01	2.310660939636954847e-01	0.000000000000000000e+00	0.000000000000000000e+00	1.215073846861523243e+01	1.000000000000000000e+00
5.610000000000000000e+02	3.952694267648178794e+01	2.901682138592948590e+01	-2.155921671624361040e-03	7.533146751633597660e+01	2.359019799333427203e-01	0.000000000000000000e+00	0.000000000000000000e+00	1.246083182259341804e+01	1.000000000000000000e+00
5.630000000000000000e+02	1.147675004682011490e+02	1.676203337023339301e+01	4.080062670947025988e-03	-1.439938131839421374e+02	2.018301052065852863e-01	0.000000000000000000e+00	0.000000000000000000e+00	1.334755004065003803e+01	1.000000000000000000e+00
5.630000000000000000e+02	4.774764456546024860e+01	1.965239987878326033e+01	-3.105732199621474669e-03	1.092251472492800275e+02	9.084989270099008696e-02	0.000000000000000000e+00	0.000000000000000000e+00	1.156863055435757381e+01	1.000000000000000000e+00
5.630000000000000000e+02	1.276129066459905488e+02	2.038868915969932871e+01	-2.851488311603523479e-03	1.001525368069528241e+02	1.817534776794778040e-01	0.000000000000000000e+00	0.000000000000000000e+00	1.095732847356825168e+01	1.000000000000000000e+00
5.630000000000000000e+02	8.719434919422697305e+01	1.520383010210196773e+01	-3.052192092293301053e-03	1.073145859350406397e+02	1.768512306061585937e-01	0.000000000000000000e+00	0.000000000000000000e+00	4.509147154642464628e+00	1.000000000000000000e+00
5.640000000000000000e+02	1.029016044181950740e+01	3.081324999176048607e+01	-1.984396620786646730e-03	6.921065187163077326e+01	2.850963060387003978e-01	0.000000000000000000e+00	0.000000000000000000e+00	6.423967626574921042e+00	1.000000000000000000e+00
5.650000000000000000e+02	7.218177322542879892e+01	2.030999511624760601e+01	-2.596710652333030812e-03	9.106087891110618671e+01	1.448875853075056730e-01	0.000000000000000000e+00	0.000000000000000000e+00	9.403102074893819662e+00	1.000000000000000000e+00
5.650000000000000000e+02	6.687584009049496103e+01	4.859926698124247046e+00	-2.408563775108423909e-03	8.434691879860703523e+01	2.094080685648261886e-01	0.000000000000000000e+00	0.000000000000000000e+00	1.633577486858464312e+01	1.000000000000000000e+00
5.650000000000000000e+02	1.375643889376254663e+02	1.580272715844526132e+01	-2.067743161838709025e-03	7.218484607773653750e+01	3.275156356670732016e-01	0.000000000000000000e+00	0.000000000000000000e+00	1.095732847356825168e+01	1.000000000000000000e+00
5.660000000000000000e+02	4.424082075961646865e+01	8.628090390294515188e+00	-2.520426791277604727e-03	8.833871414330012328e+01	1.794591597553852891e-01	0.000000000000000000e+00	0.000000000000000000e+00	5.239549967227427274e+00	1.000000000000000000e+00
5.670000000000000000e+02	6.478971208547930871e+01	3.225595262159453824e+01	-3.331990543738846868e-03	1.172991026607784448e+02	1.148979522152622224e-01	0.000000000000000000e+00	0.000000000000000000e+00	8.086610137744253635e+00	1.000000000000000000e+00
5.680000000000000000e+02	8.771222771697884468e+01	1.968313918921490924e+01	-2.584373911365640993e-03	9.062064632263536623e+01	1.841728225639025496e-01	0.000000000000000000e+00	0.000000000000000000e+00	4.509147154642464628e+00	1.000000000000000000e+00
5.680000000000000000e+02	4.221181898545508915e+01	3.122934353195675072e+01	-1.877553062110596735e-03	6.539797423482839633e+01	2.815520384302873103e-01	0.000000000000000000e+00	0.000000000000000000e+00	1.283241946014053170e+01	1.000000000000000000e+00
5.680000000000000000e+02	7.246470259426030225e+01	2.970883970497898119e+01	1.899788060333338496e-03	-6.619142291370688724e+01	2.507102608103359831e-01	0.000000000000000000e+00	0.000000000000000000e+00	8.086610137744253635e+00	1.000000000000000000e+00
5.690000000000000000e+02	7.474595776984637396e+00	2.503917381583277901e+01	-2.491540660259675046e-03	8.730792195413569345e+01	2.872699065845027988e-01	0.000000000000000000e+00	0.000000000000000000e+00	5.377444839839697011e+00	1.000000000000000000e+00
5.700000000000000000e+02	4.003286111032105765e+01	1.174994231647144005e+01	1.216184674407828122e-03	-4.179725845253361882e+01	4.874484529952096690e-01	0.000000000000000000e+00	0.000000000000000000e+00	5.239549967227427274e+00	1.000000000000000000e+00
5.710000000000000000e+02	9.400942691007480789e+01	3.065826210474936531e+01	-2.733669132250543185e-03	9.594819771649335394e+01	2.671094862027492134e-01	0.000000000000000000e+00	0.000000000000000000e+00	1.100928394163812740e+01	1.000000000000000000e+00
5.710000000000000000e+02	6.139655758995308332e+01	6.125512224997638810e+00	-1.873408116877017414e-03	6.525006321245452057e+01	2.431708472581300962e-01	0.000000000000000000e+00	0.000000000000000000e+00	7.639145551163165848e+00	1.000000000000000000e+00
5.710000000000000000e+02	5.944369864722300889e+01	1.961435253504332366e+01	-2.852329734132835921e-03	1.001825626962096436e+02	2.292981588633636880e-01	0.000000000000000000e+00	0.000000000000000000e+00	1.362947067791387745e+01	1.000000000000000000e+00
5.730000000000000000e+02	1.141585522407325755e+02	6.102795943784481203e+00	-2.252825776710940323e-03	7.878945898494818323e+01	2.259392967818641962e-01	0.000000000000000000e+00	0.000000000000000000e+00	1.242885211792556888e+01	1.000000000000000000e+00
5.730000000000000000e+02	4.101240822345477000e+01	1.727650007339859428e+01	-2.584332422198847880e-03	9.061916579521414405e+01	2.957639668364200336e-01	0.000000000000000000e+00	0.000000000000000000e+00	5.612695714850421957e+00	1.000000000000000000e+00
5.740000000000000000e+02	1.282152130527130929e+01	2.446707207621395597e+01	-2.955176352222894844e-03	1.038526108083437123e+02	1.915853090952764903e-01	0.000000000000000000e+00	0.000000000000000000e+00	3.660029315461544197e+00	1.000000000000000000e+00
5.750000000000000000e+02	6.895393655637646191e+01	7.240217526733256470e+00	-2.087287971569075796e-03	7.288229625534121681e+01	2.565636030970904757e-01	0.000000000000000000e+00	0.000000000000000000e+00	7.639145551163165848e+00	1.000000000000000000e+00
5.750000000000000000e+02	7.523855954192673323e+01	1.905627345212266022e+01	-3.270952117821527422e-03	1.151209662867721306e+02	1.274378909794781078e-01	0.000000000000000000e+00	0.000000000000000000e+00	1.212514891935229144e+01	1.000000000000000000e+00
5.750000000000000000e+02	1.440307072342352228e+02	4.777569256486286164e+00	1.183013108180207317e-03	-4.061354190189696567e+01	4.605151170469045097e-01	0.000000000000000000e+00	0.000000000000000000e+00	5.216333143823642438e+00	1.000000000000000000e+00
5.760000000000000000e+02	8.306553049728360349e+01	2.946015350628804441e+01	-2.109666876653032343e-03	7.368088020375148517e+01	2.703511290704366798e-01	0.000000000000000000e+00	0.000000000000000000e+00	1.100928394163812740e+01	1.000000000000000000e+00
5.760000000000000000e+02	1.394939604967756281e+02	2.104247980685769903e+01	-2.253501007181433168e-03	7.881355436464571085e+01	3.289657824880494186e-01	0.000000000000000000e+00	0.000000000000000000e+00	8.525515861440302601e+00	1.000000000000000000e+00
5.770000000000000000e+02	2.873859472172503970e+01	9.485815708189607065e+00	-2.855376456831554104e-03	1.002912840046617617e+02	2.291435681003537450e-01	0.000000000000000000e+00	0.000000000000000000e+00	1.307663840942902667e+01	1.000000000000000000e+00
5.770000000000000000e+02	7.121149600393704304e+01	3.049314346001660425e+01	-2.416316690824813537e-03	8.462357907404316393e+01	1.421271618762665057e-01	0.000000000000000000e+00	0.000000000000000000e+00	1.189895802219480814e+01	1.000000000000000000e+00
5.780000000000000000e+02	1.337396654998376277e+01	2.084897605183421376e+01	-4.165422045878746336e-03	1.470398347122998643e+02	1.979466408420275103e-01	0.000000000000000000e+00	0.000000000000000000e+00	3.660029315461544197e+00	1.000000000000000000e+00
5.790000000000000000e+02	4.131471217465769286e+01	1.306907426723850918e+01	-2.784353082172934517e-03	9.775683798277110270e+01	1.612604903023991954e-01	0.000000000000000000e+00	0.000000000000000000e+00	8.242872385880682273e+00	1.000000000000000000e+00
5.790000000000000000e+02	4.906820024336831665e+01	1.586699634232857292e+01	-2.203116114186178063e-03	7.701558584753423986e+01	2.057270291986292854e-01	0.000000000000000000e+00	0.000000000000000000e+00	8.242872385880682273e+00	1.000000000000000000e+00
5.790000000000000000e+02	1.397789349495116085e+02	2.956323154980608692e+01	1.921608845128816535e-03	-6.697009052117067540e+01	3.837900263915740018e-01	0.000000000000000000e+00	0.000000000000000000e+00	4.585399163672517986e+00	1.000000000000000000e+00
5.800000000000000000e+02	1.398532667223780663e+02	7.901528641185080026e+00	-3.116231393527249104e-03	1.095998075685826620e+02	1.964904060976180311e-01	0.000000000000000000e+00	0.000000000000000000e+00	5.216333143823642438e+00	1.000000000000000000e+00
5.810000000000000000e+02	1.351995603425314698e+02	2.932825559538919435e+01	-2.376321012378626151e-03	8.319634629866483522e+01	2.971404748376134108e-01	0.000000000000000000e+00	0.000000000000000000e+00	4.585399163672517986e+00	1.000000000000000000e+00
5.820000000000000000e+02	9.319636084884251659e+01	3.176353808747690977e+01	-2.975868790075789951e-03	1.045910137221951857e+02	1.850704557440683296e-01	0.000000000000000000e+00	0.000000000000000000e+00	1.397961195294281644e+01	1.000000000000000000e+00
5.830000000000000000e+02	1.303270133686750967e+02	1.565303443872369193e+01	-2.731590842349530725e-03	9.587403461741119770e+01	1.988119153925933524e-01	0.000000000000000000e+00	0.000000000000000000e+00	9.138934651506996687e+00	1.000000000000000000e+00
5.830000000000000000e+02	9.951566969235082638e+01	1.801483155327018082e+01	-2.614023769913337118e-03	9.167869188027079019e+01	1.964539124719665297e-01	0.000000000000000000e+00	0.000000000000000000e+00	6.735178801053451458e+00	1.000000000000000000e+00
5.830000000000000000e+02	6.327113908906931528e+01	4.770827934006613980e+00	-2.586617719020387757e-03	9.070071586891917548e+01	2.434516966156459183e-01	0.000000000000000000e+00	0.000000000000000000e+00	1.424874138532951662e+01	1.000000000000000000e+00
5.830000000000000000e+02	2.586993001299568462e+01	1.955658108948402685e+01	-3.042800728888918425e-03	1.069794581868201107e+02	2.923038606738626033e-01	0.000000000000000000e+00	0.000000000000000000e+00	1.256261866044006936e+01	1.000000000000000000e+00
5.840000000000000000e+02	1.436678409490324668e+02	2.245177503135220931e+01	-2.841078257900377622e-03	9.978105742678506829e+01	1.386061194494880855e-01	0.000000000000000000e+00	0.000000000000000000e+00	8.105331806099579595e+00	1.000000000000000000e+00
5.850000000000000000e+02	6.275942348189454378e+01	1.901037772335655163e+01	-2.245268683689976077e-03	7.851978657870022005e+01	3.566917100026585352e-01	0.000000000000000000e+00	0.000000000000000000e+00	1.424874138532951662e+01	1.000000000000000000e+00
5.860000000000000000e+02	1.178448228385169756e+02	1.237104647537954349e+01	-2.590719940532705112e-03	9.084710230919719720e+01	2.790163975150333764e-01	0.000000000000000000e+00	0.000000000000000000e+00	1.246775227089234406e+01	1.000000000000000000e+00
5.870000000000000000e+02	4.284231534773731909e+01	3.054213295384003501e+01	-2.244842983424513629e-03	7.850459560320088315e+01	2.024307553380526592e-01	0.000000000000000000e+00	0.000000000000000000e+00	1.598668960844915077e+01	1.000000000000000000e+00
5.870000000000000000e+02	1.061211497321395285e+02	2.643630778674242521e+01	-3.544594887127281227e-03	1.248858194976993730e+02	1.680255915264002864e-01	0.000000000000000000e+00	0.000000000000000000e+00	6.586104514332460802e+00	1.000000000000000000e+00
5.880000000000000000e+02	1.002865741424323858e+02	1.132391683172393648e+01	-3.767691337235571595e-03	1.328469437499987862e+02	1.868843539610589577e-01	0.000000000000000000e+00	0.000000000000000000e+00	5.775930782725317236e+00	1.000000000000000000e+00
5.880000000000000000e+02	4.405836835288978648e+01	1.460176094671436253e+01	-2.657204257565082793e-03	9.321957353618044806e+01	3.193564328244666850e-01	0.000000000000000000e+00	0.000000000000000000e+00	5.699881377793218462e+00	1.000000000000000000e+00
5.880000000000000000e+02	1.081068022854837380e+02	2.015666156970853606e+01	-2.377444347813919851e-03	8.323643215826969310e+01	2.519888547761420794e-01	0.000000000000000000e+00	0.000000000000000000e+00	6.586104514332460802e+00	1.000000000000000000e+00
5.890000000000000000e+02	4.597458014648799463e+01	9.233634636446593547e+00	-3.124448182764816891e-03	1.098930210197311652e+02	1.953624730825195277e-01	0.000000000000000000e+00	0.000000000000000000e+00	5.699881377793218462e+00	1.000000000000000000e+00
5.900000000000000000e+02	9.527911920904726628e+01	1.420259213417659794e+01	-2.938522181516729434e-03	1.032583121440376175e+02	2.400407807887606770e-01	0.000000000000000000e+00	0.000000000000000000e+00	5.775930782725317236e+00	1.000000000000000000e+00
5.910000000000000000e+02	1.312463356446543514e+02	1.524694702014622116e+01	2.510916981954399926e-03	-8.799935969099503552e+01	2.046533986154678297e-01	0.000000000000000000e+00	0.000000000000000000e+00	1.175244318939902932e+01	1.000000000000000000e+00
5.920000000000000000e+02	5.651785470697203095e+01	1.417079472117415939e+01	-2.775395823204602087e-03	9.743720111014357599e+01	1.154535644503347225e-01	0.000000000000000000e+00	0.000000000000000000e+00	1.131295279674227316e+01	1.000000000000000000e+00
5.920000000000000000e+02	1.337203337575012370e+02	2.673603985890775903e+01	2.158443560664337346e-03	-7.542146030639614196e+01	1.876507988763682633e-01	0.000000000000000000e+00	0.000000000000000000e+00	8.622805940711172568e+00	1.000000000000000000e+00
5.920000000000000000e+02	3.362286940605091701e+01	1.740927940052737100e+01	1.486459101044791111e-03	-5.144191345099469004e+01	4.494877470186912083e-01	0.000000000000000000e+00	0.000000000000000000e+00	5.214053202287280087e+00	1.000000000000000000e+00
5.920000000000000000e+02	1.515730590065171768e+01	2.905959354198235189e+01	-1.683363207305402232e-03	5.846837243305286336e+01	2.549937409968303648e-01	0.000000000000000000e+00	0.000000000000000000e+00	8.172699916801510867e+00	1.000000000000000000e+00
5.930000000000000000e+02	1.010889583593103680e+01	1.689677652699152333e+01	-2.445302713067023723e-03	8.565793584905298985e+01	2.588758760610357923e-01	0.000000000000000000e+00	0.000000000000000000e+00	4.861494047251847306e+00	1.000000000000000000e+00
5.940000000000000000e+02	7.370842932814117887e+01	1.536455799238386177e+01	-3.492858505204447014e-03	1.230396235378256193e+02	1.113450312200678916e-01	0.000000000000000000e+00	0.000000000000000000e+00	4.932788326980391602e+00	1.000000000000000000e+00
5.940000000000000000e+02	4.618990644772787135e+01	1.878776187891898886e+01	-2.309070886750527046e-03	8.079654744104891506e+01	2.931429475321685185e-01	0.000000000000000000e+00	0.000000000000000000e+00	9.556553394470142848e+00	1.000000000000000000e+00
5.950000000000000000e+02	8.325849681859681084e+01	1.156155241535753220e+01	-2.519893442203301800e-03	8.831968175507380181e+01	2.117643129532049695e-01	0.000000000000000000e+00	0.000000000000000000e+00	1.027942802354055551e+01	1.000000000000000000e+00
5.950000000000000000e+02	1.603460642245780576e+01	2.093411708059707621e+01	-2.416455931745404434e-03	8.462854784100154859e+01	2.166324242249825227e-01	0.000000000000000000e+00	0.000000000000000000e+00	7.170367124566454642e+00	1.000000000000000000e+00
5.950000000000000000e+02	3.646652714495145631e+01	1.303892913306901669e+01	-3.310036687281328344e-03	1.165156864343408927e+02	1.506322984888192051e-01	0.000000000000000000e+00	0.000000000000000000e+00	5.214053202287280087e+00	1.000000000000000000e+00
5.960000000000000000e+02	9.666501340912415685e+01	2.872781934808620008e+01	-2.667459421324264602e-03	9.358552571908114714e+01	2.065825734152366699e-01	0.000000000000000000e+00	0.000000000000000000e+00	1.510854891260018995e+01	1.000000000000000000e+00
5.960000000000000000e+02	3.248801019882979801e+01	2.542971356204355260e+01	-2.285678691024994359e-03	7.996180454570172458e+01	2.549703359099856348e-01	0.000000000000000000e+00	0.000000000000000000e+00	8.100325274915219254e+00	1.000000000000000000e+00
5.970000000000000000e+02	9.834038770762006720e+01	1.242887013543275643e+01	-2.870472074159008576e-03	1.008299661986217899e+02	1.245625344978028570e-01	0.000000000000000000e+00	0.000000000000000000e+00	7.900069304738541298e+00	1.000000000000000000e+00
5.970000000000000000e+02	1.285806645293804138e+02	1.981241490396747906e+01	-3.570406043372493458e-03	1.258068822123409802e+02	7.685472142915616978e-02	0.000000000000000000e+00	0.000000000000000000e+00	8.622805940711172568e+00	1.000000000000000000e+00
5.980000000000000000e+02	7.191648843200832530e+00	1.300784423716289595e+01	-1.690439278288551452e-03	5.872087972435040371e+01	2.914063798385784221e-01	0.000000000000000000e+00	0.000000000000000000e+00	4.861494047251847306e+00	1.000000000000000000e+00
5.980000000000000000e+02	1.052352944845608818e+02	1.628520979331660712e+01	-1.534928882103699186e-03	5.317154182161382181e+01	3.989706110922737192e-01	0.000000000000000000e+00	0.000000000000000000e+00	7.900069304738541298e+00	1.000000000000000000e+00
5.980000000000000000e+02	1.206726740498433088e+02	2.326788296231394781e+01	-2.900437991689032609e-03	1.018992902182325082e+02	1.400235422652019723e-01	0.000000000000000000e+00	0.000000000000000000e+00	8.629981050193691772e+00	1.000000000000000000e+00
5.990000000000000000e+02	2.605959581996320296e+01	6.806185396322542047e+00	-2.514933240463893167e-03	8.814267856947969904e+01	1.210166377363023349e-01	0.000000000000000000e+00	0.000000000000000000e+00	1.213059413594297808e+01	1.000000000000000000e+00
5.990000000000000000e+02	5.894670648609891117e+01	1.464442817948376252e+01	-1.729680081246361785e-03	6.012117501347530180e+01	2.530063671406436177e-01	0.000000000000000000e+00	0.000000000000000000e+00	5.580406583490922223e+00	1.000000000000000000e+00
5.990000000000000000e+02	7.571356439428566887e+01	1.987142320506903204e+01	1.400651861950503963e-03	-4.837991003567903192e+01	4.187643452958844659e-01	0.000000000000000000e+00	0.000000000000000000e+00	3.814404547953974323e+00	1.000000000000000000e+00
6.000000000000000000e+02	7.189175646145423570e+01	9.846690399239335534e+00	-1.622648174872962437e-03	5.630177625035959466e+01	2.570434057492781976e-01	0.000000000000000000e+00	0.000000000000000000e+00	8.607685065164547566e+00	1.000000000000000000e+00
6.010000000000000000e+02	7.217399966025107005e+01	1.844974688852206768e+01	-2.595840746262461415e-03	9.102983659594487165e+01	1.437445547783970934e-01	0.000000000000000000e+00	0.000000000000000000e+00	3.814404547953974323e+00	1.000000000000000000e+00
6.010000000000000000e+02	4.710924451194149754e+01	2.669681052244916586e+01	-2.677605493926172534e-03	9.394758501952017582e+01	1.295676431828677311e-01	0.000000000000000000e+00	0.000000000000000000e+00	1.200880614149137848e+01	1.000000000000000000e+00
6.020000000000000000e+02	8.203800728102271478e+01	1.294490158257755574e+01	-2.503272124278998513e-03	8.772655543160196601e+01	1.685458305146424474e-01	0.000000000000000000e+00	0.000000000000000000e+00	9.379513826123439202e+00	1.000000000000000000e+00
6.020000000000000000e+02	7.814713274413043109e+01	3.200723328807193013e+01	-2.939179488601264146e-03	1.032817679335374379e+02	1.908196729794795488e-01	0.000000000000000000e+00	0.000000000000000000e+00	1.237740446475273615e+01	1.000000000000000000e+00
6.030000000000000000e+02	3.783990003698034599e+01	1.421462864262400139e+01	-3.731699382931760300e-03	1.315625825682917593e+02	1.893732217958219444e-01	0.000000000000000000e+00	0.000000000000000000e+00	5.001710469554415894e+00	1.000000000000000000e+00
6.030000000000000000e+02	9.425231012514687734e+01	2.199643673199618377e+01	-1.635185906517648211e-03	5.674918112577056206e+01	3.474534825563675433e-01	0.000000000000000000e+00	0.000000000000000000e+00	1.237917842929133627e+01	1.000000000000000000e+00
6.050000000000000000e+02	6.312185362903283448e+01	1.071365559807259160e+01	-3.284552112637362589e-03	1.156062776779078263e+02	1.693014498023941439e-01	0.000000000000000000e+00	0.000000000000000000e+00	8.812651380038865057e+00	1.000000000000000000e+00
6.050000000000000000e+02	1.195343176924489939e+02	2.363629796157855623e+01	-3.279984821671904239e-03	1.154432953854743573e+02	2.438748017125483836e-01	0.000000000000000000e+00	0.000000000000000000e+00	5.781919161573441102e+00	1.000000000000000000e+00
6.060000000000000000e+02	5.180569953822988793e+01	1.564444719463680400e+01	-2.431434522666810986e-03	8.516305398572863794e+01	1.929359770537693031e-01	0.000000000000000000e+00	0.000000000000000000e+00	1.200880614149137848e+01	1.000000000000000000e+00
6.070000000000000000e+02	1.197804267238328038e+02	1.713586658151340814e+01	-4.075193049267711830e-03	1.438200423183282055e+02	1.891593380032591254e-01	0.000000000000000000e+00	0.000000000000000000e+00	5.186461472368649517e+00	1.000000000000000000e+00
6.080000000000000000e+02	4.019577346996322120e+01	9.802489933447267489e+00	-1.843067665708349222e-03	6.416737408177876034e+01	2.413064772109001499e-01	0.000000000000000000e+00	0.000000000000000000e+00	5.001710469554415894e+00	1.000000000000000000e+00
6.080000000000000000e+02	2.951700405017118811e+01	3.025570855452725638e+01	1.274164373395789921e-03	-4.386624515102223398e+01	3.493114873071850868e-01	0.000000000000000000e+00	0.000000000000000000e+00	1.327697791918096826e+01	1.000000000000000000e+00
6.090000000000000000e+02	1.179343007868506561e+02	6.348186719749888240e+00	-2.719879076435968365e-03	9.545610406044151830e+01	1.474950999866927459e-01	0.000000000000000000e+00	0.000000000000000000e+00	1.094450628283872895e+01	1.000000000000000000e+00
6.100000000000000000e+02	3.207326260988054401e+01	1.722713668949417354e+01	-3.054925003375268382e-03	1.074121089780270637e+02	1.008859596198954378e-01	0.000000000000000000e+00	0.000000000000000000e+00	1.100457005631019136e+01	1.000000000000000000e+00
6.100000000000000000e+02	1.141063549957702179e+02	2.562823424430293073e+01	-4.148683303150753864e-03	1.464425181229048292e+02	2.337186911113381393e-01	0.000000000000000000e+00	0.000000000000000000e+00	5.781919161573441102e+00	1.000000000000000000e+00
6.110000000000000000e+02	1.354755089390386225e+01	2.250685009213886900e+01	-3.254985147621799503e-03	1.145511901490025934e+02	1.288057057954899998e-01	0.000000000000000000e+00	0.000000000000000000e+00	1.775016173392075203e+01	1.000000000000000000e+00
6.120000000000000000e+02	1.189775246958002697e+02	2.225980363594192823e+01	-3.525739029856332207e-03	1.242129543645034602e+02	2.740876293914358275e-01	0.000000000000000000e+00	0.000000000000000000e+00	5.186461472368649517e+00	1.000000000000000000e+00
6.130000000000000000e+02	1.268024518177776230e+02	2.414656451816821203e+01	-2.808272881185874814e-03	9.861040822980825737e+01	2.505752639273515214e-01	0.000000000000000000e+00	0.000000000000000000e+00	3.759274871961413300e+00	1.000000000000000000e+00
6.150000000000000000e+02	9.254513945498970884e+01	1.102723960445338669e+01	-1.331561451522416881e-02	4.735614765652028950e+02	2.543654905417447321e-02	0.000000000000000000e+00	0.000000000000000000e+00	2.121004576986436518e+01	1.000000000000000000e+00
6.160000000000000000e+02	1.295172752225412864e+02	2.674692630913267877e+01	-2.858147515492901955e-03	1.003901683316095585e+02	2.554788467755482184e-01	0.000000000000000000e+00	0.000000000000000000e+00	3.759274871961413300e+00	1.000000000000000000e+00
6.170000000000000000e+02	4.823991148552535435e+01	1.298335714076915615e+01	-2.683147721793421783e-03	9.414535761816220827e+01	2.119863133274303424e-01	0.000000000000000000e+00	0.000000000000000000e+00	3.930295982305362923e+00	1.000000000000000000e+00
6.170000000000000000e+02	1.326760010964353000e+02	1.368616721808873926e+01	-2.762751704764967661e-03	9.698599985656083788e+01	1.713470640884370289e-01	0.000000000000000000e+00	0.000000000000000000e+00	1.199660338613934663e+01	1.000000000000000000e+00
6.170000000000000000e+02	1.454594125636527480e+01	1.777898996494356254e+01	-5.097394943499536195e-03	1.802969844075692833e+02	7.100963787323233412e-02	0.000000000000000000e+00	0.000000000000000000e+00	1.735207548881344763e+01	1.000000000000000000e+00
6.170000000000000000e+02	7.208553200652266923e+01	2.298337456482228802e+01	-2.588582579724984026e-03	9.077083128402398415e+01	2.849155468151549631e-01	0.000000000000000000e+00	0.000000000000000000e+00	4.142550091487963826e+00	1.000000000000000000e+00
6.170000000000000000e+02	9.830901286063587463e+01	3.185521770848759715e+01	-2.214037192857459032e-03	7.740530098746140197e+01	3.385385492814998454e-01	0.000000000000000000e+00	0.000000000000000000e+00	7.601246254268114733e+00	1.000000000000000000e+00
6.180000000000000000e+02	4.200503066880048664e+01	1.041226370955196856e+01	-2.286149233150740374e-03	7.997859568839892574e+01	2.313861296867112394e-01	0.000000000000000000e+00	0.000000000000000000e+00	6.744201971383414040e+00	1.000000000000000000e+00
6.180000000000000000e+02	6.360360119173528659e+01	1.348255067835480148e+01	-3.380937674529010430e-03	1.190457651012829672e+02	9.302971447105545799e-02	0.000000000000000000e+00	0.000000000000000000e+00	8.157977359794614358e+00	1.000000000000000000e+00
6.180000000000000000e+02	3.208921870776631380e+01	2.672543152631609331e+01	-2.814127247911973103e-03	9.881931940209439347e+01	1.827603478560413386e-01	0.000000000000000000e+00	0.000000000000000000e+00	1.310083024511131100e+01	1.000000000000000000e+00
6.190000000000000000e+02	5.584532009887757198e+01	1.600478561727861404e+01	-2.573434016813196546e-03	9.023025974410940364e+01	2.411353231125725749e-01	0.000000000000000000e+00	0.000000000000000000e+00	4.449140699604969384e+00	1.000000000000000000e+00
6.200000000000000000e+02	1.190860719850753782e+02	8.083998892326206942e+00	-2.992982637247769244e-03	1.052017157916582164e+02	8.273734618065142765e-02	0.000000000000000000e+00	0.000000000000000000e+00	8.397765863657125962e+00	1.000000000000000000e+00
6.200000000000000000e+02	1.120105407428238209e+02	1.945126443011287165e+01	-2.448482718261483799e-03	8.577141330001093422e+01	2.230775408389992220e-01	0.000000000000000000e+00	0.000000000000000000e+00	1.338946855430155836e+01	1.000000000000000000e+00
6.200000000000000000e+02	6.795068990727173741e+01	2.273078383904423916e+01	-3.074303582601743343e-03	1.081036272741725668e+02	2.518952566857842745e-01	0.000000000000000000e+00	0.000000000000000000e+00	4.142550091487963826e+00	1.000000000000000000e+00
6.200000000000000000e+02	5.479289621277327171e+01	2.902327413981642934e+01	-2.845230305576026530e-03	9.992922189749388906e+01	1.878299194556026785e-01	0.000000000000000000e+00	0.000000000000000000e+00	1.306095859604078591e+01	1.000000000000000000e+00
6.210000000000000000e+02	7.949061355610116664e+01	1.510130954446931106e+01	-2.912861650282694975e-03	1.023426244339239020e+02	1.537052426129680294e-01	0.000000000000000000e+00	0.000000000000000000e+00	7.280600830302287108e+00	1.000000000000000000e+00
6.210000000000000000e+02	9.772720185565913198e+01	2.427627051428489580e+01	-2.309598332452395854e-03	8.081536916935019121e+01	2.622391301800794938e-01	0.000000000000000000e+00	0.000000000000000000e+00	7.601246254268114733e+00	1.000000000000000000e+00
6.220000000000000000e+02	3.139785285893139033e+01	1.364285661255052950e+01	-2.988654194332415921e-03	1.050472567141991789e+02	1.212536555007823758e-01	0.000000000000000000e+00	0.000000000000000000e+00	8.823621612124570746e+00	1.000000000000000000e+00
6.220000000000000000e+02	5.357661417824613892e+01	1.153740797597902912e+01	-2.376120030898359187e-03	8.318917433991765620e+01	3.357980223110461626e-01	0.000000000000000000e+00	0.000000000000000000e+00	4.255290016431585443e+00	1.000000000000000000e+00
6.250000000000000000e+02	1.249435450304469128e+02	1.410167959368872026e+01	-2.234626148812863047e-03	7.814001118346196506e+01	2.194538872191804657e-01	0.000000000000000000e+00	0.000000000000000000e+00	8.397765863657125962e+00	1.000000000000000000e+00
6.260000000000000000e+02	8.530748264896216426e+01	5.168138688566149774e+00	-3.339121622971877659e-03	1.175535729035796777e+02	1.173948947136898013e-01	0.000000000000000000e+00	0.000000000000000000e+00	1.151103163474262381e+01	1.000000000000000000e+00
6.260000000000000000e+02	3.827026907354560592e+01	1.917695037097741562e+01	-2.842558194708845638e-03	9.983386849039476374e+01	1.703851958662061516e-01	0.000000000000000000e+00	0.000000000000000000e+00	8.823621612124570746e+00	1.000000000000000000e+00
6.260000000000000000e+02	6.740066165197526971e+01	2.860173475805870424e+01	-1.608315754279894972e-03	5.579032848361010366e+01	3.594880976674994510e-01	0.000000000000000000e+00	0.000000000000000000e+00	5.121064242257924448e+00	1.000000000000000000e+00
6.270000000000000000e+02	6.181686962317204603e+01	1.035774906479179691e+01	-3.711770211163304811e-03	1.308514165563848906e+02	7.350473385051259356e-02	0.000000000000000000e+00	0.000000000000000000e+00	8.324266030370155889e+00	1.000000000000000000e+00
6.270000000000000000e+02	7.208927405439138170e+01	1.880843407248897847e+01	-4.207067968821457185e-03	1.485259559257376907e+02	1.048309035209123996e-01	0.000000000000000000e+00	0.000000000000000000e+00	3.869931411441395408e+00	1.000000000000000000e+00
6.270000000000000000e+02	2.051607989638971219e+01	2.051148146029873587e+01	2.591839269141437731e-03	-9.088704518649957720e+01	1.987617639110285106e-01	0.000000000000000000e+00	0.000000000000000000e+00	1.286821627528101253e+01	1.000000000000000000e+00
6.270000000000000000e+02	4.690266464534189339e+01	6.440526847622115802e+00	-2.805612898791387533e-03	9.851548762331199782e+01	2.791826688711330773e-01	0.000000000000000000e+00	0.000000000000000000e+00	8.397606778383567061e+00	1.000000000000000000e+00
6.270000000000000000e+02	7.869103240736437499e+01	1.630071838345065061e+01	-2.697331881314331704e-03	9.465151473677877902e+01	2.189333657631440389e-01	0.000000000000000000e+00	0.000000000000000000e+00	6.982791247955043801e+00	1.000000000000000000e+00
6.280000000000000000e+02	1.264169837263086578e+02	2.703526806103218050e+01	-2.936982859055860175e-03	1.032033819227392115e+02	1.412107113627291133e-01	0.000000000000000000e+00	0.000000000000000000e+00	1.160994903387831378e+01	1.000000000000000000e+00
6.280000000000000000e+02	6.231621908556397926e+01	2.921307980154699280e+01	-2.520548346167644088e-03	8.834305179001125907e+01	1.262775396344369971e-01	0.000000000000000000e+00	0.000000000000000000e+00	4.169091092608447902e+00	1.000000000000000000e+00
6.290000000000000000e+02	1.011604571440176557e+02	3.088339497726244431e+01	-4.209534897389999135e-03	1.486139874692525211e+02	1.269081334375091741e-01	0.000000000000000000e+00	0.000000000000000000e+00	9.724523216179630225e+00	1.000000000000000000e+00
6.300000000000000000e+02	1.316664057308417313e+01	8.307149854531965971e+00	-1.366228616292366679e-03	4.715152771171630519e+01	3.187732719285869543e-01	0.000000000000000000e+00	0.000000000000000000e+00	1.424640194261229809e+01	1.000000000000000000e+00
6.300000000000000000e+02	1.100494476665686676e+02	1.207416000707997128e+01	-2.807018638499742327e-03	9.856565098753931409e+01	1.550283494273448914e-01	0.000000000000000000e+00	0.000000000000000000e+00	1.438762282856585273e+01	1.000000000000000000e+00
6.310000000000000000e+02	9.362659785498689757e+01	1.398017306305663254e+01	-3.163893688529889874e-03	1.113006210619465861e+02	9.985962744433674043e-02	0.000000000000000000e+00	0.000000000000000000e+00	9.195444942723936421e+00	1.000000000000000000e+00
6.310000000000000000e+02	1.330815886791265541e+02	9.768528873103814902e+00	-1.849935092926105864e-03	6.441243598817685267e+01	2.558769862405241291e-01	0.000000000000000000e+00	0.000000000000000000e+00	9.703753201236382964e+00	1.000000000000000000e+00
6.330000000000000000e+02	1.399306180979920100e+02	1.664265588749777791e+01	-3.315108876304892135e-03	1.166966858497423374e+02	1.779451282773366616e-01	0.000000000000000000e+00	0.000000000000000000e+00	3.603281773261103105e+00	1.000000000000000000e+00
6.330000000000000000e+02	5.761670824045008032e+01	1.963090738942563362e+01	-2.493933281051059856e-03	8.739330184879382557e+01	2.025472808534781732e-01	0.000000000000000000e+00	0.000000000000000000e+00	8.783306667919774213e+00	1.000000000000000000e+00
6.330000000000000000e+02	6.648164243920123795e+01	2.938791922341870588e+01	2.259939009043899182e-03	-7.904329236692566951e+01	1.822856818915311594e-01	0.000000000000000000e+00	0.000000000000000000e+00	4.169091092608447902e+00	1.000000000000000000e+00
6.340000000000000000e+02	5.082376882151525166e+00	2.652837464630192343e+01	-2.761524442981492643e-03	9.694220541902674881e+01	1.325760826913002788e-01	0.000000000000000000e+00	0.000000000000000000e+00	1.993410023895595984e+01	1.000000000000000000e+00
6.340000000000000000e+02	9.907994842379891054e+01	2.138403524899073460e+01	-2.069183147540433910e-03	7.223623149909758467e+01	1.918823788622463500e-01	0.000000000000000000e+00	0.000000000000000000e+00	8.284414683031586790e+00	1.000000000000000000e+00
6.340000000000000000e+02	7.656993212664356463e+01	2.209219654202612659e+01	-2.454327627183317071e-03	8.597998697362832843e+01	1.287777963732867903e-01	0.000000000000000000e+00	0.000000000000000000e+00	1.184129508021377930e+01	1.000000000000000000e+00
6.340000000000000000e+02	5.159854161797814243e+01	2.602841835283075156e+01	-2.497470249249330275e-03	8.751951740842821437e+01	1.834302271970311704e-01	0.000000000000000000e+00	0.000000000000000000e+00	6.108284353447777093e+00	1.000000000000000000e+00
6.350000000000000000e+02	5.212285567322813051e+01	5.947335972597159959e+00	-1.045773536013785933e-03	3.571619241104242093e+01	4.333515239433040067e-01	0.000000000000000000e+00	0.000000000000000000e+00	1.454125359534948814e+01	1.000000000000000000e+00
6.350000000000000000e+02	8.119395885744707186e+01	1.119106605159029932e+01	-2.925247013122758265e-03	1.027845920781051348e+02	1.253232703518480928e-01	0.000000000000000000e+00	0.000000000000000000e+00	1.184129508021377930e+01	1.000000000000000000e+00
6.380000000000000000e+02	9.628345101280106633e+01	2.918218431596244145e+01	-7.319146933704392781e-03	2.595794814765671390e+02	4.958791575792531603e-02	0.000000000000000000e+00	0.000000000000000000e+00	4.175078723525006197e+00	1.000000000000000000e+00
6.390000000000000000e+02	4.957767130984340298e+01	2.026411258888360223e+01	-3.261443547400280207e-03	1.147816560442803961e+02	1.042984161213376115e-01	0.000000000000000000e+00	0.000000000000000000e+00	6.108284353447777093e+00	1.000000000000000000e+00
6.390000000000000000e+02	1.017652037729980918e+02	6.274374827414335165e+00	-2.390833628651792709e-03	8.371422428964379492e+01	2.215303383470142995e-01	0.000000000000000000e+00	0.000000000000000000e+00	1.534641438075210829e+01	1.000000000000000000e+00
6.390000000000000000e+02	1.164452665326332834e+02	1.577004515338707691e+01	-2.461123968018671688e-03	8.622251218559370045e+01	2.119981630036719134e-01	0.000000000000000000e+00	0.000000000000000000e+00	9.554741404157985230e+00	1.000000000000000000e+00
6.390000000000000000e+02	1.271150654645938118e+02	2.722574102290244014e+01	2.381706658472935827e-03	-8.338853132767312104e+01	1.664044381201775780e-01	0.000000000000000000e+00	0.000000000000000000e+00	1.072182284577437450e+01	1.000000000000000000e+00
6.410000000000000000e+02	1.030596659570586837e+02	2.722196722485786680e+01	-2.542740949925187052e-03	8.913498763618939336e+01	3.170244554050680730e-01	0.000000000000000000e+00	0.000000000000000000e+00	4.243953012191473917e+00	1.000000000000000000e+00
6.420000000000000000e+02	5.517910852869604099e+01	1.075685964073587719e+01	-4.266493871307937800e-03	1.506465499256433986e+02	1.351343375552560566e-01	0.000000000000000000e+00	0.000000000000000000e+00	1.103467070359651458e+01	1.000000000000000000e+00
6.430000000000000000e+02	2.131478998020340043e+01	7.010038312003121774e+00	-2.549143661674896973e-03	8.936346632227495945e+01	1.721478663273304788e-01	0.000000000000000000e+00	0.000000000000000000e+00	2.124855789648463755e+01	1.000000000000000000e+00
6.430000000000000000e+02	9.320767726296047329e+01	3.200546223133363810e+01	-2.633162960587009764e-03	9.236166767377893905e+01	1.668075653066407593e-01	0.000000000000000000e+00	0.000000000000000000e+00	4.175078723525006197e+00	1.000000000000000000e+00
6.430000000000000000e+02	1.165632368183491252e+02	2.532405825323255755e+01	-1.955687326865685784e-03	6.818617005674930454e+01	2.470275407683203417e-01	0.000000000000000000e+00	0.000000000000000000e+00	9.554741404157985230e+00	1.000000000000000000e+00
6.450000000000000000e+02	1.067574168873215683e+02	2.513923459020956486e+01	-2.806199300158303267e-03	9.853641316534312011e+01	2.191619228509305017e-01	0.000000000000000000e+00	0.000000000000000000e+00	4.243953012191473917e+00	1.000000000000000000e+00
6.450000000000000000e+02	9.475559393364076755e+01	1.927438706038113025e+01	-1.084710103524192271e-03	3.710563115718977656e+01	4.973247122431098122e-01	0.000000000000000000e+00	0.000000000000000000e+00	1.149441789047606299e+01	1.000000000000000000e+00
6.450000000000000000e+02	3.174580878544851359e+01	2.552206303554113020e+01	-3.533673515068235221e-03	1.244960938883252481e+02	1.777857303218777218e-01	0.000000000000000000e+00	0.000000000000000000e+00	1.045943903948032272e+01	1.000000000000000000e+00
6.460000000000000000e+02	1.058179922115420624e+01	2.713319990224127665e+01	-2.261706073682459919e-03	7.910634949375398151e+01	2.402420913569223160e-01	0.000000000000000000e+00	0.000000000000000000e+00	2.122524588410653124e+01	1.000000000000000000e+00
6.490000000000000000e+02	4.072597802915510101e+01	2.015956125232545304e+01	-3.069671897493303579e-03	1.079383470976932244e+02	1.208324685050091718e-01	0.000000000000000000e+00	0.000000000000000000e+00	1.045943903948032272e+01	1.000000000000000000e+00
6.500000000000000000e+02	4.444010511033817323e+01	9.070018655858705259e+00	-2.580157677361448638e-03	9.047019138367129187e+01	3.744487203659957464e-01	0.000000000000000000e+00	0.000000000000000000e+00	7.874346484889920283e+00	1.000000000000000000e+00
6.500000000000000000e+02	1.316270789783995099e+02	9.013095603950112888e+00	-3.238680541993413983e-03	1.139693656007889757e+02	2.844526655303417639e-01	0.000000000000000000e+00	0.000000000000000000e+00	5.363768768724067826e+00	1.000000000000000000e+00
6.510000000000000000e+02	4.757540242511178974e+01	3.090384366130722071e+01	-3.076717378355221365e-03	1.081897627904651102e+02	1.895508102474615653e-01	0.000000000000000000e+00	0.000000000000000000e+00	1.056772266623267775e+01	1.000000000000000000e+00
6.510000000000000000e+02	6.110614525900052030e+01	1.114895377476676508e+01	-2.433265610564089732e-03	8.522839576171853082e+01	2.520975004464253155e-01	0.000000000000000000e+00	0.000000000000000000e+00	1.574316314474923928e+01	1.000000000000000000e+00
6.510000000000000000e+02	1.276484242675406620e+02	1.373296359682291445e+01	-2.460703782716497368e-03	8.620751800976536572e+01	4.434754482495281147e-01	0.000000000000000000e+00	0.000000000000000000e+00	5.822448626566814056e+00	1.000000000000000000e+00
6.510000000000000000e+02	8.128851195571418486e+01	2.286926951794675134e+01	-2.520637326873370870e-03	8.834622703755107409e+01	2.308518655210406445e-01	0.000000000000000000e+00	0.000000000000000000e+00	7.995611936807782705e+00	1.000000000000000000e+00
6.520000000000000000e+02	1.052102381097412973e+02	1.216123608822237401e+01	-2.339972242939152361e-03	8.189925228490812970e+01	3.639571761989206511e-01	0.000000000000000000e+00	0.000000000000000000e+00	5.149749372585889162e+00	1.000000000000000000e+00
6.520000000000000000e+02	1.006558866340624689e+02	1.757150399045591271e+01	-3.044364860158904531e-03	1.070352737024019234e+02	1.431392603636006955e-01	0.000000000000000000e+00	0.000000000000000000e+00	6.395532001399296895e+00	1.000000000000000000e+00
6.520000000000000000e+02	1.283477070407993779e+02	4.768600922692936450e+00	-3.021332252575590488e-03	1.062133625929413654e+02	2.805655462821049495e-01	0.000000000000000000e+00	0.000000000000000000e+00	5.363768768724067826e+00	1.000000000000000000e+00
6.540000000000000000e+02	1.748337376426938050e+01	1.256647202217131820e+01	-2.007725799747121093e-03	7.004314603421522634e+01	2.179276504956511040e-01	0.000000000000000000e+00	0.000000000000000000e+00	1.112762043425420089e+01	1.000000000000000000e+00
6.550000000000000000e+02	3.758478613996729933e+01	5.195752999173369524e+00	-2.139392798223253497e-03	7.474164004560360297e+01	1.797632074309321037e-01	0.000000000000000000e+00	0.000000000000000000e+00	7.874346484889920283e+00	1.000000000000000000e+00
6.550000000000000000e+02	1.091482023616840138e+02	8.842749060845289222e+00	-2.861756699136345193e-03	1.005189608759143738e+02	1.998500287092176420e-01	0.000000000000000000e+00	0.000000000000000000e+00	5.149749372585889162e+00	1.000000000000000000e+00
6.550000000000000000e+02	4.834169440020392017e+01	2.036394048531374779e+01	-1.919341506979944326e-03	6.688918129685809788e+01	2.431342704450155656e-01	0.000000000000000000e+00	0.000000000000000000e+00	1.056772266623267775e+01	1.000000000000000000e+00
6.560000000000000000e+02	1.333146894523556512e+02	1.507249592728878795e+01	-1.275409670416671748e-02	4.535238961306523606e+02	4.137250480204757164e-02	0.000000000000000000e+00	0.000000000000000000e+00	5.822448626566814056e+00	1.000000000000000000e+00
6.560000000000000000e+02	7.289158891090855263e+01	2.272187607353037109e+01	-2.629882666645174446e-03	9.224461145149328445e+01	1.357388409805150298e-01	0.000000000000000000e+00	0.000000000000000000e+00	8.398216563523758893e+00	1.000000000000000000e+00
6.570000000000000000e+02	3.416565076409163737e+01	2.358321222709197329e+01	-2.809412627811069037e-03	9.865107971738642334e+01	1.714882045897387908e-01	0.000000000000000000e+00	0.000000000000000000e+00	1.408420794162617895e+01	1.000000000000000000e+00
6.570000000000000000e+02	9.665464162969240647e+01	2.256077928812451461e+01	-2.777758880057564113e-03	9.752152602527577585e+01	2.395951236383254690e-01	0.000000000000000000e+00	0.000000000000000000e+00	6.395532001399296895e+00	1.000000000000000000e+00
6.580000000000000000e+02	2.983286951833290601e+01	1.018202123452092778e+01	-2.423260215939228735e-03	8.487135650913005236e+01	1.773126709315846483e-01	0.000000000000000000e+00	0.000000000000000000e+00	7.269791452162174927e+00	1.000000000000000000e+00
6.580000000000000000e+02	1.410226405296065764e+02	9.969668405179250570e+00	-2.205956715270553092e-03	7.711695177322668826e+01	2.582024064980938949e-01	0.000000000000000000e+00	0.000000000000000000e+00	9.243990400778889338e+00	1.000000000000000000e+00
6.590000000000000000e+02	1.163618011515077342e+02	9.592752439895713579e+00	-2.516287738215741438e-03	8.819101338115729050e+01	1.840435383224469090e-01	0.000000000000000000e+00	0.000000000000000000e+00	7.252483200196557789e+00	1.000000000000000000e+00
6.590000000000000000e+02	6.101179990801931297e+01	1.716512867800208397e+01	-1.846963818353165908e-03	6.430640702155102417e+01	2.591092769479864666e-01	0.000000000000000000e+00	0.000000000000000000e+00	7.323825417834865625e+00	1.000000000000000000e+00
6.600000000000000000e+02	9.343739008399667512e+01	7.104475121498047940e+00	-1.777526946196890346e-03	6.182857482539186122e+01	3.389877757394641478e-01	0.000000000000000000e+00	0.000000000000000000e+00	7.298500197968682990e+00	1.000000000000000000e+00
6.610000000000000000e+02	1.004239504798640752e+02	4.993532447087853932e+00	-2.954469405707720823e-03	1.038273836519084625e+02	1.788633972291464591e-01	0.000000000000000000e+00	0.000000000000000000e+00	7.298500197968682990e+00	1.000000000000000000e+00
6.610000000000000000e+02	1.089478004206109318e+02	1.539749142629744583e+01	-2.252367699768714673e-03	7.877311265827017905e+01	1.720984948508866852e-01	0.000000000000000000e+00	0.000000000000000000e+00	9.416071449282366501e+00	1.000000000000000000e+00
6.610000000000000000e+02	1.121088373432069858e+02	2.804404613668630120e+01	-3.111763900454384262e-03	1.094403865314836821e+02	1.532789645408038082e-01	0.000000000000000000e+00	0.000000000000000000e+00	1.303562428381832738e+01	1.000000000000000000e+00
6.610000000000000000e+02	8.286341390087903847e+01	4.902789326337941844e+00	-1.921752383340818819e-03	6.697521263557521820e+01	3.505879074037526744e-01	0.000000000000000000e+00	0.000000000000000000e+00	6.325909692989624133e+00	1.000000000000000000e+00
6.620000000000000000e+02	6.136069074695500092e+01	9.849618174050169372e+00	-2.623321043988032474e-03	9.201046208136725113e+01	1.587087681317199683e-01	0.000000000000000000e+00	0.000000000000000000e+00	7.323825417834865625e+00	1.000000000000000000e+00
6.630000000000000000e+02	8.610845112741054663e+01	1.033297043218374789e+01	-2.711751683675078881e-03	9.516608069348399113e+01	1.971814514966252485e-01	0.000000000000000000e+00	0.000000000000000000e+00	6.325909692989624133e+00	1.000000000000000000e+00
6.630000000000000000e+02	3.507015447652847939e+01	1.522391711053707297e+01	-3.282464259825027073e-03	1.155317733294457696e+02	2.241885324298811266e-01	0.000000000000000000e+00	0.000000000000000000e+00	7.269791452162174927e+00	1.000000000000000000e+00
6.630000000000000000e+02	1.315712501168902122e+02	3.045405399808591085e+01	-2.989266650419646933e-03	1.050691120104495440e+02	1.772707007482406949e-01	0.000000000000000000e+00	0.000000000000000000e+00	8.965972420755290884e+00	1.000000000000000000e+00
6.630000000000000000e+02	2.025671784099905892e+01	6.988990725617527211e+00	1.985005919687590596e-03	-6.923239450471547229e+01	2.769723268125869886e-01	0.000000000000000000e+00	0.000000000000000000e+00	9.885219506806706136e+00	1.000000000000000000e+00
6.630000000000000000e+02	8.232141098465375251e+01	1.971842908951227713e+01	-2.866704311446399787e-03	1.006955148118171195e+02	1.392097161393116567e-01	0.000000000000000000e+00	0.000000000000000000e+00	3.937300251674012319e+00	1.000000000000000000e+00
6.640000000000000000e+02	2.782844460810124687e+01	1.334402955021176140e+01	-2.346309309130989451e-03	8.212538843061449256e+01	3.604502191051279780e-01	0.000000000000000000e+00	0.000000000000000000e+00	7.481733693332195401e+00	1.000000000000000000e+00
6.660000000000000000e+02	1.260267410625004629e+02	2.340798553435845619e+01	-2.020220674453700009e-03	7.048902157373055388e+01	1.785467058602330237e-01	0.000000000000000000e+00	0.000000000000000000e+00	8.965972420755290884e+00	1.000000000000000000e+00
6.660000000000000000e+02	5.701603073761548046e+01	1.913701766030881046e+01	-2.146908633361278244e-03	7.500984017771941126e+01	2.229242875458060658e-01	0.000000000000000000e+00	0.000000000000000000e+00	1.025338284733927985e+01	1.000000000000000000e+00
6.680000000000000000e+02	8.597999975810262185e+01	1.826341656082871268e+01	-3.494473213556085252e-03	1.230972438801142488e+02	8.899415891942052959e-02	0.000000000000000000e+00	0.000000000000000000e+00	3.937300251674012319e+00	1.000000000000000000e+00
6.680000000000000000e+02	1.079021611455993792e+02	2.005241932428418039e+01	2.141149966123259696e-03	-7.480434401053585702e+01	2.968205898347863192e-01	0.000000000000000000e+00	0.000000000000000000e+00	1.843258586727121084e+01	1.000000000000000000e+00
6.680000000000000000e+02	9.443770843845168628e+00	2.575582761664082909e+01	-2.019896236612286379e-03	7.047744411489431116e+01	2.258219297411010462e-01	0.000000000000000000e+00	0.000000000000000000e+00	6.964457199329786796e+00	1.000000000000000000e+00
6.700000000000000000e+02	1.250439832978688770e+02	1.032054708707224577e+01	-3.614891202293874645e-03	1.273943206381182449e+02	1.361357086925693016e-01	0.000000000000000000e+00	0.000000000000000000e+00	1.243193697247825469e+01	1.000000000000000000e+00
6.700000000000000000e+02	1.415397700746371470e+02	8.274758088572433223e+00	-2.155143761665398276e-03	7.530370805249242494e+01	2.279635639170589645e-01	0.000000000000000000e+00	0.000000000000000000e+00	4.679520810045432633e+00	1.000000000000000000e+00
6.700000000000000000e+02	1.356565929116903817e+02	1.679554315442975110e+01	-1.042994787445069649e-03	3.561703367225159411e+01	4.808352961752244692e-01	0.000000000000000000e+00	0.000000000000000000e+00	1.035449427394478938e+01	1.000000000000000000e+00
6.710000000000000000e+02	5.363983361673742678e+00	2.011145004408122716e+01	-2.712535099749905244e-03	9.519403664128107323e+01	1.926437779631029468e-01	0.000000000000000000e+00	0.000000000000000000e+00	6.964457199329786796e+00	1.000000000000000000e+00
6.720000000000000000e+02	9.015589723839241287e+00	9.978905259480871592e+00	-3.451831590143114754e-03	1.215755914192811105e+02	6.575794573864268688e-02	0.000000000000000000e+00	0.000000000000000000e+00	1.077045462532289832e+01	1.000000000000000000e+00
6.720000000000000000e+02	4.497462979864582877e+01	1.130073354012764320e+01	-3.031079770218168216e-03	1.065611995893004433e+02	1.396060492145511089e-01	0.000000000000000000e+00	0.000000000000000000e+00	3.682150575337434617e+00	1.000000000000000000e+00
6.730000000000000000e+02	3.418211210362132135e+01	2.272285478303972539e+01	-3.057136462756590654e-03	1.074910241866961087e+02	1.740709463858404193e-01	0.000000000000000000e+00	0.000000000000000000e+00	7.351677317551824409e+00	1.000000000000000000e+00
6.740000000000000000e+02	7.144495386567923845e+01	2.894558681426915214e+01	-3.539597116987772563e-03	1.247074756959681139e+02	1.376757047420420488e-01	0.000000000000000000e+00	0.000000000000000000e+00	6.126028615363290797e+00	1.000000000000000000e+00
6.740000000000000000e+02	4.285047817893932631e+01	3.105793712356205916e+01	-3.396335341146866724e-03	1.195952258259190444e+02	1.161657348363468456e-01	0.000000000000000000e+00	0.000000000000000000e+00	8.690115765859177444e+00	1.000000000000000000e+00
6.750000000000000000e+02	1.380986345300485709e+02	5.103559391641359078e+00	-1.393072376330190291e-03	4.810943855680725534e+01	3.624942249089649904e-01	0.000000000000000000e+00	0.000000000000000000e+00	4.679520810045432633e+00	1.000000000000000000e+00
6.750000000000000000e+02	7.736199480959430730e+01	3.053204609968512173e+01	-3.055546623887816539e-03	1.074342913038138363e+02	2.178876780270667668e-01	0.000000000000000000e+00	0.000000000000000000e+00	6.126028615363290797e+00	1.000000000000000000e+00
6.760000000000000000e+02	5.705986542597793942e+01	2.935725299858736292e+01	-2.268355710335250366e-03	7.934363961468514503e+01	3.947687333828626688e-01	0.000000000000000000e+00	0.000000000000000000e+00	5.467495130744222998e+00	1.000000000000000000e+00
6.770000000000000000e+02	1.340634215671961194e+01	3.156313329819683844e+01	-3.190240245508193639e-03	1.122407893775910139e+02	1.651085168143974213e-01	0.000000000000000000e+00	0.000000000000000000e+00	1.232001400690342052e+01	1.000000000000000000e+00
6.780000000000000000e+02	3.357297655958904414e+01	1.539645639976827773e+01	-2.285911117650048403e-03	7.997009861421200583e+01	1.790605273230818639e-01	0.000000000000000000e+00	0.000000000000000000e+00	3.653090423875451354e+00	1.000000000000000000e+00
6.780000000000000000e+02	6.318936333043774312e+01	2.022508013162491380e+01	-2.177666443077135722e-03	7.610742261239134621e+01	2.690157819119273208e-01	0.000000000000000000e+00	0.000000000000000000e+00	5.034596033444932672e+00	1.000000000000000000e+00
6.780000000000000000e+02	1.089207549435615761e+02	1.031798387797409156e+01	-3.282066942778872048e-03	1.155175951998947994e+02	1.392910812369839713e-01	0.000000000000000000e+00	0.000000000000000000e+00	7.888132567074239709e+00	1.000000000000000000e+00
6.780000000000000000e+02	5.125073047159411033e+01	2.883220725590464895e+01	-3.170942206347513673e-03	1.115521451274949669e+02	1.918928957601102603e-01	0.000000000000000000e+00	0.000000000000000000e+00	5.832814239297635872e+00	1.000000000000000000e+00
6.790000000000000000e+02	7.458753675608411982e+01	6.372879752454979396e+00	-2.526411925079382129e-03	8.855229169614536033e+01	1.840203270398746982e-01	0.000000000000000000e+00	0.000000000000000000e+00	1.366832111187988730e+01	1.000000000000000000e+00
6.790000000000000000e+02	1.155536427625578355e+01	1.938295981764533593e+01	-3.068266441722701000e-03	1.078881938656922301e+02	2.006055466019325273e-01	0.000000000000000000e+00	0.000000000000000000e+00	6.183725895391528837e+00	1.000000000000000000e+00
6.790000000000000000e+02	1.773864789628843042e+01	1.945691672112110382e+01	-2.519721382239932354e-03	8.831354185124939704e+01	2.437582054151944400e-01	0.000000000000000000e+00	0.000000000000000000e+00	5.539213837379046268e+00	1.000000000000000000e+00
6.790000000000000000e+02	1.167442352920132862e+02	1.132584827020508200e+01	-1.578840771084011937e-03	5.473852329601988487e+01	3.273984697259996191e-01	0.000000000000000000e+00	0.000000000000000000e+00	7.888132567074239709e+00	1.000000000000000000e+00
6.800000000000000000e+02	5.493179554792276775e+01	1.252689974163818931e+01	-2.717268610514225226e-03	9.536295043316819431e+01	2.266518139264377396e-01	0.000000000000000000e+00	0.000000000000000000e+00	1.128934927263770405e+01	1.000000000000000000e+00
6.800000000000000000e+02	7.053403407999026342e+01	2.820272411818654490e+01	-2.227841064086860754e-03	7.789788764209740179e+01	2.141619508108214553e-01	0.000000000000000000e+00	0.000000000000000000e+00	7.214346028470456140e+00	1.000000000000000000e+00
6.800000000000000000e+02	1.441801853651856220e+02	3.086410551460127394e+01	-1.641439741497238355e-03	5.697234719274172221e+01	4.630938831322894966e-01	0.000000000000000000e+00	0.000000000000000000e+00	2.646867954986612759e+01	1.000000000000000000e+00
6.810000000000000000e+02	6.243452876743218383e+01	2.835400977247532595e+01	-2.513129349125928919e-03	8.807830729386232349e+01	2.231353721031431592e-01	0.000000000000000000e+00	0.000000000000000000e+00	5.467495130744222998e+00	1.000000000000000000e+00
6.820000000000000000e+02	3.521428031818755500e+01	1.213284005941499899e+01	2.193822039084683626e-03	-7.668392980075589094e+01	2.982371056538475340e-01	0.000000000000000000e+00	0.000000000000000000e+00	3.653090423875451354e+00	1.000000000000000000e+00
6.830000000000000000e+02	8.886997525956873289e+01	2.442794938259571325e+01	-2.251032427536871390e-03	7.872546390302019859e+01	1.960702829595436514e-01	0.000000000000000000e+00	0.000000000000000000e+00	8.160964042646682515e+00	1.000000000000000000e+00
6.830000000000000000e+02	2.038328442315480160e+01	1.458980386266223306e+01	-2.452451842164900340e-03	8.591305019540990884e+01	2.622230672292777953e-01	0.000000000000000000e+00	0.000000000000000000e+00	5.539213837379046268e+00	1.000000000000000000e+00
6.830000000000000000e+02	6.781947802605998277e+01	1.824791167007126447e+01	-1.912487437443210342e-02	6.808630249789089248e+02	2.008375178916366188e-02	0.000000000000000000e+00	0.000000000000000000e+00	5.034596033444932672e+00	1.000000000000000000e+00
6.840000000000000000e+02	4.565917344434228653e+01	2.440338871103865515e+01	-2.861630965012026007e-03	1.005144740945873991e+02	2.560877921136469615e-01	0.000000000000000000e+00	0.000000000000000000e+00	1.506759804733655095e+01	1.000000000000000000e+00
6.850000000000000000e+02	1.137063870175346381e+02	2.192326240126980963e+01	-2.148824003276909693e-03	7.507818953011859264e+01	3.073482801157272348e-01	0.000000000000000000e+00	0.000000000000000000e+00	1.726119716474365262e+01	1.000000000000000000e+00
6.850000000000000000e+02	8.483600528523626849e+01	1.733369675447791991e+01	-2.857923540868096031e-03	1.003821758699788234e+02	1.470687016406272418e-01	0.000000000000000000e+00	0.000000000000000000e+00	8.160964042646682515e+00	1.000000000000000000e+00
6.870000000000000000e+02	1.392623216200120737e+02	1.346022358277818043e+01	-3.148930180364717391e-03	1.107666531404695149e+02	1.203367894969461505e-01	0.000000000000000000e+00	0.000000000000000000e+00	1.201607794294966602e+01	1.000000000000000000e+00
6.880000000000000000e+02	6.490667563459682299e+01	2.289030660872503731e+01	-3.791076355539596890e-03	1.336814305213941623e+02	1.583271248991386937e-01	0.000000000000000000e+00	0.000000000000000000e+00	5.480533599764869201e+00	1.000000000000000000e+00
6.880000000000000000e+02	1.299858381563468015e+02	2.766158952502127377e+01	-2.909041900336984884e-03	1.022063178996166499e+02	1.821345402052865214e-01	0.000000000000000000e+00	0.000000000000000000e+00	6.760286692313734136e+00	1.000000000000000000e+00
6.890000000000000000e+02	8.697943667079197638e+00	1.004663908228197222e+01	3.974200884009553708e-03	-1.402161697522757891e+02	2.121541768492802849e-01	0.000000000000000000e+00	0.000000000000000000e+00	3.557237045942805764e+00	1.000000000000000000e+00
6.890000000000000000e+02	6.683383247641157432e+00	2.831588872898591802e+01	-2.904490678091467114e-03	1.020439090142273528e+02	1.576822848954380074e-01	0.000000000000000000e+00	0.000000000000000000e+00	1.112985968714842677e+01	1.000000000000000000e+00
6.900000000000000000e+02	6.560683422785575658e+01	6.401725318174595003e+00	-3.760428909570423008e-03	1.325877863811230100e+02	1.217588407604511813e-01	0.000000000000000000e+00	0.000000000000000000e+00	1.308543017747565962e+01	1.000000000000000000e+00
6.900000000000000000e+02	3.100498512086854319e+01	1.742864540651024896e+01	-3.402017759081636759e-03	1.197980010615188888e+02	1.277313760533055342e-01	0.000000000000000000e+00	0.000000000000000000e+00	5.906102373615574663e+00	1.000000000000000000e+00
6.900000000000000000e+02	1.368242380245662275e+02	2.522635623172699937e+01	-3.225836278690189136e-03	1.135110222428530307e+02	1.973324673166925169e-01	0.000000000000000000e+00	0.000000000000000000e+00	3.918256401698740454e+00	1.000000000000000000e+00
6.900000000000000000e+02	1.365831171048484123e+02	2.913718656958718256e+01	2.766803486161760126e-03	-9.713058635772372895e+01	4.051811640273713655e-01	0.000000000000000000e+00	0.000000000000000000e+00	3.918256401698740454e+00	1.000000000000000000e+00
6.920000000000000000e+02	1.156541788400150779e+02	1.944795481719084407e+01	-1.412853236191232570e-02	5.025701854947027982e+02	3.534472641124586367e-02	0.000000000000000000e+00	0.000000000000000000e+00	1.055090142254378272e+01	1.000000000000000000e+00
6.920000000000000000e+02	5.764187264126376675e+01	2.085203593950759071e+01	-2.283500368903508375e-03	7.988407182937089601e+01	2.266342392803926131e-01	0.000000000000000000e+00	0.000000000000000000e+00	7.545323707630645416e+00	1.000000000000000000e+00
6.920000000000000000e+02	1.025088670402218440e+02	2.536292860650692305e+01	-2.747172151442287512e-03	9.643004856402804137e+01	2.186722547747126377e-01	0.000000000000000000e+00	0.000000000000000000e+00	6.292529721095369233e+00	1.000000000000000000e+00
6.920000000000000000e+02	5.263687681482410596e+01	4.667168419789311073e+00	-2.556166198445942311e-03	8.961406326262742539e+01	1.334333696715982454e-01	0.000000000000000000e+00	0.000000000000000000e+00	1.308543017747565962e+01	1.000000000000000000e+00
6.930000000000000000e+02	2.248755384390382162e+01	9.360009730470041589e+00	-2.274116730241117646e-03	7.954921973605560481e+01	2.597849803415765990e-01	0.000000000000000000e+00	0.000000000000000000e+00	5.817049944213765755e+00	1.000000000000000000e+00
6.930000000000000000e+02	6.183195809684038480e+00	1.256258395742418266e+01	-3.645937164453585868e-03	1.285021856990175877e+02	9.090800433910151135e-02	0.000000000000000000e+00	0.000000000000000000e+00	3.557237045942805764e+00	1.000000000000000000e+00
6.930000000000000000e+02	9.786987514470348515e+01	2.111137777367150292e+01	-1.976148337118257842e-03	6.891631455196306888e+01	4.202679542478171548e-01	0.000000000000000000e+00	0.000000000000000000e+00	6.292529721095369233e+00	1.000000000000000000e+00
6.940000000000000000e+02	2.511451585426037170e+01	1.699920732392777012e+01	-3.514375137612268073e-03	1.238074375662719291e+02	8.978372078235496989e-02	0.000000000000000000e+00	0.000000000000000000e+00	5.906102373615574663e+00	1.000000000000000000e+00
6.940000000000000000e+02	9.211499317159156419e+01	1.689499252509822114e+01	-2.265658786863146076e-03	7.924740077785048697e+01	2.204796635933619076e-01	0.000000000000000000e+00	0.000000000000000000e+00	7.134183281135615395e+00	1.000000000000000000e+00
6.940000000000000000e+02	1.103455029393518032e+02	2.856604019790281512e+01	-1.684353434361278261e-03	5.850370836343629577e+01	3.775915712819950532e-01	0.000000000000000000e+00	0.000000000000000000e+00	4.390003192374811292e+00	1.000000000000000000e+00
6.960000000000000000e+02	1.663749391411602829e+01	2.536187301122958004e+01	-6.235085010268041211e-03	2.208950843672705560e+02	5.287925060173415126e-02	0.000000000000000000e+00	0.000000000000000000e+00	1.190773187350402296e+01	1.000000000000000000e+00
6.970000000000000000e+02	8.670825180727214843e+01	3.094626734480153374e+01	-2.685217960045421359e-03	9.421923339676841636e+01	1.539109831278944185e-01	0.000000000000000000e+00	0.000000000000000000e+00	1.477950196578752085e+01	1.000000000000000000e+00
6.980000000000000000e+02	1.773778368738983602e+01	1.271824639779509525e+01	1.402491898553687253e-03	-4.844557114332826586e+01	3.526449388924980388e-01	0.000000000000000000e+00	0.000000000000000000e+00	5.817049944213765755e+00	1.000000000000000000e+00
6.980000000000000000e+02	1.139325194495294653e+02	2.603514300821416683e+01	1.150662703303631258e-03	-3.945912822696129041e+01	4.162827874133904205e-01	0.000000000000000000e+00	0.000000000000000000e+00	4.390003192374811292e+00	1.000000000000000000e+00
6.980000000000000000e+02	4.162123974279843708e+01	3.072156563904553295e+01	-1.420288371091228295e-03	4.908063247691392661e+01	2.920629618646568559e-01	0.000000000000000000e+00	0.000000000000000000e+00	1.356100836625413386e+01	1.000000000000000000e+00
6.990000000000000000e+02	8.374931214128075396e+01	5.655522300182727058e+00	-4.350483637108068166e-03	1.536436973976529430e+02	9.474332196008328211e-02	0.000000000000000000e+00	0.000000000000000000e+00	6.757524579196760861e+00	1.000000000000000000e+00
6.990000000000000000e+02	1.378023251506767792e+02	2.062494370694054879e+01	-2.842671068571480698e-03	9.983789635746677504e+01	1.996083077929675653e-01	0.000000000000000000e+00	0.000000000000000000e+00	2.447525037032361794e+01	1.000000000000000000e+00
6.990000000000000000e+02	9.833888088718903475e+01	2.182693921373239831e+01	2.227713063550118815e-03	-7.789331998458034434e+01	1.929660400995059089e-01	0.000000000000000000e+00	0.000000000000000000e+00	7.941087862244991413e+00	1.000000000000000000e+00
7.000000000000000000e+02	7.700340086882526691e+01	6.051526773145274873e+00	-3.044686141237640080e-03	1.070467385131888420e+02	2.550945079375093183e-01	0.000000000000000000e+00	0.000000000000000000e+00	6.757524579196760861e+00	1.000000000000000000e+00
7.000000000000000000e+02	1.097530616322030710e+02	1.218609185299616904e+01	-2.304691874767228910e-03	8.064028382284959662e+01	2.331164439870538896e-01	0.000000000000000000e+00	0.000000000000000000e+00	8.967905664732585436e+00	1.000000000000000000e+00
7.010000000000000000e+02	1.038008216480836836e+02	5.478322388934868670e+00	-2.260195305552199860e-03	7.905243822445510204e+01	2.104468567471726725e-01	0.000000000000000000e+00	0.000000000000000000e+00	8.967905664732585436e+00	1.000000000000000000e+00
7.030000000000000000e+02	6.061656357301304610e+01	1.330959241944209204e+01	-1.374604716558428322e-02	4.889213256802385104e+02	2.572472176090301321e-02	0.000000000000000000e+00	0.000000000000000000e+00	1.236417205577817491e+01	1.000000000000000000e+00
7.030000000000000000e+02	3.763025440870765692e+01	1.776112645001004253e+01	-2.792073653711662877e-03	9.803234406674845047e+01	1.478250551133288848e-01	0.000000000000000000e+00	0.000000000000000000e+00	8.787144683628364206e+00	1.000000000000000000e+00
7.030000000000000000e+02	2.813553708053813551e+01	2.246079082453313802e+01	-2.977325485087129169e-03	1.046429954098345263e+02	1.717495744958760229e-01	0.000000000000000000e+00	0.000000000000000000e+00	1.059417303875126137e+01	1.000000000000000000e+00
7.030000000000000000e+02	8.502570306778486042e+01	1.831332752573627332e+01	-3.164567908370619249e-03	1.113246803776497558e+02	1.267285586154833776e-01	0.000000000000000000e+00	0.000000000000000000e+00	1.220354918654437881e+01	1.000000000000000000e+00
7.040000000000000000e+02	9.645312896465249253e+01	1.403074067664529956e+01	-3.160613591613539025e-03	1.111835718704512601e+02	1.631007285337000567e-01	0.000000000000000000e+00	0.000000000000000000e+00	8.021020629759611609e+00	1.000000000000000000e+00
7.050000000000000000e+02	5.496081835210435429e+01	3.037548405619090985e+01	-3.495245266761791165e-03	1.231247943476229381e+02	6.387627103803605877e-02	0.000000000000000000e+00	0.000000000000000000e+00	1.412757812665355850e+01	1.000000000000000000e+00
7.050000000000000000e+02	4.831457949573194810e+01	1.454811508262117670e+01	-2.099217792403821389e-03	7.330800803124343190e+01	2.254065123675073057e-01	0.000000000000000000e+00	0.000000000000000000e+00	1.115698187738004243e+01	1.000000000000000000e+00
7.060000000000000000e+02	8.750106584605790161e+00	6.225529723776539903e+00	-3.519854059610424881e-03	1.240029511155677966e+02	9.708036148126419906e-02	0.000000000000000000e+00	0.000000000000000000e+00	2.528593716915321465e+01	1.000000000000000000e+00
7.070000000000000000e+02	1.417664002761232211e+02	5.216534878642552719e+00	-3.273983107418836688e-03	1.152291261646182079e+02	1.133376269098546052e-01	0.000000000000000000e+00	0.000000000000000000e+00	3.962462340544413930e+00	1.000000000000000000e+00
7.070000000000000000e+02	1.022100882719187638e+02	2.859842591169450188e+01	-2.380552235943540068e-03	8.334733613522737983e+01	1.835703387382169316e-01	0.000000000000000000e+00	0.000000000000000000e+00	1.491083644469876823e+01	1.000000000000000000e+00
7.080000000000000000e+02	4.007088031931964878e+01	2.620252780615154720e+01	-2.952402342495700875e-03	1.037536211735711333e+02	1.458538248799082782e-01	0.000000000000000000e+00	0.000000000000000000e+00	8.787144683628364206e+00	1.000000000000000000e+00
7.080000000000000000e+02	1.072739623786055319e+02	1.018678096348530104e+01	-2.300456240441516292e-03	8.048913658972269047e+01	2.023470127698099308e-01	0.000000000000000000e+00	0.000000000000000000e+00	7.540780834979035063e+00	1.000000000000000000e+00
7.080000000000000000e+02	6.908252277256958962e+01	3.078282664629499621e+01	-2.332744559843614486e-03	8.164133476469706352e+01	2.019925800695706597e-01	0.000000000000000000e+00	0.000000000000000000e+00	1.412757812665355850e+01	1.000000000000000000e+00
7.090000000000000000e+02	3.476904115665960404e+01	8.436561593490578659e+00	-1.585395973089518112e-03	5.497244354728083238e+01	3.070304384736243231e-01	0.000000000000000000e+00	0.000000000000000000e+00	1.486044060402594980e+01	1.000000000000000000e+00
7.100000000000000000e+02	8.999856304239686722e+01	2.004204261912823171e+01	-2.650660011650811387e-03	9.298604424947136238e+01	1.713938366600028518e-01	0.000000000000000000e+00	0.000000000000000000e+00	8.915557466878839321e+00	1.000000000000000000e+00
7.100000000000000000e+02	1.023471093014185840e+02	4.478060059727559050e+00	-2.005899049409475866e-03	6.997795904262990518e+01	2.546576131389436393e-01	0.000000000000000000e+00	0.000000000000000000e+00	7.540780834979035063e+00	1.000000000000000000e+00
7.100000000000000000e+02	9.307699790645524729e+01	8.327308457187097446e+00	-1.097489441161872111e-03	3.756165766387005789e+01	4.763751701090870316e-01	0.000000000000000000e+00	0.000000000000000000e+00	1.003751356165330044e+01	1.000000000000000000e+00
7.100000000000000000e+02	1.213280615769625825e+02	1.114453751937110404e+01	-2.875943303268181997e-03	1.010252052296766720e+02	1.435888880002962331e-01	0.000000000000000000e+00	0.000000000000000000e+00	1.294026815289340249e+01	1.000000000000000000e+00
7.110000000000000000e+02	1.332381577573433731e+02	1.620419648444633154e+01	-2.164923371237756702e-03	7.565269023892673772e+01	2.607630047899970327e-01	0.000000000000000000e+00	0.000000000000000000e+00	9.958661009101692940e+00	1.000000000000000000e+00
7.110000000000000000e+02	8.353184872843687003e+01	1.390455364342783362e+01	-2.139771686703311349e-03	7.475516055776792257e+01	2.279517396626000725e-01	0.000000000000000000e+00	0.000000000000000000e+00	8.915557466878839321e+00	1.000000000000000000e+00
7.120000000000000000e+02	6.885250829810338757e+01	5.937252602184305061e+00	-2.656324384448120746e-03	9.318817555021072963e+01	1.766236687024923535e-01	0.000000000000000000e+00	0.000000000000000000e+00	1.271293861528024571e+01	1.000000000000000000e+00
7.120000000000000000e+02	1.391349440120290524e+02	8.179058419543498104e+00	-3.455909990919420367e-03	1.217211278243430570e+02	9.527969740646780039e-02	0.000000000000000000e+00	0.000000000000000000e+00	3.962462340544413930e+00	1.000000000000000000e+00
7.120000000000000000e+02	5.877152622331122700e+01	1.933280581867732906e+01	-3.269313408115388092e-03	1.150624894639554014e+02	3.394141816193115835e-01	0.000000000000000000e+00	0.000000000000000000e+00	4.470755699986423970e+00	1.000000000000000000e+00
7.120000000000000000e+02	1.856800446270482752e+01	2.513239955943278048e+01	-3.624562413014211382e-03	1.277394346467786193e+02	1.300777373706565321e-01	0.000000000000000000e+00	0.000000000000000000e+00	9.314483359328747270e+00	1.000000000000000000e+00
7.150000000000000000e+02	5.996055575761948120e+01	1.502306507293591054e+01	-3.847663580358570961e-03	1.357007272321127118e+02	3.281037741573317179e-01	0.000000000000000000e+00	0.000000000000000000e+00	4.470755699986423970e+00	1.000000000000000000e+00
7.160000000000000000e+02	2.530259873902585710e+01	1.366697923340669796e+01	-2.979466141581567275e-03	1.047193840405161893e+02	2.005432615089824955e-01	0.000000000000000000e+00	0.000000000000000000e+00	1.076902661362807301e+01	1.000000000000000000e+00
7.160000000000000000e+02	4.143836602920736567e+01	1.538928642559083926e+01	-1.709390500597319541e-03	5.939714792790011444e+01	2.306741454917841105e-01	0.000000000000000000e+00	0.000000000000000000e+00	1.617748534291991547e+01	1.000000000000000000e+00
7.170000000000000000e+02	8.487127128178256896e+01	7.361635434434418812e+00	-1.266380760080052827e-03	4.358848944173884377e+01	3.756286102061610066e-01	0.000000000000000000e+00	0.000000000000000000e+00	1.596088049193475378e+01	1.000000000000000000e+00
7.170000000000000000e+02	6.435109112276730059e+01	2.092708012398887618e+01	-2.727081310731971527e-03	9.571311344851929448e+01	2.341479140255753322e-01	0.000000000000000000e+00	0.000000000000000000e+00	5.802866104591668517e+00	1.000000000000000000e+00
7.170000000000000000e+02	2.782898352283427457e+01	2.413547072593660303e+01	-3.389072255967918654e-03	1.193360449938772376e+02	8.797341337657482718e-02	0.000000000000000000e+00	0.000000000000000000e+00	9.314483359328747270e+00	1.000000000000000000e+00
7.180000000000000000e+02	9.303099983949822160e+01	2.107908913190404121e+01	-3.476233194049732893e-03	1.224463547172255034e+02	1.379111533194092853e-01	0.000000000000000000e+00	0.000000000000000000e+00	8.387572220790374899e+00	1.000000000000000000e+00
7.180000000000000000e+02	1.330863319828866338e+02	2.177012066657314193e+01	-1.830797210475912633e-03	6.372950687819803761e+01	1.832457628397848870e-01	0.000000000000000000e+00	0.000000000000000000e+00	1.015548330589084003e+01	1.000000000000000000e+00
7.180000000000000000e+02	1.050133622915314930e+02	2.958956498863947360e+01	-3.560715898212240584e-03	1.254610925343512804e+02	1.574483006705867938e-01	0.000000000000000000e+00	0.000000000000000000e+00	6.648206706613161820e+00	1.000000000000000000e+00
7.200000000000000000e+02	1.591973864096786073e+01	2.832566902785761798e+01	-1.976552188155447295e-03	6.893072584485868504e+01	2.983547217582944722e-01	0.000000000000000000e+00	0.000000000000000000e+00	1.262489110708219542e+01	1.000000000000000000e+00
7.210000000000000000e+02	4.615197546514042415e+01	3.150834455850443661e+01	-2.120723318681461134e-03	7.407542574104687105e+01	2.510985071176663475e-01	0.000000000000000000e+00	0.000000000000000000e+00	1.273302232902814168e+01	1.000000000000000000e+00
7.220000000000000000e+02	1.385909405147171185e+02	5.434077055245226440e+00	-2.691700147599716299e-03	9.445054815108835555e+01	1.112209849194873978e-01	0.000000000000000000e+00	0.000000000000000000e+00	1.335434701782198630e+01	1.000000000000000000e+00
7.230000000000000000e+02	9.883527314666534380e+01	2.713398625197813985e+01	-2.677895422307349695e-03	9.395793101949327308e+01	2.799183924224243336e-01	0.000000000000000000e+00	0.000000000000000000e+00	4.110306969052098580e+00	1.000000000000000000e+00
7.230000000000000000e+02	1.381703244528776793e+02	3.056141532329474941e+01	-1.503969827643470867e-03	5.206677803370080682e+01	3.015302297088502392e-01	0.000000000000000000e+00	0.000000000000000000e+00	1.015548330589084003e+01	1.000000000000000000e+00
7.240000000000000000e+02	5.970041480735323347e+01	1.933628652514731883e+01	-3.151793416225721380e-03	1.108688267808032322e+02	1.114157122291140611e-01	0.000000000000000000e+00	0.000000000000000000e+00	9.436550426601494124e+00	1.000000000000000000e+00
7.240000000000000000e+02	1.023041586954348077e+02	2.492911518332659071e+01	2.806975266673170273e-03	-9.856410327801627602e+01	2.944217103633636201e-01	0.000000000000000000e+00	0.000000000000000000e+00	4.110306969052098580e+00	1.000000000000000000e+00
7.250000000000000000e+02	5.857261315057060358e+01	2.870520040973133646e+01	-2.080488011771200463e-03	7.263964190187549264e+01	1.499044677280505500e-01	0.000000000000000000e+00	0.000000000000000000e+00	9.436550426601494124e+00	1.000000000000000000e+00
7.250000000000000000e+02	7.446457634165660977e+01	1.472464087151622536e+01	1.428943493762271531e-03	-4.938948771405294025e+01	3.160549655873207131e-01	0.000000000000000000e+00	0.000000000000000000e+00	1.546763528939242782e+01	1.000000000000000000e+00
7.250000000000000000e+02	7.180578682927738043e+01	3.200109091775033932e+01	-2.828512328475400565e-03	9.933264632275670181e+01	2.314744728032478438e-01	0.000000000000000000e+00	0.000000000000000000e+00	1.363744037023325006e+01	1.000000000000000000e+00
7.260000000000000000e+02	1.756885913966168999e+01	2.864339044920921751e+01	-2.850146485712380055e-03	1.001046541865025148e+02	1.538394349249283533e-01	0.000000000000000000e+00	0.000000000000000000e+00	1.881072870141438713e+01	1.000000000000000000e+00
7.260000000000000000e+02	1.422214672279053786e+02	1.956798947420445600e+01	-1.985612887794912986e-03	6.925405396418796045e+01	3.334393935452272251e-01	0.000000000000000000e+00	0.000000000000000000e+00	5.226579894886082656e+00	1.000000000000000000e+00
7.270000000000000000e+02	1.151305283267525255e+02	1.280508266698866926e+01	-5.619609364541192607e-03	1.989320361541893192e+02	4.660276192934698081e-02	0.000000000000000000e+00	0.000000000000000000e+00	1.211611183936654257e+01	1.000000000000000000e+00
7.270000000000000000e+02	9.926328663560867938e+01	3.163674108575128230e+01	-2.707657895635354976e-03	9.501999519893219315e+01	1.597154813424128683e-01	0.000000000000000000e+00	0.000000000000000000e+00	4.523051695457929178e+00	1.000000000000000000e+00
7.270000000000000000e+02	1.252558460311504547e+02	6.150902966300992425e+00	-1.986258836466309272e-03	6.927710443240965787e+01	2.122350265085169996e-01	0.000000000000000000e+00	0.000000000000000000e+00	1.211611183936654257e+01	1.000000000000000000e+00
7.280000000000000000e+02	1.175158969491374705e+02	2.481983188643904370e+01	-3.295087242127399223e-03	1.159822203468455655e+02	1.578114683590686740e-01	0.000000000000000000e+00	0.000000000000000000e+00	1.141830932475349769e+01	1.000000000000000000e+00
7.290000000000000000e+02	4.862772359006816458e+01	1.652200284425031285e+01	-3.915782692709458834e-03	1.381315355982634401e+02	1.767170488311385901e-01	0.000000000000000000e+00	0.000000000000000000e+00	1.142473997209149239e+01	1.000000000000000000e+00
7.300000000000000000e+02	1.646575449810046976e+01	9.865033906956082177e+00	-3.163410257699109628e-03	1.112833699900027398e+02	1.270328979171777561e-01	0.000000000000000000e+00	0.000000000000000000e+00	1.408428637307458864e+01	1.000000000000000000e+00
7.300000000000000000e+02	1.396709767660450439e+02	2.413002145585329927e+01	-4.159016171371631050e-03	1.468112431642450701e+02	1.007557359132739139e-01	0.000000000000000000e+00	0.000000000000000000e+00	5.226579894886082656e+00	1.000000000000000000e+00
7.300000000000000000e+02	1.314311642341482980e+02	2.524805659120021062e+01	-2.718450688189265416e-03	9.540513249049047317e+01	1.896333939446084305e-01	0.000000000000000000e+00	0.000000000000000000e+00	8.315317980971794753e+00	1.000000000000000000e+00
7.320000000000000000e+02	6.344550310309689678e+01	2.040073804025797699e+01	-2.597865302885853968e-03	9.110208224049375758e+01	1.629586949233801096e-01	0.000000000000000000e+00	0.000000000000000000e+00	5.998687129293275966e+00	1.000000000000000000e+00
7.320000000000000000e+02	1.022822245695826098e+02	2.580382019562636486e+01	-2.526835786096591312e-03	8.856741703866904913e+01	1.796283834666965173e-01	0.000000000000000000e+00	0.000000000000000000e+00	6.567872742345305603e+00	1.000000000000000000e+00
7.330000000000000000e+02	7.300054426996567258e+01	2.073692935309625796e+01	-1.819970065979230941e-03	6.334314374873612508e+01	2.602548354389377927e-01	0.000000000000000000e+00	0.000000000000000000e+00	4.158410415093024781e+00	1.000000000000000000e+00
7.330000000000000000e+02	1.178168819231849369e+02	1.340549021111013595e+01	-2.506922645148556509e-03	8.785682308137431562e+01	1.738825296864208170e-01	0.000000000000000000e+00	0.000000000000000000e+00	1.103845390222002543e+01	1.000000000000000000e+00
7.330000000000000000e+02	6.004811450805875950e+01	1.545685312963823321e+01	-1.645277301845806273e-03	5.710928928548150196e+01	4.022428718024640970e-01	0.000000000000000000e+00	0.000000000000000000e+00	5.998687129293275966e+00	1.000000000000000000e+00
7.330000000000000000e+02	7.631928641816490710e+01	2.984987569143129349e+01	-2.715845224689493291e-03	9.531215737301796764e+01	2.106962962860191579e-01	0.000000000000000000e+00	0.000000000000000000e+00	9.698445257442452672e+00	1.000000000000000000e+00
7.340000000000000000e+02	8.955221298949142295e+01	2.207407618729382293e+01	3.862841357056838194e-03	-1.362423412564950240e+02	1.053914546570350330e-01	0.000000000000000000e+00	0.000000000000000000e+00	1.326514927156676293e+01	1.000000000000000000e+00
7.340000000000000000e+02	1.127821582604307764e+02	3.207080780447819279e+01	-2.875871945769062354e-03	1.010226588605320757e+02	1.169451602394745438e-01	0.000000000000000000e+00	0.000000000000000000e+00	1.222799007203190236e+01	1.000000000000000000e+00
7.340000000000000000e+02	1.068776342020198200e+02	1.192889824092328510e+01	-2.252994428480142343e-03	7.879547726847235367e+01	2.419566638712589146e-01	0.000000000000000000e+00	0.000000000000000000e+00	1.103845390222002543e+01	1.000000000000000000e+00
7.340000000000000000e+02	7.616850782217619553e+01	1.804316171051462092e+01	1.641815417361325649e-03	-5.698575306375014549e+01	3.530714918632147370e-01	0.000000000000000000e+00	0.000000000000000000e+00	4.158410415093024781e+00	1.000000000000000000e+00
7.350000000000000000e+02	2.412428156836319459e+01	2.168510521608224906e+01	-1.522347420001704055e-03	5.272257643905860647e+01	2.854893039327111026e-01	0.000000000000000000e+00	0.000000000000000000e+00	1.073661973187891050e+01	1.000000000000000000e+00
7.370000000000000000e+02	5.303215809554844640e+01	1.576649633611478230e+01	-3.141240867078429460e-03	1.104922624970626828e+02	2.108468642858353226e-01	0.000000000000000000e+00	0.000000000000000000e+00	7.022786006818209970e+00	1.000000000000000000e+00
7.370000000000000000e+02	4.164525222829580997e+01	2.090748827946291755e+01	-2.509679405390597296e-03	8.795519717388019387e+01	2.213442615959505533e-01	0.000000000000000000e+00	0.000000000000000000e+00	7.165828992973409584e+00	1.000000000000000000e+00
7.370000000000000000e+02	1.441492710017558636e+02	3.049286386324536835e+01	-2.637901648581552402e-03	9.253076621344247599e+01	1.623878089809199787e-01	0.000000000000000000e+00	0.000000000000000000e+00	1.253866800127185321e+01	1.000000000000000000e+00
7.380000000000000000e+02	3.478343103246142931e+01	2.297255850416142309e+01	-3.651558194225042794e-03	1.287027703179782065e+02	1.521375116942511596e-01	0.000000000000000000e+00	0.000000000000000000e+00	7.165828992973409584e+00	1.000000000000000000e+00
7.380000000000000000e+02	9.675282016771176075e+01	5.937223383841733870e+00	-2.249571900286061535e-02	8.011505190609055944e+02	3.059824823628054524e-02	0.000000000000000000e+00	0.000000000000000000e+00	1.176486408006079287e+01	1.000000000000000000e+00
7.380000000000000000e+02	5.140216664673587132e+01	3.205783301759288406e+01	-3.058075213660093033e-03	1.075245232073264816e+02	2.559665846080253493e-01	0.000000000000000000e+00	0.000000000000000000e+00	7.029772880175736205e+00	1.000000000000000000e+00
7.380000000000000000e+02	4.482806315216083703e+01	2.956808001991006307e+01	-2.247099537753999982e-03	7.858512001042647910e+01	4.377532108004266176e-01	0.000000000000000000e+00	0.000000000000000000e+00	7.029772880175736205e+00	1.000000000000000000e+00
7.400000000000000000e+02	1.111846801035818686e+02	2.502147091550120805e+01	-2.778620372709421360e-03	9.755226811032710543e+01	1.976598839251977324e-01	0.000000000000000000e+00	0.000000000000000000e+00	5.717603144315228647e+00	1.000000000000000000e+00
7.420000000000000000e+02	2.501539651768240446e+01	1.892112091809292806e+01	-2.656866788383077486e-03	9.320753105819407835e+01	1.296637990881002178e-01	0.000000000000000000e+00	0.000000000000000000e+00	6.830958060460369907e+00	1.000000000000000000e+00
7.420000000000000000e+02	1.419509978847471530e+02	1.814839989962363731e+01	-2.327812552301604474e-03	8.146533767986599628e+01	2.979555905483350919e-01	0.000000000000000000e+00	0.000000000000000000e+00	4.873869603134937556e+00	1.000000000000000000e+00
7.420000000000000000e+02	1.080301043430788184e+02	2.979008051234702137e+01	-2.163613706048028631e-03	7.560595526264505395e+01	3.010554134885186084e-01	0.000000000000000000e+00	0.000000000000000000e+00	5.717603144315228647e+00	1.000000000000000000e+00
7.430000000000000000e+02	1.420955640936886368e+02	4.784249107282665392e+00	-2.683587944134332645e-03	9.416106680920010774e+01	1.781350605342951754e-01	0.000000000000000000e+00	0.000000000000000000e+00	1.336493268928787082e+01	1.000000000000000000e+00
7.430000000000000000e+02	8.423041380182758076e+01	2.188285243453225704e+01	-1.370577611618175283e-02	4.874842663818569690e+02	2.649471387899315911e-02	0.000000000000000000e+00	0.000000000000000000e+00	9.063985597474921718e+00	1.000000000000000000e+00
7.430000000000000000e+02	1.357910911726536618e+01	2.673651935533818147e+01	-2.731501088474824583e-03	9.587083177958784574e+01	1.650447438824302893e-01	0.000000000000000000e+00	0.000000000000000000e+00	1.002160035171624664e+01	1.000000000000000000e+00
7.430000000000000000e+02	4.751737696873534311e+00	3.148098849486988371e+01	-2.704455026185213860e-03	9.490570184444766255e+01	1.763589287630196178e-01	0.000000000000000000e+00	0.000000000000000000e+00	1.002160035171624664e+01	1.000000000000000000e+00
7.440000000000000000e+02	4.827345904822025346e+01	1.823475399823946574e+01	-3.274036527434309903e-03	1.152310324404936637e+02	1.294521910352136596e-01	0.000000000000000000e+00	0.000000000000000000e+00	3.916127545423890410e+00	1.000000000000000000e+00
7.450000000000000000e+02	3.572558798780269029e+01	9.281767598344451642e+00	-1.775161825464639277e-03	6.174417626139857163e+01	3.427547290292839444e-01	0.000000000000000000e+00	0.000000000000000000e+00	6.221534661651973330e+00	1.000000000000000000e+00
7.450000000000000000e+02	2.754355014359183329e+01	1.257522245786135073e+01	-2.834404682760479667e-03	9.954291306872829637e+01	1.591488066767259291e-01	0.000000000000000000e+00	0.000000000000000000e+00	6.830958060460369907e+00	1.000000000000000000e+00
7.450000000000000000e+02	1.175707080111438358e+02	1.527521290465070969e+01	-2.264020211208344052e-03	7.918892873861211967e+01	2.307472962002369288e-01	0.000000000000000000e+00	0.000000000000000000e+00	9.684862818667033579e+00	1.000000000000000000e+00
7.450000000000000000e+02	1.381680145620765359e+02	2.122145084107558333e+01	1.810843879031558395e-03	-6.301747873611549267e+01	3.689399043943074608e-01	0.000000000000000000e+00	0.000000000000000000e+00	4.873869603134937556e+00	1.000000000000000000e+00
7.460000000000000000e+02	9.902637049031221750e+01	2.705807984916319953e+01	-2.259569343405677059e-03	7.903010096887220470e+01	1.504824565660328739e-01	0.000000000000000000e+00	0.000000000000000000e+00	9.409094053897650411e+00	1.000000000000000000e+00
7.470000000000000000e+02	1.249802981623246012e+02	2.151176175861827389e+01	-3.545014668453071085e-03	1.249007992577618182e+02	1.366381871127121395e-01	0.000000000000000000e+00	0.000000000000000000e+00	9.684862818667033579e+00	1.000000000000000000e+00
7.480000000000000000e+02	7.793040116792174388e+01	1.536628311288304616e+01	-3.101225416284881988e-03	1.090643241519004363e+02	2.339988122122874659e-01	0.000000000000000000e+00	0.000000000000000000e+00	9.063985597474921718e+00	1.000000000000000000e+00
7.480000000000000000e+02	5.101395983714889582e+01	2.103220111622207966e+01	-1.768573175474319817e-03	6.150906242967967330e+01	2.474798027623967833e-01	0.000000000000000000e+00	0.000000000000000000e+00	3.916127545423890410e+00	1.000000000000000000e+00
7.490000000000000000e+02	4.005600039863969641e+01	1.374887201823501037e+01	-2.606170512158033532e-03	9.139845093181573077e+01	1.484328776855533549e-01	0.000000000000000000e+00	0.000000000000000000e+00	6.221534661651973330e+00	1.000000000000000000e+00
7.500000000000000000e+02	6.105644253499832530e+01	1.052335862001442202e+01	-2.940066273971264806e-03	1.033134125810083788e+02	9.333376368827295266e-02	0.000000000000000000e+00	0.000000000000000000e+00	1.453572252578815416e+01	1.000000000000000000e+00
7.510000000000000000e+02	1.121389488261052918e+02	1.975563557945668336e+01	-2.049019074926917983e-03	7.151668312694432927e+01	2.560349024814967400e-01	0.000000000000000000e+00	0.000000000000000000e+00	5.834925331842682361e+00	1.000000000000000000e+00
7.520000000000000000e+02	1.810572099743679431e+01	5.081631157402554777e+00	-1.778551036511538544e-03	6.186511915514938664e+01	2.737296948333222124e-01	0.000000000000000000e+00	0.000000000000000000e+00	2.359948791670184320e+01	1.000000000000000000e+00
7.520000000000000000e+02	1.148343113091147956e+02	2.996549340129329408e+01	-2.440290571851588559e-03	8.547907922015197357e+01	1.749469870467935673e-01	0.000000000000000000e+00	0.000000000000000000e+00	1.055964846275354851e+01	1.000000000000000000e+00
7.540000000000000000e+02	1.130141598859894430e+02	6.669930361640335370e+00	-2.648736251629839854e-03	9.291739549889229011e+01	2.948203748658858592e-01	0.000000000000000000e+00	0.000000000000000000e+00	1.311494092426380398e+01	1.000000000000000000e+00
7.540000000000000000e+02	1.063848868980277587e+02	1.878758343415247012e+01	-2.196952828077341352e-03	7.679565098756178543e+01	1.917972988666810652e-01	0.000000000000000000e+00	0.000000000000000000e+00	5.834925331842682361e+00	1.000000000000000000e+00
7.570000000000000000e+02	8.444529096688204106e+01	1.287606117052163412e+01	2.178454307322812838e-03	-7.613553729171832174e+01	2.196959057070078103e-01	0.000000000000000000e+00	0.000000000000000000e+00	1.223463786053154045e+01	1.000000000000000000e+00
7.570000000000000000e+02	9.794637790793893828e+01	1.876069420874694060e+01	-8.909862424345035836e-03	3.163436463250018278e+02	3.340690059676609813e-02	0.000000000000000000e+00	0.000000000000000000e+00	8.438551831105426615e+00	1.000000000000000000e+00
7.580000000000000000e+02	7.779644145546522793e+01	2.683350045686146146e+01	-3.034332610461908282e-03	1.066772761352998344e+02	1.658684505714471680e-01	0.000000000000000000e+00	0.000000000000000000e+00	9.575320679319382577e+00	1.000000000000000000e+00
7.580000000000000000e+02	1.116664675684617976e+02	3.140716311730735200e+01	-3.261652650427411884e-03	1.147891178177856233e+02	1.025166056833880512e-01	0.000000000000000000e+00	0.000000000000000000e+00	1.368023705049725969e+01	1.000000000000000000e+00
7.580000000000000000e+02	9.537919653359155348e+01	7.386427973610336650e+00	-2.036953560378777870e-03	7.108612916501870416e+01	2.040601966962372060e-01	0.000000000000000000e+00	0.000000000000000000e+00	1.166037531971268670e+01	1.000000000000000000e+00
7.590000000000000000e+02	5.034665740559561442e+01	4.861768646714677011e+00	-2.894181891482469453e-03	1.016760433173736686e+02	1.722054657153123669e-01	0.000000000000000000e+00	0.000000000000000000e+00	1.751005313430879795e+01	1.000000000000000000e+00
7.600000000000000000e+02	6.893006548515099041e+01	2.321768197900120256e+01	-3.188397105343395831e-03	1.121750175203551123e+02	1.465730613668128068e-01	0.000000000000000000e+00	0.000000000000000000e+00	9.575320679319382577e+00	1.000000000000000000e+00
7.600000000000000000e+02	1.280233072664923100e+02	1.976735232955221733e+01	1.568803068532686812e-03	-5.438033114558479753e+01	2.759942506639024851e-01	0.000000000000000000e+00	0.000000000000000000e+00	2.007564195939466600e+01	1.000000000000000000e+00
7.600000000000000000e+02	8.053353109523834874e+00	2.268370281030606606e+01	-2.268741259162324313e-03	7.935739779916622183e+01	1.932549612129514927e-01	0.000000000000000000e+00	0.000000000000000000e+00	1.311143483655147790e+01	1.000000000000000000e+00
7.610000000000000000e+02	3.781908585295153813e+01	1.709540717986172353e+01	-5.740282415382561877e-03	2.032382147203918237e+02	7.988930556533024863e-02	0.000000000000000000e+00	0.000000000000000000e+00	1.573298526605104009e+01	1.000000000000000000e+00
7.620000000000000000e+02	1.763004430651292509e+01	8.390663544031383481e+00	-1.367769483647997449e-02	4.864821950501037691e+02	1.876740031550572230e-02	0.000000000000000000e+00	0.000000000000000000e+00	3.538145985680630545e+00	1.000000000000000000e+00
7.630000000000000000e+02	2.111690627806500586e+01	2.380321256275739117e+01	-3.352098608487562390e-03	1.180166524104947712e+02	1.862274862934910624e-01	0.000000000000000000e+00	0.000000000000000000e+00	1.070288331786875524e+01	1.000000000000000000e+00
7.630000000000000000e+02	8.756034993545345912e+01	2.618006164616393860e+01	-2.728626563952461174e-03	9.576825530704556400e+01	2.030957671997272174e-01	0.000000000000000000e+00	0.000000000000000000e+00	9.785749388008660787e+00	1.000000000000000000e+00
7.650000000000000000e+02	2.453715651634994899e+01	8.662307009740347397e+00	-3.103267280447699616e-03	1.091371874103638362e+02	3.133485416760460884e-01	0.000000000000000000e+00	0.000000000000000000e+00	3.495797785161992799e+00	1.000000000000000000e+00
7.660000000000000000e+02	1.372416159685736829e+02	2.111402016481380173e+01	-1.830859920814671693e-03	6.373174467623795181e+01	3.817964584190852717e-01	0.000000000000000000e+00	0.000000000000000000e+00	1.349517369337421080e+01	1.000000000000000000e+00
7.670000000000000000e+02	8.309061073762603655e+01	1.680033874361079782e+01	-1.306837465632176192e-03	4.503217381942754116e+01	4.333175131783744138e-01	0.000000000000000000e+00	0.000000000000000000e+00	1.039027286577570308e+01	1.000000000000000000e+00
7.680000000000000000e+02	3.023664370958513459e+01	2.940518547379899417e+01	-2.466452698698974166e-03	8.641266620656685404e+01	2.337549983936337838e-01	0.000000000000000000e+00	0.000000000000000000e+00	8.660722083076105804e+00	1.000000000000000000e+00
7.680000000000000000e+02	1.257386726668896983e+02	2.879129762025550221e+01	-2.363236099533526716e-03	8.272941544010664927e+01	2.727955134957724681e-01	0.000000000000000000e+00	0.000000000000000000e+00	6.475905456530676396e+00	1.000000000000000000e+00
7.690000000000000000e+02	1.238288812076764316e+02	2.260340233476142302e+01	-2.809414721387864470e-03	9.865115442599335438e+01	1.605193224242210670e-01	0.000000000000000000e+00	0.000000000000000000e+00	6.475905456530676396e+00	1.000000000000000000e+00
7.690000000000000000e+02	3.530012144738134339e+01	2.237885640385611907e+01	-2.127679468918110446e-03	7.432365369951391187e+01	2.545460041926257411e-01	0.000000000000000000e+00	0.000000000000000000e+00	8.660722083076105804e+00	1.000000000000000000e+00
7.710000000000000000e+02	4.416711766727323862e+01	2.881800526840332566e+01	-3.061613815614626106e-03	1.076507970670216707e+02	2.037713692205470606e-01	0.000000000000000000e+00	0.000000000000000000e+00	1.095838765801688197e+01	1.000000000000000000e+00
7.720000000000000000e+02	4.063152228280610245e+01	1.289676220408432883e+01	-3.088429038854436769e-03	1.086076895857581093e+02	3.139310297587765142e-01	0.000000000000000000e+00	0.000000000000000000e+00	9.175533883976321192e+00	1.000000000000000000e+00
7.720000000000000000e+02	7.754500111756995295e+01	3.273796451276995612e+01	-2.018836218807266124e-03	7.043961772432950852e+01	2.628081331749795302e-01	0.000000000000000000e+00	0.000000000000000000e+00	1.687488373932764674e+01	1.000000000000000000e+00
7.730000000000000000e+02	1.375031410254552213e+02	1.961369249787269808e+01	-2.821713878236980100e-03	9.909004583742908778e+01	1.254669047965546458e-01	0.000000000000000000e+00	0.000000000000000000e+00	1.399727639481727159e+01	1.000000000000000000e+00
7.740000000000000000e+02	1.220858126000650756e+01	5.068770224253844603e+00	-2.530476052460553949e-03	8.869731875974487423e+01	1.794602815847539112e-01	0.000000000000000000e+00	0.000000000000000000e+00	1.011830569113736900e+01	1.000000000000000000e+00
7.740000000000000000e+02	5.204563389664433437e+00	2.264019586074971002e+01	-2.652336982183763070e-03	9.304588639744724787e+01	2.250273414607734113e-01	0.000000000000000000e+00	0.000000000000000000e+00	1.454119465857786331e+01	1.000000000000000000e+00
7.740000000000000000e+02	9.697478505745385746e+01	2.469226636392113861e+01	-2.132610505560019257e-03	7.449961613809070116e+01	1.874062787969325017e-01	0.000000000000000000e+00	0.000000000000000000e+00	1.155344549090845341e+01	1.000000000000000000e+00
7.750000000000000000e+02	2.998173840178298377e+01	1.900151222014975616e+01	-3.295058578619922390e-03	1.159811974989050469e+02	1.349332081526981586e-01	0.000000000000000000e+00	0.000000000000000000e+00	7.771224380364047057e+00	1.000000000000000000e+00
7.760000000000000000e+02	1.089077205539346380e+02	8.009183095630771021e+00	-3.579642686868745975e-03	1.261364888309678776e+02	9.675418112137779136e-02	0.000000000000000000e+00	0.000000000000000000e+00	7.348414697240390758e+00	1.000000000000000000e+00
7.760000000000000000e+02	1.017917199955256820e+02	9.842686467687123297e+00	-1.489503749421870141e-03	5.155056073795385885e+01	4.374769934775726288e-01	0.000000000000000000e+00	0.000000000000000000e+00	7.348414697240390758e+00	1.000000000000000000e+00
7.770000000000000000e+02	3.735179056088398397e+01	2.146611351490216535e+01	-2.579326302276343554e-03	9.044052403419273389e+01	1.889716442025862753e-01	0.000000000000000000e+00	0.000000000000000000e+00	7.771224380364047057e+00	1.000000000000000000e+00
7.780000000000000000e+02	1.216319259505049217e+02	1.565392712992269253e+01	-3.620957476607271613e-03	1.276107936637268665e+02	1.160115242847190586e-01	0.000000000000000000e+00	0.000000000000000000e+00	1.045131309021706123e+01	1.000000000000000000e+00
7.790000000000000000e+02	1.691824796273060727e+01	1.402416801600797669e+01	-2.921701520034881983e-03	1.026580723105581683e+02	1.587180568525046187e-01	0.000000000000000000e+00	0.000000000000000000e+00	7.710886423076017238e+00	1.000000000000000000e+00
7.790000000000000000e+02	1.240864036614785419e+02	5.494917115355514525e+00	-3.514167936948853904e-03	1.238000436779971523e+02	1.125227724889426018e-01	0.000000000000000000e+00	0.000000000000000000e+00	1.045131309021706123e+01	1.000000000000000000e+00
7.790000000000000000e+02	1.071212215908177825e+02	3.021783677663064793e+01	-2.916448175193976818e-03	1.024706084087420663e+02	2.282968570852370593e-01	0.000000000000000000e+00	0.000000000000000000e+00	8.245926898201425104e+00	1.000000000000000000e+00
7.810000000000000000e+02	5.318298011081721910e+01	5.405622325342257284e+00	-1.959085036656434565e-03	6.830741622540988089e+01	2.506707603860423017e-01	0.000000000000000000e+00	0.000000000000000000e+00	2.255140660393153240e+01	1.000000000000000000e+00
7.810000000000000000e+02	1.843085146119309670e+01	6.463096657660861055e+00	-1.338247457832422022e-03	4.615302917391003490e+01	4.079127269230339303e-01	0.000000000000000000e+00	0.000000000000000000e+00	7.710886423076017238e+00	1.000000000000000000e+00
7.810000000000000000e+02	9.384802307711491665e+01	2.220568862646299380e+01	-2.843780627373409912e-03	9.987749060239134735e+01	1.813197183064222395e-01	0.000000000000000000e+00	0.000000000000000000e+00	9.050846850848886405e+00	1.000000000000000000e+00
7.820000000000000000e+02	9.031066862001283368e+01	1.111057967733471408e+01	-2.621048080981929883e-03	9.192935213585408860e+01	3.295375211464296461e-01	0.000000000000000000e+00	0.000000000000000000e+00	5.187285983100418996e+00	1.000000000000000000e+00
7.830000000000000000e+02	4.744157385697447182e+01	3.106952801704610323e+01	-2.372056634597484795e-03	8.304417336468074495e+01	2.177111276702545783e-01	0.000000000000000000e+00	0.000000000000000000e+00	3.082225140126542584e+00	1.000000000000000000e+00
7.830000000000000000e+02	6.342581715130560838e+01	3.169149230776848114e+01	-2.336411913823927163e-03	8.177220309855115943e+01	1.827818415314312883e-01	0.000000000000000000e+00	0.000000000000000000e+00	1.297978511517965394e+01	1.000000000000000000e+00
7.840000000000000000e+02	1.062293085145026197e+02	2.202028827267046651e+01	-2.411490736676538422e-03	8.445136647006999908e+01	1.874783341122763236e-01	0.000000000000000000e+00	0.000000000000000000e+00	8.245926898201425104e+00	1.000000000000000000e+00
7.840000000000000000e+02	2.396287798282110870e+01	1.906042880426453578e+01	-1.403229112342595925e-03	4.847187837758125539e+01	3.710784478256370367e-01	0.000000000000000000e+00	0.000000000000000000e+00	5.946466316532585061e+00	1.000000000000000000e+00
7.850000000000000000e+02	1.269766353823473111e+02	2.894856024023641083e+01	-2.130529840838785247e-03	7.442536829432141587e+01	1.990377228487976158e-01	0.000000000000000000e+00	0.000000000000000000e+00	3.429202613479586770e+00	1.000000000000000000e+00
7.860000000000000000e+02	8.290649648488918899e+01	1.231800403230371010e+01	-3.761486500412864007e-03	1.326255261663176270e+02	8.073477174129228828e-02	0.000000000000000000e+00	0.000000000000000000e+00	7.501975645089347111e+00	1.000000000000000000e+00
7.870000000000000000e+02	3.015411472506371027e+01	8.421730053831263163e+00	-1.379084077465906298e-02	4.905197710494057901e+02	3.447593672329196668e-02	0.000000000000000000e+00	0.000000000000000000e+00	6.057044394272376842e+00	1.000000000000000000e+00
7.880000000000000000e+02	4.277082202549914314e+01	1.034746944866609120e+01	-4.257036461636680771e-03	1.503090653378732497e+02	8.484168437732464430e-02	0.000000000000000000e+00	0.000000000000000000e+00	8.535964323618335570e+00	1.000000000000000000e+00
7.880000000000000000e+02	7.738371435485720440e+01	2.340623748236767199e+01	-2.191728064500451847e-03	7.660920699885504348e+01	2.279675942171923708e-01	0.000000000000000000e+00	0.000000000000000000e+00	8.232100492506935652e+00	1.000000000000000000e+00
7.880000000000000000e+02	5.468220190910527378e+01	7.366559036794320114e+00	-2.546011072201270937e-03	8.925168088589138904e+01	1.324651562463646792e-01	0.000000000000000000e+00	0.000000000000000000e+00	1.227871319052539434e+01	1.000000000000000000e+00
7.880000000000000000e+02	9.913647061151330320e+01	1.149059289543938789e+01	-2.822242977568519169e-03	9.910892657496725633e+01	1.708129762675515417e-01	0.000000000000000000e+00	0.000000000000000000e+00	1.121572442220842980e+01	1.000000000000000000e+00
7.880000000000000000e+02	1.303855610593248855e+02	2.341282486570756305e+01	1.652545122606652751e-03	-5.736863910522294674e+01	4.165515172669931321e-01	0.000000000000000000e+00	0.000000000000000000e+00	5.949408956411361693e+00	1.000000000000000000e+00
7.890000000000000000e+02	1.302176675930873841e+02	3.006889089376711865e+01	1.626133745885893290e-03	-5.642615771815384562e+01	4.536600483746016099e-01	0.000000000000000000e+00	0.000000000000000000e+00	3.429202613479586770e+00	1.000000000000000000e+00
7.890000000000000000e+02	7.225031176645509845e+01	2.984173718201178716e+01	-2.743106068568770817e-03	9.628495171932028995e+01	2.726469102518632726e-01	0.000000000000000000e+00	0.000000000000000000e+00	8.232100492506935652e+00	1.000000000000000000e+00
7.900000000000000000e+02	9.138082960666211818e+01	1.959259924688058518e+01	-2.279616786107211378e-03	7.974548744055428529e+01	1.601921270275361575e-01	0.000000000000000000e+00	0.000000000000000000e+00	1.031042846678321823e+01	1.000000000000000000e+00
7.900000000000000000e+02	6.461462139014827244e+01	2.088759920419657234e+01	-2.470899357978688284e-03	8.657134379653415124e+01	2.832214675091350164e-01	0.000000000000000000e+00	0.000000000000000000e+00	1.176776760683934597e+01	1.000000000000000000e+00
7.910000000000000000e+02	3.558514735972137544e+01	5.740000888633955967e+00	-2.472179439803072996e-03	8.661702310004656624e+01	2.532892011050081882e-01	0.000000000000000000e+00	0.000000000000000000e+00	6.057044394272376842e+00	1.000000000000000000e+00
7.920000000000000000e+02	1.253664936070288149e+02	2.660726203678010648e+01	-3.540301399077972963e-03	1.247326077732648741e+02	1.604162160063389297e-01	0.000000000000000000e+00	0.000000000000000000e+00	5.949408956411361693e+00	1.000000000000000000e+00
7.920000000000000000e+02	9.761403334883108585e+01	3.015610012380158267e+01	-3.004753575620637291e-03	1.056217578985903316e+02	1.111672633566971324e-01	0.000000000000000000e+00	0.000000000000000000e+00	1.226541396236180503e+01	1.000000000000000000e+00
7.920000000000000000e+02	1.358107141130874425e+02	5.253851451558416485e+00	-1.786223519096007259e-03	6.213890920043657218e+01	2.327042746981177190e-01	0.000000000000000000e+00	0.000000000000000000e+00	1.895206060333610765e+01	1.000000000000000000e+00
7.920000000000000000e+02	8.176236743834205356e+01	1.587909407181358290e+01	-3.284144187391863871e-03	1.155917209982139582e+02	9.470431837966131194e-02	0.000000000000000000e+00	0.000000000000000000e+00	8.708070437735285552e+00	1.000000000000000000e+00
7.920000000000000000e+02	9.734090185919505700e+00	2.996364691134772329e+01	-3.015809579204275625e-03	1.060162877901259861e+02	1.538045769179338107e-01	0.000000000000000000e+00	0.000000000000000000e+00	1.889706585760360369e+01	1.000000000000000000e+00
7.930000000000000000e+02	7.706524797828009810e+01	7.692350814798191827e+00	-1.835238104937426690e-03	6.388797875250307357e+01	2.421375044977021052e-01	0.000000000000000000e+00	0.000000000000000000e+00	9.438521938226328345e+00	1.000000000000000000e+00
7.930000000000000000e+02	1.201595346539936457e+02	1.788868542061797129e+01	-2.713286627025722660e-03	9.522085464765845586e+01	2.170682591900821024e-01	0.000000000000000000e+00	0.000000000000000000e+00	1.004632827200470224e+01	1.000000000000000000e+00
7.940000000000000000e+02	4.604588567907292429e+01	4.753862692710100646e+00	-9.454783870937668797e-03	3.357889908921652022e+02	3.411528497320082121e-02	0.000000000000000000e+00	0.000000000000000000e+00	1.050711733671085568e+01	1.000000000000000000e+00
7.950000000000000000e+02	6.597421567559435118e+01	6.122347611664292977e+00	-1.914485724089687790e-03	6.671590426393015605e+01	2.907894838942725046e-01	0.000000000000000000e+00	0.000000000000000000e+00	1.120160290302550443e+01	1.000000000000000000e+00
7.950000000000000000e+02	2.275338878245847596e+01	1.049173395947320309e+01	-2.520140145265487280e-03	8.832848527359921320e+01	1.548819404235025621e-01	0.000000000000000000e+00	0.000000000000000000e+00	1.368331083333516140e+01	1.000000000000000000e+00
7.950000000000000000e+02	4.769226584499485710e+01	1.643765994699981547e+01	-2.872641311457555489e-03	1.009073747260011942e+02	1.771162680294952052e-01	0.000000000000000000e+00	0.000000000000000000e+00	1.179922395456959627e+01	1.000000000000000000e+00
7.960000000000000000e+02	2.933322855400531992e+01	2.680671533025089914e+01	-2.444635414310926402e-03	8.563412351000359024e+01	1.731531662165656238e-01	0.000000000000000000e+00	0.000000000000000000e+00	1.343591614432320647e+01	1.000000000000000000e+00
7.970000000000000000e+02	1.161895838796980627e+02	8.660023404997781782e+00	-8.068919749437708858e-03	2.863348805165427393e+02	3.741466026248385646e-02	0.000000000000000000e+00	0.000000000000000000e+00	1.004632827200470224e+01	1.000000000000000000e+00
7.980000000000000000e+02	4.211344370721866426e+01	3.095279097775915389e+01	-2.497235967846547257e-03	8.751115715277799723e+01	1.595901479704051606e-01	0.000000000000000000e+00	0.000000000000000000e+00	1.343591614432320647e+01	1.000000000000000000e+00
7.980000000000000000e+02	9.216624079858956975e+01	5.999555410492735774e+00	1.379130823644377640e-03	-4.761193878418487913e+01	3.622939647840514032e-01	0.000000000000000000e+00	0.000000000000000000e+00	3.096480997304226879e+00	1.000000000000000000e+00
8.000000000000000000e+02	7.422642730869458205e+01	2.990657828452554057e+01	-3.104412084666241002e-03	1.091780393765154287e+02	1.413770524180637533e-01	0.000000000000000000e+00	0.000000000000000000e+00	5.738509818515863614e+00	1.000000000000000000e+00
8.000000000000000000e+02	1.201702657879390728e+02	3.106666524918977146e+01	-2.106078951757366872e-03	7.355284627094599159e+01	2.724981538884604371e-01	0.000000000000000000e+00	0.000000000000000000e+00	2.261187211196889635e+01	1.000000000000000000e+00
8.010000000000000000e+02	7.146525756453466727e+01	1.059238159879753916e+01	-2.508751656335300381e-03	8.792209075062430657e+01	2.748502504488470333e-01	0.000000000000000000e+00	0.000000000000000000e+00	1.597197623743575612e+01	1.000000000000000000e+00
8.010000000000000000e+02	5.832722789280391851e+01	2.509001317519577157e+01	-2.242898193369435595e-03	7.843519640269546755e+01	2.231320177378315339e-01	0.000000000000000000e+00	0.000000000000000000e+00	9.675485707084444442e+00	1.000000000000000000e+00
8.010000000000000000e+02	7.766468173959874832e+01	2.531213583678818324e+01	-1.490390808661904223e-03	5.158221515838786075e+01	4.684094600511373718e-01	0.000000000000000000e+00	0.000000000000000000e+00	5.738509818515863614e+00	1.000000000000000000e+00
8.030000000000000000e+02	6.728247201134965394e+01	2.875315751377258522e+01	-3.318161935365371122e-03	1.168056332692027723e+02	1.993434172603570920e-01	0.000000000000000000e+00	0.000000000000000000e+00	7.039097573263850549e+00	1.000000000000000000e+00
8.030000000000000000e+02	1.287306102864260993e+02	1.013780330031019261e+01	-1.662312907907384897e-03	5.771719934637051352e+01	2.611520837001020112e-01	0.000000000000000000e+00	0.000000000000000000e+00	2.261187211196889635e+01	1.000000000000000000e+00
8.040000000000000000e+02	1.122167553652206529e+01	2.897028946390322446e+01	1.159591826645323554e-03	-3.977776108890424922e+01	3.318369324559106159e-01	0.000000000000000000e+00	0.000000000000000000e+00	3.228866644879867920e+01	1.000000000000000000e+00
8.070000000000000000e+02	3.823844649604350110e+01	7.415416422623677839e+00	-2.161161793291766463e-03	7.551845955350702866e+01	2.215971031168979533e-01	0.000000000000000000e+00	0.000000000000000000e+00	1.183943970087482711e+01	1.000000000000000000e+00
8.070000000000000000e+02	9.121282024208055361e+01	1.812604187308981096e+01	-2.969888140060091518e-03	1.043775961717976628e+02	1.402047057583331036e-01	0.000000000000000000e+00	0.000000000000000000e+00	1.125507503540992182e+01	1.000000000000000000e+00
8.080000000000000000e+02	4.308393160442911807e+01	2.374012509699298690e+01	-1.719386356355201038e-03	5.975384678912327985e+01	2.176174598871355448e-01	0.000000000000000000e+00	0.000000000000000000e+00	5.607050105307509469e+00	1.000000000000000000e+00
8.090000000000000000e+02	1.429845348016062019e+02	2.192728229146352348e+01	-1.858459580035613746e-03	6.471662953779620864e+01	2.793477215346941156e-01	0.000000000000000000e+00	0.000000000000000000e+00	2.027665579422843578e+01	1.000000000000000000e+00
8.100000000000000000e+02	1.211826833555808776e+02	3.227990326094603546e+01	-2.574783350678221464e-03	9.027841028416544589e+01	1.542982030121760051e-01	0.000000000000000000e+00	0.000000000000000000e+00	4.729660550629457560e+00	1.000000000000000000e+00
8.100000000000000000e+02	5.024183186164878911e+00	2.356616435484995264e+01	-2.765997248533611300e-03	9.710181603021983676e+01	1.459333531400026640e-01	0.000000000000000000e+00	0.000000000000000000e+00	3.513224915794489078e+01	1.000000000000000000e+00
8.110000000000000000e+02	5.577813271691891828e+01	1.070742752023960342e+01	-2.786039760441018451e-03	9.781702654811739706e+01	1.283947779160997671e-01	0.000000000000000000e+00	0.000000000000000000e+00	1.594641120902931242e+01	1.000000000000000000e+00
8.120000000000000000e+02	3.987662390063827900e+01	1.914097428661147759e+01	-2.526038962373414881e-03	8.853898264330189249e+01	1.819496453393555369e-01	0.000000000000000000e+00	0.000000000000000000e+00	5.345066993566055302e+00	1.000000000000000000e+00
8.130000000000000000e+02	1.117364238532701251e+02	1.230218510408943722e+01	-3.264427017553549627e-03	1.148881202062232489e+02	1.129642969188101587e-01	0.000000000000000000e+00	0.000000000000000000e+00	1.973866505395159621e+01	1.000000000000000000e+00
8.140000000000000000e+02	1.237346096663929558e+02	2.829777304856402509e+01	-2.299519703711334299e-03	8.045571658114701563e+01	1.890250157664039588e-01	0.000000000000000000e+00	0.000000000000000000e+00	4.729660550629457560e+00	1.000000000000000000e+00
8.160000000000000000e+02	2.987149077237620531e+01	2.581386369102681755e+01	-3.120713506968435767e-03	1.097597503287694138e+02	1.213022665157055258e-01	0.000000000000000000e+00	0.000000000000000000e+00	1.050544391217110451e+01	1.000000000000000000e+00
8.160000000000000000e+02	4.029062409947103163e+01	2.446998404463179000e+01	-2.150332334100650382e-03	7.513201382492715652e+01	2.593295392504809671e-01	0.000000000000000000e+00	0.000000000000000000e+00	5.345066993566055302e+00	1.000000000000000000e+00
8.160000000000000000e+02	7.141760343398779298e+01	1.382110478954688482e+01	-1.507980388647558925e-03	5.220989359855840206e+01	2.645963063281129291e-01	0.000000000000000000e+00	0.000000000000000000e+00	1.594641120902931242e+01	1.000000000000000000e+00
8.160000000000000000e+02	8.690158864316956056e+01	2.391524238087236753e+01	1.634834251860466017e-03	-5.673663244371682168e+01	3.424702445346563540e-01	0.000000000000000000e+00	0.000000000000000000e+00	6.499977533928037232e+00	1.000000000000000000e+00
8.160000000000000000e+02	8.618967472489646298e+01	3.037611589105179632e+01	1.411758848935417343e-03	-4.877625925330507783e+01	4.032850831512939660e-01	0.000000000000000000e+00	0.000000000000000000e+00	6.499977533928037232e+00	1.000000000000000000e+00
8.170000000000000000e+02	5.104264161967515179e+01	4.486152219902190375e+00	-2.633781461531169155e-03	9.238373867878249257e+01	2.106913668365691938e-01	0.000000000000000000e+00	0.000000000000000000e+00	1.527213931861050433e+01	1.000000000000000000e+00
8.170000000000000000e+02	1.073888359291582191e+02	3.155610359758593120e+01	-3.437918377795240715e-03	1.210791029623994035e+02	8.536947888822388197e-02	0.000000000000000000e+00	0.000000000000000000e+00	7.420790335897955003e+00	1.000000000000000000e+00
8.180000000000000000e+02	1.220488482434290134e+01	1.846021536530500029e+01	-3.129600165338621877e-03	1.100768678420173785e+02	1.415654470347519345e-01	0.000000000000000000e+00	0.000000000000000000e+00	1.374878827185219876e+01	1.000000000000000000e+00
8.190000000000000000e+02	2.767271363500642067e+01	1.279976913805884031e+01	2.451194922179670589e-03	-8.586819741459355271e+01	1.782456332487448725e-01	0.000000000000000000e+00	0.000000000000000000e+00	9.935252057532220960e+00	1.000000000000000000e+00
8.200000000000000000e+02	1.285746840642006532e+02	9.829729269513977741e+00	2.748355423848922174e-03	-9.647227325495863681e+01	1.533996187080841622e-01	0.000000000000000000e+00	0.000000000000000000e+00	2.306698914502759123e+01	1.000000000000000000e+00
8.200000000000000000e+02	1.071395376328741662e+02	1.835149467841911175e+01	-2.200964100473626513e-03	7.693879193821852880e+01	1.758089315330612079e-01	0.000000000000000000e+00	0.000000000000000000e+00	5.804931211470919727e+00	1.000000000000000000e+00
8.220000000000000000e+02	3.753726041862283580e+01	1.161657422573828313e+01	-2.318173111142362870e-03	8.112135735765915001e+01	1.214381894094017644e-01	0.000000000000000000e+00	0.000000000000000000e+00	6.621304622080048219e+00	1.000000000000000000e+00
8.220000000000000000e+02	7.261616278017818615e+01	1.128149039159108291e+01	-3.159043386710887972e-03	1.111275396192634588e+02	2.139429932285923375e-01	0.000000000000000000e+00	0.000000000000000000e+00	8.832095030209135444e+00	1.000000000000000000e+00
8.220000000000000000e+02	1.075982950559055382e+02	2.413826994593407349e+01	-2.245307097493744620e-03	7.852115736279228031e+01	2.491871361139377239e-01	0.000000000000000000e+00	0.000000000000000000e+00	5.804931211470919727e+00	1.000000000000000000e+00
8.260000000000000000e+02	3.092275052194286999e+01	1.131668470424510886e+01	-1.950641764131177741e-03	6.800612079181168212e+01	2.737771543139029262e-01	0.000000000000000000e+00	0.000000000000000000e+00	3.897982514258202524e+00	1.000000000000000000e+00
8.260000000000000000e+02	4.768788315529183919e+00	1.596970631156241183e+01	-2.161616789311835395e-03	7.553469593848004138e+01	2.535269467618768147e-01	0.000000000000000000e+00	0.000000000000000000e+00	1.039199851908765915e+01	1.000000000000000000e+00
8.270000000000000000e+02	8.572134189292549422e+01	1.665359238869077174e+01	-2.257568567058570400e-03	7.895870391574722191e+01	1.939593226869863463e-01	0.000000000000000000e+00	0.000000000000000000e+00	1.416351649289224923e+01	1.000000000000000000e+00
8.270000000000000000e+02	7.095509489680149784e+01	1.995597920128237135e+01	-3.721602038078482277e-03	1.312022621017121935e+02	1.146606693425835655e-01	0.000000000000000000e+00	0.000000000000000000e+00	8.832095030209135444e+00	1.000000000000000000e+00
8.270000000000000000e+02	1.325203269490568800e+02	1.846486295536688260e+01	-1.337849812044524618e-03	4.613883931331692168e+01	2.928602458281560628e-01	0.000000000000000000e+00	0.000000000000000000e+00	3.795293774411289789e+00	1.000000000000000000e+00
8.270000000000000000e+02	1.256191220673765514e+02	6.644441769784327434e+00	-2.137316361480449955e-03	7.466754307586931816e+01	2.337034955114932755e-01	0.000000000000000000e+00	0.000000000000000000e+00	1.154218287600878767e+01	1.000000000000000000e+00
8.270000000000000000e+02	9.466883150246704304e+01	2.871175717591485110e+01	-1.589427207893074961e-03	5.511629684994760225e+01	3.296059657590256764e-01	0.000000000000000000e+00	0.000000000000000000e+00	1.371451104569505475e+01	1.000000000000000000e+00
8.290000000000000000e+02	5.705800519639717550e+01	6.938196279010851342e+00	-3.180968058866041545e-03	1.119099144133643193e+02	1.774606055227359036e-01	0.000000000000000000e+00	0.000000000000000000e+00	9.905665611012231864e+00	1.000000000000000000e+00
8.300000000000000000e+02	3.457882456189907572e+01	9.964874696950811739e+00	-2.537867247794195393e-03	8.896107116098465895e+01	2.007069830197705240e-01	0.000000000000000000e+00	0.000000000000000000e+00	3.897982514258202524e+00	1.000000000000000000e+00
8.310000000000000000e+02	1.080261267174363837e+02	9.104578639607536772e+00	-2.596727252570798974e-03	9.106147128519114631e+01	1.422267380780397605e-01	0.000000000000000000e+00	0.000000000000000000e+00	8.137071225634731064e+00	1.000000000000000000e+00
8.310000000000000000e+02	2.191560914332255550e+01	9.436340389342422696e+00	-2.235337989323398812e-03	7.816541298052975151e+01	2.628955071604821558e-01	0.000000000000000000e+00	0.000000000000000000e+00	9.201320044267621512e+00	1.000000000000000000e+00
8.310000000000000000e+02	3.105671648305919419e+01	1.802049433541395373e+01	3.659809290047258759e-03	-1.289972079884404934e+02	2.544826928200486504e-01	0.000000000000000000e+00	0.000000000000000000e+00	6.705148055762078840e+00	1.000000000000000000e+00
8.320000000000000000e+02	1.035846772761148742e+02	1.592260291290237184e+01	-2.468346976923837567e-03	8.648026290884178024e+01	2.407317210583495015e-01	0.000000000000000000e+00	0.000000000000000000e+00	7.967733457612151682e+00	1.000000000000000000e+00
8.330000000000000000e+02	7.083559747927284889e+01	1.959660207611695881e+01	3.455178674348021155e-03	-1.216950310303786154e+02	1.419128504870805774e-01	0.000000000000000000e+00	0.000000000000000000e+00	6.543332280771434029e+00	1.000000000000000000e+00
8.330000000000000000e+02	1.018408483088812062e+02	2.715905521366631348e+01	-2.810399916718762849e-03	9.868631080090770524e+01	3.358806829161914420e-01	0.000000000000000000e+00	0.000000000000000000e+00	4.971603507044208392e+00	1.000000000000000000e+00
8.330000000000000000e+02	1.093379317744013690e+02	2.143484738584606575e+01	-2.381861446731413454e-03	8.339405489632667923e+01	3.302764396848749673e-01	0.000000000000000000e+00	0.000000000000000000e+00	7.967733457612151682e+00	1.000000000000000000e+00
8.340000000000000000e+02	7.210114119020357748e+01	5.037483306559072282e+00	-2.314567982490725942e-03	8.099270951441792477e+01	2.464858419225932629e-01	0.000000000000000000e+00	0.000000000000000000e+00	1.205811456230238576e+01	1.000000000000000000e+00
8.340000000000000000e+02	8.299165596628355956e+01	1.021385411143698718e+01	-2.602761354694197067e-03	9.127679625666476682e+01	1.579485597451274481e-01	0.000000000000000000e+00	0.000000000000000000e+00	1.205811456230238576e+01	1.000000000000000000e+00
8.340000000000000000e+02	1.433799496619427316e+02	1.113608604992666962e+01	-2.330326230852359116e-03	8.155503748128903396e+01	2.513318728578026739e-01	0.000000000000000000e+00	0.000000000000000000e+00	8.546413093662653893e+00	1.000000000000000000e+00
8.340000000000000000e+02	1.002473433137203926e+02	5.531914290367351938e+00	-2.441934738781741283e-03	8.553775078223247874e+01	2.007328565987235303e-01	0.000000000000000000e+00	0.000000000000000000e+00	8.559988422554035026e+00	1.000000000000000000e+00
8.340000000000000000e+02	9.717703157527319036e+01	2.543694752058433650e+01	-2.560651028386429218e-03	8.977410296020808289e+01	3.397909063756109349e-01	0.000000000000000000e+00	0.000000000000000000e+00	4.971603507044208392e+00	1.000000000000000000e+00
8.350000000000000000e+02	6.040455215199563099e+01	2.615025937476962525e+01	-1.744249970078914349e-03	6.064109675710608371e+01	2.754902054213588247e-01	0.000000000000000000e+00	0.000000000000000000e+00	6.947074566546326935e+00	1.000000000000000000e+00
8.370000000000000000e+02	6.726908055514377338e+01	2.508250713968544687e+01	-2.814971010225682160e-03	9.884942878579630587e+01	1.863978045496755831e-01	0.000000000000000000e+00	0.000000000000000000e+00	6.543332280771434029e+00	1.000000000000000000e+00
8.380000000000000000e+02	6.046781995224050021e+00	4.906074953040196363e+00	-5.361210108578690244e-03	1.897111427584375463e+02	7.487137356662465493e-02	0.000000000000000000e+00	0.000000000000000000e+00	1.822770478480682499e+01	1.000000000000000000e+00
8.380000000000000000e+02	1.678507460964764419e+01	2.278562376061607964e+01	-3.397851868539648532e-03	1.196493426126276205e+02	1.130753634618596459e-01	0.000000000000000000e+00	0.000000000000000000e+00	8.857991171526512275e+00	1.000000000000000000e+00
8.380000000000000000e+02	1.426348541621209165e+02	2.317791109558411833e+01	-2.563968360300957275e-03	8.989248087050140157e+01	2.963068503150398936e-01	0.000000000000000000e+00	0.000000000000000000e+00	1.137123224821564804e+01	1.000000000000000000e+00
8.380000000000000000e+02	4.060743730185237865e+01	2.620196900901362014e+01	-1.646189966718627834e-03	5.714185743459241706e+01	3.030707748633143517e-01	0.000000000000000000e+00	0.000000000000000000e+00	1.979718238224915083e+01	1.000000000000000000e+00
8.390000000000000000e+02	1.329376891593102243e+02	3.134679117298029638e+01	-9.399409991596586588e-04	3.193959275908563811e+01	4.963887744424066994e-01	0.000000000000000000e+00	0.000000000000000000e+00	1.267933794843471595e+01	1.000000000000000000e+00
8.400000000000000000e+02	8.849977784213686505e+01	3.176388932449806646e+01	-2.405550824201275160e-03	8.423940262555163372e+01	1.837417348166898723e-01	0.000000000000000000e+00	0.000000000000000000e+00	1.645907172787626394e+01	1.000000000000000000e+00
8.410000000000000000e+02	2.116625808110217122e+01	1.508697199655405718e+01	-1.911987500329540577e-03	6.662675596168274694e+01	3.143266932092944055e-01	0.000000000000000000e+00	0.000000000000000000e+00	7.027288206115045455e+00	1.000000000000000000e+00
8.420000000000000000e+02	7.259620367157697274e+01	8.675669551903999022e+00	-2.295949141579330111e-03	8.032830223291493610e+01	2.076337656362657880e-01	0.000000000000000000e+00	0.000000000000000000e+00	1.008147941534944714e+01	1.000000000000000000e+00
8.420000000000000000e+02	1.435090430121460088e+02	1.184033125254216046e+01	2.390154999508171344e-03	-8.369000762940120808e+01	1.887661587181190814e-01	0.000000000000000000e+00	0.000000000000000000e+00	8.602009973781358454e+00	1.000000000000000000e+00
8.420000000000000000e+02	1.042775655310533978e+02	2.707747728682471688e+01	-3.210097796119931995e-03	1.129493996118176824e+02	1.572596535308520282e-01	0.000000000000000000e+00	0.000000000000000000e+00	1.038118241315680024e+01	1.000000000000000000e+00
8.420000000000000000e+02	1.132356637218357918e+02	3.232356393303417974e+01	-2.451440181740607849e-03	8.587694942224646866e+01	1.944922207645009005e-01	0.000000000000000000e+00	0.000000000000000000e+00	1.038118241315680024e+01	1.000000000000000000e+00
8.440000000000000000e+02	1.018665706284659791e+02	1.396180427156249060e+01	-2.411022211215911593e-03	8.443464729141160774e+01	2.453722725464764221e-01	0.000000000000000000e+00	0.000000000000000000e+00	5.508561862010798116e+00	1.000000000000000000e+00
8.450000000000000000e+02	1.068733075368478183e+02	1.166466707107860579e+01	1.282830345875627829e-03	-4.417548756005881927e+01	4.903393163237375063e-01	0.000000000000000000e+00	0.000000000000000000e+00	5.508561862010798116e+00	1.000000000000000000e+00
8.450000000000000000e+02	6.528235402395027620e+01	1.561424509260581317e+01	-1.923081388680142204e-03	6.702263775880415153e+01	2.722097867484764011e-01	0.000000000000000000e+00	0.000000000000000000e+00	1.008147941534944714e+01	1.000000000000000000e+00
8.450000000000000000e+02	1.435419164292676264e+01	1.681281392839133204e+01	-1.809983931324256464e-03	6.298679178190807448e+01	1.817837828854214077e-01	0.000000000000000000e+00	0.000000000000000000e+00	7.027288206115045455e+00	1.000000000000000000e+00
8.460000000000000000e+02	8.135480401760018765e+01	1.610832957414160305e+01	-5.108613307258287953e-03	1.806973080691406039e+02	1.330439366185813821e-01	0.000000000000000000e+00	0.000000000000000000e+00	3.799533534539127899e+00	1.000000000000000000e+00
8.470000000000000000e+02	2.211963830350686067e+01	1.622833167048870351e+01	-3.440142903379099591e-03	1.211584844342557403e+02	1.876916523940099779e-01	0.000000000000000000e+00	0.000000000000000000e+00	5.846065090579460666e+00	1.000000000000000000e+00
8.470000000000000000e+02	4.930630984014304374e+01	1.615615832604613544e+01	-2.339514717938198478e-03	8.188292565407486734e+01	2.163164452511358027e-01	0.000000000000000000e+00	0.000000000000000000e+00	6.594396955911158820e+00	1.000000000000000000e+00
8.470000000000000000e+02	4.993292493083302475e+01	2.272071655491804876e+01	-1.485598779547666519e-03	5.141121315821903437e+01	3.566034469319677713e-01	0.000000000000000000e+00	0.000000000000000000e+00	6.594396955911158820e+00	1.000000000000000000e+00
8.480000000000000000e+02	3.899630858571630654e+01	1.746357355970594938e+01	-2.598138987732641608e-03	9.111184859522593626e+01	2.311072889707878053e-01	0.000000000000000000e+00	0.000000000000000000e+00	7.282756120988892690e+00	1.000000000000000000e+00
8.490000000000000000e+02	1.915330068149483367e+01	1.119074115958690285e+01	-2.748836565853841809e-03	9.648944265089616579e+01	3.200868552670298461e-01	0.000000000000000000e+00	0.000000000000000000e+00	5.846065090579460666e+00	1.000000000000000000e+00
8.490000000000000000e+02	8.487792897812813919e+01	2.251937946538668456e+01	-3.404936168275238262e-03	1.199021435442793120e+02	1.613235970982230816e-01	0.000000000000000000e+00	0.000000000000000000e+00	4.652029139539167524e+00	1.000000000000000000e+00
8.490000000000000000e+02	1.361609191478877889e+01	2.686929712002258697e+01	-3.650171280322905745e-03	1.286532787465220338e+02	8.247009258644211194e-02	0.000000000000000000e+00	0.000000000000000000e+00	1.008353337834706132e+01	1.000000000000000000e+00
8.500000000000000000e+02	1.316884415150438485e+02	1.570800280736183119e+01	1.745984612395711519e-03	-6.070299690392874936e+01	3.440476049552593230e-01	0.000000000000000000e+00	0.000000000000000000e+00	2.514238330453428105e+01	1.000000000000000000e+00
8.500000000000000000e+02	3.174468960186365862e+01	1.813629848924927757e+01	-3.297316668076093367e-03	1.160617766866270415e+02	1.420959706130039413e-01	0.000000000000000000e+00	0.000000000000000000e+00	5.940304153775246121e+00	1.000000000000000000e+00
8.500000000000000000e+02	1.043553558364025236e+02	2.725480173374430493e+01	1.383922282219681972e-03	-4.778292042485745839e+01	3.306950832671714524e-01	0.000000000000000000e+00	0.000000000000000000e+00	7.464592609741158569e+00	1.000000000000000000e+00
8.510000000000000000e+02	3.920277098869389221e+01	6.095272354237445178e+00	-2.453652238107398558e-03	8.595588593414777279e+01	1.470852208658192106e-01	0.000000000000000000e+00	0.000000000000000000e+00	8.247040406288110859e+00	1.000000000000000000e+00
8.510000000000000000e+02	1.065628603988073166e+02	6.327961719173081256e+00	-2.243631196535028106e-03	7.846135338222507016e+01	2.499028226270321174e-01	0.000000000000000000e+00	0.000000000000000000e+00	7.817167678405715137e+00	1.000000000000000000e+00
8.520000000000000000e+02	7.261485451834604987e+01	2.880107634125136684e+01	-2.409942469104155247e-03	8.439611704537693981e+01	2.213808040739694283e-01	0.000000000000000000e+00	0.000000000000000000e+00	7.074555780475503930e+00	1.000000000000000000e+00
8.530000000000000000e+02	6.619930576361919350e+01	1.596644370025987136e+01	-2.976564469847954066e-03	1.046158388285710146e+02	1.204700316468535481e-01	0.000000000000000000e+00	0.000000000000000000e+00	1.176600639562713901e+01	1.000000000000000000e+00
8.540000000000000000e+02	9.877071327441015569e+01	5.703018758527831800e+00	-1.329211709873716731e-03	4.583059144719229749e+01	4.244295895515122208e-01	0.000000000000000000e+00	0.000000000000000000e+00	7.817167678405715137e+00	1.000000000000000000e+00
8.550000000000000000e+02	3.045617569976694483e+01	8.492469670043648833e+00	3.287476434697044966e-03	-1.157106311593709904e+02	2.211898848987733368e-01	0.000000000000000000e+00	0.000000000000000000e+00	5.985299095988509954e+00	1.000000000000000000e+00
8.550000000000000000e+02	3.452173142815296814e+01	1.288508414070101260e+01	2.807315987055960735e-03	-9.857626177404509349e+01	3.260819724523099650e-01	0.000000000000000000e+00	0.000000000000000000e+00	5.940304153775246121e+00	1.000000000000000000e+00
8.550000000000000000e+02	8.889138330281068079e+01	1.605577129544786175e+01	-1.116322267786115435e-03	3.823370095592978402e+01	4.524798071271926014e-01	0.000000000000000000e+00	0.000000000000000000e+00	6.980459119976695881e+00	1.000000000000000000e+00
8.550000000000000000e+02	1.060406149872117965e+02	1.998293509415196922e+01	-1.301031825214366043e-03	4.482500142960277145e+01	3.243229885174897520e-01	0.000000000000000000e+00	0.000000000000000000e+00	7.464592609741158569e+00	1.000000000000000000e+00
8.560000000000000000e+02	7.594478428088321209e+01	2.255920905111866404e+01	-2.554220193970362617e-03	8.954462072592143329e+01	2.108871027133013554e-01	0.000000000000000000e+00	0.000000000000000000e+00	5.485079800522117743e+00	1.000000000000000000e+00
8.560000000000000000e+02	1.867720625248682609e+01	2.039586599923968535e+01	-1.606416552213404611e-03	5.572255607564837021e+01	2.884179611342744254e-01	0.000000000000000000e+00	0.000000000000000000e+00	1.100847623413277176e+01	1.000000000000000000e+00
8.570000000000000000e+02	1.221074849680553029e+02	1.432493049754787506e+01	-3.212115939652395585e-03	1.130214164073028513e+02	1.325658147648992591e-01	0.000000000000000000e+00	0.000000000000000000e+00	1.703400501927022503e+01	1.000000000000000000e+00
8.570000000000000000e+02	8.288115469043640360e+01	2.901067491397746778e+01	2.253231913272673269e-03	-7.880395183604369436e+01	3.741716417001049733e-01	0.000000000000000000e+00	0.000000000000000000e+00	4.052302906332771570e+00	1.000000000000000000e+00
8.570000000000000000e+02	8.740523353774027271e+01	9.235348405227124857e+00	-2.601639065906244212e-03	9.123674774632981155e+01	2.240105967524507191e-01	0.000000000000000000e+00	0.000000000000000000e+00	6.980459119976695881e+00	1.000000000000000000e+00
8.580000000000000000e+02	3.006820401903910778e+01	2.602130742647467088e+01	-1.809116607894610020e-03	6.295584162744800238e+01	3.138046730410268825e-01	0.000000000000000000e+00	0.000000000000000000e+00	5.516120288035540220e+00	1.000000000000000000e+00
8.590000000000000000e+02	9.576580310959261055e+01	2.640631018060947710e+01	-3.232852443893543485e-03	1.137613918158850055e+02	1.055068807235667316e-01	0.000000000000000000e+00	0.000000000000000000e+00	1.211740511090502892e+01	1.000000000000000000e+00
8.590000000000000000e+02	8.031397349060185320e+01	2.587527389785703136e+01	-2.581711648256809332e-03	9.052564432958961049e+01	2.678950921999847523e-01	0.000000000000000000e+00	0.000000000000000000e+00	3.402460853899571980e+00	1.000000000000000000e+00
8.600000000000000000e+02	4.664721340179344367e+01	1.212800356920414124e+01	-3.102615596503516694e-03	1.091139322807983518e+02	1.926802045621639481e-01	0.000000000000000000e+00	0.000000000000000000e+00	1.214909396147787568e+01	1.000000000000000000e+00
8.600000000000000000e+02	1.587025667403915996e+01	9.751262527925288026e+00	-2.797644284710581672e-03	9.823113022190500487e+01	1.675875134976961833e-01	0.000000000000000000e+00	0.000000000000000000e+00	1.100847623413277176e+01	1.000000000000000000e+00
8.600000000000000000e+02	1.365529706289168530e+02	2.876322626311075226e+01	-1.328771849079164258e-03	4.581489515781858302e+01	3.577761211450383172e-01	0.000000000000000000e+00	0.000000000000000000e+00	5.785720026941936212e+00	1.000000000000000000e+00
8.620000000000000000e+02	2.623648073717932405e+01	2.998936485087404336e+01	-2.568861279557823913e-03	9.006708310259193695e+01	2.176967156611985255e-01	0.000000000000000000e+00	0.000000000000000000e+00	5.516120288035540220e+00	1.000000000000000000e+00
8.640000000000000000e+02	8.125350840656949458e+01	2.260510356529074727e+01	-2.892149396835349412e-03	1.016035144070301754e+02	1.527175235837177070e-01	0.000000000000000000e+00	0.000000000000000000e+00	3.402460853899571980e+00	1.000000000000000000e+00
8.640000000000000000e+02	1.081007432750672592e+02	2.575137760500060224e+01	-1.244181389427956048e-03	4.279631212112972349e+01	4.000599020903182756e-01	0.000000000000000000e+00	0.000000000000000000e+00	1.176517527566600130e+01	1.000000000000000000e+00
8.650000000000000000e+02	1.422215959122293896e+02	2.760510553212159124e+01	2.422092446459000233e-03	-8.482968503508540437e+01	2.396870256805101462e-01	0.000000000000000000e+00	0.000000000000000000e+00	3.925447239950480949e+00	1.000000000000000000e+00
8.660000000000000000e+02	5.276081101983368882e+01	2.008091987199104267e+01	-2.644906409023782112e-03	9.278072881128352378e+01	2.252720896276652063e-01	0.000000000000000000e+00	0.000000000000000000e+00	1.195477843333544143e+01	1.000000000000000000e+00
8.660000000000000000e+02	9.900490001979470378e+01	1.449597594687189073e+01	-1.315281318394299600e-03	4.533348995858958119e+01	3.196976444320174249e-01	0.000000000000000000e+00	0.000000000000000000e+00	9.145618099020364156e+00	1.000000000000000000e+00
8.660000000000000000e+02	1.442983100727454939e+02	3.093623061670588825e+01	-1.829569383391534305e-03	6.368569226808510564e+01	4.677479209108557079e-01	0.000000000000000000e+00	0.000000000000000000e+00	3.925447239950480949e+00	1.000000000000000000e+00
8.670000000000000000e+02	1.945246751511773553e+01	1.866823938149472539e+01	-3.281282674708718532e-03	1.154896088489216197e+02	1.302385247022949111e-01	0.000000000000000000e+00	0.000000000000000000e+00	7.835159448596978216e+00	1.000000000000000000e+00
8.670000000000000000e+02	1.081363027629550970e+02	1.398625606759336115e+01	-2.161774862323184634e-03	7.554033672247133779e+01	2.102665889622781226e-01	0.000000000000000000e+00	0.000000000000000000e+00	9.145618099020364156e+00	1.000000000000000000e+00
8.670000000000000000e+02	4.525036593665993934e+01	2.938199196303374450e+01	-2.862431770279861513e-03	1.005430505700805810e+02	1.269524487263433699e-01	0.000000000000000000e+00	0.000000000000000000e+00	1.195477843333544143e+01	1.000000000000000000e+00
[truncated: 2,776 more rows]
