# Supplementary material for: Structural basis for higher-order DNA binding by a bacterial transcriptional regulator
Source: PLoS Genet. 2025 Jun 27;21(6):e1011749. doi: 10.1371/journal.pgen.1011749 (PMC12204516; doi:10.1371/journal.pgen.1011749)
Supplement: S1 Appendix — (ZIP) [file pgen.1011749.s012.zip › Raw data files/Figure 5/Figure5C_MP_Xre4_RES2_2nM_120sec.csv]

frame_indices	x_coords	y_coords	contrasts	masses_kDa	fit_errors	diffblur_errors	frame_signal_scores	neareast_neighbour_distances	selections
7.000000000000000000e+00	7.852632591422224095e+01	1.772658286574622366e+01	-3.012940041669061840e-03	1.059138892765979278e+02	8.310027842259071207e-02	0.000000000000000000e+00	0.000000000000000000e+00	1.347638799996646952e+01	1.000000000000000000e+00
7.000000000000000000e+00	6.520651400266775966e+01	1.977491002868959313e+01	-2.728896471380742785e-03	9.577788686582708522e+01	1.146520666196130245e-01	0.000000000000000000e+00	0.000000000000000000e+00	1.347638799996646952e+01	1.000000000000000000e+00
1.600000000000000000e+01	5.470887697684297279e+01	3.207095659540105714e+01	1.112269125355585002e-03	-3.808906588672067528e+01	4.454010409326183417e-01	0.000000000000000000e+00	0.000000000000000000e+00	9.248432670070261707e+00	1.000000000000000000e+00
1.600000000000000000e+01	4.549784013009126227e+01	3.124010940090302313e+01	-2.943750057773896964e-03	1.034448672077275688e+02	2.091191975254691471e-01	0.000000000000000000e+00	0.000000000000000000e+00	9.248432670070261707e+00	1.000000000000000000e+00
1.700000000000000000e+01	1.429178217527321060e+01	6.634250190904404043e+00	-2.349087028762355048e-03	8.222451045211066400e+01	1.403551480486056047e-01	0.000000000000000000e+00	0.000000000000000000e+00	1.547619674004609180e+01	1.000000000000000000e+00
1.700000000000000000e+01	1.329187759603300094e+02	1.487331539479481002e+01	2.160803380256633675e-03	-7.550566970093451857e+01	2.057578246279552214e-01	0.000000000000000000e+00	0.000000000000000000e+00	1.042216345322611026e+01	1.000000000000000000e+00
1.700000000000000000e+01	2.772060040795626890e+01	2.476174753341799217e+01	-3.574629882428787767e-03	1.259576085351155115e+02	9.690571656485202912e-02	0.000000000000000000e+00	0.000000000000000000e+00	1.806089757268459906e+01	1.000000000000000000e+00
1.800000000000000000e+01	1.368283464207579527e+02	5.212220743529289990e+00	1.235977144220695798e-03	-4.250354629962235720e+01	3.314689421726582097e-01	0.000000000000000000e+00	0.000000000000000000e+00	1.042216345322611026e+01	1.000000000000000000e+00
1.900000000000000000e+01	2.976689814503288289e+01	6.817147044629179753e+00	-8.773590527354536723e-04	2.970637635787439379e+01	4.453706392145044823e-01	0.000000000000000000e+00	0.000000000000000000e+00	1.547619674004609180e+01	1.000000000000000000e+00
1.900000000000000000e+01	1.348736056682989499e+02	2.707890415829865915e+01	9.865272408091235734e-04	-3.360200763856494888e+01	4.157996568527597692e-01	0.000000000000000000e+00	0.000000000000000000e+00	1.236113895443819288e+01	1.000000000000000000e+00
2.000000000000000000e+01	7.138493103210683444e+01	4.822709637539940530e+00	-3.605820578219043858e-03	1.270706383685412248e+02	7.307893648738683634e-02	0.000000000000000000e+00	0.000000000000000000e+00	3.194616942812815452e+01	1.000000000000000000e+00
2.200000000000000000e+01	1.103074301713438103e+02	2.222293675608485586e+01	-3.277107186353980014e-03	1.153406079052043651e+02	1.272836412327277289e-01	0.000000000000000000e+00	0.000000000000000000e+00	2.377582580150340164e+01	1.000000000000000000e+00
2.900000000000000000e+01	1.016810719795607980e+02	2.830835290128464621e+01	-3.435465657526065673e-03	1.209915784374257584e+02	7.639937278012154387e-02	0.000000000000000000e+00	0.000000000000000000e+00	2.035150418935549155e+01	1.000000000000000000e+00
2.900000000000000000e+01	6.064994327911343674e+01	2.417846080992380919e+01	-2.003269715107803498e-03	6.988413210335639292e+01	1.858953373933412978e-01	0.000000000000000000e+00	0.000000000000000000e+00	3.112927492773096816e+01	1.000000000000000000e+00
3.000000000000000000e+01	1.328164877730632156e+02	6.130881341093846082e+00	-2.750016173553622087e-03	9.653153656795474546e+01	1.896702073851854742e-01	0.000000000000000000e+00	0.000000000000000000e+00	3.822635689465256092e+01	1.000000000000000000e+00
3.300000000000000000e+01	8.994751199130040220e+01	1.167984446633327522e+01	-3.715977942307654731e-03	1.310015680735613444e+02	9.128096904186133731e-02	0.000000000000000000e+00	0.000000000000000000e+00	2.035150418935549155e+01	1.000000000000000000e+00
3.800000000000000000e+01	1.187847274469653058e+02	2.688974510197411050e+01	1.007477877263862577e-03	-3.434962428553522074e+01	4.158476793424116247e-01	0.000000000000000000e+00	0.000000000000000000e+00	3.234783658190303157e+01	1.000000000000000000e+00
4.000000000000000000e+01	9.067045702695524767e+01	1.089067230758845284e+01	1.061487425085110188e-03	-3.627693743106824087e+01	3.835414655949732632e-01	0.000000000000000000e+00	0.000000000000000000e+00	1.045947892026643444e+01	1.000000000000000000e+00
4.200000000000000000e+01	1.748597352946790906e+01	1.994924972337617319e+01	-2.400303159536694084e-03	8.405214141897998559e+01	1.783507410561185891e-01	0.000000000000000000e+00	0.000000000000000000e+00	2.958608288019812349e+01	1.000000000000000000e+00
4.400000000000000000e+01	8.974830694976640189e+01	2.130942168160827777e+01	-2.659077665590781417e-03	9.328642549218693603e+01	1.353727294999893527e-01	0.000000000000000000e+00	0.000000000000000000e+00	8.010443425137971474e+00	1.000000000000000000e+00
4.500000000000000000e+01	8.489946834737169468e+01	2.768562494650370454e+01	-1.426953338318632560e-03	4.931846966441338509e+01	3.427500663116025414e-01	0.000000000000000000e+00	0.000000000000000000e+00	8.010443425137971474e+00	1.000000000000000000e+00
4.600000000000000000e+01	4.698296313943043856e+01	2.224356969751120872e+01	-2.795670243115287550e-03	9.816068718970204543e+01	1.128482505584927909e-01	0.000000000000000000e+00	0.000000000000000000e+00	1.763452827617937047e+01	1.000000000000000000e+00
4.600000000000000000e+01	7.198905053552232403e+01	2.258048385339589359e+01	1.441714127934561355e-03	-4.984520364040188412e+01	2.896458012739968613e-01	0.000000000000000000e+00	0.000000000000000000e+00	1.388313198298768292e+01	1.000000000000000000e+00
5.000000000000000000e+01	1.044593911050196766e+02	5.314625538400599147e+00	-2.228869136777166492e-03	7.793457408163484956e+01	1.646061820147228794e-01	0.000000000000000000e+00	0.000000000000000000e+00	2.160099471501287738e+01	1.000000000000000000e+00
5.100000000000000000e+01	5.630216103400822902e+01	7.272626570070420016e+00	-2.036488427609101700e-03	7.106953105343328048e+01	1.869145991884038072e-01	0.000000000000000000e+00	0.000000000000000000e+00	1.763452827617937047e+01	1.000000000000000000e+00
5.500000000000000000e+01	2.574694839276289926e+01	2.912003490978747067e+01	-1.947850743618752180e-03	6.790652413270146326e+01	1.624775673890854755e-01	0.000000000000000000e+00	0.000000000000000000e+00	1.768465502858224170e+01	1.000000000000000000e+00
5.800000000000000000e+01	1.270011912803837220e+02	2.369941845449621454e+01	-2.617397837882036796e-03	9.179909439820187345e+01	1.169082931581454377e-01	0.000000000000000000e+00	0.000000000000000000e+00	6.085080625659691833e+01	1.000000000000000000e+00
5.800000000000000000e+01	3.876819745819046403e+01	1.715366134650352592e+01	-1.242343682699891764e-03	4.273073415431624511e+01	3.302660020836220012e-01	0.000000000000000000e+00	0.000000000000000000e+00	1.768465502858224170e+01	1.000000000000000000e+00
5.800000000000000000e+01	6.637433782839048035e+01	1.848355202710085265e+01	-1.284077225927138764e-03	4.421998206910624418e+01	3.058022283026822219e-01	0.000000000000000000e+00	0.000000000000000000e+00	2.763815470253986817e+01	1.000000000000000000e+00
6.600000000000000000e+01	9.203244429309414443e+00	2.914599998586289686e+01	-2.730179211016825220e-03	9.582366101248537404e+01	1.216518905546385421e-01	0.000000000000000000e+00	0.000000000000000000e+00	4.211299625786877954e+01	1.000000000000000000e+00
6.700000000000000000e+01	4.738354437478042058e+01	1.137610550420835587e+01	-2.469109576035971240e-03	8.650747601009661025e+01	1.161489832131408217e-01	0.000000000000000000e+00	0.000000000000000000e+00	4.211299625786877954e+01	1.000000000000000000e+00
7.300000000000000000e+01	1.181895244023626077e+02	7.839727028083858684e+00	-2.436813577357261305e-03	8.535500380263428610e+01	1.431852985813724111e-01	0.000000000000000000e+00	0.000000000000000000e+00	1.351666251770650540e+01	1.000000000000000000e+00
7.500000000000000000e+01	7.219648319339343345e+01	1.400363139799470957e+01	-2.676697065580881021e-03	9.391516804951609743e+01	1.348596154249067647e-01	0.000000000000000000e+00	0.000000000000000000e+00	9.664762965034459086e+00	1.000000000000000000e+00
7.700000000000000000e+01	6.268216789278579171e+01	1.230497088720245635e+01	-2.617940133105287233e-03	9.181844602684333267e+01	1.065746352430269051e-01	0.000000000000000000e+00	0.000000000000000000e+00	9.664762965034459086e+00	1.000000000000000000e+00
7.700000000000000000e+01	2.106035951300409437e+01	2.849134739994614307e+01	-2.786671914971044356e-03	9.783958477689131428e+01	1.454694280735313594e-01	0.000000000000000000e+00	0.000000000000000000e+00	3.520584725302848028e+01	1.000000000000000000e+00
8.000000000000000000e+01	4.999431510657230149e+01	8.434480882142414870e+00	-2.317149075434118272e-03	8.108481497651338543e+01	1.079703182485849400e-01	0.000000000000000000e+00	0.000000000000000000e+00	1.326507825849116884e+01	1.000000000000000000e+00
8.900000000000000000e+01	1.316641134913991493e+02	7.620079207753652106e+00	-3.267432747414078346e-03	1.149953786985789179e+02	9.286996810557579529e-02	0.000000000000000000e+00	0.000000000000000000e+00	1.300485307724943951e+01	1.000000000000000000e+00
9.000000000000000000e+01	1.113103621780233965e+02	1.058788708031238990e+01	-2.760799141196301591e-03	9.691632326075162496e+01	1.094355539316680392e-01	0.000000000000000000e+00	0.000000000000000000e+00	1.623845826819354343e+01	1.000000000000000000e+00
9.100000000000000000e+01	5.845894693231934269e+01	2.003719807961296695e+01	-2.132937208321241881e-03	7.451127441985357791e+01	1.374341048933567233e-01	0.000000000000000000e+00	0.000000000000000000e+00	9.848499798670548699e+00	1.000000000000000000e+00
9.300000000000000000e+01	2.368110358696335638e+01	2.411345332928661733e+01	1.310426154913721560e-03	-4.516023502909452958e+01	3.193404552907587179e-01	0.000000000000000000e+00	0.000000000000000000e+00	2.078486329807057587e+01	1.000000000000000000e+00
9.400000000000000000e+01	1.252427897873176619e+02	1.892904933983223259e+01	9.006319596597674951e-04	-3.053686247115287600e+01	4.137586653661162739e-01	0.000000000000000000e+00	0.000000000000000000e+00	1.300485307724943951e+01	1.000000000000000000e+00
9.500000000000000000e+01	6.081213266414629715e+01	1.047396299958174026e+01	-2.579277589469909995e-03	9.043878573354066930e+01	1.283078661341615634e-01	0.000000000000000000e+00	0.000000000000000000e+00	9.848499798670548699e+00	1.000000000000000000e+00
9.500000000000000000e+01	7.251102017758606166e+01	2.913625163426503661e+01	8.160754917678537425e-04	-2.751949241933744617e+01	4.141688243325152285e-01	0.000000000000000000e+00	0.000000000000000000e+00	1.674077471566854314e+01	1.000000000000000000e+00
9.700000000000000000e+01	1.324072410312432524e+01	6.141001672572824255e+00	-2.703993992450377543e-03	9.488925000558715794e+01	9.793001493848174643e-02	0.000000000000000000e+00	0.000000000000000000e+00	1.556605704996557371e+01	1.000000000000000000e+00
9.800000000000000000e+01	1.421496760560667667e+02	3.154544512545471235e+01	1.509438201284457950e-03	-5.226191516830230199e+01	2.728766016780881376e-01	0.000000000000000000e+00	0.000000000000000000e+00	2.109540817154030989e+01	1.000000000000000000e+00
1.000000000000000000e+02	2.931212026240574176e+01	2.606256692315130863e+01	-9.881176172409150086e-04	3.365875970420864149e+01	4.225214551100896498e-01	0.000000000000000000e+00	0.000000000000000000e+00	5.755849480729671619e+00	1.000000000000000000e+00
1.010000000000000000e+02	2.103218457166806843e+01	1.961673081239687377e+01	-2.563417918747534774e-03	8.987283854271761641e+01	1.435353953978817376e-01	0.000000000000000000e+00	0.000000000000000000e+00	1.049314720231530096e+01	1.000000000000000000e+00
1.030000000000000000e+02	1.284456059361481834e+02	1.009611443673583331e+01	9.498073263593875349e-04	-3.229166943584475291e+01	4.442169202048913412e-01	0.000000000000000000e+00	0.000000000000000000e+00	2.545339515360696936e+01	1.000000000000000000e+00
1.070000000000000000e+02	7.807364881889897390e+01	8.491590025080984816e+00	-1.657419813060471633e-03	5.754259084840627736e+01	2.882241556256774917e-01	0.000000000000000000e+00	0.000000000000000000e+00	1.182036662833936624e+01	1.000000000000000000e+00
1.100000000000000000e+02	1.681209453246341923e+01	2.227468038423305430e+01	-2.963984779692840042e-03	1.041669366773638643e+02	1.246710666762962383e-01	0.000000000000000000e+00	0.000000000000000000e+00	5.097541419307432875e+01	1.000000000000000000e+00
1.120000000000000000e+02	6.659518485913798713e+01	1.131398835856034601e+01	-2.473136696820339188e-03	8.665118250532684385e+01	1.169765446816010135e-01	0.000000000000000000e+00	0.000000000000000000e+00	1.182036662833936624e+01	1.000000000000000000e+00
1.160000000000000000e+02	1.097013423066883036e+02	1.632828133048155905e+01	-2.470353047632702689e-03	8.655184888954394751e+01	1.613823477124194383e-01	0.000000000000000000e+00	0.000000000000000000e+00	4.339681951366085855e+01	1.000000000000000000e+00
1.210000000000000000e+02	1.315143485015054203e+01	1.222799330146538388e+01	-5.046058305590293488e-03	1.784650531827900295e+02	5.525031503908828245e-02	0.000000000000000000e+00	0.000000000000000000e+00	2.223599784609769614e+01	1.000000000000000000e+00
1.220000000000000000e+02	3.427492621039004916e+01	1.917333079978383026e+01	1.111916349003526502e-03	-3.807647717735014226e+01	3.731076762161759097e-01	0.000000000000000000e+00	0.000000000000000000e+00	1.258019992452157076e+01	1.000000000000000000e+00
1.250000000000000000e+02	4.157379629389980380e+01	2.941969238060747571e+01	-2.635353124945526582e-03	9.243982297648611279e+01	1.271215023890306384e-01	0.000000000000000000e+00	0.000000000000000000e+00	1.258019992452157076e+01	1.000000000000000000e+00
1.260000000000000000e+02	1.233322239058225733e+02	1.242091556572251143e+01	-9.243295407110031997e-04	3.138250294251066208e+01	4.216027006889161433e-01	0.000000000000000000e+00	0.000000000000000000e+00	9.354910037329075223e+00	1.000000000000000000e+00
1.330000000000000000e+02	1.519841625702476939e+01	2.674223974738785259e+01	-2.463723795185269756e-03	8.631528617235029799e+01	1.908678934542882288e-01	0.000000000000000000e+00	0.000000000000000000e+00	1.631718858135559813e+01	1.000000000000000000e+00
1.340000000000000000e+02	3.114022788224820459e+01	3.022207958643395642e+01	1.432954522351700477e-03	-4.953261996454132543e+01	3.973522312497809184e-01	0.000000000000000000e+00	0.000000000000000000e+00	1.631718858135559813e+01	1.000000000000000000e+00
1.350000000000000000e+02	1.287848475941330264e+02	2.714847545570464860e+01	9.318084312908531900e-04	-3.164938472008550363e+01	4.514736581005955873e-01	0.000000000000000000e+00	0.000000000000000000e+00	9.273478506066123117e+00	1.000000000000000000e+00
1.360000000000000000e+02	1.203564801226071808e+02	3.101629465615797443e+01	-2.444018035476747466e-03	8.561209254712967720e+01	2.174237835497829785e-01	0.000000000000000000e+00	0.000000000000000000e+00	9.273478506066123117e+00	1.000000000000000000e+00
1.450000000000000000e+02	1.190288481134330425e+02	3.200643074421995493e+01	-1.857434416452871358e-03	6.468004690881585361e+01	2.272299693762620532e-01	0.000000000000000000e+00	0.000000000000000000e+00	1.573678626766205646e+01	1.000000000000000000e+00
1.460000000000000000e+02	1.035211668971595174e+02	2.933093727038856358e+01	1.408213429953588097e-03	-4.864974213020830263e+01	3.404873998103357113e-01	0.000000000000000000e+00	0.000000000000000000e+00	1.573678626766205646e+01	1.000000000000000000e+00
1.470000000000000000e+02	8.718171643585881725e+01	2.062730163553765195e+01	-2.297990491193585994e-03	8.040114712988028600e+01	1.585896753754533206e-01	0.000000000000000000e+00	0.000000000000000000e+00	1.621321840353582289e+01	1.000000000000000000e+00
1.500000000000000000e+02	7.600712733689557865e+01	8.880088797162557057e+00	-2.525650863010559660e-03	8.852513344378111526e+01	1.236300664350010736e-01	0.000000000000000000e+00	0.000000000000000000e+00	1.580653970022746080e+01	1.000000000000000000e+00
1.510000000000000000e+02	1.273950202895988681e+01	2.936747075509018856e+01	-1.177602592510724761e-03	4.042046941018831063e+01	3.211171408929196502e-01	0.000000000000000000e+00	0.000000000000000000e+00	5.396040368676723631e+01	1.000000000000000000e+00
1.540000000000000000e+02	6.075231541305701199e+01	4.740353242422435720e+00	-1.057148048845791503e-03	3.612208820149993471e+01	3.530383855693884909e-01	0.000000000000000000e+00	0.000000000000000000e+00	1.392078341635026817e+01	1.000000000000000000e+00
1.570000000000000000e+02	4.791604544809340638e+01	1.622304700501778640e+01	-2.219162078723740418e-03	7.758818087255377804e+01	1.607826669915682904e-01	0.000000000000000000e+00	0.000000000000000000e+00	8.033238982602458833e+00	1.000000000000000000e+00
1.580000000000000000e+02	4.727230882600553485e+01	8.215642199902294607e+00	-2.707064570067714733e-03	9.499882256905056011e+01	1.077690536472402094e-01	0.000000000000000000e+00	0.000000000000000000e+00	8.033238982602458833e+00	1.000000000000000000e+00
1.580000000000000000e+02	7.581805777699159421e+01	2.377922823385675599e+01	8.183919161600347906e-04	-2.760215327027550103e+01	4.589375237892554527e-01	0.000000000000000000e+00	0.000000000000000000e+00	1.578418084139261524e+01	1.000000000000000000e+00
1.600000000000000000e+02	1.330030940465414524e+01	5.968345114965261544e+00	-2.305525421900544124e-03	8.067002868116199465e+01	1.836504578255566678e-01	0.000000000000000000e+00	0.000000000000000000e+00	3.404624926291096898e+01	1.000000000000000000e+00
1.620000000000000000e+02	9.021289369901928978e+01	3.025449375827247422e+01	-2.088085357515819408e-03	7.291075071347349024e+01	1.470143979937432732e-01	0.000000000000000000e+00	0.000000000000000000e+00	1.578418084139261524e+01	1.000000000000000000e+00
1.670000000000000000e+02	1.061166407081691716e+02	1.583793023749280948e+01	-3.060722088806120105e-03	1.076189760859250271e+02	7.725719892392513000e-02	0.000000000000000000e+00	0.000000000000000000e+00	1.783427167372687805e+01	1.000000000000000000e+00
1.710000000000000000e+02	9.620853261785796917e+01	3.066664023543283690e+01	-4.479059595165681140e-03	1.582318886371739382e+02	5.271584218459290927e-02	0.000000000000000000e+00	0.000000000000000000e+00	1.783427167372687805e+01	1.000000000000000000e+00
1.710000000000000000e+02	1.280093896958686912e+02	2.875298706492413459e+01	-1.727208406495196703e-03	6.003297410397743050e+01	2.116696368422824603e-01	0.000000000000000000e+00	0.000000000000000000e+00	3.471846018192167982e+00	1.000000000000000000e+00
1.770000000000000000e+02	1.279489404206593122e+02	1.194772881889607419e+01	-1.204939550925787552e-03	4.139597987894125453e+01	3.033156513917196762e-01	0.000000000000000000e+00	0.000000000000000000e+00	1.366627840382122372e+01	1.000000000000000000e+00
1.790000000000000000e+02	1.316248875802160683e+02	2.511034929853070352e+01	-3.449831341740786702e-03	1.215042132056938158e+02	9.300476503104848636e-02	0.000000000000000000e+00	0.000000000000000000e+00	7.783600896344668563e+00	1.000000000000000000e+00
1.800000000000000000e+02	5.884857546022436381e+00	1.723095387788807997e+01	-1.741086146802383813e-03	6.052819675262573185e+01	2.607984719193244816e-01	0.000000000000000000e+00	0.000000000000000000e+00	5.430734803066002314e+01	1.000000000000000000e+00
1.820000000000000000e+02	1.012335496366874139e+02	1.877059216811194986e+01	1.208508978968848759e-03	-4.152335375757831315e+01	3.684067044158961801e-01	0.000000000000000000e+00	0.000000000000000000e+00	2.330070241482235005e+01	1.000000000000000000e+00
1.840000000000000000e+02	5.973118150938049098e+01	1.016969012723225774e+01	-2.510614484302314386e-03	8.798856516067814937e+01	1.383358036615242037e-01	0.000000000000000000e+00	0.000000000000000000e+00	4.036248450745513594e+01	1.000000000000000000e+00
1.850000000000000000e+02	1.243325658275266505e+02	2.182970707923491105e+01	-2.883562893832675514e-03	1.012971078404359986e+02	1.181766201359720769e-01	0.000000000000000000e+00	0.000000000000000000e+00	2.330070241482235005e+01	1.000000000000000000e+00
1.890000000000000000e+02	1.940113495743907990e+01	8.551820932026700461e+00	-2.889402365629121713e-03	1.015054874920025725e+02	9.078657777728016409e-02	0.000000000000000000e+00	0.000000000000000000e+00	1.375661276839130664e+01	1.000000000000000000e+00
1.890000000000000000e+02	6.038832498266325288e+00	1.182187717757546963e+01	8.667839372647607966e-04	-2.932900680222375556e+01	4.619652577191720733e-01	0.000000000000000000e+00	0.000000000000000000e+00	1.375661276839130664e+01	1.000000000000000000e+00
1.940000000000000000e+02	8.476865645082557421e+01	2.314975114904840225e+01	-2.247052386143899658e-03	7.858343742055774328e+01	1.661701041574209503e-01	0.000000000000000000e+00	0.000000000000000000e+00	2.368938805495315592e+01	1.000000000000000000e+00
1.950000000000000000e+02	1.072152003937245723e+02	3.072205406412393813e+01	-2.273477601846392911e-03	7.952641264718840830e+01	1.916666845227902316e-01	0.000000000000000000e+00	0.000000000000000000e+00	1.817490355999124674e+01	1.000000000000000000e+00
1.960000000000000000e+02	3.954771993611827696e+01	8.891419375621348209e+00	-2.168354193731408027e-03	7.577511802361934201e+01	1.741654303993321884e-01	0.000000000000000000e+00	0.000000000000000000e+00	2.946759805116466424e+01	1.000000000000000000e+00
1.980000000000000000e+02	1.207837635986311966e+02	1.862985773883064766e+01	-1.295563454660507820e-03	4.462986440516446152e+01	3.405267575553887482e-01	0.000000000000000000e+00	0.000000000000000000e+00	1.817490355999124674e+01	1.000000000000000000e+00
2.010000000000000000e+02	1.174520119570905408e+01	1.865662734033963588e+01	-1.006873990245645391e-03	3.432807477372521987e+01	4.529580392932536226e-01	0.000000000000000000e+00	0.000000000000000000e+00	2.946759805116466424e+01	1.000000000000000000e+00
2.020000000000000000e+02	1.363902209507593284e+02	3.222004186336661746e+01	-1.151686200995425714e-02	4.093735785209369169e+02	5.670840121396225619e-02	0.000000000000000000e+00	0.000000000000000000e+00	2.069431360597842584e+01	1.000000000000000000e+00
2.070000000000000000e+02	2.525930017433653774e+01	1.853940274372299513e+01	1.221829610169976191e-03	-4.199869614899582615e+01	3.023618821892342101e-01	0.000000000000000000e+00	0.000000000000000000e+00	1.547365947560430399e+01	1.000000000000000000e+00
2.090000000000000000e+02	1.363788325597773508e+02	3.220902079899460801e+01	1.207186917737683961e-02	-4.291788287551885333e+02	4.927475903084199693e-02	0.000000000000000000e+00	0.000000000000000000e+00	1.981546440348048677e+01	1.000000000000000000e+00
2.100000000000000000e+02	6.046332726525136536e+01	2.389704148686051255e+01	-2.509686334389115044e-03	8.795544443293840686e+01	2.119200291038276784e-01	0.000000000000000000e+00	0.000000000000000000e+00	2.303011074378935064e+01	1.000000000000000000e+00
2.100000000000000000e+02	8.033909354932769986e+01	8.750077598597480133e+00	-2.184663576622552540e-03	7.635711304690053680e+01	1.645813365047582577e-01	0.000000000000000000e+00	0.000000000000000000e+00	5.361731650635389812e+00	1.000000000000000000e+00
2.120000000000000000e+02	1.391102247975915134e+02	1.258270871626213250e+01	-2.726837433555319434e-03	9.570441077079992453e+01	1.108935002877469156e-01	0.000000000000000000e+00	0.000000000000000000e+00	1.981546440348048677e+01	1.000000000000000000e+00
2.140000000000000000e+02	3.482341554517282134e+01	2.672108181698355267e+01	-2.857612391933484191e-03	1.003710726214591205e+02	1.030922752439710210e-01	0.000000000000000000e+00	0.000000000000000000e+00	1.102226779000111989e+01	1.000000000000000000e+00
2.140000000000000000e+02	9.734819243428768232e+01	3.158744945267876147e+01	-2.427756133586565085e-03	8.503179186792297628e+01	1.394890878429655423e-01	0.000000000000000000e+00	0.000000000000000000e+00	2.657179455707161253e+01	1.000000000000000000e+00
2.140000000000000000e+02	8.560682496620130166e+01	7.750491677774192567e+00	-7.572576043218496190e-04	2.542059523837329493e+01	4.624705306174125008e-01	0.000000000000000000e+00	0.000000000000000000e+00	5.361731650635389812e+00	1.000000000000000000e+00
2.160000000000000000e+02	2.518513011365672227e+01	2.137376088261644824e+01	-2.781232895367798368e-03	9.764549513157818694e+01	1.023562709229703938e-01	0.000000000000000000e+00	0.000000000000000000e+00	1.066692624054017635e+01	1.000000000000000000e+00
2.180000000000000000e+02	1.357875105406190528e+02	2.264470677268140619e+01	-2.343503083045648736e-03	8.202524916558093082e+01	1.883688411754720349e-01	0.000000000000000000e+00	0.000000000000000000e+00	1.213435392502371180e+01	1.000000000000000000e+00
2.190000000000000000e+02	1.283455278532300667e+02	1.306037378293501483e+01	-2.730225998130198471e-03	9.582533059540698162e+01	1.070069529603835390e-01	0.000000000000000000e+00	0.000000000000000000e+00	1.213435392502371180e+01	1.000000000000000000e+00
2.190000000000000000e+02	1.611360962483119863e+01	2.698543010326223524e+01	-2.147696011081134861e-03	7.503793749553074122e+01	1.217649872333392835e-01	0.000000000000000000e+00	0.000000000000000000e+00	1.066692624054017635e+01	1.000000000000000000e+00
2.240000000000000000e+02	6.806526748743738153e+01	1.985569439256223134e+01	-2.640655148930459977e-03	9.262902397772229790e+01	1.311217954510224271e-01	0.000000000000000000e+00	0.000000000000000000e+00	3.913134326075920200e+01	1.000000000000000000e+00
2.240000000000000000e+02	6.985181026998480647e+00	1.466558159104801717e+01	-2.658761505531798217e-03	9.327514342332408148e+01	1.101771813194566407e-01	0.000000000000000000e+00	0.000000000000000000e+00	1.533319523222857406e+01	1.000000000000000000e+00
2.340000000000000000e+02	6.061765154837610226e+01	2.487158688564055709e+01	-1.305828916956548388e-02	4.643789053093164512e+02	3.380412906299834486e-02	0.000000000000000000e+00	0.000000000000000000e+00	2.128935554825408261e+01	1.000000000000000000e+00
2.340000000000000000e+02	1.101849950994537721e+02	2.300299769444859521e+01	8.792473066716350195e-04	-2.977375808536730517e+01	4.506478401325597627e-01	0.000000000000000000e+00	0.000000000000000000e+00	1.032124842887582261e+01	1.000000000000000000e+00
2.360000000000000000e+02	2.038040969313556161e+01	2.309342010906918219e+01	-2.610164222112854038e-03	9.154096517246159692e+01	1.528593773649542520e-01	0.000000000000000000e+00	0.000000000000000000e+00	4.027651312120282512e+01	1.000000000000000000e+00
2.390000000000000000e+02	8.190027721748406009e+01	2.433632593189567217e+01	-2.770102504436856416e-03	9.724831075175106321e+01	1.275204191985278568e-01	0.000000000000000000e+00	0.000000000000000000e+00	2.128935554825408261e+01	1.000000000000000000e+00
2.390000000000000000e+02	1.156378567005217377e+02	3.176624306874744263e+01	1.014554021237784077e-03	-3.460213418148472897e+01	4.442711027547393554e-01	0.000000000000000000e+00	0.000000000000000000e+00	6.956193395001220914e+00	1.000000000000000000e+00
2.430000000000000000e+02	1.246936751152830141e+02	2.174806271647071299e+01	1.680215795677018724e-03	-5.835605807289818614e+01	2.078660870408144401e-01	0.000000000000000000e+00	0.000000000000000000e+00	8.145653165895090808e+00	1.000000000000000000e+00
2.430000000000000000e+02	1.222173553649138711e+02	2.950818552432552266e+01	-1.707674836892464137e-03	5.933592502667114132e+01	2.777608143597027901e-01	0.000000000000000000e+00	0.000000000000000000e+00	6.956193395001220914e+00	1.000000000000000000e+00
2.440000000000000000e+02	4.196728753995019190e+01	2.610091256229149437e+01	-2.024768088115076140e-03	7.065129455103362943e+01	1.290119590640566027e-01	0.000000000000000000e+00	0.000000000000000000e+00	3.668363727045313283e+01	1.000000000000000000e+00
2.480000000000000000e+02	7.178492336704003662e+01	4.732762500266327166e+00	4.362049390617859894e-03	-1.540564175494896233e+02	2.540498357644774829e-01	0.000000000000000000e+00	0.000000000000000000e+00	3.505839500265080844e+00	1.000000000000000000e+00
2.480000000000000000e+02	1.127981711336375668e+02	1.865213957433147129e+01	-2.540652148970191666e-03	8.906044945356492804e+01	1.578893160571671617e-01	0.000000000000000000e+00	0.000000000000000000e+00	1.229177591234789979e+01	1.000000000000000000e+00
2.500000000000000000e+02	1.328200644511595385e+02	1.130209273735954589e+01	-2.930513534244831141e-03	1.029725261712286652e+02	9.052035351479537084e-02	0.000000000000000000e+00	0.000000000000000000e+00	2.132837078925420471e+01	1.000000000000000000e+00
2.500000000000000000e+02	7.432700320946803174e+01	7.147041000427435620e+00	-2.972578737417801761e-03	1.044736092632979734e+02	2.809684264120888564e-01	0.000000000000000000e+00	0.000000000000000000e+00	3.505839500265080844e+00	1.000000000000000000e+00
2.520000000000000000e+02	7.312139988717029837e+01	3.064271840899567323e+01	-2.434789656779037977e-03	8.528278085515036366e+01	1.540861608949405381e-01	0.000000000000000000e+00	0.000000000000000000e+00	2.352658785838352529e+01	1.000000000000000000e+00
2.530000000000000000e+02	8.671489291729881188e+01	1.025984688868459038e+01	-2.275473443393205477e-03	7.959763360357011663e+01	1.670549437545002514e-01	0.000000000000000000e+00	0.000000000000000000e+00	1.277299385075199112e+01	1.000000000000000000e+00
2.540000000000000000e+02	2.338656339494313841e+01	1.306275406523499782e+01	-2.701348872970065276e-03	9.479485977734854885e+01	1.104091819725224743e-01	0.000000000000000000e+00	0.000000000000000000e+00	3.047647519100465985e+01	1.000000000000000000e+00
2.580000000000000000e+02	5.383218919286658632e+01	1.169183837098512413e+01	-2.118270145497580786e-03	7.398788505395928894e+01	1.580864421451424473e-01	0.000000000000000000e+00	0.000000000000000000e+00	1.146583109214644480e+01	1.000000000000000000e+00
2.590000000000000000e+02	1.095352745213641299e+02	5.828791725149431002e+00	-2.528377711220454113e-03	8.862244013514975904e+01	1.294048457357391824e-01	0.000000000000000000e+00	0.000000000000000000e+00	1.956027863759574359e+01	1.000000000000000000e+00
2.600000000000000000e+02	1.738027596352013759e+01	7.389703498494079703e+00	-1.736498367469417907e-03	6.036448333946230349e+01	2.018114412807960889e-01	0.000000000000000000e+00	0.000000000000000000e+00	7.308074248945276352e+00	1.000000000000000000e+00
2.610000000000000000e+02	1.051209709329123854e+02	2.488445818448289870e+01	-3.299238517853173014e-03	1.161303572707741978e+02	7.484154879593607479e-02	0.000000000000000000e+00	0.000000000000000000e+00	1.956027863759574359e+01	1.000000000000000000e+00
2.630000000000000000e+02	1.493901689737990779e+01	1.427796912926683603e+01	-2.989543652967322027e-03	1.050789967562587037e+02	1.099662297638691610e-01	0.000000000000000000e+00	0.000000000000000000e+00	7.308074248945276352e+00	1.000000000000000000e+00
2.630000000000000000e+02	2.978603707354897523e+01	2.828242445728016108e+01	1.143980653407708752e-03	-3.922068144999249029e+01	3.686069294259574081e-01	0.000000000000000000e+00	0.000000000000000000e+00	2.040977160935154089e+01	1.000000000000000000e+00
2.690000000000000000e+02	1.145143434414042929e+02	1.124149502465458816e+01	-2.446743451563477070e-03	8.570934813364904414e+01	1.897029851220268792e-01	0.000000000000000000e+00	0.000000000000000000e+00	1.635075570558880997e+01	1.000000000000000000e+00
2.700000000000000000e+02	2.502131311497975474e+01	5.440205787990729291e+00	-1.231574958811910113e-03	4.234645574527247902e+01	3.055358858424221946e-01	0.000000000000000000e+00	0.000000000000000000e+00	1.464826297605528715e+01	1.000000000000000000e+00
2.700000000000000000e+02	1.064625187616370994e+02	2.547228317816657039e+01	1.809129731591722998e-03	-6.295630994231053990e+01	2.874657219567787747e-01	0.000000000000000000e+00	0.000000000000000000e+00	1.635075570558880997e+01	1.000000000000000000e+00
2.720000000000000000e+02	3.933602208461751104e+01	2.102824380296820550e+01	-2.412604052250694707e-03	8.449109477418947733e+01	1.774018330521149878e-01	0.000000000000000000e+00	0.000000000000000000e+00	7.812346987137756216e+00	1.000000000000000000e+00
2.730000000000000000e+02	3.725389232979529197e+01	1.349846949482826375e+01	-2.238871786285973747e-03	7.829151537564990804e+01	1.857245248364781665e-01	0.000000000000000000e+00	0.000000000000000000e+00	7.812346987137756216e+00	1.000000000000000000e+00
2.740000000000000000e+02	7.829036572177015785e+01	1.223826453979767948e+01	-2.266330233011566199e-03	7.927136111524583839e+01	1.626454344333082558e-01	0.000000000000000000e+00	0.000000000000000000e+00	3.112570410805801302e+01	1.000000000000000000e+00
2.800000000000000000e+02	1.237917755899148489e+02	2.048148082250526514e+01	-2.708316985286592874e-03	9.504351459874497721e+01	1.209246453027291723e-01	0.000000000000000000e+00	0.000000000000000000e+00	1.449395783874386900e+01	1.000000000000000000e+00
2.820000000000000000e+02	1.341895047496248594e+02	1.038385525247143448e+01	-1.304305002332132278e-03	4.494180369033650635e+01	3.377564328757005629e-01	0.000000000000000000e+00	0.000000000000000000e+00	1.449395783874386900e+01	1.000000000000000000e+00
2.830000000000000000e+02	8.447553251729416957e+00	2.174711006685958026e+01	-2.096688368604166918e-03	7.321774636573509554e+01	1.908597234925272224e-01	0.000000000000000000e+00	0.000000000000000000e+00	2.347472319612346325e+01	1.000000000000000000e+00
2.840000000000000000e+02	3.061451130329426462e+01	1.402127031478205943e+01	-2.140445754911336068e-03	7.477921446250735471e+01	1.655428117952708611e-01	0.000000000000000000e+00	0.000000000000000000e+00	2.347472319612346325e+01	1.000000000000000000e+00
2.860000000000000000e+02	1.030530468100098744e+02	2.596884929609307235e+01	-2.458568968659207918e-03	8.613133786455290419e+01	1.811720783741742613e-01	0.000000000000000000e+00	0.000000000000000000e+00	3.481911906359974296e+01	1.000000000000000000e+00
2.940000000000000000e+02	2.422948604604106038e+01	2.595320760804844440e+01	-2.241701260785218097e-03	7.839248425277126842e+01	1.530325921059930705e-01	0.000000000000000000e+00	0.000000000000000000e+00	1.829453888387577010e+01	1.000000000000000000e+00
2.970000000000000000e+02	5.270864219146596241e+01	6.970359559868207988e+00	-2.913948485603525245e-03	1.023814077988170510e+02	1.303458145295077752e-01	0.000000000000000000e+00	0.000000000000000000e+00	1.012422097510064489e+01	1.000000000000000000e+00
3.010000000000000000e+02	1.317024217463292644e+02	3.187050704244699162e+01	-2.747781803358368899e-03	9.645180379434309259e+01	1.795524357582981567e-01	0.000000000000000000e+00	0.000000000000000000e+00	6.233482851588441065e+00	1.000000000000000000e+00
3.010000000000000000e+02	5.241537098983859266e+01	1.709033200819848375e+01	1.197832802786740099e-03	-4.114237788331428902e+01	3.319736244263783442e-01	0.000000000000000000e+00	0.000000000000000000e+00	1.012422097510064489e+01	1.000000000000000000e+00
3.030000000000000000e+02	9.590854137782659450e+01	1.409344751479102165e+01	-3.362735177296989099e-03	1.183962149085483020e+02	1.382029192238025672e-01	0.000000000000000000e+00	0.000000000000000000e+00	1.694407056779910192e+01	1.000000000000000000e+00
3.030000000000000000e+02	7.913157883079378507e+01	1.646727461506899814e+01	-2.406114158176238596e-03	8.425950501520439673e+01	1.392735653247753058e-01	0.000000000000000000e+00	0.000000000000000000e+00	1.694407056779910192e+01	1.000000000000000000e+00
3.030000000000000000e+02	1.281402144924099105e+02	2.675513922173541559e+01	-1.992232973344393830e-03	6.949028956361003395e+01	2.823641071968647775e-01	0.000000000000000000e+00	0.000000000000000000e+00	6.233482851588441065e+00	1.000000000000000000e+00
3.030000000000000000e+02	1.012523948610762830e+02	3.018257579841963434e+01	-2.495311491564204329e-03	8.744248284264487836e+01	1.678254122987185015e-01	0.000000000000000000e+00	0.000000000000000000e+00	1.695337190583330411e+01	1.000000000000000000e+00
3.040000000000000000e+02	1.243728258454893592e+02	5.732274768466273152e+00	-2.240765362635959053e-03	7.835908703174810341e+01	1.763831874028987112e-01	0.000000000000000000e+00	0.000000000000000000e+00	1.442839829156649500e+01	1.000000000000000000e+00
3.040000000000000000e+02	3.662640207810078863e+01	6.349297560011210706e+00	-1.828049620469143289e-03	6.363146002255488298e+01	2.118874110751167716e-01	0.000000000000000000e+00	0.000000000000000000e+00	1.909610851228512729e+01	1.000000000000000000e+00
3.080000000000000000e+02	1.221852512303844378e+02	1.999387336621917299e+01	1.082109947723491634e-03	-3.701284544323213055e+01	3.302147299027642369e-01	0.000000000000000000e+00	0.000000000000000000e+00	9.009789310580067934e+00	1.000000000000000000e+00
3.080000000000000000e+02	3.027712485683163735e+01	2.708146275104590828e+01	-2.365708561083436877e-03	8.281764442626180767e+01	1.511000828170581123e-01	0.000000000000000000e+00	0.000000000000000000e+00	2.168261964664043973e+01	1.000000000000000000e+00
3.090000000000000000e+02	9.161060852603878857e+01	1.807972620671941044e+01	-2.132254861297323487e-03	7.448692508826195535e+01	2.622774226546711329e-01	0.000000000000000000e+00	0.000000000000000000e+00	6.449561449808606461e+00	1.000000000000000000e+00
3.090000000000000000e+02	1.009368162074376016e+02	3.021604455231317488e+01	2.846691430376750449e-03	-9.998136166072649189e+01	1.347922911905271581e-01	0.000000000000000000e+00	0.000000000000000000e+00	1.530582806326328793e+01	1.000000000000000000e+00
3.110000000000000000e+02	7.394823071911672230e+01	2.619921240778064941e+01	-2.735175536343259148e-03	9.600195325653203327e+01	1.209162739271666398e-01	0.000000000000000000e+00	0.000000000000000000e+00	1.763210748589397525e+01	1.000000000000000000e+00
3.110000000000000000e+02	7.970705025228161844e+01	9.534062784133197965e+00	-1.765923187256656117e-03	6.141449846213240704e+01	2.169056591238821552e-01	0.000000000000000000e+00	0.000000000000000000e+00	8.263171195980604011e+00	1.000000000000000000e+00
3.120000000000000000e+02	1.202600406408283504e+02	9.064020771212010885e+00	-4.026928141285778147e-03	1.420977247768188647e+02	5.703886266981228470e-02	0.000000000000000000e+00	0.000000000000000000e+00	8.046580808166011067e+00	1.000000000000000000e+00
3.120000000000000000e+02	8.995760638901077755e+01	1.168049625809272385e+01	1.929645339093276910e-03	-6.725687019414560552e+01	2.344580387994676940e-01	0.000000000000000000e+00	0.000000000000000000e+00	3.822713669253771762e+00	1.000000000000000000e+00
3.130000000000000000e+02	1.375539411055678727e+02	6.656498140080768344e+00	-5.746719069616926766e-03	2.034679046330013250e+02	4.922847553943232590e-02	0.000000000000000000e+00	0.000000000000000000e+00	1.026928791549286579e+01	1.000000000000000000e+00
3.140000000000000000e+02	1.398985395851263434e+02	2.539405606113910707e+01	-3.202382915110948101e-03	1.126740965925432221e+02	8.518111172744013970e-02	0.000000000000000000e+00	0.000000000000000000e+00	1.879589333033966625e+01	1.000000000000000000e+00
3.160000000000000000e+02	1.281305763656655472e+02	1.073797719430282704e+01	-9.436993254519016397e-04	3.207370741029907890e+01	4.916060451885690963e-01	0.000000000000000000e+00	0.000000000000000000e+00	8.046580808166011067e+00	1.000000000000000000e+00
3.170000000000000000e+02	1.705489711138119091e+01	4.835042702104050072e+00	-2.941525705048462710e-03	1.033654919042678983e+02	1.079798360300574522e-01	0.000000000000000000e+00	0.000000000000000000e+00	3.059504520888392420e+01	1.000000000000000000e+00
3.190000000000000000e+02	1.115412200057086238e+02	2.610148358445162842e+01	-3.306059585736752585e-03	1.163737648594121481e+02	8.414274853585668179e-02	0.000000000000000000e+00	0.000000000000000000e+00	2.261070704418122190e+01	1.000000000000000000e+00
3.230000000000000000e+02	3.441342426196690951e+01	1.506950474320117728e+01	-1.119925793161491261e-03	3.836229158677915763e+01	3.984098645851374965e-01	0.000000000000000000e+00	0.000000000000000000e+00	1.156443814918907620e+01	1.000000000000000000e+00
3.250000000000000000e+02	6.237979124917877272e+01	2.388792028920145682e+01	1.264154955533729804e-03	-4.350906233052300109e+01	3.499507079822183897e-01	0.000000000000000000e+00	0.000000000000000000e+00	2.205176848990215888e+01	1.000000000000000000e+00
3.260000000000000000e+02	1.418214672705708068e+01	2.104676789851807683e+01	1.223973482421765241e-03	-4.207519953293252257e+01	2.940227928399299362e-01	0.000000000000000000e+00	0.000000000000000000e+00	1.248095885672128524e+01	1.000000000000000000e+00
3.280000000000000000e+02	4.497164039522660062e+01	1.035142231600743123e+01	-2.757721565260707903e-03	9.680650096457769394e+01	1.274245102440569877e-01	0.000000000000000000e+00	0.000000000000000000e+00	1.156443814918907620e+01	1.000000000000000000e+00
3.290000000000000000e+02	3.818923821808292018e+01	2.851669812326975162e+01	-3.523215124071348795e-03	1.241228896075537307e+02	9.228089757134683158e-02	0.000000000000000000e+00	0.000000000000000000e+00	1.323715124648088981e+01	1.000000000000000000e+00
3.310000000000000000e+02	6.252686668485961263e+01	2.969488801748378393e+01	-2.999777812765812030e-03	1.054441994196543675e+02	1.401193067861339348e-01	0.000000000000000000e+00	0.000000000000000000e+00	9.984699910300991021e+00	1.000000000000000000e+00
3.310000000000000000e+02	9.503862257841269923e+01	1.510784628238144123e+01	9.398301694740669471e-04	-3.193563783780647469e+01	4.998144299834976767e-01	0.000000000000000000e+00	0.000000000000000000e+00	1.405788230647225134e+01	1.000000000000000000e+00
3.320000000000000000e+02	9.024932612132447218e+01	2.832475569376607538e+01	1.170222487469754725e-03	-4.015711276243499839e+01	3.379530645263848498e-01	0.000000000000000000e+00	0.000000000000000000e+00	1.405788230647225134e+01	1.000000000000000000e+00
3.350000000000000000e+02	5.661451584695917205e+01	2.164887410571712678e+01	-2.475888882772455703e-03	8.674939336578472648e+01	1.783102920774536360e-01	0.000000000000000000e+00	0.000000000000000000e+00	9.984699910300991021e+00	1.000000000000000000e+00
3.390000000000000000e+02	1.804328580086941969e+01	1.995175260327986777e+01	-2.760020000005546092e-03	9.688851986080206302e+01	1.297219340488605654e-01	0.000000000000000000e+00	0.000000000000000000e+00	6.707564546411465045e+00	1.000000000000000000e+00
3.420000000000000000e+02	1.322363981476323431e+02	1.781240828324285630e+01	-2.785121618121900663e-03	9.778426293811713776e+01	1.010803187042804696e-01	0.000000000000000000e+00	0.000000000000000000e+00	5.625477688102724017e+01	1.000000000000000000e+00
3.440000000000000000e+02	7.633114724735548862e+01	2.407362571368327053e+01	-1.205689826730241146e-03	4.142275322697010154e+01	3.188384154075221133e-01	0.000000000000000000e+00	0.000000000000000000e+00	4.231008795381129772e+01	1.000000000000000000e+00
3.470000000000000000e+02	3.404151334146181540e+01	2.275817645022373625e+01	-3.218624822068397087e-03	1.132536837590793652e+02	9.207935441492121065e-02	0.000000000000000000e+00	0.000000000000000000e+00	9.220944096643730603e+00	1.000000000000000000e+00
3.520000000000000000e+02	7.280781326193816483e+01	2.126458906858155018e+01	-2.499555160887055941e-03	8.759391680203103192e+01	1.347770747810717040e-01	0.000000000000000000e+00	0.000000000000000000e+00	3.879506170623943717e+01	1.000000000000000000e+00
3.520000000000000000e+02	3.009047975444274670e+01	3.108975154906765681e+01	2.326961863916084724e-03	-8.143498114154445489e+01	2.872136822687717528e-01	0.000000000000000000e+00	0.000000000000000000e+00	9.220944096643730603e+00	1.000000000000000000e+00
3.540000000000000000e+02	1.013081276937212394e+01	2.081918826889187812e+01	-2.482754693506577029e-03	8.699439758849010218e+01	1.172099447221884860e-01	0.000000000000000000e+00	0.000000000000000000e+00	2.244711064362211417e+01	1.000000000000000000e+00
3.670000000000000000e+02	8.638069890435049558e+01	3.179037801803448815e+01	-8.322393748539205424e-03	2.953800177233192130e+02	3.116210815468722917e-02	0.000000000000000000e+00	0.000000000000000000e+00	3.279551448919416856e+01	1.000000000000000000e+00
3.670000000000000000e+02	1.125212825672945982e+01	3.254056943084837883e+01	-2.766648695953099861e-03	9.712506271947853520e+01	1.626291019573210539e-01	0.000000000000000000e+00	0.000000000000000000e+00	1.410685985349281069e+01	1.000000000000000000e+00
3.680000000000000000e+02	5.108902112186378019e+01	2.107165522801115642e+01	-2.938926937082139441e-03	1.032727557147285609e+02	1.183401160173361832e-01	0.000000000000000000e+00	0.000000000000000000e+00	5.168871970525010795e+00	1.000000000000000000e+00
3.700000000000000000e+02	8.729024395915516266e+00	1.866118032924765302e+01	-2.972954970796516834e-03	1.044870350290345300e+02	1.416479197845598170e-01	0.000000000000000000e+00	0.000000000000000000e+00	1.410685985349281069e+01	1.000000000000000000e+00
3.700000000000000000e+02	1.205325984056523225e+02	2.595198224732567382e+01	-3.100296220226366004e-03	1.090311660928053641e+02	9.464901455022822763e-02	0.000000000000000000e+00	0.000000000000000000e+00	3.464735350243147138e+01	1.000000000000000000e+00
3.710000000000000000e+02	3.001261637900923063e+01	2.292310994920445566e+01	-2.182264526438223908e-03	7.627150372144657808e+01	1.665899152428823582e-01	0.000000000000000000e+00	0.000000000000000000e+00	1.568356529167071933e+01	1.000000000000000000e+00
3.720000000000000000e+02	5.426446255912182437e+01	2.515011193689304392e+01	-2.230907688548648942e-03	7.800731913849092791e+01	2.392831324018949157e-01	0.000000000000000000e+00	0.000000000000000000e+00	3.559366536373110623e+00	1.000000000000000000e+00
3.730000000000000000e+02	3.290591741578339935e+01	7.508732590105582361e+00	-1.758409026114749092e-03	6.114635806602353085e+01	2.106325858739448442e-01	0.000000000000000000e+00	0.000000000000000000e+00	1.568356529167071933e+01	1.000000000000000000e+00
3.740000000000000000e+02	7.662694602149295520e+01	2.408169697305456580e+01	1.538905177241318327e-03	-5.331343462017262880e+01	3.030560729568135825e-01	0.000000000000000000e+00	0.000000000000000000e+00	2.037220344032145292e+01	1.000000000000000000e+00
3.740000000000000000e+02	5.271692749724601867e+01	2.835545519035557405e+01	1.630614791510574813e-03	-5.658606237365596314e+01	4.711739867655381220e-01	0.000000000000000000e+00	0.000000000000000000e+00	3.559366536373110623e+00	1.000000000000000000e+00
3.760000000000000000e+02	5.105100373226839139e+01	1.924217934416755682e+01	-1.183287844813389915e-03	4.062334578928452089e+01	3.283463858848267858e-01	0.000000000000000000e+00	0.000000000000000000e+00	6.725324167062160186e+00	1.000000000000000000e+00
3.780000000000000000e+02	1.018351308865891411e+02	1.653462095078464600e+01	-2.525052324839742197e-03	8.850377480385067486e+01	1.367149883174441083e-01	0.000000000000000000e+00	0.000000000000000000e+00	1.375979866286489894e+01	1.000000000000000000e+00
3.780000000000000000e+02	5.653892138386612487e+01	2.747255809848313035e+01	-3.121019176291805856e-03	1.097706580391443936e+02	8.094890019575018414e-02	0.000000000000000000e+00	0.000000000000000000e+00	3.922645095365917101e+00	1.000000000000000000e+00
3.790000000000000000e+02	1.362681915803476329e+02	2.932975137080321915e+01	9.357599858044675541e-04	-3.179039465752443760e+01	3.539106430661699276e-01	0.000000000000000000e+00	0.000000000000000000e+00	3.673351373344701898e+01	1.000000000000000000e+00
3.810000000000000000e+02	8.878447171602030608e+01	1.217430508421876034e+01	-2.186567953862839780e-03	7.642507012925580057e+01	1.732518054978349209e-01	0.000000000000000000e+00	0.000000000000000000e+00	8.726054847599115760e+00	1.000000000000000000e+00
3.820000000000000000e+02	8.113552219583598912e+01	1.637401988893825688e+01	-1.127456359370540258e-03	3.863101739237268362e+01	4.250852219952295785e-01	0.000000000000000000e+00	0.000000000000000000e+00	8.726054847599115760e+00	1.000000000000000000e+00
3.840000000000000000e+02	8.720711390474747304e+01	2.651475385828231524e+01	-2.256789583257033313e-03	7.893090613218072349e+01	1.829492614459847788e-01	0.000000000000000000e+00	0.000000000000000000e+00	1.181942093830028462e+01	1.000000000000000000e+00
3.870000000000000000e+02	9.040094573389572119e+00	1.690799086048605560e+01	-2.364497333403990740e-03	8.277442216051434798e+01	2.148289714682846130e-01	0.000000000000000000e+00	0.000000000000000000e+00	5.485301797679836255e+01	1.000000000000000000e+00
3.870000000000000000e+02	6.379384250102802412e+01	2.020657677563103150e+01	-2.900501208752174175e-03	1.019015460985671808e+02	1.019704812440490604e-01	0.000000000000000000e+00	0.000000000000000000e+00	1.776013364046146847e+01	1.000000000000000000e+00
3.930000000000000000e+02	1.017089702149344959e+02	1.774374961976383958e+01	-2.813941261536090453e-03	9.881268253876949359e+01	9.149869928511689121e-02	0.000000000000000000e+00	0.000000000000000000e+00	1.894171766446724448e+01	1.000000000000000000e+00
3.940000000000000000e+02	7.881803319059663693e+01	2.340737712436198592e+01	-3.331841317791252831e-03	1.172937775813794303e+02	9.959626783755504142e-02	0.000000000000000000e+00	0.000000000000000000e+00	1.503403029637985711e+01	1.000000000000000000e+00
3.950000000000000000e+02	8.463409329465238784e+01	9.543917533824043176e+00	-1.246467452827619820e-03	4.287788954992576151e+01	3.151823328951074421e-01	0.000000000000000000e+00	0.000000000000000000e+00	1.503403029637985711e+01	1.000000000000000000e+00
3.970000000000000000e+02	1.183567950587272044e+01	5.850706961335995437e+00	-1.503823847802309962e-03	5.206156879055395592e+01	2.626684610890351879e-01	0.000000000000000000e+00	0.000000000000000000e+00	2.085993325603294934e+01	1.000000000000000000e+00
3.990000000000000000e+02	1.010660967582044236e+02	1.740704142190086046e+01	2.406021199683728261e-03	-8.425618782163712694e+01	2.826028546595064084e-01	0.000000000000000000e+00	0.000000000000000000e+00	1.821646110267936791e+01	1.000000000000000000e+00
4.020000000000000000e+02	1.333200206288606751e+02	1.231282537272216970e+01	-2.689637673817035952e-03	9.437694944504414707e+01	1.213995051575600392e-01	0.000000000000000000e+00	0.000000000000000000e+00	8.724300036021059412e+00	1.000000000000000000e+00
4.070000000000000000e+02	5.476618022510291439e+01	1.395741212556850641e+01	-2.483703277946888895e-03	8.702824751568282124e+01	1.813444172735593218e-01	0.000000000000000000e+00	0.000000000000000000e+00	3.463534948154308779e+01	1.000000000000000000e+00
4.070000000000000000e+02	1.248157660443679191e+02	1.036575961095370424e+01	-2.573164317822454299e-03	9.022063562335367237e+01	1.478675886320400812e-01	0.000000000000000000e+00	0.000000000000000000e+00	8.724300036021059412e+00	1.000000000000000000e+00
4.090000000000000000e+02	8.933295315608773990e+01	1.177896248273488844e+01	-1.805884598328057677e-03	6.284050841738816473e+01	2.808263271539107597e-01	0.000000000000000000e+00	0.000000000000000000e+00	1.689733588603131764e+01	1.000000000000000000e+00
4.110000000000000000e+02	1.045392084239166621e+02	4.410803908505711135e+00	-1.939761068845416046e-03	6.761784671986069384e+01	2.369262964943079641e-01	0.000000000000000000e+00	0.000000000000000000e+00	1.689733588603131764e+01	1.000000000000000000e+00
4.130000000000000000e+02	3.925790867109448357e+01	2.883949524370212458e+01	-2.639584755993172518e-03	9.259082735393741359e+01	1.527934793358313170e-01	0.000000000000000000e+00	0.000000000000000000e+00	5.290152982912771762e+01	1.000000000000000000e+00
4.180000000000000000e+02	1.189029910970366899e+02	2.893519845591214334e+01	-2.524476430001297046e-03	8.848322418387041921e+01	1.353299129590469496e-01	0.000000000000000000e+00	0.000000000000000000e+00	7.964513992542140386e+01	1.000000000000000000e+00
4.240000000000000000e+02	1.290429034150646146e+02	2.365112244164144073e+01	-2.594711142595771975e-03	9.098952705654160411e+01	1.347750548264907700e-01	0.000000000000000000e+00	0.000000000000000000e+00	9.761876979258463649e+00	1.000000000000000000e+00
4.290000000000000000e+02	1.223242696525955893e+02	1.656915925873886053e+01	-2.447602482663965330e-03	8.574000237904046173e+01	1.450410202189007514e-01	0.000000000000000000e+00	0.000000000000000000e+00	9.761876979258463649e+00	1.000000000000000000e+00
4.300000000000000000e+02	7.900447452067578524e+01	9.618167231577368526e+00	-2.356872697021401408e-03	8.250233949137759737e+01	1.891328057087515724e-01	0.000000000000000000e+00	0.000000000000000000e+00	7.621246843273657312e+00	1.000000000000000000e+00
4.300000000000000000e+02	2.821167527677466325e+01	3.041568249804292279e+01	-2.556835830553377299e-03	8.963795886656031087e+01	1.522765760462042595e-01	0.000000000000000000e+00	0.000000000000000000e+00	5.488574583887979230e+01	1.000000000000000000e+00
4.390000000000000000e+02	1.279138271771373780e+02	1.343097090524651449e+01	-2.076919633556297690e-03	7.251230548601476755e+01	1.880824092714242779e-01	0.000000000000000000e+00	0.000000000000000000e+00	3.649649952802177921e+01	1.000000000000000000e+00
4.410000000000000000e+02	9.190544415071320827e+01	7.481951690180754788e+00	-1.974815161855774000e-03	6.886874062638256078e+01	2.496578546562815415e-01	0.000000000000000000e+00	0.000000000000000000e+00	9.861787059548111856e+00	1.000000000000000000e+00
4.440000000000000000e+02	6.190369556993208278e+01	4.320571286848599257e+00	-9.529233343021647779e-04	3.240286316569370939e+01	3.938630024057570012e-01	0.000000000000000000e+00	0.000000000000000000e+00	9.364058428644963072e+00	1.000000000000000000e+00
4.450000000000000000e+02	1.218327031550648059e+02	2.291523557093850627e+01	-2.236446494216117256e-03	7.820496961704697014e+01	1.770178857489903557e-01	0.000000000000000000e+00	0.000000000000000000e+00	2.247893909457613049e+01	1.000000000000000000e+00
4.490000000000000000e+02	6.780687244919840850e+01	1.158955285149520797e+01	-2.973745611520339869e-03	1.045152487860810027e+02	1.389656519084589981e-01	0.000000000000000000e+00	0.000000000000000000e+00	9.364058428644963072e+00	1.000000000000000000e+00
4.500000000000000000e+02	1.001558795138763145e+02	1.696393154186429797e+01	1.146173423671124122e-03	-3.929892974356830848e+01	3.927201593310921668e-01	0.000000000000000000e+00	0.000000000000000000e+00	1.274683661556502834e+01	1.000000000000000000e+00
4.510000000000000000e+02	1.380989609856363245e+02	1.760771656423234788e+01	-2.311421426460681574e-03	8.088042568601166238e+01	1.223507714659983758e-01	0.000000000000000000e+00	0.000000000000000000e+00	2.147260191883034608e+01	1.000000000000000000e+00
4.540000000000000000e+02	1.168833804249781991e+02	1.429534964029686783e+01	-2.172350592805990903e-03	7.591772822462918668e+01	1.731536501979673570e-01	0.000000000000000000e+00	0.000000000000000000e+00	1.573943611324716052e+01	1.000000000000000000e+00
4.550000000000000000e+02	1.078104125044881982e+02	2.715657439833403686e+01	-2.585967889080414972e-03	9.067752689889084650e+01	1.471717130914594884e-01	0.000000000000000000e+00	0.000000000000000000e+00	1.274683661556502834e+01	1.000000000000000000e+00
4.580000000000000000e+02	4.495355306790107619e+01	1.439070792524418785e+01	-1.017129839487425835e-03	3.469405141784947233e+01	4.092649083722093017e-01	0.000000000000000000e+00	0.000000000000000000e+00	1.990489001970352234e+01	1.000000000000000000e+00
4.620000000000000000e+02	2.831253255773786393e+01	2.531229586275676624e+01	-3.341944249928330540e-03	1.176542974283639325e+02	1.138834994320245819e-01	0.000000000000000000e+00	0.000000000000000000e+00	1.990489001970352234e+01	1.000000000000000000e+00
4.640000000000000000e+02	5.181433101745156478e+01	2.639614350585852165e+01	-2.131577494033689343e-03	7.446275345779623933e+01	2.600085166368319989e-01	0.000000000000000000e+00	0.000000000000000000e+00	7.807909419182473165e+00	1.000000000000000000e+00
4.640000000000000000e+02	1.419460214167795868e+02	2.386781325540668419e+01	9.885285776152811458e-04	-3.367342469148886153e+01	4.300509648550824293e-01	0.000000000000000000e+00	0.000000000000000000e+00	8.235972934544567181e+01	1.000000000000000000e+00
4.670000000000000000e+02	5.004764893268068704e+01	1.671832948766120808e+01	-2.553849386554656303e-03	8.953138858390985888e+01	1.388479965276717687e-01	0.000000000000000000e+00	0.000000000000000000e+00	9.837746172750485130e+00	1.000000000000000000e+00
4.670000000000000000e+02	5.962107236927542431e+01	2.626109179768062063e+01	-2.125050510571525452e-03	7.422984017607539897e+01	2.553334125609265648e-01	0.000000000000000000e+00	0.000000000000000000e+00	7.807909419182473165e+00	1.000000000000000000e+00
4.690000000000000000e+02	5.504188501096372477e+01	7.873318327091706870e+00	-2.470812685421499687e-03	8.656825091452411414e+01	1.070476359423245816e-01	0.000000000000000000e+00	0.000000000000000000e+00	1.015758910550249539e+01	1.000000000000000000e+00
4.720000000000000000e+02	1.015394206773363237e+02	1.112979169164442084e+01	-2.274879301956092125e-03	7.957643185965171995e+01	1.874538435406684078e-01	0.000000000000000000e+00	0.000000000000000000e+00	2.314057370611766373e+01	1.000000000000000000e+00
4.720000000000000000e+02	1.237594498427253882e+02	4.667868190277077112e+00	-3.312938085891371353e-03	1.166192218999603085e+02	9.025455433109352832e-02	0.000000000000000000e+00	0.000000000000000000e+00	2.314057370611766373e+01	1.000000000000000000e+00
4.880000000000000000e+02	8.098896983737667199e+01	1.471102373080241144e+01	-2.666611787053844128e-03	9.355527816586347001e+01	1.251107031314346862e-01	0.000000000000000000e+00	0.000000000000000000e+00	1.588307020723819640e+01	1.000000000000000000e+00
4.880000000000000000e+02	9.340429189755994344e+01	3.016345454382941682e+01	-3.708086241248526559e-03	1.307199552883143099e+02	7.409317434308115846e-02	0.000000000000000000e+00	0.000000000000000000e+00	1.982215527861336923e+01	1.000000000000000000e+00
4.890000000000000000e+02	4.729824618100163747e+01	1.634662894930298549e+01	-2.853587768194379079e-03	1.002274552324768422e+02	8.697546862772542742e-02	0.000000000000000000e+00	0.000000000000000000e+00	1.808608957984094090e+01	1.000000000000000000e+00
4.890000000000000000e+02	1.233492724913574250e+02	5.767908901166082458e+00	-2.228655961975989277e-03	7.792696700819730893e+01	1.435256018556068103e-01	0.000000000000000000e+00	0.000000000000000000e+00	3.862440303702023670e+01	1.000000000000000000e+00
4.950000000000000000e+02	1.277988857291110776e+02	5.076404932064919606e+00	-9.572174399396588202e-04	3.255609692856172188e+01	4.363262529930009848e-01	0.000000000000000000e+00	0.000000000000000000e+00	1.497645269056174300e+01	1.000000000000000000e+00
4.970000000000000000e+02	3.983999865974213606e+01	2.504478814186399660e+01	-2.757852820611189984e-03	9.681118476906431169e+01	9.305552329619137808e-02	0.000000000000000000e+00	0.000000000000000000e+00	1.507223446250563548e+01	1.000000000000000000e+00
4.970000000000000000e+02	6.518169462339538711e+01	2.518780980210195963e+01	-2.366347833140209581e-03	8.284045664166245615e+01	1.429240011345668249e-01	0.000000000000000000e+00	0.000000000000000000e+00	1.172268798500630282e+01	1.000000000000000000e+00
4.990000000000000000e+02	9.299493146002646426e+01	2.436402811455646145e+01	-3.236133725162018519e-03	1.138784832706006398e+02	1.773669678770189995e-01	0.000000000000000000e+00	0.000000000000000000e+00	5.752882220815942027e+00	1.000000000000000000e+00
4.990000000000000000e+02	9.368105280663733936e+01	3.007584843248532991e+01	3.170492765587826656e-03	-1.115361069801816427e+02	2.342121892541946249e-01	0.000000000000000000e+00	0.000000000000000000e+00	5.752882220815942027e+00	1.000000000000000000e+00
5.000000000000000000e+02	3.675954024899716899e+01	1.029070302375473744e+01	-2.252063873853908833e-03	7.876227072933019713e+01	2.081098135938380667e-01	0.000000000000000000e+00	0.000000000000000000e+00	9.966817131867419022e+00	1.000000000000000000e+00
5.000000000000000000e+02	1.190709326039294353e+02	1.724673645742880623e+01	-1.171098171102377900e-03	4.018836124801885035e+01	3.790345940717529949e-01	0.000000000000000000e+00	0.000000000000000000e+00	1.017089946177155824e+01	1.000000000000000000e+00
5.030000000000000000e+02	2.679370220743600584e+01	1.015100381309746957e+01	-1.584938446250415238e-03	5.495611685085383158e+01	2.405354831142307859e-01	0.000000000000000000e+00	0.000000000000000000e+00	9.966817131867419022e+00	1.000000000000000000e+00
5.040000000000000000e+02	7.337040994176003039e+01	1.987924441739847481e+01	-2.367814396955489516e-03	8.289279049436025559e+01	1.203423451242774389e-01	0.000000000000000000e+00	0.000000000000000000e+00	2.013045279250311381e+01	1.000000000000000000e+00
5.040000000000000000e+02	1.269130049862217220e+02	1.076992423131374288e+01	9.436760238185578666e-04	-3.207287589909286396e+01	4.507362249189752479e-01	0.000000000000000000e+00	0.000000000000000000e+00	1.017089946177155824e+01	1.000000000000000000e+00
5.100000000000000000e+02	8.451640497614009462e+01	3.131895552570768970e+01	-2.286820215302687743e-03	8.000253946823107754e+01	2.031073967818373127e-01	0.000000000000000000e+00	0.000000000000000000e+00	1.934990811129715027e+01	1.000000000000000000e+00
5.230000000000000000e+02	1.287426772131309747e+02	8.474231227535451438e+00	-2.561662501156907346e-03	8.981019703700619061e+01	1.694628236116119124e-01	0.000000000000000000e+00	0.000000000000000000e+00	2.131734957121711460e+01	1.000000000000000000e+00
5.240000000000000000e+02	8.896095106546106024e+00	2.954412356507647885e+01	-2.052366204927433876e-03	7.163612437224327323e+01	2.353155991311717266e-01	0.000000000000000000e+00	0.000000000000000000e+00	1.483308944939526697e+01	1.000000000000000000e+00
5.250000000000000000e+02	1.032906731173470227e+01	1.478041355461778927e+01	-1.159277631947925203e-03	3.976654915333025286e+01	3.644389070028235533e-01	0.000000000000000000e+00	0.000000000000000000e+00	1.483308944939526697e+01	1.000000000000000000e+00
5.250000000000000000e+02	3.464409826218406607e+01	2.721102493468809058e+01	-1.260515279255411359e-03	4.337918166646144869e+01	4.007793531965408995e-01	0.000000000000000000e+00	0.000000000000000000e+00	2.585349136425992356e+01	1.000000000000000000e+00
5.270000000000000000e+02	1.086281317773552644e+02	1.553358351040001395e+01	-2.327221384142276559e-03	8.144424203639820803e+01	1.334560270267773907e-01	0.000000000000000000e+00	0.000000000000000000e+00	2.131734957121711460e+01	1.000000000000000000e+00
5.340000000000000000e+02	3.274538135863677724e+01	8.758063883645833769e+00	-9.170052532835004351e-04	3.112113812813732494e+01	4.462803614335389968e-01	0.000000000000000000e+00	0.000000000000000000e+00	2.263702944641523018e+01	1.000000000000000000e+00
5.340000000000000000e+02	8.413756831568943539e+01	8.891571396318921572e+00	-2.659265775455993321e-03	9.329313813153780188e+01	2.173726053234493749e-01	0.000000000000000000e+00	0.000000000000000000e+00	1.984521370443044219e+01	1.000000000000000000e+00
5.340000000000000000e+02	1.099113793753040369e+02	1.565690359909802432e+01	-1.938898287594185326e-03	6.758705865155988590e+01	2.204010700810336010e-01	0.000000000000000000e+00	0.000000000000000000e+00	2.664693333857897883e+01	1.000000000000000000e+00
5.340000000000000000e+02	1.271993330581377357e+01	1.931346688123704780e+01	-2.829893618926174626e-03	9.938193722318021628e+01	9.691783276728316299e-02	0.000000000000000000e+00	0.000000000000000000e+00	2.263702944641523018e+01	1.000000000000000000e+00
5.340000000000000000e+02	8.303047607294058707e+01	2.870588071409629549e+01	1.089430932526453148e-03	-3.727409240452300310e+01	4.478690971270006260e-01	0.000000000000000000e+00	0.000000000000000000e+00	1.984521370443044219e+01	1.000000000000000000e+00
5.400000000000000000e+02	3.485415670113665243e+01	2.819695201787416394e+01	-2.005341340498435331e-03	6.995805738155348763e+01	2.582930229374120756e-01	0.000000000000000000e+00	0.000000000000000000e+00	3.866969016134545001e+01	1.000000000000000000e+00
5.400000000000000000e+02	1.027458833047875402e+02	7.836826563751321473e+00	9.376128626721160278e-04	-3.185651396583437034e+01	4.101513798250827625e-01	0.000000000000000000e+00	0.000000000000000000e+00	8.267049656681736636e+00	1.000000000000000000e+00
5.430000000000000000e+02	1.203628588874603338e+02	1.047863557591936257e+01	-1.051317804275181790e-03	3.591403782048585924e+01	4.746919954496998661e-01	0.000000000000000000e+00	0.000000000000000000e+00	1.398777531314383538e+01	1.000000000000000000e+00
5.430000000000000000e+02	1.016153918390720747e+02	1.602621598372556733e+01	-1.127890675423627717e-03	3.864651581945083336e+01	3.685331200656710715e-01	0.000000000000000000e+00	0.000000000000000000e+00	8.267049656681736636e+00	1.000000000000000000e+00
5.440000000000000000e+02	7.189179194856799882e+01	1.708126434446913677e+01	1.362892525468347099e-03	-4.703248039583976947e+01	3.025342299433224635e-01	0.000000000000000000e+00	0.000000000000000000e+00	2.715899687397367046e+01	1.000000000000000000e+00
5.460000000000000000e+02	1.334146173870409768e+02	1.550948622761044327e+01	-2.358498964047008126e-03	8.256037230118693060e+01	1.500772233965971258e-01	0.000000000000000000e+00	0.000000000000000000e+00	1.398777531314383538e+01	1.000000000000000000e+00
5.460000000000000000e+02	4.474305163754021208e+01	1.782759585585438700e+01	9.647465931392347179e-04	-3.282477231137183082e+01	4.053059041139823737e-01	0.000000000000000000e+00	0.000000000000000000e+00	1.073051869637610345e+01	1.000000000000000000e+00
5.480000000000000000e+02	3.432727792940664102e+01	2.040745816889176467e+01	-2.483770688640270403e-03	8.703065304434848315e+01	1.709889257747040370e-01	0.000000000000000000e+00	0.000000000000000000e+00	1.073051869637610345e+01	1.000000000000000000e+00
5.520000000000000000e+02	1.030921047702039850e+01	1.665883564692105523e+01	-9.608111222855116864e-04	3.268433631410434970e+01	4.261693877663055297e-01	0.000000000000000000e+00	0.000000000000000000e+00	2.430884067493967038e+01	1.000000000000000000e+00
5.540000000000000000e+02	1.309697498294081015e+02	2.199251083346485913e+01	-2.896478521931378398e-03	1.017579978278847221e+02	1.437474162705814074e-01	0.000000000000000000e+00	0.000000000000000000e+00	5.617450409115470222e+01	1.000000000000000000e+00
5.550000000000000000e+02	7.581060906989986847e+01	1.136029090722582779e+01	-2.198699830341882197e-03	7.685799219509918601e+01	1.923383166782953735e-01	0.000000000000000000e+00	0.000000000000000000e+00	5.617450409115470222e+01	1.000000000000000000e+00
5.620000000000000000e+02	1.229414771685491843e+02	1.927948258001287840e+01	1.033175804581632981e-03	-3.526664646273268744e+01	3.623075022700779080e-01	0.000000000000000000e+00	0.000000000000000000e+00	4.735426793413113700e+01	1.000000000000000000e+00
5.650000000000000000e+02	7.619975788955692053e+01	1.168748874299199514e+01	1.880766322624847706e-03	-6.551263839105563136e+01	2.075406572809964656e-01	0.000000000000000000e+00	0.000000000000000000e+00	1.050198233675221893e+01	1.000000000000000000e+00
5.650000000000000000e+02	3.217218944787585855e+01	2.772339549050563079e+01	8.664238813877688222e-04	-2.931615832537389110e+01	4.897646868643603657e-01	0.000000000000000000e+00	0.000000000000000000e+00	1.292649791333937870e+01	1.000000000000000000e+00
5.680000000000000000e+02	4.509129584614905184e+01	2.728631635160290614e+01	-2.974070549703427841e-03	1.045268440994471462e+02	9.098265905930624786e-02	0.000000000000000000e+00	0.000000000000000000e+00	1.292649791333937870e+01	1.000000000000000000e+00
5.700000000000000000e+02	8.511866279606233832e+01	6.142692239046230185e+00	-1.781976586189023106e-03	6.198735878111224196e+01	2.423500591077596411e-01	0.000000000000000000e+00	0.000000000000000000e+00	1.050198233675221893e+01	1.000000000000000000e+00
5.710000000000000000e+02	1.278752607080557766e+02	5.283041928573444679e+00	-2.627474043265687342e-03	9.215866050968411116e+01	1.374337636177536126e-01	0.000000000000000000e+00	0.000000000000000000e+00	1.437065421492091666e+01	1.000000000000000000e+00
5.720000000000000000e+02	1.136721589513797426e+02	7.471101126659840830e+00	-2.367861885549917000e-03	8.289448510940509607e+01	1.690295069809207851e-01	0.000000000000000000e+00	0.000000000000000000e+00	1.437065421492091666e+01	1.000000000000000000e+00
5.740000000000000000e+02	3.533766632642799266e+01	2.074283094304273689e+01	-2.213059332884283366e-03	7.737040637240131957e+01	1.560733091955494034e-01	0.000000000000000000e+00	0.000000000000000000e+00	5.187785326789924056e+01	1.000000000000000000e+00
5.810000000000000000e+02	3.663852469652336907e+01	1.104533113378280085e+01	-2.903504593804818144e-03	1.020087209172162090e+02	1.226092998563976799e-01	0.000000000000000000e+00	0.000000000000000000e+00	2.672214670590211227e+01	1.000000000000000000e+00
5.810000000000000000e+02	9.650652757732071052e+01	2.763263310284154883e+01	2.503673570780234371e-03	-8.774088091941423784e+01	3.001604086823873585e-01	0.000000000000000000e+00	0.000000000000000000e+00	3.359328446239293608e+00	1.000000000000000000e+00
5.820000000000000000e+02	9.385646961600131988e+01	2.556810400123987392e+01	-2.594389816238193251e-03	9.097806062999389098e+01	2.595477022432068903e-01	0.000000000000000000e+00	0.000000000000000000e+00	3.359328446239293608e+00	1.000000000000000000e+00
5.840000000000000000e+02	7.311769148898318349e+01	2.487691766427533580e+01	1.400635236812351747e-03	-4.837931677303197375e+01	2.784616965741463224e-01	0.000000000000000000e+00	0.000000000000000000e+00	9.376505673077993208e+00	1.000000000000000000e+00
5.850000000000000000e+02	1.225743614318817087e+01	2.198313921064091403e+01	-7.838940325939847131e-03	2.781281395977609918e+02	1.829809565947507766e-01	0.000000000000000000e+00	0.000000000000000000e+00	2.672214670590211227e+01	1.000000000000000000e+00
5.860000000000000000e+02	8.543106985499018435e+01	1.779429042101762448e+01	-2.751564071024444318e-03	9.658677278569399505e+01	1.645569600793408416e-01	0.000000000000000000e+00	0.000000000000000000e+00	1.146383612552510201e+01	1.000000000000000000e+00
5.870000000000000000e+02	1.014010307741356769e+02	1.602492319864362003e+01	-3.661338652951421756e-03	1.290517828061975365e+02	1.194162868510124653e-01	0.000000000000000000e+00	0.000000000000000000e+00	1.216522514793175880e+01	1.000000000000000000e+00
5.870000000000000000e+02	8.032949944079348370e+01	3.086930322459015130e+01	-1.455411976718304964e-03	5.033400691855202069e+01	3.144329158002152624e-01	0.000000000000000000e+00	0.000000000000000000e+00	9.376505673077993208e+00	1.000000000000000000e+00
5.900000000000000000e+02	4.935298005162125889e+01	3.215747416166744443e+01	1.902975244196204599e-03	-6.630515653311178426e+01	2.974828460426457433e-01	0.000000000000000000e+00	0.000000000000000000e+00	2.943852194052818660e+01	1.000000000000000000e+00
5.930000000000000000e+02	7.305754717175497603e+01	1.470124112902162494e+01	-3.228804048547457336e-03	1.136169261448401357e+02	8.690549405154335272e-02	0.000000000000000000e+00	0.000000000000000000e+00	1.105648011067474457e+01	1.000000000000000000e+00
5.940000000000000000e+02	8.404471253545256104e+01	1.346513850038986959e+01	1.957753310798747860e-03	-6.825989402136809758e+01	1.972877615232727644e-01	0.000000000000000000e+00	0.000000000000000000e+00	1.105648011067474457e+01	1.000000000000000000e+00
5.980000000000000000e+02	5.284027379198889207e+01	2.490838095673596797e+01	-3.472530804326269798e-03	1.223142361442736785e+02	1.031367515736658635e-01	0.000000000000000000e+00	0.000000000000000000e+00	2.264782211107087306e+01	1.000000000000000000e+00
6.020000000000000000e+02	1.024198491573957028e+02	1.510882655229849014e+01	-2.432296374718286372e-03	8.519380889583842986e+01	1.985150941008830827e-01	0.000000000000000000e+00	0.000000000000000000e+00	2.066975096436132020e+01	1.000000000000000000e+00
6.020000000000000000e+02	9.088271842381247723e+01	3.225913906737893910e+01	-2.280416157522123771e-03	7.977401274947231968e+01	1.330283514229780861e-01	0.000000000000000000e+00	0.000000000000000000e+00	2.066975096436132020e+01	1.000000000000000000e+00
6.080000000000000000e+02	1.363775289082660152e+02	2.019766379339421292e+01	-2.033730925288046790e-03	7.097113048007916802e+01	2.662040776452435642e-01	0.000000000000000000e+00	0.000000000000000000e+00	2.655767214670375154e+01	1.000000000000000000e+00
6.090000000000000000e+02	2.231039857782476332e+01	2.799787908274750592e+01	-2.140749528479299769e-03	7.479005452346730465e+01	1.535099086851243744e-01	0.000000000000000000e+00	0.000000000000000000e+00	2.171588680918071290e+01	1.000000000000000000e+00
6.120000000000000000e+02	1.099622154002804564e+02	1.745154614721806752e+01	-1.009814605840013944e-03	3.443300968467362111e+01	4.321442532976238482e-01	0.000000000000000000e+00	0.000000000000000000e+00	2.655767214670375154e+01	1.000000000000000000e+00
6.140000000000000000e+02	3.859863553405906345e+01	1.363566905898333381e+01	1.191654955088585583e-03	-4.092192339776368470e+01	4.088073026447959224e-01	0.000000000000000000e+00	0.000000000000000000e+00	2.171588680918071290e+01	1.000000000000000000e+00
6.250000000000000000e+02	5.592553457455153421e+01	4.962948638255491929e+00	-9.436601142492923467e-04	3.207230817128876055e+01	3.610359560882474561e-01	0.000000000000000000e+00	0.000000000000000000e+00	3.103676857702349068e+01	1.000000000000000000e+00
6.300000000000000000e+02	1.032482634031388216e+02	2.509198797431665895e+01	-1.140126262672356292e-03	3.908313877037495843e+01	4.077078032977896616e-01	0.000000000000000000e+00	0.000000000000000000e+00	2.050043334845047482e+01	1.000000000000000000e+00
6.310000000000000000e+02	8.643997852787207137e+01	1.335532204969652526e+01	-2.958995590958583572e-03	1.039888991002876395e+02	1.396970582912161474e-01	0.000000000000000000e+00	0.000000000000000000e+00	2.050043334845047482e+01	1.000000000000000000e+00
6.310000000000000000e+02	3.180799861375487225e+01	2.814242729996999515e+01	-9.260820499652713421e-04	3.144504066518514307e+01	4.546586047544011189e-01	0.000000000000000000e+00	0.000000000000000000e+00	1.956081675492914229e+01	1.000000000000000000e+00
6.330000000000000000e+02	4.527508438838501803e+01	1.395570277107781543e+01	1.147296746432760126e-03	-3.933901515091781675e+01	3.647221658270952682e-01	0.000000000000000000e+00	0.000000000000000000e+00	1.956081675492914229e+01	1.000000000000000000e+00
6.330000000000000000e+02	1.321518805710563242e+02	2.504239522937749030e+01	1.519765510143755759e-03	-5.263044182563294981e+01	3.200462604645092357e-01	0.000000000000000000e+00	0.000000000000000000e+00	1.835525473161286669e+01	1.000000000000000000e+00
6.390000000000000000e+02	1.395010982930022259e+01	2.393423702691530508e+01	-2.307338861198889469e-03	8.073474067263977361e+01	1.215357606288776093e-01	0.000000000000000000e+00	0.000000000000000000e+00	1.429346300861425156e+01	1.000000000000000000e+00
6.390000000000000000e+02	6.885339083471428090e+00	1.150877530159074169e+01	-8.290232559671375893e-04	2.798152917308201992e+01	4.565750430926056591e-01	0.000000000000000000e+00	0.000000000000000000e+00	1.429346300861425156e+01	1.000000000000000000e+00
6.440000000000000000e+02	3.519677188640361010e+01	2.940548939735289835e+01	-2.916255753400665614e-03	1.024637418996395866e+02	1.165346252443156816e-01	0.000000000000000000e+00	0.000000000000000000e+00	1.606160822376621411e+01	1.000000000000000000e+00
6.440000000000000000e+02	1.016000585997853989e+02	1.711251474768040737e+01	9.010195669200322683e-04	-3.055069411015279712e+01	4.471952444379937441e-01	0.000000000000000000e+00	0.000000000000000000e+00	2.721055461481549642e+01	1.000000000000000000e+00
6.450000000000000000e+02	4.405052127887368130e+01	1.600450508913544923e+01	-2.889298147873900838e-03	1.015017685153079441e+02	1.473260798788317283e-01	0.000000000000000000e+00	0.000000000000000000e+00	1.606160822376621411e+01	1.000000000000000000e+00
6.460000000000000000e+02	7.483276051949621888e+01	2.200393948151860002e+01	-2.956760163732710667e-03	1.039091286068821631e+02	1.232697838301360926e-01	0.000000000000000000e+00	0.000000000000000000e+00	2.721055461481549642e+01	1.000000000000000000e+00
6.510000000000000000e+02	2.295219688896625243e+01	1.020337806938341174e+01	-2.738784645959259356e-03	9.613074315919162416e+01	1.168935903325873937e-01	0.000000000000000000e+00	0.000000000000000000e+00	6.037614255416373865e+00	1.000000000000000000e+00
6.520000000000000000e+02	1.381215482586069356e+02	1.148788087178347439e+01	-2.972850983675317822e-03	1.044833242824399520e+02	1.153680789916843308e-01	0.000000000000000000e+00	0.000000000000000000e+00	5.153651037141806768e+01	1.000000000000000000e+00
6.540000000000000000e+02	8.661370865586987122e+01	9.769055481584292266e+00	-2.846587057484120144e-03	9.997763714800386481e+01	1.259094500572977005e-01	0.000000000000000000e+00	0.000000000000000000e+00	5.153651037141806768e+01	1.000000000000000000e+00
6.620000000000000000e+02	8.961867896069705353e+01	2.692940436223246436e+01	9.364888669969969508e-04	-3.181640454578610289e+01	4.199399682196890415e-01	0.000000000000000000e+00	0.000000000000000000e+00	7.268241477454290944e+00	1.000000000000000000e+00
6.640000000000000000e+02	9.928640537232878671e+01	3.033519141987554590e+01	-2.349656024865528787e-03	8.224481489296680081e+01	1.892752885680945019e-01	0.000000000000000000e+00	0.000000000000000000e+00	1.025008875338018299e+01	1.000000000000000000e+00
6.650000000000000000e+02	1.255731497254858340e+02	2.772242442439622323e+01	-5.425442023173142163e-03	1.920032377370949916e+02	4.323028018124974725e-02	0.000000000000000000e+00	0.000000000000000000e+00	1.826681482352642760e+01	1.000000000000000000e+00
6.660000000000000000e+02	8.685220688390542421e+01	9.539798055072264304e+00	3.042937416000233292e-03	-1.069843358219251854e+02	1.270836706705190666e-01	0.000000000000000000e+00	0.000000000000000000e+00	1.315538014260742550e+01	1.000000000000000000e+00
6.660000000000000000e+02	6.009533900664685291e+01	4.768718506515470246e+00	-2.441144957409636072e-03	8.550956769087252951e+01	1.758156676523361384e-01	0.000000000000000000e+00	0.000000000000000000e+00	2.444075477373094074e+01	1.000000000000000000e+00
6.680000000000000000e+02	5.271539429230829654e+01	2.806865219575497861e+01	-3.257093031718812006e-03	1.146264093073424704e+02	1.252197925354380237e-01	0.000000000000000000e+00	0.000000000000000000e+00	2.444075477373094074e+01	1.000000000000000000e+00
6.700000000000000000e+02	1.438188390771727256e+02	2.860068627529511076e+01	-2.884729788255928351e-03	1.013387480883571214e+02	1.394551279566679236e-01	0.000000000000000000e+00	0.000000000000000000e+00	1.826681482352642760e+01	1.000000000000000000e+00
6.720000000000000000e+02	1.004240898558435902e+02	2.175452371163923715e+01	-2.576311612917020488e-03	9.033294582503698678e+01	1.544088999587336364e-01	0.000000000000000000e+00	0.000000000000000000e+00	1.655007506451045529e+01	1.000000000000000000e+00
6.770000000000000000e+02	9.323482393882618169e+01	6.847497173280136629e+00	-2.268534566535467412e-03	7.935002204001074233e+01	1.898887247030219827e-01	0.000000000000000000e+00	0.000000000000000000e+00	1.655007506451045529e+01	1.000000000000000000e+00
6.850000000000000000e+02	9.359663257420881166e+01	2.612299374921670747e+01	-2.942630968813433022e-03	1.034049328821956948e+02	1.372696790284303470e-01	0.000000000000000000e+00	0.000000000000000000e+00	2.173458954228166107e+01	1.000000000000000000e+00
6.850000000000000000e+02	1.169537102483207889e+02	1.287126538577582835e+01	-9.119505243763620156e-04	3.094076177131100636e+01	4.265069412647135572e-01	0.000000000000000000e+00	0.000000000000000000e+00	1.861214494426308619e+01	1.000000000000000000e+00
6.870000000000000000e+02	3.458203909780728225e+01	2.983195384896380276e+01	9.737326959340030733e-04	-3.314543846656327730e+01	4.488072662100803800e-01	0.000000000000000000e+00	0.000000000000000000e+00	5.913102931800231943e+01	1.000000000000000000e+00
6.880000000000000000e+02	9.993623465424964536e+01	5.333529397334013211e+00	-3.175900211850657840e-03	1.117290699411123711e+02	1.174283683772640030e-01	0.000000000000000000e+00	0.000000000000000000e+00	1.861214494426308619e+01	1.000000000000000000e+00
6.930000000000000000e+02	6.865798225591071002e+01	1.556498501045040683e+01	-5.565908972794834757e-03	1.970157551426250677e+02	5.754150944233160647e-02	0.000000000000000000e+00	0.000000000000000000e+00	1.981436993801899504e+01	1.000000000000000000e+00
6.970000000000000000e+02	1.421871302803212416e+02	2.980342022047928907e+01	8.678760007215498371e-04	-2.936797673144797116e+01	4.705990738034745435e-01	0.000000000000000000e+00	0.000000000000000000e+00	2.954789342110044714e+01	1.000000000000000000e+00
6.970000000000000000e+02	1.126578240142962670e+02	3.085131194771513208e+01	1.907869418569537725e-03	-6.647980355362516036e+01	2.390368807909596383e-01	0.000000000000000000e+00	0.000000000000000000e+00	2.737088935442686122e+01	1.000000000000000000e+00
7.070000000000000000e+02	9.957231691754552116e+01	2.232260514719037303e+01	-2.697425869299929172e-03	9.465486866747198746e+01	1.769270116562892126e-01	0.000000000000000000e+00	0.000000000000000000e+00	4.196229984376773814e+01	1.000000000000000000e+00
7.080000000000000000e+02	4.394054439803316114e+01	3.070697747244505393e+01	-3.472771769868771095e-03	1.223228349212754864e+02	2.112257423572889703e-01	0.000000000000000000e+00	0.000000000000000000e+00	2.862465019006922162e+01	1.000000000000000000e+00
7.100000000000000000e+02	6.039678887801728990e+01	7.285563849035776585e+00	-3.005420704901159111e-03	1.056455641899589466e+02	1.614571023270716665e-01	0.000000000000000000e+00	0.000000000000000000e+00	2.862465019006922162e+01	1.000000000000000000e+00
7.110000000000000000e+02	8.330302866479261326e+00	1.783291042875616483e+01	1.430220611768722111e-03	-4.943506125468645251e+01	4.004032344324409687e-01	0.000000000000000000e+00	0.000000000000000000e+00	1.618368943330870735e+01	1.000000000000000000e+00
7.150000000000000000e+02	1.918779372752499057e+01	2.983402270537854051e+01	-3.493138949955583612e-03	1.230496311175456015e+02	1.642843835769275396e-01	0.000000000000000000e+00	0.000000000000000000e+00	1.618368943330870735e+01	1.000000000000000000e+00
7.200000000000000000e+02	1.173539958590801433e+02	1.124184877090386969e+01	-2.116837526905614945e-03	7.393676252551358630e+01	1.027272203690250407e-01	0.000000000000000000e+00	0.000000000000000000e+00	2.049563525600639124e+01	1.000000000000000000e+00
7.210000000000000000e+02	1.956300657142253385e+01	2.974236899018572089e+01	3.101026077636963047e-03	-1.090572108170912173e+02	1.401838034452629334e-01	0.000000000000000000e+00	0.000000000000000000e+00	1.255325963637729281e+01	1.000000000000000000e+00
7.220000000000000000e+02	7.670666358386617922e+00	2.572284516817542510e+01	-2.414600119350349301e-03	8.456232377935099009e+01	8.383166781060380490e-02	0.000000000000000000e+00	0.000000000000000000e+00	1.255325963637729281e+01	1.000000000000000000e+00
7.250000000000000000e+02	1.408463992592747900e+02	2.744881890472117547e+01	8.668417784201070493e-04	-2.933107084503745554e+01	4.501723953596914463e-01	0.000000000000000000e+00	0.000000000000000000e+00	2.854047824469525452e+01	1.000000000000000000e+00
7.280000000000000000e+02	5.533845299592152855e+01	1.547604022369974430e+01	-1.149542121678953080e-03	3.941914063619247344e+01	4.461678525127016348e-01	0.000000000000000000e+00	0.000000000000000000e+00	4.159115394268420118e+01	1.000000000000000000e+00
7.310000000000000000e+02	1.071988829111376162e+02	1.386978944127503688e+01	-2.750260980944904329e-03	9.654027244008059938e+01	1.347473028320979038e-01	0.000000000000000000e+00	0.000000000000000000e+00	6.219827145725008499e+00	1.000000000000000000e+00
7.320000000000000000e+02	1.592287863058369091e+01	2.875145297564754188e+01	-2.390995119712488112e-03	8.371998704561417526e+01	1.174934030480531133e-01	0.000000000000000000e+00	0.000000000000000000e+00	1.501177883043311212e+01	1.000000000000000000e+00
7.330000000000000000e+02	9.945808297138214016e+01	1.043309742863304201e+01	-1.182760472962827254e-03	4.060452669634307910e+01	3.424648474435155743e-01	0.000000000000000000e+00	0.000000000000000000e+00	8.469405864467452361e+00	1.000000000000000000e+00
7.350000000000000000e+02	6.170144259991978686e+01	2.911916191792596464e+01	-2.350235038880217620e-03	8.226547681973670478e+01	1.206468148941602925e-01	0.000000000000000000e+00	0.000000000000000000e+00	2.050489591321257521e+01	1.000000000000000000e+00
7.350000000000000000e+02	1.129623557243840963e+02	1.153127904923774416e+01	-1.188643347197697970e-03	4.081445514980669032e+01	3.471355590940503610e-01	0.000000000000000000e+00	0.000000000000000000e+00	6.219827145725008499e+00	1.000000000000000000e+00
7.350000000000000000e+02	8.200199380747579880e+01	2.623153710138939942e+01	-2.206758108938671088e-03	7.714554924559256222e+01	1.574304225586619088e-01	0.000000000000000000e+00	0.000000000000000000e+00	2.050489591321257521e+01	1.000000000000000000e+00
7.470000000000000000e+02	1.406463545746655655e+02	2.881604930006520959e+01	-2.848618523763732282e-03	1.000501293613873486e+02	9.678345161676538133e-02	0.000000000000000000e+00	0.000000000000000000e+00	2.072295173386302025e+01	1.000000000000000000e+00
7.480000000000000000e+02	7.324784315456930983e+01	2.557745362677667700e+01	-2.392683886551446888e-03	8.378025014093276468e+01	1.201650640802575110e-01	0.000000000000000000e+00	0.000000000000000000e+00	2.114916224865561745e+01	1.000000000000000000e+00
7.480000000000000000e+02	4.955802165542489313e+00	3.114346683657329606e+01	-2.782877229595249937e-03	9.770417266360838937e+01	1.198116067418795172e-01	0.000000000000000000e+00	0.000000000000000000e+00	4.736935640824951577e+01	1.000000000000000000e+00
7.480000000000000000e+02	1.070670181878618195e+02	3.103732825185313970e+01	-2.899709868488386123e-03	1.018733073786646202e+02	9.576448216893962417e-02	0.000000000000000000e+00	0.000000000000000000e+00	3.312677990738113465e+01	1.000000000000000000e+00
7.500000000000000000e+02	1.324693627024141165e+02	9.774580541454437110e+00	-2.876348348628935975e-03	1.010396591416202057e+02	1.175210784910963868e-01	0.000000000000000000e+00	0.000000000000000000e+00	2.072295173386302025e+01	1.000000000000000000e+00
7.500000000000000000e+02	5.217098071538559623e+01	2.732471821455001759e+01	1.729425858742642029e-03	-6.011210316612469740e+01	2.984422065948443281e-01	0.000000000000000000e+00	0.000000000000000000e+00	2.114916224865561745e+01	1.000000000000000000e+00
7.580000000000000000e+02	1.063192628882361390e+01	5.872437379174763272e+00	-2.659685874207782293e-03	9.330812921884377431e+01	1.504324117692812379e-01	0.000000000000000000e+00	0.000000000000000000e+00	9.559433373199829020e+01	1.000000000000000000e+00
7.580000000000000000e+02	1.059121675967700043e+02	1.361532172314959688e+01	-2.970934399325304755e-03	1.044149315933448889e+02	1.055118739145325391e-01	0.000000000000000000e+00	0.000000000000000000e+00	9.559433373199829020e+01	1.000000000000000000e+00
7.740000000000000000e+02	9.608606049551201522e+01	7.008922192296985543e+00	-2.361334077342934230e-03	8.266154239693368311e+01	1.777051965012211854e-01	0.000000000000000000e+00	0.000000000000000000e+00	6.165782410312291972e+01	1.000000000000000000e+00
7.770000000000000000e+02	1.223849197432921265e+01	2.974625150890237535e+01	-1.474547639266708459e-03	5.101685681205757561e+01	3.119185196423364115e-01	0.000000000000000000e+00	0.000000000000000000e+00	2.530179715598648471e+01	1.000000000000000000e+00
7.790000000000000000e+02	3.614721912494126599e+01	2.146653500649289725e+01	-2.429375433066863297e-03	8.508957604314440459e+01	1.288153832873811799e-01	0.000000000000000000e+00	0.000000000000000000e+00	2.228823898579691232e+01	1.000000000000000000e+00
7.800000000000000000e+02	1.161812461441635520e+02	6.437377855577062213e+00	-2.012742206726565643e-03	7.022215488551732676e+01	2.442282626611276264e-01	0.000000000000000000e+00	0.000000000000000000e+00	2.107724782152227050e+01	1.000000000000000000e+00
7.810000000000000000e+02	7.778956204120120788e+01	1.780445109834888484e+01	-7.387694172802220655e-03	2.620255674064194409e+02	4.292643963234854532e-02	0.000000000000000000e+00	0.000000000000000000e+00	5.555942256150683711e+00	1.000000000000000000e+00
7.830000000000000000e+02	9.748791225835452678e+01	1.617440224517008218e+01	-2.873900487911560959e-03	1.009523080281717995e+02	1.375580327854514229e-01	0.000000000000000000e+00	0.000000000000000000e+00	1.976567885354241483e+01	1.000000000000000000e+00
7.830000000000000000e+02	5.592189154942204254e+01	3.174894365390994366e+01	1.426410898331416767e-03	-4.929911286991690389e+01	3.358609162569567985e-01	0.000000000000000000e+00	0.000000000000000000e+00	2.228823898579691232e+01	1.000000000000000000e+00
7.860000000000000000e+02	7.251901208719375802e+01	1.604666910504231581e+01	-2.467841726889951140e-03	8.646223322573254677e+01	1.949681702148410301e-01	0.000000000000000000e+00	0.000000000000000000e+00	5.555942256150683711e+00	1.000000000000000000e+00
7.890000000000000000e+02	1.271240179521739435e+02	1.067364119397269384e+01	-2.648941518194305317e-03	9.292472036947521019e+01	1.137208997909797681e-01	0.000000000000000000e+00	0.000000000000000000e+00	5.486871690177977712e+01	1.000000000000000000e+00
7.970000000000000000e+02	5.798839262551548757e+01	1.532339455553813856e+01	1.493735424025349496e-03	-5.170156666968090775e+01	2.721929187834293273e-01	0.000000000000000000e+00	0.000000000000000000e+00	1.089385742367478294e+01	1.000000000000000000e+00
7.970000000000000000e+02	1.023275889805244816e+02	3.061715830431208829e+01	-1.933894832250256579e-03	6.740851197515820559e+01	2.352183067824074048e-01	0.000000000000000000e+00	0.000000000000000000e+00	4.690270293929076928e+01	1.000000000000000000e+00
8.020000000000000000e+02	5.275768943288587565e+01	2.487932850664770967e+01	-2.220491261648624426e-03	7.763561233286566221e+01	2.013011304962211145e-01	0.000000000000000000e+00	0.000000000000000000e+00	1.089385742367478294e+01	1.000000000000000000e+00
8.040000000000000000e+02	1.068212163706915163e+02	3.022190976134828588e+01	8.066462351439415918e-04	-2.718301246390407044e+01	4.948833935075966917e-01	0.000000000000000000e+00	0.000000000000000000e+00	5.894488262430273018e+00	1.000000000000000000e+00
8.060000000000000000e+02	1.772927586058375837e+01	1.023923275693847756e+01	-2.758152526185405837e-03	9.682187966499063236e+01	1.600777918376212750e-01	0.000000000000000000e+00	0.000000000000000000e+00	3.796474892519234601e+01	1.000000000000000000e+00
8.070000000000000000e+02	6.691775072606849051e+01	2.708466522117682018e+01	-2.394332199956088897e-03	8.383906966860662635e+01	1.233341623993684522e-01	0.000000000000000000e+00	0.000000000000000000e+00	1.433076571056615123e+01	1.000000000000000000e+00
8.160000000000000000e+02	1.424638958566077349e+02	2.647921151033387943e+01	-3.204646525777975208e-03	1.127548728028786371e+02	1.319456359769366482e-01	0.000000000000000000e+00	0.000000000000000000e+00	1.032334555607532600e+01	1.000000000000000000e+00
8.210000000000000000e+02	1.321618775654639251e+02	2.581597505244081248e+01	-1.018381209714343391e-03	3.473870615734569611e+01	3.803772940874048381e-01	0.000000000000000000e+00	0.000000000000000000e+00	7.229947836623138002e+00	1.000000000000000000e+00
8.230000000000000000e+02	1.393873719365718387e+02	2.556224918978694660e+01	-1.107687246063441319e-03	3.792556301459479329e+01	3.946038674941328983e-01	0.000000000000000000e+00	0.000000000000000000e+00	7.229947836623138002e+00	1.000000000000000000e+00
8.290000000000000000e+02	2.238971903682543640e+01	1.863598053816219746e+01	-3.108621947263308805e-03	1.093282669538888001e+02	1.585720846050625576e-01	0.000000000000000000e+00	0.000000000000000000e+00	5.612907377590181568e+01	1.000000000000000000e+00
8.300000000000000000e+02	1.117632906349129058e+02	1.237335582762885622e+01	9.505009754383442026e-04	-3.231642207759403362e+01	4.772633601107880708e-01	0.000000000000000000e+00	0.000000000000000000e+00	1.965175709157687223e+01	1.000000000000000000e+00
8.310000000000000000e+02	1.216565756832097236e+02	2.935318114296966385e+01	-2.529688662745565014e-03	8.866922101389114630e+01	1.147732916454936580e-01	0.000000000000000000e+00	0.000000000000000000e+00	1.253430683883512131e+01	1.000000000000000000e+00
8.320000000000000000e+02	7.843379148155823088e+01	1.554812258317598861e+01	-2.095914631718403219e-03	7.319013581665122103e+01	2.244393742567848404e-01	0.000000000000000000e+00	0.000000000000000000e+00	3.348036227052504898e+01	1.000000000000000000e+00
8.370000000000000000e+02	1.717054451420915484e+01	2.030223993867269527e+01	-2.532465360656641507e-03	8.876830657563115778e+01	1.796179119962492132e-01	0.000000000000000000e+00	0.000000000000000000e+00	6.144743331346103332e+01	1.000000000000000000e+00
8.400000000000000000e+02	8.549338011644026381e+01	2.981601486340905183e+01	1.192118642542686416e-03	-4.093846993373293230e+01	3.114867909703655791e-01	0.000000000000000000e+00	0.000000000000000000e+00	1.218292682280178418e+01	1.000000000000000000e+00
8.430000000000000000e+02	1.446838085277866348e+01	1.950338232807458994e+01	1.182650361489953573e-03	-4.060059740425113262e+01	3.747917595745372532e-01	0.000000000000000000e+00	0.000000000000000000e+00	3.064041096213139070e+01	1.000000000000000000e+00
8.440000000000000000e+02	9.473546340508747221e+01	2.187828203498435187e+01	-3.949353735556904513e-03	1.393295073421350025e+02	9.669445808275245469e-02	0.000000000000000000e+00	0.000000000000000000e+00	1.218292682280178418e+01	1.000000000000000000e+00
8.450000000000000000e+02	4.461252921019303841e+01	1.401110559301345226e+01	-2.598165499578391179e-03	9.111279466181763098e+01	1.197776356672367593e-01	0.000000000000000000e+00	0.000000000000000000e+00	1.457559304946865097e+01	1.000000000000000000e+00
8.480000000000000000e+02	1.081193147034811943e+02	2.990310035016585744e+01	-3.155642645246816650e-03	1.110061852663265256e+02	1.181586732778906468e-01	0.000000000000000000e+00	0.000000000000000000e+00	1.560529347911111486e+01	1.000000000000000000e+00
8.500000000000000000e+02	4.252394907287433057e+01	2.843628308771751634e+01	-2.228918061176025055e-03	7.793631993289378102e+01	1.380622663728502397e-01	0.000000000000000000e+00	0.000000000000000000e+00	1.329418258819058352e+01	1.000000000000000000e+00
8.500000000000000000e+02	9.998281459899153845e+01	1.499445765194985292e+01	1.169474508702657029e-03	-4.013042138343700316e+01	4.075380930478950114e-01	0.000000000000000000e+00	0.000000000000000000e+00	8.630387883484942790e+00	1.000000000000000000e+00
8.500000000000000000e+02	2.930547327958900894e+01	2.701953032506635566e+01	1.013851042824151418e-03	-3.457704862546222557e+01	4.570173636937161499e-01	0.000000000000000000e+00	0.000000000000000000e+00	3.794729616711147724e+00	1.000000000000000000e+00
8.520000000000000000e+02	3.293495950726598664e+01	1.154392872376598866e+01	-2.877195361582096655e-03	1.010698845233335703e+02	1.162294321035604039e-01	0.000000000000000000e+00	0.000000000000000000e+00	1.589551556883473182e+01	1.000000000000000000e+00
8.520000000000000000e+02	2.807995869509953835e+01	3.061092098428853703e+01	-1.081633221082879681e-03	3.699583360813367250e+01	4.701170772436807921e-01	0.000000000000000000e+00	0.000000000000000000e+00	3.794729616711147724e+00	1.000000000000000000e+00
8.560000000000000000e+02	7.995990400081474547e+01	2.460967503274042656e+01	-3.205431883422156947e-03	1.127828980349465979e+02	9.224704835840147332e-02	0.000000000000000000e+00	0.000000000000000000e+00	4.141057318564191903e+00	1.000000000000000000e+00
8.580000000000000000e+02	1.173986059042625243e+02	3.052166008690421961e+01	-2.139539239090662397e-03	7.474686574032214992e+01	1.646388358365682425e-01	0.000000000000000000e+00	0.000000000000000000e+00	3.790261161840804505e+01	1.000000000000000000e+00
8.610000000000000000e+02	7.618276212834147998e+01	2.630718938933456386e+01	8.757293249224702269e-04	-2.964822005099325963e+01	4.339325863473070255e-01	0.000000000000000000e+00	0.000000000000000000e+00	4.141057318564191903e+00	1.000000000000000000e+00
8.640000000000000000e+02	8.971483681448873426e+00	1.433013517513652779e+01	-2.487481176430728688e-03	8.716306059418685948e+01	1.335808168262995199e-01	0.000000000000000000e+00	0.000000000000000000e+00	3.037510815821477550e+01	1.000000000000000000e+00
8.660000000000000000e+02	3.781152685885518849e+01	4.796032954760177880e+00	-1.027809908860296889e-03	3.507516621935945977e+01	4.202418339415797677e-01	0.000000000000000000e+00	0.000000000000000000e+00	3.037510815821477550e+01	1.000000000000000000e+00
8.710000000000000000e+02	8.809700459619142521e+01	1.485511816714545219e+01	-2.866302462604707404e-03	1.006811749666165241e+02	1.353590043067234294e-01	0.000000000000000000e+00	0.000000000000000000e+00	2.482463015065327383e+01	1.000000000000000000e+00
8.730000000000000000e+02	1.415437423961012371e+02	2.091426736846737455e+01	-2.390921691042730696e-03	8.371736676741909378e+01	1.654309658399431004e-01	0.000000000000000000e+00	0.000000000000000000e+00	5.378909806360567813e+01	1.000000000000000000e+00
8.750000000000000000e+02	6.339511096465101758e+01	1.238961352655217496e+01	-2.307767376527097760e-03	8.075003210273749232e+01	1.146206981347447362e-01	0.000000000000000000e+00	0.000000000000000000e+00	7.963442485537617799e+00	1.000000000000000000e+00
8.800000000000000000e+02	6.744763603445775857e+01	1.924479089690908040e+01	-2.074761273774966726e-03	7.243528511929893909e+01	1.834535455204396870e-01	0.000000000000000000e+00	0.000000000000000000e+00	7.963442485537617799e+00	1.000000000000000000e+00
8.870000000000000000e+02	1.148932005390939004e+01	3.209850608367515434e+01	-2.076174628452235639e-03	7.248572022121491898e+01	2.167104932987024002e-01	0.000000000000000000e+00	0.000000000000000000e+00	1.916230290811912340e+01	1.000000000000000000e+00
8.890000000000000000e+02	4.796516302771719253e+00	1.414299910973347885e+01	-1.015288101772894190e-03	3.462832960659512338e+01	4.504108471887685594e-01	0.000000000000000000e+00	0.000000000000000000e+00	1.916230290811912340e+01	1.000000000000000000e+00
8.970000000000000000e+02	4.895439807233223917e+01	3.241123436252311762e+01	1.358075490127422192e-03	-4.686058605660574727e+01	3.716817735358610708e-01	0.000000000000000000e+00	0.000000000000000000e+00	6.004989269789478001e+00	1.000000000000000000e+00
8.980000000000000000e+02	9.882070037396165674e+01	1.250817691983289492e+01	-2.866235071982428228e-03	1.006787701541816205e+02	1.628980027349872239e-01	0.000000000000000000e+00	0.000000000000000000e+00	1.352070913806965535e+01	1.000000000000000000e+00
8.990000000000000000e+02	8.505755136164553676e+01	8.336018071654066830e+00	-2.795087491243405681e-03	9.813989187871409570e+01	1.264758345581561416e-01	0.000000000000000000e+00	0.000000000000000000e+00	1.438162647928442972e+01	1.000000000000000000e+00
8.990000000000000000e+02	3.180879853948882285e+01	2.844209701033970461e+01	9.668172105309034980e-04	-3.289866161945381151e+01	4.050737292857459204e-01	0.000000000000000000e+00	0.000000000000000000e+00	1.759902368488485180e+01	1.000000000000000000e+00
9.000000000000000000e+02	1.116861782533625274e+02	1.666618780617352158e+01	-2.134584095787184742e-03	7.457004306336880006e+01	1.654429780645662040e-01	0.000000000000000000e+00	0.000000000000000000e+00	1.352070913806965535e+01	1.000000000000000000e+00
9.000000000000000000e+02	5.093721390381833913e+01	2.674304792339685477e+01	-3.100673706132935949e-03	1.090446365545909941e+02	9.161810998621378044e-02	0.000000000000000000e+00	0.000000000000000000e+00	6.004989269789478001e+00	1.000000000000000000e+00
9.020000000000000000e+02	9.262551256112759290e+01	2.453600791224783606e+01	-2.263709201782219873e-03	7.917783046840742145e+01	1.897734111091631259e-01	0.000000000000000000e+00	0.000000000000000000e+00	1.352956283175421426e+01	1.000000000000000000e+00
9.030000000000000000e+02	7.276836875839397578e+01	2.751497484890337475e+01	-2.505712446981918275e-03	8.781363755345653033e+01	1.628339680271313483e-01	0.000000000000000000e+00	0.000000000000000000e+00	2.007935267911117094e+01	1.000000000000000000e+00
9.050000000000000000e+02	6.845385740708232802e+00	1.929574964087804290e+01	-1.169467224434698029e-03	4.013016144670434926e+01	3.511698990792242459e-01	0.000000000000000000e+00	0.000000000000000000e+00	1.618231515564992762e+01	1.000000000000000000e+00
9.140000000000000000e+02	1.065632160747474160e+02	2.450437829902626774e+01	-2.933302562718900167e-03	1.030720517450981077e+02	1.907872586460876985e-01	0.000000000000000000e+00	0.000000000000000000e+00	5.737949960954897399e+00	1.000000000000000000e+00
9.140000000000000000e+02	3.514747886628504858e+01	2.681657910952573332e+01	9.399223386330790879e-04	-3.193892686426462646e+01	4.908362915443339469e-01	0.000000000000000000e+00	0.000000000000000000e+00	1.778274064260198628e+01	1.000000000000000000e+00
9.180000000000000000e+02	1.266243042983543745e+02	2.638816840418214582e+01	9.352361427237243204e-04	-3.177170148758614587e+01	4.341613106713403392e-01	0.000000000000000000e+00	0.000000000000000000e+00	9.922221213635854298e+00	1.000000000000000000e+00
9.190000000000000000e+02	7.127254211963033015e+01	1.413644004805179577e+01	-2.593700414383523153e-03	9.095345954906171926e+01	1.058539995712767245e-01	0.000000000000000000e+00	0.000000000000000000e+00	1.847491482316263500e+01	1.000000000000000000e+00
9.230000000000000000e+02	1.360742802315741642e+02	2.336353145507699125e+01	-2.641646661951832422e-03	9.266440579736615746e+01	1.054038613009941061e-01	0.000000000000000000e+00	0.000000000000000000e+00	9.922221213635854298e+00	1.000000000000000000e+00
9.230000000000000000e+02	5.384510395120086201e+01	8.003995461373317966e+00	-1.233383577969539204e-03	4.241099573159671365e+01	3.726590962645511818e-01	0.000000000000000000e+00	0.000000000000000000e+00	1.847491482316263500e+01	1.000000000000000000e+00
9.240000000000000000e+02	1.241238548753358231e+02	1.762274252063452096e+01	-2.051835074217948744e-03	7.161717114564387998e+01	1.255139746188554950e-01	0.000000000000000000e+00	0.000000000000000000e+00	1.325780237387936822e+01	1.000000000000000000e+00
9.300000000000000000e+02	1.318384239823383268e+02	2.510700795134737362e+01	-1.015819504924781076e-03	3.464729255521299933e+01	4.356653044772559324e-01	0.000000000000000000e+00	0.000000000000000000e+00	8.329989578960327989e+00	1.000000000000000000e+00
9.310000000000000000e+02	1.222007142470429955e+02	1.014555079847478503e+01	7.930875989100257852e-04	-2.669917694031085631e+01	4.915409220100970256e-01	0.000000000000000000e+00	0.000000000000000000e+00	9.973384837765493671e+00	1.000000000000000000e+00
9.330000000000000000e+02	5.209939575534124145e+01	6.203355080182259229e+00	-2.169410722504705458e-03	7.581281990922202851e+01	1.603982379399278013e-01	0.000000000000000000e+00	0.000000000000000000e+00	3.776441611325991232e+01	1.000000000000000000e+00
9.330000000000000000e+02	1.292668348056879211e+02	1.718389899765235640e+01	-8.325979200400970837e-04	2.810908989774280187e+01	4.703290684082352957e-01	0.000000000000000000e+00	0.000000000000000000e+00	8.329989578960327989e+00	1.000000000000000000e+00
9.370000000000000000e+02	8.983199901192769232e+01	4.653588692468786370e+00	-1.023009665663112593e-03	3.490387110231259271e+01	4.459430432425562918e-01	0.000000000000000000e+00	0.000000000000000000e+00	3.776441611325991232e+01	1.000000000000000000e+00
9.390000000000000000e+02	5.423684412790991871e+01	2.671789347058909314e+01	-2.109503664578987314e-03	7.367505603397954417e+01	1.725273624759624536e-01	0.000000000000000000e+00	0.000000000000000000e+00	2.012171695419255713e+01	1.000000000000000000e+00
9.410000000000000000e+02	7.338093165844557397e+00	2.671037144649080020e+01	-2.057697493000129694e-03	7.182636965293210096e+01	1.463577700076126309e-01	0.000000000000000000e+00	0.000000000000000000e+00	4.371645730014414966e+01	1.000000000000000000e+00
9.430000000000000000e+02	1.292921841107625482e+02	2.253851528008019400e+01	9.084267416080248200e-04	-3.081501672945477210e+01	4.871354875642959215e-01	0.000000000000000000e+00	0.000000000000000000e+00	7.517161207531003697e+01	1.000000000000000000e+00
9.530000000000000000e+02	9.115863243214658951e+01	2.429005932929802469e+01	-2.638114219925089422e-03	9.253835175269043134e+01	1.545925571372422924e-01	0.000000000000000000e+00	0.000000000000000000e+00	1.456338317936767979e+01	1.000000000000000000e+00
9.530000000000000000e+02	1.214791255869075570e+01	1.480317373895864641e+01	1.243558464157921810e-03	-4.277408323549648372e+01	3.070195533978387070e-01	0.000000000000000000e+00	0.000000000000000000e+00	7.492895729775766256e+01	1.000000000000000000e+00
9.550000000000000000e+02	8.694440707297641779e+01	1.034974246592592628e+01	-2.801354199330226627e-03	9.836351731832935741e+01	1.380256593221471650e-01	0.000000000000000000e+00	0.000000000000000000e+00	1.456338317936767979e+01	1.000000000000000000e+00
9.600000000000000000e+02	1.122373725946003447e+02	2.443716547941468420e+01	-3.404043661754189900e-03	1.198702947393942253e+02	1.117130136712505273e-01	0.000000000000000000e+00	0.000000000000000000e+00	2.307685892063863164e+01	1.000000000000000000e+00
9.640000000000000000e+02	1.323191972593276375e+02	1.306783235129281628e+01	-2.801149643301522035e-03	9.835621780298393446e+01	1.205111717432517660e-01	0.000000000000000000e+00	0.000000000000000000e+00	2.307685892063863164e+01	1.000000000000000000e+00
9.690000000000000000e+02	1.544333864060957850e+01	1.384863812235849778e+01	1.041054130159746721e-03	-3.554778194829055593e+01	3.521244887914296573e-01	0.000000000000000000e+00	0.000000000000000000e+00	2.962848949101535112e+01	1.000000000000000000e+00
9.700000000000000000e+02	1.195340575222295456e+02	3.155231317699045945e+01	-3.045529330621160168e-03	1.070768274520633270e+02	7.921281412420744239e-02	0.000000000000000000e+00	0.000000000000000000e+00	1.211532406282274188e+01	1.000000000000000000e+00
9.720000000000000000e+02	1.310329799674827314e+02	2.773709893067816878e+01	-3.416479667591313437e-03	1.203140695624521754e+02	8.399280318217861030e-02	0.000000000000000000e+00	0.000000000000000000e+00	1.211532406282274188e+01	1.000000000000000000e+00
9.760000000000000000e+02	1.202059206102731395e+02	1.172381471264858988e+01	-2.166933743714192888e-03	7.572442972680536855e+01	2.160372769403750004e-01	0.000000000000000000e+00	0.000000000000000000e+00	5.495246526985997804e+00	1.000000000000000000e+00
9.770000000000000000e+02	1.511134262799784800e+01	2.135875319011754669e+01	-1.833290273680549367e-03	6.381847102770070279e+01	2.154388189304629053e-01	0.000000000000000000e+00	0.000000000000000000e+00	1.006376279093258717e+02	1.000000000000000000e+00
9.810000000000000000e+02	1.157464717614392669e+02	8.512732285026103796e+00	-2.712240557675842014e-03	9.518352600317808765e+01	2.722002085431262097e-01	0.000000000000000000e+00	0.000000000000000000e+00	5.495246526985997804e+00	1.000000000000000000e+00
9.820000000000000000e+02	1.202300230503775254e+02	1.197054749477872448e+01	2.160176602118708388e-03	-7.548330332696386336e+01	4.081087543392246664e-01	0.000000000000000000e+00	0.000000000000000000e+00	5.662041874212560444e+00	1.000000000000000000e+00
9.830000000000000000e+02	5.176481339320218034e+00	1.868288208607609846e+01	-8.884564174273563639e-03	3.154408865003296683e+02	2.306485435308158749e-02	0.000000000000000000e+00	0.000000000000000000e+00	1.104977978190433561e+02	1.000000000000000000e+00
9.870000000000000000e+02	1.337013436666759674e+02	2.749418500394545717e+01	8.363577495539502955e-04	-2.824325819093042966e+01	4.622086641365515947e-01	0.000000000000000000e+00	0.000000000000000000e+00	2.055382691041052112e+01	1.000000000000000000e+00
9.890000000000000000e+02	6.186471144512314879e+01	1.380642394043923460e+01	-1.891282224001270646e-03	6.588789491101367446e+01	2.070590626331237916e-01	0.000000000000000000e+00	0.000000000000000000e+00	7.312904027721324951e+01	1.000000000000000000e+00
9.980000000000000000e+02	7.342574038740245612e+01	2.609093025961210799e+01	-1.311439449813229380e-03	4.519639412797435085e+01	3.300004358768979795e-01	0.000000000000000000e+00	0.000000000000000000e+00	3.830092088663094074e+01	1.000000000000000000e+00
9.990000000000000000e+02	3.885612962881098298e+01	9.601462325095877048e+00	1.588168165160925996e-03	-5.507136831959793710e+01	2.172997302795125485e-01	0.000000000000000000e+00	0.000000000000000000e+00	2.020922461955110805e+01	1.000000000000000000e+00
1.004000000000000000e+03	2.357853483570198350e+01	2.283051584607913043e+01	-2.275026898975674155e-03	7.958169881128448253e+01	1.357222930396568827e-01	0.000000000000000000e+00	0.000000000000000000e+00	2.020922461955110805e+01	1.000000000000000000e+00
1.011000000000000000e+03	8.165097329734534526e+01	2.854856217829594556e+01	-2.127233976357682278e-03	7.430775644240685551e+01	1.519674944692780416e-01	0.000000000000000000e+00	0.000000000000000000e+00	2.924847377727544995e+01	1.000000000000000000e+00
1.015000000000000000e+03	1.004980196188431023e+02	6.182023258398495535e+00	-1.842935700751668687e-03	6.416266495522577884e+01	2.620667303967683104e-01	0.000000000000000000e+00	0.000000000000000000e+00	2.046820304659001266e+01	1.000000000000000000e+00
1.019000000000000000e+03	1.186858450209859370e+02	1.557086467241783190e+01	-2.624180080793920428e-03	9.204111653035400309e+01	1.387308696338886982e-01	0.000000000000000000e+00	0.000000000000000000e+00	1.687934626831358997e+01	1.000000000000000000e+00
1.023000000000000000e+03	1.045488566457371746e+02	2.479354812809998165e+01	-1.047004548909203281e-03	3.576012070578598667e+01	3.741625426748176331e-01	0.000000000000000000e+00	0.000000000000000000e+00	1.687934626831358997e+01	1.000000000000000000e+00
1.024000000000000000e+03	1.440468006039530735e+02	9.472675291428327427e+00	-1.952763064582171146e-03	6.808181870837925942e+01	2.348351830801120865e-01	0.000000000000000000e+00	0.000000000000000000e+00	2.608382605768649753e+01	1.000000000000000000e+00
1.025000000000000000e+03	3.017103253738772395e+01	1.511296899605233612e+01	-1.119042491452763681e-03	3.833077125262755658e+01	2.918467859507501982e-01	0.000000000000000000e+00	0.000000000000000000e+00	1.312154769903296092e+01	1.000000000000000000e+00
1.029000000000000000e+03	2.759971443291055593e+01	2.798011076194522317e+01	-1.663947972344906236e-03	5.777554608896235777e+01	3.190975384880229138e-01	0.000000000000000000e+00	0.000000000000000000e+00	1.312154769903296092e+01	1.000000000000000000e+00
1.031000000000000000e+03	1.268008060136502166e+02	2.474279364758846711e+01	1.282101027073376861e-03	-4.414946205583658667e+01	3.804189808737076239e-01	0.000000000000000000e+00	0.000000000000000000e+00	9.925390064329565121e+01	1.000000000000000000e+00
1.038000000000000000e+03	5.457816801008766561e+01	1.022647834905320430e+01	-1.337894709058617005e-03	4.614044144866050345e+01	3.102919534689084768e-01	0.000000000000000000e+00	0.000000000000000000e+00	6.880115521768174425e+00	1.000000000000000000e+00
1.041000000000000000e+03	8.373220300223331947e+01	2.022105180509652200e+01	-2.916405984277980253e-03	1.024691028396287891e+02	1.788963112964631064e-01	0.000000000000000000e+00	0.000000000000000000e+00	9.816210266387777494e+00	1.000000000000000000e+00
1.041000000000000000e+03	4.607155991868030043e+01	1.371516674908638933e+01	-2.099280709212824128e-03	7.331025319710683164e+01	1.889055148560723207e-01	0.000000000000000000e+00	0.000000000000000000e+00	9.194200779476341623e+00	1.000000000000000000e+00
1.042000000000000000e+03	6.026590426776229492e+01	6.355348558409552595e+00	-1.112879008635888657e-03	3.811082937319273611e+01	3.517327640981691150e-01	0.000000000000000000e+00	0.000000000000000000e+00	6.880115521768174425e+00	1.000000000000000000e+00
1.043000000000000000e+03	1.329086847187874127e+02	2.650468970150686232e+01	1.114994160053323037e-03	-3.818630786349793027e+01	3.588476789864725180e-01	0.000000000000000000e+00	0.000000000000000000e+00	2.173474112621840959e+01	1.000000000000000000e+00
1.043000000000000000e+03	8.851148459269359137e+01	2.879522532054536299e+01	-1.108589464879461244e-02	3.939946484249531977e+02	5.922403203490267387e-02	0.000000000000000000e+00	0.000000000000000000e+00	9.816210266387777494e+00	1.000000000000000000e+00
1.046000000000000000e+03	7.211030953223585982e+01	1.077615761919522086e+01	-2.535578829473063289e-03	8.887940969758204801e+01	1.365229560314726864e-01	0.000000000000000000e+00	0.000000000000000000e+00	1.264252699506763022e+01	1.000000000000000000e+00
1.047000000000000000e+03	1.434723809236559191e+02	7.509761580690595295e+00	-1.986119980407291541e-03	6.927214939911132774e+01	1.513267776493308903e-01	0.000000000000000000e+00	0.000000000000000000e+00	2.173474112621840959e+01	1.000000000000000000e+00
1.054000000000000000e+03	6.661305912217081016e+01	6.928902425626161765e+00	-2.570026800823971801e-03	9.010867434984842816e+01	1.721854535311461154e-01	0.000000000000000000e+00	0.000000000000000000e+00	5.385969235584718007e+01	1.000000000000000000e+00
1.058000000000000000e+03	1.525139438586378837e+01	2.314142401178599684e+01	-2.588823822806660992e-03	9.077943996492099643e+01	1.268078937037193654e-01	0.000000000000000000e+00	0.000000000000000000e+00	5.385969235584718007e+01	1.000000000000000000e+00
1.061000000000000000e+03	8.806706975423489325e+01	1.711666519690657751e+01	-2.722320883576112745e-03	9.554323915395558231e+01	1.626773448727201199e-01	0.000000000000000000e+00	0.000000000000000000e+00	2.264498285577669279e+01	1.000000000000000000e+00
1.065000000000000000e+03	1.106819356259287588e+02	1.594915068148657689e+01	-2.772478401538708628e-03	9.733309386698817889e+01	1.035516731626923148e-01	0.000000000000000000e+00	0.000000000000000000e+00	7.804223018743337903e+00	1.000000000000000000e+00
1.067000000000000000e+03	3.402811471869685533e+01	5.943077115640611474e+00	-1.166286119185342470e-03	4.001664474064529031e+01	3.830560075840668821e-01	0.000000000000000000e+00	0.000000000000000000e+00	7.730413810322902179e+01	1.000000000000000000e+00
1.070000000000000000e+03	1.129224139348768148e+02	2.342485492078180442e+01	-2.445135065954520681e-03	8.565195341637631543e+01	1.441629461669475809e-01	0.000000000000000000e+00	0.000000000000000000e+00	7.804223018743337903e+00	1.000000000000000000e+00
1.073000000000000000e+03	8.877647941664585574e+01	2.820432449746687809e+01	3.730269363098140129e-03	-1.315115527756922802e+02	1.860680582480709333e-01	0.000000000000000000e+00	0.000000000000000000e+00	2.461441616600230375e+01	1.000000000000000000e+00
1.076000000000000000e+03	1.225913920363674663e+02	3.018744982338962757e+01	-2.125346851056995889e-03	7.424041498990445120e+01	1.349134483295589826e-01	0.000000000000000000e+00	0.000000000000000000e+00	3.387301435564487662e+01	1.000000000000000000e+00
1.085000000000000000e+03	5.634295252620276528e+01	1.985027249190650167e+01	-2.832778146098610846e-03	9.948487063703665001e+01	1.895571548731072031e-01	0.000000000000000000e+00	0.000000000000000000e+00	4.366361325202429100e+01	1.000000000000000000e+00
1.086000000000000000e+03	1.411069872310941165e+01	3.093845813850613169e+01	8.099403328356948647e-04	-2.730056126851540199e+01	4.792334486367607616e-01	0.000000000000000000e+00	0.000000000000000000e+00	4.366361325202429100e+01	1.000000000000000000e+00
1.087000000000000000e+03	1.420108715947014844e+02	2.074922079392900542e+01	1.155970333376590961e-03	-3.964852927962511586e+01	2.960513742052519603e-01	0.000000000000000000e+00	0.000000000000000000e+00	1.289920147907687209e+01	1.000000000000000000e+00
1.088000000000000000e+03	1.273661554647905234e+02	9.067941759712001115e+00	-9.921538570927593541e-04	3.380279161039548796e+01	4.026017647961285251e-01	0.000000000000000000e+00	0.000000000000000000e+00	7.007258326898974765e+00	1.000000000000000000e+00
1.091000000000000000e+03	7.837349113190303740e+01	1.476514993877818505e+01	8.363698807316386624e-04	-2.824369108806015305e+01	4.341972013265078534e-01	0.000000000000000000e+00	0.000000000000000000e+00	4.932280749785644502e+01	1.000000000000000000e+00
1.092000000000000000e+03	3.119039912576103291e+01	2.948536756584616825e+01	-2.343567988998584810e-03	8.202756531339855428e+01	1.831849130397882330e-01	0.000000000000000000e+00	0.000000000000000000e+00	4.942599496467728670e+01	1.000000000000000000e+00
1.102000000000000000e+03	1.238947240567341623e+01	2.218179159129388722e+01	-1.149952655472067341e-03	3.943379040105948263e+01	3.767525076630283687e-01	0.000000000000000000e+00	0.000000000000000000e+00	6.274532305601076132e+01	1.000000000000000000e+00
1.104000000000000000e+03	1.239786527859376548e+02	1.148119222777293302e+01	-8.775250879381868820e-04	2.971230127007525113e+01	4.296021824016887924e-01	0.000000000000000000e+00	0.000000000000000000e+00	2.101679260953367034e+01	1.000000000000000000e+00
1.110000000000000000e+03	6.324009112111728115e+01	1.979650458841387461e+01	1.021149530448481856e-03	-3.483749278225162982e+01	3.730739919684473715e-01	0.000000000000000000e+00	0.000000000000000000e+00	1.231197589439778461e+01	1.000000000000000000e+00
1.116000000000000000e+03	9.442291750164633868e+01	3.090606845670360414e+01	-2.135081765564791293e-03	7.458780224749843057e+01	1.108956509441281213e-01	0.000000000000000000e+00	0.000000000000000000e+00	2.143025885814906317e+01	1.000000000000000000e+00
1.117000000000000000e+03	3.714160274009297780e+01	3.143210305669457227e+01	-2.578841077476782487e-03	9.042320894505650131e+01	1.353039998727479931e-01	0.000000000000000000e+00	0.000000000000000000e+00	3.098462970717081433e+01	1.000000000000000000e+00
1.120000000000000000e+03	7.484989417011834689e+01	2.217951401690680058e+01	2.007592356279069064e-03	-7.003838414746488183e+01	3.607297474932306125e-01	0.000000000000000000e+00	0.000000000000000000e+00	4.018813001017119468e+00	1.000000000000000000e+00
1.121000000000000000e+03	7.854628293827434327e+00	2.131674810126758857e+01	-2.490894750198450677e-03	8.728487286370541653e+01	1.127280456245737250e-01	0.000000000000000000e+00	0.000000000000000000e+00	3.095009133827688785e+01	1.000000000000000000e+00
1.121000000000000000e+03	7.083236751279653731e+01	2.228118748863305498e+01	-2.495975684325297053e-03	8.746618434527286468e+01	2.455733211880257727e-01	0.000000000000000000e+00	0.000000000000000000e+00	4.018813001017119468e+00	1.000000000000000000e+00
1.122000000000000000e+03	1.162942626675471303e+02	7.550637915270716150e+00	-3.570952269939590279e-03	1.258263741297087961e+02	6.305041694163915356e-02	0.000000000000000000e+00	0.000000000000000000e+00	9.128381367674482050e+00	1.000000000000000000e+00
1.123000000000000000e+03	3.857283040501886262e+01	1.753518587069718038e+01	1.123896994744959894e-03	-3.850400262351495684e+01	3.513475012598333835e-01	0.000000000000000000e+00	0.000000000000000000e+00	2.545734153228623597e+01	1.000000000000000000e+00
1.127000000000000000e+03	1.218210700862909022e+02	1.481574260480034866e+01	-2.783635506648309259e-03	9.773123153359104265e+01	1.199318738808120566e-01	0.000000000000000000e+00	0.000000000000000000e+00	9.128381367674482050e+00	1.000000000000000000e+00
1.128000000000000000e+03	1.323791828869227771e+01	1.504150065610528486e+01	-3.433300878054166942e-03	1.209143289861402337e+02	8.072702514357343873e-02	0.000000000000000000e+00	0.000000000000000000e+00	2.491483551966958032e+01	1.000000000000000000e+00
1.130000000000000000e+03	1.091906440170617145e+02	6.230655168207263728e+00	-2.468307023182298408e-03	8.647883717257128922e+01	1.434919873737048324e-01	0.000000000000000000e+00	0.000000000000000000e+00	1.527191503984397691e+01	1.000000000000000000e+00
1.132000000000000000e+03	3.367414441832769967e+01	2.929315636870918738e+01	1.120322776082104165e-03	-3.837645779316883932e+01	3.543887637140885616e-01	0.000000000000000000e+00	0.000000000000000000e+00	6.711478604248363844e+00	1.000000000000000000e+00
1.134000000000000000e+03	6.356623902077418897e+00	8.027992584288345057e+00	-2.921802749947142400e-03	1.026616846670486609e+02	1.014690708655583418e-01	0.000000000000000000e+00	0.000000000000000000e+00	1.334201510359667076e+01	1.000000000000000000e+00
1.134000000000000000e+03	5.691701044969605050e+00	2.135342858536152733e+01	-6.093525689717316056e-03	2.158435860604692778e+02	3.977306711485228963e-02	0.000000000000000000e+00	0.000000000000000000e+00	1.334201510359667076e+01	1.000000000000000000e+00
1.137000000000000000e+03	6.929411102746817619e+01	2.622064779671608648e+01	-3.296696999891682474e-03	1.160396640290347818e+02	8.896452852339409301e-02	0.000000000000000000e+00	0.000000000000000000e+00	1.975810848060805824e+01	1.000000000000000000e+00
1.138000000000000000e+03	1.248505807955576756e+02	2.749665473184923670e+01	-1.394459109230644124e-02	4.960063011220588578e+02	2.763136988098402469e-02	0.000000000000000000e+00	0.000000000000000000e+00	2.237190296527557720e+01	1.000000000000000000e+00
1.138000000000000000e+03	1.440031010506108942e+02	1.593451781138845647e+01	1.238840186598222717e-03	-4.260571303556113065e+01	3.819764631921758191e-01	0.000000000000000000e+00	0.000000000000000000e+00	2.237190296527557720e+01	1.000000000000000000e+00
1.139000000000000000e+03	7.977060587822350612e+01	9.468755176072496837e+00	-2.521300239565152194e-03	8.836988286132206838e+01	1.546566930288271191e-01	0.000000000000000000e+00	0.000000000000000000e+00	1.975810848060805824e+01	1.000000000000000000e+00
1.141000000000000000e+03	9.912569248675283973e+01	2.504027740794027679e+01	-2.509124047273759289e-03	8.793537940013021625e+01	1.593306783239629709e-01	0.000000000000000000e+00	0.000000000000000000e+00	1.583441529906997935e+01	1.000000000000000000e+00
1.142000000000000000e+03	5.021638896498433979e+01	1.123512874628003999e+01	-1.730909025481954097e-03	6.016502948876591006e+01	2.890826176685334925e-01	0.000000000000000000e+00	0.000000000000000000e+00	2.425953957321457821e+01	1.000000000000000000e+00
1.143000000000000000e+03	1.036223190871163951e+02	9.857752681126086713e+00	-2.750698751717333551e-03	9.655589414769468704e+01	1.994556555869203551e-01	0.000000000000000000e+00	0.000000000000000000e+00	1.583441529906997935e+01	1.000000000000000000e+00
1.145000000000000000e+03	7.621123386973097524e+01	1.194170436514533584e+01	-2.657298311628449820e-03	9.322292982483737944e+01	1.596069258513436173e-01	0.000000000000000000e+00	0.000000000000000000e+00	1.008489391112872191e+01	1.000000000000000000e+00
1.145000000000000000e+03	8.628378492856508331e+01	1.244050328846118703e+01	8.770901491511990614e-04	-2.969678062094043014e+01	4.562332650606645279e-01	0.000000000000000000e+00	0.000000000000000000e+00	1.008489391112872191e+01	1.000000000000000000e+00
1.151000000000000000e+03	2.753047899299830803e+01	1.411951861868660707e+01	9.370291345017233743e-04	-3.183568381595162577e+01	4.253625765742627962e-01	0.000000000000000000e+00	0.000000000000000000e+00	3.017122144914597826e+01	1.000000000000000000e+00
1.156000000000000000e+03	5.512067807810093711e+01	2.632949479302078899e+01	-2.969098387998836928e-03	1.043494141263858950e+02	1.245535090284356494e-01	0.000000000000000000e+00	0.000000000000000000e+00	1.710061842838724289e+01	1.000000000000000000e+00
1.157000000000000000e+03	1.069126374977502394e+02	1.981755416666064917e+01	-2.086391416479408626e-03	7.285030297860191695e+01	2.690740933920404698e-01	0.000000000000000000e+00	0.000000000000000000e+00	2.900823278749314937e+01	1.000000000000000000e+00
1.160000000000000000e+03	3.995683678514053838e+01	1.842449208111698766e+01	8.934552949803978858e-04	-3.028076552652728282e+01	4.808229954060800893e-01	0.000000000000000000e+00	0.000000000000000000e+00	4.386590004758053496e+00	1.000000000000000000e+00
1.160000000000000000e+03	1.346891625059109003e+02	1.145440715585078451e+01	-1.906042324349099381e-03	6.641460429069422844e+01	2.556148448045093557e-01	0.000000000000000000e+00	0.000000000000000000e+00	2.851168318577372673e+01	1.000000000000000000e+00
1.163000000000000000e+03	9.310434443142189309e+01	5.011600667803705278e+00	-1.724007317546336071e-03	5.991874428610192638e+01	2.690865655331504680e-01	0.000000000000000000e+00	0.000000000000000000e+00	1.651271522718326779e+01	1.000000000000000000e+00
1.163000000000000000e+03	6.699365316858282426e+01	1.430168481582339979e+01	1.161650970307076839e-03	-3.985124096066642352e+01	3.584494147381033224e-01	0.000000000000000000e+00	0.000000000000000000e+00	2.721358031652241394e+01	1.000000000000000000e+00
1.164000000000000000e+03	4.109565695989417122e+01	2.266067674180133551e+01	-1.010265344431162836e-03	3.444909414468049391e+01	3.834504767840734019e-01	0.000000000000000000e+00	0.000000000000000000e+00	4.386590004758053496e+00	1.000000000000000000e+00
1.165000000000000000e+03	1.064369515493331591e+02	1.529220003079349155e+01	-2.485225386973684194e-03	8.708256348118555934e+01	2.153399299051297344e-01	0.000000000000000000e+00	0.000000000000000000e+00	4.524994665917026815e+00	1.000000000000000000e+00
1.166000000000000000e+03	1.029975260852853012e+02	1.823259612721259870e+01	1.648959964216785380e-03	-5.724070389427694749e+01	4.089853419795873579e-01	0.000000000000000000e+00	0.000000000000000000e+00	4.524994665917026815e+00	1.000000000000000000e+00
1.167000000000000000e+03	1.296389613951950821e+02	1.548557370940532785e+01	1.001976473921824002e-03	-3.415330849679575209e+01	4.676937010488260160e-01	0.000000000000000000e+00	0.000000000000000000e+00	2.320281565386092382e+01	1.000000000000000000e+00
1.172000000000000000e+03	5.853541441265496559e+01	1.742299952816330588e+01	-2.275824262843245509e-03	7.961015248152865809e+01	1.786444863730094479e-01	0.000000000000000000e+00	0.000000000000000000e+00	6.819222093537071316e+01	1.000000000000000000e+00
1.173000000000000000e+03	1.324053243480772721e+02	1.601732370008856421e+01	-8.105074322463727251e-04	2.732079802651679756e+01	4.799456701217625909e-01	0.000000000000000000e+00	0.000000000000000000e+00	6.415386742194524317e+00	1.000000000000000000e+00
1.174000000000000000e+03	1.267100739786209687e+02	1.897051016239214150e+01	-7.677845541554316998e-04	2.579624601893116775e+01	4.943536409720736824e-01	0.000000000000000000e+00	0.000000000000000000e+00	6.415386742194524317e+00	1.000000000000000000e+00
1.185000000000000000e+03	4.799442035448748811e+01	6.504990164809142605e+00	-2.703886605473472971e-03	9.488541793624763443e+01	8.177583813642030908e-02	0.000000000000000000e+00	0.000000000000000000e+00	2.820908855753530275e+01	1.000000000000000000e+00
1.185000000000000000e+03	1.979438961630454230e+01	5.790186966434835547e+00	-9.934887716765495366e-04	3.385042760309102761e+01	3.370956659147326118e-01	0.000000000000000000e+00	0.000000000000000000e+00	2.820908855753530275e+01	1.000000000000000000e+00
1.190000000000000000e+03	8.441453402045394228e+01	1.942225128308848880e+01	-1.324435894605232450e-03	4.566016803283506675e+01	3.221460854605505686e-01	0.000000000000000000e+00	0.000000000000000000e+00	3.864298531738623410e+01	1.000000000000000000e+00
1.198000000000000000e+03	1.310149672672743293e+02	7.807573143449237918e+00	-1.536747772489758775e-03	5.323644833338352811e+01	2.636662388785582234e-01	0.000000000000000000e+00	0.000000000000000000e+00	2.126480574020135350e+01	1.000000000000000000e+00
1.202000000000000000e+03	6.300814992473114273e+01	2.191021834272946123e+01	-2.321594786131633923e-03	8.124345871663348362e+01	1.463679562208207718e-01	0.000000000000000000e+00	0.000000000000000000e+00	2.963737424277189803e+01	1.000000000000000000e+00
1.203000000000000000e+03	9.184755951028405718e+01	2.874120705321916347e+01	-1.815704859362124880e-03	6.319094123801025376e+01	2.353076159264374523e-01	0.000000000000000000e+00	0.000000000000000000e+00	2.558384988455011566e+01	1.000000000000000000e+00
1.205000000000000000e+03	1.437285992933016416e+02	2.218887508442069390e+01	-1.016252649733679660e-03	3.466274918682326245e+01	4.096989612028367755e-01	0.000000000000000000e+00	0.000000000000000000e+00	1.081120846491197440e+01	1.000000000000000000e+00
1.207000000000000000e+03	1.344134395494092473e+02	1.670161461880117670e+01	-2.756130957618620550e-03	9.674974064826979259e+01	1.102387720672772797e-01	0.000000000000000000e+00	0.000000000000000000e+00	1.081120846491197440e+01	1.000000000000000000e+00
1.209000000000000000e+03	1.041556176548355239e+02	1.025899257992698921e+01	-3.131513643603634194e-03	1.101451496914795456e+02	1.154990785333086523e-01	0.000000000000000000e+00	0.000000000000000000e+00	1.107190275636055077e+01	1.000000000000000000e+00
1.212000000000000000e+03	1.030333082036286783e+02	2.127386671184679656e+01	-2.811342503165109065e-03	9.871994669163682090e+01	1.154842417460991699e-01	0.000000000000000000e+00	0.000000000000000000e+00	9.895150563562433277e+00	1.000000000000000000e+00
1.213000000000000000e+03	6.605627459383549649e+01	2.896925053531724004e+01	-2.734004684419462892e-03	9.596017178649134394e+01	1.892497505965224924e-01	0.000000000000000000e+00	0.000000000000000000e+00	6.701326606361472926e+00	1.000000000000000000e+00
1.216000000000000000e+03	9.349280522305413399e+01	2.389928240335512655e+01	1.049519896288188476e-03	-3.584988005880158823e+01	3.986544447449016371e-01	0.000000000000000000e+00	0.000000000000000000e+00	6.154098683329732644e+00	1.000000000000000000e+00
1.217000000000000000e+03	9.237983034603151111e+01	1.784666168772481143e+01	8.132735150006836907e-04	-2.741950478984056616e+01	4.897272429388838111e-01	0.000000000000000000e+00	0.000000000000000000e+00	6.154098683329732644e+00	1.000000000000000000e+00
1.220000000000000000e+03	1.164327678572751807e+02	8.645729305563001788e+00	-2.460964642902431759e-03	8.621682672064666519e+01	1.680406676086849682e-01	0.000000000000000000e+00	0.000000000000000000e+00	1.102152514835663588e+01	1.000000000000000000e+00
1.220000000000000000e+03	5.612673987447230672e+01	2.549829549656424277e+01	1.743858664877547156e-03	-6.062713315828080596e+01	2.612094036977621325e-01	0.000000000000000000e+00	0.000000000000000000e+00	1.658257622355020544e+01	1.000000000000000000e+00
1.221000000000000000e+03	5.059713088334475195e+00	3.230816061549971607e+01	-3.618118840909218155e-03	1.275094978722059977e+02	9.709205624326711082e-02	0.000000000000000000e+00	0.000000000000000000e+00	3.596619678272291054e+01	1.000000000000000000e+00
1.223000000000000000e+03	4.102588552016470658e+01	3.235001294402525929e+01	-3.912495903791650236e-03	1.380142476048729065e+02	8.008328066649095245e-02	0.000000000000000000e+00	0.000000000000000000e+00	1.658257622355020544e+01	1.000000000000000000e+00
1.224000000000000000e+03	1.060520162386688270e+02	4.942485804433304430e+00	1.021832772444175542e-03	-3.486187405061993871e+01	3.352026133153834797e-01	0.000000000000000000e+00	0.000000000000000000e+00	1.102152514835663588e+01	1.000000000000000000e+00
1.229000000000000000e+03	4.092327944745297685e+01	3.223329812849573983e+01	3.930402504996421791e-03	-1.386532388441255250e+02	8.606464073495723177e-02	0.000000000000000000e+00	0.000000000000000000e+00	3.993265932048847588e+01	1.000000000000000000e+00
1.230000000000000000e+03	8.082710428614745979e+01	3.071604941817031076e+01	9.950170715116379242e-04	-3.390496448557392739e+01	4.276568656689108128e-01	0.000000000000000000e+00	0.000000000000000000e+00	3.993265932048847588e+01	1.000000000000000000e+00
1.238000000000000000e+03	1.137379475827094240e+02	1.060218786156102055e+01	-2.169246943783030134e-03	7.580697551881372931e+01	1.565873398151551577e-01	0.000000000000000000e+00	0.000000000000000000e+00	3.087636179229905764e+01	1.000000000000000000e+00
1.239000000000000000e+03	7.407144446780671387e+01	1.169686898885843895e+01	-2.245443870617223024e-03	7.852603806721343460e+01	1.790100252170083728e-01	0.000000000000000000e+00	0.000000000000000000e+00	3.397277935871606758e+01	1.000000000000000000e+00
1.240000000000000000e+03	6.857833628644730339e+00	2.970931780410332124e+01	-2.529191913187461491e-03	8.865149466749515739e+01	1.257241316548272092e-01	0.000000000000000000e+00	0.000000000000000000e+00	4.212262044747444634e+01	1.000000000000000000e+00
1.242000000000000000e+03	4.081050717767394076e+01	4.778792092938612512e+00	-2.485195541542104068e-03	8.708149845666787314e+01	1.607795151553740309e-01	0.000000000000000000e+00	0.000000000000000000e+00	3.397277935871606758e+01	1.000000000000000000e+00
1.243000000000000000e+03	1.441853588125210877e+02	1.573101491379076400e+01	-2.098814039335922168e-03	7.329360023435006610e+01	2.970362044255725475e-01	0.000000000000000000e+00	0.000000000000000000e+00	3.087636179229905764e+01	1.000000000000000000e+00
1.247000000000000000e+03	9.413824124403264193e+01	1.653412001450002222e+01	-2.471531174352546625e-03	8.659388995831523061e+01	1.852576192579060699e-01	0.000000000000000000e+00	0.000000000000000000e+00	5.005356085951218859e+01	1.000000000000000000e+00
1.255000000000000000e+03	3.626406569421897785e+01	4.448968411729232741e+00	-1.145273620585363734e-03	3.926682056314493963e+01	3.619184429310523532e-01	0.000000000000000000e+00	0.000000000000000000e+00	2.999747619695644119e+01	1.000000000000000000e+00
1.260000000000000000e+03	8.809235365853520250e+01	2.948839660017748798e+01	-6.595813705264194984e-03	2.337675705087588085e+02	4.006095060158043619e-02	0.000000000000000000e+00	0.000000000000000000e+00	1.981257345508843670e+01	1.000000000000000000e+00
1.261000000000000000e+03	1.346671163538079270e+02	5.540159187949576847e+00	-1.057183856519267355e-03	3.612336598668024124e+01	4.219124448917935810e-01	0.000000000000000000e+00	0.000000000000000000e+00	2.087641727463183372e+01	1.000000000000000000e+00
1.264000000000000000e+03	1.063071263587000175e+02	2.169351864124794815e+01	1.485400855980544043e-03	-5.140415032010773899e+01	3.670663425022754334e-01	0.000000000000000000e+00	0.000000000000000000e+00	9.930291293850709522e+00	1.000000000000000000e+00
1.266000000000000000e+03	1.318492833756651628e+01	1.769375393199293711e+01	1.031273230161898306e-03	-3.519875371344240023e+01	4.518623947668580776e-01	0.000000000000000000e+00	0.000000000000000000e+00	9.320805695870180330e+01	1.000000000000000000e+00
1.267000000000000000e+03	1.143049768751583315e+02	2.757952512248076005e+01	-2.955939817862014533e-03	1.038798548313321675e+02	1.089360674907635662e-01	0.000000000000000000e+00	0.000000000000000000e+00	9.930291293850709522e+00	1.000000000000000000e+00
1.267000000000000000e+03	1.306562432292824099e+02	2.465020193269216264e+01	-2.283417924535831832e-03	7.988112982892823766e+01	2.034153685000782419e-01	0.000000000000000000e+00	0.000000000000000000e+00	1.661158769455055406e+01	1.000000000000000000e+00
1.276000000000000000e+03	1.108794872885115126e+02	2.602437247156472111e+01	-2.750595232726292874e-03	9.655220010617253479e+01	1.459312156807062166e-01	0.000000000000000000e+00	0.000000000000000000e+00	2.061225197753781657e+01	1.000000000000000000e+00
1.276000000000000000e+03	1.314445876785033249e+02	2.463096745683630573e+01	2.176670438897511124e-03	-7.607188052722615623e+01	3.324292448474308603e-01	0.000000000000000000e+00	0.000000000000000000e+00	2.061225197753781657e+01	1.000000000000000000e+00
1.280000000000000000e+03	8.835559039326849984e+01	2.960231946871213538e+01	1.981455504190304546e-03	-6.910569908258992200e+01	2.406935631474219628e-01	0.000000000000000000e+00	0.000000000000000000e+00	1.771765168883278818e+01	1.000000000000000000e+00
1.282000000000000000e+03	1.048050786619774897e+02	2.047120200190115469e+01	-3.208303356224871238e-03	1.128853656078658929e+02	1.819193812641698438e-01	0.000000000000000000e+00	0.000000000000000000e+00	1.881390364850142660e+01	1.000000000000000000e+00
1.282000000000000000e+03	5.541408470076081016e+01	1.000959816824534165e+01	-1.261184163571968083e-03	4.340305058572008079e+01	4.457218485182122825e-01	0.000000000000000000e+00	0.000000000000000000e+00	7.191658478063839510e+00	1.000000000000000000e+00
1.282000000000000000e+03	7.083202135145084810e+01	2.698703565936193272e+01	-9.241998143199610773e-04	3.137787369844430785e+01	4.255301953369136081e-01	0.000000000000000000e+00	0.000000000000000000e+00	1.354246620620852859e+01	1.000000000000000000e+00
1.283000000000000000e+03	6.236133302007669243e+01	1.186854745611474016e+01	-3.410870723755776105e-03	1.201139162261834485e+02	1.022315065130406930e-01	0.000000000000000000e+00	0.000000000000000000e+00	7.086955492315584415e+00	1.000000000000000000e+00
1.284000000000000000e+03	1.279052440684237268e+02	8.850924243184858042e+00	1.108107506684143529e-03	-3.794055987814029152e+01	4.460233494629585183e-01	0.000000000000000000e+00	0.000000000000000000e+00	2.331089987444177325e+01	1.000000000000000000e+00
1.286000000000000000e+03	7.549033560039680424e+01	1.427096317984346108e+01	1.023477505765003730e-03	-3.492056582416745414e+01	4.748563146619049213e-01	0.000000000000000000e+00	0.000000000000000000e+00	1.334699629368612506e+01	1.000000000000000000e+00
1.286000000000000000e+03	5.064370946307245447e+01	2.567305404473858488e+01	9.358525626082831329e-04	-3.179369823065480105e+01	4.664724055299895866e-01	0.000000000000000000e+00	0.000000000000000000e+00	1.637376956913712434e+01	1.000000000000000000e+00
1.289000000000000000e+03	1.071871370409746476e+02	1.953540336738246808e+01	1.466318798554046331e-03	-5.072321330794047611e+01	4.156897315553185202e-01	0.000000000000000000e+00	0.000000000000000000e+00	1.745444215486292805e+01	1.000000000000000000e+00
1.289000000000000000e+03	2.549199409324427990e+01	3.149257485668638523e+01	1.491112678851898689e-03	-5.160797486130464051e+01	3.091761593482745818e-01	0.000000000000000000e+00	0.000000000000000000e+00	2.581618888460387140e+01	1.000000000000000000e+00
1.294000000000000000e+03	9.103192611744886165e+01	1.292732414919439066e+01	9.876804522653370548e-04	-3.364315961425813128e+01	4.496023212122753909e-01	0.000000000000000000e+00	0.000000000000000000e+00	1.745444215486292805e+01	1.000000000000000000e+00
1.295000000000000000e+03	1.114930683664703110e+02	2.075312417875802495e+01	-3.392646959705026850e-03	1.194636071339402577e+02	9.588456203761119845e-02	0.000000000000000000e+00	0.000000000000000000e+00	6.334857744042296623e+00	1.000000000000000000e+00
1.296000000000000000e+03	1.173491421955067295e+02	1.833717261754505401e+01	-1.471702874245632130e-03	5.091534229763840358e+01	4.866855415389020889e-01	0.000000000000000000e+00	0.000000000000000000e+00	6.334857744042296623e+00	1.000000000000000000e+00
1.299000000000000000e+03	3.114342569961455354e+01	3.002013290269754364e+01	-1.263422466365060007e-03	4.348292369280638781e+01	3.997914942803557636e-01	0.000000000000000000e+00	0.000000000000000000e+00	2.731344660487857112e+01	1.000000000000000000e+00
1.303000000000000000e+03	2.010821324382679265e+01	5.035168394154024618e+00	-9.068274396413682562e-04	3.075794615900275630e+01	4.458910412839613979e-01	0.000000000000000000e+00	0.000000000000000000e+00	2.731344660487857112e+01	1.000000000000000000e+00
1.303000000000000000e+03	1.003641375280107297e+02	2.956035502659694458e+01	-2.187776530058253583e-03	7.646819777765806236e+01	2.082774529396772545e-01	0.000000000000000000e+00	0.000000000000000000e+00	1.037990480367371049e+01	1.000000000000000000e+00
1.304000000000000000e+03	1.101314408118066979e+02	2.604720682367736728e+01	-1.417839761031149722e-03	4.899325462341489867e+01	3.667165296653591700e-01	0.000000000000000000e+00	0.000000000000000000e+00	1.037990480367371049e+01	1.000000000000000000e+00
1.317000000000000000e+03	8.521192053044781289e+01	1.570930655999184644e+01	-3.442000174515515067e-03	1.212247605506172334e+02	9.237828053068042333e-02	0.000000000000000000e+00	0.000000000000000000e+00	3.697415603437866594e+01	1.000000000000000000e+00
1.318000000000000000e+03	1.246562222966994824e+02	8.764441021601546922e+00	-2.974252797644694798e-03	1.045333475579488152e+02	1.331963346358485678e-01	0.000000000000000000e+00	0.000000000000000000e+00	7.806491922310655696e+00	1.000000000000000000e+00
1.323000000000000000e+03	9.249817904394905099e+01	2.395170329172769641e+01	-2.717513345682745843e-03	9.537168372804829630e+01	1.498220326024097826e-01	0.000000000000000000e+00	0.000000000000000000e+00	1.192248758436639378e+01	1.000000000000000000e+00
1.326000000000000000e+03	1.041843836677628303e+02	2.631355250150469871e+01	-3.806434662828283612e-03	1.342294867211718099e+02	9.191522629409853984e-02	0.000000000000000000e+00	0.000000000000000000e+00	1.192248758436639378e+01	1.000000000000000000e+00
1.327000000000000000e+03	1.072967268796183902e+02	5.220200520041796466e+00	-7.928816105669760474e-04	2.669182631329393729e+01	4.893331331529258144e-01	0.000000000000000000e+00	0.000000000000000000e+00	2.132173018500769501e+01	1.000000000000000000e+00
1.329000000000000000e+03	1.384110708748641798e+02	1.611736618712767211e+01	-1.311177357423291834e-02	4.662874788922266021e+02	6.571465451734093133e-02	0.000000000000000000e+00	0.000000000000000000e+00	1.116754433441171024e+01	1.000000000000000000e+00
1.330000000000000000e+03	2.158001604095398918e+01	1.766808140355916734e+01	-1.581194874099446862e-03	5.482252869637247983e+01	3.375320563099141191e-01	0.000000000000000000e+00	0.000000000000000000e+00	9.756475191641607481e+00	1.000000000000000000e+00
1.333000000000000000e+03	1.229019357462652806e+01	2.064935742386250439e+01	-1.275320446640776156e-03	4.390749924871687426e+01	3.069481322363319942e-01	0.000000000000000000e+00	0.000000000000000000e+00	9.756475191641607481e+00	1.000000000000000000e+00
1.333000000000000000e+03	1.439969972299667518e+02	2.578749923773362340e+01	-1.024349548270933998e-03	3.495168437732966993e+01	4.317493212921621470e-01	0.000000000000000000e+00	0.000000000000000000e+00	1.116754433441171024e+01	1.000000000000000000e+00
1.334000000000000000e+03	7.819456726801760738e+01	2.323430115378168281e+01	1.072683185746629722e-03	-3.667645450846727329e+01	3.835559025016327395e-01	0.000000000000000000e+00	0.000000000000000000e+00	2.775650662443672445e+01	1.000000000000000000e+00
1.337000000000000000e+03	1.025577624287123228e+02	9.935489870275873159e+00	-3.338547329466888969e-03	1.175330794266629226e+02	1.367607863004738356e-01	0.000000000000000000e+00	0.000000000000000000e+00	7.512648430776801334e+00	1.000000000000000000e+00
1.338000000000000000e+03	1.221738655499808175e+02	9.243362192464006810e+00	-9.755813002364877940e-04	3.321140530977513805e+01	4.481818950357429054e-01	0.000000000000000000e+00	0.000000000000000000e+00	5.077259558880261814e+00	1.000000000000000000e+00
1.340000000000000000e+03	1.217043425506862491e+02	1.935007128102304108e+01	1.431157631357885636e-03	-4.946849849392781096e+01	2.899595117738948957e-01	0.000000000000000000e+00	0.000000000000000000e+00	1.011760942355595994e+01	1.000000000000000000e+00
1.341000000000000000e+03	9.504519453635387549e+01	9.900703275758763411e+00	-1.421407847928088603e-03	4.912058064368883237e+01	3.393220708894842952e-01	0.000000000000000000e+00	0.000000000000000000e+00	7.512648430776801334e+00	1.000000000000000000e+00
1.342000000000000000e+03	1.272373519455169060e+02	9.617086891222248468e+00	8.370129972961807933e-04	-2.826664049346999619e+01	4.474303464483586623e-01	0.000000000000000000e+00	0.000000000000000000e+00	5.077259558880261814e+00	1.000000000000000000e+00
1.343000000000000000e+03	1.430474508462217500e+02	2.071138624831300845e+01	-2.025055200662214273e-03	7.066154006888498884e+01	1.737471565942565466e-01	0.000000000000000000e+00	0.000000000000000000e+00	1.931431348701819672e+01	1.000000000000000000e+00
1.344000000000000000e+03	2.186963826923765453e+01	1.646590423273298853e+01	1.572087371192868550e-03	-5.449753041768067163e+01	2.036361517060362170e-01	0.000000000000000000e+00	0.000000000000000000e+00	2.248084462734490074e+01	1.000000000000000000e+00
1.345000000000000000e+03	6.669360631871197143e+01	2.435150077635664445e+01	2.987371736748230516e-03	-1.050014926324710842e+02	2.008280240040688502e-01	0.000000000000000000e+00	0.000000000000000000e+00	2.833551459722326982e+01	1.000000000000000000e+00
1.347000000000000000e+03	1.134596049283103980e+02	2.874570689618758834e+01	-1.167495353372735968e-03	4.005979586927730196e+01	4.305533981398035337e-01	0.000000000000000000e+00	0.000000000000000000e+00	2.357393510138905768e+01	1.000000000000000000e+00
1.348000000000000000e+03	4.300449717059173338e+01	8.803912691451028394e+00	-1.391845519605010555e-03	4.806565857364667949e+01	3.170276811012356921e-01	0.000000000000000000e+00	0.000000000000000000e+00	2.030384755693897603e+01	1.000000000000000000e+00
1.352000000000000000e+03	6.167154517032159333e+01	1.679062319022324345e+01	-3.667698684483280437e-03	1.292787384625922869e+02	8.615469379030016306e-02	0.000000000000000000e+00	0.000000000000000000e+00	2.030384755693897603e+01	1.000000000000000000e+00
1.353000000000000000e+03	8.587095589304141185e+01	1.674267097761351053e+01	-1.224479177485867471e-03	4.209324509680025272e+01	3.387319502210182076e-01	0.000000000000000000e+00	0.000000000000000000e+00	2.419945823239812199e+01	1.000000000000000000e+00
1.356000000000000000e+03	1.789573704414123156e+01	1.861905785044077533e+01	-2.258067225537917222e-03	7.897649838137684242e+01	1.379998039184967551e-01	0.000000000000000000e+00	0.000000000000000000e+00	2.171808949112772069e+01	1.000000000000000000e+00
1.357000000000000000e+03	1.175344431410221517e+02	1.050690755509539720e+01	-1.090718612044934118e-03	3.732004282927782413e+01	3.610819682420507437e-01	0.000000000000000000e+00	0.000000000000000000e+00	3.227167752325022576e+01	1.000000000000000000e+00
1.358000000000000000e+03	3.934982886206333319e+01	1.524306089949424425e+01	1.024998334968226822e-03	-3.497483611958231364e+01	4.333723445214392456e-01	0.000000000000000000e+00	0.000000000000000000e+00	2.171808949112772069e+01	1.000000000000000000e+00
1.368000000000000000e+03	7.592776247561835135e+01	1.359438888847577154e+01	-2.050736680522093156e-03	7.157797532389770367e+01	2.658266258410851846e-01	0.000000000000000000e+00	0.000000000000000000e+00	3.965415801698636500e+00	1.000000000000000000e+00
1.368000000000000000e+03	5.373070963905104236e+01	1.686270339154269493e+01	1.086339680443482777e-03	-3.716378207947856538e+01	4.152579425211444519e-01	0.000000000000000000e+00	0.000000000000000000e+00	1.520737430972521054e+01	1.000000000000000000e+00
1.368000000000000000e+03	7.240226554331172792e+01	1.540971086009894009e+01	1.470334503407728704e-03	-5.086651242939763051e+01	4.655485695985142058e-01	0.000000000000000000e+00	0.000000000000000000e+00	3.965415801698636500e+00	1.000000000000000000e+00
1.369000000000000000e+03	4.033551641169159296e+01	2.406221947234936565e+01	9.928139688646353805e-04	-3.382634748425076054e+01	4.550185002911681931e-01	0.000000000000000000e+00	0.000000000000000000e+00	1.520737430972521054e+01	1.000000000000000000e+00
1.370000000000000000e+03	5.091942767992888363e+00	5.187138247158630477e+00	-1.102958927785110911e-03	3.775683451488117015e+01	3.662437096255287683e-01	0.000000000000000000e+00	0.000000000000000000e+00	1.638915113449663963e+01	1.000000000000000000e+00
1.370000000000000000e+03	1.264620262829135129e+02	1.677123136414038385e+01	-8.551249477506807448e-04	2.891295955390226524e+01	4.221913938228046836e-01	0.000000000000000000e+00	0.000000000000000000e+00	5.063402163230261266e+01	1.000000000000000000e+00
1.374000000000000000e+03	6.399096414185962800e+01	1.627158530005347004e+01	-2.572739055115658667e-03	9.020546026199302503e+01	1.892645393399761122e-01	0.000000000000000000e+00	0.000000000000000000e+00	2.490530441735769429e+01	1.000000000000000000e+00
1.375000000000000000e+03	1.860198324017607163e+01	1.446523510747135788e+01	-1.423970015403241062e-03	4.921201075660631119e+01	4.566264633702271647e-01	0.000000000000000000e+00	0.000000000000000000e+00	4.116354020813695946e+00	1.000000000000000000e+00
1.376000000000000000e+03	1.771602149122687919e+01	1.848511597685890351e+01	2.022563721148863940e-03	-7.057263243289072818e+01	2.096619417404220753e-01	0.000000000000000000e+00	0.000000000000000000e+00	4.116354020813695946e+00	1.000000000000000000e+00
1.376000000000000000e+03	1.254256968167084523e+02	1.809156095885823845e+01	1.008389358513308827e-03	-3.438215019743099532e+01	4.443191610743012498e-01	0.000000000000000000e+00	0.000000000000000000e+00	6.146168473308211588e+01	1.000000000000000000e+00
1.380000000000000000e+03	4.932277003378434443e+01	8.249157497078625667e+00	-2.291618880125263942e-03	8.017377826149346731e+01	2.011155094927372655e-01	0.000000000000000000e+00	0.000000000000000000e+00	2.365956099127837930e+01	1.000000000000000000e+00
1.384000000000000000e+03	2.612288438413217051e+01	1.289029228752425205e+01	-2.786938489522473427e-03	9.784909740304648551e+01	1.366988174580637816e-01	0.000000000000000000e+00	0.000000000000000000e+00	1.237658664958316024e+01	1.000000000000000000e+00
1.385000000000000000e+03	7.592179210219839547e+01	1.642272734259088551e+01	-2.684991652951546851e-03	9.421115770173769022e+01	2.360631545776186169e-01	0.000000000000000000e+00	0.000000000000000000e+00	2.782652006657399468e+01	1.000000000000000000e+00
1.388000000000000000e+03	1.267344699791157012e+02	1.079139438691995423e+01	-2.521443305634176769e-03	8.837498812745803889e+01	2.091201213552353888e-01	0.000000000000000000e+00	0.000000000000000000e+00	1.390501137383392383e+01	1.000000000000000000e+00
1.389000000000000000e+03	2.191430965269367093e+01	2.452935564436433324e+01	-8.731863150553470163e-04	2.955747357108663209e+01	4.608697219255942779e-01	0.000000000000000000e+00	0.000000000000000000e+00	1.237658664958316024e+01	1.000000000000000000e+00
1.390000000000000000e+03	1.161890802504888569e+02	1.985473244625671541e+01	-3.246146530575874135e-03	1.142357869747837782e+02	9.410783191836813444e-02	0.000000000000000000e+00	0.000000000000000000e+00	1.390501137383392383e+01	1.000000000000000000e+00
1.394000000000000000e+03	8.176371465705165065e+01	2.136345376980814947e+01	1.095895367805775145e-03	-3.750477367468507595e+01	4.500050295104837117e-01	0.000000000000000000e+00	0.000000000000000000e+00	1.162625523793635196e+01	1.000000000000000000e+00
1.396000000000000000e+03	2.796698933910506923e+01	1.949517547325067568e+01	-3.354625404620285162e-03	1.181068203085633996e+02	1.116195251307776637e-01	0.000000000000000000e+00	0.000000000000000000e+00	1.125245352086235506e+01	1.000000000000000000e+00
1.397000000000000000e+03	1.369120159885888484e+02	2.831102321594775972e+01	-2.557082315844686361e-03	8.964675461400283041e+01	1.818003388035169809e-01	0.000000000000000000e+00	0.000000000000000000e+00	3.177777620859767893e+01	1.000000000000000000e+00
1.403000000000000000e+03	1.038493767802888073e+02	1.665457367231980612e+01	1.190633423145685994e-03	-4.088547036266980683e+01	3.806094941796448472e-01	0.000000000000000000e+00	0.000000000000000000e+00	1.338116991272884881e+01	1.000000000000000000e+00
1.409000000000000000e+03	1.262882356998720326e+02	2.764708525351827717e+01	1.382125433265000156e-03	-4.771880045439673523e+01	2.943821373391305452e-01	0.000000000000000000e+00	0.000000000000000000e+00	2.448462616074981213e+01	1.000000000000000000e+00
1.413000000000000000e+03	7.443041484091541804e+01	9.607798853325318689e+00	-1.501918495130203637e-03	5.199357690023151690e+01	2.502774719421702043e-01	0.000000000000000000e+00	0.000000000000000000e+00	3.139461775695350454e+01	1.000000000000000000e+00
1.414000000000000000e+03	1.019880072014912855e+02	2.464778314166654383e+01	-2.835519352642182703e-03	9.958268970087203797e+01	1.171265045484507494e-01	0.000000000000000000e+00	0.000000000000000000e+00	2.448462616074981213e+01	1.000000000000000000e+00
1.419000000000000000e+03	1.981730384689089419e+01	1.403436668473372784e+01	1.131349740932766556e-03	-3.876995144696409312e+01	4.226924930942680403e-01	0.000000000000000000e+00	0.000000000000000000e+00	7.465997730216258788e+01	1.000000000000000000e+00
1.424000000000000000e+03	9.400832110143849718e+01	5.679417882086648994e+00	-2.998160585609022794e-03	1.053864891946232518e+02	1.381359075827788274e-01	0.000000000000000000e+00	0.000000000000000000e+00	4.567640648162810635e+01	1.000000000000000000e+00
1.429000000000000000e+03	3.980084630148608937e+01	1.437758671446523095e+01	-2.243821424345633295e-03	7.846814159976835867e+01	1.780924001200480111e-01	0.000000000000000000e+00	0.000000000000000000e+00	1.304317887641681750e+01	1.000000000000000000e+00
1.429000000000000000e+03	3.001136356875233702e+01	2.299678290829407246e+01	-2.028190109735102976e-03	7.077340827941372936e+01	1.896782086910712151e-01	0.000000000000000000e+00	0.000000000000000000e+00	1.304317887641681750e+01	1.000000000000000000e+00
1.430000000000000000e+03	8.139619350142145038e+01	1.329897812194812268e+01	-9.316550573720681254e-04	3.164391162168381655e+01	4.528443315812030745e-01	0.000000000000000000e+00	0.000000000000000000e+00	3.099008764217916578e+01	1.000000000000000000e+00
1.431000000000000000e+03	8.142367328091344447e+00	2.515067202921188994e+01	-2.450038668865309362e-03	8.582693689118184466e+01	2.105118311910040285e-01	0.000000000000000000e+00	0.000000000000000000e+00	2.197480909858496645e+01	1.000000000000000000e+00
1.436000000000000000e+03	9.078874598459431411e+01	2.694512563448370912e+01	-3.413711128815194451e-03	1.202152751567890903e+02	1.642967446204361970e-01	0.000000000000000000e+00	0.000000000000000000e+00	2.526411777355765764e+01	1.000000000000000000e+00
1.439000000000000000e+03	7.282043306286020368e+01	9.185188201518608153e+00	-1.796590704901571177e-03	6.250885885362337291e+01	2.677547021018855666e-01	0.000000000000000000e+00	0.000000000000000000e+00	1.936109026565862479e+01	1.000000000000000000e+00
1.441000000000000000e+03	5.179081275106884874e+01	1.826069339969190253e+01	-2.482856626412353711e-03	8.699803503107554548e+01	1.564620252172711501e-01	0.000000000000000000e+00	0.000000000000000000e+00	3.671547917269792460e+00	1.000000000000000000e+00
1.443000000000000000e+03	5.541298868337297989e+01	1.766060538594321017e+01	1.507000395418480821e-03	-5.217492285895534820e+01	3.994530764598172023e-01	0.000000000000000000e+00	0.000000000000000000e+00	3.671547917269792460e+00	1.000000000000000000e+00
1.448000000000000000e+03	1.628751415886054943e+01	2.859066343214524863e+01	-2.592593715473503167e-03	9.091396735844963928e+01	1.558204572443890878e-01	0.000000000000000000e+00	0.000000000000000000e+00	4.062350213437557045e+01	1.000000000000000000e+00
1.450000000000000000e+03	1.190996495137040085e+02	1.165526581732045841e+01	-9.877336790361649407e-04	3.364505899426127655e+01	4.915010389057536955e-01	0.000000000000000000e+00	0.000000000000000000e+00	2.656405007857178191e+01	1.000000000000000000e+00
1.454000000000000000e+03	1.380876679340390751e+02	3.023223847289288813e+01	-1.286540469582411446e-03	4.430788211768969376e+01	3.306031584547078905e-01	0.000000000000000000e+00	0.000000000000000000e+00	2.656405007857178191e+01	1.000000000000000000e+00
1.457000000000000000e+03	7.262270653562271150e+01	1.088466028855468259e+01	1.684243299898354179e-03	-5.849977825095188422e+01	2.793843786229417425e-01	0.000000000000000000e+00	0.000000000000000000e+00	7.148777817694360159e+00	1.000000000000000000e+00
1.458000000000000000e+03	2.050306745975537481e+01	1.875575200112781005e+01	-2.157847716876959768e-03	7.540019781466230597e+01	1.824385237583883157e-01	0.000000000000000000e+00	0.000000000000000000e+00	4.961380392882415613e+00	1.000000000000000000e+00
1.459000000000000000e+03	1.241028176734467223e+02	5.240693987064269699e+00	-2.861634912272836753e-03	1.005146149513054468e+02	1.265016063065024232e-01	0.000000000000000000e+00	0.000000000000000000e+00	1.580526423629269850e+01	1.000000000000000000e+00
1.459000000000000000e+03	6.102185457239961863e+01	2.837653729538016734e+01	-1.942098581777219673e-03	6.770126010847540954e+01	2.538167296629332270e-01	0.000000000000000000e+00	0.000000000000000000e+00	8.168024395392416537e+00	1.000000000000000000e+00
1.461000000000000000e+03	1.574225694729066483e+01	2.015216836714604653e+01	8.461497971516409537e-04	-2.859268422425281386e+01	4.965938104395085650e-01	0.000000000000000000e+00	0.000000000000000000e+00	4.961380392882415613e+00	1.000000000000000000e+00
1.462000000000000000e+03	6.829024278972777040e+01	2.464998993274931749e+01	-2.431338696122112546e-03	8.515963444665196391e+01	1.566119821008645774e-01	0.000000000000000000e+00	0.000000000000000000e+00	8.168024395392416537e+00	1.000000000000000000e+00
1.466000000000000000e+03	5.102543817319914154e+01	1.550672991847237903e+01	-2.058813409810887531e-03	7.186619078133355742e+01	1.620131806812101782e-01	0.000000000000000000e+00	0.000000000000000000e+00	1.953644497178500927e+01	1.000000000000000000e+00
1.474000000000000000e+03	1.281345475061681896e+02	7.051681554352018821e+00	-1.003241746406862952e-03	3.419845933385085601e+01	3.545247476939769049e-01	0.000000000000000000e+00	0.000000000000000000e+00	5.824578094685187324e+01	1.000000000000000000e+00
1.476000000000000000e+03	3.436453567182659441e+01	1.826205390192707156e+01	-2.437172191950982055e-03	8.536780084775945454e+01	1.472740060782797844e-01	0.000000000000000000e+00	0.000000000000000000e+00	1.734161532842955822e+01	1.000000000000000000e+00
1.479000000000000000e+03	6.989855661587834845e+01	8.119559419433670655e+00	-2.693554899221126293e-03	9.451673435937644285e+01	1.545112032103364008e-01	0.000000000000000000e+00	0.000000000000000000e+00	1.703583352929983619e+01	1.000000000000000000e+00
1.479000000000000000e+03	1.826334372867475864e+01	1.182130548198351327e+01	-2.586552717883386192e-03	9.069839632448913846e+01	1.343197988165727441e-01	0.000000000000000000e+00	0.000000000000000000e+00	1.734161532842955822e+01	1.000000000000000000e+00
1.481000000000000000e+03	9.737752534666073245e+01	1.369102817131254213e+01	-2.575120398415131368e-03	9.029043772302067339e+01	1.291688266289540143e-01	0.000000000000000000e+00	0.000000000000000000e+00	2.803809883997983832e+01	1.000000000000000000e+00
1.482000000000000000e+03	5.297540049823989960e+01	1.007568085126066748e+01	-1.112977487119986729e-03	3.811434354586425144e+01	3.571277097135560075e-01	0.000000000000000000e+00	0.000000000000000000e+00	1.703583352929983619e+01	1.000000000000000000e+00
1.482000000000000000e+03	1.439977943076783333e+02	1.844403181808798564e+01	9.775859278282003368e-04	-3.328293979331113661e+01	3.903067857290467568e-01	0.000000000000000000e+00	0.000000000000000000e+00	4.686193040906319851e+01	1.000000000000000000e+00
1.490000000000000000e+03	3.206757369034086480e+01	2.672695683732980143e+01	1.053979376086937878e-03	-3.600901514482034571e+01	4.631695978555275817e-01	0.000000000000000000e+00	0.000000000000000000e+00	inf	1.000000000000000000e+00
1.496000000000000000e+03	1.200716565712989023e+02	2.928308311359418425e+01	-3.480638745800391370e-03	1.226035653983901028e+02	8.701847958701824925e-02	0.000000000000000000e+00	0.000000000000000000e+00	2.268917516635303144e+01	1.000000000000000000e+00
1.496000000000000000e+03	2.842635768227094673e+01	2.938980121097312548e+01	-1.303002796978083508e-03	4.489533491586448122e+01	4.228080485346517037e-01	0.000000000000000000e+00	0.000000000000000000e+00	3.129976832794517705e+01	1.000000000000000000e+00
1.499000000000000000e+03	5.160083072478023780e+01	8.351281857533582098e+00	-2.081556382250436196e-03	7.267776635490267267e+01	1.640182813393797900e-01	0.000000000000000000e+00	0.000000000000000000e+00	3.129976832794517705e+01	1.000000000000000000e+00
1.500000000000000000e+03	1.056092969156555768e+02	1.180055403681952342e+01	-1.196943474832173155e-03	4.111064250454015934e+01	3.221164467035683154e-01	0.000000000000000000e+00	0.000000000000000000e+00	1.938816870328642850e+01	1.000000000000000000e+00
1.503000000000000000e+03	9.835204525418193100e+01	2.977924653625154860e+01	-2.148843594755698357e-03	7.507888864566636755e+01	1.854679302097066440e-01	0.000000000000000000e+00	0.000000000000000000e+00	1.938816870328642850e+01	1.000000000000000000e+00
1.508000000000000000e+03	3.212667980450750349e+01	1.249356255046613917e+01	-2.709042447315358412e-03	9.506940247525993470e+01	1.343155980460932764e-01	0.000000000000000000e+00	0.000000000000000000e+00	6.844409324258280947e+01	1.000000000000000000e+00
1.510000000000000000e+03	1.431809586004321204e+02	2.644823973534332495e+01	-8.065694817482642548e-04	2.718027354394601502e+01	4.891488419194224280e-01	0.000000000000000000e+00	0.000000000000000000e+00	1.444033496326584576e+01	1.000000000000000000e+00
1.514000000000000000e+03	1.431560592454294145e+01	2.236458624311803689e+01	-3.198568754571116685e-03	1.125379895143666005e+02	1.288911897961817488e-01	0.000000000000000000e+00	0.000000000000000000e+00	1.568264772070640056e+01	1.000000000000000000e+00
1.515000000000000000e+03	1.332403486007002300e+02	1.597410269764191959e+01	8.665697490243183488e-04	-2.932136356453568027e+01	4.168324396982426849e-01	0.000000000000000000e+00	0.000000000000000000e+00	1.444033496326584576e+01	1.000000000000000000e+00
1.516000000000000000e+03	2.282139345518048046e+01	9.188964131983070160e+00	-2.429128644652309415e-03	8.508076947884750041e+01	1.387972804046122555e-01	0.000000000000000000e+00	0.000000000000000000e+00	1.219042382033023131e+01	1.000000000000000000e+00
1.518000000000000000e+03	1.096263823150134300e+02	3.202815509940970173e+01	-9.251825531988839245e-04	3.141294241566895451e+01	4.464786604236158363e-01	0.000000000000000000e+00	0.000000000000000000e+00	1.349374551712116244e+01	1.000000000000000000e+00
1.521000000000000000e+03	9.097463602807518157e+01	2.816817769543370886e+01	3.748292646403377296e-03	-1.321547077777451591e+02	1.189433329143438911e-01	0.000000000000000000e+00	0.000000000000000000e+00	1.904696997192781893e+01	1.000000000000000000e+00
1.526000000000000000e+03	1.345625026844084573e+02	2.814432676962115565e+01	-3.906030350088714534e-03	1.377835264241279845e+02	9.503528215123369094e-02	0.000000000000000000e+00	0.000000000000000000e+00	1.650547976485596635e+01	1.000000000000000000e+00
1.526000000000000000e+03	7.077492001812923661e+01	8.572072857303654203e+00	1.103914896849553717e-03	-3.779094795998390310e+01	4.128801708617638733e-01	0.000000000000000000e+00	0.000000000000000000e+00	1.452588697101614734e+01	1.000000000000000000e+00
1.527000000000000000e+03	1.031776162463126951e+02	1.191706291422099540e+01	-2.612492699749795547e-03	9.162405613951818850e+01	1.409777153461648780e-01	0.000000000000000000e+00	0.000000000000000000e+00	1.644392640522933036e+01	1.000000000000000000e+00
1.528000000000000000e+03	8.839587311009221082e+01	4.712704131137173569e+00	-2.247839312285917351e-03	7.861151862396077661e+01	2.084719296054479143e-01	0.000000000000000000e+00	0.000000000000000000e+00	1.644392640522933036e+01	1.000000000000000000e+00
1.528000000000000000e+03	6.227451835222112209e+01	2.035106109114459016e+01	-2.434127860993165558e-03	8.525916488780340785e+01	1.670915291803137803e-01	0.000000000000000000e+00	0.000000000000000000e+00	1.452588697101614734e+01	1.000000000000000000e+00
1.536000000000000000e+03	6.456995053820955377e+01	2.355933104087617025e+01	-2.940118501283789029e-03	1.033152762956670756e+02	1.163693163635053374e-01	0.000000000000000000e+00	0.000000000000000000e+00	4.481607436499444219e+01	1.000000000000000000e+00
1.537000000000000000e+03	1.078795027387946561e+02	1.203703918233057202e+01	-9.660871272517009521e-04	3.287260883512023213e+01	4.098754676687677012e-01	0.000000000000000000e+00	0.000000000000000000e+00	1.386949460212356477e+01	1.000000000000000000e+00
1.537000000000000000e+03	1.421454335248573670e+02	1.538703375191737521e+01	-1.081665013768020244e-03	3.699696811976124877e+01	4.136521434064285296e-01	0.000000000000000000e+00	0.000000000000000000e+00	2.233276221272061690e+01	1.000000000000000000e+00
1.537000000000000000e+03	1.200563202164704961e+02	1.867691844581894500e+01	8.264124885283651153e-04	-2.788836478627158044e+01	4.519940824434531823e-01	0.000000000000000000e+00	0.000000000000000000e+00	1.295663384260029893e+01	1.000000000000000000e+00
1.547000000000000000e+03	3.828327116386692808e+01	1.313090284442132294e+01	1.558911978820347972e-03	-5.402737082661805346e+01	3.273034601431202839e-01	0.000000000000000000e+00	0.000000000000000000e+00	3.871784786784549937e+01	1.000000000000000000e+00
1.553000000000000000e+03	1.161364169243406934e+02	1.062729906502826971e+01	-1.029430379246982575e-03	3.513299217799445273e+01	4.034072195644733405e-01	0.000000000000000000e+00	0.000000000000000000e+00	1.573365783314169519e+01	1.000000000000000000e+00
1.554000000000000000e+03	4.538362094044133244e+01	2.742805761039410228e+01	-1.120796734433338005e-03	3.839337084276132117e+01	4.109467544959272134e-01	0.000000000000000000e+00	0.000000000000000000e+00	2.007041961629605353e+01	1.000000000000000000e+00
1.557000000000000000e+03	4.202740428148219820e+01	7.640244357982237666e+00	1.089745935637940642e-03	-3.728533318809081010e+01	4.432361303429028787e-01	0.000000000000000000e+00	0.000000000000000000e+00	2.007041961629605353e+01	1.000000000000000000e+00
1.560000000000000000e+03	5.687683691010750664e+01	2.482193279126470742e+01	-5.142000326540979022e-03	1.818887129919639278e+02	5.730391321805894389e-02	0.000000000000000000e+00	0.000000000000000000e+00	2.270938279237184787e+01	1.000000000000000000e+00
1.564000000000000000e+03	3.325737153508206490e+01	2.409527556924399505e+01	-2.845526318401457241e-03	9.993978501888101107e+01	1.493979494313054657e-01	0.000000000000000000e+00	0.000000000000000000e+00	2.363064060325789484e+01	1.000000000000000000e+00
1.565000000000000000e+03	1.003290286504141591e+02	1.480026700163780617e+01	9.751207080651841776e-04	-3.319496922796565741e+01	4.352094714726634228e-01	0.000000000000000000e+00	0.000000000000000000e+00	3.004782055832394505e+01	1.000000000000000000e+00
1.567000000000000000e+03	7.055654447517993333e+01	1.074185520135648808e+01	-3.159458535575350967e-03	1.111423540714503275e+02	1.244655268999449449e-01	0.000000000000000000e+00	0.000000000000000000e+00	3.004782055832394505e+01	1.000000000000000000e+00
1.572000000000000000e+03	3.439240483408971016e+01	4.559118410739338323e+00	-1.116616058985551215e-03	3.824418479931593140e+01	3.794318027780435587e-01	0.000000000000000000e+00	0.000000000000000000e+00	1.970173535051550573e+01	1.000000000000000000e+00
1.573000000000000000e+03	1.531680748621927357e+01	9.486588516551321959e+00	-1.054784095939505922e-03	3.603773131099634952e+01	4.118943246371352673e-01	0.000000000000000000e+00	0.000000000000000000e+00	1.970173535051550573e+01	1.000000000000000000e+00
1.573000000000000000e+03	5.542528200526851379e+01	3.220489326927268081e+01	1.619531716937970371e-03	-5.619056646268482780e+01	3.055599940291731098e-01	0.000000000000000000e+00	0.000000000000000000e+00	1.790452130740287728e+01	1.000000000000000000e+00
1.578000000000000000e+03	5.979717912566191984e+01	1.484233588805894755e+01	-2.124730425059377474e-03	7.421841802869326443e+01	2.350377447156801747e-01	0.000000000000000000e+00	0.000000000000000000e+00	9.448110875109884788e+00	1.000000000000000000e+00
1.581000000000000000e+03	6.906467376337063513e+01	1.300376518003331228e+01	-3.300896454147571324e-03	1.161895201881388431e+02	2.216039653876081816e-01	0.000000000000000000e+00	0.000000000000000000e+00	9.448110875109884788e+00	1.000000000000000000e+00
1.581000000000000000e+03	1.071072826288170177e+02	5.555071244613490222e+00	-1.243724121804440320e-03	4.277999467472663042e+01	3.018158446080494439e-01	0.000000000000000000e+00	0.000000000000000000e+00	3.876497298635586475e+01	1.000000000000000000e+00
1.582000000000000000e+03	3.186875637991458632e+01	1.651675759200582405e+01	1.549543628869951787e-03	-5.369306430601709934e+01	4.088178977400499514e-01	0.000000000000000000e+00	0.000000000000000000e+00	4.523051992429407697e+00	1.000000000000000000e+00
1.583000000000000000e+03	3.479114049445204415e+01	1.306455968149739633e+01	-2.291665958504436433e-03	8.017545823814036510e+01	2.590033700457553545e-01	0.000000000000000000e+00	0.000000000000000000e+00	4.523051992429407697e+00	1.000000000000000000e+00
1.583000000000000000e+03	5.613659168947485512e+01	3.216288312199788635e+01	-1.087351960920758184e-03	3.719990497903099680e+01	3.549356878816266603e-01	0.000000000000000000e+00	0.000000000000000000e+00	1.770314257020714521e+01	1.000000000000000000e+00
1.591000000000000000e+03	7.316661706555916567e+01	8.883039869725999793e+00	-1.124426078448338305e-03	3.852288280336728832e+01	3.584681776614599968e-01	0.000000000000000000e+00	0.000000000000000000e+00	inf	1.000000000000000000e+00
1.608000000000000000e+03	1.428261472230487641e+02	5.892170207773943957e+00	-2.960405704118124204e-03	1.040392185296979051e+02	1.600593317393707027e-01	0.000000000000000000e+00	0.000000000000000000e+00	1.807243680885504844e+01	1.000000000000000000e+00
1.611000000000000000e+03	6.489152637383732269e+00	4.764608848413789843e+00	1.203381202857544676e-03	-4.134037073503246518e+01	3.893969517487957388e-01	0.000000000000000000e+00	0.000000000000000000e+00	7.389169582639473788e+01	1.000000000000000000e+00
1.611000000000000000e+03	1.391940715797966561e+02	2.788908695288554185e+01	-8.251714482942213835e-04	2.784407866920729901e+01	4.686047596277965743e-01	0.000000000000000000e+00	0.000000000000000000e+00	2.229475991729169237e+01	1.000000000000000000e+00
1.612000000000000000e+03	8.022163086797975495e+01	9.612739011179984416e+00	-2.362924926939462440e-03	8.271831134730709323e+01	1.637962173716522862e-01	0.000000000000000000e+00	0.000000000000000000e+00	3.208285456856754791e+01	1.000000000000000000e+00
1.615000000000000000e+03	1.218555792904789143e+02	4.824355855368605894e+00	1.876478540206591699e-03	-6.535963027020929417e+01	2.044438529117839076e-01	0.000000000000000000e+00	0.000000000000000000e+00	6.428968181414573380e+00	1.000000000000000000e+00
1.616000000000000000e+03	1.119346534823746140e+02	4.755398800042221374e+00	-9.470967664388936069e-04	3.219494398678502733e+01	4.088584799744353626e-01	0.000000000000000000e+00	0.000000000000000000e+00	9.921165453987210725e+00	1.000000000000000000e+00
1.626000000000000000e+03	7.277407429299871922e+01	1.648762915222898684e+01	-2.685895040663387363e-03	9.424339479837671263e+01	1.363947504872383698e-01	0.000000000000000000e+00	0.000000000000000000e+00	inf	1.000000000000000000e+00
1.633000000000000000e+03	3.148862248369065853e+01	3.185596891495880811e+01	9.224718720363051568e-04	-3.131621264012487060e+01	4.977980150127825354e-01	0.000000000000000000e+00	0.000000000000000000e+00	inf	1.000000000000000000e+00
1.644000000000000000e+03	2.213648962503143380e+01	1.094321057328718361e+01	9.833149491406598369e-04	-3.348737805528448064e+01	3.990744103434267220e-01	0.000000000000000000e+00	0.000000000000000000e+00	3.577311185579219011e+00	1.000000000000000000e+00
1.645000000000000000e+03	7.892474172400548049e+00	1.048082225123396505e+01	1.443157783167443690e-03	-4.989672000778863747e+01	2.980167893236101984e-01	0.000000000000000000e+00	0.000000000000000000e+00	1.425151848664410537e+01	1.000000000000000000e+00
1.648000000000000000e+03	2.536862994110595437e+01	1.247631992870704210e+01	-2.873484949320539213e-03	1.009374796687194475e+02	1.160455363933651229e-01	0.000000000000000000e+00	0.000000000000000000e+00	3.577311185579219011e+00	1.000000000000000000e+00
1.653000000000000000e+03	8.857473319332817141e+01	2.091423520740736564e+01	-2.378023613596472186e-03	8.325710306929389048e+01	1.506488762197238929e-01	0.000000000000000000e+00	0.000000000000000000e+00	2.947556047765250042e+01	1.000000000000000000e+00
1.654000000000000000e+03	1.382004220548697617e+02	1.985690022408745037e+01	-2.491535139936651259e-03	8.730772496320426512e+01	1.238900654200660867e-01	0.000000000000000000e+00	0.000000000000000000e+00	2.460029955241587629e+01	1.000000000000000000e+00
1.654000000000000000e+03	1.162700157836101482e+02	3.100284203472372369e+01	-1.414607270514581239e-03	4.887790425081017531e+01	2.908358978782010773e-01	0.000000000000000000e+00	0.000000000000000000e+00	2.460029955241587629e+01	1.000000000000000000e+00
1.656000000000000000e+03	4.092813986534623183e+01	2.608988166950891596e+01	1.048114869112014725e-03	-3.579974212105337728e+01	4.217332180727805246e-01	0.000000000000000000e+00	0.000000000000000000e+00	3.218196612339949070e+01	1.000000000000000000e+00
1.657000000000000000e+03	9.131913727714227491e+00	2.112209071454718057e+01	8.413925559826706526e-04	-2.842292362059487232e+01	4.817625542853471998e-01	0.000000000000000000e+00	0.000000000000000000e+00	3.218196612339949070e+01	1.000000000000000000e+00
1.661000000000000000e+03	1.009649647253876878e+02	1.816570571231412501e+01	-2.038191854891183846e-03	7.113031730189591428e+01	1.810588364340347534e-01	0.000000000000000000e+00	0.000000000000000000e+00	2.138112819839007628e+01	1.000000000000000000e+00
1.665000000000000000e+03	1.410052280379223362e+02	1.389140741500547449e+01	-2.462653089202444887e-03	8.627707837763723830e+01	1.647517608228079578e-01	0.000000000000000000e+00	0.000000000000000000e+00	1.589876457095292395e+01	1.000000000000000000e+00
1.668000000000000000e+03	8.073433995429361687e+01	3.106941665558494847e+01	-2.270063395710480991e-03	7.940457781181669361e+01	1.467763840356345328e-01	0.000000000000000000e+00	0.000000000000000000e+00	3.065701622450060881e+01	1.000000000000000000e+00
1.670000000000000000e+03	1.303507880957931775e+02	2.569198470605995510e+01	-2.785354689542781249e-03	9.779258001595674443e+01	1.240675343709813916e-01	0.000000000000000000e+00	0.000000000000000000e+00	8.386140383525267694e+00	1.000000000000000000e+00
1.670000000000000000e+03	1.105329491898071552e+02	2.386556133926571022e+01	1.290694208631747511e-03	-4.445610694451836054e+01	3.594768454049105388e-01	0.000000000000000000e+00	0.000000000000000000e+00	1.024547628517978914e+01	1.000000000000000000e+00
1.671000000000000000e+03	1.109142682013793291e+01	2.672339594311450384e+01	8.655279440033558950e-04	-2.928418709124564856e+01	4.658186143255662603e-01	0.000000000000000000e+00	0.000000000000000000e+00	1.105414549978822869e+01	1.000000000000000000e+00
1.672000000000000000e+03	1.622429699314093554e+01	1.693320817588631400e+01	-2.212305995054573374e-03	7.734352375699722870e+01	2.386096436175444424e-01	0.000000000000000000e+00	0.000000000000000000e+00	1.105414549978822869e+01	1.000000000000000000e+00
1.673000000000000000e+03	1.304108786863850469e+02	1.730605961379281510e+01	1.118225583815875453e-03	-3.830162016933258684e+01	3.642470280935146132e-01	0.000000000000000000e+00	0.000000000000000000e+00	8.386140383525267694e+00	1.000000000000000000e+00
1.683000000000000000e+03	3.148352284890376396e+01	1.245468392064567453e+01	-1.868637485116994785e-03	6.507982476991062981e+01	2.332632297411489919e-01	0.000000000000000000e+00	0.000000000000000000e+00	1.711901489027414769e+01	1.000000000000000000e+00
1.686000000000000000e+03	4.044544885469024109e+01	2.704044934726062621e+01	-2.697323147082367721e-03	9.465120305855225524e+01	1.336721840046806165e-01	0.000000000000000000e+00	0.000000000000000000e+00	1.687229579913681476e+01	1.000000000000000000e+00
1.687000000000000000e+03	5.731763217778569697e+01	2.697884216075348007e+01	1.995826960222188678e-03	-6.961853981627595545e+01	2.591498929542286334e-01	0.000000000000000000e+00	0.000000000000000000e+00	1.678117435296805837e+01	1.000000000000000000e+00
1.688000000000000000e+03	6.097296765424503207e+01	1.060061468586320288e+01	-1.709436995827829427e-03	5.939880709507668399e+01	2.706880138261498203e-01	0.000000000000000000e+00	0.000000000000000000e+00	1.678117435296805837e+01	1.000000000000000000e+00
1.690000000000000000e+03	1.100899364750342926e+02	2.625535334477156013e+01	9.463128635167133637e-04	-3.216697066599849109e+01	4.804511767145099865e-01	0.000000000000000000e+00	0.000000000000000000e+00	1.884426162030897700e+01	1.000000000000000000e+00
1.693000000000000000e+03	1.168092341596649106e+02	8.649750979616101176e+00	-2.535555909673876257e-03	8.887859181200352054e+01	1.539509591588419379e-01	0.000000000000000000e+00	0.000000000000000000e+00	1.528226737173697991e+01	1.000000000000000000e+00
1.699000000000000000e+03	1.326254520207428698e+02	9.088997992267046300e+00	-5.406588812543317718e-03	1.913304670484267263e+02	3.340669830121067996e-02	0.000000000000000000e+00	0.000000000000000000e+00	1.103448520690148094e+01	1.000000000000000000e+00
1.699000000000000000e+03	6.288981879681335130e+01	1.399484844151785090e+01	-2.329523791284668008e-03	8.152640268633712139e+01	1.767019503091022958e-01	0.000000000000000000e+00	0.000000000000000000e+00	4.437062585248186508e+01	1.000000000000000000e+00
1.699000000000000000e+03	1.285035094947108121e+02	1.932469306360519568e+01	-1.004273041519964955e-03	3.423526076449759614e+01	4.471316018225307554e-01	0.000000000000000000e+00	0.000000000000000000e+00	8.403520358450929706e+00	1.000000000000000000e+00
1.704000000000000000e+03	1.072601188659882325e+02	1.416487876914004040e+01	8.137467364969795712e-04	-2.743639154500427324e+01	4.826571875325995631e-01	0.000000000000000000e+00	0.000000000000000000e+00	1.418411898738898635e+01	1.000000000000000000e+00
1.710000000000000000e+03	8.700450023262774835e+01	1.181524858507562925e+01	1.132909229638093349e-03	-3.882560129413619165e+01	4.297261757149571926e-01	0.000000000000000000e+00	0.000000000000000000e+00	inf	1.000000000000000000e+00
1.716000000000000000e+03	3.999613964269762789e+01	1.296081016269541664e+01	1.043296476978058593e-03	-3.562779936510137446e+01	3.409592431902160881e-01	0.000000000000000000e+00	0.000000000000000000e+00	3.099740142467054227e+01	1.000000000000000000e+00
1.717000000000000000e+03	7.163731617279013619e+01	1.256619311183535537e+01	8.302002402734901367e-04	-2.802352947519947080e+01	4.230967548963188163e-01	0.000000000000000000e+00	0.000000000000000000e+00	3.164363719336489922e+01	1.000000000000000000e+00
1.723000000000000000e+03	5.257866610865581158e+00	6.208278770193933482e+00	-2.494538543433719169e-03	8.741490044003656124e+01	1.380971935809667261e-01	0.000000000000000000e+00	0.000000000000000000e+00	1.283937644543578926e+01	1.000000000000000000e+00
1.723000000000000000e+03	7.591158361399789101e+01	2.784326823093670811e+01	1.017985726759359187e-03	-3.472459347674156049e+01	4.351582362773089852e-01	0.000000000000000000e+00	0.000000000000000000e+00	6.047010901782674352e+01	1.000000000000000000e+00
1.724000000000000000e+03	1.286067728445402913e+01	1.655462389150034141e+01	-2.025060630721345345e-03	7.066173383877877257e+01	2.352768229085124840e-01	0.000000000000000000e+00	0.000000000000000000e+00	1.283937644543578926e+01	1.000000000000000000e+00
1.725000000000000000e+03	1.362652076252510369e+02	2.409171477454849608e+01	-2.681420012578289869e-03	9.408370487681723660e+01	1.593816198254963679e-01	0.000000000000000000e+00	0.000000000000000000e+00	4.947551941430938172e+01	1.000000000000000000e+00
1.729000000000000000e+03	6.949359108178568079e+01	8.013349951844078944e+00	1.979431513802764036e-03	-6.903347364398321417e+01	3.074903273205112919e-01	0.000000000000000000e+00	0.000000000000000000e+00	9.962526440339356526e+00	1.000000000000000000e+00
1.730000000000000000e+03	4.874718372569236458e+00	1.312324166090109223e+01	-2.667907207336500577e-03	9.360150481726994087e+01	1.534602018900413922e-01	0.000000000000000000e+00	0.000000000000000000e+00	3.143211136715533272e+01	1.000000000000000000e+00
1.730000000000000000e+03	8.705853504070532267e+01	2.924248117121434376e+01	-1.078953793213230025e-03	3.690021909618155149e+01	2.841759157845050732e-01	0.000000000000000000e+00	0.000000000000000000e+00	1.887700831436670157e+01	1.000000000000000000e+00
1.733000000000000000e+03	3.532201181181040539e+01	5.316837416820640705e+00	-7.256930808815805324e-04	2.429422548685719363e+01	4.767019084697785569e-01	0.000000000000000000e+00	0.000000000000000000e+00	3.143211136715533272e+01	1.000000000000000000e+00
1.738000000000000000e+03	8.723760495802777370e+01	3.072680198360085413e+01	7.913063263215668573e-04	-2.663561280741204484e+01	4.750220645605877090e-01	0.000000000000000000e+00	0.000000000000000000e+00	1.996136057021142562e+01	1.000000000000000000e+00
1.740000000000000000e+03	6.146756256044340461e+01	3.099407976108347995e+01	-1.189377150689230767e-03	4.084064068870714692e+01	3.399949643413623379e-01	0.000000000000000000e+00	0.000000000000000000e+00	2.577142841566280040e+01	1.000000000000000000e+00
1.745000000000000000e+03	2.841304584671812350e+01	1.435001874575368497e+01	-2.435209817621925271e-03	8.529777415815699726e+01	1.506896565124457021e-01	0.000000000000000000e+00	0.000000000000000000e+00	3.700845636148534368e+01	1.000000000000000000e+00
1.748000000000000000e+03	1.061018973707167277e+02	2.669754782802098703e+01	-2.574092543682669678e-03	9.025375906123797165e+01	1.109170827601465570e-01	0.000000000000000000e+00	0.000000000000000000e+00	2.605430224951430773e+01	1.000000000000000000e+00
1.752000000000000000e+03	8.283905232267346719e+01	1.496440221485418220e+01	1.024771377000873286e-03	-3.496673719834321048e+01	3.503412423553030619e-01	0.000000000000000000e+00	0.000000000000000000e+00	2.385538236623082398e+01	1.000000000000000000e+00
1.755000000000000000e+03	1.218184662839339438e+02	1.915097483650431087e+01	1.199405571649595241e-03	-4.119850162858795528e+01	3.563849905295864984e-01	0.000000000000000000e+00	0.000000000000000000e+00	5.752862656421934950e+00	1.000000000000000000e+00
1.756000000000000000e+03	1.066665782069952542e+02	1.381189274805933564e+01	-1.018663187289367122e-03	3.474876843538748972e+01	4.342119630639456052e-01	0.000000000000000000e+00	0.000000000000000000e+00	1.014052131270245383e+01	1.000000000000000000e+00
1.760000000000000000e+03	1.274579888891743309e+02	1.801465906673046646e+01	-1.414886031692728701e-03	4.888785175277568129e+01	3.249407769736235574e-01	0.000000000000000000e+00	0.000000000000000000e+00	5.752862656421934950e+00	1.000000000000000000e+00
1.762000000000000000e+03	7.673442015127572802e+01	2.341070714137361719e+01	-1.584888749527530545e-03	5.495434343946326550e+01	3.009972108590860396e-01	0.000000000000000000e+00	0.000000000000000000e+00	4.568687495148472522e+01	1.000000000000000000e+00
1.762000000000000000e+03	1.223493625124093995e+02	2.084797886411612566e+01	-1.032398326009667088e-03	3.523890239279380410e+01	4.758839071814994215e-01	0.000000000000000000e+00	0.000000000000000000e+00	5.841726160274538060e+00	1.000000000000000000e+00
1.763000000000000000e+03	1.432762630760175249e+01	2.021474192397736402e+01	1.457574729473708761e-03	-5.041118404711868095e+01	2.897736592303331582e-01	0.000000000000000000e+00	0.000000000000000000e+00	1.876347120735865204e+01	1.000000000000000000e+00
1.766000000000000000e+03	2.966883852471668703e+01	3.101821634005391459e+01	8.807704340109616219e-04	-2.982811038902147516e+01	4.468781109204965629e-01	0.000000000000000000e+00	0.000000000000000000e+00	1.876347120735865204e+01	1.000000000000000000e+00
1.769000000000000000e+03	1.144642474661994811e+02	3.131551369385444161e+01	9.127164758554370252e-04	-3.096809450068965930e+01	3.908330940918767205e-01	0.000000000000000000e+00	0.000000000000000000e+00	8.479593011029407990e+01	1.000000000000000000e+00
1.772000000000000000e+03	2.916220859391113152e+01	3.121054194569069296e+01	-2.670104117062344594e-03	9.367990082621602710e+01	1.991235252438313674e-01	0.000000000000000000e+00	0.000000000000000000e+00	4.992692671617930245e+01	1.000000000000000000e+00
1.775000000000000000e+03	8.699558601902559474e+01	8.220507658354440750e+00	-2.133098957820055847e-03	7.451704639810415642e+01	2.477533807285472456e-01	0.000000000000000000e+00	0.000000000000000000e+00	2.461551716776028087e+01	1.000000000000000000e+00
1.776000000000000000e+03	7.908810460782999030e+01	3.153135112588896405e+01	-2.380479034507190957e-03	8.334472396578256337e+01	1.325582393166778727e-01	0.000000000000000000e+00	0.000000000000000000e+00	2.461551716776028087e+01	1.000000000000000000e+00
1.781000000000000000e+03	9.050532632639554720e+01	8.409041281152346059e+00	1.253439311417584284e-03	-4.312667805587118153e+01	3.746710793154643948e-01	0.000000000000000000e+00	0.000000000000000000e+00	2.578748076735858774e+01	1.000000000000000000e+00
1.784000000000000000e+03	6.386856716290618152e+01	4.923990147515956650e+00	-1.969597958416782150e-03	6.868256641873749402e+01	1.770047550105875445e-01	0.000000000000000000e+00	0.000000000000000000e+00	2.686377710110391348e+01	1.000000000000000000e+00
1.786000000000000000e+03	1.274823658267350481e+02	1.841716150786959716e+01	-9.365264296624940853e-04	3.181774495728581797e+01	4.521350538242744355e-01	0.000000000000000000e+00	0.000000000000000000e+00	2.540786847969384610e+01	1.000000000000000000e+00
1.789000000000000000e+03	1.046657191052434683e+02	7.238592141977214567e+00	1.017396040938980993e-03	-3.470355073005701030e+01	4.689185473220894851e-01	0.000000000000000000e+00	0.000000000000000000e+00	2.457757228615643186e+01	1.000000000000000000e+00
1.790000000000000000e+03	1.341484081072368895e+01	2.250375025572960652e+01	-1.151240788373438352e-03	3.947975700463525328e+01	4.063591414011044067e-01	0.000000000000000000e+00	0.000000000000000000e+00	8.124898509978400796e+00	1.000000000000000000e+00
1.792000000000000000e+03	8.359351535636145059e+01	1.988846521038573911e+01	-1.928004755348910462e-03	6.719832649688433435e+01	2.198775816848799192e-01	0.000000000000000000e+00	0.000000000000000000e+00	2.457757228615643186e+01	1.000000000000000000e+00
1.792000000000000000e+03	3.086799186693560060e+01	2.480782703792687727e+01	-2.306953372076532387e-03	8.072098461870209007e+01	1.426980500192223111e-01	0.000000000000000000e+00	0.000000000000000000e+00	1.137851985424610568e+01	1.000000000000000000e+00
1.795000000000000000e+03	2.089448869002994158e+01	1.933060616838678314e+01	-2.897459461518759206e-03	1.017930023379759632e+02	1.124753602823813647e-01	0.000000000000000000e+00	0.000000000000000000e+00	8.124898509978400796e+00	1.000000000000000000e+00
1.800000000000000000e+03	8.255277350178417350e+01	1.579988420939695359e+01	-1.097677709447897592e-03	3.756837595641612637e+01	3.838916529774494268e-01	0.000000000000000000e+00	0.000000000000000000e+00	2.449789965968166072e+01	1.000000000000000000e+00
1.801000000000000000e+03	5.812986014405572632e+01	1.388457983235392845e+01	-2.553779584100755989e-03	8.952889770604808461e+01	1.360756064903475560e-01	0.000000000000000000e+00	0.000000000000000000e+00	2.449789965968166072e+01	1.000000000000000000e+00
1.802000000000000000e+03	1.205935069453464052e+02	2.632076253774268437e+01	-1.060517806910040925e-03	3.624233692189264389e+01	4.215397937663902805e-01	0.000000000000000000e+00	0.000000000000000000e+00	2.009583387285417189e+01	1.000000000000000000e+00
1.806000000000000000e+03	1.402030637722366748e+02	3.071482900268314609e+01	-7.537145252256250913e-04	2.529416161333319835e+01	4.094646096857141870e-01	0.000000000000000000e+00	0.000000000000000000e+00	2.009583387285417189e+01	1.000000000000000000e+00
1.809000000000000000e+03	1.278180764059873695e+02	1.051735948878407001e+01	-3.080339008184021250e-03	1.083189994728458174e+02	1.136153400609176689e-01	0.000000000000000000e+00	0.000000000000000000e+00	2.103525983742330396e+01	1.000000000000000000e+00
1.811000000000000000e+03	6.392245956249708172e+01	2.017678635295214207e+01	-1.195894849980020476e-03	4.107322266779249276e+01	4.037638880576173150e-01	0.000000000000000000e+00	0.000000000000000000e+00	6.462162470221815624e+01	1.000000000000000000e+00
1.813000000000000000e+03	1.374761513391217420e+02	2.920435349568296957e+01	-7.941668431655574600e-04	2.673768942050808661e+01	4.572371507994470452e-01	0.000000000000000000e+00	0.000000000000000000e+00	2.103525983742330396e+01	1.000000000000000000e+00
1.818000000000000000e+03	1.415981342401742324e+02	6.042569552072527550e+00	1.055510293262124609e-03	-3.606364542623327196e+01	3.767513784961148415e-01	0.000000000000000000e+00	0.000000000000000000e+00	1.609095568065329118e+01	1.000000000000000000e+00
1.818000000000000000e+03	6.477469240276310991e+00	7.031586184917445692e+00	-2.859002777173478161e-03	1.004206880664775525e+02	9.253288867568332243e-02	0.000000000000000000e+00	0.000000000000000000e+00	4.393452832704496558e+01	1.000000000000000000e+00
1.822000000000000000e+03	5.037091032348330799e+01	8.931220148330664799e+00	-2.449705516565961385e-03	8.581504845974889406e+01	1.481126059477901880e-01	0.000000000000000000e+00	0.000000000000000000e+00	1.828882019941193349e+01	1.000000000000000000e+00
1.822000000000000000e+03	1.306732426316226565e+02	1.785635802394503813e+01	-2.971852942044734408e-03	1.044477094915000350e+02	1.061817468411982990e-01	0.000000000000000000e+00	0.000000000000000000e+00	1.473764527867742480e+01	1.000000000000000000e+00
1.824000000000000000e+03	4.781204093006414979e+01	2.704014423878508921e+01	-2.298645408390590644e-03	8.042451763702098333e+01	1.938174806179097098e-01	0.000000000000000000e+00	0.000000000000000000e+00	9.398839702087988357e+00	1.000000000000000000e+00
1.826000000000000000e+03	1.062409898021934254e+02	1.418317313624292630e+01	9.370521291094467253e-04	-3.183650437104844499e+01	4.852781548959677060e-01	0.000000000000000000e+00	0.000000000000000000e+00	3.020156051550679344e+00	1.000000000000000000e+00
1.828000000000000000e+03	1.099788193719352307e+02	2.482521702117729134e+01	-2.065161525933821487e-03	7.209272124023674166e+01	2.231439501440936057e-01	0.000000000000000000e+00	0.000000000000000000e+00	8.302187356009975261e+00	1.000000000000000000e+00
1.829000000000000000e+03	5.621535203033054984e+01	3.124996018460563718e+01	-1.330544773207143839e-03	4.587816137862081689e+01	3.714606979639396567e-01	0.000000000000000000e+00	0.000000000000000000e+00	9.398839702087988357e+00	1.000000000000000000e+00
1.829000000000000000e+03	6.862235799687626070e+01	9.486249877183913881e+00	1.080189324794735657e-03	-3.694430863876831950e+01	4.186480303947022197e-01	0.000000000000000000e+00	0.000000000000000000e+00	5.203796409150918123e+00	1.000000000000000000e+00
1.830000000000000000e+03	1.096354261783424988e+01	1.036323895344152390e+01	1.138620884738351284e-03	-3.902941984847608126e+01	3.693475140730303474e-01	0.000000000000000000e+00	0.000000000000000000e+00	5.336714094612000636e+00	1.000000000000000000e+00
1.831000000000000000e+03	1.076421095707238607e+02	1.685865551703922094e+01	-3.441396801064783729e-03	1.212032293652959112e+02	1.172888985541588047e-01	0.000000000000000000e+00	0.000000000000000000e+00	3.020156051550679344e+00	1.000000000000000000e+00
1.833000000000000000e+03	1.479546912841030171e+01	6.648826948133708115e+00	1.294354258414030356e-03	-4.458671463044169769e+01	3.576132800281992541e-01	0.000000000000000000e+00	0.000000000000000000e+00	5.336714094612000636e+00	1.000000000000000000e+00
1.834000000000000000e+03	6.415168139591534668e+01	1.214943364807028736e+01	-2.645278368860787873e-03	9.279400207707431036e+01	1.244532257330374092e-01	0.000000000000000000e+00	0.000000000000000000e+00	5.203796409150918123e+00	1.000000000000000000e+00
1.836000000000000000e+03	5.627443734068699399e+01	3.207967382807961343e+01	9.405875398574807663e-04	-3.196266435357775748e+01	4.699281922816918033e-01	0.000000000000000000e+00	0.000000000000000000e+00	1.784946802752434891e+01	1.000000000000000000e+00
1.839000000000000000e+03	1.425548212047907555e+02	3.039012048642695873e+01	-2.620359000454381380e-03	9.190476252137572999e+01	1.229963919354091217e-01	0.000000000000000000e+00	0.000000000000000000e+00	1.414296808235297576e+01	1.000000000000000000e+00
1.839000000000000000e+03	5.992266809613576939e+00	2.870225976195927942e+01	1.020470744289456123e-03	-3.481327051896541036e+01	4.321485652018600687e-01	0.000000000000000000e+00	0.000000000000000000e+00	5.039547200979444597e+01	1.000000000000000000e+00
1.840000000000000000e+03	9.706406711911498064e+01	2.807469731735265839e+01	8.417714833725610003e-04	-2.843644552124390756e+01	4.726147558543916105e-01	0.000000000000000000e+00	0.000000000000000000e+00	2.022181460842774570e+01	1.000000000000000000e+00
1.841000000000000000e+03	1.346790282685527131e+02	1.802049496292945463e+01	-1.193153767663967949e-03	4.097540803697571477e+01	3.731862341642827596e-01	0.000000000000000000e+00	0.000000000000000000e+00	1.000619765619374490e+01	1.000000000000000000e+00
1.842000000000000000e+03	1.445512864611034729e+02	1.638877509897253759e+01	-7.848823337921696699e-04	2.640637472362563543e+01	4.461654347191965631e-01	0.000000000000000000e+00	0.000000000000000000e+00	1.000619765619374490e+01	1.000000000000000000e+00
1.848000000000000000e+03	1.259934695135129914e+02	3.005128306712615682e+01	8.290124492413663941e-04	-2.798114353858813530e+01	4.458600446341539625e-01	0.000000000000000000e+00	0.000000000000000000e+00	9.971729125216334921e+00	1.000000000000000000e+00
1.849000000000000000e+03	1.344063285841959328e+02	7.574552342591018395e+00	-9.274468114462568235e-04	3.149374173469836791e+01	4.705567954825378152e-01	0.000000000000000000e+00	0.000000000000000000e+00	2.038956011473595353e+01	1.000000000000000000e+00
1.852000000000000000e+03	9.635854740561312326e+01	2.680587269654725091e+01	-9.435079627089007753e-04	3.206687869306242789e+01	3.920030553710927013e-01	0.000000000000000000e+00	0.000000000000000000e+00	5.875412575733408360e+00	1.000000000000000000e+00
1.853000000000000000e+03	6.506567937325176842e+01	1.081085450877676202e+01	-2.667881876103130132e-03	9.360060088044697579e+01	1.730994146934007327e-01	0.000000000000000000e+00	0.000000000000000000e+00	2.685929892067861502e+01	1.000000000000000000e+00
1.854000000000000000e+03	2.268933568653186583e+01	1.619642809563345764e+01	-1.032696422596540492e-03	3.524953987253018539e+01	4.298406551094120509e-01	0.000000000000000000e+00	0.000000000000000000e+00	4.271719685459773075e+01	1.000000000000000000e+00
1.856000000000000000e+03	1.216996206282802007e+02	2.986726209051321490e+01	-8.875213031023476392e-04	3.006901295659457674e+01	4.170477113608677122e-01	0.000000000000000000e+00	0.000000000000000000e+00	2.552532266393633265e+01	1.000000000000000000e+00
1.860000000000000000e+03	5.528696624052879827e+01	2.535847235814715361e+01	1.059563142805257548e-03	-3.620827004385088088e+01	3.946704897292545589e-01	0.000000000000000000e+00	0.000000000000000000e+00	3.712265910286649273e+01	1.000000000000000000e+00
1.866000000000000000e+03	1.295297607007310887e+02	1.827790292288934992e+01	-2.420455527000660734e-03	8.477127209667906982e+01	1.484229047790529554e-01	0.000000000000000000e+00	0.000000000000000000e+00	inf	1.000000000000000000e+00
1.873000000000000000e+03	1.289588413280619648e+02	1.024296380462578426e+01	-2.615215835175583800e-03	9.172123034139373488e+01	1.277527420981430240e-01	0.000000000000000000e+00	0.000000000000000000e+00	1.482200836869001925e+01	1.000000000000000000e+00
1.874000000000000000e+03	7.052364788969586584e+01	1.770251474180851403e+01	-2.447375332125268158e-03	8.573189658595561013e+01	1.382492879487835502e-01	0.000000000000000000e+00	0.000000000000000000e+00	3.527763263654918546e+01	1.000000000000000000e+00
1.876000000000000000e+03	1.141890485502858326e+02	1.148600579227904639e+01	-1.353120509508017781e-03	4.668376918498064043e+01	3.178153056172792201e-01	0.000000000000000000e+00	0.000000000000000000e+00	1.482200836869001925e+01	1.000000000000000000e+00
1.879000000000000000e+03	3.613531878287690091e+01	2.557361286598581884e+01	-1.361215013003745688e-03	4.697261890920925254e+01	3.181303657698590914e-01	0.000000000000000000e+00	0.000000000000000000e+00	2.635398687445963972e+01	1.000000000000000000e+00
1.883000000000000000e+03	6.051116333228093680e+01	1.555608688985376453e+01	1.358467303688537346e-03	-4.687456779608326229e+01	3.353211234972955923e-01	0.000000000000000000e+00	0.000000000000000000e+00	1.157785896233275302e+01	1.000000000000000000e+00
1.885000000000000000e+03	1.037534687637862874e+02	2.404293561707787674e+01	-1.896051403922909386e-03	6.605808154517710307e+01	1.586140491914449502e-01	0.000000000000000000e+00	0.000000000000000000e+00	2.248795775147524267e+01	1.000000000000000000e+00
1.886000000000000000e+03	1.154427888772510329e+02	4.831791998930519583e+00	1.094316070818639056e-03	-3.744841697541993852e+01	4.209755855443779726e-01	0.000000000000000000e+00	0.000000000000000000e+00	1.896362626108273730e+01	1.000000000000000000e+00
1.886000000000000000e+03	1.298431662858745028e+02	1.717068382353266642e+01	-1.182825946675972835e-03	4.060686310449909087e+01	3.475094537815401896e-01	0.000000000000000000e+00	0.000000000000000000e+00	1.789159364881488301e+01	1.000000000000000000e+00
1.888000000000000000e+03	5.049036691534470123e+01	9.756909592858374225e+00	-2.065474094233788176e-03	7.210387513834743345e+01	2.588654581167697533e-01	0.000000000000000000e+00	0.000000000000000000e+00	1.157785896233275302e+01	1.000000000000000000e+00
1.891000000000000000e+03	3.035627735237669000e+01	2.336132664197481290e+01	-2.330209222780670834e-03	8.155086208631173861e+01	2.199608948651980977e-01	0.000000000000000000e+00	0.000000000000000000e+00	3.975656132864512582e+00	1.000000000000000000e+00
1.891000000000000000e+03	2.660771952978746313e+01	2.468577216274504238e+01	1.572735382678691922e-03	-5.452065449676418751e+01	4.516495855689771632e-01	0.000000000000000000e+00	0.000000000000000000e+00	3.975656132864512582e+00	1.000000000000000000e+00
1.893000000000000000e+03	1.238278582022998933e+02	2.364729595226648939e+01	-2.553574744785521312e-03	8.952158808171498094e+01	1.332998334525400397e-01	0.000000000000000000e+00	0.000000000000000000e+00	2.730096041001722895e+01	1.000000000000000000e+00
1.896000000000000000e+03	9.805404975666924372e+01	1.464433879823836371e+01	-1.815861199694607632e-03	6.319652019191981651e+01	2.370386278975897820e-01	0.000000000000000000e+00	0.000000000000000000e+00	2.033325455209934063e+01	1.000000000000000000e+00
1.900000000000000000e+03	8.547538888956765391e+01	3.061989924133129648e+01	-3.042313457098706157e-03	1.069620700514883396e+02	1.063544694241355115e-01	0.000000000000000000e+00	0.000000000000000000e+00	2.033325455209934063e+01	1.000000000000000000e+00
1.903000000000000000e+03	1.157189555528399012e+02	1.277404639923818408e+01	9.695798778622947197e-04	-3.299724650452166941e+01	4.313509492194028683e-01	0.000000000000000000e+00	0.000000000000000000e+00	1.089666087220197888e+01	1.000000000000000000e+00
1.907000000000000000e+03	1.049039017196958383e+02	1.144294582077932887e+01	-2.493494205678977935e-03	8.737763358696548721e+01	1.579121428482431755e-01	0.000000000000000000e+00	0.000000000000000000e+00	1.089666087220197888e+01	1.000000000000000000e+00
1.909000000000000000e+03	1.434271396553727982e+02	1.604288306349504722e+01	9.604295033247559543e-04	-3.267071836562450926e+01	4.187913349644248884e-01	0.000000000000000000e+00	0.000000000000000000e+00	1.042427402101387734e+01	1.000000000000000000e+00
1.911000000000000000e+03	5.512888015216045545e+01	7.209490051885795836e+00	-1.507199644572058787e-03	5.218203300018811319e+01	2.418224304683337378e-01	0.000000000000000000e+00	0.000000000000000000e+00	3.051876286212184297e+01	1.000000000000000000e+00
1.913000000000000000e+03	2.498243015507565801e+01	1.196200930042056676e+01	-9.081044815455488429e-04	3.080351698395151772e+01	4.253695188239015046e-01	0.000000000000000000e+00	0.000000000000000000e+00	1.262628460263408847e+01	1.000000000000000000e+00
1.913000000000000000e+03	9.798151685348670981e+01	9.002777686615729635e+00	8.336310637878960143e-04	-2.814595729631736987e+01	4.686279152864974984e-01	0.000000000000000000e+00	0.000000000000000000e+00	2.051299436153757583e+01	1.000000000000000000e+00
1.915000000000000000e+03	1.533907252951158995e+01	2.011239067629433563e+01	-2.613582569571158611e-03	9.166294778957578160e+01	1.352628652970462309e-01	0.000000000000000000e+00	0.000000000000000000e+00	1.262628460263408847e+01	1.000000000000000000e+00
1.920000000000000000e+03	7.565516499380004234e+01	1.282925700712747741e+01	-3.205841974996665941e-03	1.127975320193865230e+02	1.226836193919214058e-01	0.000000000000000000e+00	0.000000000000000000e+00	1.631570934890237723e+01	1.000000000000000000e+00
1.924000000000000000e+03	2.061852676794150696e+01	9.932462178825790744e+00	-1.472699556365078847e-03	5.095090857486562186e+01	3.322416063386552931e-01	0.000000000000000000e+00	0.000000000000000000e+00	4.323506067906875927e+01	1.000000000000000000e+00
1.925000000000000000e+03	1.290382720163990768e+02	1.300453094479786920e+01	-2.480190137627725361e-03	8.690288224616352863e+01	1.755477922249102374e-01	0.000000000000000000e+00	0.000000000000000000e+00	9.534342155513646944e+00	1.000000000000000000e+00
1.927000000000000000e+03	8.206028656413960221e+01	1.914038030008529745e+01	-1.238212163157765980e-03	4.258330222337471582e+01	3.808987525720133327e-01	0.000000000000000000e+00	0.000000000000000000e+00	4.084203382357122436e+00	1.000000000000000000e+00
1.927000000000000000e+03	6.377766807191237319e+01	7.371408913734855517e+00	1.201400478912960108e-03	-4.126968924536874539e+01	3.405985339585285709e-01	0.000000000000000000e+00	0.000000000000000000e+00	2.174310986094364040e+01	1.000000000000000000e+00
1.936000000000000000e+03	4.149691220736281139e+01	1.454550647679557507e+01	2.020208771763922634e-03	-7.048859683011761490e+01	2.950237529487624855e-01	0.000000000000000000e+00	0.000000000000000000e+00	9.716299965219334922e+00	1.000000000000000000e+00
1.937000000000000000e+03	6.167657676407038991e+01	2.380585816922754461e+01	1.189035665574130927e-03	-4.082845490345462025e+01	4.069212089045127767e-01	0.000000000000000000e+00	0.000000000000000000e+00	1.800726141321737828e+01	1.000000000000000000e+00
1.937000000000000000e+03	5.009392491847999196e+01	1.001805051798041646e+01	8.393262570584907522e-04	-2.834918841562050673e+01	4.833240810342021021e-01	0.000000000000000000e+00	0.000000000000000000e+00	9.429443615401266854e+00	1.000000000000000000e+00
1.937000000000000000e+03	1.271381788349527824e+02	1.114414220232536579e+01	1.071138595190965648e-03	-3.662133629691975045e+01	3.801033086532223937e-01	0.000000000000000000e+00	0.000000000000000000e+00	7.698367876874742777e+00	1.000000000000000000e+00
1.942000000000000000e+03	4.131940268189929100e+01	6.565201489166309301e+00	-2.000766198428183783e-03	6.979479492499930871e+01	1.933148421105739256e-01	0.000000000000000000e+00	0.000000000000000000e+00	9.429443615401266854e+00	1.000000000000000000e+00
1.947000000000000000e+03	1.020616122849885876e+01	8.993868248920490416e+00	-5.497411722038418429e-03	1.945714530304756238e+02	3.980274573570441454e-02	0.000000000000000000e+00	0.000000000000000000e+00	1.152633730410821045e+01	1.000000000000000000e+00
1.949000000000000000e+03	4.131887938311599129e+01	2.068968723599388682e+01	-1.905429126230342952e-03	6.639272251529024516e+01	2.812380557519933433e-01	0.000000000000000000e+00	0.000000000000000000e+00	1.468923575839054330e+01	1.000000000000000000e+00
1.949000000000000000e+03	9.844576197019269159e+01	2.816454139571995441e+01	-1.004413926190449212e-03	3.424028818813622621e+01	4.653364138734337185e-01	0.000000000000000000e+00	0.000000000000000000e+00	1.377297101305661364e+01	1.000000000000000000e+00
1.952000000000000000e+03	8.703994543893605496e+00	2.042190162740423531e+01	-1.181491918308368158e-03	4.055925873613985289e+01	4.018364883970809709e-01	0.000000000000000000e+00	0.000000000000000000e+00	1.152633730410821045e+01	1.000000000000000000e+00
1.953000000000000000e+03	5.117392107767210518e+01	9.796946517325332948e+00	1.334407260154419402e-03	-4.601599296892725022e+01	3.603755902150240775e-01	0.000000000000000000e+00	0.000000000000000000e+00	1.468923575839054330e+01	1.000000000000000000e+00
1.962000000000000000e+03	2.077289377006007598e+01	2.600772053929647498e+01	-3.156544803429175029e-03	1.110383784876059110e+02	1.299038133477644630e-01	0.000000000000000000e+00	0.000000000000000000e+00	1.481996762721334271e+01	1.000000000000000000e+00
1.962000000000000000e+03	3.736580553477747912e+01	8.856278642746731933e+00	9.498448832456527586e-04	-3.229300964111445893e+01	4.639483827714375730e-01	0.000000000000000000e+00	0.000000000000000000e+00	1.706816333792516360e+01	1.000000000000000000e+00
1.963000000000000000e+03	3.544982907365533009e+01	2.806174355906299311e+01	1.086034803583406892e-03	-3.715290264789847186e+01	4.793623059074932913e-01	0.000000000000000000e+00	0.000000000000000000e+00	1.481996762721334271e+01	1.000000000000000000e+00
1.966000000000000000e+03	2.042303398499393197e+01	1.092139170065368425e+01	-2.733518242254701861e-03	9.594281325607393285e+01	1.348009211685241571e-01	0.000000000000000000e+00	0.000000000000000000e+00	1.509038500823857909e+01	1.000000000000000000e+00
1.966000000000000000e+03	9.937072474316804005e+01	2.516270321385245623e+01	1.629669886060795955e-03	-5.655234373004369530e+01	3.113044907721173038e-01	0.000000000000000000e+00	0.000000000000000000e+00	4.052105367762478316e+00	1.000000000000000000e+00
1.968000000000000000e+03	6.605242519890140329e+01	4.560542278456460430e+00	-1.877224236368471274e-03	6.538624019518256603e+01	2.401112005816987693e-01	0.000000000000000000e+00	0.000000000000000000e+00	2.459751554381985272e+01	1.000000000000000000e+00
1.968000000000000000e+03	8.038148046816228032e+01	2.455343966775264875e+01	1.058040852646316074e-03	-3.615394761470643203e+01	4.166044489471417700e-01	0.000000000000000000e+00	0.000000000000000000e+00	1.899901576936145275e+01	1.000000000000000000e+00
1.968000000000000000e+03	1.000479483467447324e+02	2.915781599101007870e+01	-2.338949114743302422e-03	8.186274228804695952e+01	2.035078767010857215e-01	0.000000000000000000e+00	0.000000000000000000e+00	4.052105367762478316e+00	1.000000000000000000e+00
1.972000000000000000e+03	2.826018415319137134e+01	9.590336261950863417e+00	-9.143384940559761429e-04	3.102597569255853571e+01	4.556589926494577503e-01	0.000000000000000000e+00	0.000000000000000000e+00	9.064666773921015164e+00	1.000000000000000000e+00
1.973000000000000000e+03	3.732452059074314832e+01	9.512949770243416481e+00	-1.034842035375008054e-03	3.532610536659524314e+01	4.016590635458140435e-01	0.000000000000000000e+00	0.000000000000000000e+00	9.064666773921015164e+00	1.000000000000000000e+00
1.979000000000000000e+03	1.133449959452031806e+02	1.010941798896736721e+01	-2.882273365964659051e-03	1.012510914579292489e+02	1.146455436875575273e-01	0.000000000000000000e+00	0.000000000000000000e+00	2.176376679542466519e+01	1.000000000000000000e+00
1.982000000000000000e+03	2.966205237960090102e+01	2.119344604521732478e+01	-9.225358584552230748e-04	3.131849597467016721e+01	4.584431144199345720e-01	0.000000000000000000e+00	0.000000000000000000e+00	1.388044504189539730e+01	1.000000000000000000e+00
1.984000000000000000e+03	1.610252599436143583e+01	1.822595573030924143e+01	-2.330464057491881454e-03	8.155995578008752034e+01	1.460042711998367215e-01	0.000000000000000000e+00	0.000000000000000000e+00	1.168898098713803080e+01	1.000000000000000000e+00
1.984000000000000000e+03	1.323935618617606451e+02	2.063622575049671326e+01	-8.628874260194821771e-04	2.918996106591066209e+01	4.605430397635639217e-01	0.000000000000000000e+00	0.000000000000000000e+00	1.536897170769513643e+01	1.000000000000000000e+00
1.988000000000000000e+03	4.653713259118076095e+00	1.586863448130565679e+01	8.336971657791733721e-04	-2.814831612437414776e+01	4.888914244625655048e-01	0.000000000000000000e+00	0.000000000000000000e+00	1.168898098713803080e+01	1.000000000000000000e+00
1.992000000000000000e+03	2.544382333755227776e+01	1.381185860596456827e+01	-2.680016784148855132e-03	9.403363112676129276e+01	1.310246537336798855e-01	0.000000000000000000e+00	0.000000000000000000e+00	5.345943121043432278e+00	1.000000000000000000e+00
1.995000000000000000e+03	1.374128746623893278e+02	5.964696456018714343e+00	-9.378972216668717433e-04	3.186666122406465718e+01	4.332576100925996654e-01	0.000000000000000000e+00	0.000000000000000000e+00	4.368047772006050877e+00	1.000000000000000000e+00
1.997000000000000000e+03	2.994742393285380189e+01	1.669225606663407646e+01	-2.330485707925457166e-03	8.156072836876711563e+01	2.078679357796789917e-01	0.000000000000000000e+00	0.000000000000000000e+00	5.345943121043432278e+00	1.000000000000000000e+00
1.998000000000000000e+03	1.417398329400890020e+02	6.562419972013605829e+00	1.017212853007302140e-03	-3.469701372830324715e+01	4.673294353884055452e-01	0.000000000000000000e+00	0.000000000000000000e+00	4.368047772006050877e+00	1.000000000000000000e+00
2.000000000000000000e+03	1.289362781174244219e+02	5.571175311221722382e+00	-1.311726294904075156e-03	4.520663010173492324e+01	3.120250650498204159e-01	0.000000000000000000e+00	0.000000000000000000e+00	8.485726125530643316e+00	1.000000000000000000e+00
2.007000000000000000e+03	2.920825395693726989e+01	7.827411882870056736e+00	-3.443331695746058851e-03	1.212722754526059816e+02	8.607701047030902330e-02	0.000000000000000000e+00	0.000000000000000000e+00	4.211112800749227603e+01	1.000000000000000000e+00
2.008000000000000000e+03	8.547393434504202503e+01	2.257987196522825712e+01	1.054073124629108888e-03	-3.601236053105277080e+01	4.683599210497673138e-01	0.000000000000000000e+00	0.000000000000000000e+00	1.783230488421405013e+01	1.000000000000000000e+00
2.010000000000000000e+03	7.111104205827336955e+01	1.201112451615720822e+01	-1.105159461199919273e-03	3.783535983398921587e+01	3.371310248430215983e-01	0.000000000000000000e+00	0.000000000000000000e+00	1.783230488421405013e+01	1.000000000000000000e+00
2.010000000000000000e+03	1.219703793886319261e+02	1.198397826452828419e+01	-9.968835580344392443e-04	3.397156945000097750e+01	4.629686652580029538e-01	0.000000000000000000e+00	0.000000000000000000e+00	2.075796955998918847e+01	1.000000000000000000e+00
2.015000000000000000e+03	1.140719784107055119e+02	3.118055510117623896e+01	-1.876200883691168594e-03	6.534972218777377861e+01	2.309867505543675703e-01	0.000000000000000000e+00	0.000000000000000000e+00	2.075796955998918847e+01	1.000000000000000000e+00
2.017000000000000000e+03	7.498351170296209034e+01	1.629159117031279180e+01	-1.495266889162528631e-03	5.175621650493928882e+01	3.332309392818867400e-01	0.000000000000000000e+00	0.000000000000000000e+00	1.145098749995483978e+01	1.000000000000000000e+00
2.019000000000000000e+03	8.470090903633237644e+01	1.023376121318044873e+01	-8.452943243851104762e-04	2.856215695685119371e+01	4.406489875990166061e-01	0.000000000000000000e+00	0.000000000000000000e+00	1.145098749995483978e+01	1.000000000000000000e+00
2.019000000000000000e+03	1.888186786665795225e+01	2.073561324440164455e+01	9.601665913971965498e-04	-3.266133643901072503e+01	4.057199593634521761e-01	0.000000000000000000e+00	0.000000000000000000e+00	5.627738243140409935e+01	1.000000000000000000e+00
2.022000000000000000e+03	1.232229903416371144e+02	1.099142663197871350e+01	8.928685010785055148e-04	-3.025982597701320742e+01	4.935481421549616776e-01	0.000000000000000000e+00	0.000000000000000000e+00	1.389854081511200867e+01	1.000000000000000000e+00
2.023000000000000000e+03	1.369797893720233901e+02	9.011548548131736780e+00	-2.134967933681985227e-03	7.458374019378824471e+01	3.026670195855707401e-01	0.000000000000000000e+00	0.000000000000000000e+00	1.389854081511200867e+01	1.000000000000000000e+00
2.025000000000000000e+03	1.065489220757482229e+02	2.726249028714122247e+01	-2.676992163297106739e-03	9.392569851552890725e+01	1.411496312233663231e-01	0.000000000000000000e+00	0.000000000000000000e+00	2.329746906867510248e+01	1.000000000000000000e+00
2.030000000000000000e+03	8.896102894424976171e+01	4.769571271806641199e+00	-2.415652453450129345e-03	8.459987597939368698e+01	1.719974088412308255e-01	0.000000000000000000e+00	0.000000000000000000e+00	2.855285258315551999e+01	1.000000000000000000e+00
2.042000000000000000e+03	7.311685437412059230e+01	2.766711290146039914e+01	-1.357167554039153800e-03	4.682818665263341273e+01	3.608298262483582430e-01	0.000000000000000000e+00	0.000000000000000000e+00	2.541144184901430236e+01	1.000000000000000000e+00
2.048000000000000000e+03	7.922016719573990429e+01	8.083668352257522116e+00	-1.939116020463721489e-03	6.759482837818416101e+01	2.562554847644680223e-01	0.000000000000000000e+00	0.000000000000000000e+00	1.886374532751797162e+01	1.000000000000000000e+00
2.049000000000000000e+03	1.176050160373252425e+02	9.808242585920583068e+00	2.059496976534523887e-03	-7.189058363751287573e+01	2.097145592895680588e-01	0.000000000000000000e+00	0.000000000000000000e+00	2.264561905656089280e+01	1.000000000000000000e+00
2.049000000000000000e+03	6.452386749439473590e+01	2.286060356811703898e+01	-2.662325937630227908e-03	9.340233902330206206e+01	1.207229461202879994e-01	0.000000000000000000e+00	0.000000000000000000e+00	2.084080227067727975e+01	1.000000000000000000e+00
2.049000000000000000e+03	1.389143189080168028e+01	6.955519857524958383e+00	-1.259611495517923025e-03	4.334693043777600963e+01	3.535741575742185061e-01	0.000000000000000000e+00	0.000000000000000000e+00	5.307179310135412464e+01	1.000000000000000000e+00
2.057000000000000000e+03	5.141326663450298895e+01	2.281675293639029078e+01	2.195319410967195000e-03	-7.673736302931146724e+01	2.416662997265045520e-01	0.000000000000000000e+00	0.000000000000000000e+00	1.149559324860854304e+01	1.000000000000000000e+00
2.059000000000000000e+03	5.337296138034391646e+01	1.148942930542707153e+01	-1.334588426987495325e-03	4.602245784843480436e+01	3.254682645508474303e-01	0.000000000000000000e+00	0.000000000000000000e+00	1.149559324860854304e+01	1.000000000000000000e+00
2.060000000000000000e+03	1.030544207984852392e+02	1.869671587890002940e+01	1.779081660749893016e-03	-6.188405430849122979e+01	2.400905317744760348e-01	0.000000000000000000e+00	0.000000000000000000e+00	3.064448905780757570e+01	1.000000000000000000e+00
2.063000000000000000e+03	7.403019392139498223e+01	2.852926202937802458e+01	-9.516494383829090164e-04	3.235740460419364695e+01	3.898834143691460863e-01	0.000000000000000000e+00	0.000000000000000000e+00	1.247562329355149302e+01	1.000000000000000000e+00
2.065000000000000000e+03	6.177798880106087864e+01	3.087971863435148734e+01	-2.607574851679577647e-03	9.144856433083216984e+01	1.401613710053608575e-01	0.000000000000000000e+00	0.000000000000000000e+00	1.247562329355149302e+01	1.000000000000000000e+00
2.068000000000000000e+03	3.377720021872648459e+01	6.523360050974085667e+00	-2.192309125709450586e-03	7.662994197908795968e+01	1.791013377344913282e-01	0.000000000000000000e+00	0.000000000000000000e+00	1.621487424397913912e+01	1.000000000000000000e+00
2.069000000000000000e+03	1.141646432192008653e+01	1.897556935840416870e+01	9.318259189088035988e-04	-3.165000876004361530e+01	3.776546640283194867e-01	0.000000000000000000e+00	0.000000000000000000e+00	1.886831001171860223e+01	1.000000000000000000e+00
2.073000000000000000e+03	1.339245310736024805e+02	1.853582626775895648e+01	8.481071960132706812e-04	-2.866253336591858059e+01	4.704998127521350382e-01	0.000000000000000000e+00	0.000000000000000000e+00	1.184532774460951110e+01	1.000000000000000000e+00
2.073000000000000000e+03	5.311854068805672568e+01	2.559007378382468545e+01	-1.282983271254246188e-03	4.418094465245055602e+01	4.433734424050626011e-01	0.000000000000000000e+00	0.000000000000000000e+00	2.464064033498647532e+01	1.000000000000000000e+00
2.074000000000000000e+03	6.763495580382114269e+01	5.679402064744770051e+00	-1.570204916530576001e-03	5.443035563539006461e+01	3.354321053030656641e-01	0.000000000000000000e+00	0.000000000000000000e+00	2.464064033498647532e+01	1.000000000000000000e+00
2.079000000000000000e+03	2.285455388951595523e+01	1.122064658894106515e+01	-8.912693823411129606e-04	3.020276194503787792e+01	3.957181437549672776e-01	0.000000000000000000e+00	0.000000000000000000e+00	3.067411368963640328e+01	1.000000000000000000e+00
2.082000000000000000e+03	1.320776261641174472e+02	5.202072935697726663e+00	2.653976684304691636e-03	-9.310439863426290685e+01	1.495373613210859709e-01	0.000000000000000000e+00	0.000000000000000000e+00	5.911205112581653509e+01	1.000000000000000000e+00
2.084000000000000000e+03	4.691365422878366331e+01	3.024854561930665398e+01	-3.004155159598887598e-03	1.056004036175096417e+02	1.463300749833996717e-01	0.000000000000000000e+00	0.000000000000000000e+00	7.860335325617410440e+00	1.000000000000000000e+00
2.085000000000000000e+03	4.723750890832619120e+01	1.247440289101609423e+01	-3.256518447158570934e-03	1.146059054442137182e+02	1.106262129688139195e-01	0.000000000000000000e+00	0.000000000000000000e+00	1.019899916088251501e+01	1.000000000000000000e+00
2.086000000000000000e+03	1.667102026478950805e+01	1.207156043324153138e+01	-2.337739139257762576e-03	8.181956470643171997e+01	1.485342602178951754e-01	0.000000000000000000e+00	0.000000000000000000e+00	1.144241371406404006e+01	1.000000000000000000e+00
2.087000000000000000e+03	7.066987668370529718e+01	1.545650002341852591e+01	-2.235446414456024929e-03	7.816928209611850775e+01	1.442923928262842548e-01	0.000000000000000000e+00	0.000000000000000000e+00	1.104755392131695757e+01	1.000000000000000000e+00
2.087000000000000000e+03	4.547785546422313274e+01	2.252045702387534831e+01	1.261227551458972418e-03	-4.340459886835442660e+01	3.792254187817111211e-01	0.000000000000000000e+00	0.000000000000000000e+00	7.860335325617410440e+00	1.000000000000000000e+00
2.087000000000000000e+03	7.896280327505999708e+01	3.114528356517083907e+01	-3.245671942184260618e-03	1.142188514424052954e+02	1.362327742998654667e-01	0.000000000000000000e+00	0.000000000000000000e+00	1.774571949709439522e+01	1.000000000000000000e+00
2.088000000000000000e+03	6.517264503905839668e+00	6.796138596826690303e+00	-2.550630075801510379e-03	8.941650852687570250e+01	1.186573463107045701e-01	0.000000000000000000e+00	0.000000000000000000e+00	1.144241371406404006e+01	1.000000000000000000e+00
2.090000000000000000e+03	1.099188794131902256e+02	2.151247679202687380e+01	-1.297038494461013290e-03	4.468250072063793255e+01	2.494642915265641303e-01	0.000000000000000000e+00	0.000000000000000000e+00	1.738329238874874605e+01	1.000000000000000000e+00
2.090000000000000000e+03	1.254975961662222517e+02	2.922496268190241508e+01	1.237936028838777748e-03	-4.257344846002383321e+01	3.363963712153293928e-01	0.000000000000000000e+00	0.000000000000000000e+00	1.738329238874874605e+01	1.000000000000000000e+00
2.092000000000000000e+03	6.117689863914187498e+01	9.805675703919421338e+00	-2.455552525750220438e-03	8.602369708054777675e+01	1.851288717285434204e-01	0.000000000000000000e+00	0.000000000000000000e+00	1.104755392131695757e+01	1.000000000000000000e+00
2.095000000000000000e+03	5.868827849921599338e+00	3.118189928551199586e+01	-2.420872036435415577e-03	8.478613510037423850e+01	1.206139065438136537e-01	0.000000000000000000e+00	0.000000000000000000e+00	1.112243311415798175e+01	1.000000000000000000e+00
2.099000000000000000e+03	6.414022959733761908e+00	2.007283628851918422e+01	-9.842112294497337623e-04	3.351936152656769963e+01	4.364222670555193417e-01	0.000000000000000000e+00	0.000000000000000000e+00	1.112243311415798175e+01	1.000000000000000000e+00
2.102000000000000000e+03	9.929217378870552579e+01	1.144822671787273727e+01	-3.430543852946682775e-03	1.208159454419971723e+02	1.442124180060575522e-01	0.000000000000000000e+00	0.000000000000000000e+00	2.161106786120234347e+01	1.000000000000000000e+00
2.103000000000000000e+03	6.793014274613726400e+01	1.318826139065302350e+01	-2.027063040128165069e-03	7.073318916710842075e+01	1.562363962589891075e-01	0.000000000000000000e+00	0.000000000000000000e+00	1.551500286479584467e+01	1.000000000000000000e+00
2.104000000000000000e+03	1.353518390014895658e+02	1.876098807147762670e+01	-9.865213810790849237e-04	3.360179853600460120e+01	3.922565563077675677e-01	0.000000000000000000e+00	0.000000000000000000e+00	2.311585195001926607e+01	1.000000000000000000e+00
2.104000000000000000e+03	1.066243714165288026e+02	3.240993770786122496e+01	-3.053649340553025743e-03	1.073665873651686695e+02	1.069000755860498586e-01	0.000000000000000000e+00	0.000000000000000000e+00	2.061403024788363325e+01	1.000000000000000000e+00
2.105000000000000000e+03	5.495869675781887054e+01	3.225308174144399231e+01	1.044284472105348879e-03	-3.566305564983923659e+01	4.645191259111992599e-01	0.000000000000000000e+00	0.000000000000000000e+00	1.340614274446932619e+01	1.000000000000000000e+00
2.107000000000000000e+03	4.514916896554436221e+01	2.311536715968551192e+01	1.126888557119010148e-03	-3.861075555372409696e+01	4.336879989678381619e-01	0.000000000000000000e+00	0.000000000000000000e+00	1.340614274446932619e+01	1.000000000000000000e+00
2.115000000000000000e+03	6.445195574129860461e+01	8.089877838200960625e+00	-1.277196077771557614e-03	4.397443053550509262e+01	3.799525671892772793e-01	0.000000000000000000e+00	0.000000000000000000e+00	6.880872991501494340e+00	1.000000000000000000e+00
2.115000000000000000e+03	7.023348901674206957e+01	1.182086780201950305e+01	-1.147611635614667657e-03	3.935025186894561955e+01	4.651383690877999300e-01	0.000000000000000000e+00	0.000000000000000000e+00	6.880872991501494340e+00	1.000000000000000000e+00
2.115000000000000000e+03	1.343802607212425642e+02	1.874126637474798684e+01	8.527146066292218664e-04	-2.882694731502958518e+01	4.127589342246377191e-01	0.000000000000000000e+00	0.000000000000000000e+00	2.686660705766486146e+01	1.000000000000000000e+00
2.115000000000000000e+03	1.091400582939932775e+02	2.794706651500991157e+01	1.000238211476407214e-03	-3.409127916686087190e+01	4.175210159266524723e-01	0.000000000000000000e+00	0.000000000000000000e+00	2.686660705766486146e+01	1.000000000000000000e+00
2.117000000000000000e+03	5.064737196381972950e+01	1.973605341997507878e+01	-1.294887621993202377e-03	4.460574753626955413e+01	3.415434530837380134e-01	0.000000000000000000e+00	0.000000000000000000e+00	1.806100603374420643e+01	1.000000000000000000e+00
2.122000000000000000e+03	2.666063734618849423e+01	2.704440680574906253e+01	-9.198210516226783826e-04	3.122161897593536395e+01	4.215817201643532464e-01	0.000000000000000000e+00	0.000000000000000000e+00	2.507539564649026076e+01	1.000000000000000000e+00
2.123000000000000000e+03	1.340552356530758118e+02	8.226344774908474378e+00	1.107535558730582403e-03	-3.792015010146325693e+01	4.005423212426286739e-01	0.000000000000000000e+00	0.000000000000000000e+00	1.262549694878511097e+01	1.000000000000000000e+00
2.126000000000000000e+03	5.196248856405645000e+01	1.726530879800453633e+01	-2.578928025416951826e-03	9.042631165401863313e+01	2.090753850433207939e-01	0.000000000000000000e+00	0.000000000000000000e+00	2.712589966980264222e+01	1.000000000000000000e+00
2.126000000000000000e+03	1.217574966206832556e+02	1.108445392169604204e+01	8.175446072584340940e-04	-2.757191732773832271e+01	4.860549741904883758e-01	0.000000000000000000e+00	0.000000000000000000e+00	1.262549694878511097e+01	1.000000000000000000e+00
2.130000000000000000e+03	1.154356285685096282e+02	2.208580879157051413e+01	-1.107384957860506293e-03	3.791477595840272130e+01	3.594903796917547911e-01	0.000000000000000000e+00	0.000000000000000000e+00	1.268841300722845844e+01	1.000000000000000000e+00
2.132000000000000000e+03	3.850392822678255556e+01	6.192937943580099081e+00	-2.156751998323038540e-03	7.536109745448588626e+01	1.865307811878529343e-01	0.000000000000000000e+00	0.000000000000000000e+00	1.623805489531331858e+01	1.000000000000000000e+00
2.133000000000000000e+03	2.738652576749349876e+01	1.802838425292570079e+01	-2.797665203646704929e-03	9.823187670733595667e+01	1.295587127736751443e-01	0.000000000000000000e+00	0.000000000000000000e+00	1.093470138343255016e+01	1.000000000000000000e+00
2.134000000000000000e+03	1.393746115573724467e+02	3.004383005495231984e+01	-2.636833732257307626e-03	9.249265796678842833e+01	1.145222402097064718e-01	0.000000000000000000e+00	0.000000000000000000e+00	2.522706897301984341e+01	1.000000000000000000e+00
2.135000000000000000e+03	7.747762640489609964e+01	2.018119403372579512e+01	9.292890115161282468e-04	-3.155948004495262182e+01	4.715659855318241611e-01	0.000000000000000000e+00	0.000000000000000000e+00	3.800575595391688921e+01	1.000000000000000000e+00
2.147000000000000000e+03	1.199986109962377157e+02	2.269273750383610988e+01	-8.108519400969830268e-04	2.733309167710276455e+01	4.651714681637221238e-01	0.000000000000000000e+00	0.000000000000000000e+00	1.161946297018386787e+01	1.000000000000000000e+00
2.149000000000000000e+03	1.094012527664223740e+02	2.745802010452614184e+01	-1.085932013375111955e-03	3.714923461275152761e+01	4.361885566351600962e-01	0.000000000000000000e+00	0.000000000000000000e+00	8.078771200971287314e+00	1.000000000000000000e+00
2.149000000000000000e+03	1.030341026993387459e+02	2.248550121156253567e+01	-1.094787077796197062e-03	3.746522470620283229e+01	4.176172084148827013e-01	0.000000000000000000e+00	0.000000000000000000e+00	8.078771200971287314e+00	1.000000000000000000e+00
2.151000000000000000e+03	2.520999130529324717e+01	2.456423937661723400e+01	-1.123680615851093160e-03	3.849628121307201667e+01	3.776414418410345419e-01	0.000000000000000000e+00	0.000000000000000000e+00	1.435027525576448326e+01	1.000000000000000000e+00
2.152000000000000000e+03	1.017819790160108369e+02	1.288514593081801429e+01	-3.974541714942456637e-03	1.402283321932494005e+02	1.296388683935579822e-01	0.000000000000000000e+00	0.000000000000000000e+00	9.681664899947213243e+00	1.000000000000000000e+00
2.153000000000000000e+03	3.351886593712593765e+01	1.286411107523978536e+01	-1.312057230066828806e-03	4.521843941536971556e+01	3.209098437634236856e-01	0.000000000000000000e+00	0.000000000000000000e+00	1.435027525576448326e+01	1.000000000000000000e+00
2.159000000000000000e+03	3.079873822088413604e+01	2.101586979459132465e+01	1.350759321146077383e-03	-4.659951094634274682e+01	3.390629062045545927e-01	0.000000000000000000e+00	0.000000000000000000e+00	4.933994490107219377e+01	1.000000000000000000e+00
2.162000000000000000e+03	1.078935724368191842e+02	1.725218960368677656e+01	-2.440843811976072149e-03	8.549882141403374192e+01	1.410296392575548508e-01	0.000000000000000000e+00	0.000000000000000000e+00	1.131198012095747352e+01	1.000000000000000000e+00
2.164000000000000000e+03	7.992823857850304137e+01	2.556805140911018981e+01	-1.061553279719208102e-03	3.627928743226453179e+01	4.225670023094872940e-01	0.000000000000000000e+00	0.000000000000000000e+00	2.917556264022997681e+01	1.000000000000000000e+00
2.165000000000000000e+03	1.184916714864200316e+02	2.120708413980106499e+01	1.047977983642478300e-03	-3.579485740759968593e+01	4.029203851677215509e-01	0.000000000000000000e+00	0.000000000000000000e+00	1.105953705326386505e+01	1.000000000000000000e+00
2.167000000000000000e+03	1.230620130627544739e+02	1.113606940899339115e+01	1.001299122055838075e-03	-3.412913741579010463e+01	4.773143089583283816e-01	0.000000000000000000e+00	0.000000000000000000e+00	1.105953705326386505e+01	1.000000000000000000e+00
2.169000000000000000e+03	4.549253213464977108e+01	1.355877426294492949e+01	-1.112794272530812437e-03	3.810780559284643232e+01	4.223151419253406980e-01	0.000000000000000000e+00	0.000000000000000000e+00	1.814261067591355570e+01	1.000000000000000000e+00
2.171000000000000000e+03	2.814597199414718887e+01	8.243590970743277069e+00	1.032744029960094021e-03	-3.525123872581265516e+01	4.784517620692378959e-01	0.000000000000000000e+00	0.000000000000000000e+00	1.814261067591355570e+01	1.000000000000000000e+00
2.175000000000000000e+03	1.379233500905678511e+02	1.869779431049469309e+01	8.959915216259511537e-04	-3.037126994937866087e+01	4.252449727993142803e-01	0.000000000000000000e+00	0.000000000000000000e+00	3.058675147439865327e+01	1.000000000000000000e+00
2.176000000000000000e+03	1.077059039549423574e+02	2.343649822582852948e+01	-8.956018360593346033e-04	3.035736414669261762e+01	4.408656182498377207e-01	0.000000000000000000e+00	0.000000000000000000e+00	3.058675147439865327e+01	1.000000000000000000e+00
2.179000000000000000e+03	5.432725384813262082e+01	9.758820662498587595e+00	9.180699457228581883e-04	-3.115913133150787218e+01	4.560811200301232438e-01	0.000000000000000000e+00	0.000000000000000000e+00	5.510316824604224450e+01	1.000000000000000000e+00
2.185000000000000000e+03	7.359717801990485953e+01	2.915973342277101210e+01	-7.864217629781072730e-04	2.646130875337338395e+01	4.868645324817951758e-01	0.000000000000000000e+00	0.000000000000000000e+00	1.464729638930750077e+01	1.000000000000000000e+00
2.187000000000000000e+03	1.045615738005175217e+02	7.132363967828139195e+00	-1.361139257897653462e-03	4.696991561289031125e+01	4.141736582156770874e-01	0.000000000000000000e+00	0.000000000000000000e+00	2.239400670613435551e+01	1.000000000000000000e+00
2.188000000000000000e+03	8.784669983375520985e+01	3.255007552834436524e+01	7.976079217566679367e-04	-2.686048319070236801e+01	4.211536893759035838e-01	0.000000000000000000e+00	0.000000000000000000e+00	1.464729638930750077e+01	1.000000000000000000e+00
2.188000000000000000e+03	5.192072968576842840e+01	2.760260369367141209e+01	9.721829671296401904e-04	-3.309013689828233140e+01	4.528839971105454998e-01	0.000000000000000000e+00	0.000000000000000000e+00	2.173230464943218720e+01	1.000000000000000000e+00
2.190000000000000000e+03	1.271342625795769976e+02	8.722342774996032944e+00	9.090504700107302112e-04	-3.083727427461613857e+01	4.876726224437949453e-01	0.000000000000000000e+00	0.000000000000000000e+00	2.262861708818107331e+01	1.000000000000000000e+00
2.190000000000000000e+03	8.230011819582733779e+01	9.565290336380730452e+00	-1.127301934307485586e-03	3.862550678422965689e+01	3.926293439450379008e-01	0.000000000000000000e+00	0.000000000000000000e+00	2.144022778730379031e+01	1.000000000000000000e+00
2.191000000000000000e+03	3.186092644780731931e+01	6.286220788336626342e+00	9.543004180585037705e-04	-3.245200395159467632e+01	4.544942036611938629e-01	0.000000000000000000e+00	0.000000000000000000e+00	2.927087094899234643e+01	1.000000000000000000e+00
2.196000000000000000e+03	6.034522394057803751e+01	2.158234556291815665e+01	-2.482154005492303965e-03	8.697296223209525579e+01	1.797544989766554080e-01	0.000000000000000000e+00	0.000000000000000000e+00	2.255184106890851226e+01	1.000000000000000000e+00
2.201000000000000000e+03	7.837489517551112783e+01	8.035519707481210361e+00	-2.448530916278116726e-03	8.577313323055641092e+01	1.547504909913857141e-01	0.000000000000000000e+00	0.000000000000000000e+00	1.424202232056748052e+01	1.000000000000000000e+00
2.201000000000000000e+03	8.404170032409118107e+01	2.110160248647694559e+01	-2.372893869430845078e-03	8.307404981736971195e+01	1.687184381075457207e-01	0.000000000000000000e+00	0.000000000000000000e+00	1.424202232056748052e+01	1.000000000000000000e+00
2.201000000000000000e+03	6.874042481745946453e+00	2.905154268707832088e+01	-1.366813447975381108e-03	4.717239724008799584e+01	2.865780976606363550e-01	0.000000000000000000e+00	0.000000000000000000e+00	5.399033387823149610e+01	1.000000000000000000e+00
2.206000000000000000e+03	1.021341281886051036e+02	2.578976385731256471e+01	9.813700362875030225e-04	-3.341797447276956490e+01	4.618426040304292046e-01	0.000000000000000000e+00	0.000000000000000000e+00	1.829017303683973239e+01	1.000000000000000000e+00
2.208000000000000000e+03	6.739369160022396166e+00	2.903097268820587828e+01	1.813523573004803373e-03	-6.311310274388785047e+01	2.722304078250324944e-01	0.000000000000000000e+00	0.000000000000000000e+00	4.272345590308971452e+01	1.000000000000000000e+00
2.208000000000000000e+03	4.664500105477631564e+01	1.377206619450029024e+01	-1.291906433005240605e-03	4.449936477696867598e+01	2.945285215623233421e-01	0.000000000000000000e+00	0.000000000000000000e+00	4.272345590308971452e+01	1.000000000000000000e+00
2.209000000000000000e+03	1.386037299948472992e+02	6.929161533555782349e+00	1.555170161059834123e-03	-5.389384527698940275e+01	3.153457947858147037e-01	0.000000000000000000e+00	0.000000000000000000e+00	2.563809121280852921e+01	1.000000000000000000e+00
2.218000000000000000e+03	1.198378550742716584e+02	2.530242452319031443e+01	8.230152189076689762e-04	-2.776713432493615130e+01	4.934249734495104178e-01	0.000000000000000000e+00	0.000000000000000000e+00	4.028957342024323651e+01	1.000000000000000000e+00
2.219000000000000000e+03	8.474271213701173622e+01	5.514027200555386088e+00	-7.335842391479717320e-04	2.457581890272197356e+01	4.887115958816027339e-01	0.000000000000000000e+00	0.000000000000000000e+00	1.950801307935360285e+01	1.000000000000000000e+00
2.221000000000000000e+03	5.077814247453625285e+01	2.980461185363730436e+01	-3.019937508263793348e-03	1.061635915958635650e+02	1.419198114160038493e-01	0.000000000000000000e+00	0.000000000000000000e+00	2.269958422902145756e+01	1.000000000000000000e+00
2.224000000000000000e+03	1.251614355453259897e+01	1.729100196955968016e+01	-1.317294155772643369e-03	4.540531740569100094e+01	2.743261316982007481e-01	0.000000000000000000e+00	0.000000000000000000e+00	4.025631619616039814e+01	1.000000000000000000e+00
2.225000000000000000e+03	5.667151294552865437e+01	7.883405028690952498e+00	-2.248995826563493158e-03	7.865278845975990407e+01	1.940805036052916099e-01	0.000000000000000000e+00	0.000000000000000000e+00	2.269958422902145756e+01	1.000000000000000000e+00
2.226000000000000000e+03	1.014924463287711234e+02	1.652906027780847609e+01	-8.956478752927067620e-04	3.035900704175965714e+01	4.366762962282064731e-01	0.000000000000000000e+00	0.000000000000000000e+00	7.432960291144100395e+00	1.000000000000000000e+00
2.228000000000000000e+03	1.183621636842449050e+02	1.099488338409529220e+01	7.558619334344373079e-04	-2.537079117674607787e+01	4.510761704884507228e-01	0.000000000000000000e+00	0.000000000000000000e+00	7.483131006987574274e+00	1.000000000000000000e+00
2.229000000000000000e+03	1.257138372661993770e+02	9.598407386402683983e+00	7.764395485613902930e-04	-2.610509667897235886e+01	4.949234885313424925e-01	0.000000000000000000e+00	0.000000000000000000e+00	7.483131006987574274e+00	1.000000000000000000e+00
2.232000000000000000e+03	1.089874437090548582e+02	7.245925853330878574e+00	-1.143763679613209140e-03	3.921293881071397891e+01	3.637204930375839140e-01	0.000000000000000000e+00	0.000000000000000000e+00	7.614207706759684058e+00	1.000000000000000000e+00
2.232000000000000000e+03	1.100423916578362622e+02	1.478669795087105499e+01	1.591634067033967977e-03	-5.519504790053331789e+01	2.464446092662186949e-01	0.000000000000000000e+00	0.000000000000000000e+00	7.614207706759684058e+00	1.000000000000000000e+00
2.242000000000000000e+03	5.730448058512097020e+01	2.400123685986213218e+01	-9.673467393836870931e-04	3.291755768431787033e+01	4.195754770757584851e-01	0.000000000000000000e+00	0.000000000000000000e+00	1.897162177439017583e+01	1.000000000000000000e+00
2.243000000000000000e+03	7.587946555988385455e+01	2.786029969141185347e+01	-8.409537414841881465e-04	2.840726466795607763e+01	4.935846473760644448e-01	0.000000000000000000e+00	0.000000000000000000e+00	1.897162177439017583e+01	1.000000000000000000e+00
2.244000000000000000e+03	1.299684427323211366e+02	1.203861558212064686e+01	-2.918574367639685356e-03	1.025464808945497595e+02	8.303450791501210126e-02	0.000000000000000000e+00	0.000000000000000000e+00	1.982504230885390584e+01	1.000000000000000000e+00
2.247000000000000000e+03	1.101880411893140348e+02	1.336828371562225470e+01	-2.826279696654074389e-03	9.925297558245318896e+01	9.885781938607973718e-02	0.000000000000000000e+00	0.000000000000000000e+00	1.808112953461881034e+01	1.000000000000000000e+00
2.251000000000000000e+03	9.321329581420398824e+01	1.959606539916293855e+01	-2.367808882155173020e-03	8.289259370050484677e+01	1.544941015937206785e-01	0.000000000000000000e+00	0.000000000000000000e+00	4.180829897298409037e+00	1.000000000000000000e+00
2.251000000000000000e+03	2.424824125769261585e+01	3.187717643184780769e+01	-2.020445380781952464e-03	7.049704014596076718e+01	2.517013389465061479e-01	0.000000000000000000e+00	0.000000000000000000e+00	6.672751451633880038e+01	1.000000000000000000e+00
2.258000000000000000e+03	5.303230294209946294e+01	3.084835084232306102e+01	9.217073050053807776e-04	-3.128892931432812929e+01	4.653554929511969362e-01	0.000000000000000000e+00	0.000000000000000000e+00	1.038118971882139796e+01	1.000000000000000000e+00
2.261000000000000000e+03	5.115332258424077594e+01	2.063862348098062682e+01	-2.417855793854112659e-03	8.467850146499736752e+01	1.836241715998605528e-01	0.000000000000000000e+00	0.000000000000000000e+00	1.038118971882139796e+01	1.000000000000000000e+00
2.264000000000000000e+03	1.287334276121048333e+02	1.992453193093940556e+01	1.059800247456307246e-03	-3.621673104619711836e+01	4.076149273639064763e-01	0.000000000000000000e+00	0.000000000000000000e+00	1.989548393127188675e+01	1.000000000000000000e+00
2.264000000000000000e+03	1.102136107185414602e+02	2.719410296975473074e+01	7.294943840759740604e-04	-2.442987375484415580e+01	4.797038610648095558e-01	0.000000000000000000e+00	0.000000000000000000e+00	1.989548393127188675e+01	1.000000000000000000e+00
2.267000000000000000e+03	5.152843432465675733e+01	9.761701666871939409e+00	1.255000853549746546e-03	-4.318240117891195240e+01	3.393255926746817641e-01	0.000000000000000000e+00	0.000000000000000000e+00	1.805516442576819003e+01	1.000000000000000000e+00
2.271000000000000000e+03	1.178996604603601952e+02	1.272731879220105178e+01	8.738586140947176032e-04	-2.958146434361812283e+01	4.743253989849330887e-01	0.000000000000000000e+00	0.000000000000000000e+00	1.268591531723934729e+01	1.000000000000000000e+00
2.272000000000000000e+03	1.280600369585696114e+02	2.032331753172185529e+01	-1.061021750924984620e-03	3.626032000014073731e+01	3.988920696567339608e-01	0.000000000000000000e+00	0.000000000000000000e+00	1.268591531723934729e+01	1.000000000000000000e+00
2.272000000000000000e+03	7.511348981811781300e+01	9.308618250171354802e+00	9.007433670034099404e-04	-3.054083800597167908e+01	4.558792458367507683e-01	0.000000000000000000e+00	0.000000000000000000e+00	6.071258045986403395e+00	1.000000000000000000e+00
2.272000000000000000e+03	6.949006507916224962e+01	1.159712616282038056e+01	8.930805514741273037e-04	-3.026739292640426626e+01	4.412599973274787812e-01	0.000000000000000000e+00	0.000000000000000000e+00	6.071258045986403395e+00	1.000000000000000000e+00
2.273000000000000000e+03	3.685743183113664401e+01	2.355087849287837898e+01	-2.314418258364576639e-03	8.098736665767921750e+01	1.333817741910482413e-01	0.000000000000000000e+00	0.000000000000000000e+00	3.068466942626433180e+01	1.000000000000000000e+00
2.276000000000000000e+03	8.399843160016891375e+01	1.438827559941763568e+01	-1.013690459592683822e-03	3.457131826508253880e+01	3.895680083709462949e-01	0.000000000000000000e+00	0.000000000000000000e+00	1.023450581397016634e+01	1.000000000000000000e+00
2.277000000000000000e+03	6.181009371943795294e+00	2.426224541947087587e+01	-2.502181071883900331e-03	8.768762158178530797e+01	1.515152061590551158e-01	0.000000000000000000e+00	0.000000000000000000e+00	3.068466942626433180e+01	1.000000000000000000e+00
2.277000000000000000e+03	1.032277262823859445e+02	8.669014608308883041e+00	9.246140314036371041e-04	-3.139265490033689332e+01	4.772415545625668942e-01	0.000000000000000000e+00	0.000000000000000000e+00	2.006179753312146374e+01	1.000000000000000000e+00
2.287000000000000000e+03	1.282000342808073867e+02	9.742134830789987987e+00	-2.411473447815104792e-03	8.445074952267354718e+01	1.468856266658257193e-01	0.000000000000000000e+00	0.000000000000000000e+00	7.463045246759413942e+00	1.000000000000000000e+00
2.290000000000000000e+03	7.953459597209420906e+01	2.580822087431187128e+01	-9.312080205653199471e-04	3.162795925864914537e+01	4.824782585871234541e-01	0.000000000000000000e+00	0.000000000000000000e+00	7.815696058632924270e+00	1.000000000000000000e+00
2.291000000000000000e+03	1.417716550038637990e+02	2.808821742510868802e+01	-2.985488096817173753e-03	1.049342755542501777e+02	1.279804071051543479e-01	0.000000000000000000e+00	0.000000000000000000e+00	2.282033381894440893e+01	1.000000000000000000e+00
2.294000000000000000e+03	1.203466501221816571e+02	8.975205889036008244e+00	1.646636820671531750e-03	-5.715780327254713455e+01	2.457929665090744509e-01	0.000000000000000000e+00	0.000000000000000000e+00	2.659406496745324944e+01	1.000000000000000000e+00
2.297000000000000000e+03	9.626349518391566562e+01	2.025554009120389054e+01	9.101312703626621668e-04	-3.087584228360723770e+01	4.976748546843799970e-01	0.000000000000000000e+00	0.000000000000000000e+00	2.106406885639621862e+01	1.000000000000000000e+00
2.299000000000000000e+03	4.915482083303105654e+00	7.364409122846867994e+00	-1.655035510828921927e-03	5.745750779884996007e+01	2.768141241114583373e-01	0.000000000000000000e+00	0.000000000000000000e+00	2.122116716323298746e+01	1.000000000000000000e+00
2.300000000000000000e+03	6.852528460009428102e+01	2.009642077091277912e+01	-8.920781260770156143e-04	3.023162170218176925e+01	4.714391231282057948e-01	0.000000000000000000e+00	0.000000000000000000e+00	6.744609423316289210e+00	1.000000000000000000e+00
2.301000000000000000e+03	2.895396257160086151e+01	1.482282865538216043e+01	-1.045963816954675364e-03	3.572298252452262091e+01	4.608841936119346672e-01	0.000000000000000000e+00	0.000000000000000000e+00	6.856874031088268318e+00	1.000000000000000000e+00
2.301000000000000000e+03	2.307286602799113595e+01	1.834836761034414110e+01	-1.092864721265646199e-03	3.739662603872289282e+01	4.303025523130262764e-01	0.000000000000000000e+00	0.000000000000000000e+00	6.856874031088268318e+00	1.000000000000000000e+00
2.304000000000000000e+03	4.597395352350726228e+01	4.634530826858028973e+00	-9.544794112196686078e-04	3.245839126432714750e+01	4.158149537946689289e-01	0.000000000000000000e+00	0.000000000000000000e+00	1.983636823225676338e+01	1.000000000000000000e+00
2.306000000000000000e+03	1.096330772918377363e+02	1.447969000961338892e+01	-1.402055797022595416e-03	4.843000900204831538e+01	2.601051775037614977e-01	0.000000000000000000e+00	0.000000000000000000e+00	1.236032179829038213e+01	1.000000000000000000e+00
2.306000000000000000e+03	9.876066024847162339e+01	8.600225527841732998e+00	9.834085027914322551e-04	-3.349071648688074276e+01	4.118821891139468061e-01	0.000000000000000000e+00	0.000000000000000000e+00	1.236032179829038213e+01	1.000000000000000000e+00
2.312000000000000000e+03	4.058093976861253793e+01	6.305650244728747467e+00	-2.712722507384600357e-03	9.520072422176437499e+01	1.260232576045495767e-01	0.000000000000000000e+00	0.000000000000000000e+00	9.796192117880158889e+01	1.000000000000000000e+00
2.321000000000000000e+03	7.438401673635772227e+01	8.859594457388624278e+00	-2.355453846356835284e-03	8.245170826694267419e+01	1.405549367040138664e-01	0.000000000000000000e+00	0.000000000000000000e+00	3.630513647930403920e+01	1.000000000000000000e+00
2.325000000000000000e+03	1.393550334516796170e+02	2.610478950276155885e+01	-9.952024398099648585e-04	3.391157929300229057e+01	3.766482097340629887e-01	0.000000000000000000e+00	0.000000000000000000e+00	3.106519379443561490e+01	1.000000000000000000e+00
2.325000000000000000e+03	1.090748486968814213e+01	9.079533220825640072e+00	9.398247601046942666e-04	-3.193544480621999426e+01	4.417998091259064397e-01	0.000000000000000000e+00	0.000000000000000000e+00	1.691227877931260082e+01	1.000000000000000000e+00
2.330000000000000000e+03	2.399000067998226626e+01	1.979741330891170037e+01	1.077322936646363249e-03	-3.684202251008525764e+01	3.698473008694522779e-01	0.000000000000000000e+00	0.000000000000000000e+00	1.691227877931260082e+01	1.000000000000000000e+00
2.332000000000000000e+03	7.462146013477169504e+01	1.802980403509258167e+01	8.819091115375830457e-04	-2.986874372616482276e+01	3.877660871124463116e-01	0.000000000000000000e+00	0.000000000000000000e+00	2.246718648967869214e+01	1.000000000000000000e+00
2.336000000000000000e+03	9.688213459239472058e+01	2.106902127868187691e+01	1.164569975707889331e-03	-3.995540471888723033e+01	4.184419322478185599e-01	0.000000000000000000e+00	0.000000000000000000e+00	1.519322469484744431e+01	1.000000000000000000e+00
2.341000000000000000e+03	1.374431744560973812e+02	1.034876533916980001e+01	-8.807201333970050144e-04	2.982631542797444268e+01	4.374753177870850385e-01	0.000000000000000000e+00	0.000000000000000000e+00	4.195380605181752287e+01	1.000000000000000000e+00
2.345000000000000000e+03	1.982475341812590841e+01	2.906848037468075674e+01	1.109173355332487149e-03	-3.797859434045239624e+01	3.976367303457725155e-01	0.000000000000000000e+00	0.000000000000000000e+00	1.138700091532669489e+01	1.000000000000000000e+00
2.346000000000000000e+03	5.488259940710990037e+01	1.783663238352192693e+01	-1.615654819044881185e-03	5.605222062246469505e+01	3.528369382001300680e-01	0.000000000000000000e+00	0.000000000000000000e+00	2.692572413697194378e+01	1.000000000000000000e+00
2.348000000000000000e+03	1.259117439354553198e+02	2.083369360055890951e+01	8.653829616463850705e-04	-2.927901344299765896e+01	3.751219319016902976e-01	0.000000000000000000e+00	0.000000000000000000e+00	7.449403388231738532e+00	1.000000000000000000e+00
2.353000000000000000e+03	6.481775510354795244e+01	1.161240716031267795e+01	-3.325374744242696416e-03	1.170630200077752789e+02	7.762838853188547272e-02	0.000000000000000000e+00	0.000000000000000000e+00	5.436898396393454647e+01	1.000000000000000000e+00
2.353000000000000000e+03	1.111544020893339457e+01	2.010050425154763687e+01	1.028516295728575895e-03	-3.510037340497730440e+01	4.146326593117792836e-01	0.000000000000000000e+00	0.000000000000000000e+00	5.436898396393454647e+01	1.000000000000000000e+00
2.361000000000000000e+03	1.045475075176999553e+02	2.565375125446605509e+01	2.540799171277786060e-03	-8.906569589678736065e+01	1.153878813508302237e-01	0.000000000000000000e+00	0.000000000000000000e+00	1.342721686722937768e+01	1.000000000000000000e+00
2.362000000000000000e+03	1.174385260825505100e+02	2.189718458258500888e+01	-1.102898085741407623e-03	3.775466338634259245e+01	3.683875548212478535e-01	0.000000000000000000e+00	0.000000000000000000e+00	8.297962725096857284e+00	1.000000000000000000e+00
2.363000000000000000e+03	1.185517112172215946e+02	3.012014051357747491e+01	1.046345370261869516e-03	-3.573659813017647480e+01	3.416175011857827126e-01	0.000000000000000000e+00	0.000000000000000000e+00	8.297962725096857284e+00	1.000000000000000000e+00
2.367000000000000000e+03	8.754910543262749201e+00	2.758810505118002965e+01	-8.540748856081331825e-04	2.887548842791438375e+01	4.521842011310365228e-01	0.000000000000000000e+00	0.000000000000000000e+00	4.686480487568476860e+01	1.000000000000000000e+00
2.369000000000000000e+03	5.444463632857516444e+01	1.715935183236406658e+01	1.831126991994233262e-03	-6.374127502440649806e+01	2.303148366106937406e-01	0.000000000000000000e+00	0.000000000000000000e+00	4.299963766051588010e+01	1.000000000000000000e+00
2.370000000000000000e+03	1.087321464973893370e+02	2.772920509770611019e+01	1.324379623926797258e-03	-4.565816003197908657e+01	3.582618627755060903e-01	0.000000000000000000e+00	0.000000000000000000e+00	2.956364877843089900e+01	1.000000000000000000e+00
2.373000000000000000e+03	1.242789147468145039e+01	8.018127033768850609e+00	-1.801448206058078134e-03	6.268219720232353609e+01	1.717602303452383516e-01	0.000000000000000000e+00	0.000000000000000000e+00	4.299963766051588010e+01	1.000000000000000000e+00
2.375000000000000000e+03	9.048973748099828640e+01	4.464987028466963714e+00	1.242694894540781643e-03	-4.274326703461463950e+01	2.970308908709797802e-01	0.000000000000000000e+00	0.000000000000000000e+00	2.956364877843089900e+01	1.000000000000000000e+00
2.379000000000000000e+03	1.128444974899360176e+02	2.458318267192369788e+01	-2.405081759264278939e-03	8.422266419585447750e+01	1.722453077178602854e-01	0.000000000000000000e+00	0.000000000000000000e+00	3.007452561563695070e+01	1.000000000000000000e+00
2.381000000000000000e+03	2.720406849373441815e+01	9.095148847577553042e+00	1.006376574248055589e-03	-3.431032464565294049e+01	3.744018597529866765e-01	0.000000000000000000e+00	0.000000000000000000e+00	1.496113882609779289e+01	1.000000000000000000e+00
2.385000000000000000e+03	1.124303547530054459e+02	1.096489236818453961e+01	-2.219068816583413990e-03	7.758485284341294630e+01	1.602584710684312741e-01	0.000000000000000000e+00	0.000000000000000000e+00	2.487994801502874509e+01	1.000000000000000000e+00
2.386000000000000000e+03	1.272296100717035294e+01	1.285456382019616939e+01	-2.025483885811683784e-03	7.067683755899918197e+01	2.121823123925984378e-01	0.000000000000000000e+00	0.000000000000000000e+00	1.496113882609779289e+01	1.000000000000000000e+00
2.386000000000000000e+03	1.250480780405255530e+02	3.240795353654633715e+01	8.413974963639249188e-04	-2.842309991649290168e+01	4.535424745945100256e-01	0.000000000000000000e+00	0.000000000000000000e+00	2.487994801502874509e+01	1.000000000000000000e+00
2.393000000000000000e+03	1.225122327044154673e+02	2.315578330037132915e+01	8.519951827010594989e-04	-2.880127490617055841e+01	4.535275574812953625e-01	0.000000000000000000e+00	0.000000000000000000e+00	4.440103408081837699e+01	1.000000000000000000e+00
2.398000000000000000e+03	1.271623228632891944e+01	1.475787422047980790e+01	-2.254427586703000672e-03	7.884661905347090283e+01	2.328001293703210184e-01	0.000000000000000000e+00	0.000000000000000000e+00	2.768501185943620158e+01	1.000000000000000000e+00
2.400000000000000000e+03	1.083200339770155125e+02	2.896581765510655160e+01	-2.993758023480124104e-03	1.052293851971386829e+02	1.097565145267571651e-01	0.000000000000000000e+00	0.000000000000000000e+00	1.240165382024434493e+01	1.000000000000000000e+00
2.401000000000000000e+03	3.986802648917712588e+01	9.350476211889954925e+00	1.558044552402721621e-03	-5.399641699706541687e+01	2.678804078189932492e-01	0.000000000000000000e+00	0.000000000000000000e+00	2.657330017266530220e+01	1.000000000000000000e+00
2.405000000000000000e+03	2.380860617669228319e+01	3.052204444132263106e+01	-5.863131483784382071e-03	2.076220437654142472e+02	3.597245591152753441e-02	0.000000000000000000e+00	0.000000000000000000e+00	1.182795327821538400e+01	1.000000000000000000e+00
2.407000000000000000e+03	3.549814627392577648e+01	2.871784626295739784e+01	8.217833926199714489e-04	-2.772317700455365141e+01	4.774344844262896626e-01	0.000000000000000000e+00	0.000000000000000000e+00	9.708151172981098753e+00	1.000000000000000000e+00
2.409000000000000000e+03	4.785244355302536690e+01	3.222604487441007137e+01	-1.931760037848351220e-03	6.733233253134172003e+01	2.326179982171441285e-01	0.000000000000000000e+00	0.000000000000000000e+00	1.284274576396208367e+01	1.000000000000000000e+00
2.411000000000000000e+03	6.245911501618729744e+01	2.402259527696956809e+01	-1.121261656089717626e-03	3.840996142083742626e+01	3.931468046077062350e-01	0.000000000000000000e+00	0.000000000000000000e+00	5.431839932136399263e+00	1.000000000000000000e+00
2.411000000000000000e+03	2.582309804076182047e+01	2.951887115857880417e+01	1.170599736748683577e-03	-4.017057478024022998e+01	4.987883030684927554e-01	0.000000000000000000e+00	0.000000000000000000e+00	9.708151172981098753e+00	1.000000000000000000e+00
2.418000000000000000e+03	1.253412857806597742e+02	1.954262782012263600e+01	8.017237043025977504e-04	-2.700735355205365096e+01	4.647383860224705288e-01	0.000000000000000000e+00	0.000000000000000000e+00	4.389237580971856900e+00	1.000000000000000000e+00
2.419000000000000000e+03	1.099863990366586961e+02	2.429442965776835806e+01	9.089973711473900951e-04	-3.083537945895008292e+01	3.839576300112667040e-01	0.000000000000000000e+00	0.000000000000000000e+00	1.216651787811893826e+01	1.000000000000000000e+00
2.428000000000000000e+03	1.305646744688869489e+02	1.195028659505881308e+01	-8.128511082393134139e-04	2.740443134196343777e+01	4.689263066340647601e-01	0.000000000000000000e+00	0.000000000000000000e+00	4.845479857334808571e+00	1.000000000000000000e+00
2.433000000000000000e+03	1.309870437526952855e+02	1.677732287376364440e+01	-2.340259700752060461e-03	8.190951012345618665e+01	1.370758981899795614e-01	0.000000000000000000e+00	0.000000000000000000e+00	4.845479857334808571e+00	1.000000000000000000e+00
2.436000000000000000e+03	6.808053574477182224e+01	2.564064724118121674e+01	-2.037317239491885819e-03	7.109910693587077901e+01	1.870178184830942891e-01	0.000000000000000000e+00	0.000000000000000000e+00	1.980902227040790820e+01	1.000000000000000000e+00
2.437000000000000000e+03	9.234908232494706937e+00	2.665324945670238321e+01	-1.959683162482286998e-03	6.832876015094437605e+01	2.313568704367956474e-01	0.000000000000000000e+00	0.000000000000000000e+00	1.773024844690020174e+01	1.000000000000000000e+00
2.437000000000000000e+03	3.984189824879760522e+01	1.722627176388073522e+01	1.037205491533147545e-03	-3.541044453080282040e+01	4.294642796898417991e-01	0.000000000000000000e+00	0.000000000000000000e+00	1.349113131831639656e+01	1.000000000000000000e+00
2.438000000000000000e+03	3.487352145245412061e+01	4.683311337505582372e+00	-1.254134912961880205e-03	4.315150037071098410e+01	3.957950543798109955e-01	0.000000000000000000e+00	0.000000000000000000e+00	1.316349984253783845e+01	1.000000000000000000e+00
2.439000000000000000e+03	2.319469816919731286e+01	1.075643366650179544e+01	-2.748445126594597186e-03	9.647547426825914840e+01	1.047628222253786934e-01	0.000000000000000000e+00	0.000000000000000000e+00	7.626078363381637359e+00	1.000000000000000000e+00
2.440000000000000000e+03	1.346376934211695016e+02	2.445765341687853578e+01	-2.479503737114904360e-03	8.687838826713894491e+01	1.405820050202278848e-01	0.000000000000000000e+00	0.000000000000000000e+00	6.212547994358130765e+00	1.000000000000000000e+00
2.441000000000000000e+03	7.266425841879190273e+01	6.092135565734810854e+00	-1.830830452384445313e-03	6.373069310489094619e+01	2.444496669335798344e-01	0.000000000000000000e+00	0.000000000000000000e+00	1.141277634492782411e+01	1.000000000000000000e+00
2.442000000000000000e+03	7.462783864999371986e+01	1.733472497276100199e+01	1.089676844699121339e-03	-3.728286770041325582e+01	4.437765008601837202e-01	0.000000000000000000e+00	0.000000000000000000e+00	1.141277634492782411e+01	1.000000000000000000e+00
2.442000000000000000e+03	2.482380415670986196e+01	1.820647292048484545e+01	1.201688433980329989e-03	-4.127996482828051938e+01	3.629202322847385753e-01	0.000000000000000000e+00	0.000000000000000000e+00	7.626078363381637359e+00	1.000000000000000000e+00
2.444000000000000000e+03	1.352052470694224553e+02	3.064422237216853517e+01	9.145647738589228861e-04	-3.103405041372138129e+01	4.240332790021269505e-01	0.000000000000000000e+00	0.000000000000000000e+00	6.212547994358130765e+00	1.000000000000000000e+00
2.446000000000000000e+03	1.365559317280950324e+02	1.800454172758136195e+01	-2.632335816576688182e-03	9.233215130882771859e+01	1.991971747657932390e-01	0.000000000000000000e+00	0.000000000000000000e+00	6.506918265729091821e+00	1.000000000000000000e+00
2.446000000000000000e+03	1.345024424042653663e+02	2.417893780442940255e+01	2.349629673154576999e-03	-8.224387454073328740e+01	2.270865558019025121e-01	0.000000000000000000e+00	0.000000000000000000e+00	6.503371351784576149e+00	1.000000000000000000e+00
2.448000000000000000e+03	8.410974925376274314e+01	1.552144694825040006e+01	-3.378392687440086219e-03	1.189549480648595363e+02	1.052181929245414871e-01	0.000000000000000000e+00	0.000000000000000000e+00	1.040050055611533253e+01	1.000000000000000000e+00
2.448000000000000000e+03	2.349226090961925451e+01	1.251119393278251479e+01	-2.777885728561262871e-03	9.752605257286842289e+01	2.143445894683992936e-01	0.000000000000000000e+00	0.000000000000000000e+00	2.576154811547979762e+01	1.000000000000000000e+00
2.449000000000000000e+03	4.686601651487058717e+01	2.334285632653180187e+01	1.108348529941920310e-03	-3.794916071469292973e+01	4.605447620695222177e-01	0.000000000000000000e+00	0.000000000000000000e+00	2.576154811547979762e+01	1.000000000000000000e+00
2.450000000000000000e+03	7.404126741520337873e+01	1.812837718980953738e+01	-9.433446201182886818e-04	3.206104986584924177e+01	3.806922265622656454e-01	0.000000000000000000e+00	0.000000000000000000e+00	1.040050055611533253e+01	1.000000000000000000e+00
2.456000000000000000e+03	1.060277142529392904e+02	6.254690301009693698e+00	1.002280505553670249e-03	-3.416415776668141291e+01	4.010108639397784724e-01	0.000000000000000000e+00	0.000000000000000000e+00	8.205338502348723750e+00	1.000000000000000000e+00
2.458000000000000000e+03	9.092974464364047549e+01	2.546355710295802766e+01	-6.905458947002204688e-04	2.304000958080988326e+01	4.753997657404747113e-01	0.000000000000000000e+00	0.000000000000000000e+00	9.898058404365290386e+00	1.000000000000000000e+00
2.459000000000000000e+03	3.360662804840352891e+01	1.395580541676867448e+01	1.049132474913497346e-03	-3.583605505306789496e+01	3.996862675501335893e-01	0.000000000000000000e+00	0.000000000000000000e+00	1.961654430777441505e+01	1.000000000000000000e+00
2.460000000000000000e+03	9.789181097797487041e+01	5.189487109806430354e+00	-9.269830673431818510e-04	3.147719317722890153e+01	4.860261031488612993e-01	0.000000000000000000e+00	0.000000000000000000e+00	8.205338502348723750e+00	1.000000000000000000e+00
2.460000000000000000e+03	2.671497489324113772e+01	3.232191353383629462e+01	1.461225086592648006e-03	-5.054144585350347540e+01	3.264760481153631266e-01	0.000000000000000000e+00	0.000000000000000000e+00	1.961654430777441505e+01	1.000000000000000000e+00
2.465000000000000000e+03	1.358888879977167221e+02	1.787507570089525544e+01	2.574396499623690573e-03	-9.026460563012115301e+01	2.232033567542263119e-01	0.000000000000000000e+00	0.000000000000000000e+00	3.307234658960815032e+00	1.000000000000000000e+00
2.465000000000000000e+03	6.798086413181614773e+01	1.413559529806050463e+01	1.406034709469155316e-03	-4.857199519842529867e+01	3.527925371021762846e-01	0.000000000000000000e+00	0.000000000000000000e+00	3.122014722818710553e+01	1.000000000000000000e+00
2.466000000000000000e+03	1.391501638170952901e+02	1.842451279408091480e+01	-2.151110612796308837e-03	7.515978644701974076e+01	2.803772153956167745e-01	0.000000000000000000e+00	0.000000000000000000e+00	3.307234658960815032e+00	1.000000000000000000e+00
2.468000000000000000e+03	1.002528845403484326e+02	1.027210064973442272e+01	-2.688082101961440217e-03	9.432143936938059881e+01	1.634330645924858549e-01	0.000000000000000000e+00	0.000000000000000000e+00	3.250245978608955255e+01	1.000000000000000000e+00
2.470000000000000000e+03	1.375859646295383776e+01	6.400380589257167685e+00	-2.408579172686127218e-03	8.434746825615879118e+01	1.220152649682023638e-01	0.000000000000000000e+00	0.000000000000000000e+00	1.872612100174890415e+01	1.000000000000000000e+00
2.471000000000000000e+03	3.790478290898429492e+01	1.177509376200844926e+01	-1.116949433657216800e-03	3.825608116603270759e+01	4.270719984644905098e-01	0.000000000000000000e+00	0.000000000000000000e+00	1.203241846820382044e+01	1.000000000000000000e+00
2.472000000000000000e+03	2.798200118570810702e+01	1.858078969014015058e+01	-3.457945050073025616e-03	1.217937482482662830e+02	9.930952659427028095e-02	0.000000000000000000e+00	0.000000000000000000e+00	8.642424654997228117e+00	1.000000000000000000e+00
2.475000000000000000e+03	1.148525753647583372e+02	3.128891497003764499e+01	-2.922073823801009038e-03	1.026713578493477712e+02	9.609272578435035239e-02	0.000000000000000000e+00	0.000000000000000000e+00	2.229541931209783101e+01	1.000000000000000000e+00
2.477000000000000000e+03	5.618508761332819290e+00	4.986616246859358448e+00	-2.385136556935093903e-03	8.351092613860247127e+01	2.570224199742263682e-01	0.000000000000000000e+00	0.000000000000000000e+00	1.494964064219226962e+01	1.000000000000000000e+00
2.479000000000000000e+03	8.902152871663236056e+01	1.417368976517633250e+01	7.743549564814809251e-04	-2.603070868868626420e+01	4.684335549625802120e-01	0.000000000000000000e+00	0.000000000000000000e+00	1.763924660411860046e+01	1.000000000000000000e+00
2.481000000000000000e+03	1.251310270260837854e+01	1.825146942040083076e+01	-1.220892022337154593e-03	4.196523863216436467e+01	2.867044001704542877e-01	0.000000000000000000e+00	0.000000000000000000e+00	6.678012920967543842e+00	1.000000000000000000e+00
2.483000000000000000e+03	2.464042229754796054e+01	2.498580785408424632e+01	8.636727957511865228e-04	-2.921798672931793917e+01	4.856894039708969935e-01	0.000000000000000000e+00	0.000000000000000000e+00	1.007803692987439703e+01	1.000000000000000000e+00
2.485000000000000000e+03	1.456958434257873947e+01	2.460495191719534702e+01	1.024563786169383102e-03	-3.495932938704756054e+01	4.268124673828675997e-01	0.000000000000000000e+00	0.000000000000000000e+00	6.678012920967543842e+00	1.000000000000000000e+00
2.487000000000000000e+03	1.366604404172302338e+02	1.286787927836591550e+01	-8.951570139215302103e-04	3.034149081339880993e+01	4.641241443534822597e-01	0.000000000000000000e+00	0.000000000000000000e+00	2.836701971797271682e+01	1.000000000000000000e+00
2.488000000000000000e+03	1.040146002218902055e+02	8.191363702129150326e+00	-9.715011284253406145e-04	3.306580570591095380e+01	4.758833484392337443e-01	0.000000000000000000e+00	0.000000000000000000e+00	2.576671441779826210e+01	1.000000000000000000e+00
2.489000000000000000e+03	1.151907484491123483e+02	3.140810944074489441e+01	2.250348335118768778e-03	-7.870105228760486682e+01	1.470082495800230094e-01	0.000000000000000000e+00	0.000000000000000000e+00	2.576671441779826210e+01	1.000000000000000000e+00
2.491000000000000000e+03	1.300121290953156894e+01	2.065446628669351270e+01	1.144651361768158401e-03	-3.924461545966410370e+01	3.705963036028346869e-01	0.000000000000000000e+00	0.000000000000000000e+00	4.094776722655053902e+01	1.000000000000000000e+00
2.493000000000000000e+03	5.262877981042292674e+01	1.034061238259220161e+01	-2.980627099648675178e-03	1.047608124514992909e+02	1.125275539806955827e-01	0.000000000000000000e+00	0.000000000000000000e+00	4.094776722655053902e+01	1.000000000000000000e+00
2.495000000000000000e+03	1.289312047146989642e+02	1.001348675793756549e+01	-9.816331180682829997e-04	3.342736246054027305e+01	4.129300311298843562e-01	0.000000000000000000e+00	0.000000000000000000e+00	7.630312613154843859e+01	1.000000000000000000e+00
2.501000000000000000e+03	1.399174138448143481e+02	1.775327691496058335e+01	-2.695448613827556520e-03	9.458431094911091463e+01	1.067394484782426822e-01	0.000000000000000000e+00	0.000000000000000000e+00	8.175157895230587712e+01	1.000000000000000000e+00
2.505000000000000000e+03	5.818747522519761617e+01	1.963417947192165514e+01	-2.464831430799150919e-03	8.635481178893496690e+01	1.666545270450039418e-01	0.000000000000000000e+00	0.000000000000000000e+00	1.554039156536464183e+01	1.000000000000000000e+00
2.507000000000000000e+03	4.585420748934102164e+01	3.184923674107129798e+01	-2.399590942569633945e-03	8.402672618818357364e+01	2.111825608399932053e-01	0.000000000000000000e+00	0.000000000000000000e+00	1.735848833086933141e+01	1.000000000000000000e+00
2.509000000000000000e+03	9.314378932974918257e+01	3.027283873281549020e+01	9.753572960584126414e-04	-3.320341179354561234e+01	4.531617650340949988e-01	0.000000000000000000e+00	0.000000000000000000e+00	2.811447866848190813e+01	1.000000000000000000e+00
2.510000000000000000e+03	1.406383486110076433e+02	2.758995804976007094e+01	6.902569215967230753e-04	-2.302969766961004794e+01	4.826765220323077088e-01	0.000000000000000000e+00	0.000000000000000000e+00	4.003015492589126723e+01	1.000000000000000000e+00
2.513000000000000000e+03	7.497045547527557119e+01	8.821641856781562652e+00	1.160519878936926109e-03	-3.981087833304907520e+01	4.267597827575043690e-01	0.000000000000000000e+00	0.000000000000000000e+00	4.335902860027421646e+00	1.000000000000000000e+00
2.515000000000000000e+03	1.018684640201817473e+02	1.762455027060233803e+01	1.140544469570429912e-03	-3.909806234749650145e+01	3.452140532378472626e-01	0.000000000000000000e+00	0.000000000000000000e+00	6.979771193448796041e+00	1.000000000000000000e+00
2.516000000000000000e+03	1.254538655223389298e+02	1.581958806062339917e+01	-2.781447506448087720e-03	9.765315345816865999e+01	1.075010810301386677e-01	0.000000000000000000e+00	0.000000000000000000e+00	1.493947598444261970e+01	1.000000000000000000e+00
2.517000000000000000e+03	1.390523767547655325e+02	9.633439424249932159e+00	-8.880871657606378240e-04	3.008920558148931690e+01	4.703270722444586882e-01	0.000000000000000000e+00	0.000000000000000000e+00	1.493947598444261970e+01	1.000000000000000000e+00
2.517000000000000000e+03	6.147559974835269969e+01	1.375839304731123924e+01	1.734009503701754032e-03	-6.027566904550199922e+01	2.515547865161539276e-01	0.000000000000000000e+00	0.000000000000000000e+00	8.701052406229164760e+00	1.000000000000000000e+00
2.519000000000000000e+03	1.039048994594235324e+02	1.094846334676006805e+01	-2.942131484586633147e-03	1.033871089500368186e+02	1.420403332640775007e-01	0.000000000000000000e+00	0.000000000000000000e+00	6.979771193448796041e+00	1.000000000000000000e+00
2.520000000000000000e+03	2.530843450780691484e+01	2.885687038021708162e+01	1.149237668679513671e-03	-3.940827632994131591e+01	4.883632098427154178e-01	0.000000000000000000e+00	0.000000000000000000e+00	9.507151761569110349e+00	1.000000000000000000e+00
2.520000000000000000e+03	6.840521587144802140e+01	3.060657954372619116e+01	9.316797884046715533e-04	-3.164479414053764827e+01	3.784954266916840115e-01	0.000000000000000000e+00	0.000000000000000000e+00	1.821760049598853826e+01	1.000000000000000000e+00
2.522000000000000000e+03	6.108957539609833276e+01	5.065907891993863821e+00	-2.223407043255805782e-03	7.773966105105940017e+01	1.973424900601618015e-01	0.000000000000000000e+00	0.000000000000000000e+00	8.701052406229164760e+00	1.000000000000000000e+00
2.522000000000000000e+03	7.266960089404975065e+01	1.142708074576462884e+01	-1.449576610403362784e-03	5.012577376975746546e+01	3.861651393452264491e-01	0.000000000000000000e+00	0.000000000000000000e+00	1.143418902665201919e+01	1.000000000000000000e+00
2.523000000000000000e+03	1.596539945010718853e+01	2.709799843260391938e+01	1.343716232140960325e-03	-4.634818060620276015e+01	3.220098124933102879e-01	0.000000000000000000e+00	0.000000000000000000e+00	9.507151761569110349e+00	1.000000000000000000e+00
2.526000000000000000e+03	9.434171328393286160e+01	1.578354298827157720e+01	-1.602185453894708822e-03	5.557157070845636326e+01	2.952674773817980380e-01	0.000000000000000000e+00	0.000000000000000000e+00	2.195182638867703417e+01	1.000000000000000000e+00
2.535000000000000000e+03	1.281140996233138729e+01	1.761925267814466523e+01	1.207977317810114215e-03	-4.150438160207000493e+01	4.717231323643843455e-01	0.000000000000000000e+00	0.000000000000000000e+00	1.903583987499199282e+01	1.000000000000000000e+00
2.538000000000000000e+03	3.163155685007175322e+01	2.047674648744887449e+01	-1.395379289197179419e-03	4.819175999206278505e+01	3.467207255557118728e-01	0.000000000000000000e+00	0.000000000000000000e+00	1.903583987499199282e+01	1.000000000000000000e+00
2.541000000000000000e+03	1.289142402110901457e+02	1.074240969478616847e+01	-9.612286715294366107e-04	3.269923642305151645e+01	4.260564188862038248e-01	0.000000000000000000e+00	0.000000000000000000e+00	1.467706251138521623e+01	1.000000000000000000e+00
2.546000000000000000e+03	1.221389780001461247e+02	2.376208657004168501e+01	9.893514239338867689e-04	-3.370278769470915847e+01	3.901783524608024578e-01	0.000000000000000000e+00	0.000000000000000000e+00	1.113503128983187196e+01	1.000000000000000000e+00
2.550000000000000000e+03	1.290919247815159565e+02	1.506464712610338630e+01	-1.449283811677750397e-03	5.011532534247687209e+01	2.714599663946403174e-01	0.000000000000000000e+00	0.000000000000000000e+00	9.174249341344792086e+00	1.000000000000000000e+00
2.554000000000000000e+03	1.211046372103110826e+02	2.419436973505655786e+01	-8.508903590628397705e-04	2.876184963402268124e+01	4.306184621198707596e-01	0.000000000000000000e+00	0.000000000000000000e+00	1.205291085375092841e+01	1.000000000000000000e+00
2.562000000000000000e+03	8.483020483507267784e+01	1.680808945827713785e+01	1.323585946949735592e-03	-4.562983792722345555e+01	3.090425256565516587e-01	0.000000000000000000e+00	0.000000000000000000e+00	1.218270798682797107e+01	1.000000000000000000e+00
2.565000000000000000e+03	1.090272621632008168e+02	2.432204965885246750e+01	-9.363799847471884026e-04	3.181251911811939337e+01	4.685388882218644024e-01	0.000000000000000000e+00	0.000000000000000000e+00	8.057021743971853667e+00	1.000000000000000000e+00
2.566000000000000000e+03	1.249212138009703494e+02	2.281654261647640425e+01	-2.641168231373552857e-03	9.264733315780630107e+01	1.178210491600911736e-01	0.000000000000000000e+00	0.000000000000000000e+00	8.284740688126197128e+00	1.000000000000000000e+00
2.566000000000000000e+03	8.674114162898258940e+01	2.883999265195366135e+01	-8.465412773995509461e-04	2.860665406955702750e+01	4.421888024798944494e-01	0.000000000000000000e+00	0.000000000000000000e+00	1.218270798682797107e+01	1.000000000000000000e+00
2.567000000000000000e+03	1.034753625116240556e+02	1.848321333286617829e+01	-8.745860962120412686e-04	2.960742430633616706e+01	4.426792851503358328e-01	0.000000000000000000e+00	0.000000000000000000e+00	8.057021743971853667e+00	1.000000000000000000e+00
2.568000000000000000e+03	1.173496389832173179e+02	2.617930681407662874e+01	-2.526088304829116928e-03	8.854074341278328575e+01	1.723882637754216018e-01	0.000000000000000000e+00	0.000000000000000000e+00	8.284740688126197128e+00	1.000000000000000000e+00
2.574000000000000000e+03	1.430065756793784146e+02	1.402656135913854563e+01	-2.203738930905806224e-03	7.703781085958155472e+01	1.729179162446385920e-01	0.000000000000000000e+00	0.000000000000000000e+00	7.604171699221190295e+01	1.000000000000000000e+00
2.574000000000000000e+03	4.469241965073160827e+01	6.953739224200995217e+00	-1.765781919304716891e-03	6.140945736121972942e+01	1.894509324757056579e-01	0.000000000000000000e+00	0.000000000000000000e+00	2.295585109667078783e+01	1.000000000000000000e+00
2.579000000000000000e+03	6.698126082871443998e+01	1.244724980625855260e+01	1.254183483661788214e-03	-4.315323360033790578e+01	3.086830958382722478e-01	0.000000000000000000e+00	0.000000000000000000e+00	2.088134642989031775e+01	1.000000000000000000e+00
2.580000000000000000e+03	5.587139614526774523e+01	3.012779095862707734e+01	-2.903493759586503551e-03	1.020083343016598576e+02	1.387331174490527008e-01	0.000000000000000000e+00	0.000000000000000000e+00	2.088134642989031775e+01	1.000000000000000000e+00
2.580000000000000000e+03	3.647707531563081318e+01	1.895888742941896865e+01	-1.189824146201271492e-03	4.085659157815361198e+01	4.161467182062581482e-01	0.000000000000000000e+00	0.000000000000000000e+00	2.238043981890539769e+01	1.000000000000000000e+00
2.586000000000000000e+03	6.751087998414901392e+01	1.371705650129702647e+01	-1.087336133639393550e-03	3.719934018764386963e+01	3.790369428779978289e-01	0.000000000000000000e+00	0.000000000000000000e+00	5.745484917225912369e+01	1.000000000000000000e+00
2.592000000000000000e+03	5.410029184413166092e+01	8.150826910340263964e+00	-2.309698332617308048e-03	8.081893764270658664e+01	2.791244616835124592e-01	0.000000000000000000e+00	0.000000000000000000e+00	2.262590612552314795e+01	1.000000000000000000e+00
2.596000000000000000e+03	4.182038995099085810e+01	2.715439598290720724e+01	-4.106624740414258241e-03	1.449416719926510950e+02	7.796575198588617805e-02	0.000000000000000000e+00	0.000000000000000000e+00	9.197089459564393721e+00	1.000000000000000000e+00
2.598000000000000000e+03	1.623991670778606178e+01	1.343062874481343805e+01	-9.135688624063010134e-04	3.099851163748911631e+01	4.703637088500156604e-01	0.000000000000000000e+00	0.000000000000000000e+00	9.292478263890110668e+00	1.000000000000000000e+00
2.599000000000000000e+03	3.967067336466498517e+01	1.821207116630018064e+01	-1.093774111894135499e-03	3.742907734748986570e+01	3.719037804764917521e-01	0.000000000000000000e+00	0.000000000000000000e+00	9.197089459564393721e+00	1.000000000000000000e+00
2.603000000000000000e+03	5.298299954640326348e+01	3.053654149244389515e+01	-1.017811303363422249e-03	3.471836923459477475e+01	4.421308654334775712e-01	0.000000000000000000e+00	0.000000000000000000e+00	1.794337427352961356e+01	1.000000000000000000e+00
2.606000000000000000e+03	2.417761176319484662e+01	1.928994943620794444e+01	-9.255701067706348850e-04	3.142677213881172094e+01	4.348066144281909073e-01	0.000000000000000000e+00	0.000000000000000000e+00	3.092306902977778904e+01	1.000000000000000000e+00
2.610000000000000000e+03	1.431810558407719611e+02	2.862006464621704893e+01	-8.952231466816589021e-04	3.034385073943204247e+01	4.059769160379531616e-01	0.000000000000000000e+00	0.000000000000000000e+00	4.566212776660598394e+01	1.000000000000000000e+00
2.610000000000000000e+03	1.021128581248820950e+02	8.659276872623845378e+00	1.031330290731671167e-03	-3.520078990131382568e+01	4.026011889685062739e-01	0.000000000000000000e+00	0.000000000000000000e+00	1.236757210655070693e+01	1.000000000000000000e+00
2.612000000000000000e+03	9.034238841455416491e+01	4.862846627119020937e+00	-3.023734908633989374e-03	1.062991005928385704e+02	1.579096341428416483e-01	0.000000000000000000e+00	0.000000000000000000e+00	1.236757210655070693e+01	1.000000000000000000e+00
2.613000000000000000e+03	5.014221756907254957e+01	3.148940473731329703e+01	1.521482980588442476e-03	-5.269172919978510095e+01	2.975399895969229602e-01	0.000000000000000000e+00	0.000000000000000000e+00	7.640020419352695491e+00	1.000000000000000000e+00
2.616000000000000000e+03	5.751014222721983771e+01	2.946861324881397337e+01	-1.782802805072339304e-03	6.201684213320719152e+01	2.429938804093206839e-01	0.000000000000000000e+00	0.000000000000000000e+00	7.534391244311945179e+00	1.000000000000000000e+00
2.618000000000000000e+03	3.063262334117495911e+01	2.348527127729218122e+01	-2.132407196144402595e-03	7.449236110772781672e+01	1.910274555872144564e-01	0.000000000000000000e+00	0.000000000000000000e+00	2.108768406874127521e+01	1.000000000000000000e+00
2.619000000000000000e+03	1.375791601883344306e+01	7.534785628297711924e+00	-1.144047314942433710e-03	3.922306024517518352e+01	3.976269107869945252e-01	0.000000000000000000e+00	0.000000000000000000e+00	1.072027386124330484e+01	1.000000000000000000e+00
2.619000000000000000e+03	4.572462606515714789e+00	1.306214641534581844e+01	-1.310004376984885395e-03	4.514518402090183002e+01	3.646205127925793432e-01	0.000000000000000000e+00	0.000000000000000000e+00	1.072027386124330484e+01	1.000000000000000000e+00
2.620000000000000000e+03	5.022418765719852729e+01	3.138744555674243841e+01	-1.002341312776968514e-03	3.416632765266516714e+01	4.613909699061344849e-01	0.000000000000000000e+00	0.000000000000000000e+00	7.534391244311945179e+00	1.000000000000000000e+00
2.623000000000000000e+03	8.313524959184394447e+01	1.827087978370625976e+01	8.208878874940160652e-04	-2.769122119542786109e+01	4.538944463781259264e-01	0.000000000000000000e+00	0.000000000000000000e+00	3.254629798375286498e+01	1.000000000000000000e+00
2.630000000000000000e+03	7.459564119592234022e+01	1.891472147881013299e+01	-3.102057165319871586e-03	1.090940048456589864e+02	1.016414649190979791e-01	0.000000000000000000e+00	0.000000000000000000e+00	5.795847085597858950e+01	1.000000000000000000e+00
2.633000000000000000e+03	1.731974607302019109e+01	1.004588943430542258e+01	-3.189936717688130266e-03	1.122299580860649399e+02	1.277966338572265048e-01	0.000000000000000000e+00	0.000000000000000000e+00	1.577965773177316855e+01	1.000000000000000000e+00
2.636000000000000000e+03	1.333924900704460548e+01	2.531524571542180979e+01	1.063456903306173301e-03	-3.634721762074615725e+01	4.437644045443531748e-01	0.000000000000000000e+00	0.000000000000000000e+00	1.577965773177316855e+01	1.000000000000000000e+00
2.641000000000000000e+03	6.428786879417043565e+01	1.303574449830222370e+01	1.160051353015252714e-03	-3.979415913793837234e+01	3.483370229770685889e-01	0.000000000000000000e+00	0.000000000000000000e+00	5.240751862428091101e+01	1.000000000000000000e+00
2.649000000000000000e+03	8.930637276072813435e+00	2.885839679420260140e+01	1.241790101534934534e-03	-4.271097979051611304e+01	3.289302709481725095e-01	0.000000000000000000e+00	0.000000000000000000e+00	2.121101665793045754e+01	1.000000000000000000e+00
2.653000000000000000e+03	1.740711431516126950e+01	9.414720067081018939e+00	1.334295667747851469e-03	-4.601201083019815030e+01	3.784676566954716659e-01	0.000000000000000000e+00	0.000000000000000000e+00	2.121101665793045754e+01	1.000000000000000000e+00
2.663000000000000000e+03	1.091245786200874477e+02	2.479822493774519288e+01	-2.690233289412354966e-03	9.439820379381858118e+01	1.084904677702778208e-01	0.000000000000000000e+00	0.000000000000000000e+00	3.297379351090901167e+01	1.000000000000000000e+00
2.668000000000000000e+03	3.068390443459764683e+01	4.758444450680857862e+00	8.469426487977506010e-04	-2.862097687734189222e+01	4.768424766139920390e-01	0.000000000000000000e+00	0.000000000000000000e+00	2.350716816697732980e+01	1.000000000000000000e+00
2.668000000000000000e+03	5.278262437349785330e+01	1.295490406262459793e+01	1.087631453549933649e-03	-3.720987858258850878e+01	4.230349499813995662e-01	0.000000000000000000e+00	0.000000000000000000e+00	1.667449584920339589e+01	1.000000000000000000e+00
2.668000000000000000e+03	5.421396639130937700e+01	3.246951318396747865e+01	1.727410613714777969e-03	-6.004018980283331786e+01	3.572476965428230677e-01	0.000000000000000000e+00	0.000000000000000000e+00	1.956703117825367855e+01	1.000000000000000000e+00
2.670000000000000000e+03	6.920494831965555704e+01	1.006594438264348668e+01	1.048342523815320396e-03	-3.580786590508829192e+01	4.497178587499041091e-01	0.000000000000000000e+00	0.000000000000000000e+00	1.186822042653570186e+01	1.000000000000000000e+00
2.671000000000000000e+03	1.155891127861931551e+02	1.154333718302778067e+01	-1.396028464902269138e-03	4.821492561593212400e+01	2.380834473465107681e-01	0.000000000000000000e+00	0.000000000000000000e+00	1.581422099894092703e+01	1.000000000000000000e+00
2.675000000000000000e+03	6.865182267288906814e+01	2.192126842341641080e+01	1.403963108520470864e-03	-4.849807079243115027e+01	2.695505559137510998e-01	0.000000000000000000e+00	0.000000000000000000e+00	1.186822042653570186e+01	1.000000000000000000e+00
2.675000000000000000e+03	4.843098178110740548e+01	8.359876384368250868e+00	-2.605628233034349654e-03	9.137909987768205156e+01	1.439002479049054095e-01	0.000000000000000000e+00	0.000000000000000000e+00	2.084390447491681186e+01	1.000000000000000000e+00
2.677000000000000000e+03	8.276507145792936626e+01	1.411461990226818131e+01	8.129916350346936627e-04	-2.740944599494539347e+01	4.838397047166367315e-01	0.000000000000000000e+00	0.000000000000000000e+00	1.612847024367739834e+01	1.000000000000000000e+00
2.689000000000000000e+03	6.504271642202247961e+01	2.446997329519548003e+01	-2.142133048335133263e-03	7.483942497948517314e+01	2.463656496633164217e-01	0.000000000000000000e+00	0.000000000000000000e+00	8.389192013909564594e+00	1.000000000000000000e+00
2.692000000000000000e+03	6.834608090189801999e+01	3.218141451972287825e+01	1.117913521340614452e-03	-3.829048432141198077e+01	4.530681722643035148e-01	0.000000000000000000e+00	0.000000000000000000e+00	8.389192013909564594e+00	1.000000000000000000e+00
2.696000000000000000e+03	4.335004533576110930e+01	1.504774209294947163e+01	9.452834499686471907e-04	-3.213023637838800539e+01	4.350286483075561650e-01	0.000000000000000000e+00	0.000000000000000000e+00	3.030452977446699592e+01	1.000000000000000000e+00
2.698000000000000000e+03	8.201234711281843204e+01	9.318579994819451429e+00	7.115679390389732881e-04	-2.379017439489330954e+01	4.905783045692511113e-01	0.000000000000000000e+00	0.000000000000000000e+00	7.626691856759314270e+00	1.000000000000000000e+00
2.702000000000000000e+03	6.948535451715409295e+01	2.824639129931867387e+01	1.820127544540373673e-03	-6.334876331996516541e+01	3.072475696606874473e-01	0.000000000000000000e+00	0.000000000000000000e+00	1.811371677763062848e+01	1.000000000000000000e+00
2.703000000000000000e+03	8.810625753448358921e+01	1.390450241573758383e+01	-9.394175361420169668e-04	3.192091315157549403e+01	3.820617251668817493e-01	0.000000000000000000e+00	0.000000000000000000e+00	7.626691856759314270e+00	1.000000000000000000e+00
2.706000000000000000e+03	1.284482795314678469e+02	1.157871190263851879e+01	-9.822381251254419868e-04	3.344895194057557575e+01	4.396493038627815597e-01	0.000000000000000000e+00	0.000000000000000000e+00	9.936683968166901693e+00	1.000000000000000000e+00
2.706000000000000000e+03	1.185864514790672644e+02	1.504940269469076419e+01	-8.821186709315941227e-04	2.987622178497368708e+01	4.755920401011868304e-01	0.000000000000000000e+00	0.000000000000000000e+00	1.045472845697827324e+01	1.000000000000000000e+00
2.707000000000000000e+03	1.079396362938073679e+02	3.102046123932699828e+01	1.611589464227153757e-03	-5.590714975819096111e+01	2.736197007469354237e-01	0.000000000000000000e+00	0.000000000000000000e+00	1.791750175700354575e+01	1.000000000000000000e+00
2.708000000000000000e+03	1.255247900857380330e+02	2.758545973621646041e+01	7.726579673364069928e-04	-2.597015218304855111e+01	4.957007971395598345e-01	0.000000000000000000e+00	0.000000000000000000e+00	7.790448194435855456e+00	1.000000000000000000e+00
2.712000000000000000e+03	1.269552455230773802e+02	1.992746520030987156e+01	8.921948891895856940e-04	-3.023578835587260372e+01	4.424390305593487449e-01	0.000000000000000000e+00	0.000000000000000000e+00	6.534733981042601947e+00	1.000000000000000000e+00
2.713000000000000000e+03	9.511565529316528966e+01	1.199498724700708685e+01	8.892788328986558260e-04	-3.013172983567865160e+01	4.465330015625780247e-01	0.000000000000000000e+00	0.000000000000000000e+00	1.501243680374978773e+01	1.000000000000000000e+00
2.713000000000000000e+03	1.490619672034206111e+01	8.580666724318229299e+00	9.538091023330047156e-04	-3.243447150974763105e+01	3.695109167718669818e-01	0.000000000000000000e+00	0.000000000000000000e+00	4.742437643355755128e+00	1.000000000000000000e+00
2.714000000000000000e+03	1.097337243538148783e+02	1.541336635480955053e+01	-9.612344752375093313e-04	3.269944352648624175e+01	4.499548584124993811e-01	0.000000000000000000e+00	0.000000000000000000e+00	1.501243680374978773e+01	1.000000000000000000e+00
2.715000000000000000e+03	6.262755994580184904e+01	1.633025931355765792e+01	-1.565093267988120667e-03	5.424794811989253418e+01	3.953301445993437913e-01	0.000000000000000000e+00	0.000000000000000000e+00	3.849731251166844004e+00	1.000000000000000000e+00
2.715000000000000000e+03	5.959723229222744578e+01	1.870461080779621810e+01	1.517743900215404174e-03	-5.255830133293807904e+01	3.337294538437987068e-01	0.000000000000000000e+00	0.000000000000000000e+00	3.849731251166844004e+00	1.000000000000000000e+00
2.716000000000000000e+03	1.402808824405921371e+02	2.436835922708888091e+01	-1.998260777128369001e-03	6.970538978089011550e+01	1.377220580798652616e-01	0.000000000000000000e+00	0.000000000000000000e+00	1.404614320781735692e+01	1.000000000000000000e+00
2.717000000000000000e+03	1.721297648791936297e+01	1.482662103635774109e+01	-1.123350986411664545e-03	3.848451849374935563e+01	4.045225632947367922e-01	0.000000000000000000e+00	0.000000000000000000e+00	6.658316466208929363e+00	1.000000000000000000e+00
2.720000000000000000e+03	9.445954893628911009e+01	7.213565303550519836e+00	-2.434949192442256629e-03	8.528847383339784471e+01	1.254091593569970353e-01	0.000000000000000000e+00	0.000000000000000000e+00	1.861647672528981090e+01	1.000000000000000000e+00
2.721000000000000000e+03	8.517199609215063560e+01	2.401272251657832157e+01	-8.624308880954703951e-04	2.917366965859700656e+01	4.560278074384473967e-01	0.000000000000000000e+00	0.000000000000000000e+00	1.722848669288354984e+01	1.000000000000000000e+00
2.722000000000000000e+03	3.494592082540795275e+01	2.244837385962204479e+01	-9.806287935366507676e-04	3.339152346632016588e+01	3.738965554531618052e-01	0.000000000000000000e+00	0.000000000000000000e+00	1.930151369648002557e+01	1.000000000000000000e+00
2.722000000000000000e+03	1.481948072691830021e+01	3.067346592781669656e+01	1.216444168645414809e-03	-4.180651841999245022e+01	3.325660593850450208e-01	0.000000000000000000e+00	0.000000000000000000e+00	1.602658151234657069e+01	1.000000000000000000e+00
2.723000000000000000e+03	7.597706040250642445e+01	9.443099618569855025e+00	1.207651601604414629e-03	-4.149275852522004016e+01	4.089083864520611789e-01	0.000000000000000000e+00	0.000000000000000000e+00	1.722848669288354984e+01	1.000000000000000000e+00
2.732000000000000000e+03	1.441480434514615467e+02	3.014325584674839575e+01	-9.364542523249046527e-04	3.181516933247210588e+01	4.506694238365495098e-01	0.000000000000000000e+00	0.000000000000000000e+00	1.522062874543513189e+01	1.000000000000000000e+00
2.733000000000000000e+03	1.290705635960504480e+02	2.806067556833444598e+01	1.011890633715574256e-03	-3.450709206411332275e+01	3.277919813029034346e-01	0.000000000000000000e+00	0.000000000000000000e+00	8.158086224358685357e+00	1.000000000000000000e+00
2.735000000000000000e+03	1.210342642774698163e+01	1.996162232146097537e+01	-1.020651989049942230e-03	3.481973817928724202e+01	4.198713459270013715e-01	0.000000000000000000e+00	0.000000000000000000e+00	3.039491952556257104e+01	1.000000000000000000e+00
2.740000000000000000e+03	4.171976539508161608e+01	2.679708859212319538e+01	-1.147553534500128343e-03	3.934817854957267969e+01	3.955440736443932570e-01	0.000000000000000000e+00	0.000000000000000000e+00	2.687113440267193099e+01	1.000000000000000000e+00
2.744000000000000000e+03	6.850437466426606647e+01	2.464242611656530002e+01	-9.989968065523535928e-04	3.404698003595578371e+01	3.475206166991399170e-01	0.000000000000000000e+00	0.000000000000000000e+00	2.223794200206755178e+01	1.000000000000000000e+00
2.751000000000000000e+03	2.352958352369313744e+01	2.646432060410095488e+01	-2.128245468305606063e-03	7.434385120354588139e+01	1.807364850079634655e-01	0.000000000000000000e+00	0.000000000000000000e+00	3.266216391319139234e+01	1.000000000000000000e+00
2.757000000000000000e+03	1.251615064578357135e+02	2.395747163389923884e+01	1.029516200132816204e-03	-3.513605466838922098e+01	4.251284651515375712e-01	0.000000000000000000e+00	0.000000000000000000e+00	6.952052063303657548e+00	1.000000000000000000e+00
2.757000000000000000e+03	3.022547896103673537e+01	3.117635146505833532e+01	1.308743205839889203e-03	-4.510017953883205166e+01	4.393047686978072131e-01	0.000000000000000000e+00	0.000000000000000000e+00	2.557190249822256334e+01	1.000000000000000000e+00
2.757000000000000000e+03	1.141267975135896933e+02	3.099522212986760650e+01	-2.236287348590969021e-03	7.819929055718115762e+01	1.326992039290558756e-01	0.000000000000000000e+00	0.000000000000000000e+00	1.308796139693749794e+01	1.000000000000000000e+00
2.758000000000000000e+03	1.318327399060397056e+02	2.200153907615372262e+01	8.139712703867251929e-04	-2.744440396382245240e+01	4.886899687662176195e-01	0.000000000000000000e+00	0.000000000000000000e+00	6.952052063303657548e+00	1.000000000000000000e+00
2.760000000000000000e+03	6.823357544827517529e+01	2.364549919115568599e+01	8.595471808374767226e-04	-2.907076550312074659e+01	4.518067790272716211e-01	0.000000000000000000e+00	0.000000000000000000e+00	1.473311817230633913e+01	1.000000000000000000e+00
2.761000000000000000e+03	5.849943740108804136e+00	1.253627883572169388e+01	1.005831941665866376e-03	-3.429088960911804662e+01	3.959243516815800223e-01	0.000000000000000000e+00	0.000000000000000000e+00	3.068581145959225154e+01	1.000000000000000000e+00
2.763000000000000000e+03	1.130077677872063759e+02	2.391432360673005419e+01	8.527603367345382981e-04	-2.882857917896251010e+01	4.475437728876141552e-01	0.000000000000000000e+00	0.000000000000000000e+00	1.892190053708306507e+01	1.000000000000000000e+00
2.764000000000000000e+03	1.288634043458519329e+02	1.106405952093133926e+01	8.856972680384957641e-04	-3.000392285867133779e+01	4.517058273090952536e-01	0.000000000000000000e+00	0.000000000000000000e+00	2.040907880710508238e+01	1.000000000000000000e+00
2.768000000000000000e+03	7.460280298633071183e+00	1.381398428031422654e+01	-1.202870413198389114e-03	4.132214337219745204e+01	4.058368897117267116e-01	0.000000000000000000e+00	0.000000000000000000e+00	1.310444626292909476e+01	1.000000000000000000e+00
2.768000000000000000e+03	5.607461245260629568e+01	3.076548156385690902e+01	-1.077295181576829559e-03	3.684103207945724279e+01	4.829995587633710841e-01	0.000000000000000000e+00	0.000000000000000000e+00	4.648831710472841650e+01	1.000000000000000000e+00
2.770000000000000000e+03	1.393905789484210231e+02	1.547282679287064511e+01	-1.542011069062318614e-03	5.342426735950658667e+01	3.415104546591706258e-01	0.000000000000000000e+00	0.000000000000000000e+00	2.024687434414391873e+01	1.000000000000000000e+00
2.772000000000000000e+03	9.763132230005000523e+00	2.671450306213741754e+01	1.024334205347470373e-03	-3.495113687009668979e+01	4.043324965956450745e-01	0.000000000000000000e+00	0.000000000000000000e+00	1.310444626292909476e+01	1.000000000000000000e+00
2.776000000000000000e+03	1.349824124828450351e+02	2.190266082052325913e+01	1.156335483273047103e-03	-3.966155953490255825e+01	3.888948305384839488e-01	0.000000000000000000e+00	0.000000000000000000e+00	1.125868775014662049e+01	1.000000000000000000e+00
2.776000000000000000e+03	9.389388552250979103e+01	1.881965816059492980e+01	8.667389112761920197e-04	-2.932740006446793402e+01	3.751796488714606026e-01	0.000000000000000000e+00	0.000000000000000000e+00	2.684700591429747618e+01	1.000000000000000000e+00
2.781000000000000000e+03	1.432289867388982998e+02	8.745828535004854132e+00	7.468574858470932104e-04	-2.504947039359884542e+01	4.739245858188977367e-01	0.000000000000000000e+00	0.000000000000000000e+00	1.236018053351067891e+01	1.000000000000000000e+00
2.781000000000000000e+03	5.631754206760547987e+01	2.467750952773055673e+01	-1.093370154341247874e-03	3.741466225361619280e+01	4.076845544263292265e-01	0.000000000000000000e+00	0.000000000000000000e+00	1.347100441459740594e+01	1.000000000000000000e+00
2.783000000000000000e+03	4.344970429345961094e+01	2.866332324093486150e+01	-1.184353542902860656e-03	4.066137487895222336e+01	4.535035573426631217e-01	0.000000000000000000e+00	0.000000000000000000e+00	1.347100441459740594e+01	1.000000000000000000e+00
2.787000000000000000e+03	7.619697576489096491e+01	1.151021421100610098e+01	9.368841038414883835e-04	-3.183050844401736512e+01	4.602453079894786026e-01	0.000000000000000000e+00	0.000000000000000000e+00	6.390301554704371334e+00	1.000000000000000000e+00
2.790000000000000000e+03	1.434310239635038045e+02	9.474644296098249541e+00	-8.373584254971898518e-04	2.827896698646056706e+01	4.930883541815227478e-01	0.000000000000000000e+00	0.000000000000000000e+00	1.256337637640836213e+01	1.000000000000000000e+00
2.791000000000000000e+03	8.001566597668387715e+01	6.386391514384553325e+00	1.203458940446011779e-03	-4.134314477559008338e+01	3.754050564499870069e-01	0.000000000000000000e+00	0.000000000000000000e+00	6.390301554704371334e+00	1.000000000000000000e+00
2.795000000000000000e+03	9.750784639831866230e+01	3.009059407792308960e+01	-9.348866656918601494e-04	3.175923051338353176e+01	4.855561377731018036e-01	0.000000000000000000e+00	0.000000000000000000e+00	8.677838117466809109e+00	1.000000000000000000e+00
2.795000000000000000e+03	1.380426485083431487e+01	2.528569140533020843e+01	-1.185202735155080475e-03	4.069167802824362212e+01	4.210025121337852561e-01	0.000000000000000000e+00	0.000000000000000000e+00	3.208529272703246704e+01	1.000000000000000000e+00
2.799000000000000000e+03	4.388757218292781204e+01	1.412949898398087356e+01	1.135584751639162181e-03	-3.892107642643852472e+01	3.578042004733447135e-01	0.000000000000000000e+00	0.000000000000000000e+00	3.208529272703246704e+01	1.000000000000000000e+00
2.803000000000000000e+03	1.201690159919295979e+02	1.173551240054515432e+01	8.107403346886231767e-04	-2.732910907440895443e+01	4.595722939896468295e-01	0.000000000000000000e+00	0.000000000000000000e+00	2.625255778224299164e+01	1.000000000000000000e+00
2.807000000000000000e+03	1.208317111487012774e+01	9.545156450976845619e+00	-1.234039213446334535e-03	4.243439187031810178e+01	3.596602912194305501e-01	0.000000000000000000e+00	0.000000000000000000e+00	2.095487069631899502e+01	1.000000000000000000e+00
2.810000000000000000e+03	7.242533163850667677e+01	2.207554453933983751e+01	-2.821344795280103859e-03	9.907687523216992531e+01	1.018191608998511022e-01	0.000000000000000000e+00	0.000000000000000000e+00	2.296513150677034787e+01	1.000000000000000000e+00
2.810000000000000000e+03	1.279359946990926602e+02	2.224891335044776142e+01	8.731580690611791566e-04	-2.955646562197273752e+01	4.512360997879248936e-01	0.000000000000000000e+00	0.000000000000000000e+00	3.268918930514995225e+01	1.000000000000000000e+00
2.811000000000000000e+03	8.294220609180074533e+00	3.015463145556829261e+01	-2.916139089528298721e-03	1.024595787873031156e+02	1.112723222113400912e-01	0.000000000000000000e+00	0.000000000000000000e+00	2.095487069631899502e+01	1.000000000000000000e+00
2.815000000000000000e+03	4.941128833024621514e+01	1.648626874162669154e+01	-2.571271827917601636e-03	9.015310273669661001e+01	1.719155840276459513e-01	0.000000000000000000e+00	0.000000000000000000e+00	2.368303598226777495e+01	1.000000000000000000e+00
2.818000000000000000e+03	9.312308296810719810e+01	3.163221786749482689e+01	1.047649981632334335e-03	-3.578315276256166300e+01	4.267158848134080529e-01	0.000000000000000000e+00	0.000000000000000000e+00	1.315775785558875377e+01	1.000000000000000000e+00
2.820000000000000000e+03	1.051925837413742499e+02	2.594836581121086638e+01	9.353262958590825632e-04	-3.177491857289598798e+01	4.231288309857291763e-01	0.000000000000000000e+00	0.000000000000000000e+00	1.304108378277785185e+01	1.000000000000000000e+00
2.821000000000000000e+03	7.998076229332951925e+01	3.099503730625748332e+01	-2.446674032673211169e-03	8.570687094313078092e+01	1.197815279463985139e-01	0.000000000000000000e+00	0.000000000000000000e+00	1.315775785558875377e+01	1.000000000000000000e+00
2.824000000000000000e+03	1.245372819349186244e+02	3.131843794134375614e+01	-9.979569557995603048e-04	3.400987330008967291e+01	3.758535817201249518e-01	0.000000000000000000e+00	0.000000000000000000e+00	2.007623029560452466e+01	1.000000000000000000e+00
2.825000000000000000e+03	8.089495934643218789e+01	1.763578954013902589e+01	-3.197684528208237682e-03	1.125064361842323848e+02	2.039296443095656164e-01	0.000000000000000000e+00	0.000000000000000000e+00	1.245278602629830189e+01	1.000000000000000000e+00
2.828000000000000000e+03	6.517257965110819384e+01	1.390663194219593635e+01	1.216249303171975998e-03	-4.179956470895950105e+01	3.787247369778373729e-01	0.000000000000000000e+00	0.000000000000000000e+00	7.189751089476215995e+00	1.000000000000000000e+00
2.830000000000000000e+03	7.113967985409632888e+01	9.895866940837294123e+00	8.706489280197685782e-04	-2.946692774009466476e+01	4.700082729348332711e-01	0.000000000000000000e+00	0.000000000000000000e+00	7.189751089476215995e+00	1.000000000000000000e+00
2.831000000000000000e+03	7.562560118975662249e+01	1.927144230566575445e+01	-1.018417932089039392e-03	3.474001658334150733e+01	4.356743187517360116e-01	0.000000000000000000e+00	0.000000000000000000e+00	1.039350295383180978e+01	1.000000000000000000e+00
2.831000000000000000e+03	9.237859844058178282e+01	3.167783019350073914e+01	-8.259674343356845395e-04	2.787248317217499860e+01	4.580457931705349539e-01	0.000000000000000000e+00	0.000000000000000000e+00	1.731802359218130505e+01	1.000000000000000000e+00
2.832000000000000000e+03	1.096847751706292371e+02	3.231828950345905582e+01	-1.291303365270654157e-03	4.447784450102854237e+01	3.254099496792970392e-01	0.000000000000000000e+00	0.000000000000000000e+00	1.731802359218130505e+01	1.000000000000000000e+00
2.833000000000000000e+03	6.552562097154302023e+01	2.304142491850855734e+01	-1.363722505370643275e-03	4.706209795867361834e+01	3.329231579674574171e-01	0.000000000000000000e+00	0.000000000000000000e+00	8.606796674368233369e+00	1.000000000000000000e+00
2.834000000000000000e+03	5.813256278969844715e+01	2.744819694730436410e+01	-9.731491223431391760e-04	3.312461383280073335e+01	4.372428749773697998e-01	0.000000000000000000e+00	0.000000000000000000e+00	8.606796674368233369e+00	1.000000000000000000e+00
2.847000000000000000e+03	9.220336589614558420e+01	1.113027271316590294e+01	-1.411449021227299816e-03	4.876520315232304625e+01	2.442590323839879396e-01	0.000000000000000000e+00	0.000000000000000000e+00	1.253314370622008767e+01	1.000000000000000000e+00
2.850000000000000000e+03	1.037700999611000725e+02	6.304264607973204093e+00	-8.511143647240552480e-04	2.876984320317758659e+01	4.314148363482291915e-01	0.000000000000000000e+00	0.000000000000000000e+00	1.253314370622008767e+01	1.000000000000000000e+00
2.851000000000000000e+03	6.291192315523059619e+01	2.616237889084538892e+01	-2.223800709803477015e-03	7.775370891375942506e+01	1.600126081458277394e-01	0.000000000000000000e+00	0.000000000000000000e+00	3.164568620434667068e+01	1.000000000000000000e+00
2.858000000000000000e+03	1.049376003158088935e+02	6.785237059331967302e+00	1.177212533388457931e-03	-4.040655027729039972e+01	3.271922411763055205e-01	0.000000000000000000e+00	0.000000000000000000e+00	7.465789781247366363e+01	1.000000000000000000e+00
2.859000000000000000e+03	4.960961108449724932e+00	2.652100788407101817e+01	-1.209809124123235402e-03	4.156974901449554949e+01	3.450386563401374174e-01	0.000000000000000000e+00	0.000000000000000000e+00	3.268262406472351955e+01	1.000000000000000000e+00
2.870000000000000000e+03	1.271298927437850423e+01	1.943825027585263499e+01	1.879087941560047799e-03	-6.545274590870957354e+01	2.066747654178092697e-01	0.000000000000000000e+00	0.000000000000000000e+00	9.770658220145017481e+01	1.000000000000000000e+00
2.870000000000000000e+03	1.103812017691987393e+02	1.670028140178172649e+01	8.048525602840913640e-04	-2.711900575998492613e+01	4.785191899477349020e-01	0.000000000000000000e+00	0.000000000000000000e+00	6.250711808980421225e+00	1.000000000000000000e+00
2.880000000000000000e+03	1.049693851432477061e+02	2.677717699542496987e+01	-1.921068787860317735e-03	6.695081875321655218e+01	1.660623124497989656e-01	0.000000000000000000e+00	0.000000000000000000e+00	1.826255656261828619e+01	1.000000000000000000e+00
2.882000000000000000e+03	1.269511246174257053e+02	9.370423139869668461e+00	-8.933591932732986608e-04	3.027733616836983899e+01	4.017173875956765450e-01	0.000000000000000000e+00	0.000000000000000000e+00	2.803911464541140930e+01	1.000000000000000000e+00
2.883000000000000000e+03	4.616946900894634354e+01	1.552068946031315555e+01	9.230094138352469123e-04	-3.133539464436609734e+01	4.062824519730264816e-01	0.000000000000000000e+00	0.000000000000000000e+00	1.952429631587539305e+01	1.000000000000000000e+00
2.884000000000000000e+03	8.670779851500880397e+01	2.696539501304907205e+01	-1.103520281828013812e-03	3.777686625130240117e+01	3.623605757991916754e-01	0.000000000000000000e+00	0.000000000000000000e+00	1.826255656261828619e+01	1.000000000000000000e+00
2.893000000000000000e+03	5.333540270635518965e+01	2.789079473014097843e+01	1.037822782564039271e-03	-3.543247236044499004e+01	4.202657062973524926e-01	0.000000000000000000e+00	0.000000000000000000e+00	1.874550394305926559e+01	1.000000000000000000e+00
2.896000000000000000e+03	4.360548846126938827e+01	9.089419195412983044e+00	-1.078845947389622632e-03	3.689637065304669505e+01	3.877984990155753930e-01	0.000000000000000000e+00	0.000000000000000000e+00	1.263942774287740001e+01	1.000000000000000000e+00
2.900000000000000000e+03	5.439164559648551034e+01	1.567834535388867501e+01	-2.455744098042470999e-03	8.603053327548123264e+01	1.783666506741617974e-01	0.000000000000000000e+00	0.000000000000000000e+00	1.263942774287740001e+01	1.000000000000000000e+00
2.903000000000000000e+03	1.838111600544518964e+01	1.112418263063469226e+01	-2.058899344289788838e-03	7.186925732526000843e+01	1.848565776775777936e-01	0.000000000000000000e+00	0.000000000000000000e+00	3.487443753950604730e+01	1.000000000000000000e+00
2.905000000000000000e+03	1.016662256309947168e+02	9.123352743859081571e+00	9.048127713699051890e-04	-3.068605337707593606e+01	4.692138474589858665e-01	0.000000000000000000e+00	0.000000000000000000e+00	3.169665286964294992e+01	1.000000000000000000e+00
2.909000000000000000e+03	3.184339084053829083e+01	3.221045343062922228e+01	-1.007268800225834347e-03	3.434216343944270022e+01	4.905986866327228801e-01	0.000000000000000000e+00	0.000000000000000000e+00	2.273186869170165281e+01	1.000000000000000000e+00
2.910000000000000000e+03	7.453527541225736286e+01	3.008300269679405048e+01	-1.029385581561140673e-03	3.513139358714717986e+01	4.408388009270830521e-01	0.000000000000000000e+00	0.000000000000000000e+00	9.409225991321143567e+00	1.000000000000000000e+00
2.910000000000000000e+03	7.003451016429600884e+01	1.115125307978742519e+01	-1.009445426070608573e-03	3.441983562469084035e+01	3.843890721795183429e-01	0.000000000000000000e+00	0.000000000000000000e+00	1.321073226902334419e+01	1.000000000000000000e+00
2.911000000000000000e+03	1.382899814666033080e+02	1.280708629885353922e+01	-2.484925682042921080e-03	8.707186860822064034e+01	1.131739883512022926e-01	0.000000000000000000e+00	0.000000000000000000e+00	6.061296334149837861e+01	1.000000000000000000e+00
2.912000000000000000e+03	5.437263790058091928e+01	2.918210716173487285e+01	-1.877459235319335574e-03	6.539462605630264136e+01	2.309346874050984821e-01	0.000000000000000000e+00	0.000000000000000000e+00	1.008556601320456991e+01	1.000000000000000000e+00
2.918000000000000000e+03	1.308466898670656242e+01	1.608814620696690056e+01	-1.905602602725496846e-03	6.639891296759060424e+01	1.650439200708049281e-01	0.000000000000000000e+00	0.000000000000000000e+00	3.920113668731835332e+01	1.000000000000000000e+00
2.919000000000000000e+03	5.392020149901320991e+01	2.917165651815435368e+01	1.919619175729185123e-03	-6.689908981585341508e+01	2.444183901436318695e-01	0.000000000000000000e+00	0.000000000000000000e+00	2.550224833159994375e+01	1.000000000000000000e+00
2.919000000000000000e+03	1.221562571464274356e+02	1.163072919573426844e+01	7.611886219886584851e-04	-2.556087232511429264e+01	4.763185996589931470e-01	0.000000000000000000e+00	0.000000000000000000e+00	2.938153404579370331e+01	1.000000000000000000e+00
2.922000000000000000e+03	9.277717813612765951e+01	1.201054413843340996e+01	-1.001606067270539554e-03	3.414009065593220527e+01	4.754154620907764528e-01	0.000000000000000000e+00	0.000000000000000000e+00	1.636478093834247005e+01	1.000000000000000000e+00
2.937000000000000000e+03	2.472012637730064100e+01	1.948974117361849068e+01	1.167772086906529363e-03	-4.006967101541359710e+01	3.859201137107407531e-01	0.000000000000000000e+00	0.000000000000000000e+00	1.613449542189417230e+01	1.000000000000000000e+00
2.942000000000000000e+03	9.500159416140512292e+00	2.484460328391770645e+01	-2.007315015941098235e-03	7.002848734771890804e+01	1.776053067019893739e-01	0.000000000000000000e+00	0.000000000000000000e+00	1.613449542189417230e+01	1.000000000000000000e+00
2.946000000000000000e+03	7.115140203560508780e+01	2.972198713324165098e+01	-2.911840584425057134e-03	1.023061880309309828e+02	1.053150250898492457e-01	0.000000000000000000e+00	0.000000000000000000e+00	2.625806814296107916e+01	1.000000000000000000e+00
2.950000000000000000e+03	1.991904076833624870e+01	8.647450525359170470e+00	-2.358994646724197307e-03	8.257806057628454255e+01	1.759305893649643071e-01	0.000000000000000000e+00	0.000000000000000000e+00	4.418388894524726140e+01	1.000000000000000000e+00
2.952000000000000000e+03	1.131974968224496934e+02	1.925712598832806677e+01	-2.561156724939990179e-03	8.979214857722665499e+01	1.481935008434378531e-01	0.000000000000000000e+00	0.000000000000000000e+00	1.845239970259660112e+01	1.000000000000000000e+00
2.953000000000000000e+03	1.399970158174545247e+02	2.786492661605064569e+01	-9.118658190360178113e-04	3.093773908879415657e+01	4.359270484296811077e-01	0.000000000000000000e+00	0.000000000000000000e+00	1.108180640660035365e+01	1.000000000000000000e+00
2.954000000000000000e+03	6.375921351969505935e+01	1.414793190947093926e+01	-1.197130475745697420e-03	4.111731557131077608e+01	3.415053558402034728e-01	0.000000000000000000e+00	0.000000000000000000e+00	3.667857588720055162e+01	1.000000000000000000e+00
2.958000000000000000e+03	1.236645576346838880e+02	1.174298681025537405e+01	8.756835432627682516e-04	-2.964658634735885556e+01	4.743233706061703581e-01	0.000000000000000000e+00	0.000000000000000000e+00	2.119576216011076752e+01	1.000000000000000000e+00
2.964000000000000000e+03	4.562694623096341928e+01	7.688531985057015739e+00	-1.165728432425259869e-03	3.999674387001859799e+01	3.977769053969065771e-01	0.000000000000000000e+00	0.000000000000000000e+00	1.949048765598909938e+01	1.000000000000000000e+00
2.964000000000000000e+03	3.279814195689305478e+01	2.236166695907866853e+01	-9.233877618482058463e-04	3.134889587013779533e+01	4.483242988996751777e-01	0.000000000000000000e+00	0.000000000000000000e+00	1.949048765598909938e+01	1.000000000000000000e+00
2.968000000000000000e+03	1.435428096196321519e+02	2.027269513149405356e+01	1.031097293235360823e-03	-3.519247546144846694e+01	3.576578241931163138e-01	0.000000000000000000e+00	0.000000000000000000e+00	9.659471849028344437e+00	1.000000000000000000e+00
2.969000000000000000e+03	1.348717764030249100e+02	1.601610267288764788e+01	-9.519012460709462857e-04	3.236639027963212101e+01	4.060825470447010366e-01	0.000000000000000000e+00	0.000000000000000000e+00	9.659471849028344437e+00	1.000000000000000000e+00
2.969000000000000000e+03	7.959457906010761974e+01	2.535305703348732465e+01	1.503445007480866576e-03	-5.204804999691413059e+01	2.723201112669916268e-01	0.000000000000000000e+00	0.000000000000000000e+00	1.003181954381891394e+01	1.000000000000000000e+00
2.970000000000000000e+03	5.762330027343548267e+01	7.891562691205375124e+00	-2.396694614172871843e-03	8.392337165147581857e+01	1.606674515137211934e-01	0.000000000000000000e+00	0.000000000000000000e+00	1.804475045035776049e+01	1.000000000000000000e+00
2.977000000000000000e+03	5.441755389784431429e+01	2.210662725362789871e+01	-1.442114954951949964e-03	4.985950702213458641e+01	3.251071937520922939e-01	0.000000000000000000e+00	0.000000000000000000e+00	1.388305917203835982e+01	1.000000000000000000e+00
2.981000000000000000e+03	7.919499179565067948e+01	7.774771820337212702e+00	-1.488081587884779742e-03	5.149981136610988131e+01	3.740476188181909301e-01	0.000000000000000000e+00	0.000000000000000000e+00	1.715127438474860355e+01	1.000000000000000000e+00
2.982000000000000000e+03	6.825515678497423266e+01	2.098409515501683131e+01	1.196951655135794056e-03	-4.111093441601394716e+01	3.930426416330534689e-01	0.000000000000000000e+00	0.000000000000000000e+00	1.388305917203835982e+01	1.000000000000000000e+00
2.984000000000000000e+03	9.624783682530045681e+00	2.899104401741607973e+01	-2.337026375196232016e-03	8.179412995274709886e+01	1.298965595240576532e-01	0.000000000000000000e+00	0.000000000000000000e+00	1.213270094755783290e+01	1.000000000000000000e+00
2.985000000000000000e+03	2.886858394151505181e+01	2.175806258184933384e+01	-3.128537067272677691e-03	1.100389315333434723e+02	1.265433779143300130e-01	0.000000000000000000e+00	0.000000000000000000e+00	1.035182469433071439e+01	1.000000000000000000e+00
2.987000000000000000e+03	1.204820333658803975e+02	2.569993941712664309e+01	-8.942487250170142463e-04	3.030907881929345038e+01	4.325050686827413005e-01	0.000000000000000000e+00	0.000000000000000000e+00	7.607540846184303263e+00	1.000000000000000000e+00
2.990000000000000000e+03	9.891478568565065643e+01	2.762243534566220049e+01	-1.051245055953138087e-03	3.591144182027763065e+01	3.387390260030307410e-01	0.000000000000000000e+00	0.000000000000000000e+00	2.165276340552426859e+01	1.000000000000000000e+00
2.990000000000000000e+03	6.632609693376669213e+01	2.994286956852020865e+01	-2.626319526865140714e-03	9.211746196747688487e+01	1.316607367789046634e-01	0.000000000000000000e+00	0.000000000000000000e+00	3.267119602264017431e+01	1.000000000000000000e+00
2.990000000000000000e+03	1.231027034508710187e+02	1.855803728730171542e+01	-9.475502980691553152e-04	3.221112811548411514e+01	4.437115791584340663e-01	0.000000000000000000e+00	0.000000000000000000e+00	7.607540846184303263e+00	1.000000000000000000e+00
3.009000000000000000e+03	8.042074087387013037e+01	7.215145554764268887e+00	1.980801028988996883e-03	-6.908234434792188949e+01	1.639759035002781307e-01	0.000000000000000000e+00	0.000000000000000000e+00	3.188971253445659126e+00	1.000000000000000000e+00
3.013000000000000000e+03	8.357971848860341879e+01	6.778799264626763410e+00	-2.589587488479694593e-03	9.080669112605460214e+01	1.214422975439830577e-01	0.000000000000000000e+00	0.000000000000000000e+00	3.188971253445659126e+00	1.000000000000000000e+00
3.014000000000000000e+03	2.308155969544877806e+01	1.611457731036449204e+01	-2.003516264220441424e-03	6.989293012824228413e+01	1.456753029537491972e-01	0.000000000000000000e+00	0.000000000000000000e+00	4.448162696279484152e+01	1.000000000000000000e+00
3.014000000000000000e+03	9.368609181983778456e+01	3.064562775274766082e+01	-2.181050465831385968e-03	7.622818036360665417e+01	1.294700007115445750e-01	0.000000000000000000e+00	0.000000000000000000e+00	2.591841592365676661e+01	1.000000000000000000e+00
3.014000000000000000e+03	6.748316668188729750e+01	1.878149205948768952e+01	1.677755643227703264e-03	-5.826826833299379871e+01	2.650771012830347440e-01	0.000000000000000000e+00	0.000000000000000000e+00	1.735399658408367785e+01	1.000000000000000000e+00
3.020000000000000000e+03	1.277326178414245135e+02	8.588608063713349949e+00	-1.008141879947675864e-03	3.437331900531732742e+01	4.411844611859667697e-01	0.000000000000000000e+00	0.000000000000000000e+00	1.341827777279437228e+01	1.000000000000000000e+00
3.020000000000000000e+03	1.104501570897317748e+02	2.601906609465978448e+01	1.131858995604850208e-03	-3.878812403428475619e+01	3.615367202074983854e-01	0.000000000000000000e+00	0.000000000000000000e+00	2.454596335046528210e+01	1.000000000000000000e+00
3.022000000000000000e+03	8.503992584261551713e+01	1.559625533016673771e+01	1.239058267546649678e-03	-4.261349518326739627e+01	3.785884595029590516e-01	0.000000000000000000e+00	0.000000000000000000e+00	1.721819302224977832e+01	1.000000000000000000e+00
3.023000000000000000e+03	7.818466200448071390e+01	3.139092305889760226e+01	-1.586111638469863425e-03	5.499798183358360859e+01	2.144476530942749370e-01	0.000000000000000000e+00	0.000000000000000000e+00	1.721819302224977832e+01	1.000000000000000000e+00
3.024000000000000000e+03	1.411500927263417111e+02	8.441822163560374293e+00	8.855980994880940059e-04	-3.000038406120824419e+01	4.447029127437563956e-01	0.000000000000000000e+00	0.000000000000000000e+00	1.341827777279437228e+01	1.000000000000000000e+00
3.027000000000000000e+03	4.520108438536200701e+00	1.978967493674434408e+01	-2.231232543390681937e-03	7.801891147785863723e+01	2.078087701889687056e-01	0.000000000000000000e+00	0.000000000000000000e+00	2.738298916290722218e+01	1.000000000000000000e+00
3.029000000000000000e+03	8.681764713093384955e+01	5.819719021480893595e+00	-2.300616703840564943e-03	8.049486267392148875e+01	1.492539357236469799e-01	0.000000000000000000e+00	0.000000000000000000e+00	5.673642973189006788e+00	1.000000000000000000e+00
3.030000000000000000e+03	5.641132579680665771e+01	2.769095838230893847e+01	1.046946527061517031e-03	-3.575805021502490888e+01	4.604454680318625925e-01	0.000000000000000000e+00	0.000000000000000000e+00	1.134686952789823877e+01	1.000000000000000000e+00
3.031000000000000000e+03	3.085325449086355221e+01	1.228011339943134672e+01	-1.615849120091446050e-03	5.605915419210824524e+01	2.630283470950965929e-01	0.000000000000000000e+00	0.000000000000000000e+00	2.738298916290722218e+01	1.000000000000000000e+00
3.033000000000000000e+03	8.245663762416596398e+01	9.449019321689890560e+00	-8.940136042318434133e-04	3.030068861055577401e+01	4.991691541282925471e-01	0.000000000000000000e+00	0.000000000000000000e+00	5.673642973189006788e+00	1.000000000000000000e+00
3.034000000000000000e+03	6.709886540648595599e+01	2.387940421442916517e+01	-9.428213086557383832e-04	3.204237566653323910e+01	3.929353480800724663e-01	0.000000000000000000e+00	0.000000000000000000e+00	1.134686952789823877e+01	1.000000000000000000e+00
3.034000000000000000e+03	1.015554899210935105e+02	7.735374698586027442e+00	-8.692359295241134905e-04	2.941650534840370668e+01	4.938580627593341932e-01	0.000000000000000000e+00	0.000000000000000000e+00	1.486182178538977894e+01	1.000000000000000000e+00
3.037000000000000000e+03	5.095299612396878075e+01	2.497901697262458143e+01	-2.507954472095372950e-03	8.789364349033415635e+01	1.229002975515846030e-01	0.000000000000000000e+00	0.000000000000000000e+00	1.618327047002916075e+01	1.000000000000000000e+00
3.041000000000000000e+03	1.254368336986396884e+02	1.375082029614351242e+01	-2.419514591427394251e-03	8.473769511681879862e+01	1.787449632115517550e-01	0.000000000000000000e+00	0.000000000000000000e+00	1.974345056567655021e+01	1.000000000000000000e+00
3.044000000000000000e+03	3.336864830624721634e+01	1.239613013400483865e+01	-1.019175887509548694e-03	3.476706397597124010e+01	4.116425836591472986e-01	0.000000000000000000e+00	0.000000000000000000e+00	7.152377393374059977e+01	1.000000000000000000e+00
3.046000000000000000e+03	1.038862583681013092e+02	2.435091615840211787e+01	-1.806038072795579071e-03	6.284598510383879955e+01	1.643667704236086990e-01	0.000000000000000000e+00	0.000000000000000000e+00	1.571173982382441459e+01	1.000000000000000000e+00
3.051000000000000000e+03	1.193158448060587062e+02	2.138669102438290892e+01	-1.095800283252666403e-03	3.750138061333692008e+01	4.321635095564578810e-01	0.000000000000000000e+00	0.000000000000000000e+00	1.571173982382441459e+01	1.000000000000000000e+00
3.053000000000000000e+03	4.021496213216101978e+01	1.569326989388427762e+01	1.019355729893051815e-03	-3.477348159292660768e+01	3.759465025781788539e-01	0.000000000000000000e+00	0.000000000000000000e+00	1.192361072326964511e+01	1.000000000000000000e+00
3.054000000000000000e+03	3.362526209639541719e+01	2.563049013491253447e+01	-2.172832193602110013e-03	7.593491399238143913e+01	1.920735505013199118e-01	0.000000000000000000e+00	0.000000000000000000e+00	6.549116538262909515e+00	1.000000000000000000e+00
3.056000000000000000e+03	2.600489059829082805e+01	1.849920056165859350e+01	-2.242765660796787811e-03	7.843046702095131195e+01	1.670247469517985861e-01	0.000000000000000000e+00	0.000000000000000000e+00	1.043673094157002623e+01	1.000000000000000000e+00
3.056000000000000000e+03	8.225032039246717375e+01	2.968279462735520724e+01	7.611493260743093991e-04	-2.555947006319309978e+01	4.896393592332541900e-01	0.000000000000000000e+00	0.000000000000000000e+00	3.798260700696832970e+01	1.000000000000000000e+00
3.058000000000000000e+03	1.419565438789410052e+02	3.015094753657146498e+01	7.431630725839592690e-04	-2.491763645803924376e+01	4.665960457699199759e-01	0.000000000000000000e+00	0.000000000000000000e+00	1.366065348658998957e+01	1.000000000000000000e+00
3.059000000000000000e+03	1.194714693706490607e+02	2.161193317239112943e+01	1.141931004389687507e-03	-3.914754039150343345e+01	3.682077847516269653e-01	0.000000000000000000e+00	0.000000000000000000e+00	7.766139433775530065e+00	1.000000000000000000e+00
3.063000000000000000e+03	1.240963920942910761e+02	2.785076411297471211e+01	1.035573916195887522e-03	-3.535222229561884433e+01	4.344275528558149135e-01	0.000000000000000000e+00	0.000000000000000000e+00	7.766139433775530065e+00	1.000000000000000000e+00
3.066000000000000000e+03	2.568269039805105436e+01	2.415255918713588201e+01	-1.497117191945623307e-03	5.182224395787922333e+01	3.141755639694262525e-01	0.000000000000000000e+00	0.000000000000000000e+00	1.191697137383136251e+01	1.000000000000000000e+00
3.067000000000000000e+03	7.910025120547946642e+01	2.297857291365536270e+01	-2.153263435889508394e-03	7.523660923882060558e+01	1.815468660647785448e-01	0.000000000000000000e+00	0.000000000000000000e+00	5.508445619860696141e+00	1.000000000000000000e+00
3.068000000000000000e+03	1.317979922868301799e+02	6.899685104444091444e+00	-1.384156953199011143e-03	4.779129458241998663e+01	3.746555075298395598e-01	0.000000000000000000e+00	0.000000000000000000e+00	2.225572375269878123e+01	1.000000000000000000e+00
3.069000000000000000e+03	1.098107155047659091e+02	3.144478185835110651e+01	7.413941560151263111e-04	-2.485451324568156295e+01	4.580085924908454675e-01	0.000000000000000000e+00	0.000000000000000000e+00	1.695358555303040049e+01	1.000000000000000000e+00
3.070000000000000000e+03	9.356323832934232598e+01	8.783622038647092012e+00	-2.331864439115222381e-03	8.160992794279401608e+01	1.470992709985177171e-01	0.000000000000000000e+00	0.000000000000000000e+00	2.026510860787380253e+01	1.000000000000000000e+00
3.072000000000000000e+03	1.298172816264721234e+02	2.906709417804546902e+01	-2.028261090585676499e-03	7.077594120797748189e+01	2.021872787621271650e-01	0.000000000000000000e+00	0.000000000000000000e+00	1.079140331574861200e+01	1.000000000000000000e+00
3.074000000000000000e+03	1.229556818381547885e+02	2.073805858752758269e+01	1.241472396347358554e-03	-4.269964258424203507e+01	3.969429363417399381e-01	0.000000000000000000e+00	0.000000000000000000e+00	1.079140331574861200e+01	1.000000000000000000e+00
3.077000000000000000e+03	8.611331354426889106e+01	1.603660352267199585e+01	-3.091931545981231166e-03	1.087326754132665201e+02	1.494573462042808609e-01	0.000000000000000000e+00	0.000000000000000000e+00	3.714113327874076731e+01	1.000000000000000000e+00
3.077000000000000000e+03	1.510917581070689053e+01	2.465617453919226776e+01	1.007009693415964521e-03	-3.433291729721592134e+01	4.347784100242615413e-01	0.000000000000000000e+00	0.000000000000000000e+00	7.152541212600930010e+01	1.000000000000000000e+00
3.081000000000000000e+03	1.343679214203802985e+02	3.020449141321628517e+01	6.862126270634176387e-04	-2.288537833473532501e+01	4.424919278891659147e-01	0.000000000000000000e+00	0.000000000000000000e+00	5.029151249024336323e+01	1.000000000000000000e+00
3.090000000000000000e+03	1.333507814711308583e+02	2.925739589154437326e+01	-3.027840065217287258e-03	1.064455917701697985e+02	1.219794729239275233e-01	0.000000000000000000e+00	0.000000000000000000e+00	2.223651264145470208e+01	1.000000000000000000e+00
3.092000000000000000e+03	8.611607387443960704e+01	1.661346632622875674e+01	9.103106309049072056e-04	-3.088224270621405054e+01	4.610399394467391554e-01	0.000000000000000000e+00	0.000000000000000000e+00	1.018701824897558694e+01	1.000000000000000000e+00
3.093000000000000000e+03	1.221954312022159996e+02	1.002147494058920252e+01	-8.109677634788361447e-04	2.733722479680864481e+01	4.440481276488813522e-01	0.000000000000000000e+00	0.000000000000000000e+00	2.223651264145470208e+01	1.000000000000000000e+00
3.104000000000000000e+03	7.083184593339707646e+01	1.145054666708549540e+01	1.030864399323754010e-03	-3.518416471796955136e+01	3.848812376981525230e-01	0.000000000000000000e+00	0.000000000000000000e+00	2.204518167722396527e+01	1.000000000000000000e+00
3.104000000000000000e+03	4.330976277582073664e+01	1.638359171256951186e+01	-9.086734353413045964e-04	3.082381991508121644e+01	4.603115724396550368e-01	0.000000000000000000e+00	0.000000000000000000e+00	7.108376066743894661e+00	1.000000000000000000e+00
3.105000000000000000e+03	9.416601533509644639e+01	1.965829617408116547e+01	-3.696072833335644313e-03	1.302912607347183780e+02	7.943856383490699447e-02	0.000000000000000000e+00	0.000000000000000000e+00	2.473561427652022005e+01	1.000000000000000000e+00
3.105000000000000000e+03	4.879040846709957435e+01	1.185683425132596547e+01	-1.259480284984201707e-03	4.334224823256091952e+01	3.159179013517220413e-01	0.000000000000000000e+00	0.000000000000000000e+00	7.108376066743894661e+00	1.000000000000000000e+00
3.108000000000000000e+03	1.380368130138379001e+02	2.136361073570470026e+01	7.067422134097079865e-04	-2.361796994554667606e+01	4.681045838539438231e-01	0.000000000000000000e+00	0.000000000000000000e+00	1.865435147645178304e+01	1.000000000000000000e+00
3.111000000000000000e+03	8.843178986422655896e+01	2.170062785125366389e+01	-1.896940523814257982e-03	6.608980949928296411e+01	1.861922775764806026e-01	0.000000000000000000e+00	0.000000000000000000e+00	1.499230439703102924e+01	1.000000000000000000e+00
3.111000000000000000e+03	5.333374752897589843e+01	3.055467032347717904e+01	-1.062833344262814009e-03	3.632496611911796691e+01	4.370128984159079577e-01	0.000000000000000000e+00	0.000000000000000000e+00	3.619760549907942959e+01	1.000000000000000000e+00
3.111000000000000000e+03	1.381113264862606549e+01	2.092412127334684868e+01	1.751348756707772408e-03	-6.089441464883169886e+01	2.827931904919820383e-01	0.000000000000000000e+00	0.000000000000000000e+00	4.067904327768066253e+01	1.000000000000000000e+00
3.114000000000000000e+03	1.182867704324728919e+02	1.188634651148131027e+01	-7.735171523954867878e-04	2.600081192240223871e+01	4.893867729450771531e-01	0.000000000000000000e+00	0.000000000000000000e+00	9.979832928230901956e+00	1.000000000000000000e+00
3.117000000000000000e+03	6.234131010086058922e+01	7.830127974719559347e+00	-3.210047879527602819e-03	1.129476183544575036e+02	1.369721046186347380e-01	0.000000000000000000e+00	0.000000000000000000e+00	3.881297912151313056e+01	1.000000000000000000e+00
3.117000000000000000e+03	1.388662746017473069e+02	2.232196531023063457e+01	-1.027617214715875055e-03	3.506828999149617943e+01	3.389860680522539527e-01	0.000000000000000000e+00	0.000000000000000000e+00	1.783438489181805409e+01	1.000000000000000000e+00
3.118000000000000000e+03	1.276566232335653410e+02	8.450808160471128261e+00	-7.454671578185251583e-04	2.499985699015153529e+01	4.872637075902612747e-01	0.000000000000000000e+00	0.000000000000000000e+00	9.979832928230901956e+00	1.000000000000000000e+00
3.118000000000000000e+03	9.954671728360726490e+01	1.888476612587747283e+01	-1.070144002967000647e-03	3.658584459693297930e+01	3.602907910580805950e-01	0.000000000000000000e+00	0.000000000000000000e+00	7.862629543924395392e+00	1.000000000000000000e+00
3.120000000000000000e+03	2.527769464429202273e+01	2.904650637103799227e+01	1.109456910573314433e-03	-3.798871291698520025e+01	4.150425656515995820e-01	0.000000000000000000e+00	0.000000000000000000e+00	4.270651358947667831e+01	1.000000000000000000e+00
3.130000000000000000e+03	5.348267057970092608e+00	5.548132866499916105e+00	8.317082846635500152e-04	-2.807734354871530869e+01	4.839003228171021576e-01	0.000000000000000000e+00	0.000000000000000000e+00	5.372809935574104401e+01	1.000000000000000000e+00
3.132000000000000000e+03	8.899298404941539786e+01	1.856553574569758425e+01	-2.178696369967523128e-03	7.614417521845558667e+01	1.416882420906968587e-01	0.000000000000000000e+00	0.000000000000000000e+00	2.067442927602090208e+01	1.000000000000000000e+00
3.132000000000000000e+03	7.051711062648227824e+01	2.784315004835878682e+01	-8.316960064270928401e-04	2.807690540384125555e+01	4.859692456175088715e-01	0.000000000000000000e+00	0.000000000000000000e+00	2.067442927602090208e+01	1.000000000000000000e+00
3.132000000000000000e+03	1.237135809161668618e+02	3.092165969417044735e+01	-2.072781295237724562e-03	7.236463022925376265e+01	1.615620459017483856e-01	0.000000000000000000e+00	0.000000000000000000e+00	1.598385207354191628e+01	1.000000000000000000e+00
3.133000000000000000e+03	5.907332356005137086e+01	6.119940726323112479e+00	-9.594509062884800646e-04	3.263579744870744292e+01	4.297823727828578022e-01	0.000000000000000000e+00	0.000000000000000000e+00	2.455316854645829494e+01	1.000000000000000000e+00
3.134000000000000000e+03	1.093170957570533659e+02	2.397725603566275510e+01	-7.740488491958089946e-04	2.601978534976901614e+01	4.230346051389727302e-01	0.000000000000000000e+00	0.000000000000000000e+00	7.576413400864739245e+00	1.000000000000000000e+00
3.136000000000000000e+03	2.269857577155099548e+01	8.435879790865925543e+00	-2.494769343116609757e-03	8.742313645164495028e+01	1.594475040999895343e-01	0.000000000000000000e+00	0.000000000000000000e+00	2.448503973531855138e+01	1.000000000000000000e+00
3.137000000000000000e+03	1.099651742658312799e+02	1.642861150387673419e+01	-6.990870422871372624e-04	2.334479765414617347e+01	4.897202565503075977e-01	0.000000000000000000e+00	0.000000000000000000e+00	7.576413400864739245e+00	1.000000000000000000e+00
3.139000000000000000e+03	1.306543043037708856e+02	2.876837308493361789e+01	-1.830239517500656691e-03	6.370960578578490185e+01	2.748421001221855731e-01	0.000000000000000000e+00	0.000000000000000000e+00	1.342695857156896899e+01	1.000000000000000000e+00
3.140000000000000000e+03	6.483441316410205957e+01	1.441249675729282309e+01	-1.082209880940988118e-03	3.701641152759176379e+01	4.132431902878646035e-01	0.000000000000000000e+00	0.000000000000000000e+00	9.742444576831571723e+00	1.000000000000000000e+00
3.140000000000000000e+03	1.390894125206033607e+02	1.832173889716985471e+01	1.469851620299184296e-03	-5.084928090274360812e+01	3.149003010364027633e-01	0.000000000000000000e+00	0.000000000000000000e+00	1.342695857156896899e+01	1.000000000000000000e+00
3.140000000000000000e+03	1.110228466588916376e+02	2.627698708129012317e+01	-2.117716370506068056e-03	7.396812377352156886e+01	1.513202078004141082e-01	0.000000000000000000e+00	0.000000000000000000e+00	9.905007440927771967e+00	1.000000000000000000e+00
3.141000000000000000e+03	4.713524571710811273e+01	9.974168714323997875e+00	-2.056138512980417582e-03	7.177073795804069789e+01	2.518888570274631089e-01	0.000000000000000000e+00	0.000000000000000000e+00	3.423555246001338759e+00	1.000000000000000000e+00
3.141000000000000000e+03	4.864542531003879589e+01	6.901696074979750684e+00	1.587571118604273832e-03	-5.505006290743379083e+01	3.862460177510114168e-01	0.000000000000000000e+00	0.000000000000000000e+00	3.423555246001338759e+00	1.000000000000000000e+00
3.144000000000000000e+03	6.038090675302190391e+01	5.747538189642146911e+00	1.113083015659727592e-03	-3.811810929747810661e+01	4.144887250889192076e-01	0.000000000000000000e+00	0.000000000000000000e+00	9.742444576831571723e+00	1.000000000000000000e+00
3.144000000000000000e+03	9.313865250587505784e+01	2.841750596119473116e+01	-1.009380377909046764e-03	3.441751440220466662e+01	4.415199837243409808e-01	0.000000000000000000e+00	0.000000000000000000e+00	1.722834358730975168e+01	1.000000000000000000e+00
3.145000000000000000e+03	1.594198478392239160e+01	1.528617226323727962e+01	-9.358070343664635395e-04	3.179207357015510027e+01	3.860456500699142035e-01	0.000000000000000000e+00	0.000000000000000000e+00	3.164232781180104226e+01	1.000000000000000000e+00
3.146000000000000000e+03	8.220112678718513166e+01	1.510636949899160797e+01	9.016581295693940111e-04	-3.057348101058074263e+01	4.445829067146929159e-01	0.000000000000000000e+00	0.000000000000000000e+00	4.621302418303786297e+00	1.000000000000000000e+00
3.151000000000000000e+03	3.276721935608391334e+01	1.722866866935137864e+01	-2.473232389116814846e-03	8.665459725379936629e+01	1.640750273661844005e-01	0.000000000000000000e+00	0.000000000000000000e+00	4.655721807005078716e+01	1.000000000000000000e+00
3.155000000000000000e+03	1.408538788624226470e+02	1.003525155338072317e+01	-7.801804204855336544e-04	2.623858847673779948e+01	4.902710363188239606e-01	0.000000000000000000e+00	0.000000000000000000e+00	5.534841149032374119e+00	1.000000000000000000e+00
3.161000000000000000e+03	1.268108736704186583e+02	1.438419050015740552e+01	1.034815781684453187e-03	-3.532516851218770881e+01	4.084414732649958024e-01	0.000000000000000000e+00	0.000000000000000000e+00	9.359306965225620445e+00	1.000000000000000000e+00
3.167000000000000000e+03	1.265505060921355494e+02	7.262511651193890749e+00	-8.476889870851517673e-04	2.864760971635553588e+01	4.453561244067113511e-01	0.000000000000000000e+00	0.000000000000000000e+00	2.611048622539648889e+01	1.000000000000000000e+00
3.168000000000000000e+03	9.361969444820462627e+01	9.801714691221979692e+00	9.161244940106232472e-04	-3.108970851998203244e+01	4.678513964280220927e-01	0.000000000000000000e+00	0.000000000000000000e+00	8.270028225023278168e+00	1.000000000000000000e+00
3.171000000000000000e+03	1.359731376441311568e+01	6.504702750080986640e+00	-2.188964600877705939e-03	7.651059369838920077e+01	1.482280799908726188e-01	0.000000000000000000e+00	0.000000000000000000e+00	5.674144576799412221e+01	1.000000000000000000e+00
3.172000000000000000e+03	1.005184009978790414e+02	5.240879813246126950e+00	-1.936809814970178421e-03	6.751253218531995515e+01	2.249260036113774897e-01	0.000000000000000000e+00	0.000000000000000000e+00	8.270028225023278168e+00	1.000000000000000000e+00
3.172000000000000000e+03	7.030957467429075791e+01	4.685051593352675070e+00	2.145387133757424743e-03	-7.495554595927612240e+01	1.704573983837450735e-01	0.000000000000000000e+00	0.000000000000000000e+00	2.386507752200499155e+01	1.000000000000000000e+00
3.175000000000000000e+03	1.327093256768748688e+02	4.961900344948103836e+00	1.539511716600488718e-03	-5.333507877990677315e+01	2.978440281082399554e-01	0.000000000000000000e+00	0.000000000000000000e+00	4.419772825840133201e+00	1.000000000000000000e+00
3.176000000000000000e+03	8.180942063156743416e+01	2.561445130938379222e+01	-2.662355032541290772e-03	9.340337726573922339e+01	1.503091548798758392e-01	0.000000000000000000e+00	0.000000000000000000e+00	1.946111765396193150e+01	1.000000000000000000e+00
3.178000000000000000e+03	1.320386787531966490e+02	9.330495603815171179e+00	-1.428567869472416535e-03	4.937608368345422605e+01	2.812778457589885095e-01	0.000000000000000000e+00	0.000000000000000000e+00	4.419772825840133201e+00	1.000000000000000000e+00
3.178000000000000000e+03	1.220293575628592464e+02	2.051734868461113237e+01	-2.062118606277096606e-03	7.198413564210109428e+01	1.462707212326551653e-01	0.000000000000000000e+00	0.000000000000000000e+00	1.103358883385206468e+01	1.000000000000000000e+00
3.179000000000000000e+03	2.949742391229389327e+01	1.039524729338053000e+01	-2.220042340044434646e-03	7.761959271144739603e+01	1.960077629004142175e-01	0.000000000000000000e+00	0.000000000000000000e+00	3.121861551658586009e+01	1.000000000000000000e+00
3.180000000000000000e+03	1.270559590140517514e+02	3.033943402354880448e+01	-2.108242239690625176e-03	7.363004249716028937e+01	1.711594042476727306e-01	0.000000000000000000e+00	0.000000000000000000e+00	6.776310987735952196e+00	1.000000000000000000e+00
3.180000000000000000e+03	7.834325300202812059e+01	6.464496157862351211e+00	1.091518308737770681e-03	-3.734857974563276173e+01	3.889583079852821923e-01	0.000000000000000000e+00	0.000000000000000000e+00	1.946111765396193150e+01	1.000000000000000000e+00
3.183000000000000000e+03	1.055122182862665312e+02	7.482916734175049989e+00	9.259739350893047812e-04	-3.144118262100436922e+01	4.545867332343659362e-01	0.000000000000000000e+00	0.000000000000000000e+00	2.104072969630356482e+01	1.000000000000000000e+00
3.184000000000000000e+03	5.358374391832371941e+01	3.025604141998944030e+01	-1.459822943440826706e-03	5.049141083122615470e+01	2.788040149418193892e-01	0.000000000000000000e+00	0.000000000000000000e+00	3.121861551658586009e+01	1.000000000000000000e+00
3.191000000000000000e+03	1.162427387327813335e+02	8.350641039780315467e+00	-8.538494795530426245e-04	2.886744488615957138e+01	3.886605044869151371e-01	0.000000000000000000e+00	0.000000000000000000e+00	9.472441485067312428e+00	1.000000000000000000e+00
3.192000000000000000e+03	1.409222533508441018e+02	1.072613398759048309e+01	9.590909486712619969e-04	-3.262295247822564903e+01	4.163313332119110699e-01	0.000000000000000000e+00	0.000000000000000000e+00	1.626146099228852293e+01	1.000000000000000000e+00
3.193000000000000000e+03	1.247578661655665968e+02	1.250031000145088456e+01	7.832588720709255650e-04	-2.634844202018995674e+01	4.696001377337987170e-01	0.000000000000000000e+00	0.000000000000000000e+00	9.472441485067312428e+00	1.000000000000000000e+00
3.197000000000000000e+03	2.710626977410253957e+01	2.671592726148809760e+01	-2.626943034668983469e-03	9.213971164063958952e+01	1.359610667415594998e-01	0.000000000000000000e+00	0.000000000000000000e+00	8.611637816819860802e+01	1.000000000000000000e+00
3.199000000000000000e+03	1.123234803500099588e+02	1.430393264057209457e+01	7.563994534532977442e-04	-2.538997240377218745e+01	4.754544340848516626e-01	0.000000000000000000e+00	0.000000000000000000e+00	8.162162002661586868e+00	1.000000000000000000e+00
3.205000000000000000e+03	7.414946105763156936e+01	7.695825255133025067e+00	-2.126549064158874108e-03	7.428331557338370317e+01	1.827435380536437393e-01	0.000000000000000000e+00	0.000000000000000000e+00	1.892517275778804020e+01	1.000000000000000000e+00
3.205000000000000000e+03	2.209215790208662611e+01	2.160915662620600131e+01	-1.321890623288383623e-03	4.556934085383060307e+01	3.018127621101219793e-01	0.000000000000000000e+00	0.000000000000000000e+00	5.388453954215061259e+01	1.000000000000000000e+00
3.206000000000000000e+03	9.278142357720598454e+01	1.101427919956208967e+01	-4.034364534316899238e-03	1.423630900431911073e+02	8.464063906293384232e-02	0.000000000000000000e+00	0.000000000000000000e+00	1.892517275778804020e+01	1.000000000000000000e+00
3.212000000000000000e+03	8.996357096698597289e+00	2.836247344049182573e+01	-1.117739809879792542e-03	3.828428548443819324e+01	4.203921245503997595e-01	0.000000000000000000e+00	0.000000000000000000e+00	1.303557253460016909e+02	1.000000000000000000e+00
3.215000000000000000e+03	1.393433641457128829e+02	2.685486478886694073e+01	-2.189163449381517721e-03	7.651768954256539246e+01	2.614595347190705743e-01	0.000000000000000000e+00	0.000000000000000000e+00	3.745990246947993541e+01	1.000000000000000000e+00
3.220000000000000000e+03	1.021878551021435300e+02	2.208910768886857312e+01	9.127170716354810311e-04	-3.096811576090673412e+01	4.017782796373960963e-01	0.000000000000000000e+00	0.000000000000000000e+00	3.745990246947993541e+01	1.000000000000000000e+00
3.230000000000000000e+03	1.418741111855243560e+02	1.370252246007174790e+01	1.111599118623570826e-03	-3.806515691443154736e+01	3.427618938969828610e-01	0.000000000000000000e+00	0.000000000000000000e+00	8.667559152873234751e+00	1.000000000000000000e+00
3.231000000000000000e+03	3.108880211541761440e+01	3.200481484273657173e+01	1.313067091266859965e-03	-4.525447598380063852e+01	3.403672560333623753e-01	0.000000000000000000e+00	0.000000000000000000e+00	5.935512707326582671e+01	1.000000000000000000e+00
3.235000000000000000e+03	1.413531160650821619e+02	2.235440929203112148e+01	-2.223955288907151356e-03	7.775922501879186655e+01	1.710048700443411729e-01	0.000000000000000000e+00	0.000000000000000000e+00	8.667559152873234751e+00	1.000000000000000000e+00
3.240000000000000000e+03	5.018239342809889081e+01	1.192075064537830897e+01	1.264244720724199160e-03	-4.351226557214567947e+01	3.635341989680850316e-01	0.000000000000000000e+00	0.000000000000000000e+00	1.260123091341596080e+01	1.000000000000000000e+00
3.244000000000000000e+03	6.096725256936561266e+01	5.403248529056006610e+00	-2.303298234347466843e-03	8.059055221779999556e+01	1.918839054193101079e-01	0.000000000000000000e+00	0.000000000000000000e+00	1.260123091341596080e+01	1.000000000000000000e+00
3.248000000000000000e+03	1.207131233879272685e+02	1.800586655226241461e+01	-2.949134221426901511e-03	1.036369993363001214e+02	1.103713307160431034e-01	0.000000000000000000e+00	0.000000000000000000e+00	3.445429594587412048e+00	1.000000000000000000e+00
3.248000000000000000e+03	7.511305856229029132e+01	5.074831542851975463e+00	-8.267900771093421221e-04	2.790183891196003430e+01	4.800287644235445850e-01	0.000000000000000000e+00	0.000000000000000000e+00	1.414961783605094681e+01	1.000000000000000000e+00
3.251000000000000000e+03	9.086838955601113810e+01	2.408513065622745941e+01	8.268531513918029631e-04	-2.790408969721256227e+01	4.911625229268536952e-01	0.000000000000000000e+00	0.000000000000000000e+00	2.469052302203632010e+01	1.000000000000000000e+00
3.255000000000000000e+03	4.861378034181608854e+01	3.190498336613422481e+01	-1.314241790176392264e-03	4.529639473227596369e+01	2.851732447424667471e-01	0.000000000000000000e+00	0.000000000000000000e+00	3.598024193875180998e+01	1.000000000000000000e+00
3.257000000000000000e+03	1.164712945569978757e+02	1.535945703080816926e+01	-2.118728266036696856e-03	7.400423293637813060e+01	2.166457571875074484e-01	0.000000000000000000e+00	0.000000000000000000e+00	1.197705779689555250e+01	1.000000000000000000e+00
3.258000000000000000e+03	1.462125184968116187e+01	2.011151836713965224e+01	1.128445957186191692e-03	-3.866633086852338863e+01	4.082749267448608776e-01	0.000000000000000000e+00	0.000000000000000000e+00	3.598024193875180998e+01	1.000000000000000000e+00
3.261000000000000000e+03	1.281042904474679176e+02	1.250931316031958573e+01	7.838788498541885471e-04	-2.637056572571654200e+01	4.993231876426461602e-01	0.000000000000000000e+00	0.000000000000000000e+00	1.197705779689555250e+01	1.000000000000000000e+00
3.262000000000000000e+03	6.562525805046502114e+01	2.100228353508798307e+01	-2.234321373703231171e-03	7.812913538281337367e+01	2.151035933049419979e-01	0.000000000000000000e+00	0.000000000000000000e+00	1.112661105010377227e+01	1.000000000000000000e+00
3.262000000000000000e+03	7.600304152172954275e+01	1.698941876240497351e+01	8.202065300807661469e-04	-2.766690717777103714e+01	4.083055667209087858e-01	0.000000000000000000e+00	0.000000000000000000e+00	1.045985298664778007e+01	1.000000000000000000e+00
3.265000000000000000e+03	3.829535902437729078e+01	1.807436203159195642e+01	1.156339744400498425e-03	-3.966171159184958128e+01	4.098582671623027807e-01	0.000000000000000000e+00	0.000000000000000000e+00	2.748628940229628981e+01	1.000000000000000000e+00
3.266000000000000000e+03	8.258143892562810606e+01	2.512165167216998540e+01	-8.373804268422987930e-04	2.827975209730408324e+01	4.329244853535885174e-01	0.000000000000000000e+00	0.000000000000000000e+00	1.045985298664778007e+01	1.000000000000000000e+00
3.269000000000000000e+03	1.089809718877919380e+02	1.651060783967852785e+01	7.769906011384532241e-04	-2.612476081093599589e+01	4.540426194731751464e-01	0.000000000000000000e+00	0.000000000000000000e+00	8.571567231832403877e+00	1.000000000000000000e+00
3.269000000000000000e+03	1.417686778418249673e+02	2.690073891663873695e+01	1.048781987602457428e-03	-3.582354802738152699e+01	4.182776178153032598e-01	0.000000000000000000e+00	0.000000000000000000e+00	3.216739244813132359e+01	1.000000000000000000e+00
3.272000000000000000e+03	3.825336771325726204e+01	1.625268577825685057e+01	-2.119892698947095037e-03	7.404578534601373008e+01	2.122236366030264554e-01	0.000000000000000000e+00	0.000000000000000000e+00	5.234494926951261107e+01	1.000000000000000000e+00
3.280000000000000000e+03	5.287312823151693664e+01	1.486119708296174302e+01	-3.163833218908788242e-03	1.112984632231873974e+02	1.092185819556040771e-01	0.000000000000000000e+00	0.000000000000000000e+00	3.819570087061203623e+01	1.000000000000000000e+00
3.280000000000000000e+03	1.319188568979371325e+02	2.298903858488309382e+01	8.288781711434130414e-04	-2.797635186834125420e+01	4.956932363960049326e-01	0.000000000000000000e+00	0.000000000000000000e+00	1.709371101883135680e+01	1.000000000000000000e+00
3.290000000000000000e+03	1.071930351013082827e+02	1.070512472995121733e+01	-2.677278437529730711e-03	9.393591411839952343e+01	9.669222783071107497e-02	0.000000000000000000e+00	0.000000000000000000e+00	9.158750212057300999e+00	1.000000000000000000e+00
3.290000000000000000e+03	5.702382186629021987e+01	2.778053991503464459e+01	1.011823788118962906e-03	-3.450470670074208357e+01	4.440468366650016652e-01	0.000000000000000000e+00	0.000000000000000000e+00	4.413779128023433884e+01	1.000000000000000000e+00
3.295000000000000000e+03	9.807465115859143623e+01	1.156406577569489791e+01	-2.324838990118072678e-03	8.135922708060031994e+01	1.508363191723245400e-01	0.000000000000000000e+00	0.000000000000000000e+00	6.999934618099566741e+00	1.000000000000000000e+00
3.299000000000000000e+03	9.415978999632199020e+01	2.948698818517424058e+01	-2.649257353613332974e-03	9.293599085366685131e+01	1.171094560716211541e-01	0.000000000000000000e+00	0.000000000000000000e+00	1.818033324157597619e+01	1.000000000000000000e+00
3.301000000000000000e+03	1.231571958608563619e+02	2.888887122736410262e+01	1.098787314470615938e-03	-3.760797185071452731e+01	4.257487788621963087e-01	0.000000000000000000e+00	0.000000000000000000e+00	2.900357375855176301e+01	1.000000000000000000e+00
3.307000000000000000e+03	1.406996391059149403e+02	2.244585125751753196e+01	-2.564603188833585422e-03	8.991513452018836006e+01	1.413991096112443557e-01	0.000000000000000000e+00	0.000000000000000000e+00	3.107262969460332513e+01	1.000000000000000000e+00
3.309000000000000000e+03	1.108222753890966175e+02	3.098115754791463061e+01	8.108339243589865507e-04	-2.733244879135260064e+01	4.633309140748964605e-01	0.000000000000000000e+00	0.000000000000000000e+00	1.430147780159348869e+01	1.000000000000000000e+00
3.313000000000000000e+03	9.709548818768807621e+01	2.429750570235033180e+01	-1.823258860174173986e-03	6.346050329978892535e+01	1.883259933082712667e-01	0.000000000000000000e+00	0.000000000000000000e+00	1.231477762597357462e+01	1.000000000000000000e+00
3.313000000000000000e+03	8.259357478965263510e+01	2.783638191114118854e+01	-9.291866778360303916e-04	3.155582830086588686e+01	4.429579219500191511e-01	0.000000000000000000e+00	0.000000000000000000e+00	1.492746251126646762e+01	1.000000000000000000e+00
3.317000000000000000e+03	1.113431965117070490e+02	2.564870628718767875e+01	-2.308373844978419548e-03	8.077167373214813040e+01	1.472933325993647236e-01	0.000000000000000000e+00	0.000000000000000000e+00	1.431163636719380605e+01	1.000000000000000000e+00
3.318000000000000000e+03	3.744184457852185943e+01	2.940096221344679961e+01	-3.173451845378192672e-03	1.116417007799581000e+02	1.204855639232346176e-01	0.000000000000000000e+00	0.000000000000000000e+00	2.239581763774019052e+01	1.000000000000000000e+00
3.322000000000000000e+03	3.338452093172973889e+01	7.375731851698112074e+00	-2.846859692965936564e-03	9.998736605648838349e+01	1.029815686366749583e-01	0.000000000000000000e+00	0.000000000000000000e+00	2.239581763774019052e+01	1.000000000000000000e+00
3.323000000000000000e+03	1.194369950039053805e+02	1.146394080795550252e+01	9.327481770130796037e-04	-3.168291924049844610e+01	4.442197482178648071e-01	0.000000000000000000e+00	0.000000000000000000e+00	8.393414936831327111e+01	1.000000000000000000e+00
3.333000000000000000e+03	8.282534854651063938e+01	2.408583248467492766e+01	-2.102751113115412362e-03	7.343409343150213431e+01	1.812738758446474918e-01	0.000000000000000000e+00	0.000000000000000000e+00	2.818607006132750570e+01	1.000000000000000000e+00
3.334000000000000000e+03	1.443777824961419753e+01	4.807298963434019967e+00	-1.596714636803598514e-03	5.537634638013204125e+01	2.953372354887302542e-01	0.000000000000000000e+00	0.000000000000000000e+00	2.503538050739065213e+01	1.000000000000000000e+00
3.335000000000000000e+03	5.828608216229310557e+01	1.021936390660956206e+01	-2.270138751742787481e-03	7.940726686731738937e+01	1.609355167132847653e-01	0.000000000000000000e+00	0.000000000000000000e+00	2.207021770384315218e+01	1.000000000000000000e+00
3.335000000000000000e+03	3.693224043987929406e+01	1.579681432675054076e+01	-2.345159998240633689e-03	8.208437564534514763e+01	1.588009918233971307e-01	0.000000000000000000e+00	0.000000000000000000e+00	2.207021770384315218e+01	1.000000000000000000e+00
3.338000000000000000e+03	1.279741458320187206e+02	2.660213037501674549e+01	-2.050186065625495772e-03	7.155832681041910348e+01	1.580119886658916117e-01	0.000000000000000000e+00	0.000000000000000000e+00	4.521886388887762109e+01	1.000000000000000000e+00
3.343000000000000000e+03	5.041618220089941360e+01	2.681655290100993838e+01	-2.629906020204144344e-03	9.224544481564856824e+01	1.242302861893468391e-01	0.000000000000000000e+00	0.000000000000000000e+00	1.916857269846316925e+01	1.000000000000000000e+00
3.346000000000000000e+03	3.133112600550923688e+01	2.502914994838099005e+01	-1.348127841837474692e-03	4.650560746319466432e+01	3.442457527800096839e-01	0.000000000000000000e+00	0.000000000000000000e+00	1.454279178782534387e+01	1.000000000000000000e+00
3.349000000000000000e+03	4.628713148452545667e+00	1.266196512175733879e+01	-8.637705304500031822e-04	2.922147436025363021e+01	4.781005911814697473e-01	0.000000000000000000e+00	0.000000000000000000e+00	2.942730216864224957e+01	1.000000000000000000e+00
3.350000000000000000e+03	1.027184717126485367e+02	3.114679412044802476e+01	-7.872965838907204335e-04	2.649252645307430853e+01	4.792728457260646557e-01	0.000000000000000000e+00	0.000000000000000000e+00	1.472984975610704694e+01	1.000000000000000000e+00
3.353000000000000000e+03	9.418545792433585007e+01	1.914028965303735319e+01	2.963469748943350305e-03	-1.041485579725998321e+02	2.465136826947655901e-01	0.000000000000000000e+00	0.000000000000000000e+00	1.472984975610704694e+01	1.000000000000000000e+00
3.360000000000000000e+03	1.413456854058306646e+02	2.913838746650355915e+01	-1.937902563976441313e-03	6.755152657815413875e+01	1.880931964029907144e-01	0.000000000000000000e+00	0.000000000000000000e+00	3.987056569955663576e+01	1.000000000000000000e+00
3.363000000000000000e+03	1.014836622947328522e+02	2.996368904348378948e+01	1.088910056832488159e-03	-3.725550512481665066e+01	3.320817799732757036e-01	0.000000000000000000e+00	0.000000000000000000e+00	3.987056569955663576e+01	1.000000000000000000e+00
3.364000000000000000e+03	6.209608357800202327e+01	1.571487352577960905e+01	-3.950569112718685209e-03	1.393728776808098075e+02	8.938245142622203154e-02	0.000000000000000000e+00	0.000000000000000000e+00	1.723758367197739005e+01	1.000000000000000000e+00
3.371000000000000000e+03	5.370646303214146400e+01	1.290453780315286281e+01	1.073888237449476153e-03	-3.671945638649872024e+01	3.678204760593263289e-01	0.000000000000000000e+00	0.000000000000000000e+00	1.675180346371761786e+01	1.000000000000000000e+00
3.378000000000000000e+03	1.115844367358624538e+02	1.735597806530343234e+01	-9.883312236464126491e-04	3.366638217930597676e+01	3.995080519068519020e-01	0.000000000000000000e+00	0.000000000000000000e+00	1.479322912329277884e+01	1.000000000000000000e+00
3.379000000000000000e+03	1.136493205573675596e+02	3.200438694469794854e+01	1.001921832787299642e-03	-3.415135864568416935e+01	4.112217303687977221e-01	0.000000000000000000e+00	0.000000000000000000e+00	1.479322912329277884e+01	1.000000000000000000e+00
3.380000000000000000e+03	2.819254333093795850e+01	1.385221612140990288e+01	-2.259233665474547677e-03	7.901812241109068680e+01	1.729150902347831309e-01	0.000000000000000000e+00	0.000000000000000000e+00	5.112453124934862814e+01	1.000000000000000000e+00
3.381000000000000000e+03	1.354982291038700168e+02	1.150942475278284149e+01	9.657206140420835543e-04	-3.285952993045609816e+01	4.141506240739017963e-01	0.000000000000000000e+00	0.000000000000000000e+00	2.461811631819790946e+01	1.000000000000000000e+00
3.385000000000000000e+03	7.922700697070763454e+01	1.688556682099142492e+01	1.008539533387664035e-03	-3.438750913897280981e+01	4.560354455290689391e-01	0.000000000000000000e+00	0.000000000000000000e+00	2.483014725631091935e+01	1.000000000000000000e+00
3.385000000000000000e+03	1.027153542274555917e+02	8.833625693753505814e+00	-1.425211791317179764e-03	4.925632312616476582e+01	3.389225567511729986e-01	0.000000000000000000e+00	0.000000000000000000e+00	2.483014725631091935e+01	1.000000000000000000e+00
3.398000000000000000e+03	9.070892840244887623e+01	2.307627335254861833e+01	6.953367931492126066e-04	-2.321097123355720981e+01	4.980148970699144195e-01	0.000000000000000000e+00	0.000000000000000000e+00	3.048454757657028225e+01	1.000000000000000000e+00
3.411000000000000000e+03	6.877741713446522454e+01	2.178272898211051611e+01	7.217651981927733626e-04	-2.415406027078642737e+01	4.924187997861378951e-01	0.000000000000000000e+00	0.000000000000000000e+00	1.602623805908725885e+01	1.000000000000000000e+00
3.415000000000000000e+03	8.379682661142733480e+01	1.619187526466469862e+01	-8.870735450346352042e-04	3.005303485559701571e+01	4.098741119701552194e-01	0.000000000000000000e+00	0.000000000000000000e+00	1.058983672928312103e+01	1.000000000000000000e+00
3.416000000000000000e+03	9.868087541508859317e+01	3.208182138709523201e+01	-1.070670966329378623e-03	3.660464911310643288e+01	4.291816343524188504e-01	0.000000000000000000e+00	0.000000000000000000e+00	1.502117991589082635e+01	1.000000000000000000e+00
3.416000000000000000e+03	8.463849482721990114e+01	2.674821158781196573e+01	-1.356072796296083375e-03	4.678912057867965757e+01	2.719225077347590114e-01	0.000000000000000000e+00	0.000000000000000000e+00	1.058983672928312103e+01	1.000000000000000000e+00
3.417000000000000000e+03	7.410240375577492955e+01	2.874454521967510701e+01	-2.589139031205109093e-03	9.079068807408721398e+01	1.684005373045465159e-01	0.000000000000000000e+00	0.000000000000000000e+00	1.072355179198992481e+01	1.000000000000000000e+00
3.418000000000000000e+03	5.952915828215260063e+01	2.013476162041054351e+01	-2.592308486508993880e-03	9.090378905563169099e+01	1.779469666866887456e-01	0.000000000000000000e+00	0.000000000000000000e+00	1.692654298020179837e+01	1.000000000000000000e+00
3.425000000000000000e+03	1.186546078443736008e+02	2.265944091801314642e+01	-8.280820664564865312e-04	2.794794313154878651e+01	4.885764222334698648e-01	0.000000000000000000e+00	0.000000000000000000e+00	1.173831126167931416e+01	1.000000000000000000e+00
3.433000000000000000e+03	2.599021981285766714e+01	2.719332197984060784e+01	1.112697657433355967e-03	-3.810435791452108845e+01	3.676997410145927958e-01	0.000000000000000000e+00	0.000000000000000000e+00	1.899020316009817577e+01	1.000000000000000000e+00
3.435000000000000000e+03	6.976941401344613780e+01	1.078295506601896037e+01	-1.115673139557125590e-03	3.821053702622962334e+01	3.834712962400170788e-01	0.000000000000000000e+00	0.000000000000000000e+00	9.540573351593558016e+00	1.000000000000000000e+00
3.437000000000000000e+03	4.465023910917194883e+01	2.366748932315064025e+01	-8.000622647331310719e-04	2.694806562145775430e+01	4.928755269892471924e-01	0.000000000000000000e+00	0.000000000000000000e+00	1.878235132105904626e+01	1.000000000000000000e+00
3.438000000000000000e+03	6.084289799112649177e+01	1.415042467692977013e+01	-1.066650893487410511e-03	3.646119412140814120e+01	4.096573189142963534e-01	0.000000000000000000e+00	0.000000000000000000e+00	9.540573351593558016e+00	1.000000000000000000e+00
3.442000000000000000e+03	8.507242380033603979e+01	1.569721928133013655e+01	-1.207597256264746543e-03	4.149081922945168088e+01	3.770926595874747322e-01	0.000000000000000000e+00	0.000000000000000000e+00	2.427884870596943756e+01	1.000000000000000000e+00
3.448000000000000000e+03	6.309075660967549481e+01	2.499914310726983757e+01	-7.586845083601938136e-04	2.547151384483185410e+01	4.734071797343493149e-01	0.000000000000000000e+00	0.000000000000000000e+00	4.765533698739252344e+01	1.000000000000000000e+00
3.449000000000000000e+03	6.064912454322572977e+00	6.886209429775319357e+00	-1.136738907437680537e-03	3.896226210067967344e+01	3.379660664800350212e-01	0.000000000000000000e+00	0.000000000000000000e+00	5.983331236055641966e+01	1.000000000000000000e+00
3.455000000000000000e+03	5.127420368042465704e+00	1.807714788159082886e+01	1.121342357089666645e-03	-3.841284120976982308e+01	4.033676669617184407e-01	0.000000000000000000e+00	0.000000000000000000e+00	4.265545415150351793e+00	1.000000000000000000e+00
3.455000000000000000e+03	1.204810338537248526e+01	2.988486706173670271e+01	-1.421234543075382143e-03	4.911439631639338899e+01	3.077717295231133798e-01	0.000000000000000000e+00	0.000000000000000000e+00	9.769745657155237240e+00	1.000000000000000000e+00
3.459000000000000000e+03	8.388888337017641916e+00	2.082627581169141351e+01	-1.238753094842810678e-03	4.260260519459884421e+01	2.944186372762429560e-01	0.000000000000000000e+00	0.000000000000000000e+00	4.265545415150351793e+00	1.000000000000000000e+00
3.459000000000000000e+03	9.064519134024362756e+01	2.490659559111468013e+01	-8.965980782953351371e-04	3.039291472682214845e+01	4.042881025939890627e-01	0.000000000000000000e+00	0.000000000000000000e+00	2.169019444420795395e+01	1.000000000000000000e+00
3.460000000000000000e+03	1.280110067700391028e+02	3.134565149977382958e+01	-1.017715401613058981e-03	3.471494701182841425e+01	4.046124375185495836e-01	0.000000000000000000e+00	0.000000000000000000e+00	6.268059771642400690e+00	1.000000000000000000e+00
3.464000000000000000e+03	6.954162134010037732e+01	1.989621952971934959e+01	1.133493143254756322e-03	-3.884643806160877233e+01	3.083108077364365984e-01	0.000000000000000000e+00	0.000000000000000000e+00	2.169019444420795395e+01	1.000000000000000000e+00
3.464000000000000000e+03	1.331334324413267041e+02	2.773326606311074372e+01	1.097191786973622518e-03	-3.755103597098466395e+01	3.620512274766402028e-01	0.000000000000000000e+00	0.000000000000000000e+00	6.268059771642400690e+00	1.000000000000000000e+00
3.466000000000000000e+03	8.123301647625018163e+00	1.762566508178952773e+01	-3.098087895130663839e-03	1.089523627300991251e+02	7.311109717112651563e-02	0.000000000000000000e+00	0.000000000000000000e+00	4.689523175924058762e+00	1.000000000000000000e+00
3.471000000000000000e+03	4.217726653343956400e+01	1.514062438267656319e+01	-9.024575387262612561e-04	3.060200766630815394e+01	4.881172332197573072e-01	0.000000000000000000e+00	0.000000000000000000e+00	3.414451569023256639e+01	1.000000000000000000e+00
3.471000000000000000e+03	7.950796242302605954e+00	2.231201435416172529e+01	1.037221152012186755e-03	-3.541100336990322006e+01	4.434776692438365808e-01	0.000000000000000000e+00	0.000000000000000000e+00	4.689523175924058762e+00	1.000000000000000000e+00
3.488000000000000000e+03	7.205605637940209363e+01	1.899184751581747221e+01	9.245629212682198892e-04	-3.139083105177986610e+01	3.963837936543990192e-01	0.000000000000000000e+00	0.000000000000000000e+00	3.079690493810088725e+01	1.000000000000000000e+00
3.492000000000000000e+03	9.426183116079050350e+00	4.635715715615214449e+00	-2.867696824201262235e-03	1.007309323066253768e+02	1.448690428100586347e-01	0.000000000000000000e+00	0.000000000000000000e+00	3.468591294506353506e+01	1.000000000000000000e+00
3.492000000000000000e+03	1.004725316472989647e+02	7.119472558993198419e+00	-9.716432456680238004e-04	3.307087711348756898e+01	3.969553527659721581e-01	0.000000000000000000e+00	0.000000000000000000e+00	2.083635621775595936e+01	1.000000000000000000e+00
3.495000000000000000e+03	5.520909808367313332e+01	1.868009289845336696e+01	1.047362298698577190e-03	-3.577288689064933891e+01	3.771455168867844376e-01	0.000000000000000000e+00	0.000000000000000000e+00	2.589874345355432794e+01	1.000000000000000000e+00
3.496000000000000000e+03	9.014172006225822997e+01	2.614072719594789618e+01	1.005085653027696117e-03	-3.426425854182106434e+01	3.826796390599142006e-01	0.000000000000000000e+00	0.000000000000000000e+00	2.164564150053036684e+01	1.000000000000000000e+00
3.506000000000000000e+03	3.219568690240163988e+01	3.055059212143569169e+01	9.738323401424896913e-04	-3.314899423773040610e+01	4.928019327931602023e-01	0.000000000000000000e+00	0.000000000000000000e+00	3.962331685920825919e+01	1.000000000000000000e+00
3.508000000000000000e+03	1.303280744925816919e+02	1.392176753776854170e+01	-3.137914823886218257e-03	1.103735737276588935e+02	8.551973523211253703e-02	0.000000000000000000e+00	0.000000000000000000e+00	7.247973527093123813e+00	1.000000000000000000e+00
3.513000000000000000e+03	1.361516861304218082e+02	1.823670296498595178e+01	-8.313172692790949357e-04	2.806339029191227041e+01	4.388209234153552796e-01	0.000000000000000000e+00	0.000000000000000000e+00	7.247973527093123813e+00	1.000000000000000000e+00
3.516000000000000000e+03	1.013321250359012637e+01	2.092406352034970141e+01	1.439934415094497105e-03	-4.978169516661717608e+01	3.064958707082052758e-01	0.000000000000000000e+00	0.000000000000000000e+00	2.643296668886469902e+01	1.000000000000000000e+00
3.518000000000000000e+03	3.200677574914669066e+01	6.083276515703762932e+00	9.076278486046269328e-04	-3.078650849249602217e+01	4.508114963755159854e-01	0.000000000000000000e+00	0.000000000000000000e+00	2.129135346892537939e+01	1.000000000000000000e+00
3.519000000000000000e+03	1.097894029496900004e+02	1.760232658242226833e+01	-2.846080629898326171e-03	9.995956544433784074e+01	9.947851655453798791e-02	0.000000000000000000e+00	0.000000000000000000e+00	7.863094561722037668e+01	1.000000000000000000e+00
3.522000000000000000e+03	2.979217172085596488e+01	2.725914158744520677e+01	1.006768163646980197e-03	-3.432429838597560945e+01	4.603259180160842456e-01	0.000000000000000000e+00	0.000000000000000000e+00	2.129135346892537939e+01	1.000000000000000000e+00
3.525000000000000000e+03	5.356758977473173644e+00	5.664833701188448423e+00	-9.540765408484339549e-04	3.244401496617712155e+01	3.725633904483036662e-01	0.000000000000000000e+00	0.000000000000000000e+00	8.008915434227764862e+00	1.000000000000000000e+00
3.526000000000000000e+03	7.409200378350949912e+00	1.340629420477396927e+01	8.013716990774468049e-04	-2.699479236009597827e+01	4.619591054930678453e-01	0.000000000000000000e+00	0.000000000000000000e+00	8.008915434227764862e+00	1.000000000000000000e+00
3.529000000000000000e+03	1.352429586864359976e+02	1.995747642449160253e+01	-2.207008527132201491e-03	7.715448533737153980e+01	1.399428846087280576e-01	0.000000000000000000e+00	0.000000000000000000e+00	1.280015146459050754e+02	1.000000000000000000e+00
3.541000000000000000e+03	7.416584130619001769e+01	1.862474777050533703e+01	-2.516104202869241281e-03	8.818446398201864156e+01	1.481608283656696834e-01	0.000000000000000000e+00	0.000000000000000000e+00	1.788052674468559644e+01	1.000000000000000000e+00
3.543000000000000000e+03	1.255086437658859069e+02	1.585131467449832243e+01	-2.015405860795922016e-03	7.031720651453694870e+01	1.870796736606429311e-01	0.000000000000000000e+00	0.000000000000000000e+00	3.050465547805647759e+01	1.000000000000000000e+00
3.546000000000000000e+03	9.114546071169792185e+01	2.422883213028404015e+01	9.726528209725152953e-04	-3.310690347982916393e+01	4.742104457627046576e-01	0.000000000000000000e+00	0.000000000000000000e+00	5.893594315962361385e+00	1.000000000000000000e+00
3.555000000000000000e+03	8.501649771496694541e+01	1.506276222659614383e+01	1.201164463885863757e-03	-4.126126712589883994e+01	3.258305297911594511e-01	0.000000000000000000e+00	0.000000000000000000e+00	5.075688079116333284e+01	1.000000000000000000e+00
3.565000000000000000e+03	1.202728512811994364e+02	1.961122803014834304e+01	-7.476016932103432674e-04	2.507602719127730850e+01	4.366953353590508069e-01	0.000000000000000000e+00	0.000000000000000000e+00	2.254815051986231111e+01	1.000000000000000000e+00
3.566000000000000000e+03	1.459021594757350115e+01	6.981543681593694650e+00	-1.684229605478495010e-03	5.849928957003378827e+01	1.774415013400814090e-01	0.000000000000000000e+00	0.000000000000000000e+00	2.891488017760127249e+01	1.000000000000000000e+00
3.568000000000000000e+03	4.195159321599699354e+01	1.633169499908781930e+01	-8.936564890309786320e-04	3.028794507077695286e+01	4.316039248473224621e-01	0.000000000000000000e+00	0.000000000000000000e+00	2.891488017760127249e+01	1.000000000000000000e+00
3.570000000000000000e+03	9.054146383162931500e+01	1.595722230646063977e+01	9.646359071156773149e-04	-3.282082251662563266e+01	4.467022390008598132e-01	0.000000000000000000e+00	0.000000000000000000e+00	1.537467758273449192e+01	1.000000000000000000e+00
3.578000000000000000e+03	1.081346917926138929e+02	1.693589593988153652e+01	1.814076015596402828e-03	-6.313281647806807229e+01	2.097465191419017883e-01	0.000000000000000000e+00	0.000000000000000000e+00	1.741015537726282503e+01	1.000000000000000000e+00
3.578000000000000000e+03	1.248828412831212091e+02	7.927330022034494661e+00	-1.287062357300276664e-03	4.432650551113973592e+01	3.324255959274409200e-01	0.000000000000000000e+00	0.000000000000000000e+00	3.156332594819601933e+00	1.000000000000000000e+00
3.581000000000000000e+03	1.245244932691137478e+02	1.106325447105707127e+01	1.008185343407626755e-03	-3.437486998474768285e+01	3.945476744923972490e-01	0.000000000000000000e+00	0.000000000000000000e+00	3.156332594819601933e+00	1.000000000000000000e+00
3.582000000000000000e+03	5.739675135372588954e+01	1.095755644619645075e+01	-2.497069494353253410e-03	8.750521660032106297e+01	1.442814243134850072e-01	0.000000000000000000e+00	0.000000000000000000e+00	1.460125056759667217e+01	1.000000000000000000e+00
3.583000000000000000e+03	8.454281837142445966e+01	1.690615284214631941e+01	-2.574053815919427699e-03	9.025237707360422235e+01	1.454293829868384957e-01	0.000000000000000000e+00	0.000000000000000000e+00	2.276280885886860617e+01	1.000000000000000000e+00
3.585000000000000000e+03	2.392622905553664125e+01	1.732096717068273861e+01	-1.566148333599778073e-03	5.428559779304804778e+01	2.320845454187210333e-01	0.000000000000000000e+00	0.000000000000000000e+00	3.407005810036271498e+01	1.000000000000000000e+00
3.585000000000000000e+03	6.305514518305119509e+01	2.441783495037293150e+01	9.460070651338955755e-04	-3.215605835017910863e+01	4.352421435978108821e-01	0.000000000000000000e+00	0.000000000000000000e+00	1.460125056759667217e+01	1.000000000000000000e+00
3.594000000000000000e+03	4.867146988827522591e+01	3.196845857833215376e+01	-1.435731086309198273e-03	4.963170074619144856e+01	3.117165301052836623e-01	0.000000000000000000e+00	0.000000000000000000e+00	3.816144757721179559e+01	1.000000000000000000e+00
3.594000000000000000e+03	1.816126706175892025e+01	8.972832483035201534e+00	-7.191107987728129940e-04	2.405933889092010247e+01	4.871610024596610966e-01	0.000000000000000000e+00	0.000000000000000000e+00	9.440028706845623674e+00	1.000000000000000000e+00
3.594000000000000000e+03	1.121869527509517326e+02	1.790572367105555429e+01	-1.291885071691240396e-03	4.449860250542708684e+01	3.682597356391003052e-01	0.000000000000000000e+00	0.000000000000000000e+00	2.387064725315402569e+01	1.000000000000000000e+00
3.595000000000000000e+03	1.338979445821896093e+02	7.983998317648921983e+00	-2.356492971053200051e-03	8.248878909372130863e+01	1.630140416771872491e-01	0.000000000000000000e+00	0.000000000000000000e+00	2.387064725315402569e+01	1.000000000000000000e+00
3.597000000000000000e+03	1.349291243084105574e+01	1.717774607344291482e+01	8.150893854894178002e-04	-2.748430353755653854e+01	4.975569439713822817e-01	0.000000000000000000e+00	0.000000000000000000e+00	9.440028706845623674e+00	1.000000000000000000e+00
3.605000000000000000e+03	1.043364808511863799e+02	2.979348976548673988e+01	-2.343640424691483502e-03	8.203015015753743455e+01	1.295517965362151802e-01	0.000000000000000000e+00	0.000000000000000000e+00	1.733788637343915795e+01	1.000000000000000000e+00
3.607000000000000000e+03	4.835819690963587902e+01	3.171808166607294410e+01	1.984860075585307294e-03	-6.922719010536631856e+01	2.882993234326026721e-01	0.000000000000000000e+00	0.000000000000000000e+00	4.126760677409293265e+01	1.000000000000000000e+00
3.609000000000000000e+03	1.229503247125273191e+02	2.728629499997466112e+01	-7.903282707608892677e-03	2.804241765580420633e+02	6.885890637282976456e-02	0.000000000000000000e+00	0.000000000000000000e+00	1.878193836872517508e+01	1.000000000000000000e+00
3.609000000000000000e+03	8.859110315595958696e+01	2.253501987625099900e+01	-2.241662551628249324e-03	7.839110292909631994e+01	1.740418297692267746e-01	0.000000000000000000e+00	0.000000000000000000e+00	1.733788637343915795e+01	1.000000000000000000e+00
3.616000000000000000e+03	5.102878752111872274e+01	1.504680408837856298e+01	-2.351312264900685088e-03	8.230391727987216655e+01	1.896698240407964642e-01	0.000000000000000000e+00	0.000000000000000000e+00	6.786372802613874100e+00	1.000000000000000000e+00
3.617000000000000000e+03	5.703146856597503245e+01	1.821266512288087469e+01	-2.451233740706136761e-03	8.586958264108343997e+01	2.087061497835769330e-01	0.000000000000000000e+00	0.000000000000000000e+00	6.786372802613874100e+00	1.000000000000000000e+00
3.618000000000000000e+03	8.002829971042601187e+01	7.179435928067463557e+00	-9.453759011937623580e-03	3.357524191321193143e+02	3.071447671557403503e-02	0.000000000000000000e+00	0.000000000000000000e+00	1.439811596484325840e+01	1.000000000000000000e+00
3.619000000000000000e+03	1.191927235896988293e+02	2.198471291806947292e+01	-1.047889200714140819e-03	3.579168921768167166e+01	3.368221862576676884e-01	0.000000000000000000e+00	0.000000000000000000e+00	3.482512034881285956e+01	1.000000000000000000e+00
3.622000000000000000e+03	8.445061853124153117e+01	2.438786572561525290e+01	1.013130769835087278e-03	-3.455134591814110223e+01	3.906983271857112916e-01	0.000000000000000000e+00	0.000000000000000000e+00	1.776758171080324189e+01	1.000000000000000000e+00
3.623000000000000000e+03	6.727019742089933629e+01	1.385300838268639367e+01	-2.314493579045083949e-03	8.099005445166247341e+01	1.659306700258752487e-01	0.000000000000000000e+00	0.000000000000000000e+00	1.439811596484325840e+01	1.000000000000000000e+00
3.630000000000000000e+03	1.229125827152156489e+02	2.721423704015318989e+01	9.391871163014776577e-03	-3.335439713744648884e+02	2.525185422872068264e-01	0.000000000000000000e+00	0.000000000000000000e+00	3.737809706980355084e+00	1.000000000000000000e+00
3.630000000000000000e+03	1.211417681603517167e+02	3.050595957066493114e+01	-1.012585179192034869e-02	3.597358313644459145e+02	2.106847331741162899e-01	0.000000000000000000e+00	0.000000000000000000e+00	3.737809706980355084e+00	1.000000000000000000e+00
3.632000000000000000e+03	7.310065806988772863e+01	2.756701723353597799e+01	1.063218309112397893e-03	-3.633870346455227462e+01	4.226887722398063874e-01	0.000000000000000000e+00	0.000000000000000000e+00	1.730721273631889545e+01	1.000000000000000000e+00
3.637000000000000000e+03	5.644440024198504346e+01	3.226900488458628047e+01	-1.205333383026800003e-03	4.141003364935841091e+01	3.481935851416896321e-01	0.000000000000000000e+00	0.000000000000000000e+00	1.730721273631889545e+01	1.000000000000000000e+00
3.640000000000000000e+03	5.480044702866991457e+01	1.023663266705798769e+01	-7.984819518113764336e-04	2.689167266889622354e+01	4.926952791547167809e-01	0.000000000000000000e+00	0.000000000000000000e+00	2.209361916253834579e+01	1.000000000000000000e+00
3.641000000000000000e+03	1.260105940006584824e+01	1.788763592979638517e+01	-1.095015564881833331e-03	3.747337819353045774e+01	4.318033371172742552e-01	0.000000000000000000e+00	0.000000000000000000e+00	1.312810720904262496e+01	1.000000000000000000e+00
3.643000000000000000e+03	1.365393598010629148e+02	1.856065511258547218e+01	-1.109773733634228767e-03	3.800001864485629710e+01	3.165149587700751832e-01	0.000000000000000000e+00	0.000000000000000000e+00	2.134156822638846407e+01	1.000000000000000000e+00
3.646000000000000000e+03	6.142072180870613352e+00	6.458345357132238895e+00	-1.310374576314094104e-03	4.515839446354453912e+01	2.691266296643043399e-01	0.000000000000000000e+00	0.000000000000000000e+00	1.312810720904262496e+01	1.000000000000000000e+00
3.648000000000000000e+03	1.152451175019934908e+02	1.998114068805469046e+01	-2.363951419434695295e-03	8.275494139809738670e+01	1.100564804744506020e-01	0.000000000000000000e+00	0.000000000000000000e+00	2.134156822638846407e+01	1.000000000000000000e+00
3.654000000000000000e+03	5.391839316172481489e+01	3.126027282320116640e+01	1.753526979479477603e-03	-6.097214381989791576e+01	2.324967520528727905e-01	0.000000000000000000e+00	0.000000000000000000e+00	2.387978496881628487e+01	1.000000000000000000e+00
3.657000000000000000e+03	9.242606189824388707e+01	1.101343325188940980e+01	8.998819300849952938e-04	-3.051009790975011882e+01	4.521468909035986083e-01	0.000000000000000000e+00	0.000000000000000000e+00	2.118103297908530536e+01	1.000000000000000000e+00
3.661000000000000000e+03	6.153925115282076774e+01	1.477759495990052052e+01	-1.131564728722564981e-03	3.877762321631085740e+01	4.240620988129117919e-01	0.000000000000000000e+00	0.000000000000000000e+00	3.162983322788985863e+00	1.000000000000000000e+00
3.666000000000000000e+03	6.470190136129633629e+01	1.473169115754497938e+01	9.659108612010520404e-04	-3.286631883843944024e+01	4.106481120273249852e-01	0.000000000000000000e+00	0.000000000000000000e+00	3.162983322788985863e+00	1.000000000000000000e+00
3.670000000000000000e+03	1.188326155684362249e+02	2.082779413793478440e+01	-2.243037671547670579e-03	7.844017363611568783e+01	1.648299290642105674e-01	0.000000000000000000e+00	0.000000000000000000e+00	2.666942095725237749e+01	1.000000000000000000e+00
3.672000000000000000e+03	6.309819700014536892e+01	1.878064143103505046e+01	-8.868956528823025405e-04	3.004668683200658208e+01	4.891038377666874215e-01	0.000000000000000000e+00	0.000000000000000000e+00	2.946263243049698488e+01	1.000000000000000000e+00
3.673000000000000000e+03	8.397873538137213600e+00	1.788760006264282154e+01	1.659648077691651185e-03	-5.762210574694999110e+01	2.514624875635127488e-01	0.000000000000000000e+00	0.000000000000000000e+00	5.470761290473182470e+01	1.000000000000000000e+00
3.681000000000000000e+03	8.191902324525365486e+01	1.218488173902254701e+01	-3.124360297449199891e-03	1.098898848608311027e+02	1.163416467147859734e-01	0.000000000000000000e+00	0.000000000000000000e+00	1.956008330879874535e+01	1.000000000000000000e+00
3.684000000000000000e+03	1.211882745582377936e+02	3.051438371402669958e+01	7.787996729764514597e-03	-2.763102339394059186e+02	7.017772522382303979e-02	0.000000000000000000e+00	0.000000000000000000e+00	2.452234046745772389e+01	1.000000000000000000e+00
3.686000000000000000e+03	7.256701435471261163e+01	2.936442738954510645e+01	-2.220750301887291275e-03	7.764485609952072309e+01	1.777376159304298042e-01	0.000000000000000000e+00	0.000000000000000000e+00	1.503404626204911665e+01	1.000000000000000000e+00
3.689000000000000000e+03	1.434189637484313096e+02	2.016345911131956470e+01	-8.001835115398306039e-03	2.839409871724375876e+02	6.923847855996079215e-02	0.000000000000000000e+00	0.000000000000000000e+00	1.584477622846861244e+01	1.000000000000000000e+00
3.689000000000000000e+03	8.255818028142881815e+01	1.813058786628957364e+01	-3.153706256269640535e-03	1.109370858555532919e+02	9.770045383371761538e-02	0.000000000000000000e+00	0.000000000000000000e+00	1.503404626204911665e+01	1.000000000000000000e+00
3.693000000000000000e+03	1.235649755779403165e+02	1.441748438920266295e+01	-9.800011388678413638e-04	3.336912581363003483e+01	4.791326560656994360e-01	0.000000000000000000e+00	0.000000000000000000e+00	8.747826723756549683e+00	1.000000000000000000e+00
3.695000000000000000e+03	1.268612977153150467e+02	2.976907709946183900e+01	-1.520264313137380729e-03	5.264824144820758534e+01	2.721427935518259122e-01	0.000000000000000000e+00	0.000000000000000000e+00	7.686381237832629054e+00	1.000000000000000000e+00
3.699000000000000000e+03	1.396856550238916554e+02	2.686448183095439646e+01	-8.274262044786293707e-04	2.792453891021068202e+01	4.614225682945226614e-01	0.000000000000000000e+00	0.000000000000000000e+00	6.732319692911742592e+00	1.000000000000000000e+00
3.704000000000000000e+03	1.329541685366661738e+02	2.697039745712921643e+01	-2.477145666578933585e-03	8.679424128710660113e+01	1.391680131366421769e-01	0.000000000000000000e+00	0.000000000000000000e+00	6.732319692911742592e+00	1.000000000000000000e+00
3.710000000000000000e+03	1.242266084985060388e+02	1.007664975485017678e+01	8.573247636485409068e-04	-2.899145926865141476e+01	3.957613014054027767e-01	0.000000000000000000e+00	0.000000000000000000e+00	4.127232578989696066e+01	1.000000000000000000e+00
3.710000000000000000e+03	8.356892526114434361e+01	1.717296357807920870e+01	-1.003799051712947607e-03	3.421834659241571330e+01	3.545224011745310433e-01	0.000000000000000000e+00	0.000000000000000000e+00	1.619985509781728439e+01	1.000000000000000000e+00
3.710000000000000000e+03	6.204222973748233017e+01	1.806438304480581536e+01	1.411597921349294930e-03	-4.877051660474154460e+01	2.823075543386750486e-01	0.000000000000000000e+00	0.000000000000000000e+00	1.951184830857107499e+01	1.000000000000000000e+00
3.715000000000000000e+03	3.008885455977029366e+01	2.393396236182085701e+01	-2.470840124189928929e-03	8.656923005805010973e+01	1.376027531129377923e-01	0.000000000000000000e+00	0.000000000000000000e+00	3.248800004011257414e+01	1.000000000000000000e+00
3.715000000000000000e+03	7.613026740932944847e+01	3.156399114923997118e+01	7.740416468940786122e-04	-2.601952833797456321e+01	4.499375736693306260e-01	0.000000000000000000e+00	0.000000000000000000e+00	1.619985509781728439e+01	1.000000000000000000e+00
3.718000000000000000e+03	1.060360386079880612e+02	8.613599067552776489e+00	1.160299133607262676e-03	-3.980300110776506273e+01	3.305698188323163977e-01	0.000000000000000000e+00	0.000000000000000000e+00	3.769715702396786128e+01	1.000000000000000000e+00
3.734000000000000000e+03	1.125779664362284080e+02	1.645431018091476361e+01	6.969847783171467283e-04	-2.326977904821092480e+01	4.674980911907177239e-01	0.000000000000000000e+00	0.000000000000000000e+00	1.831158902492928675e+01	1.000000000000000000e+00
3.739000000000000000e+03	9.556352506589874451e+01	9.685035664873540284e+00	-1.037256963428354311e-03	3.541228128864026559e+01	3.737680156382340302e-01	0.000000000000000000e+00	0.000000000000000000e+00	1.170707936297874241e+01	1.000000000000000000e+00
3.743000000000000000e+03	7.393004936658066129e+01	8.878703490271531606e+00	8.121580378303074619e-04	-2.737969934986311316e+01	4.198390760637878971e-01	0.000000000000000000e+00	0.000000000000000000e+00	2.109134196110560211e+01	1.000000000000000000e+00
3.744000000000000000e+03	9.143713307957813186e+01	2.064079197771254925e+01	7.704315334149466768e-04	-2.589070261278565965e+01	4.420860549412100049e-01	0.000000000000000000e+00	0.000000000000000000e+00	1.170707936297874241e+01	1.000000000000000000e+00
3.746000000000000000e+03	4.365098429265545121e+01	1.385253275054435562e+01	-2.140550079603689270e-03	7.478293725521876922e+01	2.306908523323795146e-01	0.000000000000000000e+00	0.000000000000000000e+00	1.030110482634115066e+01	1.000000000000000000e+00
3.746000000000000000e+03	3.335080007128175339e+01	1.399024857764227825e+01	-1.145863307412616416e-03	3.928786334575946881e+01	3.963795777269185638e-01	0.000000000000000000e+00	0.000000000000000000e+00	7.202409470145563652e+00	1.000000000000000000e+00
3.746000000000000000e+03	2.821603426980652429e+01	1.904088045292708742e+01	-9.073849589325147860e-04	3.077784105355494049e+01	4.747073480513708255e-01	0.000000000000000000e+00	0.000000000000000000e+00	7.202409470145563652e+00	1.000000000000000000e+00
3.749000000000000000e+03	1.384193291117093736e+02	2.870333022417782942e+01	-6.895587535038570203e-04	2.300478376831937410e+01	4.600241763023672492e-01	0.000000000000000000e+00	0.000000000000000000e+00	3.489569181251827956e+01	1.000000000000000000e+00
3.752000000000000000e+03	4.184481003831266577e+01	2.063389172618120782e+01	-2.945934197651507453e-03	1.035228075287932796e+02	1.219355462163649317e-01	0.000000000000000000e+00	0.000000000000000000e+00	2.412736569034058576e+01	1.000000000000000000e+00
3.753000000000000000e+03	6.508811240921581032e+01	1.416251860680443642e+01	-1.276227401507134184e-03	4.393986363810451223e+01	3.196596247380953937e-01	0.000000000000000000e+00	0.000000000000000000e+00	2.412736569034058576e+01	1.000000000000000000e+00
3.755000000000000000e+03	9.763937983719732472e+01	6.188115314924767851e+00	9.618880461697507924e-04	-3.272276599260678864e+01	4.194176037829021597e-01	0.000000000000000000e+00	0.000000000000000000e+00	1.193515134374337094e+01	1.000000000000000000e+00
3.755000000000000000e+03	1.089091358829336116e+02	1.011754736900708984e+01	-2.778500603022674917e-03	9.754799416801478174e+01	1.357715748488105278e-01	0.000000000000000000e+00	0.000000000000000000e+00	1.193515134374337094e+01	1.000000000000000000e+00
3.769000000000000000e+03	1.061702140984468201e+02	1.853404647453705678e+01	-2.005034917826610443e-03	6.994712278818396101e+01	2.309053792304014419e-01	0.000000000000000000e+00	0.000000000000000000e+00	1.147856262545624162e+01	1.000000000000000000e+00
3.769000000000000000e+03	1.122382880861980539e+02	8.790542072849861555e+00	-1.130183894564659860e-03	3.872834859854994960e+01	3.711105181936955599e-01	0.000000000000000000e+00	0.000000000000000000e+00	1.147856262545624162e+01	1.000000000000000000e+00
3.770000000000000000e+03	1.272608481014188726e+02	3.043772182335725063e+01	9.929672478782511098e-04	-3.383181719599235038e+01	3.818000503183188732e-01	0.000000000000000000e+00	0.000000000000000000e+00	1.129576794384097660e+01	1.000000000000000000e+00
3.772000000000000000e+03	1.251604888146427186e+02	1.256235605006561684e+01	-2.005583642590796564e-03	6.996670385290228467e+01	1.975581536201554966e-01	0.000000000000000000e+00	0.000000000000000000e+00	9.564496017392370319e+00	1.000000000000000000e+00
3.775000000000000000e+03	5.379449894766238316e+01	1.039654456625683032e+01	1.282323589106971464e-03	-4.415740410960943052e+01	3.451205756649963208e-01	0.000000000000000000e+00	0.000000000000000000e+00	3.233482045957938311e+01	1.000000000000000000e+00
3.777000000000000000e+03	1.258484986325634765e+02	2.210207441892531577e+01	1.265047527667180829e-03	-4.354091347676533275e+01	3.675427896145874174e-01	0.000000000000000000e+00	0.000000000000000000e+00	9.564496017392370319e+00	1.000000000000000000e+00
3.779000000000000000e+03	8.612922934878820058e+01	1.047285996275916453e+01	-1.318951332620108387e-03	4.546445322243886267e+01	2.962123325692540554e-01	0.000000000000000000e+00	0.000000000000000000e+00	3.233482045957938311e+01	1.000000000000000000e+00
3.781000000000000000e+03	1.453691813508891961e+01	7.274022724182271027e+00	9.059744301217334062e-04	-3.072750679176535371e+01	3.956710274391120885e-01	0.000000000000000000e+00	0.000000000000000000e+00	1.723154312697251811e+01	1.000000000000000000e+00
3.781000000000000000e+03	1.403819510139460363e+02	3.034787633709802890e+01	7.654992052065955283e-04	-2.571469408508051302e+01	4.703958992425034680e-01	0.000000000000000000e+00	0.000000000000000000e+00	1.670971236723287134e+01	1.000000000000000000e+00
3.781000000000000000e+03	5.658414289701457989e+01	3.261061503547561813e+01	1.008918198904507155e-03	-3.440102169476733707e+01	4.547861668131630841e-01	0.000000000000000000e+00	0.000000000000000000e+00	3.691872604928778401e+01	1.000000000000000000e+00
3.789000000000000000e+03	3.572363639695017667e+01	1.315542243680974011e+01	-2.585143542490368849e-03	9.064811035897221814e+01	1.432035407223622991e-01	0.000000000000000000e+00	0.000000000000000000e+00	1.070500917578096889e+01	1.000000000000000000e+00
3.793000000000000000e+03	6.273721845165788835e+01	6.637829837299226377e+00	7.995182618828563679e-04	-2.692865305670138909e+01	4.771578368326810926e-01	0.000000000000000000e+00	0.000000000000000000e+00	1.751914439684524538e+01	1.000000000000000000e+00
3.793000000000000000e+03	4.642797273576567818e+01	1.303540160916437429e+01	-1.044284966980233440e-03	3.566307330928852082e+01	4.283987811163466608e-01	0.000000000000000000e+00	0.000000000000000000e+00	1.070500917578096889e+01	1.000000000000000000e+00
3.807000000000000000e+03	1.296925101641435560e+02	1.310444073754200289e+01	-2.008196827255901654e-03	7.005995449764812122e+01	1.873080195219787303e-01	0.000000000000000000e+00	0.000000000000000000e+00	6.891534672248245386e+01	1.000000000000000000e+00
3.810000000000000000e+03	2.662051967626226201e+01	7.826464632566245250e+00	-1.027215171444815535e-03	3.505394320814686182e+01	4.035314924153858840e-01	0.000000000000000000e+00	0.000000000000000000e+00	2.157623061926833330e+01	1.000000000000000000e+00
3.823000000000000000e+03	5.958026250113087841e+00	2.901561662058258051e+01	8.641132222912582209e-04	-2.923370320713647530e+01	4.915795340668985824e-01	0.000000000000000000e+00	0.000000000000000000e+00	8.130024421379360433e+01	1.000000000000000000e+00
3.826000000000000000e+03	8.610257765403777341e+01	1.535616606478953905e+01	9.321861033315048065e-04	-3.166286182400530080e+01	4.434184598836166114e-01	0.000000000000000000e+00	0.000000000000000000e+00	3.549234732531573400e+01	1.000000000000000000e+00
3.828000000000000000e+03	1.347296820461295397e+02	2.333794976559665102e+01	-1.070841249742007784e-03	3.661072562129555052e+01	4.046313356044121123e-01	0.000000000000000000e+00	0.000000000000000000e+00	1.417497659992807613e+01	1.000000000000000000e+00
3.832000000000000000e+03	3.088471587700044907e+01	2.035040395794583290e+01	-2.238019223745849051e-03	7.826109195873091551e+01	1.483284139576848126e-01	0.000000000000000000e+00	0.000000000000000000e+00	1.248511746365787189e+01	1.000000000000000000e+00
3.833000000000000000e+03	5.092591476130929351e+01	2.038480507184469914e+01	-1.063962742353101844e-03	3.636526832259420416e+01	3.971688710715426396e-01	0.000000000000000000e+00	0.000000000000000000e+00	2.004122840938298111e+01	1.000000000000000000e+00
3.836000000000000000e+03	2.351792060912903182e+01	1.027030050795078431e+01	-1.699394595875697647e-03	5.904044731942180135e+01	2.935932421677326376e-01	0.000000000000000000e+00	0.000000000000000000e+00	1.248511746365787189e+01	1.000000000000000000e+00
3.849000000000000000e+03	6.474003805668137090e+01	6.326854269609839321e+00	-2.020983245292425762e-03	7.051623366605801380e+01	2.252942874421629549e-01	0.000000000000000000e+00	0.000000000000000000e+00	1.367519593797214128e+01	1.000000000000000000e+00
3.850000000000000000e+03	1.051214775909170385e+02	1.976880296432255335e+01	-9.457654228318448366e-04	3.214743542323292047e+01	4.118532582566473144e-01	0.000000000000000000e+00	0.000000000000000000e+00	2.768212846727803722e+01	1.000000000000000000e+00
3.851000000000000000e+03	7.200362876817317215e+01	1.791353774322988102e+01	-9.496752779935234683e-04	3.228695733286217973e+01	4.565669530623410743e-01	0.000000000000000000e+00	0.000000000000000000e+00	1.367519593797214128e+01	1.000000000000000000e+00
3.860000000000000000e+03	1.053469707069424572e+02	7.305866524129350559e+00	-1.461302541074574728e-03	5.054420979149628579e+01	3.251286874814334205e-01	0.000000000000000000e+00	0.000000000000000000e+00	3.370764934449939432e+01	1.000000000000000000e+00
3.865000000000000000e+03	1.386601546952910269e+02	1.244759744767708654e+01	-7.184769518691953459e-04	2.403672027034507153e+01	4.969872753314713565e-01	0.000000000000000000e+00	0.000000000000000000e+00	1.572929886682455525e+01	1.000000000000000000e+00
3.871000000000000000e+03	9.183118457295881853e+01	1.789231493992090094e+01	1.381778365984554467e-03	-4.770641547138963290e+01	2.388609055000836534e-01	0.000000000000000000e+00	0.000000000000000000e+00	1.281172519093366979e+01	1.000000000000000000e+00
3.871000000000000000e+03	9.920252101880707585e+01	2.837104107290641508e+01	-1.869296444253794667e-03	6.510333951235814709e+01	1.901708483215849288e-01	0.000000000000000000e+00	0.000000000000000000e+00	1.281172519093366979e+01	1.000000000000000000e+00
3.875000000000000000e+03	5.883321968049049389e+01	7.640403613126669491e+00	1.125861600470608485e-03	-3.857410893977895228e+01	3.698907673783273786e-01	0.000000000000000000e+00	0.000000000000000000e+00	1.670254670143855336e+01	1.000000000000000000e+00
3.876000000000000000e+03	6.197338882315114716e+01	2.404511037884539348e+01	-8.409881241164187272e-04	2.840849160100308879e+01	4.463534975447188691e-01	0.000000000000000000e+00	0.000000000000000000e+00	1.670254670143855336e+01	1.000000000000000000e+00
3.882000000000000000e+03	2.788889423195860928e+01	1.269982276862198134e+01	-2.257470519470931684e-03	7.895520511947569275e+01	1.653965610678481690e-01	0.000000000000000000e+00	0.000000000000000000e+00	2.053219278161632744e+01	1.000000000000000000e+00
3.884000000000000000e+03	3.879970290679575129e+01	3.009307417491621095e+01	-1.032471720950004423e-03	3.524152146736550151e+01	4.070930881396472856e-01	0.000000000000000000e+00	0.000000000000000000e+00	2.053219278161632744e+01	1.000000000000000000e+00
3.896000000000000000e+03	6.513732545766244186e+01	1.759653729193447447e+01	-2.905457967065154263e-03	1.020784264066092817e+02	1.128384430975906128e-01	0.000000000000000000e+00	0.000000000000000000e+00	5.900502766681192668e+01	1.000000000000000000e+00
3.901000000000000000e+03	1.240008254818785502e+02	2.168085545539222636e+01	1.281433857437055826e-03	-4.412565432438440638e+01	3.646394191284828556e-01	0.000000000000000000e+00	0.000000000000000000e+00	3.758424879643093419e+01	1.000000000000000000e+00
3.902000000000000000e+03	8.831803171678785702e+01	9.877720841654017647e+00	-2.698955427434860353e-03	9.470945045197547074e+01	1.385146583664184083e-01	0.000000000000000000e+00	0.000000000000000000e+00	3.758424879643093419e+01	1.000000000000000000e+00
3.903000000000000000e+03	1.377539541169822357e+01	1.947752723085898907e+01	-2.905675125863883042e-03	1.020861756477035271e+02	1.420887812335842604e-01	0.000000000000000000e+00	0.000000000000000000e+00	7.515823913599285788e+01	1.000000000000000000e+00
3.910000000000000000e+03	6.471684837063753548e+01	1.921654569472284990e+01	-1.745719022312895198e-03	6.069351940821578495e+01	2.919606090826665223e-01	0.000000000000000000e+00	0.000000000000000000e+00	3.668005578735840544e+00	1.000000000000000000e+00
3.910000000000000000e+03	9.868480996515704362e+01	1.123433450419242874e+01	-8.437319862847108198e-04	2.850640542994278448e+01	4.663447815256176465e-01	0.000000000000000000e+00	0.000000000000000000e+00	1.483189327132816793e+01	1.000000000000000000e+00
3.910000000000000000e+03	2.015320690437532036e+01	2.602673893468663380e+01	-1.376525889345959911e-03	4.751898255109056635e+01	2.898948137769421507e-01	0.000000000000000000e+00	0.000000000000000000e+00	4.475414462449824526e+01	1.000000000000000000e+00
3.913000000000000000e+03	6.479684736919736565e+01	2.288367878282678092e+01	1.498413301706990209e-03	-5.186849521310919897e+01	2.638155607374692568e-01	0.000000000000000000e+00	0.000000000000000000e+00	3.668005578735840544e+00	1.000000000000000000e+00
3.918000000000000000e+03	6.421113618744421103e+01	1.921023695253600039e+01	-2.138304126820539906e-03	7.470279116072568115e+01	1.880086721979218334e-01	0.000000000000000000e+00	0.000000000000000000e+00	3.719843070474984081e+00	1.000000000000000000e+00
3.921000000000000000e+03	1.315182880326624115e+02	2.438544447164145978e+01	-2.593031812399692205e-03	9.092960070475456291e+01	1.340329665714325991e-01	0.000000000000000000e+00	0.000000000000000000e+00	6.750581798912642739e+01	1.000000000000000000e+00
3.926000000000000000e+03	5.873982371178637862e+01	7.920093704986792993e+00	1.150680620125550148e-03	-3.945976758292340492e+01	3.702940588934906518e-01	0.000000000000000000e+00	0.000000000000000000e+00	4.902314423380872910e+01	1.000000000000000000e+00
3.927000000000000000e+03	1.068895815183929017e+02	1.713255774746469839e+01	-9.909887048614269764e-04	3.376121353202633912e+01	4.429880165089973287e-01	0.000000000000000000e+00	0.000000000000000000e+00	1.984804456384468097e+01	1.000000000000000000e+00
3.930000000000000000e+03	1.440684130835888936e+02	1.972738751731301576e+01	1.039941332807013674e-03	-3.550807213673400042e+01	3.264583712198473320e-01	0.000000000000000000e+00	0.000000000000000000e+00	3.726927230424153237e+01	1.000000000000000000e+00
3.932000000000000000e+03	8.704205645282360138e+01	1.727616060245971852e+01	-2.653290595950534569e-03	9.307991579451871189e+01	1.192522486110445534e-01	0.000000000000000000e+00	0.000000000000000000e+00	1.683483670359518669e+01	1.000000000000000000e+00
3.934000000000000000e+03	7.025243151069101089e+01	1.850913308359415410e+01	-2.869044594885880855e-03	1.007790270650970967e+02	8.302028091615887284e-02	0.000000000000000000e+00	0.000000000000000000e+00	1.244576034823465172e+01	1.000000000000000000e+00
3.936000000000000000e+03	5.792241837818823313e+01	2.020256947094355482e+01	-2.266238521342995964e-03	7.926808841418528573e+01	1.921509978053128620e-01	0.000000000000000000e+00	0.000000000000000000e+00	1.244576034823465172e+01	1.000000000000000000e+00
3.938000000000000000e+03	1.294139052324424632e+01	9.934099582708560305e+00	-1.047404644109048042e-03	3.577439797284768730e+01	3.911213152866892528e-01	0.000000000000000000e+00	0.000000000000000000e+00	8.776562122012208533e+00	1.000000000000000000e+00
3.940000000000000000e+03	2.379588577616849321e+01	1.916432800000320569e+01	1.059707663890633667e-03	-3.621342723177205869e+01	4.268260348200404453e-01	0.000000000000000000e+00	0.000000000000000000e+00	1.092691640475461234e+01	1.000000000000000000e+00
3.942000000000000000e+03	6.005392595633343689e+01	1.644511607862463265e+01	1.101041730415484258e-03	-3.768841995038061299e+01	4.379712838251347273e-01	0.000000000000000000e+00	0.000000000000000000e+00	2.595077182220440548e+01	1.000000000000000000e+00
3.943000000000000000e+03	2.066744886893896549e+01	5.770439519679829488e+00	-9.414117828103125193e-04	3.199207719523611004e+01	4.612802845472705471e-01	0.000000000000000000e+00	0.000000000000000000e+00	8.776562122012208533e+00	1.000000000000000000e+00
3.943000000000000000e+03	3.453703078652404201e+01	2.117064452114575701e+01	-1.015356944410851199e-03	3.463078623373717591e+01	4.092228134523155925e-01	0.000000000000000000e+00	0.000000000000000000e+00	1.092691640475461234e+01	1.000000000000000000e+00
3.950000000000000000e+03	2.326613388657204951e+01	4.738993321242904067e+00	1.094549728202374702e-03	-3.745675496315342201e+01	3.633315390897167152e-01	0.000000000000000000e+00	0.000000000000000000e+00	7.347267050085190476e+01	1.000000000000000000e+00
3.951000000000000000e+03	9.507328831380353051e+01	2.029424592576479824e+01	1.213334392321592905e-03	-4.169554706343887318e+01	3.297630829509322625e-01	0.000000000000000000e+00	0.000000000000000000e+00	1.631686069007953677e+01	1.000000000000000000e+00
3.952000000000000000e+03	1.071549827131613597e+02	9.327359256340860938e+00	-9.426604343810811304e-04	3.203663492037200200e+01	4.317551984610201732e-01	0.000000000000000000e+00	0.000000000000000000e+00	1.631686069007953677e+01	1.000000000000000000e+00
3.957000000000000000e+03	3.500852169142089565e+01	2.100506316609758883e+01	1.089348864738684921e-03	-3.727116384221186962e+01	3.864532244913649883e-01	0.000000000000000000e+00	0.000000000000000000e+00	1.747239959192791048e+01	1.000000000000000000e+00
3.961000000000000000e+03	1.763641713367814035e+01	2.287448305869957466e+01	1.002276525447263469e-03	-3.416401573787895529e+01	4.223430183473428912e-01	0.000000000000000000e+00	0.000000000000000000e+00	1.747239959192791048e+01	1.000000000000000000e+00
3.966000000000000000e+03	4.397692032758172331e+01	2.861625990592581559e+01	9.746508273317550531e-04	-3.317820168683815041e+01	4.350149030988946786e-01	0.000000000000000000e+00	0.000000000000000000e+00	2.251207098088473302e+01	1.000000000000000000e+00
3.968000000000000000e+03	4.216718288226826417e+01	6.177048907599184346e+00	1.023239462216332923e-03	-3.491207131756500814e+01	4.427210583784890741e-01	0.000000000000000000e+00	0.000000000000000000e+00	2.251207098088473302e+01	1.000000000000000000e+00
3.972000000000000000e+03	1.167392078749679598e+02	2.785508792525298460e+01	1.084041485090183948e-03	-3.708177172586339765e+01	3.861007936802173246e-01	0.000000000000000000e+00	0.000000000000000000e+00	2.048049420259712505e+01	1.000000000000000000e+00
3.974000000000000000e+03	1.083921996219020514e+02	9.152732565409563037e+00	-1.073237540403135541e-03	3.669623647406170619e+01	3.618804018620244145e-01	0.000000000000000000e+00	0.000000000000000000e+00	2.048049420259712505e+01	1.000000000000000000e+00
3.992000000000000000e+03	2.570188796444456258e+01	2.739821947569132377e+01	-1.102739624558432465e-03	3.774900875057308980e+01	3.701312598611617988e-01	0.000000000000000000e+00	0.000000000000000000e+00	1.336413260962293137e+01	1.000000000000000000e+00
3.993000000000000000e+03	2.830913407495086886e+01	1.429088152602218642e+01	1.099130314154856021e-03	-3.762021168287415662e+01	3.182625678307108297e-01	0.000000000000000000e+00	0.000000000000000000e+00	1.213985798097011326e+01	1.000000000000000000e+00
4.000000000000000000e+03	3.709101909100878203e+01	8.688210836732462639e+00	-1.300603346769767417e-03	4.480971131568465893e+01	3.128560942828940705e-01	0.000000000000000000e+00	0.000000000000000000e+00	2.423087454107258765e+01	1.000000000000000000e+00
4.000000000000000000e+03	7.834797798932970636e+01	1.862196627935198023e+01	-2.203884134675223368e-03	7.704299240886066968e+01	2.004031034228122010e-01	0.000000000000000000e+00	0.000000000000000000e+00	3.027555465856507055e+01	1.000000000000000000e+00
4.002000000000000000e+03	1.070329703129327186e+02	8.937936886656121516e+00	-9.224065878583112554e-04	3.131388299546908982e+01	4.758912572636520011e-01	0.000000000000000000e+00	0.000000000000000000e+00	3.027555465856507055e+01	1.000000000000000000e+00
4.002000000000000000e+03	1.762509437433986292e+01	2.311780043415960861e+01	-1.066093152790030790e-03	3.644129132604654586e+01	4.420979752110244521e-01	0.000000000000000000e+00	0.000000000000000000e+00	1.660386234695933183e+01	1.000000000000000000e+00
4.006000000000000000e+03	3.380965282918671022e+01	2.682567212266493328e+01	1.015859286317788738e-03	-3.464871214128221055e+01	3.765847046337839066e-01	0.000000000000000000e+00	0.000000000000000000e+00	1.660386234695933183e+01	1.000000000000000000e+00
4.008000000000000000e+03	1.095167534906676678e+02	1.416409305453998435e+01	-9.275187058113281173e-04	3.149630726172981454e+01	4.055780854005562874e-01	0.000000000000000000e+00	0.000000000000000000e+00	8.931024546151890675e+00	1.000000000000000000e+00
4.008000000000000000e+03	6.972588687176205724e+01	2.217350222431241491e+01	7.566582257523085621e-04	-2.539920660908777350e+01	4.756461196988132079e-01	0.000000000000000000e+00	0.000000000000000000e+00	1.718767009074291252e+01	1.000000000000000000e+00
4.009000000000000000e+03	5.571074989816890621e+01	3.212297149456199463e+01	-8.254631958471875556e-04	2.785448958573394407e+01	4.911430590318228706e-01	0.000000000000000000e+00	0.000000000000000000e+00	1.718767009074291252e+01	1.000000000000000000e+00
4.018000000000000000e+03	1.160905231133665012e+02	2.566801672221457054e+01	-8.904575327206347380e-04	3.017379135541320068e+01	4.635871941121193496e-01	0.000000000000000000e+00	0.000000000000000000e+00	1.888050742459814657e+01	1.000000000000000000e+00
4.023000000000000000e+03	3.627205902470389987e+01	2.921930774295825017e+01	1.066091421266050603e-03	-3.644122953717654667e+01	4.736097118623537883e-01	0.000000000000000000e+00	0.000000000000000000e+00	6.912363633474221558e+01	1.000000000000000000e+00
4.026000000000000000e+03	1.053956921552086214e+02	2.924035476374158193e+01	-3.948761697682023550e-03	1.393083806631506150e+02	7.186698736291707856e-02	0.000000000000000000e+00	0.000000000000000000e+00	2.392036030814542258e+01	1.000000000000000000e+00
4.027000000000000000e+03	1.423673023052536166e+02	1.896700049833604140e+01	-2.188105341701493574e-03	7.647993131418975565e+01	2.318766503250753175e-01	0.000000000000000000e+00	0.000000000000000000e+00	1.356495988993385282e+01	1.000000000000000000e+00
4.028000000000000000e+03	1.192665965841180054e+02	9.752367499902325321e+00	-2.079939006305013636e-03	7.262005082039758008e+01	2.166159663043956130e-01	0.000000000000000000e+00	0.000000000000000000e+00	1.598367588695557551e+01	1.000000000000000000e+00
4.031000000000000000e+03	1.350932291629551116e+02	7.517284487185118103e+00	8.963039026241369873e-04	-3.038241716368622747e+01	4.472917454993800002e-01	0.000000000000000000e+00	0.000000000000000000e+00	1.345159964843600697e+01	1.000000000000000000e+00
4.033000000000000000e+03	1.318040249148304781e+02	2.056054590892786393e+01	-8.799619490126553119e-04	2.979925986484454725e+01	4.252378692055240883e-01	0.000000000000000000e+00	0.000000000000000000e+00	1.166480300349333987e+01	1.000000000000000000e+00
4.035000000000000000e+03	1.083696986612325333e+02	6.400345959819548902e+00	-7.662732219272218662e-04	2.574231461998043002e+01	4.715041067053066248e-01	0.000000000000000000e+00	0.000000000000000000e+00	2.242426042414182774e+01	1.000000000000000000e+00
4.036000000000000000e+03	1.209907714040698181e+02	2.493560906530966648e+01	-8.250893691691131267e-04	2.784114970232687725e+01	4.776643857990759967e-01	0.000000000000000000e+00	0.000000000000000000e+00	1.166480300349333987e+01	1.000000000000000000e+00
4.048000000000000000e+03	1.026349734477326905e+02	2.135883226695170478e+01	-2.699378403993782111e-03	9.472454423289288172e+01	9.840731543609659848e-02	0.000000000000000000e+00	0.000000000000000000e+00	inf	1.000000000000000000e+00
4.057000000000000000e+03	3.154676577031614571e+01	3.026807204517554695e+01	-1.920312575362488096e-03	6.692383355621569763e+01	2.466568466210198318e-01	0.000000000000000000e+00	0.000000000000000000e+00	9.627546465740083192e+01	1.000000000000000000e+00
4.061000000000000000e+03	1.276929212281056039e+02	2.527989746071886401e+01	-7.672363816958247115e-04	2.577668466302209183e+01	4.895740661534178084e-01	0.000000000000000000e+00	0.000000000000000000e+00	2.067223487422874584e+01	1.000000000000000000e+00
4.063000000000000000e+03	1.214788335915232267e+02	5.563751550826807168e+00	-1.680089976058743656e-03	5.835156824074720561e+01	2.492284474720823928e-01	0.000000000000000000e+00	0.000000000000000000e+00	2.067223487422874584e+01	1.000000000000000000e+00
4.063000000000000000e+03	7.062521796974469623e+01	2.286731648674082606e+01	-8.924185241229602760e-04	3.024376869572509818e+01	4.859123186173807118e-01	0.000000000000000000e+00	0.000000000000000000e+00	5.371688357768896793e+01	1.000000000000000000e+00
4.076000000000000000e+03	8.923816957021143992e+01	2.108476646234757368e+01	-2.403303477146324484e-03	8.415920677692285778e+01	1.415001440809067201e-01	0.000000000000000000e+00	0.000000000000000000e+00	4.686118054508175135e+01	1.000000000000000000e+00
4.077000000000000000e+03	1.346680877274660588e+02	9.591604221088839921e+00	9.570955109079695060e-04	-3.255174593072751321e+01	3.647406899091139021e-01	0.000000000000000000e+00	0.000000000000000000e+00	4.686118054508175135e+01	1.000000000000000000e+00
[truncated: 579 more rows]
