# Supplementary material for: Structural basis for higher-order DNA binding by a bacterial transcriptional regulator
Source: PLoS Genet. 2025 Jun 27;21(6):e1011749. doi: 10.1371/journal.pgen.1011749 (PMC12204516; doi:10.1371/journal.pgen.1011749)
Supplement: S1 Appendix — (ZIP) [file pgen.1011749.s012.zip › Raw data files/Figure 5/Figure5D_MP_Xre2_RES2_10nM_60sec.csv]

frame_indices	x_coords	y_coords	contrasts	masses_kDa	fit_errors	diffblur_errors	frame_signal_scores	neareast_neighbour_distances	selections
5.000000000000000000e+00	7.533265164134344616e+01	2.225055091115345363e+01	-1.570197124470618663e-03	5.443007757826512005e+01	2.931425133276179817e-01	0.000000000000000000e+00	0.000000000000000000e+00	7.650444373701422940e+00	1.000000000000000000e+00
6.000000000000000000e+00	3.453419057118739488e+01	1.398358958048685707e+01	-1.775655584432069695e-03	6.176179588953919364e+01	2.507817739955833236e-01	0.000000000000000000e+00	0.000000000000000000e+00	2.444905331342078014e+01	1.000000000000000000e+00
9.000000000000000000e+00	6.783107141909808036e+01	2.074868764030722446e+01	-1.615951262999299441e-03	5.606279912854949288e+01	2.796321196073656701e-01	0.000000000000000000e+00	0.000000000000000000e+00	7.650444373701422940e+00	1.000000000000000000e+00
1.000000000000000000e+01	5.734188944016418787e+01	5.176485616948879986e+00	-1.619046172939022765e-03	5.617323998302232013e+01	2.550957889782541343e-01	0.000000000000000000e+00	0.000000000000000000e+00	1.877542048646254003e+01	1.000000000000000000e+00
1.700000000000000000e+01	1.932469059897246666e+01	2.444620748536015498e+01	8.654450228984514239e-04	-2.928122807859008248e+01	4.369220320906352928e-01	0.000000000000000000e+00	0.000000000000000000e+00	1.190910682700797985e+01	1.000000000000000000e+00
1.800000000000000000e+01	2.229135924419994552e+01	1.291253059693848293e+01	-1.139895562113060453e-03	3.907490629595979925e+01	3.522690045851746277e-01	0.000000000000000000e+00	0.000000000000000000e+00	1.190910682700797985e+01	1.000000000000000000e+00
1.900000000000000000e+01	1.354435031634704387e+02	2.478320653743211466e+01	-1.659550280896208941e-03	5.761861590011641709e+01	3.241158964968644529e-01	0.000000000000000000e+00	0.000000000000000000e+00	3.046031557352260677e+01	1.000000000000000000e+00
2.100000000000000000e+01	9.157982039657849782e+01	1.190866021676660402e+01	-1.992132310914791066e-03	6.948669745755358917e+01	1.797935638977793404e-01	0.000000000000000000e+00	0.000000000000000000e+00	1.109089533957005713e+01	1.000000000000000000e+00
2.200000000000000000e+01	9.943362059646716489e+01	1.973973816641859003e+01	-2.255919454889732112e-03	7.889985588443283859e+01	1.726348412214272487e-01	0.000000000000000000e+00	0.000000000000000000e+00	1.109089533957005713e+01	1.000000000000000000e+00
2.400000000000000000e+01	5.490696627678596542e+01	1.878901982285120909e+01	-9.799422142805667372e-04	3.336702310890039058e+01	4.378800864883100052e-01	0.000000000000000000e+00	0.000000000000000000e+00	5.016849274224324695e+00	1.000000000000000000e+00
2.600000000000000000e+01	4.415458461873539875e+01	9.097566059963469343e+00	-8.370676518982314010e-04	2.826859082516587662e+01	4.097469054289809565e-01	0.000000000000000000e+00	0.000000000000000000e+00	9.936986588380593233e+00	1.000000000000000000e+00
2.700000000000000000e+01	1.351258086069107378e+02	2.594023195286971628e+01	-2.124096212241977262e-03	7.419578635060392457e+01	1.697378547203874932e-01	0.000000000000000000e+00	0.000000000000000000e+00	9.911655583689499949e+00	1.000000000000000000e+00
2.900000000000000000e+01	1.051212536636912454e+01	6.219126432932279513e+00	-2.125749981184012639e-03	7.425480055735506824e+01	1.935150910636480592e-01	0.000000000000000000e+00	0.000000000000000000e+00	3.376537396851378503e+01	1.000000000000000000e+00
2.900000000000000000e+01	6.980132817345607066e+01	2.328176876955994956e+01	-1.161001992827194202e-03	3.982808241039911934e+01	3.215241918943174682e-01	0.000000000000000000e+00	0.000000000000000000e+00	1.555721084922135944e+01	1.000000000000000000e+00
2.900000000000000000e+01	5.259980917083561991e+01	1.433415700467734766e+01	8.688455638001270614e-04	-2.940257527452316566e+01	4.772138061801598496e-01	0.000000000000000000e+00	0.000000000000000000e+00	5.016849274224324695e+00	1.000000000000000000e+00
3.200000000000000000e+01	1.391339240825228387e+02	1.687513808993359987e+01	-1.982024947130015674e-03	6.912601946866254821e+01	2.172448196317277036e-01	0.000000000000000000e+00	0.000000000000000000e+00	6.733849954321736497e+00	1.000000000000000000e+00
3.400000000000000000e+01	8.732807236553173880e+01	2.856709473735705984e+01	-1.856534219160595016e-03	6.464792366126118850e+01	1.642410579286439631e-01	0.000000000000000000e+00	0.000000000000000000e+00	1.149180851051819374e+01	1.000000000000000000e+00
3.600000000000000000e+01	1.335521483699761802e+02	2.064190263024443439e+01	-1.976088563394598312e-03	6.891418154607774227e+01	1.850642380907089324e-01	0.000000000000000000e+00	0.000000000000000000e+00	6.733849954321736497e+00	1.000000000000000000e+00
3.600000000000000000e+01	8.535022771322613266e+01	1.724676817962187769e+01	2.266537638892375962e-03	-7.927876232663660971e+01	2.648054384166735886e-01	0.000000000000000000e+00	0.000000000000000000e+00	3.960961236049643119e+00	1.000000000000000000e+00
3.600000000000000000e+01	4.588972789456722268e+01	2.131182725435456504e+01	-1.653232958929822189e-03	5.739318432067275921e+01	2.231485366822038019e-01	0.000000000000000000e+00	0.000000000000000000e+00	1.793048150047925304e+01	1.000000000000000000e+00
3.600000000000000000e+01	2.024765970477347210e+01	2.972115407436122680e+01	-2.165493892337531229e-03	7.567304909879051422e+01	1.829058498132241084e-01	0.000000000000000000e+00	0.000000000000000000e+00	2.698578215682687897e+01	1.000000000000000000e+00
3.700000000000000000e+01	1.238908013669566088e+02	1.965099282949926263e+01	-1.717660013986525023e-03	5.969224282324947239e+01	2.132825555087038971e-01	0.000000000000000000e+00	0.000000000000000000e+00	9.712030073366127780e+00	1.000000000000000000e+00
3.700000000000000000e+01	8.486352044949607887e+01	1.331582300664880236e+01	-2.188231243847163499e-03	7.648442409130396413e+01	2.955420822207681653e-01	0.000000000000000000e+00	0.000000000000000000e+00	3.960961236049643119e+00	1.000000000000000000e+00
3.800000000000000000e+01	6.374800879121871588e+01	1.970435400253321490e+01	-1.877370737078943837e-03	6.539146802538137138e+01	1.769856613812733626e-01	0.000000000000000000e+00	0.000000000000000000e+00	1.793048150047925304e+01	1.000000000000000000e+00
4.300000000000000000e+01	3.309724675032116181e+01	1.819924111605537220e+01	-2.328026512616870793e-03	8.147297278411829780e+01	1.265856638681431834e-01	0.000000000000000000e+00	0.000000000000000000e+00	3.068769425174801313e+01	1.000000000000000000e+00
4.300000000000000000e+01	1.040999000461810624e+02	2.776102540188685097e+01	-1.507009095735953362e-03	5.217523332695427740e+01	2.845600447269344135e-01	0.000000000000000000e+00	0.000000000000000000e+00	2.957062619966597339e+01	1.000000000000000000e+00
4.700000000000000000e+01	6.860905172839933641e+01	2.137874487957414260e+01	-1.593591573683224511e-03	5.526490088856548510e+01	2.322123747463318288e-01	0.000000000000000000e+00	0.000000000000000000e+00	1.873895917018391444e+01	1.000000000000000000e+00
4.800000000000000000e+01	1.322744224968674871e+02	1.878226053604154089e+01	-2.308704086275891344e-03	8.078345828542603613e+01	1.648855057535512092e-01	0.000000000000000000e+00	0.000000000000000000e+00	1.257056977916550089e+01	1.000000000000000000e+00
4.800000000000000000e+01	1.441559428204849098e+02	2.288697725858587617e+01	1.086017561737593826e-03	-3.715228737823913718e+01	3.357154459231991295e-01	0.000000000000000000e+00	0.000000000000000000e+00	1.257056977916550089e+01	1.000000000000000000e+00
4.900000000000000000e+01	5.077358269733053930e+01	2.712719121085407536e+01	-1.745170058935753511e-03	6.067392982867175277e+01	1.897751765504145371e-01	0.000000000000000000e+00	0.000000000000000000e+00	1.290066402867424245e+01	1.000000000000000000e+00
5.500000000000000000e+01	4.422067528277616333e+01	6.429390640556190029e+00	-1.543878696591519540e-03	5.349091304037585104e+01	2.260530147129695688e-01	0.000000000000000000e+00	0.000000000000000000e+00	1.987438685012797279e+01	1.000000000000000000e+00
5.500000000000000000e+01	1.821023545920414577e+01	1.278048443032251313e+01	-1.926379801214985182e-03	6.714034053718758344e+01	2.027298648770592404e-01	0.000000000000000000e+00	0.000000000000000000e+00	2.677460311829233319e+01	1.000000000000000000e+00
5.900000000000000000e+01	8.001993648732627662e+01	1.463491479575774079e+01	-1.598512552409127188e-03	5.544050441368126769e+01	2.678708673557207431e-01	0.000000000000000000e+00	0.000000000000000000e+00	2.018342006475523931e+01	1.000000000000000000e+00
6.200000000000000000e+01	1.316612509375256082e+02	1.392204034715294725e+01	-1.502145322337434825e-03	5.200167115533818674e+01	2.271081954493976429e-01	0.000000000000000000e+00	0.000000000000000000e+00	5.164623459773074643e+01	1.000000000000000000e+00
6.300000000000000000e+01	5.740570615425942158e+00	2.713156912256096831e+01	-1.906801296972439330e-03	6.644168798187610037e+01	1.375444019702581899e-01	0.000000000000000000e+00	0.000000000000000000e+00	2.945978193449228399e+01	1.000000000000000000e+00
6.700000000000000000e+01	7.148348724183811953e+01	5.739075683513783943e+00	-2.050702653015145163e-03	7.157676106338088573e+01	1.479995983848818586e-01	0.000000000000000000e+00	0.000000000000000000e+00	3.967695172240161128e+01	1.000000000000000000e+00
6.700000000000000000e+01	3.380667643974769732e+01	1.817766184775571858e+01	-2.050553592571946471e-03	7.157144188995238210e+01	1.608796616311052308e-01	0.000000000000000000e+00	0.000000000000000000e+00	2.945978193449228399e+01	1.000000000000000000e+00
7.300000000000000000e+01	1.377652505979937132e+02	3.098518525291632741e+01	-2.246090130714557299e-03	7.854909964856841498e+01	1.257394123656031537e-01	0.000000000000000000e+00	0.000000000000000000e+00	7.206854292395090056e+01	1.000000000000000000e+00
7.400000000000000000e+01	5.760617636929125496e+01	2.230975571311937955e+01	-1.995239036174921779e-03	6.959755993789181616e+01	1.571866166974228429e-01	0.000000000000000000e+00	0.000000000000000000e+00	1.098935535070732605e+01	1.000000000000000000e+00
7.400000000000000000e+01	6.570755280439269086e+01	2.973495812658279291e+01	-2.884572226959291382e-03	1.013331255647388787e+02	1.011856753025838218e-01	0.000000000000000000e+00	0.000000000000000000e+00	1.098935535070732605e+01	1.000000000000000000e+00
8.100000000000000000e+01	6.665630242492422042e+01	7.742678754440840194e+00	-1.772799810228813328e-03	6.165988851603504628e+01	2.475332825900197209e-01	0.000000000000000000e+00	0.000000000000000000e+00	1.133092542506743783e+01	1.000000000000000000e+00
8.100000000000000000e+01	8.493719369241462402e+01	2.639187600790998189e+01	-2.080867270758544191e-03	7.265317563547178281e+01	1.582905196834663020e-01	0.000000000000000000e+00	0.000000000000000000e+00	3.182806789667614211e+00	1.000000000000000000e+00
8.500000000000000000e+01	5.563737293215497459e+01	1.038333469981119528e+01	1.401907253275470455e-03	-4.842470826675113926e+01	2.610711276962792704e-01	0.000000000000000000e+00	0.000000000000000000e+00	1.133092542506743783e+01	1.000000000000000000e+00
8.600000000000000000e+01	8.792569117183695937e+01	2.529682264124668833e+01	-1.681112806438673449e-03	5.838806761014414803e+01	2.473852078574980684e-01	0.000000000000000000e+00	0.000000000000000000e+00	3.182806789667614211e+00	1.000000000000000000e+00
8.800000000000000000e+01	1.182215160857857796e+02	1.018955861040020139e+01	-1.565878115827117360e-03	5.427595515972829787e+01	2.644144407920022699e-01	0.000000000000000000e+00	0.000000000000000000e+00	7.758320605852878415e+00	1.000000000000000000e+00
8.900000000000000000e+01	2.553572064209746273e+01	6.037213908887290259e+00	-1.596259612953217959e-03	5.536010900204340857e+01	2.338451561242133048e-01	0.000000000000000000e+00	0.000000000000000000e+00	3.041378366005824319e+01	1.000000000000000000e+00
9.100000000000000000e+01	1.155871269971251536e+02	1.748692339179541477e+01	1.076079707900286318e-03	-3.679765829668453136e+01	4.928666449569711894e-01	0.000000000000000000e+00	0.000000000000000000e+00	3.721396675146825483e+00	1.000000000000000000e+00
9.100000000000000000e+01	6.102156723316966236e+01	1.783926535344247100e+01	7.548455312262433064e-04	-2.533452119456655183e+01	4.985804696834118532e-01	0.000000000000000000e+00	0.000000000000000000e+00	8.625730435439146859e+00	1.000000000000000000e+00
9.200000000000000000e+01	1.120325068045620895e+02	1.638534792891655556e+01	-1.603797495529798523e-03	5.562909588983239928e+01	2.174241070026949885e-01	0.000000000000000000e+00	0.000000000000000000e+00	3.721396675146825483e+00	1.000000000000000000e+00
9.500000000000000000e+01	4.881997201499774519e+01	1.463427314252190925e+01	1.356701457580949564e-03	-4.681155415213634541e+01	4.324456452541035612e-01	0.000000000000000000e+00	0.000000000000000000e+00	5.863180926159172301e+00	1.000000000000000000e+00
9.600000000000000000e+01	1.274279484322593277e+02	1.054691926957122305e+01	-1.896455823383181314e-03	6.607251312206552996e+01	1.585759532947518258e-01	0.000000000000000000e+00	0.000000000000000000e+00	1.372474806600185637e+01	1.000000000000000000e+00
9.600000000000000000e+01	5.250322554793199004e+01	1.919612956124051451e+01	-1.864666018241815677e-03	6.493810426632643384e+01	2.427431509241964047e-01	0.000000000000000000e+00	0.000000000000000000e+00	5.863180926159172301e+00	1.000000000000000000e+00
1.020000000000000000e+02	9.053454225562290958e+01	1.738852071469268523e+01	-1.651051936194852928e-03	5.731535523382824948e+01	2.550408290237518028e-01	0.000000000000000000e+00	0.000000000000000000e+00	1.709809958273837083e+01	1.000000000000000000e+00
1.030000000000000000e+02	1.127873697587090334e+02	9.738804698535966864e+00	-1.663480398474165940e-03	5.775886086747951964e+01	2.355880318194411016e-01	0.000000000000000000e+00	0.000000000000000000e+00	4.679073086707304263e+00	1.000000000000000000e+00
1.030000000000000000e+02	1.113146957021651531e+02	2.936200971100609891e+01	1.120125485149899014e-03	-3.836941753042878389e+01	4.264996859156401365e-01	0.000000000000000000e+00	0.000000000000000000e+00	3.871770405428669459e+00	1.000000000000000000e+00
1.040000000000000000e+02	1.146167108396076060e+02	2.734030199116769921e+01	-1.685434173890132089e-03	5.854227420197563703e+01	2.458201859407533885e-01	0.000000000000000000e+00	0.000000000000000000e+00	3.871770405428669459e+00	1.000000000000000000e+00
1.050000000000000000e+02	7.565227500085011059e+01	2.580654487115335272e+01	-1.786598089383726901e-03	6.215227561931193634e+01	2.214866468823168955e-01	0.000000000000000000e+00	0.000000000000000000e+00	9.941183787993800536e+00	1.000000000000000000e+00
1.070000000000000000e+02	1.133680415389472813e+02	1.438170737190567294e+01	-1.622398904579819409e-03	5.629288112103254349e+01	1.669191367322400144e-01	0.000000000000000000e+00	0.000000000000000000e+00	4.679073086707304263e+00	1.000000000000000000e+00
1.080000000000000000e+02	4.028703507200962974e+01	2.570696298502871358e+01	-1.776265731957845425e-03	6.178356880552497188e+01	1.568742999358453405e-01	0.000000000000000000e+00	0.000000000000000000e+00	2.548224919771769592e+01	1.000000000000000000e+00
1.100000000000000000e+02	6.575547607895042290e+01	2.486819194919065623e+01	-1.541785769524312054e-03	5.341622761877926706e+01	1.975884336753950254e-01	0.000000000000000000e+00	0.000000000000000000e+00	9.941183787993800536e+00	1.000000000000000000e+00
1.130000000000000000e+02	7.898096081365648047e+01	9.841042107864959476e+00	-1.813621662498082288e-03	6.311660303554852192e+01	1.446853381949163575e-01	0.000000000000000000e+00	0.000000000000000000e+00	2.001820868163777334e+01	1.000000000000000000e+00
1.170000000000000000e+02	1.237325056549183699e+01	1.725584500675289945e+01	-1.329311998665483330e-03	4.583417022010409880e+01	3.115528891413241741e-01	0.000000000000000000e+00	0.000000000000000000e+00	4.610908417393735803e+00	1.000000000000000000e+00
1.200000000000000000e+02	2.590684995506779487e+01	1.590867358211876592e+01	1.184162969473094356e-03	-4.065457432810159588e+01	3.760603257706616187e-01	0.000000000000000000e+00	0.000000000000000000e+00	8.994076898092247419e+00	1.000000000000000000e+00
1.210000000000000000e+02	4.489161491493031519e+01	3.007453446671190278e+01	-1.508933668099026468e-03	5.224391106569699872e+01	3.058404141415879129e-01	0.000000000000000000e+00	0.000000000000000000e+00	1.174023919226624812e+01	1.000000000000000000e+00
1.220000000000000000e+02	1.761608184726850723e+01	6.085329823279722383e+00	-1.566219996693641887e-03	5.428815506724168216e+01	2.196774559164165197e-01	0.000000000000000000e+00	0.000000000000000000e+00	1.057078260523832647e+01	1.000000000000000000e+00
1.230000000000000000e+02	2.776383283607525954e+01	2.588302300499762865e+01	-1.523039740655637419e-03	5.274728167639305099e+01	2.252446717574703161e-01	0.000000000000000000e+00	0.000000000000000000e+00	1.014573959009586801e+01	1.000000000000000000e+00
1.240000000000000000e+02	6.155341535490900640e+01	9.124915570135447851e+00	-1.323882093109070551e-03	4.564040580658756596e+01	2.254006497130522924e-01	0.000000000000000000e+00	0.000000000000000000e+00	2.075376602557344086e+01	1.000000000000000000e+00
1.240000000000000000e+02	3.182531746221483715e+01	8.278012291880701312e+00	1.289386850291540307e-03	-4.440945428741145662e+01	3.174589831557329545e-01	0.000000000000000000e+00	0.000000000000000000e+00	9.656875755620601964e+00	1.000000000000000000e+00
1.250000000000000000e+02	5.660494447629639581e+01	2.928009952384247683e+01	-1.787731029109720145e-03	6.219270420490628482e+01	1.973267031134684490e-01	0.000000000000000000e+00	0.000000000000000000e+00	1.174023919226624812e+01	1.000000000000000000e+00
1.290000000000000000e+02	1.046881702946665342e+02	5.186692502948455186e+00	-1.937598159851910582e-03	6.754066401598819880e+01	1.525849046321734459e-01	0.000000000000000000e+00	0.000000000000000000e+00	8.934501989247030096e+00	1.000000000000000000e+00
1.290000000000000000e+02	8.975330966265848076e+01	2.743927815568402195e+01	-1.760392268424735293e-03	6.121712942273742186e+01	2.616425050899838789e-01	0.000000000000000000e+00	0.000000000000000000e+00	2.347666931774262622e+01	1.000000000000000000e+00
1.330000000000000000e+02	9.576458021761592931e+01	4.745256287144730578e+00	-1.310857187984681548e-03	4.517561630402336448e+01	2.895994444352895103e-01	0.000000000000000000e+00	0.000000000000000000e+00	8.934501989247030096e+00	1.000000000000000000e+00
1.350000000000000000e+02	5.172089887561612898e+01	2.862101633545113444e+01	-1.460467146668765689e-03	5.051439901386583387e+01	2.661654440943000965e-01	0.000000000000000000e+00	0.000000000000000000e+00	2.070053953811495973e+01	1.000000000000000000e+00
1.360000000000000000e+02	4.029392873339067194e+01	1.136017364056080936e+01	-1.749715888068984230e-03	6.083614626260338554e+01	1.987126823047168367e-01	0.000000000000000000e+00	0.000000000000000000e+00	2.070053953811495973e+01	1.000000000000000000e+00
1.390000000000000000e+02	1.278751283607277571e+02	1.992285217587460266e+01	-1.942088556725914301e-03	6.770090236778057147e+01	1.476431266106241758e-01	0.000000000000000000e+00	0.000000000000000000e+00	6.275379887292261571e+01	1.000000000000000000e+00
1.390000000000000000e+02	6.661641459079449135e+01	6.306345272978700400e+00	-1.385264198604364274e-03	4.783080627454025802e+01	2.145912700047668542e-01	0.000000000000000000e+00	0.000000000000000000e+00	2.680325433379688960e+01	1.000000000000000000e+00
1.480000000000000000e+02	9.555625200658921869e+01	3.126941637126317275e+01	-1.483989319299428055e-03	5.135378009279310163e+01	2.191221217367601559e-01	0.000000000000000000e+00	0.000000000000000000e+00	inf	1.000000000000000000e+00
1.540000000000000000e+02	1.104959615595503664e+02	3.104014281360790406e+01	-1.451182627196644310e-03	5.018308395661336618e+01	2.633017371027825959e-01	0.000000000000000000e+00	0.000000000000000000e+00	inf	1.000000000000000000e+00
1.600000000000000000e+02	1.425068105597672172e+02	2.221870051107263677e+01	-1.788091054697134525e-03	6.220555160088242985e+01	1.854146649181001028e-01	0.000000000000000000e+00	0.000000000000000000e+00	7.302113757589023635e+01	1.000000000000000000e+00
1.600000000000000000e+02	6.948591637926760711e+01	2.240723686662850156e+01	-1.571434349844983086e-03	5.447422756329909532e+01	2.148606566890280956e-01	0.000000000000000000e+00	0.000000000000000000e+00	4.980993788023176450e+01	1.000000000000000000e+00
1.610000000000000000e+02	2.105154245411610248e+01	1.078220636726415194e+01	-1.576697524670330570e-03	5.466204224491247743e+01	2.460747752489249596e-01	0.000000000000000000e+00	0.000000000000000000e+00	4.980993788023176450e+01	1.000000000000000000e+00
1.800000000000000000e+02	3.012491143230719715e+01	7.695587211894812540e+00	-1.453393501926021885e-03	5.026197830216794671e+01	2.474225277654665822e-01	0.000000000000000000e+00	0.000000000000000000e+00	1.779908324879608728e+01	1.000000000000000000e+00
1.800000000000000000e+02	1.031537636232093149e+02	1.135260755346450701e+01	-1.614621750299317362e-03	5.601535590032049328e+01	3.464994907477039199e-01	0.000000000000000000e+00	0.000000000000000000e+00	9.558669230784287763e+00	1.000000000000000000e+00
1.820000000000000000e+02	4.792062412736036947e+01	7.349214330888070634e+00	-1.774130816034219429e-03	6.170738502524541502e+01	1.870020648570962507e-01	0.000000000000000000e+00	0.000000000000000000e+00	1.779908324879608728e+01	1.000000000000000000e+00
1.880000000000000000e+02	5.679323862104795495e+01	2.485257964701812838e+01	-1.949287292454972200e-03	6.795778691063492261e+01	1.882113482398259929e-01	0.000000000000000000e+00	0.000000000000000000e+00	1.966885870116602320e+01	1.000000000000000000e+00
1.890000000000000000e+02	9.217553436403993317e+01	1.612804746931333710e+01	-2.430541513081063785e-03	8.513118722914340708e+01	2.219505529081770012e-01	0.000000000000000000e+00	0.000000000000000000e+00	3.644206791284427993e+01	1.000000000000000000e+00
1.890000000000000000e+02	3.778789692795933775e+01	1.978691189879560142e+01	-1.874547801674126234e-03	6.529073249371755594e+01	1.869566598322661699e-01	0.000000000000000000e+00	0.000000000000000000e+00	1.306933222291991470e+01	1.000000000000000000e+00
1.910000000000000000e+02	3.065249878544988604e+01	8.837321125578300851e+00	8.870792890101390988e-04	-3.005323982749444411e+01	4.292365608203665417e-01	0.000000000000000000e+00	0.000000000000000000e+00	1.306933222291991470e+01	1.000000000000000000e+00
2.000000000000000000e+02	4.510732988585913716e+01	1.303351632314213404e+01	-2.943046185451056798e-03	1.034197497528457745e+02	9.039331037558817616e-02	0.000000000000000000e+00	0.000000000000000000e+00	6.792624086189154298e+01	1.000000000000000000e+00
2.000000000000000000e+02	1.129658047806830155e+02	1.000010527676850458e+01	-1.548877242078930839e-03	5.366928451014480572e+01	2.087347648067358064e-01	0.000000000000000000e+00	0.000000000000000000e+00	6.792624086189154298e+01	1.000000000000000000e+00
2.060000000000000000e+02	5.237877491286228349e+01	2.101243065357765616e+01	-1.629063438771026062e-03	5.653070285577614840e+01	2.560104881078253403e-01	0.000000000000000000e+00	0.000000000000000000e+00	8.181749217860780732e+01	1.000000000000000000e+00
2.070000000000000000e+02	1.327277686402406971e+02	5.580605311309996708e+00	-5.527297523477565575e-03	1.956379181334439181e+02	6.461849893387727750e-02	0.000000000000000000e+00	0.000000000000000000e+00	1.724816314127340533e+01	1.000000000000000000e+00
2.120000000000000000e+02	1.172233336872931773e+02	1.313782891113828732e+01	-1.965348866488618278e-03	6.853093895544466818e+01	2.147368766445701960e-01	0.000000000000000000e+00	0.000000000000000000e+00	1.724816314127340533e+01	1.000000000000000000e+00
2.120000000000000000e+02	7.458512962228417109e+01	1.118461567036305304e+01	-8.075176712385258087e-04	2.721410937747466363e+01	4.668322501416738435e-01	0.000000000000000000e+00	0.000000000000000000e+00	4.268291798662891523e+01	1.000000000000000000e+00
2.180000000000000000e+02	8.234730369054832977e+01	1.118645545544765696e+01	-1.821828166309477420e-03	6.340944945460974935e+01	2.510873861679003838e-01	0.000000000000000000e+00	0.000000000000000000e+00	8.164813335601669664e+00	1.000000000000000000e+00
2.180000000000000000e+02	1.473675245126080924e+01	6.800399817451545204e+00	-1.183138155133618436e-03	4.061800416175360340e+01	3.153087841448838358e-01	0.000000000000000000e+00	0.000000000000000000e+00	6.775266875142203560e+01	1.000000000000000000e+00
2.180000000000000000e+02	9.028566367798087811e+01	9.276843579921955296e+00	-1.523179675216245919e-03	5.275227519566981726e+01	2.921469649896848431e-01	0.000000000000000000e+00	0.000000000000000000e+00	8.164813335601669664e+00	1.000000000000000000e+00
2.200000000000000000e+02	9.455215657204898605e+01	3.210526740930485801e+01	1.689114942224860007e-03	-5.867362122270355940e+01	4.301354366653419303e-01	0.000000000000000000e+00	0.000000000000000000e+00	7.939756350419575170e+00	1.000000000000000000e+00
2.230000000000000000e+02	9.871924826329411928e+01	2.534693346218566035e+01	-1.968960070769942925e-03	6.865980360555499828e+01	1.487497532827404267e-01	0.000000000000000000e+00	0.000000000000000000e+00	7.939756350419575170e+00	1.000000000000000000e+00
2.240000000000000000e+02	1.090628841806706220e+02	2.809200133621215656e+01	1.128742237470844057e-03	-3.867690353410582560e+01	4.053219668045751067e-01	0.000000000000000000e+00	0.000000000000000000e+00	1.070169153098021297e+01	1.000000000000000000e+00
2.260000000000000000e+02	8.293425415241041776e+01	1.345952866203895937e+01	-1.910560175825872257e-03	6.657582235105586221e+01	2.056521478270606496e-01	0.000000000000000000e+00	0.000000000000000000e+00	1.955162522901476763e+01	1.000000000000000000e+00
2.270000000000000000e+02	9.084528002665962276e+01	3.133917403639710031e+01	-1.615654552742315031e-03	5.605221111954424629e+01	2.050760930879583777e-01	0.000000000000000000e+00	0.000000000000000000e+00	9.894762396882242683e+00	1.000000000000000000e+00
2.270000000000000000e+02	4.656723659191190023e+01	1.040483792002502383e+01	-1.014662039049002472e-03	3.460598876194153917e+01	4.184682360315624683e-01	0.000000000000000000e+00	0.000000000000000000e+00	3.649508325480232429e+01	1.000000000000000000e+00
2.280000000000000000e+02	1.414910114999220809e+02	5.981601771866346340e+00	-1.657298253365807258e-03	5.753825303024365923e+01	2.574261369097161634e-01	0.000000000000000000e+00	0.000000000000000000e+00	3.924860775019422476e+01	1.000000000000000000e+00
2.360000000000000000e+02	4.291207160269581777e+01	1.974629678464515337e+01	-1.883209241610398193e-03	6.559981316041134392e+01	1.874823103778547884e-01	0.000000000000000000e+00	0.000000000000000000e+00	3.748710726680013039e+01	1.000000000000000000e+00
2.390000000000000000e+02	6.371294288718225118e+00	2.811617160586438757e+01	-1.683685996899493813e-03	5.847989107471957482e+01	1.957917981826715614e-01	0.000000000000000000e+00	0.000000000000000000e+00	3.748710726680013039e+01	1.000000000000000000e+00
2.400000000000000000e+02	1.289442670268538791e+02	2.442004453600276292e+01	-3.358227279106837555e-03	1.182353520279821169e+02	1.176772407171974288e-01	0.000000000000000000e+00	0.000000000000000000e+00	1.341113905401322981e+01	1.000000000000000000e+00
2.440000000000000000e+02	8.020437681646968997e+01	1.838995169911668270e+01	-1.603724564432306180e-03	5.562649336734174454e+01	2.372304485159094645e-01	0.000000000000000000e+00	0.000000000000000000e+00	2.804072812384380597e+01	1.000000000000000000e+00
2.450000000000000000e+02	5.225901927708052597e+01	2.156829438886890671e+01	-1.640388601914418050e-03	5.693483761864818149e+01	2.377102304949189060e-01	0.000000000000000000e+00	0.000000000000000000e+00	4.787587387741691458e+00	1.000000000000000000e+00
2.460000000000000000e+02	4.858040349505567512e+00	1.074549822209074890e+01	-1.840540938734394573e-03	6.407720865161829238e+01	1.761793416269280543e-01	0.000000000000000000e+00	0.000000000000000000e+00	4.773489909906242445e+01	1.000000000000000000e+00
2.500000000000000000e+02	1.327304827796417896e+02	5.307451134047888708e+00	4.876906906505561884e-03	-1.724289405287779289e+02	6.006559762705854233e-02	0.000000000000000000e+00	0.000000000000000000e+00	2.181477163527497964e+01	1.000000000000000000e+00
2.510000000000000000e+02	1.110078496503699910e+02	7.310316938404521458e+00	-1.342756886964338635e-03	4.631394668563512340e+01	3.230941652092668148e-01	0.000000000000000000e+00	0.000000000000000000e+00	2.181477163527497964e+01	1.000000000000000000e+00
2.590000000000000000e+02	1.273200978740464677e+02	2.986412334343799202e+01	-4.927237811430880063e-03	1.742249824991751836e+02	6.485024641276748714e-02	0.000000000000000000e+00	0.000000000000000000e+00	1.026174058525635857e+01	1.000000000000000000e+00
2.600000000000000000e+02	1.181487640905930476e+02	2.526086835684606058e+01	-1.709888996263465508e-03	5.941493658359362229e+01	2.491934346828792446e-01	0.000000000000000000e+00	0.000000000000000000e+00	1.026174058525635857e+01	1.000000000000000000e+00
2.600000000000000000e+02	1.310840508166049290e+01	3.133504139509820874e+01	9.273240884083113660e-04	-3.148936240300918499e+01	4.716112215928434104e-01	0.000000000000000000e+00	0.000000000000000000e+00	4.833038760373066367e+01	1.000000000000000000e+00
2.620000000000000000e+02	5.629152350860228893e+01	9.631478350022803170e+00	-2.241066007394061383e-03	7.836981544214592077e+01	1.398493033251825279e-01	0.000000000000000000e+00	0.000000000000000000e+00	4.833038760373066367e+01	1.000000000000000000e+00
2.670000000000000000e+02	9.018896715354401294e+00	2.886882364559960479e+01	-1.265413673126117083e-03	4.355397925836603434e+01	2.888028497217114410e-01	0.000000000000000000e+00	0.000000000000000000e+00	2.575645588088089255e+01	1.000000000000000000e+00
2.680000000000000000e+02	3.010904392638118310e+01	1.408367196693958512e+01	-1.876292077300502695e-03	6.535297640205899938e+01	1.857452287310067396e-01	0.000000000000000000e+00	0.000000000000000000e+00	1.885954922382896015e+01	1.000000000000000000e+00
2.710000000000000000e+02	4.831527031532552030e+01	9.162704826169964178e+00	-1.512840916333337005e-03	5.238333994797112325e+01	2.446080373925859641e-01	0.000000000000000000e+00	0.000000000000000000e+00	1.885954922382896015e+01	1.000000000000000000e+00
2.730000000000000000e+02	1.144205845941578588e+02	7.836692137342478937e+00	-1.875258944786054819e-03	6.531610940434289603e+01	1.498526430116614572e-01	0.000000000000000000e+00	0.000000000000000000e+00	2.194501396652112390e+01	1.000000000000000000e+00
2.740000000000000000e+02	1.288772452784190534e+02	2.434694955056725973e+01	4.588863428187287159e-03	-1.621502027010661493e+02	1.951898067052640906e-01	0.000000000000000000e+00	0.000000000000000000e+00	3.442985775021825567e+00	1.000000000000000000e+00
2.740000000000000000e+02	1.303155745289064384e+02	2.747510555917601138e+01	-4.125360597336529857e-03	1.456102549524387086e+02	2.778087436960602341e-01	0.000000000000000000e+00	0.000000000000000000e+00	3.442985775021825567e+00	1.000000000000000000e+00
2.750000000000000000e+02	5.571634871819571799e+01	3.102572097562380549e+01	9.292643121916258075e-04	-3.155859865759205718e+01	4.053772173085550268e-01	0.000000000000000000e+00	0.000000000000000000e+00	2.308175549382479375e+01	1.000000000000000000e+00
2.760000000000000000e+02	2.669250816084907996e+01	1.073402460416695448e+01	-1.862410953712600754e-03	6.485763302213891279e+01	2.520113861446606762e-01	0.000000000000000000e+00	0.000000000000000000e+00	6.322073366275094308e+00	1.000000000000000000e+00
2.770000000000000000e+02	3.245994871972927598e+01	1.332347262417982847e+01	-1.627999904229223164e-03	5.649275097160320769e+01	3.744393264028010870e-01	0.000000000000000000e+00	0.000000000000000000e+00	6.322073366275094308e+00	1.000000000000000000e+00
2.820000000000000000e+02	1.175178926242933244e+02	2.886395953666584546e+01	-1.885988716992434075e-03	6.569899783529906756e+01	1.867671930648726608e-01	0.000000000000000000e+00	0.000000000000000000e+00	1.947747275351404639e+01	1.000000000000000000e+00
2.820000000000000000e+02	6.113578055105173803e+01	1.834481988933974606e+01	-1.793421326573361139e-03	6.239576061893080805e+01	2.903363227523793055e-01	0.000000000000000000e+00	0.000000000000000000e+00	2.911214969004548792e+01	1.000000000000000000e+00
2.870000000000000000e+02	9.462845416372135787e+01	2.094232076015990174e+01	-1.788610078513684859e-03	6.222407279694563442e+01	2.911287967353023420e-01	0.000000000000000000e+00	0.000000000000000000e+00	2.422145235005022812e+01	1.000000000000000000e+00
2.880000000000000000e+02	1.297176850835963933e+02	1.724507162376652758e+01	-1.738386671238460832e-03	6.043186684522466834e+01	2.092425179684536118e-01	0.000000000000000000e+00	0.000000000000000000e+00	9.810382777191428261e+00	1.000000000000000000e+00
2.880000000000000000e+02	2.784675417197605185e+01	1.766727515984616659e+01	-1.846433157342644094e-03	6.428747055600635463e+01	1.774699754734446744e-01	0.000000000000000000e+00	0.000000000000000000e+00	6.686195762518183017e+01	1.000000000000000000e+00
2.990000000000000000e+02	8.232716193990324882e+01	2.032088627156981175e+01	-1.586935722063891139e-03	5.502738898857487015e+01	2.188569810362825940e-01	0.000000000000000000e+00	0.000000000000000000e+00	1.407676019467979067e+01	1.000000000000000000e+00
2.990000000000000000e+02	6.977323567914767466e+01	2.668909740327964286e+01	-1.746279620655700332e-03	6.071352417772483534e+01	1.998371417079215506e-01	0.000000000000000000e+00	0.000000000000000000e+00	1.407676019467979067e+01	1.000000000000000000e+00
3.030000000000000000e+02	2.377436047301817723e+01	2.605921227532023465e+01	-1.624294025520443049e-03	5.636050789534525052e+01	2.772828982648462004e-01	0.000000000000000000e+00	0.000000000000000000e+00	4.600318766676391391e+01	1.000000000000000000e+00
3.030000000000000000e+02	1.413541745627892396e+02	1.142489666303277573e+01	2.263152833339376717e-03	-7.915797664150258584e+01	1.471238803114505167e-01	0.000000000000000000e+00	0.000000000000000000e+00	4.091034920198472946e+01	1.000000000000000000e+00
3.090000000000000000e+02	4.735348700064420768e+01	7.664288442782322797e+00	-1.613518823736135709e-03	5.597599832467825820e+01	2.106156053342838064e-01	0.000000000000000000e+00	0.000000000000000000e+00	inf	1.000000000000000000e+00
3.160000000000000000e+02	7.956570234079313764e+01	2.998035522284769883e+01	-2.017943905155031130e-03	7.040777580190530216e+01	1.889527589367360205e-01	0.000000000000000000e+00	0.000000000000000000e+00	3.063369389937663811e+01	1.000000000000000000e+00
3.170000000000000000e+02	5.893894466028057622e+01	7.331733421287199626e+00	-8.536619380058022878e-04	2.886075252705065708e+01	4.205378228105308702e-01	0.000000000000000000e+00	0.000000000000000000e+00	2.155836512289654294e+01	1.000000000000000000e+00
3.200000000000000000e+02	4.219031862696862589e+01	2.090548134764811294e+01	-4.637325260481460487e-03	1.638795474226013482e+02	7.346235536074552375e-02	0.000000000000000000e+00	0.000000000000000000e+00	2.155836512289654294e+01	1.000000000000000000e+00
3.260000000000000000e+02	1.431830512275638227e+02	2.626903484502284059e+01	-1.830139308020295626e-03	6.370602984307480909e+01	1.787907294195755226e-01	0.000000000000000000e+00	0.000000000000000000e+00	5.856140117784050858e+01	1.000000000000000000e+00
3.270000000000000000e+02	5.737743160435153200e+00	7.392655106667946008e+00	-8.184808052434659927e-04	2.760532524830350454e+01	4.525440973025571800e-01	0.000000000000000000e+00	0.000000000000000000e+00	8.171286325800687678e+01	1.000000000000000000e+00
3.300000000000000000e+02	8.466582764503064595e+01	2.854329342834250482e+01	-1.381303721034090898e-03	4.768947792072697922e+01	2.754280688563610635e-01	0.000000000000000000e+00	0.000000000000000000e+00	3.847051232517904396e+01	1.000000000000000000e+00
3.320000000000000000e+02	1.231218620824162144e+02	2.748795750439792940e+01	-1.666296849702326782e-03	5.785936501340854221e+01	2.426835097076632808e-01	0.000000000000000000e+00	0.000000000000000000e+00	3.847051232517904396e+01	1.000000000000000000e+00
3.390000000000000000e+02	7.191309140569708802e+01	1.515871193198602995e+01	-6.694352240031800627e-03	2.372838860688838167e+02	3.157193013583869945e-02	0.000000000000000000e+00	0.000000000000000000e+00	2.384158194181753743e+01	1.000000000000000000e+00
3.400000000000000000e+02	1.408205849095582778e+02	2.402887040832572296e+01	-1.595984880241542361e-03	5.535030525459355744e+01	3.043183555219417524e-01	0.000000000000000000e+00	0.000000000000000000e+00	1.521603843072108297e+01	1.000000000000000000e+00
3.420000000000000000e+02	1.259903365545694385e+02	2.743350831191132144e+01	-1.399653660165098203e-03	4.834428952966639059e+01	3.321303055070485843e-01	0.000000000000000000e+00	0.000000000000000000e+00	1.521603843072108297e+01	1.000000000000000000e+00
3.440000000000000000e+02	9.458779239724294996e+01	2.252613783472771658e+01	-1.812087558556836186e-03	6.306185903542537119e+01	1.919064310308916665e-01	0.000000000000000000e+00	0.000000000000000000e+00	2.384158194181753743e+01	1.000000000000000000e+00
3.480000000000000000e+02	1.964013844228422556e+01	1.455859730189092538e+01	-1.652841859213298112e-03	5.737922805450726571e+01	2.420624322039475196e-01	0.000000000000000000e+00	0.000000000000000000e+00	2.009478159699692057e+01	1.000000000000000000e+00
3.510000000000000000e+02	3.776244950105949982e+01	5.876311351750978851e+00	-1.832205063267306486e-03	6.377974564710624605e+01	2.062319128225890141e-01	0.000000000000000000e+00	0.000000000000000000e+00	2.009478159699692057e+01	1.000000000000000000e+00
3.510000000000000000e+02	1.260958687780758822e+02	1.203800555090806057e+01	7.221318070414378979e-04	-2.416714258829884798e+01	4.760241177984356753e-01	0.000000000000000000e+00	0.000000000000000000e+00	1.391458439139239012e+01	1.000000000000000000e+00
3.520000000000000000e+02	8.607248517831339996e+01	1.249082430315596426e+01	-1.500187753351528343e-03	5.193181594284294533e+01	2.550629802173821625e-01	0.000000000000000000e+00	0.000000000000000000e+00	1.707479557303976847e+01	1.000000000000000000e+00
3.580000000000000000e+02	1.015407194536819588e+02	8.674164601619258619e+00	-1.328725138027462291e-03	4.581322828913297940e+01	3.323909067443324705e-01	0.000000000000000000e+00	0.000000000000000000e+00	2.546944310201661565e+01	1.000000000000000000e+00
3.600000000000000000e+02	1.339209882156786691e+01	2.175995722914873909e+01	-1.158682880674383967e-03	3.974532564759729780e+01	3.193591539401839929e-01	0.000000000000000000e+00	0.000000000000000000e+00	1.526415124848665705e+01	1.000000000000000000e+00
3.610000000000000000e+02	8.251037540284271188e+01	3.126767187121731695e+01	-1.474655207063270889e-03	5.102069533388777245e+01	2.489432497530333910e-01	0.000000000000000000e+00	0.000000000000000000e+00	3.839678219906470069e+00	1.000000000000000000e+00
3.620000000000000000e+02	6.582468073197365044e+00	8.098945465464332472e+00	-8.517810024961132561e-04	2.879363195522655161e+01	4.040829977448903154e-01	0.000000000000000000e+00	0.000000000000000000e+00	1.526415124848665705e+01	1.000000000000000000e+00
3.630000000000000000e+02	6.927214434090308259e+01	1.017619950003172313e+01	-1.954742178676976191e-03	6.815244275107725969e+01	1.533649102056000579e-01	0.000000000000000000e+00	0.000000000000000000e+00	2.490182660837932715e+01	1.000000000000000000e+00
3.630000000000000000e+02	9.238369436940797641e+01	3.244055733448553269e+01	-1.802326571999590850e-03	6.271354140522760190e+01	1.576669400961392409e-01	0.000000000000000000e+00	0.000000000000000000e+00	9.942740453490841901e+00	1.000000000000000000e+00
3.640000000000000000e+02	1.028373618742498508e+02	3.108491326691219570e+01	1.311747069308675595e-03	-4.520737142960550159e+01	2.703836692191337043e-01	0.000000000000000000e+00	0.000000000000000000e+00	1.054120178820867260e+01	1.000000000000000000e+00
3.650000000000000000e+02	4.062037830619277656e+01	3.112524536551084609e+01	-1.677646205263911639e-03	5.826436307485436572e+01	2.407117868404087258e-01	0.000000000000000000e+00	0.000000000000000000e+00	2.879388521144603530e+01	1.000000000000000000e+00
3.700000000000000000e+02	1.091725655051909030e+02	1.108618451745587841e+01	1.006178591590358882e-03	-3.430325969891372040e+01	3.734019852456117450e-01	0.000000000000000000e+00	0.000000000000000000e+00	3.147170371945158607e+01	1.000000000000000000e+00
3.730000000000000000e+02	1.401016041272372661e+02	1.690535154727270495e+01	1.115947454188400594e-03	-3.822032585461637666e+01	3.615349052842484756e-01	0.000000000000000000e+00	0.000000000000000000e+00	3.147170371945158607e+01	1.000000000000000000e+00
3.790000000000000000e+02	6.700336853805458759e+01	9.386491099346715217e+00	-1.776946031512371222e-03	6.180784507383733484e+01	2.076293324784982408e-01	0.000000000000000000e+00	0.000000000000000000e+00	1.325685039287330014e+01	1.000000000000000000e+00
3.810000000000000000e+02	5.678356809269727279e+01	1.783040969180717283e+01	-1.609367021877241557e-03	5.582784262586037016e+01	2.673765807481773837e-01	0.000000000000000000e+00	0.000000000000000000e+00	1.325685039287330014e+01	1.000000000000000000e+00
3.820000000000000000e+02	1.054243787347584593e+01	1.779968402751788048e+01	-1.392803338242659976e-03	4.809983802016765253e+01	3.361778732123389402e-01	0.000000000000000000e+00	0.000000000000000000e+00	3.400137233900547074e+01	1.000000000000000000e+00
3.850000000000000000e+02	7.827217493275854565e+01	1.817114314685001375e+01	-2.069675274043735174e-03	7.225379287328676980e+01	1.735221507516226946e-01	0.000000000000000000e+00	0.000000000000000000e+00	2.149130808522630787e+01	1.000000000000000000e+00
3.850000000000000000e+02	1.277988722243879778e+02	1.872967108026821847e+01	-1.687829395964657829e-03	5.862774692257649889e+01	2.698035165815815262e-01	0.000000000000000000e+00	0.000000000000000000e+00	9.103708552596083692e+00	1.000000000000000000e+00
3.850000000000000000e+02	4.225647804096954729e+01	3.005990332369209384e+01	1.050445424615279897e-03	-3.588290723609383548e+01	4.165875567172961924e-01	0.000000000000000000e+00	0.000000000000000000e+00	1.640546219770169145e+01	1.000000000000000000e+00
3.890000000000000000e+02	1.193679092994040190e+02	1.529508616092832618e+01	-1.734249952824024315e-03	6.028424939421584128e+01	2.403749769637169020e-01	0.000000000000000000e+00	0.000000000000000000e+00	9.103708552596083692e+00	1.000000000000000000e+00
3.900000000000000000e+02	2.819484849518691050e+01	2.160947348625825981e+01	-1.926305446466092947e-03	6.713768721215981827e+01	1.797341349704527635e-01	0.000000000000000000e+00	0.000000000000000000e+00	1.640546219770169145e+01	1.000000000000000000e+00
3.910000000000000000e+02	6.879174389162578507e+01	2.746157821920013475e+01	-1.739379906345654659e-03	6.046731011694090796e+01	1.929954540959044618e-01	0.000000000000000000e+00	0.000000000000000000e+00	5.835449724108551450e+00	1.000000000000000000e+00
3.920000000000000000e+02	1.336937049185473825e+02	1.037863117185639972e+01	-2.171734975351674243e-03	7.589576011602271421e+01	1.479620132032374302e-01	0.000000000000000000e+00	0.000000000000000000e+00	1.514595489829008557e+01	1.000000000000000000e+00
3.940000000000000000e+02	4.301016409575336752e+01	2.885540834943594390e+01	-1.885189505981585195e-03	6.567047825034786968e+01	1.711791496779294652e-01	0.000000000000000000e+00	0.000000000000000000e+00	1.649233604999005820e+01	1.000000000000000000e+00
3.940000000000000000e+02	7.137528801074238061e+01	2.222920081813504822e+01	-9.568831179083945888e-04	3.254416675562583094e+01	4.208293642277656232e-01	0.000000000000000000e+00	0.000000000000000000e+00	5.835449724108551450e+00	1.000000000000000000e+00
3.960000000000000000e+02	6.540452918494275991e+01	1.565214210823168983e+01	-1.869710758339992269e-03	6.511812417575416134e+01	1.777576669092429951e-01	0.000000000000000000e+00	0.000000000000000000e+00	8.882998493154195430e+00	1.000000000000000000e+00
4.030000000000000000e+02	1.238403291249764919e+02	6.498750366369188569e+00	-3.996261049001721168e-03	1.410033795641917607e+02	7.522966746979087294e-02	0.000000000000000000e+00	0.000000000000000000e+00	2.098366489877201602e+01	1.000000000000000000e+00
4.040000000000000000e+02	5.100839280340287019e+01	1.756115458719014555e+01	-1.791830545645659413e-03	6.233899411898213572e+01	2.964740486731249902e-01	0.000000000000000000e+00	0.000000000000000000e+00	9.959034938371583934e+00	1.000000000000000000e+00
4.040000000000000000e+02	1.118174132504062186e+02	2.369653180633879330e+01	-1.728334134244723184e-03	6.007314533253750710e+01	1.763639574885363936e-01	0.000000000000000000e+00	0.000000000000000000e+00	2.098366489877201602e+01	1.000000000000000000e+00
4.060000000000000000e+02	7.205168757754037756e+01	2.226051547061320335e+01	1.185635845902986317e-03	-4.070713344439842984e+01	3.376786788441581422e-01	0.000000000000000000e+00	0.000000000000000000e+00	9.460289754944513518e+00	1.000000000000000000e+00
4.070000000000000000e+02	4.465685944848078037e+01	9.890404888169975095e+00	-1.598542337320959898e-03	5.544156727857144773e+01	2.993693112672262124e-01	0.000000000000000000e+00	0.000000000000000000e+00	9.959034938371583934e+00	1.000000000000000000e+00
4.090000000000000000e+02	1.441344127211507669e+02	7.458048213957806816e+00	-2.025353973793484353e-03	7.067220169088810167e+01	1.640191994368827011e-01	0.000000000000000000e+00	0.000000000000000000e+00	3.616734444456946562e+01	1.000000000000000000e+00
4.100000000000000000e+02	7.855846708674195611e+01	1.539328148114243611e+01	-2.490467879306085090e-03	8.726964011476583494e+01	1.431541272899093942e-01	0.000000000000000000e+00	0.000000000000000000e+00	9.460289754944513518e+00	1.000000000000000000e+00
4.120000000000000000e+02	2.379274039510224981e+01	8.954127585921552779e+00	-1.846824659552677396e-03	6.430144118502178685e+01	2.829469189524382866e-01	0.000000000000000000e+00	0.000000000000000000e+00	2.088511620892396792e+01	1.000000000000000000e+00
4.170000000000000000e+02	8.141091589702972442e+01	1.629263444360979562e+01	-1.757154018631055170e-03	6.110157353220238008e+01	2.412789174788547708e-01	0.000000000000000000e+00	0.000000000000000000e+00	3.478988282217984729e+00	1.000000000000000000e+00
4.180000000000000000e+02	6.981867257660856296e+01	2.011540531047623404e+01	-2.089244384809698513e-03	7.295211022544195600e+01	1.879343437438186770e-01	0.000000000000000000e+00	0.000000000000000000e+00	9.792996532703483581e+00	1.000000000000000000e+00
4.230000000000000000e+02	1.443575285744052792e+02	1.047365310772950409e+01	-2.021770638731419309e-03	7.054433154480163637e+01	1.415350124242417129e-01	0.000000000000000000e+00	0.000000000000000000e+00	6.628387950343858392e+01	1.000000000000000000e+00
4.320000000000000000e+02	6.947472172497005261e+01	2.610009100227271972e+01	-1.678596761078491326e-03	5.829828334989657890e+01	2.024042061273665372e-01	0.000000000000000000e+00	0.000000000000000000e+00	1.754769068906205121e+01	1.000000000000000000e+00
4.350000000000000000e+02	8.187752119933885808e+01	1.368671057156038984e+01	-2.243248012365246617e-03	7.844767957977028061e+01	1.327702137758632883e-01	0.000000000000000000e+00	0.000000000000000000e+00	1.754769068906205121e+01	1.000000000000000000e+00
4.350000000000000000e+02	1.200338303940533109e+02	7.312005933520605794e+00	-1.190665035465544820e-03	4.088659843802097527e+01	3.539154027018319715e-01	0.000000000000000000e+00	0.000000000000000000e+00	3.868514948381221785e+01	1.000000000000000000e+00
4.380000000000000000e+02	8.993490312883054116e+01	3.239820261333230178e+01	-1.242895178477810376e-03	4.275041410175825263e+01	3.134099023306515797e-01	0.000000000000000000e+00	0.000000000000000000e+00	2.037256336318512240e+01	1.000000000000000000e+00
4.430000000000000000e+02	1.406848023350090955e+02	1.950681793743815717e+01	-1.700017581363329937e-03	5.906267835390044496e+01	2.239893252397781032e-01	0.000000000000000000e+00	0.000000000000000000e+00	5.236162782323675202e+01	1.000000000000000000e+00
4.460000000000000000e+02	6.863394799643832300e+01	1.412751422679646573e+01	-1.645499969203585364e-03	5.711723509771361762e+01	2.012604401155413392e-01	0.000000000000000000e+00	0.000000000000000000e+00	1.966255485226841770e+01	1.000000000000000000e+00
4.480000000000000000e+02	8.709459928058645062e+01	2.089659226472337394e+01	-1.471555001768086587e-03	5.091006551637781286e+01	2.585982256692379577e-01	0.000000000000000000e+00	0.000000000000000000e+00	1.344826541988322610e+01	1.000000000000000000e+00
4.510000000000000000e+02	1.189659435982768940e+02	2.182638118093965218e+01	-1.522966378832696279e-03	5.274466378360485663e+01	2.151823720433446718e-01	0.000000000000000000e+00	0.000000000000000000e+00	3.188490388954461707e+01	1.000000000000000000e+00
4.520000000000000000e+02	7.458090558547772275e+01	1.597081182822165779e+01	-1.578310810240545750e-03	5.471961181570883781e+01	2.770776012626515739e-01	0.000000000000000000e+00	0.000000000000000000e+00	1.344826541988322610e+01	1.000000000000000000e+00
4.580000000000000000e+02	1.355501644852424192e+02	2.491136960921580723e+01	-2.272202305187094856e-03	7.948090410073557166e+01	1.848707525902234527e-01	0.000000000000000000e+00	0.000000000000000000e+00	9.968809562180992145e+01	1.000000000000000000e+00
4.600000000000000000e+02	3.590939357700609946e+01	2.184002112435019427e+01	-1.934806388824740053e-03	6.744104057500344140e+01	1.840853281336103375e-01	0.000000000000000000e+00	0.000000000000000000e+00	1.255864350466026025e+01	1.000000000000000000e+00
4.600000000000000000e+02	2.522719487401851879e+01	2.844381984531646879e+01	-1.585323713840830874e-03	5.496986499949623806e+01	2.605900374905811834e-01	0.000000000000000000e+00	0.000000000000000000e+00	1.255864350466026025e+01	1.000000000000000000e+00
4.660000000000000000e+02	2.213702554589802318e+01	1.374074524265339470e+01	-1.653443939895950232e-03	5.740071310782020220e+01	2.179349715821432554e-01	0.000000000000000000e+00	0.000000000000000000e+00	2.372954901064741406e+01	1.000000000000000000e+00
4.670000000000000000e+02	4.517773898713508629e+01	1.941674915099556031e+01	-2.449857555147638092e-03	8.582047390708022760e+01	1.576536033195885533e-01	0.000000000000000000e+00	0.000000000000000000e+00	2.372954901064741406e+01	1.000000000000000000e+00
4.680000000000000000e+02	1.351386758054569839e+02	5.446309315423196296e+00	-1.615650573727331210e-03	5.605206912968886002e+01	2.605615292362238877e-01	0.000000000000000000e+00	0.000000000000000000e+00	9.103924067362079597e+01	1.000000000000000000e+00
4.720000000000000000e+02	1.852939776052688714e+01	2.520646497714749756e+01	-1.458183361243727254e-03	5.043290287385331538e+01	2.478591883787980565e-01	0.000000000000000000e+00	0.000000000000000000e+00	1.081455050578305332e+01	1.000000000000000000e+00
4.750000000000000000e+02	7.605827768993025018e+01	1.126432618593852020e+01	1.586265956517905360e-03	-5.500348862293071761e+01	2.678189033632341065e-01	0.000000000000000000e+00	0.000000000000000000e+00	1.382650479527247001e+01	1.000000000000000000e+00
4.760000000000000000e+02	1.992448567290016825e+01	1.448227585354088021e+01	-1.980348032721832886e-03	6.906617932348079592e+01	1.620914608757980657e-01	0.000000000000000000e+00	0.000000000000000000e+00	6.348644306827327277e+00	1.000000000000000000e+00
4.760000000000000000e+02	8.925393951146544680e+01	4.720791952226524479e+00	-1.725415378363112867e-03	5.996899047832826568e+01	2.676569746145034401e-01	0.000000000000000000e+00	0.000000000000000000e+00	1.472899627184698623e+01	1.000000000000000000e+00
4.800000000000000000e+02	6.294696314215536148e+01	6.875059085043520923e+00	-1.604560726638245985e-03	5.565633154367010604e+01	2.938024746665588438e-01	0.000000000000000000e+00	0.000000000000000000e+00	1.382650479527247001e+01	1.000000000000000000e+00
4.810000000000000000e+02	2.609890901796051921e+01	1.595936112209675528e+01	-1.981718329910721939e-03	6.911507793292987856e+01	3.151210994990014669e-01	0.000000000000000000e+00	0.000000000000000000e+00	6.348644306827327277e+00	1.000000000000000000e+00
4.860000000000000000e+02	6.681663086358773285e+01	5.486977957860311506e+00	-2.865434975045433753e-03	1.006502189552440854e+02	1.270054859233137323e-01	0.000000000000000000e+00	0.000000000000000000e+00	4.204287908120054595e+01	1.000000000000000000e+00
4.920000000000000000e+02	1.006767171717760050e+02	3.238023048160255257e+01	-2.666645563315416488e-03	9.355648346077077804e+01	1.669745696677960023e-01	0.000000000000000000e+00	0.000000000000000000e+00	2.535165223549969227e+01	1.000000000000000000e+00
4.940000000000000000e+02	7.518933870567184385e+01	1.562715320392736373e+01	-1.815960482257285898e-03	6.320006305787391199e+01	1.835789735357421515e-01	0.000000000000000000e+00	0.000000000000000000e+00	2.399952658668046368e+01	1.000000000000000000e+00
4.970000000000000000e+02	9.766375602651923771e+01	7.208255266953830898e+00	-2.172120479204133012e-03	7.590951669559927950e+01	1.487766476028137275e-01	0.000000000000000000e+00	0.000000000000000000e+00	2.399952658668046368e+01	1.000000000000000000e+00
4.980000000000000000e+02	4.460326243217705411e+01	7.228899009867175707e+00	-1.802121067006770636e-03	6.270620802640640079e+01	2.019100667502325974e-01	0.000000000000000000e+00	0.000000000000000000e+00	7.151070835594528496e+00	1.000000000000000000e+00
4.990000000000000000e+02	4.254620857976078696e+01	1.407771960497331598e+01	-2.005195076496110642e-03	6.995283799820794002e+01	1.944188758316737209e-01	0.000000000000000000e+00	0.000000000000000000e+00	7.151070835594528496e+00	1.000000000000000000e+00
5.020000000000000000e+02	1.416446692354380161e+02	8.406362452913796801e+00	-2.108163461684551404e-03	7.362723132963881767e+01	1.611211460940198403e-01	0.000000000000000000e+00	0.000000000000000000e+00	4.399722931639553991e+01	1.000000000000000000e+00
5.030000000000000000e+02	1.742881316597761199e+01	1.718469875502562871e+01	-1.206129042388502659e-03	4.143842649486511931e+01	2.808007148132672937e-01	0.000000000000000000e+00	0.000000000000000000e+00	2.530882991786060288e+01	1.000000000000000000e+00
5.030000000000000000e+02	5.254463379011009749e+01	1.816569594515143748e+01	-1.728636905126482203e-03	6.008394961296640702e+01	2.324555084777858438e-01	0.000000000000000000e+00	0.000000000000000000e+00	1.080185434288042856e+01	1.000000000000000000e+00
5.040000000000000000e+02	4.211303519155055142e+01	3.041699156879577615e+01	-9.096761702939585095e-04	3.085960218569254110e+01	4.540407297547836007e-01	0.000000000000000000e+00	0.000000000000000000e+00	1.609075802376620246e+01	1.000000000000000000e+00
5.060000000000000000e+02	7.567311814333895370e+01	5.964698740317599501e+00	-9.093832551753454167e-04	3.084914960496557867e+01	4.362212852555614750e-01	0.000000000000000000e+00	0.000000000000000000e+00	2.614940001739839559e+01	1.000000000000000000e+00
5.120000000000000000e+02	2.945312726368061007e+01	2.291679132582945044e+01	-1.345118600333799564e-03	4.639822365899560452e+01	3.113661943230520146e-01	0.000000000000000000e+00	0.000000000000000000e+00	5.955414197478156524e+01	1.000000000000000000e+00
5.160000000000000000e+02	8.841703057453230485e+01	1.455294456127354152e+01	-6.109655294993494336e-03	2.164191657780392575e+02	3.951514512529963330e-02	0.000000000000000000e+00	0.000000000000000000e+00	3.855534625718166808e+01	1.000000000000000000e+00
5.180000000000000000e+02	1.258468187944067580e+02	2.380095401339458405e+01	-1.865708012854465966e-03	6.497528750513417606e+01	2.005103350061654410e-01	0.000000000000000000e+00	0.000000000000000000e+00	3.855534625718166808e+01	1.000000000000000000e+00
5.210000000000000000e+02	3.131327225043781226e+01	1.838133957478279967e+01	-1.879560319433853889e-03	6.546960255947915641e+01	1.962849576740328672e-01	0.000000000000000000e+00	0.000000000000000000e+00	1.308885951153887994e+01	1.000000000000000000e+00
5.220000000000000000e+02	2.793635812352457748e+01	3.102707776170789700e+01	-1.468522190260521847e-03	5.080184062425691138e+01	2.888663117455850804e-01	0.000000000000000000e+00	0.000000000000000000e+00	1.308885951153887994e+01	1.000000000000000000e+00
5.260000000000000000e+02	8.416057690238989863e+00	2.468444928255841830e+01	-2.273818939939726246e-03	7.953859318601701034e+01	1.687431302659339050e-01	0.000000000000000000e+00	0.000000000000000000e+00	2.052488891639239910e+01	1.000000000000000000e+00
5.260000000000000000e+02	8.651217367589033813e+01	6.054842475848302819e+00	-1.372996351837084883e-03	4.739303215319016971e+01	2.551087304357015917e-01	0.000000000000000000e+00	0.000000000000000000e+00	2.906979250837537521e+01	1.000000000000000000e+00
5.260000000000000000e+02	1.147171628120302813e+02	1.309269898974689816e+01	-1.896768661592760242e-03	6.608367665181293660e+01	1.924363242472274527e-01	0.000000000000000000e+00	0.000000000000000000e+00	2.906979250837537521e+01	1.000000000000000000e+00
5.390000000000000000e+02	7.338949352939731341e+01	1.968995852968986071e+01	-1.967689840453731246e-03	6.861447584990720827e+01	1.586845033687939166e-01	0.000000000000000000e+00	0.000000000000000000e+00	2.277208176069437684e+01	1.000000000000000000e+00
5.390000000000000000e+02	5.231547958256174979e+01	2.831861102497147797e+01	-3.123539895841842377e-03	1.098606090963364750e+02	1.095324693029209318e-01	0.000000000000000000e+00	0.000000000000000000e+00	1.618544123634586285e+01	1.000000000000000000e+00
5.400000000000000000e+02	4.723791640243290146e+01	1.295023895220446875e+01	-2.183591624066853667e-03	7.631886076863996493e+01	1.230459131178230914e-01	0.000000000000000000e+00	0.000000000000000000e+00	1.618544123634586285e+01	1.000000000000000000e+00
5.440000000000000000e+02	1.388183561568682762e+02	1.564191263492084438e+01	-1.995516828523904562e-03	6.960747286750371643e+01	2.452151212127341440e-01	0.000000000000000000e+00	0.000000000000000000e+00	7.197563182290735107e+00	1.000000000000000000e+00
5.460000000000000000e+02	9.960080877910242236e+01	6.827496835907091999e+00	-1.649086531979858947e-03	5.724522042373169484e+01	2.374110595486658148e-01	0.000000000000000000e+00	0.000000000000000000e+00	3.632425872168845160e+01	1.000000000000000000e+00
5.470000000000000000e+02	1.358549929934657712e+02	9.082690537380905482e+00	-1.048017129634884904e-03	3.579625431960513282e+01	3.676843199515961169e-01	0.000000000000000000e+00	0.000000000000000000e+00	7.197563182290735107e+00	1.000000000000000000e+00
5.480000000000000000e+02	2.100668461355849459e+01	1.717679930010731582e+01	-2.294567493365437440e-03	8.027899856583090354e+01	1.410542716148516229e-01	0.000000000000000000e+00	0.000000000000000000e+00	4.166475477822442031e+01	1.000000000000000000e+00
5.550000000000000000e+02	1.371188059390984222e+02	1.498057920713740643e+01	-8.907595204356870324e-04	3.018456768879292085e+01	3.964923144549993284e-01	0.000000000000000000e+00	0.000000000000000000e+00	1.477955781097905152e+01	1.000000000000000000e+00
5.570000000000000000e+02	1.151981298984185855e+02	2.564002744406992562e+01	-1.645977628599161946e-03	5.713428021786957345e+01	1.968355331530557972e-01	0.000000000000000000e+00	0.000000000000000000e+00	1.588562118509062948e+01	1.000000000000000000e+00
5.580000000000000000e+02	6.431375357456037989e+01	1.693755388466622946e+01	-2.226716273905638734e-03	7.785774987035728145e+01	1.760982860448616627e-01	0.000000000000000000e+00	0.000000000000000000e+00	3.991097851098363680e+00	1.000000000000000000e+00
5.580000000000000000e+02	5.668224627143273864e+01	1.926571123118877438e+01	-1.799348963957072894e-03	6.260728643080005895e+01	2.251885362590464457e-01	0.000000000000000000e+00	0.000000000000000000e+00	5.986615835525973317e+00	1.000000000000000000e+00
5.620000000000000000e+02	1.551984220340519016e+01	1.847870962110330240e+01	-1.745567901277307078e-03	6.068812670321815261e+01	2.512455955831323084e-01	0.000000000000000000e+00	0.000000000000000000e+00	2.612092585798040645e+01	1.000000000000000000e+00
5.640000000000000000e+02	1.379757843093422593e+02	8.814067134274305104e+00	-1.842659109317316231e-03	6.415279487986181550e+01	1.726044852839045962e-01	0.000000000000000000e+00	0.000000000000000000e+00	2.080869316017626858e+01	1.000000000000000000e+00
5.650000000000000000e+02	3.952965367587783163e+01	8.191255089761225960e+00	-1.772580737739928771e-03	6.165207098553008080e+01	2.325481773984526823e-01	0.000000000000000000e+00	0.000000000000000000e+00	1.098524747735969775e+01	1.000000000000000000e+00
5.680000000000000000e+02	2.870080040048475922e+01	1.003830649100763317e+01	-2.198290443414349388e-03	7.684338335575739620e+01	1.627465155339157254e-01	0.000000000000000000e+00	0.000000000000000000e+00	1.098524747735969775e+01	1.000000000000000000e+00
5.690000000000000000e+02	5.667802378941306785e+01	2.729895313393346257e+01	-1.856327675311601191e-03	6.464055321119535336e+01	1.763148945824283276e-01	0.000000000000000000e+00	0.000000000000000000e+00	2.567432028502511443e+01	1.000000000000000000e+00
5.700000000000000000e+02	1.030164666505990212e+01	2.277800583841410287e+01	-1.950976972801580708e-03	6.801808260417683982e+01	2.120166971282256840e-01	0.000000000000000000e+00	0.000000000000000000e+00	2.237920458019246439e+01	1.000000000000000000e+00
5.720000000000000000e+02	9.583818782870723396e+01	1.241292308281994927e+01	-1.956567617358199052e-03	6.821758293662979611e+01	1.757937255498299711e-01	0.000000000000000000e+00	0.000000000000000000e+00	1.779757991383185711e+01	1.000000000000000000e+00
5.770000000000000000e+02	2.147798820908946382e+01	1.146112455321879509e+01	-2.443865793551217719e-03	8.560665984353907731e+01	1.100145883895239374e-01	0.000000000000000000e+00	0.000000000000000000e+00	1.534321747495870802e+01	1.000000000000000000e+00
5.770000000000000000e+02	1.135483155673241953e+02	1.417508830523844665e+01	1.358594868972780312e-03	-4.687911992175646958e+01	3.778040592417406529e-01	0.000000000000000000e+00	0.000000000000000000e+00	1.779757991383185711e+01	1.000000000000000000e+00
5.780000000000000000e+02	1.276990126903646825e+02	2.789954912173906010e+01	-2.004998137004027504e-03	6.994581027649431348e+01	2.098362113624400171e-01	0.000000000000000000e+00	0.000000000000000000e+00	1.971301736852293729e+01	1.000000000000000000e+00
5.780000000000000000e+02	2.494204548663777032e+01	2.810674577153626430e+01	1.088878432459973586e-03	-3.725437661937038314e+01	3.719186868865652640e-01	0.000000000000000000e+00	0.000000000000000000e+00	1.068460145087487589e+01	1.000000000000000000e+00
5.810000000000000000e+02	7.342061485481401917e+01	1.786218638554986526e+01	-2.366736854567042057e-03	8.285433874473633864e+01	1.370144239162133237e-01	0.000000000000000000e+00	0.000000000000000000e+00	6.789502212006215842e+00	1.000000000000000000e+00
5.830000000000000000e+02	7.394089680436373158e+01	1.109264821963263259e+01	-1.685870915674666636e-03	5.855785919049142763e+01	1.871549266436366432e-01	0.000000000000000000e+00	0.000000000000000000e+00	6.789502212006215842e+00	1.000000000000000000e+00
5.840000000000000000e+02	1.409723054934929110e+02	2.555195877306268315e+01	-1.593279438890330075e-03	5.525376246001365388e+01	2.306525755201723760e-01	0.000000000000000000e+00	0.000000000000000000e+00	5.932450610236893596e+01	1.000000000000000000e+00
5.860000000000000000e+02	8.271037143861859420e+01	1.437412067817664862e+01	-1.633015001512338679e-03	5.667171308681782449e+01	2.185995188390705835e-01	0.000000000000000000e+00	0.000000000000000000e+00	6.062903830713262998e+00	1.000000000000000000e+00
5.870000000000000000e+02	6.705699588364416286e+01	2.822504162845861231e+01	-1.636103679419813675e-03	5.678193155324704833e+01	3.249669044154355202e-01	0.000000000000000000e+00	0.000000000000000000e+00	1.846366691101926349e+01	1.000000000000000000e+00
5.900000000000000000e+02	1.703649043856511724e+01	1.933196275132126729e+01	-1.695474623275858642e-03	5.890056437230283848e+01	2.255734748248567900e-01	0.000000000000000000e+00	0.000000000000000000e+00	5.080489953632591238e+01	1.000000000000000000e+00
5.910000000000000000e+02	7.742898209379127650e+01	1.139658319750204996e+01	-2.000727482306581279e-03	6.979341335279367797e+01	1.747188023792484168e-01	0.000000000000000000e+00	0.000000000000000000e+00	6.062903830713262998e+00	1.000000000000000000e+00
5.960000000000000000e+02	1.375280761733274346e+02	2.257106902580364860e+01	-1.917202562991516483e-03	6.681285377639635215e+01	2.082242915757239743e-01	0.000000000000000000e+00	0.000000000000000000e+00	4.525903552878551039e+01	1.000000000000000000e+00
5.960000000000000000e+02	9.237246893619021648e+01	1.951305790069799073e+01	-1.545818761784509190e-03	5.356014363571457437e+01	3.990092507116310694e-01	0.000000000000000000e+00	0.000000000000000000e+00	6.636570008488210881e+00	1.000000000000000000e+00
5.970000000000000000e+02	8.748421239090413337e+01	1.502429310121996764e+01	-1.913817528329853990e-03	6.669205991559419999e+01	2.730994619443303240e-01	0.000000000000000000e+00	0.000000000000000000e+00	6.636570008488210881e+00	1.000000000000000000e+00
5.980000000000000000e+02	5.373764949603819474e+01	2.213449308990764308e+01	9.195224304838178460e-04	-3.121096277773195027e+01	4.417276038083800538e-01	0.000000000000000000e+00	0.000000000000000000e+00	4.144752717761952532e+00	1.000000000000000000e+00
6.010000000000000000e+02	4.998271026891287505e+01	2.388931686795220699e+01	-1.553075940761977115e-03	5.381911370687775786e+01	2.769189041846000787e-01	0.000000000000000000e+00	0.000000000000000000e+00	4.144752717761952532e+00	1.000000000000000000e+00
6.040000000000000000e+02	1.076731623189226354e+02	1.765395726457172287e+01	-1.806810312604760060e-03	6.287354223023179145e+01	1.952636099379684298e-01	0.000000000000000000e+00	0.000000000000000000e+00	5.802644196500371976e+01	1.000000000000000000e+00
6.070000000000000000e+02	2.473408159674384166e+01	1.170857713044522619e+01	-2.214428708847524570e-03	7.741927210821280880e+01	2.112307531191516263e-01	0.000000000000000000e+00	0.000000000000000000e+00	4.028567449239640297e+01	1.000000000000000000e+00
6.110000000000000000e+02	1.169164583965677053e+02	3.181526943202488411e+01	-2.230982860760037743e-03	7.801000163440198776e+01	1.591831344351690714e-01	0.000000000000000000e+00	0.000000000000000000e+00	3.376776598695036569e+01	1.000000000000000000e+00
6.120000000000000000e+02	1.406855809455567510e+02	7.830048294820783461e+00	-1.275849955274616478e-03	4.392639459207452290e+01	3.540991525381941285e-01	0.000000000000000000e+00	0.000000000000000000e+00	1.654501673099682435e+01	1.000000000000000000e+00
6.120000000000000000e+02	6.353510245614861418e+01	2.254445963143950138e+01	-1.868346118100925419e-03	6.506942743271936536e+01	1.738221076466066606e-01	0.000000000000000000e+00	0.000000000000000000e+00	2.795564418628895709e+01	1.000000000000000000e+00
6.120000000000000000e+02	8.834829661855640381e+01	9.667214688166753334e+00	-1.471498383112886587e-03	5.090804509808417322e+01	2.441376632402749713e-01	0.000000000000000000e+00	0.000000000000000000e+00	2.795564418628895709e+01	1.000000000000000000e+00
6.140000000000000000e+02	2.505227669941192303e+01	1.351347078183096961e+01	-1.931279944009957816e-03	6.731520053888573329e+01	2.664302927519142106e-01	0.000000000000000000e+00	0.000000000000000000e+00	6.862646840751231991e+00	1.000000000000000000e+00
6.150000000000000000e+02	2.048595502613369490e+01	8.390519675581527892e+00	-1.543502364421750787e-03	5.347748374931267534e+01	3.627256451644828017e-01	0.000000000000000000e+00	0.000000000000000000e+00	6.862646840751231991e+00	1.000000000000000000e+00
6.170000000000000000e+02	1.351555881413787006e+02	2.342353277439441683e+01	-2.221068537748965670e-03	7.765621224272737777e+01	1.613298133904522702e-01	0.000000000000000000e+00	0.000000000000000000e+00	1.165984406348091618e+01	1.000000000000000000e+00
6.180000000000000000e+02	1.430730737646962893e+02	1.486401263660337158e+01	-1.450639582136072948e-03	5.016370557027101285e+01	2.991219723307431133e-01	0.000000000000000000e+00	0.000000000000000000e+00	1.165984406348091618e+01	1.000000000000000000e+00
6.190000000000000000e+02	1.093527131688065595e+02	7.750882285324085075e+00	-2.254562016364855103e-03	7.885141613222629076e+01	3.537166687705485257e-01	0.000000000000000000e+00	0.000000000000000000e+00	2.677671041823383291e+01	1.000000000000000000e+00
6.200000000000000000e+02	1.550444041553673635e+01	2.246030411000216631e+01	-1.675738233152495324e-03	5.819627771069220756e+01	2.042271579391804481e-01	0.000000000000000000e+00	0.000000000000000000e+00	1.492562634687925716e+01	1.000000000000000000e+00
6.230000000000000000e+02	7.647793521458510213e+01	1.341748725918364116e+01	-1.915670924132884326e-03	6.675819774194442857e+01	2.153264780210728535e-01	0.000000000000000000e+00	0.000000000000000000e+00	1.267786916475564851e+01	1.000000000000000000e+00
6.230000000000000000e+02	7.055173403997561365e+01	3.244130912020241198e+01	-1.887566270290962816e-03	6.575529231160344068e+01	2.111055504339645061e-01	0.000000000000000000e+00	0.000000000000000000e+00	7.330505814095103823e+00	1.000000000000000000e+00
6.240000000000000000e+02	1.292660710072127017e+02	2.565201075314814361e+01	-2.421718160764306602e-03	8.481632877181958463e+01	1.505510162614560610e-01	0.000000000000000000e+00	0.000000000000000000e+00	1.070148317690673601e+01	1.000000000000000000e+00
6.250000000000000000e+02	2.393832830932960931e+01	7.740581135379167144e+00	-1.868964513409842503e-03	6.509149466816366214e+01	2.335319274354967778e-01	0.000000000000000000e+00	0.000000000000000000e+00	1.514181176474003188e+01	1.000000000000000000e+00
6.250000000000000000e+02	7.355289756622269692e+01	2.575330994412543717e+01	-1.836118080071772645e-03	6.391938037892995084e+01	2.337666306221408696e-01	0.000000000000000000e+00	0.000000000000000000e+00	7.330505814095103823e+00	1.000000000000000000e+00
6.260000000000000000e+02	1.131905178342742957e+01	1.821695698211679115e+01	-1.617712822544747908e-03	5.612565980792081888e+01	2.048563870593892444e-01	0.000000000000000000e+00	0.000000000000000000e+00	1.640123748133942883e+01	1.000000000000000000e+00
6.270000000000000000e+02	1.336423725904481898e+02	1.588626824997981402e+01	-1.840959793037944860e-03	6.409215533119368047e+01	2.334563579894026741e-01	0.000000000000000000e+00	0.000000000000000000e+00	4.165227334641273593e+00	1.000000000000000000e+00
6.290000000000000000e+02	3.907999279866341880e+01	7.807364451163324226e+00	-2.016596878841999015e-03	7.035970760609151853e+01	1.729398481493498174e-01	0.000000000000000000e+00	0.000000000000000000e+00	1.514181176474003188e+01	1.000000000000000000e+00
6.310000000000000000e+02	1.353097564374885735e+02	1.206933887470029987e+01	-1.997993738574649781e-03	6.969586059696413827e+01	1.494933346510959327e-01	0.000000000000000000e+00	0.000000000000000000e+00	4.165227334641273593e+00	1.000000000000000000e+00
6.340000000000000000e+02	7.630825714784404568e+01	3.044242089506573734e+01	-1.536355497661619478e-03	5.322245013374229217e+01	2.395392917965385449e-01	0.000000000000000000e+00	0.000000000000000000e+00	4.282836651701349950e+01	1.000000000000000000e+00
6.340000000000000000e+02	1.191103145578064613e+02	2.894146786784463288e+01	-1.850038303018538242e-03	6.441611900675266611e+01	2.112938540793865005e-01	0.000000000000000000e+00	0.000000000000000000e+00	2.338996908878890224e+01	1.000000000000000000e+00
6.380000000000000000e+02	1.439543569036831059e+02	9.649587644887141380e+00	-2.114989218154689904e-03	7.387080622896300497e+01	1.645673314437553492e-01	0.000000000000000000e+00	0.000000000000000000e+00	2.236812899699775770e+01	1.000000000000000000e+00
6.430000000000000000e+02	1.351776446668414167e+02	3.022390457493381533e+01	-1.895289527596716837e-03	6.603089423630346744e+01	2.181578514058708507e-01	0.000000000000000000e+00	0.000000000000000000e+00	2.236812899699775770e+01	1.000000000000000000e+00
6.430000000000000000e+02	8.681744575082761628e+01	9.204849533973698428e+00	-1.635018238861178468e-03	5.674319795998913207e+01	2.371420446077938671e-01	0.000000000000000000e+00	0.000000000000000000e+00	1.046281418089462179e+01	1.000000000000000000e+00
6.460000000000000000e+02	9.989160409138948182e+01	1.520636527634348667e+01	-1.726514857763807422e-03	6.000822504309844874e+01	2.653563752325583947e-01	0.000000000000000000e+00	0.000000000000000000e+00	6.330094758957250711e+00	1.000000000000000000e+00
6.470000000000000000e+02	1.263125036295522676e+02	8.005500791317173181e+00	-2.105555707731814399e-03	7.353417447809731300e+01	1.487014826622276020e-01	0.000000000000000000e+00	0.000000000000000000e+00	2.392170964423025126e+01	1.000000000000000000e+00
6.470000000000000000e+02	9.855253958523418589e+01	9.019523925077630011e+00	-2.534507885078917788e-03	8.884119339523856240e+01	1.629008532630626949e-01	0.000000000000000000e+00	0.000000000000000000e+00	3.514175653064576910e+00	1.000000000000000000e+00
6.500000000000000000e+02	7.753144933669298666e+01	2.681138092965641562e+01	-1.862680845754049498e-03	6.486726403184631806e+01	1.930351363305605750e-01	0.000000000000000000e+00	0.000000000000000000e+00	1.272558758196981543e+01	1.000000000000000000e+00
6.510000000000000000e+02	8.564651831712980723e+00	1.658431265069839355e+01	-2.044876910242859544e-03	7.136887132757563279e+01	1.926954133826684901e-01	0.000000000000000000e+00	0.000000000000000000e+00	1.182056216928092240e+01	1.000000000000000000e+00
6.530000000000000000e+02	7.189689881057829268e+01	1.540119163784162204e+01	-1.651561510419572668e-03	5.733353922428077709e+01	2.569419889365291976e-01	0.000000000000000000e+00	0.000000000000000000e+00	1.272558758196981543e+01	1.000000000000000000e+00
6.550000000000000000e+02	1.190035902109633703e+01	2.792445143047227774e+01	-1.657608730778706296e-03	5.754933231572947250e+01	2.240962181042965851e-01	0.000000000000000000e+00	0.000000000000000000e+00	1.182056216928092240e+01	1.000000000000000000e+00
6.560000000000000000e+02	5.971447043986966463e+01	5.380578514015199154e+00	-1.459575021489577110e-03	5.048256381704097606e+01	2.203678468893254250e-01	0.000000000000000000e+00	0.000000000000000000e+00	1.577416395200863874e+01	1.000000000000000000e+00
6.560000000000000000e+02	1.389534860808492738e+02	1.013609678779504364e+01	8.528410043335105627e-04	-2.883145777599191462e+01	4.295853711554541432e-01	0.000000000000000000e+00	0.000000000000000000e+00	5.352148923190966023e+00	1.000000000000000000e+00
6.570000000000000000e+02	1.840462384314330890e+01	1.382203224675934550e+01	7.827564008207630935e-04	-2.633051149707401350e+01	4.569688787984726996e-01	0.000000000000000000e+00	0.000000000000000000e+00	8.878980969905684972e+00	1.000000000000000000e+00
6.570000000000000000e+02	4.793740460955646654e+01	2.055826085087775468e+01	1.046284424254611016e-03	-3.573442329173224152e+01	3.824120707841954792e-01	0.000000000000000000e+00	0.000000000000000000e+00	1.097395266246579482e+01	1.000000000000000000e+00
6.590000000000000000e+02	8.560269300251634661e+01	2.175349718251303344e+01	-1.981905589198491597e-03	6.912176021970140027e+01	2.007210836927589837e-01	0.000000000000000000e+00	0.000000000000000000e+00	1.181198270964562447e+01	1.000000000000000000e+00
6.610000000000000000e+02	1.340332927372510596e+02	8.029631607065477183e+00	-3.527629702901816620e-03	1.242804224171249530e+02	9.664365588950030173e-02	0.000000000000000000e+00	0.000000000000000000e+00	5.352148923190966023e+00	1.000000000000000000e+00
6.610000000000000000e+02	9.564403097655420183e+00	1.299329813077711115e+01	-2.097877237149268267e-03	7.326017075304653758e+01	1.631294166640150367e-01	0.000000000000000000e+00	0.000000000000000000e+00	8.878980969905684972e+00	1.000000000000000000e+00
6.620000000000000000e+02	7.227731479027578132e+01	1.449698489759472153e+01	1.413407488380739917e-03	-4.883509041563456776e+01	3.963933542309674429e-01	0.000000000000000000e+00	0.000000000000000000e+00	1.517309049074795269e+01	1.000000000000000000e+00
6.620000000000000000e+02	9.392179378188485828e+01	3.013893084784468357e+01	-1.126863764531431953e-03	3.860987083830101341e+01	4.865789521492813741e-01	0.000000000000000000e+00	0.000000000000000000e+00	1.181198270964562447e+01	1.000000000000000000e+00
6.690000000000000000e+02	5.488954873900299702e+01	6.833215484869078260e+00	-1.353426216995417750e-03	4.669467825722660592e+01	3.297192086804161537e-01	0.000000000000000000e+00	0.000000000000000000e+00	3.088303257126122148e+01	1.000000000000000000e+00
6.700000000000000000e+02	3.317278300681228131e+01	2.879098829840206974e+01	-1.613739188349117438e-03	5.598386196421132155e+01	2.552059884063496709e-01	0.000000000000000000e+00	0.000000000000000000e+00	3.088303257126122148e+01	1.000000000000000000e+00
6.710000000000000000e+02	8.836688459811632868e+01	3.040511307901049065e+01	-2.668002827987206622e-03	9.360491700908646351e+01	1.465584481940352957e-01	0.000000000000000000e+00	0.000000000000000000e+00	4.094345335230731564e+01	1.000000000000000000e+00
6.720000000000000000e+02	1.363059406400485045e+02	1.362368524724053920e+01	-1.979487461345886667e-03	6.903547011386068277e+01	2.229357044176696334e-01	0.000000000000000000e+00	0.000000000000000000e+00	5.079143051996485525e+01	1.000000000000000000e+00
6.770000000000000000e+02	7.297523362394683488e+01	7.880291247627983608e+00	-1.676932339504430764e-03	5.823888900743674668e+01	2.604174031253065902e-01	0.000000000000000000e+00	0.000000000000000000e+00	7.815873449716799648e+00	1.000000000000000000e+00
6.790000000000000000e+02	3.453133754092293373e+01	1.293612921853192077e+01	-1.716443261434713510e-03	5.964882340422880702e+01	1.915454514597132452e-01	0.000000000000000000e+00	0.000000000000000000e+00	2.263931578462565142e+01	1.000000000000000000e+00
6.820000000000000000e+02	7.270569647423141646e+01	2.279877807501420506e+01	-2.207979825556499569e-03	7.718914580569429518e+01	1.665980093117996885e-01	0.000000000000000000e+00	0.000000000000000000e+00	9.891416826645698990e+00	1.000000000000000000e+00
6.840000000000000000e+02	1.431153946437944740e+02	2.772833446622420084e+01	8.236151739284459537e-04	-2.778854352469651445e+01	4.459587061392215057e-01	0.000000000000000000e+00	0.000000000000000000e+00	5.806538558364384528e+01	1.000000000000000000e+00
6.850000000000000000e+02	9.755329602929110777e+00	1.636495606495948252e+01	-2.310343585333316397e-03	8.084196327598664311e+01	1.451213467158393167e-01	0.000000000000000000e+00	0.000000000000000000e+00	9.105757092683544940e+00	1.000000000000000000e+00
6.860000000000000000e+02	8.596524073674703459e+01	1.745950243049469464e+01	-1.574480852222065116e-03	5.458294100964529605e+01	3.044334111511604046e-01	0.000000000000000000e+00	0.000000000000000000e+00	3.930363383025073265e+00	1.000000000000000000e+00
6.890000000000000000e+02	1.819361530484635736e+01	1.294294691187768009e+01	-1.978313928336009400e-03	6.899359297013529613e+01	3.198316115455128728e-01	0.000000000000000000e+00	0.000000000000000000e+00	9.105757092683544940e+00	1.000000000000000000e+00
6.900000000000000000e+02	8.498861113307276582e+01	1.365241024092910216e+01	-2.031141188375212760e-03	7.087871656074594284e+01	1.931751154340050070e-01	0.000000000000000000e+00	0.000000000000000000e+00	3.231991793770988775e+00	1.000000000000000000e+00
6.920000000000000000e+02	4.448392105526950502e+01	1.862743374856465195e+01	-1.996511358046579223e-03	6.964296233001533665e+01	1.783272256879736561e-01	0.000000000000000000e+00	0.000000000000000000e+00	2.461075835317511462e+01	1.000000000000000000e+00
6.930000000000000000e+02	1.129164777719406345e+02	4.702080007836884512e+00	-2.111012560619749626e-03	7.372890049837367599e+01	1.510739080327008210e-01	0.000000000000000000e+00	0.000000000000000000e+00	2.545426443161577268e+01	1.000000000000000000e+00
6.930000000000000000e+02	8.782836088376387806e+01	9.003936439634678379e+00	-1.591022457036196094e-03	5.517322279671007834e+01	4.021860607872448368e-01	0.000000000000000000e+00	0.000000000000000000e+00	5.447245847937365326e+00	1.000000000000000000e+00
6.940000000000000000e+02	8.228057369657837228e+01	1.541658262410141766e+01	-1.866899970130094085e-03	6.501782211278974444e+01	2.982307772455934369e-01	0.000000000000000000e+00	0.000000000000000000e+00	3.231991793770988775e+00	1.000000000000000000e+00
6.950000000000000000e+02	8.291374427431580330e+01	6.149926808445489890e+00	-1.802455237716599559e-03	6.271813279948609932e+01	2.772319054265419691e-01	0.000000000000000000e+00	0.000000000000000000e+00	5.683205732048025816e+00	1.000000000000000000e+00
6.970000000000000000e+02	6.908747107308222724e+01	1.803182209709514083e+01	8.977362373038252430e-04	-3.043352956081464811e+01	4.427806482505952657e-01	0.000000000000000000e+00	0.000000000000000000e+00	8.282465992544935318e+00	1.000000000000000000e+00
7.000000000000000000e+02	7.102338423073683771e+01	3.132279560945482544e+01	9.473433027104796343e-04	-3.220374155344214984e+01	4.481003795073909002e-01	0.000000000000000000e+00	0.000000000000000000e+00	1.343122245591319874e+01	1.000000000000000000e+00
7.010000000000000000e+02	7.736888344691789143e+01	1.789971603309761505e+01	-1.420429479024518365e-03	4.908566786761316081e+01	2.794096615812243778e-01	0.000000000000000000e+00	0.000000000000000000e+00	8.282465992544935318e+00	1.000000000000000000e+00
7.040000000000000000e+02	7.661160142320309774e+01	8.382564832139566491e+00	-1.410550550312203791e-03	4.873314150997649818e+01	2.974452666741750351e-01	0.000000000000000000e+00	0.000000000000000000e+00	9.547232219095690198e+00	1.000000000000000000e+00
7.070000000000000000e+02	3.136186790388938306e+01	1.881604041890624046e+01	-3.074700913513207876e-03	1.081178058985025956e+02	1.126592131349246628e-01	0.000000000000000000e+00	0.000000000000000000e+00	1.174946582808783191e+01	1.000000000000000000e+00
7.120000000000000000e+02	2.876440678776273074e+01	3.027479877204440939e+01	-2.894919579315870586e-03	1.017023674677501788e+02	1.526743185657712942e-01	0.000000000000000000e+00	0.000000000000000000e+00	1.174946582808783191e+01	1.000000000000000000e+00
7.130000000000000000e+02	8.066712817174257566e+01	3.122978229806198769e+01	-3.998500660221115943e-03	1.410832993620450679e+02	7.204576019970765355e-02	0.000000000000000000e+00	0.000000000000000000e+00	2.686257370337631301e+01	1.000000000000000000e+00
7.140000000000000000e+02	1.276939584494279813e+02	1.831462439787764751e+01	-1.639148858203139190e-03	5.689059776758059428e+01	3.126793342302360834e-01	0.000000000000000000e+00	0.000000000000000000e+00	1.287222911794615143e+01	1.000000000000000000e+00
7.150000000000000000e+02	1.170300778144963374e+02	9.932408075573514239e+00	-1.869774234184207878e-03	6.512038929060727810e+01	1.951758024044299988e-01	0.000000000000000000e+00	0.000000000000000000e+00	1.356391907488289128e+01	1.000000000000000000e+00
7.170000000000000000e+02	1.380359301524866567e+02	5.890986572022227641e+00	-1.076584499280828057e-03	3.681567161289835610e+01	4.025800704937005925e-01	0.000000000000000000e+00	0.000000000000000000e+00	1.616487412678774760e+01	1.000000000000000000e+00
7.170000000000000000e+02	1.072204484068070229e+02	2.716541882225897808e+01	-1.322339583336438031e-03	4.558536184710568051e+01	3.047447569356739328e-01	0.000000000000000000e+00	0.000000000000000000e+00	1.759116357419609855e+01	1.000000000000000000e+00
7.180000000000000000e+02	1.363657230872373418e+02	2.996171099900744039e+01	-1.867830570675972418e-03	6.505103029055949548e+01	2.677374224696361660e-01	0.000000000000000000e+00	0.000000000000000000e+00	6.417206664908267300e+00	1.000000000000000000e+00
7.180000000000000000e+02	1.300287558084018542e+02	3.097333696106626633e+01	-1.362533810417321115e-03	4.701967976592834475e+01	3.957853692606361218e-01	0.000000000000000000e+00	0.000000000000000000e+00	6.417206664908267300e+00	1.000000000000000000e+00
7.200000000000000000e+02	3.566572847792404133e+01	6.203568716368399016e+00	-1.679811170045166120e-03	5.834161913884396711e+01	3.696724600874238265e-01	0.000000000000000000e+00	0.000000000000000000e+00	4.017113869429455519e+01	1.000000000000000000e+00
7.200000000000000000e+02	1.242059593363636054e+02	2.258923543912872489e+01	-8.776020913193550771e-04	2.971504911068423382e+01	4.958960087153194696e-01	0.000000000000000000e+00	0.000000000000000000e+00	1.020774789485596834e+01	1.000000000000000000e+00
7.210000000000000000e+02	7.578127234377336663e+01	8.316274172263243614e+00	-1.892549371464162045e-03	6.593311265604353366e+01	2.117806597493775422e-01	0.000000000000000000e+00	0.000000000000000000e+00	7.327724343663144957e+00	1.000000000000000000e+00
7.230000000000000000e+02	7.919103387016826900e+01	1.480234157785120708e+01	-1.935001722311319042e-03	6.744801098693305619e+01	1.982646985082181512e-01	0.000000000000000000e+00	0.000000000000000000e+00	7.327724343663144957e+00	1.000000000000000000e+00
7.270000000000000000e+02	2.121851882999976624e+01	1.588016538369198116e+01	-1.423576571088952568e-03	4.919797082423225731e+01	2.122417018510408537e-01	0.000000000000000000e+00	0.000000000000000000e+00	1.300403203015393494e+01	1.000000000000000000e+00
7.270000000000000000e+02	4.546306212499266053e+01	1.825892062184760434e+01	-3.165516029328266107e-03	1.113585137656143473e+02	8.061325726241530543e-02	0.000000000000000000e+00	0.000000000000000000e+00	8.789914797862893536e+00	1.000000000000000000e+00
7.270000000000000000e+02	6.536546277927376991e+01	2.585337963528733951e+01	-1.514262156110261597e-03	5.243405642710342107e+01	2.644200302515582468e-01	0.000000000000000000e+00	0.000000000000000000e+00	1.769948751055463276e+01	1.000000000000000000e+00
7.280000000000000000e+02	3.836184081676717028e+01	7.152222299079542545e+00	8.534200253619295953e-04	-2.885211995304448962e+01	4.119202340890225633e-01	0.000000000000000000e+00	0.000000000000000000e+00	9.527788896524993945e+00	1.000000000000000000e+00
7.300000000000000000e+02	2.997706100307978971e+01	2.549228211434231994e+01	-1.434106594694366330e-03	4.957373129133809186e+01	3.128666403387383443e-01	0.000000000000000000e+00	0.000000000000000000e+00	1.300403203015393494e+01	1.000000000000000000e+00
7.310000000000000000e+02	1.077354853254953326e+02	2.761926762256065970e+01	9.873643630747505097e-04	-3.363188007431095627e+01	4.301763320174077920e-01	0.000000000000000000e+00	0.000000000000000000e+00	1.904737156500571160e+01	1.000000000000000000e+00
7.330000000000000000e+02	1.264298126041578740e+02	1.493341409382742846e+01	-2.362295114832666746e-03	8.269583670714419554e+01	1.558478760742163516e-01	0.000000000000000000e+00	0.000000000000000000e+00	4.082142679493323989e+00	1.000000000000000000e+00
7.330000000000000000e+02	1.101971460915888201e+02	8.731637019224939067e+00	-1.704034761128364866e-03	5.920603010708944680e+01	2.443952614341188267e-01	0.000000000000000000e+00	0.000000000000000000e+00	1.268588919670192894e+01	1.000000000000000000e+00
7.360000000000000000e+02	4.074008985204445565e+01	1.952089989680007065e+01	-8.528882160474225704e-04	2.883314251064562939e+01	4.548289592984113838e-01	0.000000000000000000e+00	0.000000000000000000e+00	2.689001858137636702e+01	1.000000000000000000e+00
7.380000000000000000e+02	8.636520639402836252e+01	1.330548116553716476e+01	-2.399018280360554808e-03	8.400629092353071314e+01	1.208894139662473055e-01	0.000000000000000000e+00	0.000000000000000000e+00	1.165247242831999408e+01	1.000000000000000000e+00
7.410000000000000000e+02	1.400289135254953692e+02	3.033921807585202757e+01	-1.251787329888636889e-03	4.306772763237466251e+01	4.263513160520576717e-01	0.000000000000000000e+00	0.000000000000000000e+00	6.350231256602106633e+00	1.000000000000000000e+00
7.420000000000000000e+02	1.103596066054270466e+02	2.250097031915266754e+01	-1.477862372290443191e-03	5.113514198177831105e+01	3.047735099173992657e-01	0.000000000000000000e+00	0.000000000000000000e+00	9.391980085206265372e+00	1.000000000000000000e+00
7.420000000000000000e+02	1.642212731766490563e+01	1.591511381663295843e+01	1.227305509924147544e-03	-4.219410185049817130e+01	2.738165746600541572e-01	0.000000000000000000e+00	0.000000000000000000e+00	8.536077704614733364e+00	1.000000000000000000e+00
7.430000000000000000e+02	9.666706787708642423e+01	1.875082446753772913e+01	-1.440066436630644013e-03	4.978640631219001733e+01	3.115397353831448335e-01	0.000000000000000000e+00	0.000000000000000000e+00	1.165247242831999408e+01	1.000000000000000000e+00
7.430000000000000000e+02	1.400537606267146487e+02	2.398903543014116835e+01	-1.346338438772234133e-03	4.644175319687661840e+01	3.446484746452098680e-01	0.000000000000000000e+00	0.000000000000000000e+00	6.350231256602106633e+00	1.000000000000000000e+00
7.460000000000000000e+02	7.508367588771434953e+01	8.550324526542036452e+00	-1.360465002576901087e-03	4.694585503109406233e+01	2.833325142879555836e-01	0.000000000000000000e+00	0.000000000000000000e+00	1.039183746643383799e+01	1.000000000000000000e+00
7.470000000000000000e+02	7.438589473967331855e+01	2.617826069891735585e+01	-1.620381637340168870e-03	5.622089559577135987e+01	1.918785817614134803e-01	0.000000000000000000e+00	0.000000000000000000e+00	8.416085334233587290e+00	1.000000000000000000e+00
7.470000000000000000e+02	7.008521949073108992e+00	1.244930527065144510e+01	-1.398163970872643574e-03	4.829113045183796515e+01	3.212354769706087243e-01	0.000000000000000000e+00	0.000000000000000000e+00	1.003134063388233166e+01	1.000000000000000000e+00
7.490000000000000000e+02	8.682536714621129192e+01	2.213731017013860836e+01	1.218733701477823800e-03	-4.188821965436744676e+01	3.750399260407003554e-01	0.000000000000000000e+00	0.000000000000000000e+00	9.593472508792052267e+00	1.000000000000000000e+00
7.490000000000000000e+02	7.792995326445617366e+01	1.854477253648364155e+01	9.003468014099274630e-04	-3.052668669176489047e+01	4.364963399191712501e-01	0.000000000000000000e+00	0.000000000000000000e+00	8.416085334233587290e+00	1.000000000000000000e+00
7.510000000000000000e+02	1.411259922458514779e+02	4.867396860323703223e+00	-1.292156468929761158e-03	4.450828722760238776e+01	2.895247919436170214e-01	0.000000000000000000e+00	0.000000000000000000e+00	4.364992973824006839e+01	1.000000000000000000e+00
7.520000000000000000e+02	7.933583821142320858e+01	8.022869402987963028e+00	-2.260558794677222649e-03	7.906540921564416635e+01	1.355018573448684149e-01	0.000000000000000000e+00	0.000000000000000000e+00	6.595391426537823953e+00	1.000000000000000000e+00
7.530000000000000000e+02	5.756598517360247058e+01	1.211334595939235115e+01	-1.590402558113339923e-03	5.515110190529145484e+01	3.652617647910015863e-01	0.000000000000000000e+00	0.000000000000000000e+00	2.135543125815594578e+01	1.000000000000000000e+00
7.530000000000000000e+02	1.024624791850130663e+02	2.512694088154176342e+01	-1.275533775160694449e-03	4.391511180755770027e+01	3.202419798194301448e-01	0.000000000000000000e+00	0.000000000000000000e+00	5.866716842914661889e+00	1.000000000000000000e+00
7.570000000000000000e+02	7.902051962550294206e+01	1.461071899588410616e+01	-1.861018795778449737e-03	6.480795431910611626e+01	2.205998120802105111e-01	0.000000000000000000e+00	0.000000000000000000e+00	6.595391426537823953e+00	1.000000000000000000e+00
7.580000000000000000e+02	8.258643849591696551e+01	8.908050895617021681e+00	-1.914849594456148737e-03	6.672888885959592642e+01	2.664373652643479140e-01	0.000000000000000000e+00	0.000000000000000000e+00	6.725786262748663091e+00	1.000000000000000000e+00
7.580000000000000000e+02	1.208869055123659706e+02	7.793911732569723583e+00	-1.910499140135451168e-03	6.657364431229714796e+01	2.798110299058285122e-01	0.000000000000000000e+00	0.000000000000000000e+00	1.318776018077311640e+01	1.000000000000000000e+00
7.590000000000000000e+02	1.385222032264940992e+02	2.958811143723344372e+01	8.725045699456176855e-04	-2.953314571860705229e+01	4.892148046784561277e-01	0.000000000000000000e+00	0.000000000000000000e+00	1.504239506112935487e+01	1.000000000000000000e+00
7.610000000000000000e+02	9.043716489562223160e+01	1.913208095755269511e+01	-1.990162700263037841e-03	6.941641254212957790e+01	2.844697497376584838e-01	0.000000000000000000e+00	0.000000000000000000e+00	5.247353773611580507e+00	1.000000000000000000e+00
7.620000000000000000e+02	8.505616481473990120e+01	2.282936826097012784e+01	-1.718831172481435476e-03	5.973403523318065567e+01	3.253764245643836484e-01	0.000000000000000000e+00	0.000000000000000000e+00	6.528789725092040364e+00	1.000000000000000000e+00
7.650000000000000000e+02	5.703562450927822169e+01	1.818661442634765635e+01	-9.439567690030477905e-04	3.208289419967933753e+01	4.197968212540188482e-01	0.000000000000000000e+00	0.000000000000000000e+00	6.406536751479282366e+00	1.000000000000000000e+00
7.680000000000000000e+02	1.794123772087926483e+01	2.847592911350397671e+01	-2.426628510768747294e-03	8.499155301446735677e+01	1.393491862827801464e-01	0.000000000000000000e+00	0.000000000000000000e+00	4.060849276609298286e+00	1.000000000000000000e+00
7.680000000000000000e+02	6.860949507745101528e+01	2.808291289076229091e+01	-2.160947972201374828e-03	7.551082941744908794e+01	1.381681683120358217e-01	0.000000000000000000e+00	0.000000000000000000e+00	1.360551791165594082e+01	1.000000000000000000e+00
7.700000000000000000e+02	1.085268955152784969e+02	1.336651687668993560e+01	-1.145090363351525600e-03	3.926028108836615615e+01	4.603677428973509400e-01	0.000000000000000000e+00	0.000000000000000000e+00	8.517018519272216537e+00	1.000000000000000000e+00
7.710000000000000000e+02	5.074799727535220484e+01	4.797809804754853857e+00	-1.275608624826391055e-03	4.391778279353064818e+01	3.562481433403040798e-01	0.000000000000000000e+00	0.000000000000000000e+00	2.018067124304495152e+01	1.000000000000000000e+00
7.710000000000000000e+02	2.709346556383988158e+01	1.526417317859119294e+01	1.168661841182962787e-03	-4.010142160734485373e+01	4.322227130496180125e-01	0.000000000000000000e+00	0.000000000000000000e+00	1.506826271413324747e+01	1.000000000000000000e+00
7.710000000000000000e+02	1.012174278944181793e+02	1.773816274034592411e+01	-1.150032850789755104e-03	3.943665214488487436e+01	4.341158452149216362e-01	0.000000000000000000e+00	0.000000000000000000e+00	8.517018519272216537e+00	1.000000000000000000e+00
7.720000000000000000e+02	8.442800125620378537e+01	1.919353422326036451e+01	-2.285678620792615419e-03	7.996180203948213716e+01	1.289817372231852888e-01	0.000000000000000000e+00	0.000000000000000000e+00	8.735179493254833005e+00	1.000000000000000000e+00
7.760000000000000000e+02	9.237434687000622091e+01	2.282106122734766274e+01	-1.598367741783229086e-03	5.543533689360074845e+01	2.599616901618974074e-01	0.000000000000000000e+00	0.000000000000000000e+00	8.735179493254833005e+00	1.000000000000000000e+00
7.790000000000000000e+02	1.275737204915766654e+02	5.912966352701688244e+00	-1.989780122351927655e-03	6.940276037381826768e+01	1.836274921227337709e-01	0.000000000000000000e+00	0.000000000000000000e+00	1.086964819392050607e+01	1.000000000000000000e+00
7.790000000000000000e+02	4.957587208734335604e+01	2.157427939974781594e+01	-2.212083158140862923e-03	7.733557189421685507e+01	1.624134065827874673e-01	0.000000000000000000e+00	0.000000000000000000e+00	2.072884284824607448e+01	1.000000000000000000e+00
7.790000000000000000e+02	6.998616671100113251e+01	2.519433453783187815e+01	-7.699463711704501463e-04	2.587338975590655465e+01	4.804221809358527606e-01	0.000000000000000000e+00	0.000000000000000000e+00	5.842770946344624683e+00	1.000000000000000000e+00
7.800000000000000000e+02	2.843373440754951176e+01	1.497408155605174507e+01	-1.295612219480841076e-03	4.463160456191561565e+01	4.283206421487808502e-01	0.000000000000000000e+00	0.000000000000000000e+00	2.214842200354889457e+01	1.000000000000000000e+00
7.800000000000000000e+02	1.222353285500917224e+02	2.082208406060646766e+01	8.924421702185018554e-04	-3.024461249895279380e+01	4.369117456026212487e-01	0.000000000000000000e+00	0.000000000000000000e+00	7.479550162956726034e+00	1.000000000000000000e+00
7.810000000000000000e+02	1.357728388692547981e+02	1.304905139202262099e+01	-2.018145085613435447e-03	7.041495486112256685e+01	1.510474027887465098e-01	0.000000000000000000e+00	0.000000000000000000e+00	8.135798564388544207e+00	1.000000000000000000e+00
7.840000000000000000e+02	6.918794559102359187e+01	3.098232342647624549e+01	-1.616650552895984062e-03	5.608775306104452341e+01	2.963025662341144395e-01	0.000000000000000000e+00	0.000000000000000000e+00	5.842770946344624683e+00	1.000000000000000000e+00
7.850000000000000000e+02	1.288173393551492723e+02	1.726950691122721082e+01	-1.089956877620142572e-03	3.729286058410952620e+01	4.268626818475598217e-01	0.000000000000000000e+00	0.000000000000000000e+00	6.406360036682944958e+00	1.000000000000000000e+00
7.870000000000000000e+02	1.339252192345653043e+02	1.340285305329459753e+01	-2.041125939970837681e-03	7.123501917355098101e+01	1.471176668612848015e-01	0.000000000000000000e+00	0.000000000000000000e+00	6.406360036682944958e+00	1.000000000000000000e+00
7.870000000000000000e+02	1.154071473449819933e+02	6.468371268352013814e+00	-1.732241757899148421e-03	6.021258761155630879e+01	3.062887913915716132e-01	0.000000000000000000e+00	0.000000000000000000e+00	1.721911092145419886e+01	1.000000000000000000e+00
7.870000000000000000e+02	1.037305287752414529e+02	2.122262674248543846e+01	1.253570382528836373e-03	-4.313135528584081158e+01	4.334832525684647608e-01	0.000000000000000000e+00	0.000000000000000000e+00	9.309435818945582142e+00	1.000000000000000000e+00
7.870000000000000000e+02	3.951191940460734031e+01	2.406495357158644310e+01	-1.910324111358003034e-03	6.656739846730805255e+01	2.243748899497745031e-01	0.000000000000000000e+00	0.000000000000000000e+00	4.319663358543419207e+00	1.000000000000000000e+00
7.890000000000000000e+02	1.122047505824418856e+01	1.146713092787069499e+01	-1.537426183070052330e-03	5.326065719426486567e+01	3.580244585666847446e-01	0.000000000000000000e+00	0.000000000000000000e+00	5.957003613035216638e+00	1.000000000000000000e+00
7.910000000000000000e+02	3.816157170901188778e+01	2.816812949179053049e+01	8.815334245580950514e-04	-2.985533745850694132e+01	4.480543435413983921e-01	0.000000000000000000e+00	0.000000000000000000e+00	4.319663358543419207e+00	1.000000000000000000e+00
7.920000000000000000e+02	1.108659079765996864e+02	2.720192092490290392e+01	-1.579948146330202802e-03	5.477803962146820993e+01	2.443845586358333044e-01	0.000000000000000000e+00	0.000000000000000000e+00	9.309435818945582142e+00	1.000000000000000000e+00
7.970000000000000000e+02	7.364412451807376669e+01	3.216172588842552216e+01	-2.074836543684968181e-03	7.243797110155320240e+01	1.833378214312718635e-01	0.000000000000000000e+00	0.000000000000000000e+00	1.644349675549165823e+01	1.000000000000000000e+00
7.990000000000000000e+02	1.199973834867959255e+02	2.194179310383374215e+01	-1.974434632837143537e-03	6.885516157213292843e+01	2.577837931837104746e-01	0.000000000000000000e+00	0.000000000000000000e+00	5.824295314828159320e+00	1.000000000000000000e+00
8.010000000000000000e+02	1.380772870930040028e+02	6.244728539703093162e+00	-2.106207779846250641e-03	7.355744345939201878e+01	2.908025800216335055e-01	0.000000000000000000e+00	0.000000000000000000e+00	6.995444341910849850e+00	1.000000000000000000e+00
8.010000000000000000e+02	1.443317230271769063e+02	9.378140846773334260e+00	-2.111292668280425212e-03	7.373889604913020435e+01	2.132367607616423300e-01	0.000000000000000000e+00	0.000000000000000000e+00	6.995444341910849850e+00	1.000000000000000000e+00
8.020000000000000000e+02	1.146900812126753237e+02	1.954284364929253925e+01	-1.372751899372852196e-03	4.738430894652061909e+01	3.626775152727962359e-01	0.000000000000000000e+00	0.000000000000000000e+00	5.824295314828159320e+00	1.000000000000000000e+00
8.060000000000000000e+02	8.157182516285892859e+01	8.155583932779487455e+00	-1.785269027056897873e-03	6.210484846250241020e+01	2.284953011119764676e-01	0.000000000000000000e+00	0.000000000000000000e+00	2.492257287152117584e+01	1.000000000000000000e+00
8.060000000000000000e+02	8.957658516044443076e+00	1.288176245875822801e+01	-1.903526935618770830e-03	6.632484346206939563e+01	1.640788548398972591e-01	0.000000000000000000e+00	0.000000000000000000e+00	1.598816446216195963e+01	1.000000000000000000e+00
8.060000000000000000e+02	1.164500470050371774e+02	2.831563779792423574e+01	8.893406549874303610e-04	-3.013393593680680738e+01	4.927289815311518550e-01	0.000000000000000000e+00	0.000000000000000000e+00	8.947591673995322736e+00	1.000000000000000000e+00
8.070000000000000000e+02	2.329932206274438400e+01	1.994845118703802100e+01	-1.719017380155227594e-03	5.974067999344946145e+01	2.115647474354557245e-01	0.000000000000000000e+00	0.000000000000000000e+00	6.939488056174005770e+00	1.000000000000000000e+00
8.110000000000000000e+02	1.068650045692459969e+02	1.728983967052011650e+01	-1.737427528876804269e-03	6.039764016204308916e+01	2.801238246696520218e-01	0.000000000000000000e+00	0.000000000000000000e+00	1.460962911377923668e+01	1.000000000000000000e+00
8.120000000000000000e+02	1.883342973568532130e+01	1.463692596306546889e+01	7.532192048144199402e-04	-2.527648626557938982e+01	4.248519032332308543e-01	0.000000000000000000e+00	0.000000000000000000e+00	6.939488056174005770e+00	1.000000000000000000e+00
8.150000000000000000e+02	9.935298915875076631e+00	2.016058924357229998e+01	-2.567599342143033359e-03	9.002205127643379967e+01	1.205747757990819347e-01	0.000000000000000000e+00	0.000000000000000000e+00	1.047318423989936420e+01	1.000000000000000000e+00
8.150000000000000000e+02	7.507301988339577292e+01	2.476061608082941135e+01	9.164964436798982020e-04	-3.110298142294065116e+01	4.846998737084441400e-01	0.000000000000000000e+00	0.000000000000000000e+00	1.030152612979062177e+01	1.000000000000000000e+00
8.160000000000000000e+02	8.442579566209617781e+01	2.044239586456971125e+01	9.908713548967089651e-04	-3.375702593670749962e+01	3.967170393675013562e-01	0.000000000000000000e+00	0.000000000000000000e+00	1.030152612979062177e+01	1.000000000000000000e+00
8.170000000000000000e+02	8.698891830366895306e+01	7.469568107979900340e+00	-6.461296106462048432e-03	2.289673537519927038e+02	3.203465260952820248e-02	0.000000000000000000e+00	0.000000000000000000e+00	1.322360985804897560e+01	1.000000000000000000e+00
8.170000000000000000e+02	1.013099057772836176e+02	6.786637815772922799e+00	-1.411935643281958313e-03	4.878256810205292737e+01	2.713503766320847221e-01	0.000000000000000000e+00	0.000000000000000000e+00	1.433726180284931573e+01	1.000000000000000000e+00
8.180000000000000000e+02	1.260597018462799781e+02	9.558115365469644686e+00	-1.029305113156659497e-03	3.512852209830838746e+01	3.816881150949756885e-01	0.000000000000000000e+00	0.000000000000000000e+00	2.490448741221911888e+01	1.000000000000000000e+00
8.200000000000000000e+02	2.576513758227220308e+01	1.369282052245706183e+01	-1.772127806067618763e-03	6.163590826613534546e+01	2.514223032271386549e-01	0.000000000000000000e+00	0.000000000000000000e+00	8.920062712317443854e+00	1.000000000000000000e+00
8.230000000000000000e+02	6.009288461710037410e+01	1.858346636554298925e+01	-1.219296584740824909e-03	4.190830596051044665e+01	2.938332215841416017e-01	0.000000000000000000e+00	0.000000000000000000e+00	1.266699849577392101e+01	1.000000000000000000e+00
8.240000000000000000e+02	2.156045343702070838e+01	2.155972271012577224e+01	-2.138630047637739978e-03	7.471442153907048578e+01	2.313610615224461764e-01	0.000000000000000000e+00	0.000000000000000000e+00	8.920062712317443854e+00	1.000000000000000000e+00
8.290000000000000000e+02	6.851187292541423801e+01	2.681298124795788951e+01	-2.168242516205082931e-03	7.577113284741939481e+01	1.781444545983478234e-01	0.000000000000000000e+00	0.000000000000000000e+00	7.958420914794566592e+00	1.000000000000000000e+00
8.340000000000000000e+02	1.258570892094889473e+02	2.075235800762193250e+01	-1.546190170796497192e-03	5.357339724549377280e+01	2.612916684845998372e-01	0.000000000000000000e+00	0.000000000000000000e+00	2.049878516854756327e+01	1.000000000000000000e+00
8.340000000000000000e+02	9.859374934578407590e+01	1.677976980556659115e+01	-7.683166548818516628e-04	2.581523386026934830e+01	4.477231833549609741e-01	0.000000000000000000e+00	0.000000000000000000e+00	1.541388583306238935e+01	1.000000000000000000e+00
8.360000000000000000e+02	7.749701247045468477e+00	2.191759880426955931e+01	-1.739821084218700058e-03	6.048305340583221579e+01	2.397145547550256772e-01	0.000000000000000000e+00	0.000000000000000000e+00	6.633963920513898493e+00	1.000000000000000000e+00
8.360000000000000000e+02	5.162166303163370884e+01	2.638451653983509004e+01	-2.324441807742953694e-03	8.134505375674146421e+01	1.310551717923855719e-01	0.000000000000000000e+00	0.000000000000000000e+00	1.507598112712980942e+01	1.000000000000000000e+00
8.370000000000000000e+02	5.644708178820997624e+00	1.562645570611902812e+01	-2.356756692574923841e-03	8.249819991043949585e+01	1.602974445407584492e-01	0.000000000000000000e+00	0.000000000000000000e+00	6.633963920513898493e+00	1.000000000000000000e+00
8.400000000000000000e+02	6.718873745870182290e+01	1.394710596408795134e+01	-2.022882243410663305e-03	7.058399879619268802e+01	1.923799990811079219e-01	0.000000000000000000e+00	0.000000000000000000e+00	6.944273304259126256e+00	1.000000000000000000e+00
8.400000000000000000e+02	2.779083514630862339e+01	2.046440567605868566e+01	-9.212356242252875199e-04	3.127209753912094570e+01	4.542835221922892908e-01	0.000000000000000000e+00	0.000000000000000000e+00	2.009375072593651268e+01	1.000000000000000000e+00
8.410000000000000000e+02	1.387131810724070817e+02	2.436630143321280784e+01	-1.696761212890275693e-03	5.894647590418566097e+01	2.251200274022200354e-01	0.000000000000000000e+00	0.000000000000000000e+00	3.301769641817140410e+01	1.000000000000000000e+00
8.420000000000000000e+02	6.777258130069843389e+01	2.086679223532948768e+01	-1.740358343842712775e-03	6.050222534075288650e+01	2.373708083084106191e-01	0.000000000000000000e+00	0.000000000000000000e+00	6.944273304259126256e+00	1.000000000000000000e+00
8.420000000000000000e+02	7.514190004403909029e+01	9.106490631741351649e+00	-1.543499934832583782e-03	5.347739705021355405e+01	3.091556524898937397e-01	0.000000000000000000e+00	0.000000000000000000e+00	9.310443163703732594e+00	1.000000000000000000e+00
8.440000000000000000e+02	5.296069774883109460e+01	6.201165997347245273e+00	-9.118182379308902713e-04	3.093604117253507368e+01	4.850863172305592830e-01	0.000000000000000000e+00	0.000000000000000000e+00	9.134011735675745314e+00	1.000000000000000000e+00
8.480000000000000000e+02	4.737122331292744803e+01	1.342528849892775433e+01	-2.150357151184322749e-03	7.513289941448539366e+01	1.873535918652778909e-01	0.000000000000000000e+00	0.000000000000000000e+00	9.134011735675745314e+00	1.000000000000000000e+00
8.510000000000000000e+02	5.852154980420257502e+00	7.794350628252105118e+00	-1.858156891734777513e-03	6.470582820424067449e+01	1.931333631181896271e-01	0.000000000000000000e+00	0.000000000000000000e+00	1.122845072314670745e+01	1.000000000000000000e+00
8.570000000000000000e+02	1.124141732388779360e+02	5.261170306308846634e+00	-2.323805123957264993e-03	8.132233390295252207e+01	1.637783965961245869e-01	0.000000000000000000e+00	0.000000000000000000e+00	5.840565304073268038e+01	1.000000000000000000e+00
8.590000000000000000e+02	5.603368076295971179e+01	2.050782158740578609e+01	-1.376403354361043548e-03	4.751460993001256128e+01	2.989371013800643517e-01	0.000000000000000000e+00	0.000000000000000000e+00	2.889474101972374953e+01	1.000000000000000000e+00
8.600000000000000000e+02	2.990640362518673001e+01	8.167989823442729502e+00	-2.126771568404282799e-03	7.429125556500393657e+01	1.708938471168278683e-01	0.000000000000000000e+00	0.000000000000000000e+00	2.889474101972374953e+01	1.000000000000000000e+00
8.660000000000000000e+02	1.091869164736948079e+02	1.198066206640331899e+01	-2.058659535299802758e-03	7.186069981945848895e+01	2.965006045246069144e-01	0.000000000000000000e+00	0.000000000000000000e+00	5.365618979798955301e+00	1.000000000000000000e+00
8.660000000000000000e+02	1.366175973729467046e+02	1.878341595580953438e+01	-1.640475752087047333e-03	5.693794754420985527e+01	2.509416368009755871e-01	0.000000000000000000e+00	0.000000000000000000e+00	2.826162973142940160e+01	1.000000000000000000e+00
8.670000000000000000e+02	6.035910537731638215e+01	2.081246586744912719e+01	-1.564074733190592807e-03	5.421160203695632163e+01	2.440963643897241520e-01	0.000000000000000000e+00	0.000000000000000000e+00	1.025528574108038882e+01	1.000000000000000000e+00
8.670000000000000000e+02	9.239459139543247090e+01	2.084656432951181415e+01	-1.885440511094561584e-03	6.567943528615636239e+01	1.522619495471828621e-01	0.000000000000000000e+00	0.000000000000000000e+00	1.898911278793800150e+01	1.000000000000000000e+00
8.670000000000000000e+02	1.073405695335820411e+02	6.942719032474193419e+00	-2.219458917168867437e-03	7.759877345591118569e+01	2.644673757378384060e-01	0.000000000000000000e+00	0.000000000000000000e+00	4.583643110477615856e+00	1.000000000000000000e+00
8.680000000000000000e+02	2.781203893816012851e+01	5.634659192857387033e+00	-1.826349630126053881e-03	6.357079642014222998e+01	1.882523639321336262e-01	0.000000000000000000e+00	0.000000000000000000e+00	2.081357723815503391e+01	1.000000000000000000e+00
8.690000000000000000e+02	5.314795259729556420e+01	1.352067862326785175e+01	-4.276682133794111607e-03	1.510101147583787338e+02	4.373829107571225450e-02	0.000000000000000000e+00	0.000000000000000000e+00	1.025528574108038882e+01	1.000000000000000000e+00
8.720000000000000000e+02	1.113947022302975682e+02	4.804076415847704062e+00	-2.415659948339270949e-03	8.460014343207473075e+01	2.624232214830251042e-01	0.000000000000000000e+00	0.000000000000000000e+00	4.583643110477615856e+00	1.000000000000000000e+00
8.730000000000000000e+02	3.145849969720773132e+01	2.612632387343840179e+01	-4.062229206084500693e-03	1.433574317912724325e+02	6.873429024694321932e-02	0.000000000000000000e+00	0.000000000000000000e+00	1.525838999608652280e+01	1.000000000000000000e+00
8.740000000000000000e+02	7.952907287189759700e+01	8.368343394405494351e+00	-1.779024142621602389e-03	6.188200179279293422e+01	2.396656107586824236e-01	0.000000000000000000e+00	0.000000000000000000e+00	1.993985928579833455e+01	1.000000000000000000e+00
8.740000000000000000e+02	4.659466980583396634e+01	2.419893711531150515e+01	-1.865801609958741766e-03	6.497862748735457217e+01	1.722518428439502314e-01	0.000000000000000000e+00	0.000000000000000000e+00	1.252879562319415818e+01	1.000000000000000000e+00
8.760000000000000000e+02	1.251485614335174148e+02	1.704066088770072085e+01	-3.599807766203929737e-03	1.268560731276563729e+02	7.008555530215976326e-02	0.000000000000000000e+00	0.000000000000000000e+00	1.840930858339849863e+01	1.000000000000000000e+00
8.770000000000000000e+02	1.016494691647868649e+02	7.050431376286788065e+00	-1.519359634701835651e-03	5.261595829251302092e+01	2.667657892061128244e-01	0.000000000000000000e+00	0.000000000000000000e+00	1.000078387474763986e+01	1.000000000000000000e+00
8.780000000000000000e+02	6.865333304846159024e+01	2.508110114500925647e+01	-2.058609328086899101e-03	7.185890819139765995e+01	1.752283782030602532e-01	0.000000000000000000e+00	0.000000000000000000e+00	1.993985928579833455e+01	1.000000000000000000e+00
8.820000000000000000e+02	2.677846264100583440e+01	1.566308498621045153e+01	-1.856962364505517112e-03	6.466320188862569296e+01	1.694530078776111948e-01	0.000000000000000000e+00	0.000000000000000000e+00	4.292090166816873165e+01	1.000000000000000000e+00
8.870000000000000000e+02	1.092158458909027416e+02	2.677250948294845045e+01	-1.775402557982390253e-03	6.175276672298796399e+01	2.094068582571375625e-01	0.000000000000000000e+00	0.000000000000000000e+00	1.507427966345409409e+01	1.000000000000000000e+00
8.880000000000000000e+02	1.226142810932907139e+02	1.986484406694599159e+01	-1.463599192594854234e-03	5.062616505393234689e+01	2.527268155447978115e-01	0.000000000000000000e+00	0.000000000000000000e+00	1.507427966345409409e+01	1.000000000000000000e+00
8.920000000000000000e+02	1.066176952572739509e+02	9.589015476223684331e+00	-2.125863868795741483e-03	7.425886459973374087e+01	2.214604728170034287e-01	0.000000000000000000e+00	0.000000000000000000e+00	1.737880470556509849e+01	1.000000000000000000e+00
8.940000000000000000e+02	1.642276193217518454e+01	5.811843719511150752e+00	-1.216538152066360453e-03	4.180987218779754500e+01	3.404753472444178586e-01	0.000000000000000000e+00	0.000000000000000000e+00	9.027398863459350764e+01	1.000000000000000000e+00
9.000000000000000000e+02	4.023401334383445516e+01	2.451728903717711461e+01	-1.583766969674185255e-03	5.491431309029422181e+01	2.043640331998159976e-01	0.000000000000000000e+00	0.000000000000000000e+00	inf	1.000000000000000000e+00
9.080000000000000000e+02	7.476863362175987504e+01	2.241580329847509390e+01	-1.933652278044085916e-03	6.739985650721013144e+01	1.637802219541266702e-01	0.000000000000000000e+00	0.000000000000000000e+00	1.320220864187577448e+01	1.000000000000000000e+00
9.090000000000000000e+02	6.315201082424431434e+01	1.614265514114124045e+01	-1.787333539623828585e-03	6.217851992189941512e+01	2.165206091196696381e-01	0.000000000000000000e+00	0.000000000000000000e+00	9.420754018387777151e+00	1.000000000000000000e+00
9.100000000000000000e+02	5.705432909213628534e+01	8.961507338116609489e+00	-1.139349662681405848e-03	3.905542605231382680e+01	4.172584696914269919e-01	0.000000000000000000e+00	0.000000000000000000e+00	9.420754018387777151e+00	1.000000000000000000e+00
9.150000000000000000e+02	4.003664950617918095e+01	2.700594487994802506e+01	-1.697260494506516813e-03	5.896429260625266267e+01	2.133754030311184602e-01	0.000000000000000000e+00	0.000000000000000000e+00	1.075362069651357899e+01	1.000000000000000000e+00
9.190000000000000000e+02	1.376311756321742052e+02	2.073636748617351699e+01	-1.839636839391592003e-03	6.404494616065987600e+01	1.915285390700435242e-01	0.000000000000000000e+00	0.000000000000000000e+00	8.999384171003836030e+00	1.000000000000000000e+00
9.230000000000000000e+02	1.327952930803547247e+02	1.314669322423563713e+01	-8.039473289890777937e-04	2.708670287568006785e+01	4.880971531018254428e-01	0.000000000000000000e+00	0.000000000000000000e+00	8.999384171003836030e+00	1.000000000000000000e+00
9.250000000000000000e+02	1.211087660017093093e+01	1.174873012488049007e+01	-1.924219667627972237e-03	6.706325687279297654e+01	1.962397141394085498e-01	0.000000000000000000e+00	0.000000000000000000e+00	7.266382994031173048e+00	1.000000000000000000e+00
9.290000000000000000e+02	8.099674439185212904e+00	1.780765569297001250e+01	1.194207965396940421e-03	-4.101302674016267247e+01	3.704225715620987902e-01	0.000000000000000000e+00	0.000000000000000000e+00	7.266382994031173048e+00	1.000000000000000000e+00
9.490000000000000000e+02	1.028269738183771267e+02	1.101464557458929328e+01	-1.570328067927854922e-03	5.443475025294272029e+01	2.540455146096145533e-01	0.000000000000000000e+00	0.000000000000000000e+00	1.052722781840116895e+01	1.000000000000000000e+00
9.510000000000000000e+02	9.236904847500750293e+01	1.222059874657680822e+01	-1.758536563375126061e-03	6.115090919167418804e+01	1.677007621458334041e-01	0.000000000000000000e+00	0.000000000000000000e+00	1.052722781840116895e+01	1.000000000000000000e+00
9.510000000000000000e+02	1.398675588463644601e+02	1.349809232195243958e+01	-1.385564481071350443e-03	4.784152175669743201e+01	2.565812445389789032e-01	0.000000000000000000e+00	0.000000000000000000e+00	3.712374505572609706e+01	1.000000000000000000e+00
9.530000000000000000e+02	8.104955544966898628e+01	9.686126193861168687e+00	-1.548622684221514448e-03	5.366020069580662266e+01	2.806165556428460439e-01	0.000000000000000000e+00	0.000000000000000000e+00	1.159976178510387612e+01	1.000000000000000000e+00
9.590000000000000000e+02	9.901037132622041881e+00	1.408938898717925348e+01	-2.184823165825014110e-03	7.636280793567848946e+01	1.528058372951022204e-01	0.000000000000000000e+00	0.000000000000000000e+00	9.570429353926655835e+00	1.000000000000000000e+00
9.630000000000000000e+02	1.923405900449020223e+01	1.620783671080415544e+01	6.107715161096969421e-04	-2.019328683017508297e+01	4.941586541096879559e-01	0.000000000000000000e+00	0.000000000000000000e+00	9.570429353926655835e+00	1.000000000000000000e+00
9.660000000000000000e+02	1.397677447403146402e+02	1.425313248880162753e+01	-1.790299516206953455e-03	6.228435983148204258e+01	2.408894792119430361e-01	0.000000000000000000e+00	0.000000000000000000e+00	1.473260863283188193e+01	1.000000000000000000e+00
9.680000000000000000e+02	6.200375097472876718e+01	2.179318560247963887e+01	-1.399666079280851563e-03	4.834473270177230120e+01	2.448310490862865008e-01	0.000000000000000000e+00	0.000000000000000000e+00	2.143177268072004793e+01	1.000000000000000000e+00
9.720000000000000000e+02	7.867371697060926294e+01	8.323474620641679422e+00	-1.806218950455780329e-03	6.285243966430638096e+01	2.246477817607603900e-01	0.000000000000000000e+00	0.000000000000000000e+00	1.715745206042247162e+01	1.000000000000000000e+00
9.760000000000000000e+02	7.160075700625409922e+01	2.395521791908169362e+01	-1.860439394204901117e-03	6.478727856242437610e+01	1.804589300934691387e-01	0.000000000000000000e+00	0.000000000000000000e+00	1.715745206042247162e+01	1.000000000000000000e+00
9.770000000000000000e+02	1.498663420041684446e+01	6.777759762841634839e+00	-1.706650476520905077e-03	5.929937106002059721e+01	2.757600239870378056e-01	0.000000000000000000e+00	0.000000000000000000e+00	2.138617645144814716e+01	1.000000000000000000e+00
9.780000000000000000e+02	2.525760446692927630e+01	3.243050477206929827e+01	-4.338456338304709850e-03	1.532145071521488546e+02	6.947418306276864630e-02	0.000000000000000000e+00	0.000000000000000000e+00	2.535364562905373376e+01	1.000000000000000000e+00
9.800000000000000000e+02	9.601379356661684028e+01	9.737766127539110528e+00	1.631541242695405897e-03	-5.661912248282646232e+01	2.171951509008117620e-01	0.000000000000000000e+00	0.000000000000000000e+00	2.825123518613735385e+01	1.000000000000000000e+00
9.810000000000000000e+02	3.619161823508488141e+01	9.555743798423712576e+00	-1.705319759024644848e-03	5.925188483902831393e+01	1.913003664884873611e-01	0.000000000000000000e+00	0.000000000000000000e+00	1.253889956957837803e+01	1.000000000000000000e+00
9.860000000000000000e+02	4.191480649308375206e+01	2.071231668526834113e+01	-1.858378995520591683e-03	6.471375390559053642e+01	3.106080270940029253e-01	0.000000000000000000e+00	0.000000000000000000e+00	1.253889956957837803e+01	1.000000000000000000e+00
9.870000000000000000e+02	9.172657667197458409e+01	2.802836207044961725e+01	-1.657219647259692815e-03	5.753544799691631084e+01	2.732797974383414097e-01	0.000000000000000000e+00	0.000000000000000000e+00	2.632893421131923262e+01	1.000000000000000000e+00
9.890000000000000000e+02	7.350758697603879455e+01	9.020963743393867418e+00	-1.462527410961052656e-03	5.058791887496407469e+01	2.722379965649688316e-01	0.000000000000000000e+00	0.000000000000000000e+00	2.632893421131923262e+01	1.000000000000000000e+00
9.900000000000000000e+02	1.206298114872442113e+02	7.476957029807949517e+00	-1.784946538120286107e-03	6.209334054970006633e+01	2.294454200071064376e-01	0.000000000000000000e+00	0.000000000000000000e+00	3.546487321182927843e+01	1.000000000000000000e+00
9.930000000000000000e+02	5.835851587966411458e+00	8.455730980881778436e+00	-1.023855333717963584e-03	3.493404849176724980e+01	4.553021846833774644e-01	0.000000000000000000e+00	0.000000000000000000e+00	2.703427559191057838e+01	1.000000000000000000e+00
9.930000000000000000e+02	3.285949497932443109e+01	9.213856719848672938e+00	-1.849763495283631527e-03	6.440631258212320631e+01	2.286470839644449971e-01	0.000000000000000000e+00	0.000000000000000000e+00	2.703427559191057838e+01	1.000000000000000000e+00
9.990000000000000000e+02	1.363602150404475708e+02	1.584069044494691525e+01	-1.428613453615412395e-03	4.937771033876921223e+01	2.582518493068635124e-01	0.000000000000000000e+00	0.000000000000000000e+00	6.588151646747364509e+01	1.000000000000000000e+00
1.003000000000000000e+03	6.337296092756006516e+01	2.461426768339681459e+01	-2.003131558352776349e-03	6.987920202449350882e+01	1.336521346573659175e-01	0.000000000000000000e+00	0.000000000000000000e+00	1.586889830904599918e+01	1.000000000000000000e+00
1.003000000000000000e+03	7.069273868328673416e+01	1.053439598122523435e+01	-1.591253801216225465e-03	5.518147823852174838e+01	2.823057713383084755e-01	0.000000000000000000e+00	0.000000000000000000e+00	1.586889830904599918e+01	1.000000000000000000e+00
1.004000000000000000e+03	2.647590762237513573e+01	1.469535310038623521e+01	-1.718065063730068922e-03	5.970669689159143445e+01	2.095397323793847244e-01	0.000000000000000000e+00	0.000000000000000000e+00	1.223518575266286135e+01	1.000000000000000000e+00
1.005000000000000000e+03	3.870524683285770351e+01	1.431715622425173251e+01	-1.531288682265972458e-03	5.304164247450508896e+01	3.176824852370668806e-01	0.000000000000000000e+00	0.000000000000000000e+00	1.223518575266286135e+01	1.000000000000000000e+00
1.015000000000000000e+03	2.987510811258843901e+01	1.656089961377122677e+01	-2.284731486335503468e-03	7.992800385446824407e+01	1.710093710308303594e-01	0.000000000000000000e+00	0.000000000000000000e+00	inf	1.000000000000000000e+00
1.021000000000000000e+03	7.910038733997878069e+01	5.693053257652333166e+00	-1.765326881535159761e-03	6.139321948642981397e+01	1.978594214320497091e-01	0.000000000000000000e+00	0.000000000000000000e+00	1.564919890948331194e+01	1.000000000000000000e+00
1.022000000000000000e+03	1.409520586005675682e+02	9.528994778295576396e+00	-1.561542428628219905e-03	5.412123757236744126e+01	2.821590463804367621e-01	0.000000000000000000e+00	0.000000000000000000e+00	7.244917950110420612e+00	1.000000000000000000e+00
1.022000000000000000e+03	8.286440917946625007e+01	2.088283818372798351e+01	-1.500919242632423999e-03	5.195791889988959156e+01	2.722008165008804603e-01	0.000000000000000000e+00	0.000000000000000000e+00	1.564919890948331194e+01	1.000000000000000000e+00
1.023000000000000000e+03	1.755256097959364325e+01	1.250672126607660140e+01	-4.221011405556813166e-03	1.490235229300551794e+02	5.067337530762527908e-02	0.000000000000000000e+00	0.000000000000000000e+00	1.966691194892569783e+01	1.000000000000000000e+00
1.024000000000000000e+03	3.713922739092750902e+01	1.428152393057825975e+01	-1.599517484488281911e-03	5.547636508803708466e+01	2.558501236786039357e-01	0.000000000000000000e+00	0.000000000000000000e+00	1.966691194892569783e+01	1.000000000000000000e+00
1.025000000000000000e+03	1.334195793209312342e+02	2.888472996576038554e+01	-9.937289672132304432e-04	3.385899890268560597e+01	3.923922276934881381e-01	0.000000000000000000e+00	0.000000000000000000e+00	1.558483280184556996e+01	1.000000000000000000e+00
1.027000000000000000e+03	1.428924033289550550e+02	1.650924537829920880e+01	-9.261886997406712117e-04	3.144884642772877115e+01	4.592885545791769442e-01	0.000000000000000000e+00	0.000000000000000000e+00	7.244917950110420612e+00	1.000000000000000000e+00
1.037000000000000000e+03	2.983253918699574569e+01	7.835152078155200428e+00	-1.407872244731824115e-03	4.863756704655191498e+01	3.400725352176264815e-01	0.000000000000000000e+00	0.000000000000000000e+00	2.262760641371311365e+01	1.000000000000000000e+00
1.037000000000000000e+03	9.627250792755582154e+01	2.399076429058787241e+01	-1.562830997851424614e-03	5.416721974594592126e+01	2.379489432793511217e-01	0.000000000000000000e+00	0.000000000000000000e+00	1.805596649045117985e+01	1.000000000000000000e+00
1.038000000000000000e+03	6.205038312233077136e+01	8.018547005527976168e+00	-1.432191872254163839e-03	4.950540504388897745e+01	2.958016470225935945e-01	0.000000000000000000e+00	0.000000000000000000e+00	1.660204382833842374e+01	1.000000000000000000e+00
1.038000000000000000e+03	8.336849534000093342e+01	1.136125974589092102e+01	-1.555112419261939173e-03	5.389178477971402970e+01	2.519531685792466558e-01	0.000000000000000000e+00	0.000000000000000000e+00	1.805596649045117985e+01	1.000000000000000000e+00
1.040000000000000000e+03	4.954724008895806975e+01	1.894096768800920216e+01	-1.873893468816281976e-03	6.526738283852971279e+01	2.345811614813252399e-01	0.000000000000000000e+00	0.000000000000000000e+00	1.153055684834759553e+01	1.000000000000000000e+00
1.043000000000000000e+03	3.963610923335097880e+01	1.304832597176607933e+01	-1.960078323749555457e-03	6.834286135222701830e+01	2.250874927571300255e-01	0.000000000000000000e+00	0.000000000000000000e+00	1.153055684834759553e+01	1.000000000000000000e+00
1.048000000000000000e+03	1.328554570633040726e+02	9.017219215169916424e+00	-1.524456837403611069e-03	5.279785031288489705e+01	1.778949731772911935e-01	0.000000000000000000e+00	0.000000000000000000e+00	9.330646618281529925e+01	1.000000000000000000e+00
1.057000000000000000e+03	1.386134694979900814e+02	1.952752656092303596e+01	-1.765441780463473552e-03	6.139731961731185095e+01	1.712403278224483572e-01	0.000000000000000000e+00	0.000000000000000000e+00	7.615172435033178999e+01	1.000000000000000000e+00
1.058000000000000000e+03	6.288731052276890665e+01	2.756705194420560545e+01	-2.043650264901684076e-03	7.132509888758448824e+01	1.933258201276404353e-01	0.000000000000000000e+00	0.000000000000000000e+00	7.615172435033178999e+01	1.000000000000000000e+00
1.066000000000000000e+03	7.687293448317913658e+01	2.952461680246488029e+01	-2.010714554167899321e-03	7.014979876352524002e+01	1.565631280604252717e-01	0.000000000000000000e+00	0.000000000000000000e+00	1.677446627439069715e+01	1.000000000000000000e+00
1.066000000000000000e+03	6.728914931534194466e+01	1.575748999083803348e+01	-1.661665545524786689e-03	5.769409843032443774e+01	2.176439626856667697e-01	0.000000000000000000e+00	0.000000000000000000e+00	1.677446627439069715e+01	1.000000000000000000e+00
1.069000000000000000e+03	1.145900512913133440e+01	1.766854026401382072e+01	-1.300506823815995774e-03	4.480626692547674139e+01	2.505851089556269118e-01	0.000000000000000000e+00	0.000000000000000000e+00	2.119164880843602106e+01	1.000000000000000000e+00
1.069000000000000000e+03	3.214935169872209997e+01	2.225062909448311999e+01	-2.004421826411519232e-03	6.992524482046556500e+01	1.400057782665112827e-01	0.000000000000000000e+00	0.000000000000000000e+00	2.119164880843602106e+01	1.000000000000000000e+00
1.069000000000000000e+03	1.380341481090431159e+02	2.545024439674977046e+01	-9.407267769351796219e-04	3.196763298340378157e+01	4.003149245310173576e-01	0.000000000000000000e+00	0.000000000000000000e+00	6.129677448845919940e+01	1.000000000000000000e+00
1.076000000000000000e+03	1.347541542334483324e+02	1.353558549436887404e+01	-1.507771269149491737e-03	5.220243123729320445e+01	2.252988403995254130e-01	0.000000000000000000e+00	0.000000000000000000e+00	4.012275448162061053e+01	1.000000000000000000e+00
1.077000000000000000e+03	1.868336258829332408e+01	2.323122533938286338e+01	-4.341804737011669031e-03	1.533339936708245261e+02	3.562436085127296259e-02	0.000000000000000000e+00	0.000000000000000000e+00	7.651977445840901737e+01	1.000000000000000000e+00
1.079000000000000000e+03	9.512723754216247585e+01	1.982390011231676041e+01	1.746594354505228959e-03	-6.072475535276722525e+01	3.518842504738256549e-01	0.000000000000000000e+00	0.000000000000000000e+00	4.012275448162061053e+01	1.000000000000000000e+00
1.082000000000000000e+03	1.396240374627923870e+02	8.840416784813896811e+00	-2.133573780445929390e-03	7.453399028905602108e+01	1.553794477763740245e-01	0.000000000000000000e+00	0.000000000000000000e+00	4.583232602849329140e+01	1.000000000000000000e+00
1.086000000000000000e+03	3.564673429829318252e+01	7.073679083909945930e+00	-1.827474119938583960e-03	6.361092347332327535e+01	1.973237349799613627e-01	0.000000000000000000e+00	0.000000000000000000e+00	1.713697041339368710e+01	1.000000000000000000e+00
1.088000000000000000e+03	5.283089951404399898e+01	1.111670983952912017e+01	-1.776946515015112756e-03	6.180786232747539088e+01	2.053889142482119290e-01	0.000000000000000000e+00	0.000000000000000000e+00	1.765337451744291641e+01	1.000000000000000000e+00
1.091000000000000000e+03	3.033618092868159621e+01	2.336704515289758177e+01	-1.863676481990706119e-03	6.490279298708638578e+01	2.767087484601079561e-01	0.000000000000000000e+00	0.000000000000000000e+00	5.504787616714353682e+00	1.000000000000000000e+00
1.092000000000000000e+03	1.267516798677773693e+02	1.210233873779233527e+01	-1.748745136721994086e-03	6.080150531655639412e+01	2.543376752381637518e-01	0.000000000000000000e+00	0.000000000000000000e+00	6.298846667014315059e+00	1.000000000000000000e+00
1.093000000000000000e+03	2.822935664403314959e+01	1.828138117080564129e+01	-1.717096181578469695e-03	5.967212264717394987e+01	2.196448078470761844e-01	0.000000000000000000e+00	0.000000000000000000e+00	5.504787616714353682e+00	1.000000000000000000e+00
1.094000000000000000e+03	8.385114272823503256e+01	1.378461420728720199e+01	-1.452761538532431436e-03	5.023942689403556017e+01	3.273996992644141457e-01	0.000000000000000000e+00	0.000000000000000000e+00	1.740416849071064931e+01	1.000000000000000000e+00
1.095000000000000000e+03	7.247689902277318197e+01	2.695775585921696660e+01	-1.540415096411426859e-03	5.336731559460466201e+01	2.861077579178435970e-01	0.000000000000000000e+00	0.000000000000000000e+00	1.740416849071064931e+01	1.000000000000000000e+00
1.096000000000000000e+03	9.839940977526669030e+01	3.058227128143402496e+01	9.501742527284600401e-04	-3.230476308396964669e+01	4.748376544721751857e-01	0.000000000000000000e+00	0.000000000000000000e+00	2.222191164711942690e+01	1.000000000000000000e+00
1.097000000000000000e+03	3.098087104432210026e+01	1.257325649606372231e+01	-1.461241885810132335e-03	5.054204532811488093e+01	2.305000562531348551e-01	0.000000000000000000e+00	0.000000000000000000e+00	6.336680424117584032e+00	1.000000000000000000e+00
1.097000000000000000e+03	1.207842710337008754e+02	1.411864752901037789e+01	1.758609401451742896e-03	-6.115350839474515965e+01	2.939966685995107909e-01	0.000000000000000000e+00	0.000000000000000000e+00	6.298846667014315059e+00	1.000000000000000000e+00
1.102000000000000000e+03	5.942922621304724373e+00	1.431018512369361062e+01	-1.497685914443803784e-03	5.184253863523018424e+01	2.262486354747885731e-01	0.000000000000000000e+00	0.000000000000000000e+00	2.395820736040620247e+01	1.000000000000000000e+00
1.102000000000000000e+03	2.687815209770058189e+01	2.595972874972754596e+01	-1.495332389311009036e-03	5.175855385643162521e+01	2.500154727026231427e-01	0.000000000000000000e+00	0.000000000000000000e+00	1.400106932177248353e+01	1.000000000000000000e+00
1.106000000000000000e+03	7.178908055124351506e+01	2.094372496625418023e+01	-1.551565688626360988e-03	5.376522085067988854e+01	2.437994278631888667e-01	0.000000000000000000e+00	0.000000000000000000e+00	4.519017358359084113e+01	1.000000000000000000e+00
1.110000000000000000e+03	1.339298474340871508e+02	9.557885875207073667e+00	-1.635817546474481682e-03	5.677172099216748791e+01	2.439235849094905095e-01	0.000000000000000000e+00	0.000000000000000000e+00	6.317525022186404016e+01	1.000000000000000000e+00
1.111000000000000000e+03	1.207966880714796432e+01	2.398887961081881315e+01	-2.209736682930105167e-03	7.725183868959295808e+01	1.304573942042874801e-01	0.000000000000000000e+00	0.000000000000000000e+00	4.839127444496683950e+01	1.000000000000000000e+00
1.116000000000000000e+03	1.008997987633843252e+02	2.685317146552670309e+01	-3.921386745942927882e-02	1.397732208579168173e+03	2.580205561459869568e-02	0.000000000000000000e+00	0.000000000000000000e+00	2.289806124588742620e+01	1.000000000000000000e+00
1.116000000000000000e+03	5.710857948523741356e+01	6.265656271010011658e+00	-1.014951618468450546e-03	3.461632230932885079e+01	4.306614460394522226e-01	0.000000000000000000e+00	0.000000000000000000e+00	1.384242516916016541e+01	1.000000000000000000e+00
1.117000000000000000e+03	5.269118377906005435e+01	1.938432044610210525e+01	-2.099180992380544897e-03	7.330669483438329337e+01	1.550707699139309836e-01	0.000000000000000000e+00	0.000000000000000000e+00	1.384242516916016541e+01	1.000000000000000000e+00
1.118000000000000000e+03	1.856627300353519772e+01	4.626053686667075837e+00	-1.563747282125304118e-03	5.419991705220624567e+01	2.117418992949489098e-01	0.000000000000000000e+00	0.000000000000000000e+00	3.717951012560785529e+01	1.000000000000000000e+00
1.119000000000000000e+03	1.069257334468506144e+02	4.762238483621893614e+00	-1.505985111632689687e-03	5.213869278731545620e+01	2.197787168995729568e-01	0.000000000000000000e+00	0.000000000000000000e+00	2.289806124588742620e+01	1.000000000000000000e+00
1.124000000000000000e+03	1.404546979320348328e+02	1.556650728184638410e+01	1.780843411175320841e-03	-6.194692179935253762e+01	2.872358014713799479e-01	0.000000000000000000e+00	0.000000000000000000e+00	3.522674670918436846e+01	1.000000000000000000e+00
1.132000000000000000e+03	6.874505032887658729e+01	2.130218763349195754e+01	-2.093651949278775137e-03	7.310939272980860437e+01	1.701203171193742536e-01	0.000000000000000000e+00	0.000000000000000000e+00	inf	1.000000000000000000e+00
1.138000000000000000e+03	1.285030975620016704e+02	1.510944610979678338e+01	-1.991725407981824285e-03	6.947217725874988048e+01	1.280500375507019895e-01	0.000000000000000000e+00	0.000000000000000000e+00	1.532752276443525297e+01	1.000000000000000000e+00
1.139000000000000000e+03	1.135251568381188036e+02	2.120030625661760482e+01	-1.924172934680689869e-03	6.706158922277070644e+01	1.661940359824475300e-01	0.000000000000000000e+00	0.000000000000000000e+00	1.616902240880007469e+01	1.000000000000000000e+00
1.140000000000000000e+03	1.323857364805356553e+02	2.993705782317011810e+01	-2.021413740781655751e-03	7.053159575755768174e+01	1.753444309384953881e-01	0.000000000000000000e+00	0.000000000000000000e+00	1.532752276443525297e+01	1.000000000000000000e+00
1.143000000000000000e+03	9.365555791395435392e+01	1.193553110730457867e+01	-1.852709820661369716e-03	6.451145124483385018e+01	2.495488559721116273e-01	0.000000000000000000e+00	0.000000000000000000e+00	6.978589982604347597e+00	1.000000000000000000e+00
1.144000000000000000e+03	7.754389386242926285e+00	1.960454525075202881e+01	-1.925812723603671610e-03	6.712010455708940526e+01	2.769186336014561878e-01	0.000000000000000000e+00	0.000000000000000000e+00	8.624282307739396458e+01	1.000000000000000000e+00
1.148000000000000000e+03	9.495488302725389929e+01	5.078966924329633592e+00	-1.783953479781126951e-03	6.205790358589364786e+01	1.971831117337744521e-01	0.000000000000000000e+00	0.000000000000000000e+00	6.978589982604347597e+00	1.000000000000000000e+00
1.151000000000000000e+03	2.799261517960905721e+01	2.320654029361640980e+01	-1.654853390797528636e-03	5.745100890477051081e+01	2.265192124166073295e-01	0.000000000000000000e+00	0.000000000000000000e+00	2.942538742834241461e+01	1.000000000000000000e+00
1.152000000000000000e+03	5.131368184351974548e+01	5.262703608963782642e+00	-1.092019505133717252e-03	3.736646477599070693e+01	3.689339667172976123e-01	0.000000000000000000e+00	0.000000000000000000e+00	2.942538742834241461e+01	1.000000000000000000e+00
1.160000000000000000e+03	6.200016973368174433e+01	2.932084488041349957e+01	-1.609089533866755453e-03	5.581794055646872010e+01	2.274373421764041003e-01	0.000000000000000000e+00	0.000000000000000000e+00	2.915495473975737539e+01	1.000000000000000000e+00
1.160000000000000000e+03	9.102044996457853188e+01	3.211990207838606892e+01	-1.632510985139069924e-03	5.665372742648643367e+01	2.750746597609005084e-01	0.000000000000000000e+00	0.000000000000000000e+00	7.016920494299474953e+00	1.000000000000000000e+00
1.161000000000000000e+03	9.373241043166989073e+01	2.564823740472956004e+01	-2.458993143271648481e-03	8.614647439762042325e+01	2.670122255101737840e-01	0.000000000000000000e+00	0.000000000000000000e+00	7.016920494299474953e+00	1.000000000000000000e+00
1.167000000000000000e+03	7.959394340814624513e+01	1.945411523035198442e+01	1.270314902691507949e-03	-4.372887804111304888e+01	3.175311387427042220e-01	0.000000000000000000e+00	0.000000000000000000e+00	5.085481896347616981e+01	1.000000000000000000e+00
1.168000000000000000e+03	1.282607428884107037e+02	4.697583112145264472e+00	-1.767147378063445079e-03	6.145818331286238845e+01	2.402921473223588178e-01	0.000000000000000000e+00	0.000000000000000000e+00	6.860560240682087141e+00	1.000000000000000000e+00
1.169000000000000000e+03	1.301621740638030360e+02	1.128938455797735152e+01	-1.735229933425555407e-03	6.031921968320899197e+01	2.574761674340036999e-01	0.000000000000000000e+00	0.000000000000000000e+00	6.860560240682087141e+00	1.000000000000000000e+00
1.174000000000000000e+03	8.559595451721726533e+01	1.113146589724306423e+01	-1.532054326130283728e-03	5.306896422675096403e+01	2.678253794922021980e-01	0.000000000000000000e+00	0.000000000000000000e+00	4.010750676229744016e+00	1.000000000000000000e+00
1.175000000000000000e+03	5.065300222730658675e+01	1.104709085994257300e+01	-1.127868888440328871e-03	3.864573835803878410e+01	3.008883494477506693e-01	0.000000000000000000e+00	0.000000000000000000e+00	2.468815467585386259e+01	1.000000000000000000e+00
1.175000000000000000e+03	2.640992538930370870e+01	1.571380348507531544e+01	-7.624378669979261537e-03	2.704715766983862295e+02	5.125596519273145635e-02	0.000000000000000000e+00	0.000000000000000000e+00	2.468815467585386259e+01	1.000000000000000000e+00
1.177000000000000000e+03	1.026906309097387862e+02	1.028888007460626319e+01	-1.790922353394959043e-03	6.230658557393674357e+01	2.235672959807026849e-01	0.000000000000000000e+00	0.000000000000000000e+00	1.711542905782794222e+01	1.000000000000000000e+00
1.181000000000000000e+03	1.342677817893067527e+02	3.068142929024219967e+01	1.166997170227843453e-03	-4.004201836580306662e+01	3.686548580027497746e-01	0.000000000000000000e+00	0.000000000000000000e+00	1.416487960125135892e+01	1.000000000000000000e+00
1.182000000000000000e+03	6.136475173032870600e+01	1.697351412460761111e+01	-1.708050763629551539e-03	5.934933985000097323e+01	2.932683579022526965e-01	0.000000000000000000e+00	0.000000000000000000e+00	1.137706824058918720e+01	1.000000000000000000e+00
1.182000000000000000e+03	1.215659503739407938e+02	2.441187645024082897e+01	1.011356863235272690e-03	-3.448804463815101684e+01	3.978839058924590333e-01	0.000000000000000000e+00	0.000000000000000000e+00	1.093227971915087693e+01	1.000000000000000000e+00
1.186000000000000000e+03	1.253083083446894364e+02	1.414009487757624584e+01	-2.294900329448536485e-03	8.029087571318987671e+01	1.410595734913998589e-01	0.000000000000000000e+00	0.000000000000000000e+00	1.093227971915087693e+01	1.000000000000000000e+00
1.187000000000000000e+03	7.251473968655646729e+01	1.923525025576859093e+01	-2.311698333871963548e-03	8.089030703690957580e+01	2.182496444138953828e-01	0.000000000000000000e+00	0.000000000000000000e+00	6.229705660666718714e+00	1.000000000000000000e+00
1.188000000000000000e+03	7.312528910790911141e+01	1.303553558308978211e+01	-2.214661000528742995e-03	7.742756136129621325e+01	1.835077138993645995e-01	0.000000000000000000e+00	0.000000000000000000e+00	6.229705660666718714e+00	1.000000000000000000e+00
1.189000000000000000e+03	2.119828659021868589e+01	8.477435297748174392e+00	1.449483660786783038e-03	-5.012245689292488748e+01	2.952129847925454298e-01	0.000000000000000000e+00	0.000000000000000000e+00	3.764044635573926456e+01	1.000000000000000000e+00
1.192000000000000000e+03	9.350712411986586403e+01	1.520249815100256363e+01	-1.695681276420634527e-03	5.890793872255309793e+01	1.939123315695139294e-01	0.000000000000000000e+00	0.000000000000000000e+00	2.049670522853273624e+01	1.000000000000000000e+00
1.194000000000000000e+03	5.757553099186222312e+01	1.814693847021671402e+01	-2.389055489192953678e-03	8.365077196145631433e+01	1.565186603724565417e-01	0.000000000000000000e+00	0.000000000000000000e+00	5.008638627143083610e+00	1.000000000000000000e+00
1.199000000000000000e+03	5.461597121963630741e+01	1.410621243991821849e+01	-3.475837634299700721e-03	1.224322392962150587e+02	7.010395311935857521e-02	0.000000000000000000e+00	0.000000000000000000e+00	5.008638627143083610e+00	1.000000000000000000e+00
1.199000000000000000e+03	1.175195024465680227e+01	1.679705873147100803e+01	9.037574137596076718e-04	-3.064839328404393370e+01	4.032978686203930740e-01	0.000000000000000000e+00	0.000000000000000000e+00	8.042016183074625957e+00	1.000000000000000000e+00
1.202000000000000000e+03	1.381157117404171686e+02	6.322067906968465323e+00	-1.438283274014901100e-03	4.972277473428237471e+01	2.843754964166457233e-01	0.000000000000000000e+00	0.000000000000000000e+00	1.747538679197261757e+01	1.000000000000000000e+00
1.203000000000000000e+03	4.050334902930127612e+01	2.347982678492447661e+01	-2.137767927972918178e-03	7.468365707926547259e+01	1.563781298878604842e-01	0.000000000000000000e+00	0.000000000000000000e+00	1.694198190814887539e+01	1.000000000000000000e+00
1.203000000000000000e+03	1.123193305861300928e+01	2.482224448726839583e+01	-1.519348210973148032e-03	5.261555064047076513e+01	2.583904498257648674e-01	0.000000000000000000e+00	0.000000000000000000e+00	8.042016183074625957e+00	1.000000000000000000e+00
1.207000000000000000e+03	1.206596443017641320e+02	7.143562341671556126e+00	-1.620385705188457552e-03	5.622104075561433234e+01	1.888435121902365399e-01	0.000000000000000000e+00	0.000000000000000000e+00	1.747538679197261757e+01	1.000000000000000000e+00
1.207000000000000000e+03	9.117660634268901276e+01	1.218548462455733805e+01	-1.678892581091851908e-03	5.830883959084768975e+01	1.769005437816804083e-01	0.000000000000000000e+00	0.000000000000000000e+00	2.991104323829118172e+01	1.000000000000000000e+00
1.213000000000000000e+03	6.861520272438210100e+01	2.085456105765996782e+01	-1.338579947173793071e-03	4.616489394790323075e+01	2.915995377482585305e-01	0.000000000000000000e+00	0.000000000000000000e+00	2.496618239784060833e+01	1.000000000000000000e+00
1.217000000000000000e+03	1.016954371660021650e+02	2.812734550588783833e+01	-9.475977097382431123e-04	3.221281998547323155e+01	3.931766285977743580e-01	0.000000000000000000e+00	0.000000000000000000e+00	3.387027168983046721e+01	1.000000000000000000e+00
1.220000000000000000e+03	1.219630788925283582e+01	9.181368746108599765e+00	-1.919389437129905918e-03	6.689089166866854441e+01	2.587603626835879300e-01	0.000000000000000000e+00	0.000000000000000000e+00	3.264776409411482661e+01	1.000000000000000000e+00
1.220000000000000000e+03	6.390176682410291420e+01	1.833900522656106702e+01	-9.994884009177007131e-04	3.406452242097517313e+01	4.139393123329350166e-01	0.000000000000000000e+00	0.000000000000000000e+00	1.989403013666241193e+01	1.000000000000000000e+00
1.230000000000000000e+03	2.124589663457488342e+01	5.803783167375041074e+00	-2.795496545851622328e-03	9.815448885934918621e+01	1.043970317662582525e-01	0.000000000000000000e+00	0.000000000000000000e+00	inf	1.000000000000000000e+00
1.237000000000000000e+03	3.059764537452474187e+01	1.057652241168442053e+01	-3.107091707796097533e-03	1.092736608562645273e+02	8.164213911474593743e-02	0.000000000000000000e+00	0.000000000000000000e+00	1.054838078645334178e+02	1.000000000000000000e+00
1.241000000000000000e+03	1.347214860000337353e+02	2.746022861012929184e+01	-1.632479845952811755e-03	5.665261623475390707e+01	1.882116378984162175e-01	0.000000000000000000e+00	0.000000000000000000e+00	1.430803376539096838e+01	1.000000000000000000e+00
1.243000000000000000e+03	1.244726976314025109e+02	1.654714745109385987e+01	-2.054535136983164523e-03	7.171352200713205605e+01	2.261277776503343162e-01	0.000000000000000000e+00	0.000000000000000000e+00	1.320056994873212197e+01	1.000000000000000000e+00
1.243000000000000000e+03	1.205123541998283656e+02	2.913963437288008507e+01	-9.299696246921072872e-04	3.158376750474452166e+01	3.678960281563650181e-01	0.000000000000000000e+00	0.000000000000000000e+00	1.320056994873212197e+01	1.000000000000000000e+00
1.249000000000000000e+03	1.171259929015320580e+02	1.021659622056407279e+01	-3.249548639198085627e-03	1.143571901143142213e+02	1.085881475423204900e-01	0.000000000000000000e+00	0.000000000000000000e+00	1.848553195975767238e+01	1.000000000000000000e+00
1.254000000000000000e+03	1.423666582524817557e+02	2.246598263577150689e+01	8.783628397822011800e-04	-2.974219617212121847e+01	4.330122575746641056e-01	0.000000000000000000e+00	0.000000000000000000e+00	1.578177992304114952e+01	1.000000000000000000e+00
1.256000000000000000e+03	8.941835181678040101e+01	2.777869271336792067e+01	9.520338780266221360e-04	-3.237112320782729569e+01	4.598796299328574699e-01	0.000000000000000000e+00	0.000000000000000000e+00	3.758674083567182578e+01	1.000000000000000000e+00
1.259000000000000000e+03	1.376941686363575457e+02	4.692670965712425257e+00	-1.654861609922630723e-03	5.745130220157622603e+01	2.336107971122179938e-01	0.000000000000000000e+00	0.000000000000000000e+00	1.651843963483439381e+01	1.000000000000000000e+00
1.260000000000000000e+03	1.262326192068224628e+02	1.658770071111415234e+01	-2.452857275434985711e-03	8.592751794977174029e+01	1.295381767863279521e-01	0.000000000000000000e+00	0.000000000000000000e+00	1.651843963483439381e+01	1.000000000000000000e+00
1.265000000000000000e+03	4.673545641088243485e+01	5.306726003240997969e+00	-2.005457276188804018e-03	6.996219450895220859e+01	1.607607057979432152e-01	0.000000000000000000e+00	0.000000000000000000e+00	2.073245602166897328e+01	1.000000000000000000e+00
1.265000000000000000e+03	4.171660633404981411e+01	2.542253760995265210e+01	-1.108506878985019524e-03	3.795481134878743745e+01	3.701245896741396368e-01	0.000000000000000000e+00	0.000000000000000000e+00	2.073245602166897328e+01	1.000000000000000000e+00
1.269000000000000000e+03	2.472385795622384563e+01	1.224338910293287697e+01	-1.925463261865907084e-03	6.710763412865176747e+01	1.775173676618450047e-01	0.000000000000000000e+00	0.000000000000000000e+00	2.150449843177442588e+01	1.000000000000000000e+00
1.276000000000000000e+03	8.913170749289659511e+01	1.892287978152807426e+01	-1.388660299934118669e-03	4.795199504579345984e+01	2.617341521796071602e-01	0.000000000000000000e+00	0.000000000000000000e+00	1.998842446328366762e+01	1.000000000000000000e+00
1.277000000000000000e+03	1.126130328570602899e+02	1.238425139355713611e+01	-2.107760446733590847e-03	7.361284987220830089e+01	1.595758504687585511e-01	0.000000000000000000e+00	0.000000000000000000e+00	2.437470619420256313e+01	1.000000000000000000e+00
1.277000000000000000e+03	7.059590749654987007e+01	2.640360374514481023e+01	1.210948280018022544e-03	-4.161039942205128739e+01	3.639431359988146708e-01	0.000000000000000000e+00	0.000000000000000000e+00	1.998842446328366762e+01	1.000000000000000000e+00
1.281000000000000000e+03	4.165654861767765027e+01	8.691580159307493503e+00	-1.592194988801679976e-03	5.521506421135497078e+01	2.843906533712896589e-01	0.000000000000000000e+00	0.000000000000000000e+00	3.392937181595641505e+01	1.000000000000000000e+00
1.284000000000000000e+03	1.019803646974120852e+02	2.555061309261461489e+01	1.841104782092635971e-03	-6.409732921844764064e+01	2.027044607637719098e-01	0.000000000000000000e+00	0.000000000000000000e+00	2.701018425581036198e+01	1.000000000000000000e+00
1.284000000000000000e+03	1.443322892477488324e+02	3.084759191696288738e+01	-1.886833287971140076e-03	6.572913607594834673e+01	1.717255016177148264e-01	0.000000000000000000e+00	0.000000000000000000e+00	4.268188723314622024e+01	1.000000000000000000e+00
1.287000000000000000e+03	7.766110535034734141e+01	1.379801004720249757e+01	1.265338587107708336e-03	-4.355129983822343576e+01	3.593771356932645711e-01	0.000000000000000000e+00	0.000000000000000000e+00	2.701018425581036198e+01	1.000000000000000000e+00
1.294000000000000000e+03	1.527015083422348951e+01	2.167056245266040193e+01	-9.470905357533461336e-04	3.219472164679801551e+01	3.982242548393986059e-01	0.000000000000000000e+00	0.000000000000000000e+00	6.470522727757389703e+01	1.000000000000000000e+00
1.297000000000000000e+03	1.368276153366533947e+02	3.124055431347094114e+01	-2.738797694568550524e-03	9.613120879456967316e+01	1.467110095665383751e-01	0.000000000000000000e+00	0.000000000000000000e+00	3.729133462698928980e+01	1.000000000000000000e+00
1.297000000000000000e+03	7.987671710518263524e+01	2.524240115543747720e+01	1.139485619191332949e-03	-3.906027761614603122e+01	3.678075389778994175e-01	0.000000000000000000e+00	0.000000000000000000e+00	3.415353501969330097e+01	1.000000000000000000e+00
1.300000000000000000e+03	1.086394993133868780e+02	6.825932601862223947e+00	-6.527809951065932474e-03	2.313408786607602963e+02	3.815911104565838929e-02	0.000000000000000000e+00	0.000000000000000000e+00	1.001321328520247533e+01	1.000000000000000000e+00
1.301000000000000000e+03	2.714949930022171998e+01	2.224471279327507744e+01	-2.058213018667475261e-03	7.184476601867882550e+01	1.663143546894726432e-01	0.000000000000000000e+00	0.000000000000000000e+00	5.281236250129728660e+01	1.000000000000000000e+00
1.303000000000000000e+03	7.948473093894396868e+01	7.755129179071417411e+00	-1.617887230333859986e-03	5.613188349314313541e+01	2.271641761317557684e-01	0.000000000000000000e+00	0.000000000000000000e+00	9.236746599104153077e+00	1.000000000000000000e+00
1.305000000000000000e+03	8.832360630749913355e+01	1.043687673527631432e+01	-1.997689109367284301e-03	6.968499000279045674e+01	2.325456333470985459e-01	0.000000000000000000e+00	0.000000000000000000e+00	9.236746599104153077e+00	1.000000000000000000e+00
1.305000000000000000e+03	1.048112058599941037e+02	1.607842467317281532e+01	1.310143898333891374e-03	-4.515016279485697481e+01	3.196399159513223509e-01	0.000000000000000000e+00	0.000000000000000000e+00	1.001321328520247533e+01	1.000000000000000000e+00
1.307000000000000000e+03	1.369785295979826003e+02	4.692876795330242601e+00	-1.139055063494633091e-03	3.904491337616238411e+01	3.272861316492604589e-01	0.000000000000000000e+00	0.000000000000000000e+00	3.412282838428262011e+01	1.000000000000000000e+00
1.309000000000000000e+03	6.253571584731736266e+01	2.227358134893104946e+01	-1.616274426738218773e-03	5.607433112145267273e+01	2.677480914770676845e-01	0.000000000000000000e+00	0.000000000000000000e+00	2.837468714360123556e+01	1.000000000000000000e+00
1.314000000000000000e+03	1.007032917357223027e+02	2.536097546692914761e+01	-1.772100668947553361e-03	6.163493988683309510e+01	2.014450077662628402e-01	0.000000000000000000e+00	0.000000000000000000e+00	3.829224270837370625e+01	1.000000000000000000e+00
1.317000000000000000e+03	5.329099223502763749e+01	1.381410422411549810e+01	-2.430166324121771620e-03	8.511779873317422584e+01	1.130919445709139826e-01	0.000000000000000000e+00	0.000000000000000000e+00	1.592473636330984021e+01	1.000000000000000000e+00
1.318000000000000000e+03	4.878939642741169536e+01	2.908934115929189801e+01	-1.998494095519936543e-03	6.971371567179835438e+01	1.425762670246286667e-01	0.000000000000000000e+00	0.000000000000000000e+00	1.592473636330984021e+01	1.000000000000000000e+00
1.322000000000000000e+03	9.413125226661787792e+01	2.653513582921220504e+01	-1.910953609251989744e-03	6.658986189488906859e+01	2.269807488410484630e-01	0.000000000000000000e+00	0.000000000000000000e+00	2.862333162281709775e+01	1.000000000000000000e+00
1.324000000000000000e+03	1.178289241389823161e+02	1.048161718003411558e+01	2.604544665191463413e-03	-9.134043311167647516e+01	2.583926840222851018e-01	0.000000000000000000e+00	0.000000000000000000e+00	9.985275941561480906e+00	1.000000000000000000e+00
1.328000000000000000e+03	1.182115944451231542e+02	2.045955780252353762e+01	-2.238416266759820847e-03	7.827526030953256964e+01	1.816627821519107844e-01	0.000000000000000000e+00	0.000000000000000000e+00	3.848970406185369786e+00	1.000000000000000000e+00
1.328000000000000000e+03	1.032119818619131593e+02	1.592832266226568194e+01	-1.634279305176051947e-03	5.671682935179905627e+01	3.030877515065278915e-01	0.000000000000000000e+00	0.000000000000000000e+00	1.348056362886220683e+01	1.000000000000000000e+00
1.331000000000000000e+03	1.160340000668633849e+02	8.550810495894381802e+00	3.339241901968618888e-03	-1.175578650204534910e+02	2.730937350291285926e-01	0.000000000000000000e+00	0.000000000000000000e+00	8.411694411885340728e+00	1.000000000000000000e+00
1.331000000000000000e+03	1.166545615255187727e+02	1.693958313287618012e+01	1.760540907790677156e-03	-6.122243357016098031e+01	3.249853859275071422e-01	0.000000000000000000e+00	0.000000000000000000e+00	3.848970406185369786e+00	1.000000000000000000e+00
1.332000000000000000e+03	1.400228664975464277e+01	1.514201078409926104e+01	-1.509326468968389800e-03	5.225792803694820066e+01	2.598919328823232622e-01	0.000000000000000000e+00	0.000000000000000000e+00	4.320032418620876058e+01	1.000000000000000000e+00
1.333000000000000000e+03	5.526429749222685928e+01	2.793710636909738909e+01	-1.733817305172279935e-03	6.026881050349691549e+01	1.973060219099039836e-01	0.000000000000000000e+00	0.000000000000000000e+00	4.320032418620876058e+01	1.000000000000000000e+00
1.336000000000000000e+03	1.426527632663495808e+02	2.526287050873515128e+01	-1.917896094397901485e-03	6.683760221903818888e+01	1.697687864827279736e-01	0.000000000000000000e+00	0.000000000000000000e+00	2.729805133151579710e+01	1.000000000000000000e+00
1.344000000000000000e+03	1.001428615578424370e+02	1.725476438581826244e+01	7.648635149067581395e-04	-2.569200968351101366e+01	4.895087194508320749e-01	0.000000000000000000e+00	0.000000000000000000e+00	inf	1.000000000000000000e+00
1.352000000000000000e+03	2.047333282182666281e+01	7.702238524213412596e+00	-1.682911889316713412e-03	5.845226729743324512e+01	3.995239092790614510e-01	0.000000000000000000e+00	0.000000000000000000e+00	7.429901951790942860e+01	1.000000000000000000e+00
1.354000000000000000e+03	9.431102842399944564e+01	1.596897968887799202e+01	-1.911752682802065392e-03	6.661837657459729201e+01	1.805109101197747146e-01	0.000000000000000000e+00	0.000000000000000000e+00	7.429901951790942860e+01	1.000000000000000000e+00
1.360000000000000000e+03	6.947426365422863626e+01	2.431891609183781355e+01	-1.633446749354241839e-03	5.668711986811526060e+01	1.792031045398019273e-01	0.000000000000000000e+00	0.000000000000000000e+00	5.224132290368451947e+01	1.000000000000000000e+00
1.364000000000000000e+03	8.208625638731765761e+00	8.064066663648922884e+00	-1.586100548929614013e-03	5.499758610694706107e+01	2.611430802309758770e-01	0.000000000000000000e+00	0.000000000000000000e+00	8.851577950119953186e+00	1.000000000000000000e+00
1.364000000000000000e+03	8.654042024950635792e+00	1.690443070875122089e+01	-9.911609327544694103e-04	3.376735942836649684e+01	3.717953840024594836e-01	0.000000000000000000e+00	0.000000000000000000e+00	8.851577950119953186e+00	1.000000000000000000e+00
1.365000000000000000e+03	1.730896312196518849e+01	2.713622670759670541e+01	2.121422942055778416e-03	-7.410039157358274053e+01	2.866134414342738079e-01	0.000000000000000000e+00	0.000000000000000000e+00	4.169739448586834207e+00	1.000000000000000000e+00
1.367000000000000000e+03	2.143558144184101621e+01	2.773434735693631836e+01	-2.045418905722071364e-03	7.138821225994858821e+01	3.047534868012887754e-01	0.000000000000000000e+00	0.000000000000000000e+00	4.169739448586834207e+00	1.000000000000000000e+00
1.370000000000000000e+03	2.065531589048027428e+01	7.859577184641826975e+00	1.858918183079964368e-03	-6.473299463825739508e+01	2.219738054004285477e-01	0.000000000000000000e+00	0.000000000000000000e+00	1.956495064348962387e+01	1.000000000000000000e+00
1.373000000000000000e+03	9.590272678137742091e+00	2.828480192637065471e+01	-1.571424516303857608e-03	5.447387665658272482e+01	2.206022183610156784e-01	0.000000000000000000e+00	0.000000000000000000e+00	2.322982968170750340e+01	1.000000000000000000e+00
1.375000000000000000e+03	5.891063272055679079e+01	2.985746061958223763e+01	-1.794919052688955484e-03	6.244920648817871722e+01	2.174403922645052889e-01	0.000000000000000000e+00	0.000000000000000000e+00	3.860727031065314918e+01	1.000000000000000000e+00
1.378000000000000000e+03	1.434311534476941290e+02	2.027076071038601413e+01	7.971883265805685759e-04	-2.684551007333106654e+01	4.761477103781389664e-01	0.000000000000000000e+00	0.000000000000000000e+00	6.926312478390652672e+00	1.000000000000000000e+00
1.379000000000000000e+03	2.055286133804166226e+01	2.547537260055023722e+01	-2.302376978864848194e-03	8.055767751557287681e+01	1.590113769973168223e-01	0.000000000000000000e+00	0.000000000000000000e+00	3.860727031065314918e+01	1.000000000000000000e+00
1.380000000000000000e+03	1.040158075049587580e+02	7.046024290386547761e+00	-2.077081550864400689e-03	7.251808345248524290e+01	2.359620530169755925e-01	0.000000000000000000e+00	0.000000000000000000e+00	1.765466072241581230e+01	1.000000000000000000e+00
1.381000000000000000e+03	8.437306876701202896e+01	2.133788138795635447e+01	1.127443896307094408e-03	-3.863057265200765755e+01	3.612313528499601079e-01	0.000000000000000000e+00	0.000000000000000000e+00	2.429185798625929493e+01	1.000000000000000000e+00
1.383000000000000000e+03	1.439579267321435907e+02	2.717701254876407901e+01	-1.610433738182106894e-03	5.586590805021322126e+01	2.683381757559473169e-01	0.000000000000000000e+00	0.000000000000000000e+00	6.926312478390652672e+00	1.000000000000000000e+00
1.390000000000000000e+03	2.725951567139364684e+01	1.976822902947636607e+01	-1.155889739212547732e-03	3.964565330309726932e+01	3.484334256525608575e-01	0.000000000000000000e+00	0.000000000000000000e+00	inf	1.000000000000000000e+00
1.400000000000000000e+03	9.052586493519557109e+01	2.082911634188666383e+01	-1.690765353046886537e-03	5.873251559603453131e+01	2.138181625933209817e-01	0.000000000000000000e+00	0.000000000000000000e+00	7.508569006325984674e+00	1.000000000000000000e+00
1.402000000000000000e+03	9.253030179805583089e+01	1.359303719737987493e+01	-1.412187022818106423e-03	4.879153849903050855e+01	2.650511988094951255e-01	0.000000000000000000e+00	0.000000000000000000e+00	7.508569006325984674e+00	1.000000000000000000e+00
1.407000000000000000e+03	1.037191178723719247e+02	1.352377109808583278e+01	-1.875002434751766017e-03	6.530695592720803688e+01	1.565341153492427750e-01	0.000000000000000000e+00	0.000000000000000000e+00	1.118903047352118030e+01	1.000000000000000000e+00
1.415000000000000000e+03	1.961929873043363060e+01	2.078079486489922800e+01	-2.045784493024116035e-03	7.140125812390216709e+01	1.816015385245187685e-01	0.000000000000000000e+00	0.000000000000000000e+00	inf	1.000000000000000000e+00
1.423000000000000000e+03	1.255686182896990601e+02	2.645570820802726786e+01	-2.029194379223184328e-03	7.080924530942262152e+01	1.784182535279481563e-01	0.000000000000000000e+00	0.000000000000000000e+00	inf	1.000000000000000000e+00
1.430000000000000000e+03	1.238532347298149006e+02	1.628086167565728104e+01	8.071740723784202268e-04	-2.720184816391917693e+01	4.367890622733534567e-01	0.000000000000000000e+00	0.000000000000000000e+00	2.942518191817430662e+01	1.000000000000000000e+00
1.435000000000000000e+03	9.566627710393626671e+01	7.834753061947981045e+00	-1.605197869828880845e-03	5.567906779117511462e+01	3.069651963661114147e-01	0.000000000000000000e+00	0.000000000000000000e+00	1.571129422515670448e+01	1.000000000000000000e+00
1.438000000000000000e+03	8.098169912558348926e+01	1.831131171456535256e+01	-9.115045057617370081e-04	3.092484574213104764e+01	4.069964937722654330e-01	0.000000000000000000e+00	0.000000000000000000e+00	5.436889836911247720e+00	1.000000000000000000e+00
1.441000000000000000e+03	7.695217080820749800e+01	1.466128806557705744e+01	-1.327750636690309136e-03	4.577845352590684058e+01	3.045926274601168382e-01	0.000000000000000000e+00	0.000000000000000000e+00	5.436889836911247720e+00	1.000000000000000000e+00
1.444000000000000000e+03	1.302131974421191671e+02	1.846685670341052088e+01	-1.723734189872200197e-03	5.990899781389458667e+01	1.883840810681424172e-01	0.000000000000000000e+00	0.000000000000000000e+00	1.390149929608850954e+01	1.000000000000000000e+00
1.447000000000000000e+03	1.170529725061172002e+02	2.294571395866898200e+01	8.005588682364054480e-04	-2.696578675593468333e+01	4.048262853381872084e-01	0.000000000000000000e+00	0.000000000000000000e+00	5.142220678469469952e+00	1.000000000000000000e+00
1.452000000000000000e+03	1.210147991064940669e+02	1.966754930529580392e+01	-1.664154122445336142e-03	5.778290248823877562e+01	2.212238258462121410e-01	0.000000000000000000e+00	0.000000000000000000e+00	5.142220678469469952e+00	1.000000000000000000e+00
1.452000000000000000e+03	2.731412400892610748e+01	1.657492700706454158e+01	7.738405239865522043e-04	-2.601235133244164643e+01	4.786099320884696917e-01	0.000000000000000000e+00	0.000000000000000000e+00	5.448985429900895383e+01	1.000000000000000000e+00
1.457000000000000000e+03	8.013739640181721313e+01	2.994826298705297418e+01	1.019846223065137576e-03	-3.479098468222267115e+01	3.816376439669088017e-01	0.000000000000000000e+00	0.000000000000000000e+00	4.215038701704400381e+01	1.000000000000000000e+00
1.463000000000000000e+03	8.173379823492787466e+01	1.859963420254866406e+01	-1.774167676095897038e-03	6.170870036455637120e+01	1.863277229286470771e-01	0.000000000000000000e+00	0.000000000000000000e+00	inf	1.000000000000000000e+00
1.471000000000000000e+03	5.415296408615144941e+01	6.032949059883024212e+00	-8.232647373654938426e-04	2.777603830993914968e+01	4.800602864595894248e-01	0.000000000000000000e+00	0.000000000000000000e+00	inf	1.000000000000000000e+00
1.481000000000000000e+03	3.248355216037504078e+01	3.018926830303780662e+01	-2.088864141941501693e-03	7.293854138237746554e+01	1.586566161295900335e-01	0.000000000000000000e+00	0.000000000000000000e+00	6.582244396830471089e+01	1.000000000000000000e+00
1.485000000000000000e+03	9.407749137828652408e+01	6.977616453571378941e+00	8.998501867608691383e-04	-3.050896515955428967e+01	4.223456303129464739e-01	0.000000000000000000e+00	0.000000000000000000e+00	6.582244396830471089e+01	1.000000000000000000e+00
1.495000000000000000e+03	4.734660147695493748e+01	7.326793264677649020e+00	-1.471303141814759132e-03	5.090107797586946248e+01	2.854724210524166583e-01	0.000000000000000000e+00	0.000000000000000000e+00	4.300153153753303314e+01	1.000000000000000000e+00
1.499000000000000000e+03	1.225251872778916749e+02	2.797927853478812921e+01	-8.970560618727448001e-04	3.040925772180705877e+01	4.040737879211073746e-01	0.000000000000000000e+00	0.000000000000000000e+00	1.898191219589314471e+01	1.000000000000000000e+00
1.500000000000000000e+03	8.910148667866164374e+01	1.760596036934825293e+01	-1.725308147846444989e-03	5.996516399222139171e+01	1.856199151774753364e-01	0.000000000000000000e+00	0.000000000000000000e+00	1.782896953903636827e+01	1.000000000000000000e+00
1.501000000000000000e+03	1.052092883171681166e+02	9.963259197745712115e+00	-1.832611161009315088e-03	6.379423711293252808e+01	2.110748306760175108e-01	0.000000000000000000e+00	0.000000000000000000e+00	1.782896953903636827e+01	1.000000000000000000e+00
1.504000000000000000e+03	1.037143610674687864e+02	3.052207382616811771e+01	9.445133750288168270e-04	-3.210275650465359831e+01	4.470905736577623912e-01	0.000000000000000000e+00	0.000000000000000000e+00	1.898191219589314471e+01	1.000000000000000000e+00
1.505000000000000000e+03	6.414150856293895231e+01	1.899147581000213236e+01	8.913773718658248631e-04	-3.020661551609990170e+01	4.240735553222279020e-01	0.000000000000000000e+00	0.000000000000000000e+00	1.064135827196685291e+01	1.000000000000000000e+00
1.508000000000000000e+03	6.082980127197323128e+01	2.910439332629394826e+01	-2.423768424823050625e-03	8.488949177783676703e+01	1.230665999782852849e-01	0.000000000000000000e+00	0.000000000000000000e+00	1.064135827196685291e+01	1.000000000000000000e+00
1.512000000000000000e+03	1.595789656506214627e+01	1.932759950350912703e+01	-9.415414212950618282e-04	3.199670330239500160e+01	4.580639825734397208e-01	0.000000000000000000e+00	0.000000000000000000e+00	4.592465056458625128e+01	1.000000000000000000e+00
1.512000000000000000e+03	1.104233490576992551e+02	2.489325371144945009e+01	-7.650971746211608030e-04	2.570034775441359187e+01	4.866594049156354185e-01	0.000000000000000000e+00	0.000000000000000000e+00	1.933561187240901802e+01	1.000000000000000000e+00
1.517000000000000000e+03	1.412349984911273282e+02	2.477180130942556247e+01	-1.609436682195569245e-03	5.583032843166046888e+01	2.362392470487469920e-01	0.000000000000000000e+00	0.000000000000000000e+00	2.587437523438996934e+01	1.000000000000000000e+00
1.521000000000000000e+03	9.161784936984898309e+01	1.167588944053743383e+01	-2.203956504573310188e-03	7.704557490513309403e+01	1.432059802437429807e-01	0.000000000000000000e+00	0.000000000000000000e+00	1.097324674771060771e+01	1.000000000000000000e+00
1.522000000000000000e+03	1.159139285731312725e+02	1.944951683957916089e+01	-2.041288049420643402e-03	7.124080399653561813e+01	1.750887247939906244e-01	0.000000000000000000e+00	0.000000000000000000e+00	1.715876189628497883e+01	1.000000000000000000e+00
1.525000000000000000e+03	5.192463124670554464e+01	1.764282315166645176e+01	8.584865419621485463e-04	-2.903291694986403471e+01	4.034502808322831813e-01	0.000000000000000000e+00	0.000000000000000000e+00	3.237743789746038914e+01	1.000000000000000000e+00
1.526000000000000000e+03	1.320244193899845868e+02	1.215367820435147550e+01	9.468371462328602000e-04	-3.218567952418315059e+01	4.536507889900570634e-01	0.000000000000000000e+00	0.000000000000000000e+00	1.768550750618132383e+01	1.000000000000000000e+00
1.527000000000000000e+03	2.057456259782354024e+01	2.573428040696292385e+01	-1.582047285708495111e-03	5.485294672736509369e+01	2.715770436297580970e-01	0.000000000000000000e+00	0.000000000000000000e+00	3.237743789746038914e+01	1.000000000000000000e+00
1.527000000000000000e+03	1.035417394689583546e+02	7.560360158637228878e+00	8.291207478242616389e-04	-2.798500813829090461e+01	4.216214730389237220e-01	0.000000000000000000e+00	0.000000000000000000e+00	1.455928521879482496e+01	1.000000000000000000e+00
1.528000000000000000e+03	1.148086833597757277e+02	1.678146429227494352e+01	-2.572594786349629171e-03	9.020031207800565198e+01	2.256774959995755392e-01	0.000000000000000000e+00	0.000000000000000000e+00	1.455928521879482496e+01	1.000000000000000000e+00
1.532000000000000000e+03	5.253120557166223392e+01	1.547071442606164915e+01	-1.598132913964094666e-03	5.542695713926078582e+01	3.128922376222958990e-01	0.000000000000000000e+00	0.000000000000000000e+00	3.356438315836756203e+01	1.000000000000000000e+00
1.540000000000000000e+03	9.110537527462241769e+01	2.204861620245183218e+01	1.430211507705817300e-03	-4.943473637916310537e+01	3.149551870399707187e-01	0.000000000000000000e+00	0.000000000000000000e+00	inf	1.000000000000000000e+00
1.549000000000000000e+03	7.039203901998902779e+01	2.268611093913041898e+01	-8.039607198401846865e-04	2.708718072384598230e+01	4.558471017845712181e-01	0.000000000000000000e+00	0.000000000000000000e+00	1.960157966818471564e+01	1.000000000000000000e+00
1.555000000000000000e+03	8.898986979813751930e+01	8.712944740300590851e+00	-1.370096857400962846e-03	4.728956463739772431e+01	2.862829245999857219e-01	0.000000000000000000e+00	0.000000000000000000e+00	4.315477351800946337e+01	1.000000000000000000e+00
1.556000000000000000e+03	4.619504468802476538e+01	1.427508652072601869e+01	-1.593189021953435227e-03	5.525053596103179387e+01	2.648993039271865246e-01	0.000000000000000000e+00	0.000000000000000000e+00	1.176605050703954802e+01	1.000000000000000000e+00
1.556000000000000000e+03	1.267424646625013906e+02	3.012185859861242321e+01	-2.364044324025108001e-03	8.275825666818583670e+01	1.730485679823903222e-01	0.000000000000000000e+00	0.000000000000000000e+00	4.340046096051757019e+01	1.000000000000000000e+00
1.562000000000000000e+03	6.584197952100903706e+01	1.439686920363446987e+01	9.467637858765829816e-04	-3.218306168373239018e+01	4.899527592684228550e-01	0.000000000000000000e+00	0.000000000000000000e+00	2.588400250123531521e+01	1.000000000000000000e+00
1.565000000000000000e+03	1.400552488626207150e+02	2.164098830241334426e+01	-1.705004931199342660e-03	5.924065031049101293e+01	2.309859203439658115e-01	0.000000000000000000e+00	0.000000000000000000e+00	4.924842693823551798e+01	1.000000000000000000e+00
1.565000000000000000e+03	3.636012440845821914e+01	1.008199762157484081e+01	8.359813410461376919e-04	-2.822982617576898434e+01	4.498591156945230818e-01	0.000000000000000000e+00	0.000000000000000000e+00	2.661375925918309804e+01	1.000000000000000000e+00
1.567000000000000000e+03	9.080856155463236234e+01	2.122704980463712232e+01	-1.667018737713003027e-03	5.788512535225054734e+01	2.353736721300456747e-01	0.000000000000000000e+00	0.000000000000000000e+00	7.911733509146908538e+00	1.000000000000000000e+00
1.568000000000000000e+03	1.572994630778169878e+01	2.689532368871935120e+01	8.158907809519543594e-04	-2.751290107395564277e+01	4.557126562387939783e-01	0.000000000000000000e+00	0.000000000000000000e+00	2.661375925918309804e+01	1.000000000000000000e+00
1.569000000000000000e+03	8.890614965544587278e+01	2.890665631054559270e+01	1.052573519821443059e-03	-3.595884762128940082e+01	3.992699102068787420e-01	0.000000000000000000e+00	0.000000000000000000e+00	7.911733509146908538e+00	1.000000000000000000e+00
1.571000000000000000e+03	9.755506611382226367e+01	1.059650422774906176e+01	-1.634351051997218630e-03	5.671938961377426125e+01	2.274505570062784754e-01	0.000000000000000000e+00	0.000000000000000000e+00	1.259062440983228015e+01	1.000000000000000000e+00
1.577000000000000000e+03	8.420294272402816205e+01	1.092259098228944758e+01	1.269657443044928209e-03	-4.370541680748627300e+01	4.089117800466526287e-01	0.000000000000000000e+00	0.000000000000000000e+00	5.664722035067662631e+01	1.000000000000000000e+00
1.578000000000000000e+03	3.140966247575735082e+01	3.145980437860130152e+01	-2.224619473577565780e-03	7.778292623270662887e+01	1.580500514936415968e-01	0.000000000000000000e+00	0.000000000000000000e+00	5.664722035067662631e+01	1.000000000000000000e+00
1.585000000000000000e+03	1.443629194081464959e+02	2.688564022891305427e+01	-1.796185450951687289e-03	6.249439749824458801e+01	1.921581300159922456e-01	0.000000000000000000e+00	0.000000000000000000e+00	3.679748730546798896e+01	1.000000000000000000e+00
1.587000000000000000e+03	1.078228050893322774e+02	2.254108989958486120e+01	-1.558591564208643577e-03	5.401593693542528740e+01	3.042836216807814909e-01	0.000000000000000000e+00	0.000000000000000000e+00	3.589425437533263619e+01	1.000000000000000000e+00
1.592000000000000000e+03	1.417319316406418466e+02	1.076957199880593841e+01	-1.301777151316273369e-03	4.485159814910631582e+01	2.457542210345070588e-01	0.000000000000000000e+00	0.000000000000000000e+00	3.589425437533263619e+01	1.000000000000000000e+00
1.596000000000000000e+03	8.781300307951917716e+01	8.206066808460374062e+00	-2.323531413035040405e-03	8.131256661772685845e+01	1.653905791003743575e-01	0.000000000000000000e+00	0.000000000000000000e+00	5.397983341990209283e+01	1.000000000000000000e+00
1.598000000000000000e+03	1.684973035050062151e+01	3.216719102419583720e+01	-1.717827958664124976e-03	5.969823587443982404e+01	2.928100687836669991e-01	0.000000000000000000e+00	0.000000000000000000e+00	7.489940954436805498e+01	1.000000000000000000e+00
1.606000000000000000e+03	1.509997933586838315e+01	3.251551442342979925e+01	-1.883005499404920508e-03	6.559254268608306404e+01	3.370112654443683242e-01	0.000000000000000000e+00	0.000000000000000000e+00	6.778004328537568313e+01	1.000000000000000000e+00
1.607000000000000000e+03	8.689834044134052249e+01	2.718239285938351202e+01	-1.204470492215849045e-03	4.137924167145462206e+01	2.812902765330359545e-01	0.000000000000000000e+00	0.000000000000000000e+00	4.562813963945116846e+00	1.000000000000000000e+00
1.613000000000000000e+03	7.821613667770930078e+01	2.582737437232142597e+01	-1.542022671603201752e-03	5.342468139240387615e+01	2.414976518347846657e-01	0.000000000000000000e+00	0.000000000000000000e+00	inf	1.000000000000000000e+00
1.628000000000000000e+03	8.615806851443248604e+01	2.938317888909559983e+01	-9.863928922578836783e-04	3.359721345421545635e+01	3.684375387664136081e-01	0.000000000000000000e+00	0.000000000000000000e+00	1.487328073495310932e+01	1.000000000000000000e+00
1.629000000000000000e+03	8.445383529247934007e+01	1.460785930047354952e+01	-1.670649566623818357e-03	5.801469030088066603e+01	1.755305938387974329e-01	0.000000000000000000e+00	0.000000000000000000e+00	1.214784250139346788e+01	1.000000000000000000e+00
1.631000000000000000e+03	1.855635232898513465e+01	1.447328470918884413e+01	-9.748520957226209207e-04	3.318538388389671212e+01	3.706663109008964119e-01	0.000000000000000000e+00	0.000000000000000000e+00	2.766873491503429250e+01	1.000000000000000000e+00
1.634000000000000000e+03	4.179456585834633842e+01	2.949141787420811056e+01	-1.409319144799717899e-02	5.013090564774919358e+02	2.974606164727455759e-02	0.000000000000000000e+00	0.000000000000000000e+00	2.211190919036508618e+01	1.000000000000000000e+00
1.635000000000000000e+03	1.378163564284649567e+02	9.610860826833675929e+00	8.223482451330809155e-04	-2.774333358274620309e+01	4.714910888852190674e-01	0.000000000000000000e+00	0.000000000000000000e+00	2.521628570964633553e+01	1.000000000000000000e+00
1.635000000000000000e+03	1.248717049590304669e+02	3.125103326896965328e+01	1.020440520147525591e-03	-3.481219198029206296e+01	3.722313970748710732e-01	0.000000000000000000e+00	0.000000000000000000e+00	8.289188891893545019e+00	1.000000000000000000e+00
1.636000000000000000e+03	1.035548295829392913e+02	7.659909633514982552e+00	9.096776941822471785e-04	-3.085965656515042710e+01	4.504074859981561652e-01	0.000000000000000000e+00	0.000000000000000000e+00	1.710131855017867863e+01	1.000000000000000000e+00
1.638000000000000000e+03	8.645505294909267491e+01	7.889551152493412545e+00	-1.786550563561629251e-03	6.215057967580980147e+01	1.976577294510185601e-01	0.000000000000000000e+00	0.000000000000000000e+00	1.710131855017867863e+01	1.000000000000000000e+00
1.639000000000000000e+03	2.619052888418315561e+01	1.382455609043340772e+01	1.527495809066162181e-03	-5.290629502813268203e+01	2.810610908086754733e-01	0.000000000000000000e+00	0.000000000000000000e+00	2.211190919036508618e+01	1.000000000000000000e+00
1.639000000000000000e+03	1.166662582008361113e+02	3.242631875936297803e+01	-2.432981036799232357e-03	8.521824083948702366e+01	2.727118368644583235e-01	0.000000000000000000e+00	0.000000000000000000e+00	6.814315735256527340e+00	1.000000000000000000e+00
1.641000000000000000e+03	1.299989100190561544e+02	2.134662607382635358e+01	-1.960396606989689081e-03	6.835421918611858416e+01	2.267542038360434997e-01	0.000000000000000000e+00	0.000000000000000000e+00	1.181215831037106057e+01	1.000000000000000000e+00
1.644000000000000000e+03	1.191825743994196358e+02	2.609362172504096122e+01	1.242505606669625211e-03	-4.273651235850483232e+01	3.381078952074316746e-01	0.000000000000000000e+00	0.000000000000000000e+00	6.814315735256527340e+00	1.000000000000000000e+00
1.644000000000000000e+03	4.329531322358349854e+01	2.975811593991256387e+01	1.165375848851133008e-03	-3.998416203986585060e+01	4.005989562786800295e-01	0.000000000000000000e+00	0.000000000000000000e+00	1.218407801066587837e+01	1.000000000000000000e+00
1.649000000000000000e+03	1.277088695754500378e+02	1.308661417124674209e+01	-8.218022444287331708e-04	2.772384972521711433e+01	4.576888189863679290e-01	0.000000000000000000e+00	0.000000000000000000e+00	1.183345749557601501e+01	1.000000000000000000e+00
1.649000000000000000e+03	2.234196198627327945e+01	2.029799163614728741e+01	-1.398726823175327474e-03	4.831121565317211974e+01	2.624422255153976424e-01	0.000000000000000000e+00	0.000000000000000000e+00	1.111795721918747581e+01	1.000000000000000000e+00
1.651000000000000000e+03	1.233078030260121523e+02	2.407120927197863480e+01	8.819957920095326115e-04	-2.987183689061053116e+01	4.585984453688805029e-01	0.000000000000000000e+00	0.000000000000000000e+00	1.183345749557601501e+01	1.000000000000000000e+00
1.651000000000000000e+03	9.840897887237146335e+01	2.861485357054947443e+01	1.026427154063970244e-03	-3.502582306424123004e+01	4.006513520544872087e-01	0.000000000000000000e+00	0.000000000000000000e+00	1.723059515890547644e+01	1.000000000000000000e+00
1.653000000000000000e+03	2.245676210702053055e+01	5.761409772060362755e+00	-1.076309227594962961e-03	3.680584863232986947e+01	3.174973238238265605e-01	0.000000000000000000e+00	0.000000000000000000e+00	1.453703516398802797e+01	1.000000000000000000e+00
1.656000000000000000e+03	8.474315520046080508e+01	1.812015620005121264e+01	1.305355694009289070e-03	-4.497929728106214498e+01	3.259735741811699006e-01	0.000000000000000000e+00	0.000000000000000000e+00	1.065274243957755296e+01	1.000000000000000000e+00
1.661000000000000000e+03	7.515354054406029150e+01	1.348116792395854802e+01	-1.618654725548533332e-03	5.615927131022446872e+01	2.379824943411942284e-01	0.000000000000000000e+00	0.000000000000000000e+00	9.269398834832665912e+00	1.000000000000000000e+00
1.664000000000000000e+03	3.759457538844243629e+01	2.401671631734548740e+01	1.678008344160469151e-03	-5.827728588357985018e+01	2.851481522849160788e-01	0.000000000000000000e+00	0.000000000000000000e+00	9.067881524770541546e+00	1.000000000000000000e+00
1.664000000000000000e+03	4.666245599321700155e+01	2.402080102396632455e+01	-1.750649207752659215e-03	6.086945147192090388e+01	2.357536119903504979e-01	0.000000000000000000e+00	0.000000000000000000e+00	9.067881524770541546e+00	1.000000000000000000e+00
1.671000000000000000e+03	1.418451072802989188e+02	2.925403327371097006e+01	-2.065782301604870367e-03	7.211487341812943441e+01	1.411648150984948780e-01	0.000000000000000000e+00	0.000000000000000000e+00	inf	1.000000000000000000e+00
1.681000000000000000e+03	2.035073893548086588e+01	7.551405253921840810e+00	-1.856577911687029570e-03	6.464948281485450821e+01	1.762410050697673647e-01	0.000000000000000000e+00	0.000000000000000000e+00	3.282552974515530053e+01	1.000000000000000000e+00
1.686000000000000000e+03	4.328279630282089840e+01	3.103834094062012028e+01	-1.472863022166623174e-03	5.095674179882084331e+01	2.919284025195326704e-01	0.000000000000000000e+00	0.000000000000000000e+00	1.442374429969782312e+01	1.000000000000000000e+00
1.687000000000000000e+03	8.730477446769488381e+01	1.746673002794133112e+01	-1.917644915397840027e-03	6.682863897812563891e+01	1.495178512990352759e-01	0.000000000000000000e+00	0.000000000000000000e+00	1.617267866432654699e+01	1.000000000000000000e+00
1.690000000000000000e+03	1.009495626509703214e+02	2.614862444178386269e+01	1.520842822587526637e-03	-5.266888536975588408e+01	2.914422303180865814e-01	0.000000000000000000e+00	0.000000000000000000e+00	1.617267866432654699e+01	1.000000000000000000e+00
1.693000000000000000e+03	8.512540785475201233e+01	1.914346478690026032e+01	1.004585761253144402e-03	-3.424642006645322567e+01	4.317826714348176331e-01	0.000000000000000000e+00	0.000000000000000000e+00	4.663818066513232274e+00	1.000000000000000000e+00
1.698000000000000000e+03	8.046194457706873493e+01	1.920099056577171126e+01	-1.856551904456261960e-03	6.464855475528430873e+01	2.062899868837442252e-01	0.000000000000000000e+00	0.000000000000000000e+00	4.663818066513232274e+00	1.000000000000000000e+00
1.715000000000000000e+03	5.024020819125838244e+01	2.497421145933761366e+01	-2.305200709439358259e-03	8.065844142260850447e+01	1.075975205844844629e-01	0.000000000000000000e+00	0.000000000000000000e+00	8.528442146632836796e+01	1.000000000000000000e+00
1.715000000000000000e+03	1.334213387661861816e+02	6.150501380738814916e+00	-8.619422959354560267e-04	2.915623440629834562e+01	4.731028328745574552e-01	0.000000000000000000e+00	0.000000000000000000e+00	8.528442146632836796e+01	1.000000000000000000e+00
1.724000000000000000e+03	9.056678234703369412e+01	3.211617568169112502e+01	-9.036804169475502919e-04	3.064564567785153315e+01	3.770190074959405280e-01	0.000000000000000000e+00	0.000000000000000000e+00	7.237497378168436057e+01	1.000000000000000000e+00
1.728000000000000000e+03	1.841432417118975451e+01	2.644523139677801993e+01	1.182671566792394425e-03	-4.060135410857098037e+01	2.977653754624505211e-01	0.000000000000000000e+00	0.000000000000000000e+00	7.237497378168436057e+01	1.000000000000000000e+00
1.737000000000000000e+03	2.734289311596131711e+01	1.958516388768572369e+01	-1.084495667702904675e-03	3.709797908465977656e+01	4.019000063373104892e-01	0.000000000000000000e+00	0.000000000000000000e+00	1.462816937662030270e+01	1.000000000000000000e+00
1.741000000000000000e+03	1.290409672382160977e+01	2.193133056067070186e+01	-9.022188162144003515e-03	3.203519537405376809e+02	2.644930652962063089e-02	0.000000000000000000e+00	0.000000000000000000e+00	1.462816937662030270e+01	1.000000000000000000e+00
1.741000000000000000e+03	1.413507981640099729e+02	3.064736897078218902e+01	-8.870944780756744811e-04	3.005378184435730660e+01	4.227206444975548649e-01	0.000000000000000000e+00	0.000000000000000000e+00	9.180532158985924696e+01	1.000000000000000000e+00
1.743000000000000000e+03	5.130204270977898773e+01	1.277452047476506181e+01	1.318522040626350297e-03	-4.544913407728363097e+01	3.685615685331640190e-01	0.000000000000000000e+00	0.000000000000000000e+00	3.947466816693768976e+01	1.000000000000000000e+00
1.747000000000000000e+03	9.790084228301034841e+01	1.445294508566804659e+01	8.460437207397155128e-04	-2.858889892199826477e+01	4.520549438940255627e-01	0.000000000000000000e+00	0.000000000000000000e+00	6.887159487373042843e+00	1.000000000000000000e+00
1.750000000000000000e+03	9.905810302160789149e+01	2.124218019629819665e+01	1.061547631694787549e-03	-3.627908588435030168e+01	3.503355641259069397e-01	0.000000000000000000e+00	0.000000000000000000e+00	6.887159487373042843e+00	1.000000000000000000e+00
1.760000000000000000e+03	3.028854936349799587e+01	5.553755946120066511e+00	-1.634663557082643645e-03	5.673054125609459675e+01	2.775337299047608841e-01	0.000000000000000000e+00	0.000000000000000000e+00	2.044841039602996702e+01	1.000000000000000000e+00
1.763000000000000000e+03	4.499006830048881511e+01	1.976652586157872449e+01	-1.448757023989649629e-03	5.009652709518285718e+01	3.091764768207432290e-01	0.000000000000000000e+00	0.000000000000000000e+00	2.044841039602996702e+01	1.000000000000000000e+00
1.766000000000000000e+03	7.342599966740563389e+01	1.617637889240734239e+01	-8.593095893306521450e-04	2.906228712748454512e+01	4.862605391599195137e-01	0.000000000000000000e+00	0.000000000000000000e+00	1.950511090936059944e+01	1.000000000000000000e+00
1.766000000000000000e+03	9.733274284815900401e+00	1.670497099557376330e+01	-8.462493630924448722e-04	2.859623720246314349e+01	4.201180809003900452e-01	0.000000000000000000e+00	0.000000000000000000e+00	5.470383832308882255e+00	1.000000000000000000e+00
1.769000000000000000e+03	1.044695970338322013e+02	5.071114029097341103e+00	1.789398427274642303e-03	-6.225220476604277309e+01	2.622244214453101074e-01	0.000000000000000000e+00	0.000000000000000000e+00	3.269621653419083174e+01	1.000000000000000000e+00
1.771000000000000000e+03	7.414384150976789378e+00	1.175039252511131238e+01	-1.843027850711383836e-03	6.416595329656325930e+01	2.091330141408568322e-01	0.000000000000000000e+00	0.000000000000000000e+00	5.470383832308882255e+00	1.000000000000000000e+00
1.771000000000000000e+03	5.398585745779656975e+01	1.458571159324203315e+01	1.171660970524934222e-03	-4.020844456234284792e+01	4.234111759399579178e-01	0.000000000000000000e+00	0.000000000000000000e+00	1.950511090936059944e+01	1.000000000000000000e+00
1.779000000000000000e+03	1.195074662595439747e+02	2.502267218764270851e+01	9.718668174360504302e-04	-3.307885519930517404e+01	4.185931576059376269e-01	0.000000000000000000e+00	0.000000000000000000e+00	inf	1.000000000000000000e+00
1.785000000000000000e+03	1.025222570587817046e+02	5.362888877608343208e+00	-9.855459354544402525e-04	3.356699007618648523e+01	3.165753051262870654e-01	0.000000000000000000e+00	0.000000000000000000e+00	2.257631169048372399e+01	1.000000000000000000e+00
1.787000000000000000e+03	7.997259520069768257e+01	6.459519914896039161e+00	-1.098219282823483488e-03	3.758770182615848654e+01	3.404531639164823931e-01	0.000000000000000000e+00	0.000000000000000000e+00	1.823093334283552380e+01	1.000000000000000000e+00
1.788000000000000000e+03	7.006289370039490905e+01	2.176196242339150544e+01	-8.437853450418990233e-04	2.850830951983627060e+01	4.600508463075519971e-01	0.000000000000000000e+00	0.000000000000000000e+00	1.823093334283552380e+01	1.000000000000000000e+00
1.796000000000000000e+03	4.591807382108996904e+01	1.810737128961786624e+01	1.395383721701603684e-03	-4.819191816454134170e+01	2.375340564450070246e-01	0.000000000000000000e+00	0.000000000000000000e+00	inf	1.000000000000000000e+00
1.804000000000000000e+03	2.405706837928583397e+01	2.822458988932339352e+01	-1.642393809893396943e-03	5.700639281311498507e+01	2.405475099050404797e-01	0.000000000000000000e+00	0.000000000000000000e+00	1.273446370140416306e+01	1.000000000000000000e+00
1.807000000000000000e+03	1.428715995721937837e+01	2.005663695197029028e+01	-1.642923794507671151e-03	5.702530514167958842e+01	1.902758985270194270e-01	0.000000000000000000e+00	0.000000000000000000e+00	1.273446370140416306e+01	1.000000000000000000e+00
1.815000000000000000e+03	8.927737357440982180e+01	7.666682627194472133e+00	-1.749287246349634679e-03	6.082085032227889343e+01	1.636015367704973800e-01	0.000000000000000000e+00	0.000000000000000000e+00	1.525335802152482323e+01	1.000000000000000000e+00
1.820000000000000000e+03	8.719920148704315466e+01	2.277780871720198519e+01	-2.359292916895489901e-03	8.258870425032446860e+01	9.374897864854858653e-02	0.000000000000000000e+00	0.000000000000000000e+00	1.525335802152482323e+01	1.000000000000000000e+00
1.823000000000000000e+03	9.245587414681466498e+00	5.553087181075984979e+00	-8.777703389530420054e-04	2.972105297276400293e+01	4.270945211626681060e-01	0.000000000000000000e+00	0.000000000000000000e+00	2.363075213552353304e+01	1.000000000000000000e+00
1.825000000000000000e+03	3.644360380254271092e+01	1.550898198890337021e+01	1.027411465592250510e-03	-3.506094790094663693e+01	3.107633955445988638e-01	0.000000000000000000e+00	0.000000000000000000e+00	2.771527033273970986e+01	1.000000000000000000e+00
1.827000000000000000e+03	1.223048178438900457e+01	2.899456435492827922e+01	-2.190722492003727238e-03	7.657332347140655315e+01	1.736460667295172122e-01	0.000000000000000000e+00	0.000000000000000000e+00	1.792944803942635090e+01	1.000000000000000000e+00
1.831000000000000000e+03	2.728627166006298310e+01	1.925863613939369756e+01	-1.572838318135616389e-03	5.452432771506123288e+01	2.364509012807047839e-01	0.000000000000000000e+00	0.000000000000000000e+00	5.812155937692119245e+00	1.000000000000000000e+00
1.831000000000000000e+03	1.420572593114976314e+02	2.273919909202344058e+01	8.510724737715862249e-04	-2.876834833816520742e+01	4.470931912977655909e-01	0.000000000000000000e+00	0.000000000000000000e+00	1.148179340687975696e+02	1.000000000000000000e+00
1.834000000000000000e+03	2.726300041661695417e+01	2.507074548912880374e+01	-2.492824274593423341e-03	8.735372731409566427e+01	1.222223338563955819e-01	0.000000000000000000e+00	0.000000000000000000e+00	5.812155937692119245e+00	1.000000000000000000e+00
1.838000000000000000e+03	1.007675118494023678e+02	2.886697454842830979e+01	-1.550164262444458018e-03	5.371521141324087978e+01	2.779980244666725442e-01	0.000000000000000000e+00	0.000000000000000000e+00	1.468534385194514691e+01	1.000000000000000000e+00
1.840000000000000000e+03	1.154472462545161875e+02	2.846111515752957288e+01	-1.031650683165841013e-03	3.521222300110849091e+01	3.874848311858782868e-01	0.000000000000000000e+00	0.000000000000000000e+00	1.468534385194514691e+01	1.000000000000000000e+00
1.846000000000000000e+03	1.007255984312178754e+02	2.948617537503664110e+01	1.425614674820871453e-03	-4.927069989294225394e+01	3.020471470670123004e-01	0.000000000000000000e+00	0.000000000000000000e+00	2.742343605206967183e+01	1.000000000000000000e+00
1.846000000000000000e+03	1.138319273213070559e+01	1.118120581439389660e+01	-8.673617094123837416e-04	2.934962441337136241e+01	4.736350177979480325e-01	0.000000000000000000e+00	0.000000000000000000e+00	2.296762354439482223e+01	1.000000000000000000e+00
1.850000000000000000e+03	5.457447290792956096e+01	2.534690076670950276e+01	9.908463743747556764e-04	-3.375613451490737305e+01	3.292334239059374612e-01	0.000000000000000000e+00	0.000000000000000000e+00	2.363577723204301151e+01	1.000000000000000000e+00
1.851000000000000000e+03	3.425538270263457719e+01	1.327277394147496459e+01	1.693780191419492218e-03	-5.884009912268080456e+01	2.216376890952596046e-01	0.000000000000000000e+00	0.000000000000000000e+00	1.984850294494357215e+01	1.000000000000000000e+00
1.851000000000000000e+03	8.897773216702776722e+01	4.706496540542868701e+00	-1.599310967658274527e-03	5.546899560213499569e+01	2.920867485609399683e-01	0.000000000000000000e+00	0.000000000000000000e+00	6.565098673067971013e+00	1.000000000000000000e+00
1.855000000000000000e+03	8.523577012641098349e+01	1.010077505334714409e+01	-8.442772864865619523e-04	2.852586429026814585e+01	4.362157392396643907e-01	0.000000000000000000e+00	0.000000000000000000e+00	6.565098673067971013e+00	1.000000000000000000e+00
1.855000000000000000e+03	1.500963332647735804e+01	1.812707101783706065e+01	8.477679652063761177e-04	-2.865042802492106588e+01	4.151067798100022133e-01	0.000000000000000000e+00	0.000000000000000000e+00	1.984850294494357215e+01	1.000000000000000000e+00
1.862000000000000000e+03	4.577825376885476771e+01	1.476470147980607983e+01	-7.958929918323015941e-04	2.679928647419146159e+01	4.509132232821956299e-01	0.000000000000000000e+00	0.000000000000000000e+00	inf	1.000000000000000000e+00
1.868000000000000000e+03	8.743071715229952190e+01	2.665411460335734617e+01	-1.485948044910343196e-03	5.142367657907554701e+01	1.881670628797533773e-01	0.000000000000000000e+00	0.000000000000000000e+00	inf	1.000000000000000000e+00
1.885000000000000000e+03	1.218217141538633186e+01	1.308872156378414608e+01	-1.410596341664069721e-03	4.873477555947261664e+01	2.912827540646356628e-01	0.000000000000000000e+00	0.000000000000000000e+00	inf	1.000000000000000000e+00
1.893000000000000000e+03	7.982048784944926467e+01	7.956167360921641674e+00	-9.420429568489819151e-04	3.201460043549490564e+01	3.901926173256653474e-01	0.000000000000000000e+00	0.000000000000000000e+00	6.604036585050010899e+01	1.000000000000000000e+00
1.897000000000000000e+03	1.508060680952054078e+01	2.099755243321285292e+01	-1.701688242159133486e-03	5.912229534095865091e+01	2.685489010126819176e-01	0.000000000000000000e+00	0.000000000000000000e+00	6.604036585050010899e+01	1.000000000000000000e+00
1.902000000000000000e+03	1.385285059330818456e+02	2.488979896427207805e+01	9.536166694212815488e-04	-3.242760460388822708e+01	3.890032170770038045e-01	0.000000000000000000e+00	0.000000000000000000e+00	1.235092441118457742e+02	1.000000000000000000e+00
1.909000000000000000e+03	2.111599840833052610e+01	3.237217889011810712e+01	8.707349927800332734e-04	-2.946999893306917784e+01	4.510459597713066815e-01	0.000000000000000000e+00	0.000000000000000000e+00	5.885485336105564791e+00	1.000000000000000000e+00
1.913000000000000000e+03	1.016070102629540060e+02	3.195329762949486252e+01	-1.781756030286385170e-03	6.197948831547002158e+01	2.052047452611589495e-01	0.000000000000000000e+00	0.000000000000000000e+00	2.150734549939645035e+01	1.000000000000000000e+00
1.914000000000000000e+03	1.193580684897291064e+02	1.980974616132671429e+01	-9.940676578700706565e-04	3.387108496860412998e+01	3.195069305098902079e-01	0.000000000000000000e+00	0.000000000000000000e+00	2.150734549939645035e+01	1.000000000000000000e+00
1.914000000000000000e+03	1.523490939265555788e+01	3.259962037978272065e+01	-1.123997441104638770e-03	3.850758701918645244e+01	3.437277200307803371e-01	0.000000000000000000e+00	0.000000000000000000e+00	5.885485336105564791e+00	1.000000000000000000e+00
1.917000000000000000e+03	4.864509900372653561e+01	3.008899301285601879e+01	-1.805126614809358584e-03	6.281346002208366741e+01	2.436302222897400727e-01	0.000000000000000000e+00	0.000000000000000000e+00	1.779337862433322925e+01	1.000000000000000000e+00
1.918000000000000000e+03	5.987149206630931531e+01	1.628419595990112967e+01	2.332493332020351036e-03	-8.163236978154442625e+01	1.131290552554048423e-01	0.000000000000000000e+00	0.000000000000000000e+00	1.779337862433322925e+01	1.000000000000000000e+00
1.921000000000000000e+03	1.254258543983367424e+01	1.999033657726852198e+01	9.643288558211300827e-04	-3.280986549105873706e+01	4.128786124112416855e-01	0.000000000000000000e+00	0.000000000000000000e+00	3.748832281437915981e+01	1.000000000000000000e+00
1.929000000000000000e+03	4.939175363496791960e+01	9.768452263970722527e+00	-1.033306870061412351e-03	3.527132349174504355e+01	4.746764591181901194e-01	0.000000000000000000e+00	0.000000000000000000e+00	inf	1.000000000000000000e+00
1.935000000000000000e+03	5.700527104992445260e+01	2.175293061736906708e+01	-1.678705977785924014e-03	5.830218071257480972e+01	2.470693315784416866e-01	0.000000000000000000e+00	0.000000000000000000e+00	inf	1.000000000000000000e+00
1.942000000000000000e+03	1.361585309947841438e+02	2.186769550859130362e+01	8.005043090583165415e-04	-2.696383982941183532e+01	4.471267242262245700e-01	0.000000000000000000e+00	0.000000000000000000e+00	inf	1.000000000000000000e+00
1.959000000000000000e+03	7.550883071098675714e+01	1.019309258105275795e+01	-1.853948087143117169e-03	6.455563838144612987e+01	1.881864823465330128e-01	0.000000000000000000e+00	0.000000000000000000e+00	6.316507538523615573e+00	1.000000000000000000e+00
1.961000000000000000e+03	8.521472326506832928e+01	4.929063626989360181e+00	-1.152313014721094214e-03	3.951801905307274865e+01	3.065268093743478417e-01	0.000000000000000000e+00	0.000000000000000000e+00	1.104148319296795755e+01	1.000000000000000000e+00
1.961000000000000000e+03	4.623705441917048375e+01	2.582842304152275048e+01	-7.625410393410049980e-04	2.560913289841239049e+01	4.829211070302715791e-01	0.000000000000000000e+00	0.000000000000000000e+00	2.086549737425377771e+01	1.000000000000000000e+00
1.962000000000000000e+03	7.074318508582376808e+01	6.047385251827678943e+00	8.545205793856080643e-04	-2.889139286538630103e+01	4.538902748025864797e-01	0.000000000000000000e+00	0.000000000000000000e+00	6.197008188444951493e+00	1.000000000000000000e+00
1.963000000000000000e+03	6.455119080361620831e+01	5.798151833597557925e+00	7.310967273158876191e-04	-2.448705285214306926e+01	4.730436094160443972e-01	0.000000000000000000e+00	0.000000000000000000e+00	6.197008188444951493e+00	1.000000000000000000e+00
1.963000000000000000e+03	7.255007795036044627e+01	2.709466305680600229e+01	-9.095833086154776238e-04	3.085628844690241479e+01	3.824057658756292444e-01	0.000000000000000000e+00	0.000000000000000000e+00	7.123511111111715088e+00	1.000000000000000000e+00
1.964000000000000000e+03	1.337489897260363705e+02	1.110458096500401304e+01	-9.004219984602284408e-04	3.052937007404444714e+01	4.133261711902710411e-01	0.000000000000000000e+00	0.000000000000000000e+00	4.892557649426694866e+01	1.000000000000000000e+00
1.966000000000000000e+03	6.687919299975371246e+01	2.278357567342879619e+01	7.522989291584182689e-04	-2.524364652814636756e+01	4.789669753600936941e-01	0.000000000000000000e+00	0.000000000000000000e+00	7.123511111111715088e+00	1.000000000000000000e+00
1.967000000000000000e+03	4.297249330835748538e+01	2.889572824518520378e+01	8.355631211586336858e-04	-2.821490213512384670e+01	4.396228686548588893e-01	0.000000000000000000e+00	0.000000000000000000e+00	2.467567018735323003e+01	1.000000000000000000e+00
1.970000000000000000e+03	1.351910043496534399e+02	5.630135252741204965e+00	-1.206336964155118284e-03	4.144584611547307418e+01	2.950286101229553370e-01	0.000000000000000000e+00	0.000000000000000000e+00	7.043254991955329558e+01	1.000000000000000000e+00
1.979000000000000000e+03	5.017800038907653004e+01	1.484577036818266293e+01	1.349320146511956420e-03	-4.654815446766532716e+01	3.280310551946673536e-01	0.000000000000000000e+00	0.000000000000000000e+00	7.781238144965535675e+00	1.000000000000000000e+00
1.982000000000000000e+03	7.395590619967696000e+01	2.723762928543128581e+01	-1.096614115606217186e-03	3.753042195614634124e+01	4.133481089626129812e-01	0.000000000000000000e+00	0.000000000000000000e+00	8.658562998241910336e+00	1.000000000000000000e+00
1.984000000000000000e+03	6.612724124895771638e+01	2.353861343200432188e+01	-1.698961797701881897e-03	5.902500305737171971e+01	2.389677692602466541e-01	0.000000000000000000e+00	0.000000000000000000e+00	8.658562998241910336e+00	1.000000000000000000e+00
1.987000000000000000e+03	1.953338556609244137e+01	5.022478062029277268e+00	-9.858169463579839840e-04	3.357666101212380028e+01	3.354491577517915157e-01	0.000000000000000000e+00	0.000000000000000000e+00	2.783786488349629096e+01	1.000000000000000000e+00
1.987000000000000000e+03	4.672173761206013864e+01	1.100079172863460641e+01	-1.344662185801047882e-03	4.638193665485893291e+01	2.856205465143187849e-01	0.000000000000000000e+00	0.000000000000000000e+00	4.606565350556100391e+00	1.000000000000000000e+00
1.995000000000000000e+03	6.439802398181028842e+00	7.842251953146542220e+00	9.996136098498679783e-04	-3.406899046099103856e+01	3.942899093192723248e-01	0.000000000000000000e+00	0.000000000000000000e+00	3.171949753449503007e+01	1.000000000000000000e+00
1.995000000000000000e+03	1.414510346470051161e+02	3.208363657829925586e+01	-7.522234226319691325e-04	2.524095210231113384e+01	4.488745205552163720e-01	0.000000000000000000e+00	0.000000000000000000e+00	4.980419383055329519e+01	1.000000000000000000e+00
2.000000000000000000e+03	3.686224081167428324e+01	1.682010051602876999e+01	9.699260712417104172e-04	-3.300960030265478196e+01	4.028145187069342992e-01	0.000000000000000000e+00	0.000000000000000000e+00	1.324038926140798900e+01	1.000000000000000000e+00
2.001000000000000000e+03	4.788958365320304722e+01	9.491688843026746980e+00	-1.076704928224920393e-02	3.826167552352326311e+02	3.131499940739479459e-02	0.000000000000000000e+00	0.000000000000000000e+00	1.324038926140798900e+01	1.000000000000000000e+00
2.003000000000000000e+03	4.636596964475177174e+01	2.935085057027889732e+01	8.616394232527301543e-04	-2.914542649313505862e+01	4.451647920924817203e-01	0.000000000000000000e+00	0.000000000000000000e+00	1.572706452758295192e+01	1.000000000000000000e+00
2.006000000000000000e+03	9.025856165631550709e+01	1.103927701284377783e+01	-2.139130249562357262e-03	7.473227108204253000e+01	1.683345340457419459e-01	0.000000000000000000e+00	0.000000000000000000e+00	1.573853538031915456e+01	1.000000000000000000e+00
2.010000000000000000e+03	1.058466661962816602e+02	8.868449343809585272e+00	-1.148665301203456160e-03	3.938785158274046694e+01	2.815979571911075841e-01	0.000000000000000000e+00	0.000000000000000000e+00	1.573853538031915456e+01	1.000000000000000000e+00
2.012000000000000000e+03	1.036812717598747291e+01	3.130968603319449528e+01	-1.636672188286626998e-03	5.680221860723216309e+01	2.240385461648763954e-01	0.000000000000000000e+00	0.000000000000000000e+00	3.211557171676495415e+01	1.000000000000000000e+00
2.013000000000000000e+03	3.182616978860502144e+01	7.414867474984797369e+00	7.839385882960575678e-04	-2.637269747258264729e+01	4.131800812369967879e-01	0.000000000000000000e+00	0.000000000000000000e+00	3.211557171676495415e+01	1.000000000000000000e+00
2.025000000000000000e+03	1.060529372233920213e+02	2.957056091544344412e+01	-1.220534087083298370e-03	4.195246582906129618e+01	2.891122472038850644e-01	0.000000000000000000e+00	0.000000000000000000e+00	8.126943505705688153e+01	1.000000000000000000e+00
2.029000000000000000e+03	2.530136191731120832e+01	2.041063951405863719e+01	-2.215526912087337295e-03	7.745846113359705498e+01	9.948233988061483402e-02	0.000000000000000000e+00	0.000000000000000000e+00	3.241230070963118237e+01	1.000000000000000000e+00
2.032000000000000000e+03	5.759276391597929745e+01	2.320752961772239331e+01	7.429560506909119915e-04	-2.491024894912685994e+01	4.546819422145504941e-01	0.000000000000000000e+00	0.000000000000000000e+00	3.050394682393665846e+01	1.000000000000000000e+00
2.032000000000000000e+03	1.179639132278733626e+02	2.682290120658882770e+01	-8.420794502151148896e-04	2.844743521784360851e+01	4.905598166561951912e-01	0.000000000000000000e+00	0.000000000000000000e+00	1.326057254050784096e+01	1.000000000000000000e+00
2.034000000000000000e+03	1.228710737797408399e+02	1.450370645123788194e+01	-1.543008398113087428e-03	5.345985672226760244e+01	1.872161235165243909e-01	0.000000000000000000e+00	0.000000000000000000e+00	1.326057254050784096e+01	1.000000000000000000e+00
2.036000000000000000e+03	1.322094169618379844e+01	2.367703621838482420e+01	1.026973815896555214e-03	-3.504533051391641152e+01	4.040851225198456298e-01	0.000000000000000000e+00	0.000000000000000000e+00	4.437430611911810985e+01	1.000000000000000000e+00
2.036000000000000000e+03	8.785447743365494944e+01	2.704412534983725180e+01	8.944485065935486303e-04	-3.031620795986623307e+01	4.003395655465115111e-01	0.000000000000000000e+00	0.000000000000000000e+00	2.658002853263004539e+01	1.000000000000000000e+00
2.038000000000000000e+03	7.142337547296261846e+01	6.151140758047600521e+00	-1.468447864342581994e-03	5.079918832805229556e+01	1.992862712640696143e-01	0.000000000000000000e+00	0.000000000000000000e+00	2.658002853263004539e+01	1.000000000000000000e+00
2.044000000000000000e+03	1.430123527046584968e+02	2.280592813223836757e+01	1.168864378997434058e-03	-4.010864910337185307e+01	3.625097974565250070e-01	0.000000000000000000e+00	0.000000000000000000e+00	inf	1.000000000000000000e+00
2.063000000000000000e+03	9.571292896248310456e+01	1.626796693967588325e+01	-1.231330771046525120e-03	4.233774198429520652e+01	3.244557714548121918e-01	0.000000000000000000e+00	0.000000000000000000e+00	3.140188182372494197e+01	1.000000000000000000e+00
2.064000000000000000e+03	1.380749189370782801e+02	3.082878267354700341e+01	-1.684524729163763184e-03	5.850982096274342581e+01	2.201851523406114230e-01	0.000000000000000000e+00	0.000000000000000000e+00	5.886831850007956390e+00	1.000000000000000000e+00
2.067000000000000000e+03	6.441545441323744114e+01	1.370939919374714755e+01	-1.568305151722008527e-03	5.436256314616036178e+01	2.038016079503051081e-01	0.000000000000000000e+00	0.000000000000000000e+00	3.140188182372494197e+01	1.000000000000000000e+00
2.068000000000000000e+03	1.435706540600271239e+02	2.871888109085302432e+01	-1.797770437231219947e-03	6.255095721805825804e+01	2.548939051748029261e-01	0.000000000000000000e+00	0.000000000000000000e+00	5.886831850007956390e+00	1.000000000000000000e+00
2.081000000000000000e+03	3.994813078122121652e+01	2.735990376138258284e+01	-1.360240290654009081e-03	4.693783625922096547e+01	2.860558519932995258e-01	0.000000000000000000e+00	0.000000000000000000e+00	5.956883427378489415e+01	1.000000000000000000e+00
2.096000000000000000e+03	1.257275478239053541e+02	1.312554874255997106e+01	-1.490305017196206193e-03	5.157915371784105929e+01	2.388714006686024627e-01	0.000000000000000000e+00	0.000000000000000000e+00	3.196535733845826854e+01	1.000000000000000000e+00
2.097000000000000000e+03	6.636288523818735996e+01	8.704687614628422665e+00	-1.501626398821975491e-03	5.198315353848679621e+01	2.677413865650316582e-01	0.000000000000000000e+00	0.000000000000000000e+00	1.671945803632925021e+01	1.000000000000000000e+00
2.098000000000000000e+03	3.616546660744182162e+01	2.596227846548395135e+01	9.840612802893163296e-04	-3.351401063955433557e+01	3.905580452244455936e-01	0.000000000000000000e+00	0.000000000000000000e+00	3.478086447942359882e+01	1.000000000000000000e+00
2.100000000000000000e+03	7.474149574596788170e+01	2.317324535157942123e+01	9.655629543857401379e-04	-3.285390389690372359e+01	4.221304705015522796e-01	0.000000000000000000e+00	0.000000000000000000e+00	1.671945803632925021e+01	1.000000000000000000e+00
2.101000000000000000e+03	9.659411402783416634e+01	2.627952551862525965e+01	-1.605483668505921840e-03	5.568926642399944171e+01	2.313168842064859954e-01	0.000000000000000000e+00	0.000000000000000000e+00	2.207228810633684546e+01	1.000000000000000000e+00
2.106000000000000000e+03	1.409643396190836597e+02	1.312606438715621593e+01	-2.251935489775659747e-03	7.875768938525922636e+01	1.530074520226913926e-01	0.000000000000000000e+00	0.000000000000000000e+00	4.627883380937162627e+01	1.000000000000000000e+00
2.119000000000000000e+03	4.715062607280999885e+01	2.615797077026606843e+01	1.127375661415772317e-03	-3.862813771210658587e+01	3.702539135493204681e-01	0.000000000000000000e+00	0.000000000000000000e+00	1.332529013487451763e+01	1.000000000000000000e+00
2.122000000000000000e+03	5.302734807514771376e+01	1.419856043004343960e+01	1.350513157751328077e-03	-4.659072668567425524e+01	3.675759155270890144e-01	0.000000000000000000e+00	0.000000000000000000e+00	1.332529013487451763e+01	1.000000000000000000e+00
2.122000000000000000e+03	8.145278446605273359e+01	3.002050611670739855e+01	1.201372875240871996e-03	-4.126870421730932748e+01	3.652653106127797811e-01	0.000000000000000000e+00	0.000000000000000000e+00	3.253212872415716106e+01	1.000000000000000000e+00
2.129000000000000000e+03	4.663325047132038037e+01	1.664489539294968168e+01	-1.202887351526363280e-03	4.132274781092143456e+01	3.947409683298155336e-01	0.000000000000000000e+00	0.000000000000000000e+00	8.593352377521598839e+01	1.000000000000000000e+00
2.133000000000000000e+03	1.315339538346491111e+02	2.992800786095479282e+01	-1.423904120454398551e-03	4.920965931679147332e+01	2.781852066527275014e-01	0.000000000000000000e+00	0.000000000000000000e+00	2.462117838841274775e+01	1.000000000000000000e+00
2.138000000000000000e+03	1.069354781042263056e+02	3.098508731579402919e+01	1.472661775160595326e-03	-5.094956036487327111e+01	2.363489527479288865e-01	0.000000000000000000e+00	0.000000000000000000e+00	2.462117838841274775e+01	1.000000000000000000e+00
2.141000000000000000e+03	1.350609906908568121e+02	1.477043270826299626e+01	-2.085218121291461044e-03	7.280843432147473493e+01	1.398326100451081633e-01	0.000000000000000000e+00	0.000000000000000000e+00	3.246474214131752944e+01	1.000000000000000000e+00
2.151000000000000000e+03	4.611255915086822910e+01	1.416040817617282066e+01	-1.723501162020723990e-03	5.990068229081499851e+01	1.644725104656323822e-01	0.000000000000000000e+00	0.000000000000000000e+00	inf	1.000000000000000000e+00
2.164000000000000000e+03	5.809022928069179414e+01	9.391632086304021243e+00	-1.393521821666571150e-03	4.812547686743840814e+01	2.569460801263405703e-01	0.000000000000000000e+00	0.000000000000000000e+00	inf	1.000000000000000000e+00
2.180000000000000000e+03	8.606547671977556035e+01	2.394678364719422703e+01	-7.728644353462580177e-04	2.597751992681924449e+01	4.593480458878945738e-01	0.000000000000000000e+00	0.000000000000000000e+00	5.630566654013042438e+01	1.000000000000000000e+00
2.181000000000000000e+03	2.981270178506709101e+01	2.150682531283734633e+01	1.590511493747199774e-03	-5.515498923795067299e+01	2.999176528952985921e-01	0.000000000000000000e+00	0.000000000000000000e+00	5.630566654013042438e+01	1.000000000000000000e+00
2.203000000000000000e+03	1.313847637896177787e+02	1.461216645902563904e+01	8.721407860190069162e-04	-2.952016420751921544e+01	4.457348704088877067e-01	0.000000000000000000e+00	0.000000000000000000e+00	inf	1.000000000000000000e+00
2.210000000000000000e+03	9.469927296801503758e+01	2.103516482831865275e+01	-1.494629539390312286e-03	5.173347288563774526e+01	2.439952307039922053e-01	0.000000000000000000e+00	0.000000000000000000e+00	inf	1.000000000000000000e+00
2.220000000000000000e+03	1.429621183999080927e+02	9.784805971111804723e+00	1.079529991210732495e-03	-3.692078053429415263e+01	4.265612263600512266e-01	0.000000000000000000e+00	0.000000000000000000e+00	inf	1.000000000000000000e+00
2.246000000000000000e+03	1.796911294330771369e+01	2.961369533644934293e+01	-8.472943133989852124e-04	2.863352591424590798e+01	4.811783129629703115e-01	0.000000000000000000e+00	0.000000000000000000e+00	5.121893238885188282e+01	1.000000000000000000e+00
2.250000000000000000e+03	6.675899336974974574e+01	1.402759245512365816e+01	1.119470094715137439e-03	-3.834603013595265963e+01	3.486796297330235772e-01	0.000000000000000000e+00	0.000000000000000000e+00	5.121893238885188282e+01	1.000000000000000000e+00
2.258000000000000000e+03	3.286979707425142294e+01	8.294473901808661509e+00	9.549861432445200943e-04	-3.247647383180190417e+01	4.363176423357112421e-01	0.000000000000000000e+00	0.000000000000000000e+00	inf	1.000000000000000000e+00
2.268000000000000000e+03	3.969654445494776951e+01	1.109138377085324123e+01	-1.228680827241929695e-03	4.224317960161383922e+01	3.017126547222639399e-01	0.000000000000000000e+00	0.000000000000000000e+00	5.050741416878305579e+00	1.000000000000000000e+00
2.270000000000000000e+03	1.018644486488632168e+02	1.318152276290702041e+01	-1.566151567270584891e-03	5.428571318553892411e+01	2.173075775804191867e-01	0.000000000000000000e+00	0.000000000000000000e+00	9.893058403891615171e+00	1.000000000000000000e+00
2.272000000000000000e+03	9.259629328613091559e+01	9.721190299823886605e+00	-1.607210500084086530e-03	5.575088784715472201e+01	2.394633117591952187e-01	0.000000000000000000e+00	0.000000000000000000e+00	9.893058403891615171e+00	1.000000000000000000e+00
2.273000000000000000e+03	7.709266227939696137e+01	1.138747489536700286e+01	-1.869232465494297156e-03	6.510105645113677042e+01	2.048023756173834586e-01	0.000000000000000000e+00	0.000000000000000000e+00	1.559291758287417906e+01	1.000000000000000000e+00
2.273000000000000000e+03	3.632157519171451554e+01	7.333781964860399682e+00	-8.766505255979351605e-04	2.968109279744493278e+01	4.998109203861581529e-01	0.000000000000000000e+00	0.000000000000000000e+00	5.050741416878305579e+00	1.000000000000000000e+00
2.277000000000000000e+03	1.047332870866063814e+02	1.067574905076463487e+01	-6.600605755341919928e-04	2.195215088277164739e+01	4.765381583719283665e-01	0.000000000000000000e+00	0.000000000000000000e+00	1.217447333241883811e+01	1.000000000000000000e+00
2.288000000000000000e+03	1.031965610518887928e+02	2.169254128033239581e+01	-1.035135324430619917e-03	3.533657129114236994e+01	4.005322103294977065e-01	0.000000000000000000e+00	0.000000000000000000e+00	inf	1.000000000000000000e+00
2.307000000000000000e+03	1.467835900840750796e+01	2.094897375753476254e+01	-2.145519458582467818e-03	7.496026792761458069e+01	1.726292229956138957e-01	0.000000000000000000e+00	0.000000000000000000e+00	1.155451605861847852e+01	1.000000000000000000e+00
2.311000000000000000e+03	1.159073803438944061e+01	9.814637761631100688e+00	-2.608583009040839513e-03	9.148454009833083944e+01	1.176688064003124090e-01	0.000000000000000000e+00	0.000000000000000000e+00	1.155451605861847852e+01	1.000000000000000000e+00
2.313000000000000000e+03	1.075660110492098198e+02	2.113852925708557962e+01	-9.423999018784717666e-04	3.202733790276356984e+01	4.146094724829157974e-01	0.000000000000000000e+00	0.000000000000000000e+00	9.644963484810577370e+01	1.000000000000000000e+00
2.317000000000000000e+03	1.178051998609425155e+01	9.839336182766260208e+00	2.537021887531357416e-03	-8.893090475498786418e+01	1.640862230274876543e-01	0.000000000000000000e+00	0.000000000000000000e+00	6.511998974562128240e+01	1.000000000000000000e+00
2.320000000000000000e+03	7.690037203716619274e+01	9.973251515428628977e+00	1.024686814927739569e-03	-3.496371962827016944e+01	3.983714118806124249e-01	0.000000000000000000e+00	0.000000000000000000e+00	5.080435166639243505e+01	1.000000000000000000e+00
2.323000000000000000e+03	2.624676482701567082e+01	1.388403466490884952e+01	1.012721283578219781e-03	-3.453673353426431447e+01	3.892137457934294886e-01	0.000000000000000000e+00	0.000000000000000000e+00	5.080435166639243505e+01	1.000000000000000000e+00
2.331000000000000000e+03	1.373125043336475493e+01	3.146147044131006254e+01	-1.035614942812750636e-03	3.535368631709628318e+01	3.419501314149386850e-01	0.000000000000000000e+00	0.000000000000000000e+00	inf	1.000000000000000000e+00
2.358000000000000000e+03	1.433526990962915022e+02	2.678773890309003747e+01	-7.654902091307150963e-04	2.571437306303900527e+01	4.354633744623919167e-01	0.000000000000000000e+00	0.000000000000000000e+00	1.284880289255524701e+02	1.000000000000000000e+00
2.360000000000000000e+03	1.576814249663014778e+01	1.157739720931411753e+01	-4.283892366120136894e-03	1.512674095535562060e+02	8.652756521470938988e-02	0.000000000000000000e+00	0.000000000000000000e+00	8.861058736241925260e+01	1.000000000000000000e+00
2.364000000000000000e+03	1.043243292045904838e+02	8.472886224021474177e+00	-1.996725018053198235e-03	6.965058671785125455e+01	2.326864105635727542e-01	0.000000000000000000e+00	0.000000000000000000e+00	1.641687565941646554e+01	1.000000000000000000e+00
2.366000000000000000e+03	8.838062521791871973e+01	1.238595530111782850e+01	-1.458308275255806169e-03	5.043736038974176239e+01	2.147761367425844448e-01	0.000000000000000000e+00	0.000000000000000000e+00	9.709942251095604604e+00	1.000000000000000000e+00
2.377000000000000000e+03	8.669016754290593951e+01	5.853841183954067162e+00	-1.534579193050731108e-03	5.315906328150708049e+01	2.819898387543524620e-01	0.000000000000000000e+00	0.000000000000000000e+00	3.596532646501992048e+01	1.000000000000000000e+00
2.378000000000000000e+03	5.251862939185195955e+01	1.707037755337418616e+01	-1.922927201029041777e-03	6.701713562262948187e+01	1.851193818422445236e-01	0.000000000000000000e+00	0.000000000000000000e+00	3.596532646501992048e+01	1.000000000000000000e+00
2.395000000000000000e+03	1.044722809418779832e+02	8.830698339526087182e+00	1.854571996141202465e-03	-6.457790237109487919e+01	2.277965566380287799e-01	0.000000000000000000e+00	0.000000000000000000e+00	1.449374852995635443e+01	1.000000000000000000e+00
2.397000000000000000e+03	9.369863126280628762e+01	1.852591463635259572e+01	8.039595732499985005e-04	-2.708713980814815514e+01	3.751246388816273925e-01	0.000000000000000000e+00	0.000000000000000000e+00	1.449374852995635443e+01	1.000000000000000000e+00
2.400000000000000000e+03	1.437910068794762992e+02	2.538617471003178849e+01	1.246947388277009705e-03	-4.289501589032168027e+01	2.689307127644560147e-01	0.000000000000000000e+00	0.000000000000000000e+00	4.266199722481754009e+01	1.000000000000000000e+00
2.407000000000000000e+03	1.435190201249169206e+02	1.530728363190769237e+01	-1.260341098012682281e-03	4.337296606547312194e+01	3.587558075103027821e-01	0.000000000000000000e+00	0.000000000000000000e+00	inf	1.000000000000000000e+00
2.419000000000000000e+03	1.019193598898993827e+02	3.065816687303124510e+01	1.096955683325165484e-03	-3.754261068909033128e+01	3.794188750749469818e-01	0.000000000000000000e+00	0.000000000000000000e+00	5.922305808813805328e+01	1.000000000000000000e+00
2.423000000000000000e+03	1.586527738008483013e+01	2.399378832051357335e+01	1.453548099395101777e-03	-5.026749506256390276e+01	2.666031039036911299e-01	0.000000000000000000e+00	0.000000000000000000e+00	8.631175504007103427e+01	1.000000000000000000e+00
2.447000000000000000e+03	8.716274543543539721e+01	2.166684261732967087e+01	-9.724281744544720349e-04	3.309888704190681352e+01	3.704164445730879773e-01	0.000000000000000000e+00	0.000000000000000000e+00	inf	1.000000000000000000e+00
2.455000000000000000e+03	1.387282041345908965e+02	3.218319727069390979e+01	-8.594031043165307939e-04	2.906562417933664833e+01	4.294353896257021574e-01	0.000000000000000000e+00	0.000000000000000000e+00	inf	1.000000000000000000e+00
2.461000000000000000e+03	1.993823110071086901e+01	6.266951300144387282e+00	9.957982418455301431e-04	-3.393284029483627506e+01	4.104520158192161983e-01	0.000000000000000000e+00	0.000000000000000000e+00	inf	1.000000000000000000e+00
2.475000000000000000e+03	1.240367894547230208e+02	2.962248415826205772e+01	-2.116088883059671737e-03	7.391004741339334316e+01	1.181577676268016353e-01	0.000000000000000000e+00	0.000000000000000000e+00	1.768843092727340149e+01	1.000000000000000000e+00
2.480000000000000000e+03	1.032496690102313863e+02	8.539403059107709026e+00	-8.282080568560488227e-04	2.795243905797444484e+01	4.627876490805180598e-01	0.000000000000000000e+00	0.000000000000000000e+00	8.729303086600875616e+00	1.000000000000000000e+00
2.480000000000000000e+03	1.410529527558282439e+02	2.479229004424945870e+01	-9.612765393298435381e-04	3.270094456993838605e+01	4.019117049425012800e-01	0.000000000000000000e+00	0.000000000000000000e+00	1.768843092727340149e+01	1.000000000000000000e+00
2.482000000000000000e+03	9.860816948792319181e+01	1.593245483507630311e+01	-9.959084272984427156e-04	3.393677222688184258e+01	3.596634738804540543e-01	0.000000000000000000e+00	0.000000000000000000e+00	8.729303086600875616e+00	1.000000000000000000e+00
2.489000000000000000e+03	2.188307778166614170e+01	1.138849591583015908e+01	-1.427199900432028724e-03	4.932726815322709513e+01	2.663933978139918501e-01	0.000000000000000000e+00	0.000000000000000000e+00	7.202275641433193698e+01	1.000000000000000000e+00
2.492000000000000000e+03	1.152073667309741296e+02	5.208936273390437854e+00	1.148854320735479776e-03	-3.939459668325560671e+01	3.850782419203605533e-01	0.000000000000000000e+00	0.000000000000000000e+00	2.336331716324757579e+01	1.000000000000000000e+00
2.494000000000000000e+03	9.383237857590739850e+01	1.464050402436671128e+01	-1.518774965153372883e-03	5.259509454986005750e+01	2.646806142163641296e-01	0.000000000000000000e+00	0.000000000000000000e+00	2.336331716324757579e+01	1.000000000000000000e+00
2.495000000000000000e+03	1.410397763163295508e+02	2.358367427780121872e+01	9.628944566715300730e-04	-3.275867942399305832e+01	3.973677056572282318e-01	0.000000000000000000e+00	0.000000000000000000e+00	3.170085774417311342e+01	1.000000000000000000e+00
2.502000000000000000e+03	1.359513769246153174e+02	5.170063161978325716e+00	-9.270505248705939371e-04	3.147960037715171566e+01	3.959913605832003913e-01	0.000000000000000000e+00	0.000000000000000000e+00	4.376693391729487104e+01	1.000000000000000000e+00
2.510000000000000000e+03	1.165645588421420342e+02	1.946266711587987430e+01	-1.236382905154213363e-03	4.251802574654719535e+01	3.158469265088632572e-01	0.000000000000000000e+00	0.000000000000000000e+00	1.978045965303846287e+01	1.000000000000000000e+00
2.514000000000000000e+03	6.331270719697009497e+00	7.922443562334184897e+00	-1.311491600636082453e-03	4.519825511312401289e+01	2.647411660558360857e-01	0.000000000000000000e+00	0.000000000000000000e+00	1.108357098139033496e+02	1.000000000000000000e+00
2.525000000000000000e+03	5.360520566544180099e+01	5.362525175996142757e+00	-8.478320833320475034e-04	2.865271605937902066e+01	4.497122784866637302e-01	0.000000000000000000e+00	0.000000000000000000e+00	inf	1.000000000000000000e+00
2.533000000000000000e+03	7.135388625487340164e+01	1.295942474641099373e+01	-2.392392182363255269e-03	8.376984077186399702e+01	1.490277665383671346e-01	0.000000000000000000e+00	0.000000000000000000e+00	inf	1.000000000000000000e+00
2.539000000000000000e+03	1.596600865544563774e+01	2.087348246682213571e+01	8.433880348943255303e-04	-2.849413163645893832e+01	4.508709704136480978e-01	0.000000000000000000e+00	0.000000000000000000e+00	7.356988091842384847e+01	1.000000000000000000e+00
2.542000000000000000e+03	8.903385548195207377e+01	1.229343943142546536e+01	-1.450561765516537481e-03	5.016092870951542437e+01	2.356419012718663497e-01	0.000000000000000000e+00	0.000000000000000000e+00	7.356988091842384847e+01	1.000000000000000000e+00
2.549000000000000000e+03	6.649651694456422035e+01	8.162442727539438891e+00	-1.904879559158241791e-03	6.637311139308796726e+01	2.049215009027735013e-01	0.000000000000000000e+00	0.000000000000000000e+00	1.600677838509831830e+01	1.000000000000000000e+00
2.554000000000000000e+03	5.183631627034784373e+01	2.342205800531544568e+01	-2.068559583802985751e-03	7.221397982996235498e+01	1.922803584632979401e-01	0.000000000000000000e+00	0.000000000000000000e+00	1.959936564488306132e+01	1.000000000000000000e+00
2.570000000000000000e+03	1.347117848112521585e+02	9.811364432253100176e+00	2.036236266678531116e-03	-7.106053277264990697e+01	2.559735549665621557e-01	0.000000000000000000e+00	0.000000000000000000e+00	3.492093302961365708e+01	1.000000000000000000e+00
2.573000000000000000e+03	9.988811526894488679e+01	7.206829297734348216e+00	-1.380715620908775807e-03	4.766849175905495883e+01	3.035216848879856988e-01	0.000000000000000000e+00	0.000000000000000000e+00	3.492093302961365708e+01	1.000000000000000000e+00
2.582000000000000000e+03	5.802946981770750767e+01	1.897185285154660761e+01	-1.611332102256353817e-03	5.589796587997881971e+01	1.806366361272646603e-01	0.000000000000000000e+00	0.000000000000000000e+00	6.595544026164435536e+01	1.000000000000000000e+00
2.585000000000000000e+03	1.226205389264575416e+02	3.231778449740836123e+01	-1.450775138393865446e-03	5.016854285123599055e+01	2.487083010043579234e-01	0.000000000000000000e+00	0.000000000000000000e+00	9.721851232468591064e+00	1.000000000000000000e+00
2.590000000000000000e+03	1.148189033739161431e+02	2.651701953995894456e+01	-7.459430516154436867e-04	2.501683910549370182e+01	4.826163413516265654e-01	0.000000000000000000e+00	0.000000000000000000e+00	9.721851232468591064e+00	1.000000000000000000e+00
2.593000000000000000e+03	3.907491207402106426e+01	9.709982099144717438e+00	-1.613048043592310707e-03	5.595919868838333855e+01	2.337443383106091455e-01	0.000000000000000000e+00	0.000000000000000000e+00	3.049052102695027600e+01	1.000000000000000000e+00
2.596000000000000000e+03	6.923029882465010587e+01	1.421825476335694738e+01	-1.849203067571195819e-03	6.438631390150338518e+01	1.621488700704828423e-01	0.000000000000000000e+00	0.000000000000000000e+00	3.049052102695027600e+01	1.000000000000000000e+00
2.607000000000000000e+03	6.390749877981401994e+01	2.105822631722013227e+01	8.605607460461651807e-04	-2.910693424789575090e+01	4.110134683725753524e-01	0.000000000000000000e+00	0.000000000000000000e+00	4.360834937390909261e+01	1.000000000000000000e+00
2.609000000000000000e+03	1.075108777198942533e+02	2.171661839241928860e+01	-1.512815806175736664e-03	5.238244390016510010e+01	2.345216979649090705e-01	0.000000000000000000e+00	0.000000000000000000e+00	4.360834937390909261e+01	1.000000000000000000e+00
2.629000000000000000e+03	3.683377581016119251e+01	2.981231277523317047e+01	8.571879260888036565e-04	-2.898657626484332539e+01	4.392912467213061500e-01	0.000000000000000000e+00	0.000000000000000000e+00	2.342230255667190875e+01	1.000000000000000000e+00
2.631000000000000000e+03	9.689615002020975965e+01	1.549460222219023997e+01	-1.533495563993268057e-03	5.312039433107923969e+01	2.487877126869687539e-01	0.000000000000000000e+00	0.000000000000000000e+00	3.823017516217060319e+01	1.000000000000000000e+00
2.632000000000000000e+03	1.349363343605866703e+02	1.930126326310118046e+01	1.177049633519523623e-03	-4.040073724845628078e+01	3.463418486723632839e-01	0.000000000000000000e+00	0.000000000000000000e+00	3.823017516217060319e+01	1.000000000000000000e+00
2.635000000000000000e+03	4.588292537339663113e+01	1.508558677575030416e+01	-1.049865317836059858e-03	3.586220631437710438e+01	3.850570898202327896e-01	0.000000000000000000e+00	0.000000000000000000e+00	1.871867245481555386e+01	1.000000000000000000e+00
2.635000000000000000e+03	1.931567893925570800e+01	1.510960405140904683e+01	1.070303161308430685e-03	-3.659152411057517185e+01	3.934604279966584794e-01	0.000000000000000000e+00	0.000000000000000000e+00	2.656725729016647364e+01	1.000000000000000000e+00
2.638000000000000000e+03	6.377948234390661497e+01	9.599062641841740628e+00	-2.329118137460567482e-03	8.151192706157698353e+01	1.302919707044525310e-01	0.000000000000000000e+00	0.000000000000000000e+00	1.871867245481555386e+01	1.000000000000000000e+00
2.643000000000000000e+03	1.121932426715962379e+02	3.130681956528550813e+01	-1.379830086770907592e-03	4.763689176139565262e+01	2.459010274477672064e-01	0.000000000000000000e+00	0.000000000000000000e+00	3.083712331685888586e+01	1.000000000000000000e+00
2.647000000000000000e+03	9.579362165724666056e+01	5.192061189132266108e+00	-1.829656601820761012e-03	6.368880462936125753e+01	2.022501065360654549e-01	0.000000000000000000e+00	0.000000000000000000e+00	3.083712331685888586e+01	1.000000000000000000e+00
2.648000000000000000e+03	2.183663525073911771e+01	3.013415346884418966e+01	-2.083725575973478360e-03	7.275517332730436237e+01	1.384014907417461249e-01	0.000000000000000000e+00	0.000000000000000000e+00	8.756303126899107170e+00	1.000000000000000000e+00
2.648000000000000000e+03	6.114874561924838048e+01	2.577845598903465785e+01	-1.422361965054290195e-03	4.915462800297783730e+01	2.617661722590857165e-01	0.000000000000000000e+00	0.000000000000000000e+00	2.829814527845238459e+01	1.000000000000000000e+00
2.650000000000000000e+03	3.500772934745501175e+01	1.494183776754917226e+01	-3.221471580797227209e-03	1.133552694183112095e+02	7.087333556772157372e-02	0.000000000000000000e+00	0.000000000000000000e+00	1.299431557043190466e+01	1.000000000000000000e+00
2.651000000000000000e+03	2.998396327499981950e+01	2.692574412537829076e+01	1.104068743862508415e-03	-3.779643794059714423e+01	3.533574368650032049e-01	0.000000000000000000e+00	0.000000000000000000e+00	8.756303126899107170e+00	1.000000000000000000e+00
2.657000000000000000e+03	1.052286155779634385e+02	1.186491498865293082e+01	-7.569546733270844131e-04	2.540978524436385300e+01	4.276488821150707942e-01	0.000000000000000000e+00	0.000000000000000000e+00	8.825620421876056554e+00	1.000000000000000000e+00
2.657000000000000000e+03	7.676385961707062222e+01	1.742701001911842695e+01	-1.492946413852795553e-03	5.167341109832609192e+01	2.225313263646069295e-01	0.000000000000000000e+00	0.000000000000000000e+00	2.748537235475918905e+01	1.000000000000000000e+00
2.658000000000000000e+03	2.106606680252271602e+01	1.386548228077492873e+01	-7.478488102392998743e-04	2.508484548207228926e+01	4.754813963999598991e-01	0.000000000000000000e+00	0.000000000000000000e+00	1.064529410669176279e+01	1.000000000000000000e+00
2.660000000000000000e+03	3.088071825277446081e+01	9.742994739491425804e+00	-1.693268638137527572e-03	5.882184451021424110e+01	2.261813290986035563e-01	0.000000000000000000e+00	0.000000000000000000e+00	1.064529410669176279e+01	1.000000000000000000e+00
2.661000000000000000e+03	1.040639137629543853e+02	2.061334602016654216e+01	-1.152476302235313534e-03	3.952384591490277188e+01	3.552107951513338024e-01	0.000000000000000000e+00	0.000000000000000000e+00	6.149970929387793106e+00	1.000000000000000000e+00
2.664000000000000000e+03	1.013278820679653478e+02	1.510550860459857958e+01	-1.758665427356306344e-03	6.115550766092515289e+01	2.244117662631607280e-01	0.000000000000000000e+00	0.000000000000000000e+00	6.149970929387793106e+00	1.000000000000000000e+00
2.667000000000000000e+03	1.415625550982931031e+02	4.857644377312259287e+00	-8.770724926656237996e-04	2.969615055499605916e+01	4.264810955792351921e-01	0.000000000000000000e+00	0.000000000000000000e+00	4.151924415350402597e+01	1.000000000000000000e+00
2.668000000000000000e+03	5.485628223898910960e+01	2.815806153425109670e+01	1.459426666066083794e-03	-5.047726980201133529e+01	3.060627409634403273e-01	0.000000000000000000e+00	0.000000000000000000e+00	4.395311302839048473e+00	1.000000000000000000e+00
2.671000000000000000e+03	6.666358828876899167e+01	1.962548140513224837e+01	9.719661680505949216e-04	-3.308240049366797564e+01	3.692492112718825936e-01	0.000000000000000000e+00	0.000000000000000000e+00	1.098182981132932312e+01	1.000000000000000000e+00
2.674000000000000000e+03	1.088052562060898509e+02	3.054031672186470914e+01	1.768647000627494078e-03	-6.151169685625652050e+01	2.668773455918462822e-01	0.000000000000000000e+00	0.000000000000000000e+00	4.353221571256327138e+01	1.000000000000000000e+00
2.683000000000000000e+03	4.020858919632289741e+01	3.066720428422463485e+01	1.696384655055937661e-03	-5.893303856035573318e+01	1.650349304216754964e-01	0.000000000000000000e+00	0.000000000000000000e+00	2.711560027894172009e+01	1.000000000000000000e+00
2.686000000000000000e+03	6.606557067803791483e+01	2.250189429980941114e+01	-1.800282987048631251e-03	6.264061674099909993e+01	2.477814028738904994e-01	0.000000000000000000e+00	0.000000000000000000e+00	2.711560027894172009e+01	1.000000000000000000e+00
2.688000000000000000e+03	1.220879893469991089e+02	9.344136833176829526e+00	9.063188903534050763e-04	-3.073979874308498594e+01	4.020500428685161998e-01	0.000000000000000000e+00	0.000000000000000000e+00	5.754683288479998282e+01	1.000000000000000000e+00
2.701000000000000000e+03	1.011293593430452660e+02	1.501944642836313726e+01	2.203061575806714023e-03	-7.701363966320356269e+01	1.661565436876101254e-01	0.000000000000000000e+00	0.000000000000000000e+00	1.201896577340321315e+01	1.000000000000000000e+00
2.702000000000000000e+03	1.113097802446191764e+02	8.630818365231355926e+00	-2.250884191516722924e-03	7.872017414886008169e+01	1.615916848805400985e-01	0.000000000000000000e+00	0.000000000000000000e+00	1.201896577340321315e+01	1.000000000000000000e+00
2.706000000000000000e+03	6.611768423984204901e+01	2.223933702799474332e+01	2.227742277528612942e-03	-7.789436247590005280e+01	2.918308068233933517e-01	0.000000000000000000e+00	0.000000000000000000e+00	3.574834560931329008e+01	1.000000000000000000e+00
2.724000000000000000e+03	4.373509661850991392e+01	1.045361224074328277e+01	-1.430195160200245421e-03	4.943415302374436493e+01	2.652881885945486129e-01	0.000000000000000000e+00	0.000000000000000000e+00	1.468039100507651007e+01	1.000000000000000000e+00
2.726000000000000000e+03	3.188052182181329997e+01	1.911288105811214777e+01	1.184087247814041106e-03	-4.065187222532936318e+01	3.218342783239078742e-01	0.000000000000000000e+00	0.000000000000000000e+00	1.468039100507651007e+01	1.000000000000000000e+00
2.728000000000000000e+03	5.915371550146593194e+01	7.660360397135278276e+00	-4.858727136270049249e-03	1.717802013415209501e+02	6.155880160839821702e-02	0.000000000000000000e+00	0.000000000000000000e+00	1.566959042603435037e+01	1.000000000000000000e+00
2.739000000000000000e+03	1.281497134940564138e+02	7.770818969054151815e+00	-1.771818141404852545e-03	6.162485798337364429e+01	1.537455473723629007e-01	0.000000000000000000e+00	0.000000000000000000e+00	2.389754992388068899e+01	1.000000000000000000e+00
2.742000000000000000e+03	6.830901864366215648e+01	1.547713764214417331e+01	-1.365187400327070016e-03	4.711437225868609602e+01	2.502455182895818586e-01	0.000000000000000000e+00	0.000000000000000000e+00	6.033486643450218168e+01	1.000000000000000000e+00
2.742000000000000000e+03	1.324189078483357491e+02	3.128394024058590972e+01	-1.618240093216256285e-03	5.614447529032062789e+01	2.049155289943260794e-01	0.000000000000000000e+00	0.000000000000000000e+00	2.389754992388068899e+01	1.000000000000000000e+00
2.764000000000000000e+03	1.394475719964395921e+02	2.460672307172360718e+01	-1.984932282957111750e-03	6.922976680194122423e+01	1.523580690549403149e-01	0.000000000000000000e+00	0.000000000000000000e+00	inf	1.000000000000000000e+00
2.781000000000000000e+03	1.299570319678452961e+02	2.589139759075770542e+01	-7.861481122802783592e-04	2.645154361723568570e+01	4.287399836135901143e-01	0.000000000000000000e+00	0.000000000000000000e+00	inf	1.000000000000000000e+00
2.789000000000000000e+03	1.065167902954103738e+02	1.513539438094547407e+01	-1.058080115740364429e-03	3.615534870544586710e+01	3.841913135104593202e-01	0.000000000000000000e+00	0.000000000000000000e+00	4.472512580232638868e+01	1.000000000000000000e+00
2.794000000000000000e+03	6.233782754426252382e+01	2.210361712900772346e+01	-1.270711990257339125e-03	4.374304798173330511e+01	3.225291998114886427e-01	0.000000000000000000e+00	0.000000000000000000e+00	2.337041030344671810e+01	1.000000000000000000e+00
2.795000000000000000e+03	1.121502411376199859e+01	1.724334154870217262e+01	-2.238102972142292507e-03	7.826408049301595327e+01	1.330090955593777879e-01	0.000000000000000000e+00	0.000000000000000000e+00	5.135331838654742853e+01	1.000000000000000000e+00
2.799000000000000000e+03	8.566156362335476615e+01	2.062733359787305787e+01	-1.626876217714310529e-03	5.645265258383633977e+01	1.876664354853234684e-01	0.000000000000000000e+00	0.000000000000000000e+00	1.616357132604150948e+01	1.000000000000000000e+00
2.804000000000000000e+03	1.009125095005354495e+02	2.598174186240955308e+01	1.283992749475738925e-03	-4.421696755441691806e+01	3.078876027189849651e-01	0.000000000000000000e+00	0.000000000000000000e+00	1.616357132604150948e+01	1.000000000000000000e+00
2.805000000000000000e+03	7.407411317068107337e+01	2.691069588641598642e+01	-9.819608249405184942e-04	3.343905657367803030e+01	3.867215133307505548e-01	0.000000000000000000e+00	0.000000000000000000e+00	2.685446840168426519e+01	1.000000000000000000e+00
2.821000000000000000e+03	8.955898311657307431e+01	2.479694202968802230e+01	-1.906642391168137654e-03	6.643601747993918138e+01	2.314674882587191007e-01	0.000000000000000000e+00	0.000000000000000000e+00	6.629452748991701583e+01	1.000000000000000000e+00
2.824000000000000000e+03	2.415447633705917596e+01	1.397036048056164326e+01	-1.457521519973972116e-03	5.040928528342880099e+01	2.929090023948998089e-01	0.000000000000000000e+00	0.000000000000000000e+00	6.629452748991701583e+01	1.000000000000000000e+00
2.836000000000000000e+03	1.019324022604183142e+02	1.170424165334481081e+01	9.590753662496384613e-04	-3.262239642457873146e+01	3.596558327615053674e-01	0.000000000000000000e+00	0.000000000000000000e+00	3.604848844786257445e+01	1.000000000000000000e+00
2.845000000000000000e+03	6.113865992278273609e+01	7.696190713109419157e+00	-1.549993237737601250e-03	5.370910845220838326e+01	2.489486787712715810e-01	0.000000000000000000e+00	0.000000000000000000e+00	7.670538454859655531e+01	1.000000000000000000e+00
2.852000000000000000e+03	2.182074067174001897e+01	1.209320021983835503e+01	-8.025782441518294766e-04	2.703784752860492446e+01	4.690245967531317950e-01	0.000000000000000000e+00	0.000000000000000000e+00	7.219148343996090489e+01	1.000000000000000000e+00
2.852000000000000000e+03	9.376496015990133515e+01	1.806308828423453150e+01	-1.497847834561672441e-03	5.184831670196622611e+01	2.698021123715210745e-01	0.000000000000000000e+00	0.000000000000000000e+00	7.219148343996090489e+01	1.000000000000000000e+00
2.866000000000000000e+03	7.726562160545825009e+01	2.882566246950350930e+01	-1.316212382958949038e-03	4.536671469471823315e+01	2.894975928131464649e-01	0.000000000000000000e+00	0.000000000000000000e+00	1.996207388008567207e+01	1.000000000000000000e+00
2.867000000000000000e+03	1.427773659869859912e+01	2.051639457149700618e+01	-1.031244675098951305e-03	3.519773473530965902e+01	3.585646844346104256e-01	0.000000000000000000e+00	0.000000000000000000e+00	4.728013002018256117e+01	1.000000000000000000e+00
2.869000000000000000e+03	6.140404454126114331e+01	1.670564734449087751e+01	-2.173288123178493663e-03	7.595118369100786992e+01	1.525237694855892112e-01	0.000000000000000000e+00	0.000000000000000000e+00	1.996207388008567207e+01	1.000000000000000000e+00
2.872000000000000000e+03	1.291778697329632735e+02	3.176042256777027362e+01	-1.614665686774169589e-03	5.601692375913373922e+01	2.118112757459448270e-01	0.000000000000000000e+00	0.000000000000000000e+00	6.942577070612082935e+01	1.000000000000000000e+00
2.885000000000000000e+03	6.131661701847180268e+01	2.371198118917735087e+01	-1.886714024268376427e-03	6.572488018950986088e+01	2.034249907828864501e-01	0.000000000000000000e+00	0.000000000000000000e+00	inf	1.000000000000000000e+00
2.892000000000000000e+03	8.901453284570322921e+01	2.096202232344149863e+01	-9.135733817819098948e-03	3.244037935286627885e+02	3.137219966570958807e-02	0.000000000000000000e+00	0.000000000000000000e+00	inf	1.000000000000000000e+00
2.901000000000000000e+03	1.349895167023537681e+02	8.827665285305547727e+00	8.668404810582011014e-04	-2.933102454909985468e+01	4.134575948769410036e-01	0.000000000000000000e+00	0.000000000000000000e+00	9.971160970136267565e+01	1.000000000000000000e+00
2.902000000000000000e+03	3.488595541390281340e+01	1.734702604488483857e+01	-2.796322239501761262e-03	9.818395346866904561e+01	1.112187592849612772e-01	0.000000000000000000e+00	0.000000000000000000e+00	1.182803920396711739e+01	1.000000000000000000e+00
2.903000000000000000e+03	3.732347438126805628e+01	2.892117883004875978e+01	1.145460663472632140e-03	-3.927349512773496087e+01	3.281953088089241133e-01	0.000000000000000000e+00	0.000000000000000000e+00	1.182803920396711739e+01	1.000000000000000000e+00
2.907000000000000000e+03	9.584579720232439115e+01	1.933880605699545185e+01	-9.017049854265881195e-04	3.057515304660323352e+01	4.195384541493846209e-01	0.000000000000000000e+00	0.000000000000000000e+00	5.930163687735511502e+01	1.000000000000000000e+00
2.914000000000000000e+03	9.871751861119518878e+01	2.397788352259155076e+01	-1.869027378863966559e-03	6.509373800144491895e+01	2.166237547447031897e-01	0.000000000000000000e+00	0.000000000000000000e+00	6.966151475331135146e+01	1.000000000000000000e+00
2.917000000000000000e+03	3.116102693113506916e+01	6.982382070507727967e+00	-1.737310196712713332e-03	6.039345320193383770e+01	1.772612605201464575e-01	0.000000000000000000e+00	0.000000000000000000e+00	6.966151475331135146e+01	1.000000000000000000e+00
2.922000000000000000e+03	1.436351943029987126e+02	1.577140569036173723e+01	-1.845338468170711586e-03	6.424840692899134353e+01	1.932537382976793339e-01	0.000000000000000000e+00	0.000000000000000000e+00	9.177450574872291611e+01	1.000000000000000000e+00
2.927000000000000000e+03	5.256261142453910651e+01	2.710033120289305586e+01	-1.166323825983212525e-03	4.001799029546184983e+01	3.571527987524943937e-01	0.000000000000000000e+00	0.000000000000000000e+00	9.177450574872291611e+01	1.000000000000000000e+00
2.943000000000000000e+03	3.680724797834324136e+01	1.912022433114994868e+01	-1.023455076067016556e-03	3.491976542769081249e+01	3.538781734051018590e-01	0.000000000000000000e+00	0.000000000000000000e+00	1.492736828793683124e+01	1.000000000000000000e+00
2.944000000000000000e+03	2.846725381275037492e+01	6.739964991314652210e+00	-9.067503425087506405e-04	3.075519497290379789e+01	4.016179790138066918e-01	0.000000000000000000e+00	0.000000000000000000e+00	1.492736828793683124e+01	1.000000000000000000e+00
2.946000000000000000e+03	7.645955257437051955e+01	1.262669148001552699e+01	-1.818016317334748312e-03	6.327342486388189258e+01	2.354628091459683992e-01	0.000000000000000000e+00	0.000000000000000000e+00	4.735060230490207189e+00	1.000000000000000000e+00
2.947000000000000000e+03	9.804295577116809568e+01	2.370342972798716374e+01	-1.976888624981308022e-03	6.894273148355185299e+01	1.739421553728994763e-01	0.000000000000000000e+00	0.000000000000000000e+00	2.425979026639780400e+01	1.000000000000000000e+00
2.951000000000000000e+03	7.741423851969850034e+01	7.988871934996208957e+00	8.922151817032557622e-04	-3.023651248762207899e+01	4.567034836293054623e-01	0.000000000000000000e+00	0.000000000000000000e+00	4.735060230490207189e+00	1.000000000000000000e+00
2.966000000000000000e+03	1.359103070851187454e+02	2.677349084159696702e+01	-1.837177978418905525e-03	6.395720250667889673e+01	2.140409738421469310e-01	0.000000000000000000e+00	0.000000000000000000e+00	inf	1.000000000000000000e+00
2.973000000000000000e+03	7.072242683725875168e+01	2.163180208762977941e+01	-1.831791793806081996e-03	6.376499826081259670e+01	1.917670386884040568e-01	0.000000000000000000e+00	0.000000000000000000e+00	inf	1.000000000000000000e+00
2.980000000000000000e+03	1.362302053621514517e+02	2.812018889358869700e+01	1.192973375007783457e-03	-4.096897078371871004e+01	3.385912586367725297e-01	0.000000000000000000e+00	0.000000000000000000e+00	inf	1.000000000000000000e+00
# Refeyn DiscoverMP; 2.5.0; Refeyn Ltd; www.refeyn.com; email: support@refeyn.com
# Time created: 2023-12-12 11:23:49
# Time changed: 2023-12-12 11:23:49
# Version commit: 9030afcf455317b138b980710ce31c5fb2ce0e6f
