# Supplementary material for: Structural basis for higher-order DNA binding by a bacterial transcriptional regulator
Source: PLoS Genet. 2025 Jun 27;21(6):e1011749. doi: 10.1371/journal.pgen.1011749 (PMC12204516; doi:10.1371/journal.pgen.1011749)
Supplement: S1 Appendix — (ZIP) [file pgen.1011749.s012.zip › Raw data files/Figure 5/Figure5D_MP_Xre2_RES2_10nM_60sec2.csv]

frame_indices	x_coords	y_coords	contrasts	masses_kDa	fit_errors	diffblur_errors	frame_signal_scores	neareast_neighbour_distances	selections
5.000000000000000000e+00	3.016752984537434301e+01	1.118961460213053272e+01	-1.321761661087584704e-03	4.556473887964449432e+01	3.547035351005440873e-01	0.000000000000000000e+00	0.000000000000000000e+00	1.036172419451954241e+01	1.000000000000000000e+00
5.000000000000000000e+00	4.592234052158712387e+01	1.138317761657049054e+01	-2.392463740310695180e-03	8.377239429394168724e+01	1.328723888401344144e-01	0.000000000000000000e+00	0.000000000000000000e+00	7.314487229146544145e+00	1.000000000000000000e+00
6.000000000000000000e+00	1.349242496727442244e+02	3.159440909544416343e+01	-2.148569020545381281e-03	7.506909055428593547e+01	2.423662829864248192e-01	0.000000000000000000e+00	0.000000000000000000e+00	1.421254558332564955e+01	1.000000000000000000e+00
7.000000000000000000e+00	1.364767109755130150e+02	1.440675008695382964e+01	-1.450562452054271695e-03	5.016095320839114891e+01	2.773693299713315685e-01	0.000000000000000000e+00	0.000000000000000000e+00	5.093735855450565175e+00	1.000000000000000000e+00
7.000000000000000000e+00	6.501683894448876799e+01	1.961573924743068176e+01	-2.752661535351327935e-03	9.662593544321070738e+01	1.353331042934415862e-01	0.000000000000000000e+00	0.000000000000000000e+00	7.893734859644241375e+00	1.000000000000000000e+00
7.000000000000000000e+00	1.074434569005348692e+02	3.012867964524269837e+01	1.185796995692060514e-03	-4.071288402220201874e+01	4.509303922475531579e-01	0.000000000000000000e+00	0.000000000000000000e+00	1.147956056590279594e+01	1.000000000000000000e+00
9.000000000000000000e+00	3.980239724842628846e+01	7.377179893325839899e+00	-3.430913030273697890e-03	1.208291194148240493e+02	1.829341638939060433e-01	0.000000000000000000e+00	0.000000000000000000e+00	7.314487229146544145e+00	1.000000000000000000e+00
9.000000000000000000e+00	1.087615953459685443e+02	1.872504768762059157e+01	-2.852752001796883888e-03	1.001976311804440627e+02	1.875535915619475080e-01	0.000000000000000000e+00	0.000000000000000000e+00	5.287912322924326780e+00	1.000000000000000000e+00
1.000000000000000000e+01	6.907687868448772406e+01	1.284616560177234490e+01	-1.897126363138302695e-03	6.609644111511084930e+01	2.077893906190650952e-01	0.000000000000000000e+00	0.000000000000000000e+00	6.735785015375432394e+00	1.000000000000000000e+00
1.100000000000000000e+01	1.643300278282760374e+01	2.806837154244523802e+01	-2.122078460555871116e-03	7.412378353802854747e+01	2.614837137820519297e-01	0.000000000000000000e+00	0.000000000000000000e+00	1.651486931025736027e+01	1.000000000000000000e+00
1.100000000000000000e+01	3.286816384102736777e+01	2.968898541561627624e+01	-2.451661470300967819e-03	8.588484603254117644e+01	3.256698882198892919e-01	0.000000000000000000e+00	0.000000000000000000e+00	6.718919441982255769e+00	1.000000000000000000e+00
1.200000000000000000e+01	1.431785019889223918e+02	1.659971541626801894e+01	-3.001166614884967585e-03	1.054937583715206415e+02	1.165373064384273016e-01	0.000000000000000000e+00	0.000000000000000000e+00	7.051460821914050214e+00	1.000000000000000000e+00
1.200000000000000000e+01	3.414239031080519027e+01	2.309199933320222442e+01	-2.101756301552027036e-03	7.339859390445950282e+01	3.072467519882021714e-01	0.000000000000000000e+00	0.000000000000000000e+00	6.032120311307147986e+00	1.000000000000000000e+00
1.300000000000000000e+01	1.051078059846279587e+02	2.254759134831163792e+01	-2.269338674645701801e-03	7.937871637636055766e+01	1.926488693399210916e-01	0.000000000000000000e+00	0.000000000000000000e+00	5.287912322924326780e+00	1.000000000000000000e+00
1.300000000000000000e+01	6.877565561270625949e+01	1.957521192605803506e+01	-1.888298300110275666e-03	6.578141455758768075e+01	3.043064371006949376e-01	0.000000000000000000e+00	0.000000000000000000e+00	6.676844137173308269e+00	1.000000000000000000e+00
1.300000000000000000e+01	9.111374773702515029e+01	2.934617555220508933e+01	-1.781761879541264451e-03	6.197969704422771997e+01	2.413252794879080509e-01	0.000000000000000000e+00	0.000000000000000000e+00	1.149050584567961586e+01	1.000000000000000000e+00
1.300000000000000000e+01	1.058768356659132337e+02	2.889035665838898836e+01	-1.564698227240867399e-03	5.423385121932742692e+01	3.734026891233698242e-01	0.000000000000000000e+00	0.000000000000000000e+00	6.389215791426860136e+00	1.000000000000000000e+00
1.300000000000000000e+01	1.266666409934647817e+02	3.021663599324908134e+01	-2.146626935467800881e-03	7.499978788002263741e+01	1.824851004283281064e-01	0.000000000000000000e+00	0.000000000000000000e+00	1.390899267424040708e+01	1.000000000000000000e+00
1.400000000000000000e+01	6.991368301015073428e+01	2.615435634420020961e+01	-2.116423108343472737e-03	7.392197413392747762e+01	2.463661181439215087e-01	0.000000000000000000e+00	0.000000000000000000e+00	6.676844137173308269e+00	1.000000000000000000e+00
1.400000000000000000e+01	9.687353547328673642e+01	1.940351143121578303e+01	-1.477540860727134375e-03	5.112366894622435609e+01	2.857710922750570370e-01	0.000000000000000000e+00	0.000000000000000000e+00	8.192231371329555145e+00	1.000000000000000000e+00
1.500000000000000000e+01	4.979632335573878521e+01	9.383314916118527194e+00	-1.522082888828342646e-03	5.271313673018509149e+01	2.840965869298442970e-01	0.000000000000000000e+00	0.000000000000000000e+00	1.652569394524177326e+01	1.000000000000000000e+00
1.500000000000000000e+01	4.016812356333444711e+01	2.281448497420898747e+01	-2.238800799550320474e-03	7.828898223707899717e+01	2.116621130430755837e-01	0.000000000000000000e+00	0.000000000000000000e+00	6.032120311307147986e+00	1.000000000000000000e+00
1.600000000000000000e+01	7.002975035958512251e+01	1.098545803823832578e+01	-1.838352401734450088e-03	6.399911142067241343e+01	2.143881701134887630e-01	0.000000000000000000e+00	0.000000000000000000e+00	4.398478909021990013e+00	1.000000000000000000e+00
1.700000000000000000e+01	8.227421730709076542e+01	2.102114825633575990e+01	-1.970551195786271817e-03	6.871658238419441034e+01	2.375798687545676025e-01	0.000000000000000000e+00	0.000000000000000000e+00	1.214262647447846710e+01	1.000000000000000000e+00
1.800000000000000000e+01	1.273889533502356528e+02	1.584798773057399224e+01	-2.366355680037657803e-03	8.284073665564541500e+01	2.767678668457217439e-01	0.000000000000000000e+00	0.000000000000000000e+00	8.427261240010778920e+00	1.000000000000000000e+00
1.900000000000000000e+01	9.580895746876909413e+01	1.128074536824847840e+01	-2.044095171241953890e-03	7.134097522561589244e+01	3.032998146882754931e-01	0.000000000000000000e+00	0.000000000000000000e+00	6.783924318146564048e+00	1.000000000000000000e+00
2.000000000000000000e+01	2.390358707949811645e+01	2.001431727288204954e+01	-1.957280004247500833e-03	6.824300423104612889e+01	2.597316552179690374e-01	0.000000000000000000e+00	0.000000000000000000e+00	3.772490042150173029e+00	1.000000000000000000e+00
2.100000000000000000e+01	5.852870345159962540e+01	1.387229168933598800e+01	-1.975957142113869257e-03	6.890949182042422194e+01	2.321154398151902276e-01	0.000000000000000000e+00	0.000000000000000000e+00	8.280809159869043867e+00	1.000000000000000000e+00
2.100000000000000000e+01	6.680880158631731547e+01	1.398080538255348593e+01	-1.608351216624585725e-03	5.579159394584503673e+01	3.350469661450296011e-01	0.000000000000000000e+00	0.000000000000000000e+00	4.398478909021990013e+00	1.000000000000000000e+00
2.100000000000000000e+01	1.406719787170895017e+02	3.134744413769593052e+01	-1.640645158591469421e-03	5.694399276021484724e+01	3.392819733795209292e-01	0.000000000000000000e+00	0.000000000000000000e+00	2.041254300210427530e+01	1.000000000000000000e+00
2.200000000000000000e+01	3.853464407935783242e+01	2.286305437656321971e+01	-1.726125270934294326e-03	5.999432276381383389e+01	2.883841798095654330e-01	0.000000000000000000e+00	0.000000000000000000e+00	1.490580866706110008e+01	1.000000000000000000e+00
2.300000000000000000e+01	1.266742442202215244e+02	7.451088132099418004e+00	-1.714207992202187308e-03	5.956905854876452366e+01	3.295957338913415580e-01	0.000000000000000000e+00	0.000000000000000000e+00	6.132843704910865945e+00	1.000000000000000000e+00
2.300000000000000000e+01	9.497854698290318254e+01	1.801365317834838109e+01	-1.794293926169838278e-03	6.242689905168798248e+01	2.822734918219488298e-01	0.000000000000000000e+00	0.000000000000000000e+00	5.211011057843231598e+00	1.000000000000000000e+00
2.300000000000000000e+01	7.443859265143803583e+00	2.597887638162222501e+01	-1.379408768439467376e-03	4.762185715378652873e+01	3.663971940349098899e-01	0.000000000000000000e+00	0.000000000000000000e+00	1.374011961749500621e+01	1.000000000000000000e+00
2.400000000000000000e+01	1.226144949225760001e+02	1.204784868156591315e+01	-1.626872332184468428e-03	5.645251392996782869e+01	3.981991533391487925e-01	0.000000000000000000e+00	0.000000000000000000e+00	6.132843704910865945e+00	1.000000000000000000e+00
2.500000000000000000e+01	3.763459793479142235e+01	6.012722535771399812e+00	-8.534026531745094466e-04	2.885150003218730319e+01	4.477167024501876869e-01	0.000000000000000000e+00	0.000000000000000000e+00	1.687435231963441851e+01	1.000000000000000000e+00
2.600000000000000000e+01	8.070912754391920885e+01	1.270904744196899117e+01	-1.727825084800650333e-03	6.005498006871165728e+01	1.986075006999619141e-01	0.000000000000000000e+00	0.000000000000000000e+00	1.395838206910173085e+01	1.000000000000000000e+00
2.700000000000000000e+01	9.618980388334293252e+01	1.294537013908335510e+01	-2.072709812774945273e-03	7.236207940082161372e+01	1.688712638935769839e-01	0.000000000000000000e+00	0.000000000000000000e+00	5.211011057843231598e+00	1.000000000000000000e+00
2.800000000000000000e+01	1.081814287975371229e+02	1.521969344206321217e+01	-1.523414326826698795e-03	5.276064866206030501e+01	3.247271333705954444e-01	0.000000000000000000e+00	0.000000000000000000e+00	8.240110991737656931e+00	1.000000000000000000e+00
2.900000000000000000e+01	5.399567623436978892e+01	2.140852678689074295e+01	-3.441589645451641893e-03	1.212101109545116628e+02	9.331706683341267627e-02	0.000000000000000000e+00	0.000000000000000000e+00	1.045297998605300904e+01	1.000000000000000000e+00
3.000000000000000000e+01	1.427357414084753771e+02	3.090644888931879919e+01	1.055764721313378653e-03	-3.607272460848077600e+01	4.499110720143110198e-01	0.000000000000000000e+00	0.000000000000000000e+00	5.111966222135764681e+00	1.000000000000000000e+00
3.100000000000000000e+01	4.225246547662402463e+01	1.043060654616393457e+01	-1.941000844506219312e-03	6.766208771103666209e+01	2.114626908438670405e-01	0.000000000000000000e+00	0.000000000000000000e+00	1.000461220064159384e+01	1.000000000000000000e+00
3.200000000000000000e+01	1.596148629148585307e+01	8.040324089213287451e+00	-1.657128820325245349e-03	5.753220686730514899e+01	3.082487666422810690e-01	0.000000000000000000e+00	0.000000000000000000e+00	1.152993314073698450e+01	1.000000000000000000e+00
3.300000000000000000e+01	1.049588439480442617e+02	2.280351675514051735e+01	1.881578614113890453e-03	-6.554162474861630017e+01	1.894064678746152364e-01	0.000000000000000000e+00	0.000000000000000000e+00	4.895814140645767587e+00	1.000000000000000000e+00
3.300000000000000000e+01	5.223432115044533219e+01	1.110501190811475247e+01	-2.566861562693922415e-03	8.999572385678048647e+01	2.269579865846982347e-01	0.000000000000000000e+00	0.000000000000000000e+00	1.000461220064159384e+01	1.000000000000000000e+00
3.300000000000000000e+01	6.399406549189035331e+01	9.340538671833511941e+00	-1.830338192448406317e-03	6.371312696919791563e+01	3.156376350685843324e-01	0.000000000000000000e+00	0.000000000000000000e+00	1.189138144950791620e+01	1.000000000000000000e+00
3.300000000000000000e+01	6.668490341208368477e+00	1.486524786153421474e+01	-1.758916429854418245e-03	6.116446460342305613e+01	3.095951092262085869e-01	0.000000000000000000e+00	0.000000000000000000e+00	1.152993314073698450e+01	1.000000000000000000e+00
3.400000000000000000e+01	9.392449413199101116e+01	7.726670840101042437e+00	-2.522263331415649980e-03	8.840425048072825120e+01	1.070460671872038860e-01	0.000000000000000000e+00	0.000000000000000000e+00	1.868336582655483014e+01	1.000000000000000000e+00
3.400000000000000000e+01	1.377079613949855741e+02	2.998252963299307439e+01	-1.895123153248342478e-03	6.602495722180071880e+01	3.135412321400967706e-01	0.000000000000000000e+00	0.000000000000000000e+00	5.111966222135764681e+00	1.000000000000000000e+00
3.500000000000000000e+01	2.764682063298743486e+01	2.324061181102987206e+01	-2.985836068070023969e-03	1.049466927952184818e+02	1.128083999184411601e-01	0.000000000000000000e+00	0.000000000000000000e+00	1.389256999931802206e+01	1.000000000000000000e+00
3.500000000000000000e+01	6.886464987645568669e+01	3.027222372193745059e+01	-1.663222629501535975e-03	5.774966246553947258e+01	2.722290018715549653e-01	0.000000000000000000e+00	0.000000000000000000e+00	1.659206763152810638e+01	1.000000000000000000e+00
3.600000000000000000e+01	4.515049480139560245e+01	2.971434580428050509e+01	-2.780468195532287325e-03	9.761820706669297465e+01	2.018501112254209584e-01	0.000000000000000000e+00	0.000000000000000000e+00	7.162888070446302713e+00	1.000000000000000000e+00
3.600000000000000000e+01	1.431310654858932878e+02	2.391593000537852731e+01	-1.932108778577808434e-03	6.734477723083244882e+01	3.069190626591358217e-01	0.000000000000000000e+00	0.000000000000000000e+00	8.137179426717402464e+00	1.000000000000000000e+00
3.800000000000000000e+01	1.321196132128626743e+02	1.326992646635383721e+01	-2.681276006283118355e-03	9.407856605901704938e+01	3.073069976204838571e-01	0.000000000000000000e+00	0.000000000000000000e+00	7.250223006712232632e+00	1.000000000000000000e+00
3.800000000000000000e+01	1.082247548175022303e+02	2.645082018267480350e+01	-2.452993739265167845e-03	8.593238761716222029e+01	1.735352800334547529e-01	0.000000000000000000e+00	0.000000000000000000e+00	4.895814140645767587e+00	1.000000000000000000e+00
3.900000000000000000e+01	5.230124056274527788e+01	2.929745185339898228e+01	-3.637482269146085235e-03	1.282004755102157390e+02	1.956667548047342775e-01	0.000000000000000000e+00	0.000000000000000000e+00	7.162888070446302713e+00	1.000000000000000000e+00
3.900000000000000000e+01	2.830563609766835853e+01	8.181319399666271863e+00	-2.489088305924615045e-03	8.722041048740190661e+01	4.583476906338699308e-01	0.000000000000000000e+00	0.000000000000000000e+00	5.916499316075056747e+00	1.000000000000000000e+00
4.000000000000000000e+01	3.389648242337913331e+01	1.083314516019138551e+01	-3.318277490800713124e-03	1.168097568273245628e+02	2.400829313493185735e-01	0.000000000000000000e+00	0.000000000000000000e+00	6.187870595115759542e+00	1.000000000000000000e+00
4.000000000000000000e+01	1.162664578827405961e+02	2.114730384307097566e+01	-1.818643170771716859e-03	6.329579392487441680e+01	2.043379400872460394e-01	0.000000000000000000e+00	0.000000000000000000e+00	9.633082256158145285e+00	1.000000000000000000e+00
4.100000000000000000e+01	9.554925358425933268e+01	2.837661310310575402e+01	-1.996110658014609972e-03	6.962866347971602465e+01	1.696985710794255420e-01	0.000000000000000000e+00	0.000000000000000000e+00	4.233824759484610567e+00	1.000000000000000000e+00
4.200000000000000000e+01	8.264034060853053631e+01	1.259937574440364294e+01	-2.669064071691219873e-03	9.364278714545805826e+01	1.583521353914151275e-01	0.000000000000000000e+00	0.000000000000000000e+00	8.690637021546674390e+00	1.000000000000000000e+00
4.200000000000000000e+01	1.274602542208981077e+02	1.954801445169966101e+01	-1.745349629536601006e-03	6.068033774715146933e+01	1.956782287490034244e-01	0.000000000000000000e+00	0.000000000000000000e+00	7.818184889585602981e+00	1.000000000000000000e+00
4.200000000000000000e+01	8.050472832991454197e+01	2.102352745455833727e+01	-2.546428870183338900e-03	8.926658987097827946e+01	2.491264524374152689e-01	0.000000000000000000e+00	0.000000000000000000e+00	8.690637021546674390e+00	1.000000000000000000e+00
4.300000000000000000e+01	1.322404539114949955e+02	6.020710565815805992e+00	-1.556768540522744659e-03	5.395088292819531262e+01	2.783642008151147040e-01	0.000000000000000000e+00	0.000000000000000000e+00	7.250223006712232632e+00	1.000000000000000000e+00
4.400000000000000000e+01	2.674101664399218592e+01	1.388718744250556369e+01	-2.988983230473446061e-03	1.050589982618614897e+02	1.258995670447227155e-01	0.000000000000000000e+00	0.000000000000000000e+00	5.916499316075056747e+00	1.000000000000000000e+00
4.400000000000000000e+01	2.975009003813176633e+01	3.021687178028754772e+01	-2.310656878940837555e-03	8.085314305646147659e+01	2.451192625608096254e-01	0.000000000000000000e+00	0.000000000000000000e+00	1.102511484962966115e+01	1.000000000000000000e+00
4.400000000000000000e+01	8.696492070551806819e+01	3.235572825744318948e+01	-1.761173964721139120e-03	6.124502400080091036e+01	2.961368099863167513e-01	0.000000000000000000e+00	0.000000000000000000e+00	6.214636223881771393e+00	1.000000000000000000e+00
4.500000000000000000e+01	8.079527373377490562e+01	3.160929698850818781e+01	-1.933223744994662071e-03	6.738456444473659701e+01	3.205620320372635224e-01	0.000000000000000000e+00	0.000000000000000000e+00	6.214636223881771393e+00	1.000000000000000000e+00
4.600000000000000000e+01	9.385750905106388586e+01	2.449546990445561434e+01	-3.471923781836716485e-03	1.222925747441889683e+02	1.432408445413154707e-01	0.000000000000000000e+00	0.000000000000000000e+00	4.233824759484610567e+00	1.000000000000000000e+00
4.600000000000000000e+01	9.129087404151208318e+01	5.247577100192795108e+00	-2.180205193159041009e-03	7.619801708324811784e+01	1.209720039714513584e-01	0.000000000000000000e+00	0.000000000000000000e+00	3.698790930732720028e+00	1.000000000000000000e+00
4.600000000000000000e+01	3.310859348915477796e+01	1.059689287874701868e+01	-1.044652281960838655e-03	3.567618082488954911e+01	4.822125528440590614e-01	0.000000000000000000e+00	0.000000000000000000e+00	7.167431422437874566e+00	1.000000000000000000e+00
4.600000000000000000e+01	1.178369835090697677e+02	2.751593639835421712e+01	-1.834502373917760694e-03	6.386172443038818614e+01	2.135709970064763041e-01	0.000000000000000000e+00	0.000000000000000000e+00	1.249380323764995282e+01	1.000000000000000000e+00
4.700000000000000000e+01	3.643624450353324562e+01	2.145054439007924429e+01	-1.873058664007365079e-03	6.523759310047256577e+01	2.994225968096654311e-01	0.000000000000000000e+00	0.000000000000000000e+00	7.796427499700414820e+00	1.000000000000000000e+00
4.700000000000000000e+01	4.472746776842668481e+01	1.408202087782542833e+01	-1.734866914216828815e-03	6.030626546083009742e+01	2.321661627113209558e-01	0.000000000000000000e+00	0.000000000000000000e+00	1.049441548661176604e+01	1.000000000000000000e+00
4.700000000000000000e+01	6.996203277080634564e+01	2.459878906342103022e+01	-2.032573127199354540e-03	7.092981483189794290e+01	2.000008182445949245e-01	0.000000000000000000e+00	0.000000000000000000e+00	8.686557894284515413e+00	1.000000000000000000e+00
4.800000000000000000e+01	1.242103722452098502e+01	1.299884460506124562e+01	-2.590888325625594155e-03	9.085311107646387541e+01	1.869656233675482948e-01	0.000000000000000000e+00	0.000000000000000000e+00	4.655827449563521014e+00	1.000000000000000000e+00
4.800000000000000000e+01	1.435420107055575158e+02	2.675334600393192375e+01	-2.157039683264778008e-03	7.537136339805240937e+01	2.092717087446372970e-01	0.000000000000000000e+00	0.000000000000000000e+00	1.021187196999369284e+01	1.000000000000000000e+00
4.800000000000000000e+01	8.276984028005016114e+01	2.380613918709501675e+01	-2.023561746753432204e-03	7.060824665194749628e+01	2.348969586114066921e-01	0.000000000000000000e+00	0.000000000000000000e+00	8.049110803028160177e+00	1.000000000000000000e+00
4.900000000000000000e+01	1.234517995806394453e+02	8.594964597076256041e+00	-1.768868152713737969e-03	6.151958859651679035e+01	3.427099569651315125e-01	0.000000000000000000e+00	0.000000000000000000e+00	8.501835726726520548e+00	1.000000000000000000e+00
4.900000000000000000e+01	1.319535552872481503e+02	8.558077886871068074e+00	-1.693261360342719363e-03	5.882158480447386495e+01	3.352701487997744589e-01	0.000000000000000000e+00	0.000000000000000000e+00	8.501835726726520548e+00	1.000000000000000000e+00
4.900000000000000000e+01	1.371280434687912191e+02	1.623358000477332297e+01	-1.499049131703532323e-03	5.189118459971017217e+01	3.476201258761103530e-01	0.000000000000000000e+00	0.000000000000000000e+00	8.088658742864875961e+00	1.000000000000000000e+00
5.000000000000000000e+01	4.360465112756985206e+01	2.451619737607634875e+01	-2.159681289681912239e-03	7.546562826377424926e+01	1.495252614533664204e-01	0.000000000000000000e+00	0.000000000000000000e+00	7.796427499700414820e+00	1.000000000000000000e+00
5.000000000000000000e+01	1.099519121435318283e+02	1.219385781861971374e+01	-2.564830821520363603e-03	8.992325751857065086e+01	1.763275209471616423e-01	0.000000000000000000e+00	0.000000000000000000e+00	1.397136332770168465e+01	1.000000000000000000e+00
5.000000000000000000e+01	7.103437722892553552e+01	1.597867506104857327e+01	-1.934074237832861080e-03	6.741491400501560349e+01	2.024571271886076440e-01	0.000000000000000000e+00	0.000000000000000000e+00	8.686557894284515413e+00	1.000000000000000000e+00
5.100000000000000000e+01	2.234563632635171615e+01	1.162779831460168189e+01	-1.900751144781526398e-03	6.622579026896403320e+01	2.422313334141871222e-01	0.000000000000000000e+00	0.000000000000000000e+00	1.001885398948613748e+01	1.000000000000000000e+00
5.100000000000000000e+01	1.107320533355272474e+01	3.046037152020020500e+01	-2.678153308830255163e-03	9.396713361617666749e+01	1.730802426781047343e-01	0.000000000000000000e+00	0.000000000000000000e+00	1.524355848694778182e+01	1.000000000000000000e+00
5.100000000000000000e+01	8.953210655690233466e+01	8.501465740627516254e+00	-1.764981633204661332e-03	6.138089941205990385e+01	2.398183161088194293e-01	0.000000000000000000e+00	0.000000000000000000e+00	3.671122911568201364e+00	1.000000000000000000e+00
5.200000000000000000e+01	3.352097725768698666e+01	1.054860867074305020e+01	-2.149764994445168761e-03	7.511176849386809806e+01	2.740791564266983338e-01	0.000000000000000000e+00	0.000000000000000000e+00	1.122732805341454387e+01	1.000000000000000000e+00
5.200000000000000000e+01	1.338238325648378577e+02	2.361657333815241344e+01	-1.727630530733946989e-03	6.004803747012677206e+01	2.476249059441122391e-01	0.000000000000000000e+00	0.000000000000000000e+00	8.088658742864875961e+00	1.000000000000000000e+00
5.400000000000000000e+01	7.457511859962261269e+01	3.146724368517578796e+01	-1.466060485373618400e-03	5.071399548612217956e+01	3.200046870772708107e-01	0.000000000000000000e+00	0.000000000000000000e+00	1.028374677790655234e+01	1.000000000000000000e+00
5.500000000000000000e+01	8.588320290621267361e+01	8.904759157167697836e+00	1.097633032570750986e-03	-3.756678167658784417e+01	3.918779809015650040e-01	0.000000000000000000e+00	0.000000000000000000e+00	3.671122911568201364e+00	1.000000000000000000e+00
5.600000000000000000e+01	6.873960274119551173e+01	2.299952838185168602e+01	-1.928505912535270934e-03	6.721621012806095052e+01	1.990966597187849851e-01	0.000000000000000000e+00	0.000000000000000000e+00	1.028374677790655234e+01	1.000000000000000000e+00
5.600000000000000000e+01	5.384768978253944027e+01	4.606640194029353985e+00	-1.763052615374409611e-03	6.131206303826694892e+01	2.221515673616902831e-01	0.000000000000000000e+00	0.000000000000000000e+00	1.930442694528493064e+01	1.000000000000000000e+00
5.600000000000000000e+01	1.051647666593649788e+01	1.522698291045050212e+01	-2.090451937696524709e-03	7.299520135741012439e+01	2.740658462939395967e-01	0.000000000000000000e+00	0.000000000000000000e+00	5.447361605196564760e+00	1.000000000000000000e+00
5.700000000000000000e+01	5.121730005734912083e+01	2.441095414434697020e+01	-8.039493800558940306e-03	2.852848251026086359e+02	4.943204039603987798e-02	0.000000000000000000e+00	0.000000000000000000e+00	1.757905611878424423e+01	1.000000000000000000e+00
5.900000000000000000e+01	7.299550096391659793e+01	7.060662738377861736e+00	-1.857868439816289657e-03	6.469553489135836344e+01	2.745386714327636701e-01	0.000000000000000000e+00	0.000000000000000000e+00	5.763813280838398612e+00	1.000000000000000000e+00
5.900000000000000000e+01	5.440918974180499745e+00	1.720497749472676219e+01	-2.369993572299515863e-03	8.297055365765989166e+01	2.669882004251219465e-01	0.000000000000000000e+00	0.000000000000000000e+00	5.447361605196564760e+00	1.000000000000000000e+00
6.200000000000000000e+01	7.191710558512730245e+01	1.272269478909737295e+01	-2.608682148580651443e-03	9.148807786056048030e+01	1.676057300278226414e-01	0.000000000000000000e+00	0.000000000000000000e+00	5.763813280838398612e+00	1.000000000000000000e+00
6.200000000000000000e+01	1.150799210014135241e+02	6.899970987120968680e+00	-1.995579157596781908e-03	6.960969706019467651e+01	1.680185680790053926e-01	0.000000000000000000e+00	0.000000000000000000e+00	1.569173970881088032e+01	1.000000000000000000e+00
6.200000000000000000e+01	1.186046993851073239e+01	1.492697280848708274e+01	-1.441672518822883055e-03	4.984371883278644333e+01	3.653737096443010479e-01	0.000000000000000000e+00	0.000000000000000000e+00	6.811750137384897208e+00	1.000000000000000000e+00
6.200000000000000000e+01	1.249738862161816684e+02	2.710616059718534387e+01	1.462025154024220288e-03	-5.056999599954960445e+01	3.274329032793451555e-01	0.000000000000000000e+00	0.000000000000000000e+00	4.294926175136101421e+00	1.000000000000000000e+00
6.400000000000000000e+01	5.184107457167657884e+01	1.815677568417470766e+01	-1.655155951263313947e-03	5.746180567657383165e+01	2.654107463048750448e-01	0.000000000000000000e+00	0.000000000000000000e+00	7.020575633868400445e+00	1.000000000000000000e+00
6.400000000000000000e+01	5.868875453454779745e+01	1.970524633515867663e+01	-1.664859161591372965e-03	5.780806158082679502e+01	2.408684991615253068e-01	0.000000000000000000e+00	0.000000000000000000e+00	7.020575633868400445e+00	1.000000000000000000e+00
6.500000000000000000e+01	2.066839910284444315e+01	2.604901157777542053e+01	-2.559619727118366776e-03	8.973730130992358056e+01	2.211769799831219130e-01	0.000000000000000000e+00	0.000000000000000000e+00	3.834696483169810044e+00	1.000000000000000000e+00
6.500000000000000000e+01	4.754909591237336741e+01	1.133392663067923856e+01	-9.561144594665332754e-04	3.251673742916067766e+01	4.546514490563922095e-01	0.000000000000000000e+00	0.000000000000000000e+00	8.060542786853638120e+00	1.000000000000000000e+00
6.500000000000000000e+01	1.301192806839408433e+02	1.137750997954123910e+01	1.328205657814067594e-03	-4.579469080669684899e+01	4.916371058053872201e-01	0.000000000000000000e+00	0.000000000000000000e+00	8.774958225117273969e+00	1.000000000000000000e+00
6.500000000000000000e+01	1.212677257169871723e+02	2.927659032516080373e+01	-2.147959115996255636e-03	7.504732630884286948e+01	1.786797536503517136e-01	0.000000000000000000e+00	0.000000000000000000e+00	4.294926175136101421e+00	1.000000000000000000e+00
6.700000000000000000e+01	4.903892814683925394e+01	2.942187155343129490e+01	-1.485500612988395995e-03	5.140771011648352840e+01	2.918842941980850370e-01	0.000000000000000000e+00	0.000000000000000000e+00	1.039311614387335325e+01	1.000000000000000000e+00
6.800000000000000000e+01	1.120297503009685016e+02	8.775601908062126810e+00	-2.662693972337051417e-03	9.341547222209908341e+01	1.727275672057831946e-01	0.000000000000000000e+00	0.000000000000000000e+00	8.491068839428773884e+00	1.000000000000000000e+00
6.800000000000000000e+01	1.030119016285125042e+02	1.217437556935318810e+01	-1.661427659442374230e-03	5.768560954285420195e+01	2.715026067524791697e-01	0.000000000000000000e+00	0.000000000000000000e+00	9.637077206290413756e+00	1.000000000000000000e+00
6.800000000000000000e+01	1.377628788659878865e+02	1.568741701844131597e+01	-2.097715907873969141e-03	7.325441377033540391e+01	2.856299895790905818e-01	0.000000000000000000e+00	0.000000000000000000e+00	8.774958225117273969e+00	1.000000000000000000e+00
6.900000000000000000e+01	1.140006002696087073e+01	4.689879949815819238e+00	-2.327423745206105496e-03	8.145146322513602399e+01	1.584228631634949647e-01	0.000000000000000000e+00	0.000000000000000000e+00	1.713431740695133243e+01	1.000000000000000000e+00
6.900000000000000000e+01	3.978307837572288719e+01	7.835007803917987346e+00	-1.037094734999816125e-03	3.540649221993827211e+01	3.418871539493273382e-01	0.000000000000000000e+00	0.000000000000000000e+00	8.517831962173657345e+00	1.000000000000000000e+00
7.000000000000000000e+01	1.204064554242125809e+02	1.016450842548318612e+01	-1.882546616934620493e-03	6.557616761439774677e+01	1.938332991146509698e-01	0.000000000000000000e+00	0.000000000000000000e+00	8.491068839428773884e+00	1.000000000000000000e+00
7.000000000000000000e+01	8.788098397080064217e+01	1.215961811602212883e+01	-2.156674243605338943e-03	7.535832280267717920e+01	2.110251605793331819e-01	0.000000000000000000e+00	0.000000000000000000e+00	5.101544389063137785e+00	1.000000000000000000e+00
7.000000000000000000e+01	3.929658101957527805e+01	2.580199094325472586e+01	-2.124490543575824255e-03	7.420985793598238445e+01	1.854179779590244825e-01	0.000000000000000000e+00	0.000000000000000000e+00	9.814066157187465222e+00	1.000000000000000000e+00
7.100000000000000000e+01	6.233284609393704301e+01	2.467114239801257369e+01	-1.994322465943401679e-03	6.956485242732610175e+01	2.149477285419100214e-01	0.000000000000000000e+00	0.000000000000000000e+00	1.142008375350420657e+01	1.000000000000000000e+00
7.100000000000000000e+01	3.154300845820804611e+01	3.181846890575616982e+01	-1.536605493078407663e-03	5.323137113887074889e+01	2.375390793378140408e-01	0.000000000000000000e+00	0.000000000000000000e+00	9.814066157187465222e+00	1.000000000000000000e+00
7.200000000000000000e+01	2.534089219785941083e+01	1.956439355570311989e+01	-1.877948110913007238e-03	6.541207142283916198e+01	2.382061187723748530e-01	0.000000000000000000e+00	0.000000000000000000e+00	4.633054052819242763e+00	1.000000000000000000e+00
7.200000000000000000e+01	1.240816213566016444e+02	2.242411737136867345e+01	-1.470394705053900547e-03	5.086866070555861086e+01	2.540578707793267332e-01	0.000000000000000000e+00	0.000000000000000000e+00	1.279862711921199114e+01	1.000000000000000000e+00
7.300000000000000000e+01	8.305920060451866505e+01	1.382579947536691201e+01	-2.552739741298760273e-03	8.949179125390359957e+01	2.219739930248428861e-01	0.000000000000000000e+00	0.000000000000000000e+00	5.101544389063137785e+00	1.000000000000000000e+00
7.300000000000000000e+01	5.332294210264581125e+01	1.765402454202888904e+01	-1.874320587520700125e-03	6.528262443056178199e+01	2.185635619460032375e-01	0.000000000000000000e+00	0.000000000000000000e+00	1.142008375350420657e+01	1.000000000000000000e+00
7.400000000000000000e+01	9.747471528196399504e+00	2.174431586121162141e+01	-2.506575564935539357e-03	8.784443763687261253e+01	1.860677792289193722e-01	0.000000000000000000e+00	0.000000000000000000e+00	1.087439793904559338e+01	1.000000000000000000e+00
7.500000000000000000e+01	2.891187827412694489e+01	1.661257237218806537e+01	-1.662397833072022310e-03	5.772022987324576349e+01	3.308460477464407745e-01	0.000000000000000000e+00	0.000000000000000000e+00	4.633054052819242763e+00	1.000000000000000000e+00
7.800000000000000000e+01	9.569597961847986056e+00	1.087137276694714494e+01	-1.458069322710894020e-03	5.042883344590412520e+01	2.981124291599581699e-01	0.000000000000000000e+00	0.000000000000000000e+00	1.087439793904559338e+01	1.000000000000000000e+00
7.900000000000000000e+01	1.399253284662110275e+02	1.109729600048358122e+01	-2.361896323079298605e-03	8.268160595314601835e+01	1.746081904612830638e-01	0.000000000000000000e+00	0.000000000000000000e+00	1.421956041806488358e+01	1.000000000000000000e+00
8.000000000000000000e+01	1.323425684589152524e+02	2.639027772359988333e+01	-1.642147378737726995e-03	5.699759899748513448e+01	3.305796489657487625e-01	0.000000000000000000e+00	0.000000000000000000e+00	1.670048261391469779e+01	1.000000000000000000e+00
8.300000000000000000e+01	1.257058043799919034e+02	1.106515188077628054e+01	-2.219341189125899512e-03	7.759457236899298493e+01	1.490128253014407766e-01	0.000000000000000000e+00	0.000000000000000000e+00	4.946206518344357761e+00	1.000000000000000000e+00
8.300000000000000000e+01	5.476696711124772321e+01	1.392833777500467640e+01	-3.683339104383712061e-03	1.298368617591531802e+02	1.104367067400191527e-01	0.000000000000000000e+00	0.000000000000000000e+00	7.407890862675217569e+00	1.000000000000000000e+00
8.300000000000000000e+01	1.069682489941974097e+02	2.851427204980875629e+01	-2.836989510133612700e-03	9.963515179273429112e+01	1.228908492814703157e-01	0.000000000000000000e+00	0.000000000000000000e+00	1.915979529693935390e+01	1.000000000000000000e+00
8.300000000000000000e+01	1.101820799613373936e+02	4.655644353728197515e+00	-1.776300060438567316e-03	6.178479380619300798e+01	2.594720687571264728e-01	0.000000000000000000e+00	0.000000000000000000e+00	6.796755190030099314e+00	1.000000000000000000e+00
8.400000000000000000e+01	1.053385766802544339e+02	9.423909979649188529e+00	-1.705203714519496925e-03	5.924774382860958610e+01	3.305699629915271887e-01	0.000000000000000000e+00	0.000000000000000000e+00	6.796755190030099314e+00	1.000000000000000000e+00
8.500000000000000000e+01	3.971965586927156977e+01	5.252991307819512734e+00	-1.956843514056380573e-03	6.822742822055948864e+01	2.108751889758156972e-01	0.000000000000000000e+00	0.000000000000000000e+00	1.510149323237325270e+01	1.000000000000000000e+00
8.500000000000000000e+01	6.982787440173851223e+01	9.782683985656918324e+00	-1.272233800814653306e-03	4.379735329644969255e+01	4.220357745579359499e-01	0.000000000000000000e+00	0.000000000000000000e+00	1.125912416898990998e+01	1.000000000000000000e+00
8.500000000000000000e+01	3.131102509948058099e+01	1.779691519250325982e+01	-1.845844237995793993e-03	6.426645516068033714e+01	2.205078846214276744e-01	0.000000000000000000e+00	0.000000000000000000e+00	4.078984204238695455e+00	1.000000000000000000e+00
8.500000000000000000e+01	2.046202043475660659e+01	2.765796986182650130e+01	-1.561873854744762896e-03	5.413306440552850773e+01	2.597749062030978440e-01	0.000000000000000000e+00	0.000000000000000000e+00	1.107573147931782032e+01	1.000000000000000000e+00
8.600000000000000000e+01	8.823630493410909992e+01	2.045542235213139293e+01	-4.402972176281633176e-03	1.555167338443539222e+02	6.962540857900412217e-02	0.000000000000000000e+00	0.000000000000000000e+00	1.548514376703520945e+01	1.000000000000000000e+00
8.600000000000000000e+01	5.619583746097924859e+01	2.119711872898623639e+01	-1.743709877758829567e-03	6.062182373834751559e+01	2.224063500134505489e-01	0.000000000000000000e+00	0.000000000000000000e+00	7.407890862675217569e+00	1.000000000000000000e+00
8.600000000000000000e+01	7.275245176277387316e+01	2.065534347227987411e+01	-1.490892406605683106e-03	5.160011451784958325e+01	3.828428137139656684e-01	0.000000000000000000e+00	0.000000000000000000e+00	1.125912416898990998e+01	1.000000000000000000e+00
8.600000000000000000e+01	1.404921471315473696e+02	2.916636573090379869e+01	-2.163873259249822750e-03	7.561521733422245006e+01	2.689848265081543621e-01	0.000000000000000000e+00	0.000000000000000000e+00	8.010034488220675541e+00	1.000000000000000000e+00
8.800000000000000000e+01	1.210888446853279987e+02	9.290710532080527884e+00	-1.739654836681691578e-03	6.047712091655181155e+01	2.558483002981939425e-01	0.000000000000000000e+00	0.000000000000000000e+00	4.946206518344357761e+00	1.000000000000000000e+00
8.800000000000000000e+01	6.917563589742720787e+00	1.060399133740181910e+01	-2.438355217910286293e-03	8.541001674429722357e+01	1.757457050422714939e-01	0.000000000000000000e+00	0.000000000000000000e+00	2.177821146784055273e+01	1.000000000000000000e+00
8.900000000000000000e+01	3.333106837805468814e+01	2.323139275706114404e+01	-1.696863068420095821e-03	5.895011058563527229e+01	3.522520784648870418e-01	0.000000000000000000e+00	0.000000000000000000e+00	5.797768643796976207e+00	1.000000000000000000e+00
9.000000000000000000e+01	1.313890915979613112e+02	1.600755464721900267e+01	-1.769271942043306421e-03	6.153399768739603104e+01	2.625341739990749712e-01	0.000000000000000000e+00	0.000000000000000000e+00	1.030058598030063166e+01	1.000000000000000000e+00
9.000000000000000000e+01	2.742847919683963909e+01	1.904749483903314555e+01	-1.659113980817799846e-03	5.760304667374003884e+01	2.446771977151945832e-01	0.000000000000000000e+00	0.000000000000000000e+00	4.078984204238695455e+00	1.000000000000000000e+00
9.000000000000000000e+01	1.325409306442289790e+02	3.013528723148103694e+01	-1.964065049712691077e-03	6.848512637140139248e+01	3.101442852054484556e-01	0.000000000000000000e+00	0.000000000000000000e+00	8.010034488220675541e+00	1.000000000000000000e+00
9.100000000000000000e+01	6.196474142581819677e+01	5.725272874509547805e+00	-2.055437696004130000e-03	7.174572953220676652e+01	1.728397253284180701e-01	0.000000000000000000e+00	0.000000000000000000e+00	8.853954486492808584e+00	1.000000000000000000e+00
9.100000000000000000e+01	5.385928140390115004e+01	9.288140803859530337e+00	-2.090290554830042443e-03	7.298944246231505417e+01	2.262683076440520358e-01	0.000000000000000000e+00	0.000000000000000000e+00	8.853954486492808584e+00	1.000000000000000000e+00
9.100000000000000000e+01	4.825857582922995448e+01	1.743446330477582151e+01	-6.371064412863104015e-03	2.257474651168847686e+02	4.480784080150645998e-02	0.000000000000000000e+00	0.000000000000000000e+00	8.783945471835508556e+00	1.000000000000000000e+00
9.200000000000000000e+01	8.360205011688582033e+01	5.336497808512957519e+00	-2.226852151134170801e-03	7.786259860505870734e+01	1.852349234000503220e-01	0.000000000000000000e+00	0.000000000000000000e+00	4.675351234061111860e+00	1.000000000000000000e+00
9.200000000000000000e+01	1.416790294834594022e+02	1.553931341648744713e+01	-2.617306977533630230e-03	9.179585207622443477e+01	2.699273168226993258e-01	0.000000000000000000e+00	0.000000000000000000e+00	1.030058598030063166e+01	1.000000000000000000e+00
9.400000000000000000e+01	6.893882292620046037e+00	1.723847983284531438e+01	-2.293917716021175862e-03	8.025581147266342441e+01	2.376559626124368219e-01	0.000000000000000000e+00	0.000000000000000000e+00	7.377227858296877550e+00	1.000000000000000000e+00
9.600000000000000000e+01	6.480007041926704403e+01	3.109109593749714406e+01	-2.202583195532244621e-03	7.699656881871879932e+01	2.446372462548357385e-01	0.000000000000000000e+00	0.000000000000000000e+00	1.154310845807183128e+01	1.000000000000000000e+00
9.700000000000000000e+01	8.597224060715001315e+01	9.366523391768968310e+00	-2.326327118462119883e-03	8.141233045649256894e+01	2.772712857946182385e-01	0.000000000000000000e+00	0.000000000000000000e+00	4.675351234061111860e+00	1.000000000000000000e+00
9.700000000000000000e+01	1.191248520360553016e+02	1.466925190802720991e+01	-2.428704257399623163e-03	8.506562535778198253e+01	1.970417104673922726e-01	0.000000000000000000e+00	0.000000000000000000e+00	1.351972874017025816e+01	1.000000000000000000e+00
9.700000000000000000e+01	1.268329341906531482e+01	2.181081071350380540e+01	-1.354639266947372774e-03	4.673796555017578669e+01	3.610910586036500947e-01	0.000000000000000000e+00	0.000000000000000000e+00	7.377227858296877550e+00	1.000000000000000000e+00
9.800000000000000000e+01	9.151815255556481077e+01	1.063204763087702531e+01	-2.401304600180612613e-03	8.408787750260511018e+01	2.109800368668760528e-01	0.000000000000000000e+00	0.000000000000000000e+00	5.688469999862884485e+00	1.000000000000000000e+00
9.800000000000000000e+01	7.469091460343338440e+01	2.514008306577922980e+01	-1.941638946307937697e-03	6.768485816626636620e+01	2.385511767046449849e-01	0.000000000000000000e+00	0.000000000000000000e+00	1.154310845807183128e+01	1.000000000000000000e+00
9.900000000000000000e+01	1.003593500819739148e+01	8.601058713134303702e+00	-2.570053283768316665e-03	9.010961938510288860e+01	1.533008380597246090e-01	0.000000000000000000e+00	0.000000000000000000e+00	9.191166349636850086e+00	1.000000000000000000e+00
9.900000000000000000e+01	1.072040404200202630e+02	2.496613341979377054e+01	-1.822984616030045484e-03	6.345071698671306848e+01	2.938605637546346516e-01	0.000000000000000000e+00	0.000000000000000000e+00	1.519925847621283843e+01	1.000000000000000000e+00
1.000000000000000000e+02	1.363696664778679235e+02	2.655664217262294713e+01	-1.837179521373208694e-03	6.395725756650130478e+01	3.485852800578821409e-01	0.000000000000000000e+00	0.000000000000000000e+00	6.359686972029426677e+00	1.000000000000000000e+00
1.010000000000000000e+02	3.130191375378113960e+01	1.244445082367190025e+01	-2.726378417274708931e-03	9.568803092413720890e+01	1.606226733000086782e-01	0.000000000000000000e+00	0.000000000000000000e+00	7.082993211250552257e+00	1.000000000000000000e+00
1.020000000000000000e+02	9.348109357511731332e+01	1.843174835930827626e+01	-1.950969670520015693e-03	6.801782202463451199e+01	2.599719730185544586e-01	0.000000000000000000e+00	0.000000000000000000e+00	8.042914204399597367e+00	1.000000000000000000e+00
1.020000000000000000e+02	1.365772517030890754e+02	2.020034397662311676e+01	-2.060764227455582666e-03	7.193580507441379268e+01	2.316099342627103708e-01	0.000000000000000000e+00	0.000000000000000000e+00	6.359686972029426677e+00	1.000000000000000000e+00
1.020000000000000000e+02	1.237056901432483613e+02	2.738927499933775778e+01	-1.502690181105286469e-03	5.202111426323487109e+01	2.661038520013558895e-01	0.000000000000000000e+00	0.000000000000000000e+00	1.269131884509751806e+01	1.000000000000000000e+00
1.030000000000000000e+02	3.811099152000841883e+01	1.049374510417171358e+01	-1.881060802010906625e-03	6.552314679215757565e+01	3.068175043406267122e-01	0.000000000000000000e+00	0.000000000000000000e+00	4.129079624876890620e+00	1.000000000000000000e+00
1.030000000000000000e+02	1.841440035219257965e+01	2.561055953865548673e+01	-2.100555977889464326e-03	7.335576074500761479e+01	1.978120176900453053e-01	0.000000000000000000e+00	0.000000000000000000e+00	1.390728655666004165e+01	1.000000000000000000e+00
1.060000000000000000e+02	7.284191408585776628e+01	2.483798385177474444e+01	-2.253582570232242135e-03	7.881646491558264245e+01	1.293530435867874528e-01	0.000000000000000000e+00	0.000000000000000000e+00	1.383846180939074166e+01	1.000000000000000000e+00
1.070000000000000000e+02	7.816086456272605787e+00	1.660565188046116702e+01	-1.764539098409324391e-03	6.136510770183800645e+01	2.857928857011063917e-01	0.000000000000000000e+00	0.000000000000000000e+00	1.245447344809107904e+01	1.000000000000000000e+00
1.080000000000000000e+02	1.344864111605037920e+02	8.871896986453485567e+00	-2.347080541111822103e-03	8.215290959298070561e+01	1.700378005731530973e-01	0.000000000000000000e+00	0.000000000000000000e+00	5.091635416145349069e+01	1.000000000000000000e+00
1.080000000000000000e+02	6.194979397032098944e+01	1.630189899754062210e+01	-2.027443074233565776e-03	7.074675056054043409e+01	2.058901167147336730e-01	0.000000000000000000e+00	0.000000000000000000e+00	1.196934831155688528e+01	1.000000000000000000e+00
1.080000000000000000e+02	3.959744691932486660e+01	2.414581343180325845e+01	-2.570534885117416613e-03	9.012680517258807811e+01	1.460793887263418522e-01	0.000000000000000000e+00	0.000000000000000000e+00	9.604387987297407392e+00	1.000000000000000000e+00
1.080000000000000000e+02	3.862171587431954833e+01	1.459111733311149628e+01	-1.721324536278746875e-03	5.982301010923514184e+01	2.583966985321373144e-01	0.000000000000000000e+00	0.000000000000000000e+00	4.129079624876890620e+00	1.000000000000000000e+00
1.100000000000000000e+02	1.983564340874001175e+01	1.334311306297590605e+01	-2.615523326240088570e-03	9.173220306000850144e+01	1.413056913150376737e-01	0.000000000000000000e+00	0.000000000000000000e+00	1.245447344809107904e+01	1.000000000000000000e+00
1.110000000000000000e+02	7.987239936043339128e+01	1.148287287999838568e+01	-2.119903632628259045e-03	7.404617551086950300e+01	2.900701562857260773e-01	0.000000000000000000e+00	0.000000000000000000e+00	6.820158222876452569e+00	1.000000000000000000e+00
1.110000000000000000e+02	8.366205438936447081e+01	5.812504907215078731e+00	-1.860269521843862291e-03	6.478121672247755214e+01	3.603241239038985633e-01	0.000000000000000000e+00	0.000000000000000000e+00	6.820158222876452569e+00	1.000000000000000000e+00
1.110000000000000000e+02	5.002594033362240822e+01	1.525929962387896843e+01	-1.496243713102435790e-03	5.179107414948919796e+01	2.852884266233700616e-01	0.000000000000000000e+00	0.000000000000000000e+00	1.142378234613461352e+01	1.000000000000000000e+00
1.130000000000000000e+02	8.598730221565519471e+00	1.991771125462376446e+01	-1.464265388191205277e-03	5.064993802708503523e+01	3.163592742859516749e-01	0.000000000000000000e+00	0.000000000000000000e+00	1.068312780323700295e+01	1.000000000000000000e+00
1.140000000000000000e+02	1.269328056467513619e+02	1.163100253674429219e+01	1.002846272152365043e-03	-3.418434696372073489e+01	4.592215762523997880e-01	0.000000000000000000e+00	0.000000000000000000e+00	6.175665056680278653e+00	1.000000000000000000e+00
1.150000000000000000e+02	3.313802693575757985e+01	5.981584148783602117e+00	-2.084416594211257415e-03	7.277983208834199047e+01	2.108123799400103415e-01	0.000000000000000000e+00	0.000000000000000000e+00	1.520347050690590507e+01	1.000000000000000000e+00
1.150000000000000000e+02	4.553321998164424400e+00	3.213899659300277278e+01	-2.556058766394394069e-03	8.961022958481390788e+01	1.623838027015133134e-01	0.000000000000000000e+00	0.000000000000000000e+00	1.287342778812383415e+01	1.000000000000000000e+00
1.160000000000000000e+02	1.926591514787246240e+01	2.050113683536686082e+01	-1.726671689810183952e-03	6.001382154365836641e+01	3.159888064407300190e-01	0.000000000000000000e+00	0.000000000000000000e+00	1.068312780323700295e+01	1.000000000000000000e+00
1.170000000000000000e+02	5.581456575159825206e+01	1.896967761285247889e+01	-2.198918262004705484e-03	7.686578685793460863e+01	1.926976203005922317e-01	0.000000000000000000e+00	0.000000000000000000e+00	7.568433141072909542e+00	1.000000000000000000e+00
1.170000000000000000e+02	1.072527656132958498e+02	1.113834550513370836e+01	-1.690387135359162039e-03	5.871901902087643066e+01	2.760340965865236695e-01	0.000000000000000000e+00	0.000000000000000000e+00	1.459628050472306171e+01	1.000000000000000000e+00
1.170000000000000000e+02	1.229673027507797798e+02	1.636530561896693570e+01	-1.688621414418784404e-03	5.865600984348068891e+01	1.956096880757962619e-01	0.000000000000000000e+00	0.000000000000000000e+00	6.175665056680278653e+00	1.000000000000000000e+00
1.180000000000000000e+02	8.537822224620830980e+01	2.809096490212969144e+01	-2.347229881387883407e-03	8.215823875215387773e+01	2.326076845980442620e-01	0.000000000000000000e+00	0.000000000000000000e+00	1.350615911239572142e+01	1.000000000000000000e+00
1.200000000000000000e+02	7.046083069797349197e+01	7.013099755615064268e+00	-1.278612433842229003e-03	4.402497274116834092e+01	3.223047283075056724e-01	0.000000000000000000e+00	0.000000000000000000e+00	1.097406527809233978e+01	1.000000000000000000e+00
1.210000000000000000e+02	5.951477544604929903e+01	6.229528986855330963e+00	-1.622980525313666694e-03	5.631363606772767838e+01	3.074701911777952823e-01	0.000000000000000000e+00	0.000000000000000000e+00	4.621455956134513876e+00	1.000000000000000000e+00
1.230000000000000000e+02	1.203870879163773964e+02	1.813485481231196772e+01	-1.532819071671543418e-03	5.309625392263095733e+01	4.265146197504843251e-01	0.000000000000000000e+00	0.000000000000000000e+00	6.401781771399757126e+00	1.000000000000000000e+00
1.240000000000000000e+02	1.139880758317370351e+02	1.794656198384305767e+01	-1.801765078911705823e-03	6.269350470703141553e+01	2.385855507735510361e-01	0.000000000000000000e+00	0.000000000000000000e+00	6.401781771399757126e+00	1.000000000000000000e+00
1.240000000000000000e+02	9.220869927671144239e+01	7.315589168215337779e+00	-1.746609912802108951e-03	6.072531054553051888e+01	2.791905519397213098e-01	0.000000000000000000e+00	0.000000000000000000e+00	7.673286492158187144e+00	1.000000000000000000e+00
1.240000000000000000e+02	5.120471597084964088e+01	1.141969544157751493e+01	-1.775268545163911395e-03	6.174798451915283692e+01	2.575871401836284935e-01	0.000000000000000000e+00	0.000000000000000000e+00	4.213367661027406896e+00	1.000000000000000000e+00
1.240000000000000000e+02	1.260985494838250673e+02	2.393789299136385296e+01	1.278209409403233739e-03	-4.401059094516039494e+01	4.071266548282318487e-01	0.000000000000000000e+00	0.000000000000000000e+00	8.142238349739317371e+00	1.000000000000000000e+00
1.250000000000000000e+02	1.234560316355539733e+01	2.918574961814891466e+01	-1.799740772417910860e-03	6.262126798827584651e+01	2.449859480369158682e-01	0.000000000000000000e+00	0.000000000000000000e+00	1.284412614281298204e+01	1.000000000000000000e+00
1.260000000000000000e+02	8.477445093618756289e+01	5.415253092107944255e+00	-2.210406822046260319e-03	7.727575238596709539e+01	2.176576368309244280e-01	0.000000000000000000e+00	0.000000000000000000e+00	7.673286492158187144e+00	1.000000000000000000e+00
1.260000000000000000e+02	5.738942646845197260e+01	1.033327689308899444e+01	-2.102008591146028223e-03	7.340759677655553617e+01	2.042763147776111010e-01	0.000000000000000000e+00	0.000000000000000000e+00	4.621455956134513876e+00	1.000000000000000000e+00
1.260000000000000000e+02	5.620937463366976417e+00	5.202624826156995397e+00	-9.709955766370212231e-04	3.304776525479293525e+01	4.271621530718126003e-01	0.000000000000000000e+00	0.000000000000000000e+00	1.652238697496449760e+01	1.000000000000000000e+00
1.270000000000000000e+02	5.681580093302734724e+01	1.970007665497677962e+01	-2.418222893752798586e-03	8.469160130547007270e+01	2.077193289894699868e-01	0.000000000000000000e+00	0.000000000000000000e+00	8.539465749573928122e+00	1.000000000000000000e+00
1.280000000000000000e+02	1.020024055497958102e+02	4.684380789073250284e+00	-1.957501923348803179e-03	6.825092334198926380e+01	3.176973189991348923e-01	0.000000000000000000e+00	0.000000000000000000e+00	1.014100291381082464e+01	1.000000000000000000e+00
1.280000000000000000e+02	1.242537044017096406e+02	1.021340163878426210e+01	-2.122624918412286364e-03	7.414328370888046038e+01	2.212731504937952565e-01	0.000000000000000000e+00	0.000000000000000000e+00	8.814768483915798924e+00	1.000000000000000000e+00
1.280000000000000000e+02	2.503766080493436164e+01	2.721515346459391793e+01	-2.274049208806116704e-03	7.954681025561126262e+01	1.628090009067482136e-01	0.000000000000000000e+00	0.000000000000000000e+00	1.284412614281298204e+01	1.000000000000000000e+00
1.280000000000000000e+02	4.849771773572533817e+01	1.776824663892769607e+01	-1.809787674108507931e-03	6.297978840700351810e+01	2.619685697625613319e-01	0.000000000000000000e+00	0.000000000000000000e+00	6.901589798759594885e+00	1.000000000000000000e+00
1.290000000000000000e+02	1.030973905993659940e+02	1.994519705926609277e+01	-1.890044907912995231e-03	6.584374168888329848e+01	2.014182828165234085e-01	0.000000000000000000e+00	0.000000000000000000e+00	1.107255918906265890e+01	1.000000000000000000e+00
1.290000000000000000e+02	7.527038003613851913e+01	2.543547536273038290e+01	-2.262677959964373882e-03	7.914103093958455304e+01	3.147781649279829397e-01	0.000000000000000000e+00	0.000000000000000000e+00	6.391029371626165023e+00	1.000000000000000000e+00
1.290000000000000000e+02	8.151580601432236506e+01	2.679190847203385317e+01	-3.044537815193945271e-03	1.070414455465677577e+02	1.718742410189780800e-01	0.000000000000000000e+00	0.000000000000000000e+00	6.391029371626165023e+00	1.000000000000000000e+00
1.300000000000000000e+02	1.163809043270138375e+02	6.021140191200550440e+00	-1.785556239313956014e-03	6.211509753846983273e+01	3.330671866843063489e-01	0.000000000000000000e+00	0.000000000000000000e+00	8.919419098855424721e+00	1.000000000000000000e+00
1.310000000000000000e+02	9.611692340680230373e+00	2.123581374351454443e+01	-1.614466748689040183e-03	5.600982471827737186e+01	3.348477542301652177e-01	0.000000000000000000e+00	0.000000000000000000e+00	1.652238697496449760e+01	1.000000000000000000e+00
1.320000000000000000e+02	9.027931695539601264e+01	2.008115719076202055e+01	-1.784091487820522711e-03	6.206282835788761076e+01	2.967273888542655280e-01	0.000000000000000000e+00	0.000000000000000000e+00	1.103781259006552773e+01	1.000000000000000000e+00
1.330000000000000000e+02	1.182350845511519992e+02	1.883995116292313199e+01	-2.736497537608999914e-03	9.604912844167348851e+01	1.675671167303935949e-01	0.000000000000000000e+00	0.000000000000000000e+00	7.202727323327337672e+00	1.000000000000000000e+00
1.360000000000000000e+02	6.937453522129166572e+01	5.653598359365253678e+00	-1.830981615235913835e-03	6.373608730207467232e+01	2.066610236652851595e-01	0.000000000000000000e+00	0.000000000000000000e+00	7.465163464152477779e+00	1.000000000000000000e+00
1.360000000000000000e+02	1.053078985406078090e+02	9.213252564690913360e+00	-2.943911256500742531e-03	1.034506195318596156e+02	1.537431379219628136e-01	0.000000000000000000e+00	0.000000000000000000e+00	1.332442973221953864e+01	1.000000000000000000e+00
1.360000000000000000e+02	1.110486295920602942e+02	2.123757935182312551e+01	-3.102143322571649427e-03	1.090970793391630593e+02	1.194710711975361939e-01	0.000000000000000000e+00	0.000000000000000000e+00	7.575866670636543176e+00	1.000000000000000000e+00
1.360000000000000000e+02	1.376463811126220662e+02	2.291636687644598780e+01	-1.559063777401201428e-03	5.403278770959808952e+01	3.080407899538145644e-01	0.000000000000000000e+00	0.000000000000000000e+00	1.588882406357316945e+01	1.000000000000000000e+00
1.360000000000000000e+02	6.356318828352176808e+01	2.671685709360736283e+01	2.198231730042984541e-03	-7.684128818819878859e+01	1.886910228327574046e-01	0.000000000000000000e+00	0.000000000000000000e+00	1.684107873551770140e+01	1.000000000000000000e+00
1.370000000000000000e+02	5.228242832269849316e+01	1.421220245294683160e+01	-2.809142131251615195e-03	9.864142713565064469e+01	1.403346465908906771e-01	0.000000000000000000e+00	0.000000000000000000e+00	1.329106055948389553e+01	1.000000000000000000e+00
1.370000000000000000e+02	1.847290458688764758e+01	2.657765874733698297e+01	-2.289283264216590476e-03	8.009043256753209050e+01	1.607639682003559889e-01	0.000000000000000000e+00	0.000000000000000000e+00	7.943981147050561908e+00	1.000000000000000000e+00
1.380000000000000000e+02	1.240848086113466024e+02	1.463756977687705430e+01	-1.842608154697937756e-03	6.415097658084404486e+01	1.818749923516317368e-01	0.000000000000000000e+00	0.000000000000000000e+00	7.202727323327337672e+00	1.000000000000000000e+00
1.390000000000000000e+02	6.193203649632858543e+01	5.072325380946372420e+00	-1.886496277688997757e-03	6.571710997365431695e+01	2.166497966961012933e-01	0.000000000000000000e+00	0.000000000000000000e+00	7.465163464152477779e+00	1.000000000000000000e+00
1.390000000000000000e+02	1.059810074964346072e+01	2.553157032391428061e+01	-1.577129962890267550e-03	5.467747366212548599e+01	2.758492381134709515e-01	0.000000000000000000e+00	0.000000000000000000e+00	7.943981147050561908e+00	1.000000000000000000e+00
1.410000000000000000e+02	8.111710232230772988e+01	1.887308679807743772e+01	-2.584474417524834384e-03	9.062423285223309222e+01	1.312017288011191329e-01	0.000000000000000000e+00	0.000000000000000000e+00	7.838767893665281150e+00	1.000000000000000000e+00
1.420000000000000000e+02	1.141104865763293930e+02	1.613848354167151555e+01	-1.325796745246680952e-03	4.570872954531154875e+01	4.435652761873585259e-01	0.000000000000000000e+00	0.000000000000000000e+00	7.577623309179658762e+00	1.000000000000000000e+00
1.420000000000000000e+02	1.270619117995257312e+02	3.212545774192619774e+01	-1.757120482361424277e-03	6.110037680132943194e+01	2.882455664382659322e-01	0.000000000000000000e+00	0.000000000000000000e+00	9.862597382444212357e+00	1.000000000000000000e+00
1.440000000000000000e+02	9.052867199094553996e+01	1.562086212634645399e+01	-1.720107771810128845e-03	5.977959026496711914e+01	2.524992046346405949e-01	0.000000000000000000e+00	0.000000000000000000e+00	9.957640731771704168e+00	1.000000000000000000e+00
1.440000000000000000e+02	2.768072607073976243e+01	2.360885274923070654e+01	-3.531811925404285037e-03	1.244296636667134237e+02	1.727634090840083347e-01	0.000000000000000000e+00	0.000000000000000000e+00	9.326429108782827271e+00	1.000000000000000000e+00
1.440000000000000000e+02	1.414120499205936596e+02	1.219264283695120099e+01	-1.421188322982588469e-03	4.911274696741672585e+01	3.090463620870138595e-01	0.000000000000000000e+00	0.000000000000000000e+00	8.548607232841240133e+00	1.000000000000000000e+00
1.440000000000000000e+02	4.108147138698277701e+01	2.587510167217272183e+01	1.334576160534032977e-03	-4.602202012403308373e+01	4.225428936602524388e-01	0.000000000000000000e+00	0.000000000000000000e+00	1.359102127183770392e+01	1.000000000000000000e+00
1.450000000000000000e+02	4.174049297844200623e+01	8.445892650694371895e+00	-1.583508364172068767e-03	5.490508483707155563e+01	3.343164514293774925e-01	0.000000000000000000e+00	0.000000000000000000e+00	1.744166381319143966e+01	1.000000000000000000e+00
1.450000000000000000e+02	8.049697123859790793e+01	1.105888693310248883e+01	-1.768726694846160189e-03	6.151454071852632666e+01	3.438935557519167130e-01	0.000000000000000000e+00	0.000000000000000000e+00	7.160060423777465211e+00	1.000000000000000000e+00
1.450000000000000000e+02	2.098583680590545697e+01	1.711572271412760315e+01	-1.945589859931863303e-03	6.782584523376523578e+01	3.098272501158726433e-01	0.000000000000000000e+00	0.000000000000000000e+00	9.326429108782827271e+00	1.000000000000000000e+00
1.450000000000000000e+02	1.228370325772759770e+02	2.321359919919798998e+01	-2.407144915224627372e-03	8.429628724518687477e+01	1.767797410346063636e-01	0.000000000000000000e+00	0.000000000000000000e+00	5.859878514375276737e+00	1.000000000000000000e+00
1.460000000000000000e+02	1.330893235790554456e+02	1.024048713997119364e+01	-2.388650823238430958e-03	8.363633158850072391e+01	2.095903038230947368e-01	0.000000000000000000e+00	0.000000000000000000e+00	8.548607232841240133e+00	1.000000000000000000e+00
1.460000000000000000e+02	8.508474856306575873e+01	5.561727258030011889e+00	-1.749026480102726551e-03	6.081154496358119843e+01	3.227922160727327849e-01	0.000000000000000000e+00	0.000000000000000000e+00	7.160060423777465211e+00	1.000000000000000000e+00
1.470000000000000000e+02	1.037428701322619560e+02	8.126847946601772676e+00	-1.620951746958662057e-03	5.624123977205947256e+01	2.688764153241063326e-01	0.000000000000000000e+00	0.000000000000000000e+00	1.310243395860044302e+01	1.000000000000000000e+00
1.470000000000000000e+02	1.123149764860541779e+02	2.350031201913163414e+01	-2.987623906382712389e-03	1.050104912238506927e+02	1.548781536439683970e-01	0.000000000000000000e+00	0.000000000000000000e+00	7.577623309179658762e+00	1.000000000000000000e+00
1.480000000000000000e+02	1.277051309549258349e+02	2.647546896802074556e+01	-2.294057087404472069e-03	8.026078489514100056e+01	2.970876560277448952e-01	0.000000000000000000e+00	0.000000000000000000e+00	5.859878514375276737e+00	1.000000000000000000e+00
1.510000000000000000e+02	7.764504011827369823e+01	1.142495121065554997e+01	-3.019647900025853628e-03	1.061532570200977545e+02	1.592209982879760899e-01	0.000000000000000000e+00	0.000000000000000000e+00	9.472415576934540837e+00	1.000000000000000000e+00
1.520000000000000000e+02	3.801941534901392572e+01	3.137697907928000873e+01	-2.135336423415088412e-03	7.459688963005004325e+01	2.887224231202126790e-01	0.000000000000000000e+00	0.000000000000000000e+00	3.949840891624270878e+00	1.000000000000000000e+00
1.530000000000000000e+02	1.065945468511753091e+02	1.525776519615242854e+01	-2.123178941368789648e-03	7.416305383786820471e+01	1.686398677060174656e-01	0.000000000000000000e+00	0.000000000000000000e+00	1.670655725812859416e+01	1.000000000000000000e+00
1.530000000000000000e+02	1.326251456318750854e+02	1.284092725268405744e+01	-1.846424617223288043e-03	6.428716580462510422e+01	2.498860042365191880e-01	0.000000000000000000e+00	0.000000000000000000e+00	1.092130969815705654e+01	1.000000000000000000e+00
1.550000000000000000e+02	1.317197056818995691e+02	2.372463912042696066e+01	-2.327553285956733987e-03	8.145608584468460833e+01	1.548685644920174687e-01	0.000000000000000000e+00	0.000000000000000000e+00	7.895856466584929123e+00	1.000000000000000000e+00
1.550000000000000000e+02	8.885290150195166348e+01	2.210782765420787399e+01	1.124574678780340025e-03	-3.852818555787739285e+01	4.918752098530499994e-01	0.000000000000000000e+00	0.000000000000000000e+00	8.669989017524503794e+00	1.000000000000000000e+00
1.560000000000000000e+02	4.641520456765676528e+01	1.569110080215420489e+01	-1.784967045575121519e-03	6.209407235155511273e+01	2.062132309467579194e-01	0.000000000000000000e+00	0.000000000000000000e+00	1.305489476205175770e+01	1.000000000000000000e+00
1.560000000000000000e+02	3.000359721020583237e+01	8.549406500410997367e+00	-1.418705324830116287e-03	4.902414198602654238e+01	3.117991351253489585e-01	0.000000000000000000e+00	0.000000000000000000e+00	1.789817458722226817e+01	1.000000000000000000e+00
1.570000000000000000e+02	1.216585399718782554e+02	2.248169533690984423e+01	-2.262862997457132548e-03	7.914763394232382154e+01	2.255751842152418085e-01	0.000000000000000000e+00	0.000000000000000000e+00	6.031383153936117125e+00	1.000000000000000000e+00
1.570000000000000000e+02	6.736296579640194793e+00	3.136137517058184443e+01	-2.893746658944188702e-03	1.016605121858195133e+02	1.876497311677604030e-01	0.000000000000000000e+00	0.000000000000000000e+00	1.207543862955869152e+01	1.000000000000000000e+00
1.600000000000000000e+02	3.909551125052943377e+01	2.650092813617984433e+01	1.234401028880177100e-03	-4.244730313638182650e+01	3.242896998567497135e-01	0.000000000000000000e+00	0.000000000000000000e+00	1.239556672821502126e+01	1.000000000000000000e+00
1.600000000000000000e+02	1.253290136617009125e+02	2.836183707219484518e+01	-1.560309810251330181e-03	5.407725198653977117e+01	3.213769780177334612e-01	0.000000000000000000e+00	0.000000000000000000e+00	6.931698488445732664e+00	1.000000000000000000e+00
1.610000000000000000e+02	5.665556801114017382e+00	1.933350194116509968e+01	-1.485094379340852087e-03	5.139321380091242730e+01	2.768427273050997339e-01	0.000000000000000000e+00	0.000000000000000000e+00	1.207543862955869152e+01	1.000000000000000000e+00
1.620000000000000000e+02	1.124168499091607458e+02	7.291026849680709354e+00	-1.087069793697378406e-03	3.718983593344930938e+01	4.753799033489406467e-01	0.000000000000000000e+00	0.000000000000000000e+00	8.416328337017207062e+00	1.000000000000000000e+00
1.620000000000000000e+02	1.156449606639858843e+02	2.294477919246204323e+01	-1.622487057469749810e-03	5.629602682823494320e+01	3.528267289255697658e-01	0.000000000000000000e+00	0.000000000000000000e+00	6.031383153936117125e+00	1.000000000000000000e+00
1.630000000000000000e+02	2.725438762722844288e+01	2.283515866015786600e+01	-2.064122791030886458e-03	7.205565432310986296e+01	1.780854962146968257e-01	0.000000000000000000e+00	0.000000000000000000e+00	1.239556672821502126e+01	1.000000000000000000e+00
1.630000000000000000e+02	9.241951115869584044e+01	9.793043605217205183e+00	-2.657217381033644653e-03	9.322004184288721262e+01	1.807473584975167746e-01	0.000000000000000000e+00	0.000000000000000000e+00	2.015325395428318345e+01	1.000000000000000000e+00
1.630000000000000000e+02	1.329136025699177139e+02	1.431704613199933895e+01	-1.212645821181423250e-03	4.167097562628342899e+01	3.750630340019283082e-01	0.000000000000000000e+00	0.000000000000000000e+00	1.319995714056760328e+01	1.000000000000000000e+00
1.630000000000000000e+02	7.970560260113553852e+01	2.618772278137577558e+01	-1.847510156186444761e-03	6.432590290941635658e+01	2.265862888284475574e-01	0.000000000000000000e+00	0.000000000000000000e+00	1.993053222835610327e+01	1.000000000000000000e+00
1.650000000000000000e+02	5.932964510626113253e+01	7.106836976913658788e+00	-2.103978530289036478e-03	7.347789341408314101e+01	2.258950651303708312e-01	0.000000000000000000e+00	0.000000000000000000e+00	1.180293308847268285e+01	1.000000000000000000e+00
1.650000000000000000e+02	4.509831190811102175e+01	1.328121864157555976e+01	-2.154935860755683927e-03	7.529628917615622186e+01	1.975658227694954139e-01	0.000000000000000000e+00	0.000000000000000000e+00	1.411444105896863199e+01	1.000000000000000000e+00
1.650000000000000000e+02	8.175110106273221433e+00	3.199900415934650511e+01	1.401261225171900439e-03	-4.840165496401816370e+01	4.418080357901378319e-01	0.000000000000000000e+00	0.000000000000000000e+00	1.291173126386208558e+01	1.000000000000000000e+00
1.660000000000000000e+02	6.121135136437491298e+01	1.875880724160017365e+01	-1.735656268619523027e-03	6.033443331592550152e+01	2.688702380224440303e-01	0.000000000000000000e+00	0.000000000000000000e+00	8.995737303859995038e+00	1.000000000000000000e+00
1.670000000000000000e+02	3.155002606853920710e+01	9.323770320200106099e+00	-2.274046967115157542e-03	7.954673026159858296e+01	1.473631904511079060e-01	0.000000000000000000e+00	0.000000000000000000e+00	1.159309779025572773e+01	1.000000000000000000e+00
1.670000000000000000e+02	1.186471461998499706e+02	1.294947105340870053e+01	-2.105137513764489699e-03	7.351925136240534187e+01	2.770462014319422517e-01	0.000000000000000000e+00	0.000000000000000000e+00	8.416328337017207062e+00	1.000000000000000000e+00
1.670000000000000000e+02	5.493520076143894215e+01	2.520343471332611784e+01	-1.823070514446818897e-03	6.345378224377419940e+01	2.090957557232596686e-01	0.000000000000000000e+00	0.000000000000000000e+00	8.995737303859995038e+00	1.000000000000000000e+00
1.680000000000000000e+02	2.011732824323993540e+01	1.124557593207388528e+01	-1.925680046822723143e-03	6.711537002931896723e+01	2.419985937535001908e-01	0.000000000000000000e+00	0.000000000000000000e+00	1.055450821327716682e+01	1.000000000000000000e+00
1.680000000000000000e+02	1.304442904918381885e+02	2.728397970836473263e+01	-1.513557129085002029e-03	5.240889776704138825e+01	3.184050714117284686e-01	0.000000000000000000e+00	0.000000000000000000e+00	1.319995714056760328e+01	1.000000000000000000e+00
1.690000000000000000e+02	2.389069204351334363e+01	2.110252116145004209e+01	-1.816805310774440799e-03	6.323021048869897243e+01	2.991171756722946773e-01	0.000000000000000000e+00	0.000000000000000000e+00	8.446048751616645589e+00	1.000000000000000000e+00
1.710000000000000000e+02	5.273783317265576898e+01	7.210884380163812502e+00	-9.282423001470518735e-04	3.152212849022610541e+01	4.341283769384427504e-01	0.000000000000000000e+00	0.000000000000000000e+00	1.432323402584346006e+01	1.000000000000000000e+00
1.710000000000000000e+02	1.003420727601367304e+02	1.898755025383568906e+01	-1.848697102756389609e-03	6.436825871166952595e+01	4.248724743142558991e-01	0.000000000000000000e+00	0.000000000000000000e+00	5.682122134937325875e+00	1.000000000000000000e+00
1.720000000000000000e+02	1.057404624947827614e+02	5.360409251997972468e+00	-1.904167358668246808e-03	6.634769675027025926e+01	2.602993829638264867e-01	0.000000000000000000e+00	0.000000000000000000e+00	9.043967258225574568e+00	1.000000000000000000e+00
1.720000000000000000e+02	9.369550181452099480e+01	2.946279770718766144e+01	-2.258699529065887317e-03	7.899906192709391917e+01	2.839864271459090483e-01	0.000000000000000000e+00	0.000000000000000000e+00	1.175336767641713287e+01	1.000000000000000000e+00
1.720000000000000000e+02	1.426770740410330802e+02	8.367107506920053339e+00	-1.548912437499325992e-03	5.367054044727308337e+01	2.961649231270584437e-01	0.000000000000000000e+00	0.000000000000000000e+00	1.085378758900812990e+01	1.000000000000000000e+00
1.720000000000000000e+02	9.101633726819430592e+01	1.801885917752257171e+01	-1.624280454101817211e-03	5.636002360368615882e+01	2.920008511353838765e-01	0.000000000000000000e+00	0.000000000000000000e+00	9.375910881989188539e+00	1.000000000000000000e+00
1.720000000000000000e+02	1.189815974386553421e+01	3.026989492630832501e+01	-1.737572279359089842e-03	6.040280553591836110e+01	3.482534848758472856e-01	0.000000000000000000e+00	0.000000000000000000e+00	6.655221726754862566e+00	1.000000000000000000e+00
1.730000000000000000e+02	1.318236345659036601e+02	8.454036138620613983e+00	-1.963880819597818746e-03	6.847855217967936881e+01	2.149643277898068972e-01	0.000000000000000000e+00	0.000000000000000000e+00	1.085378758900812990e+01	1.000000000000000000e+00
1.730000000000000000e+02	1.705244600226343010e+01	2.605975129470137119e+01	-2.116277391176842396e-03	7.391677426423581210e+01	2.500537380444122215e-01	0.000000000000000000e+00	0.000000000000000000e+00	6.655221726754862566e+00	1.000000000000000000e+00
1.740000000000000000e+02	1.017768306373183691e+02	1.348955227364235832e+01	-2.403625885197237938e-03	8.417071180334536962e+01	2.208195517253819240e-01	0.000000000000000000e+00	0.000000000000000000e+00	5.682122134937325875e+00	1.000000000000000000e+00
1.740000000000000000e+02	1.380896994535805220e+02	2.614196874187718933e+01	-2.270808613526353447e-03	7.943117066716830266e+01	1.461722847496667033e-01	0.000000000000000000e+00	0.000000000000000000e+00	1.835727914282471929e+01	1.000000000000000000e+00
1.740000000000000000e+02	4.275868396215739864e+01	3.051480469486646285e+01	-2.953365852881442016e-03	1.037880037282713204e+02	9.152059475170959413e-02	0.000000000000000000e+00	0.000000000000000000e+00	1.489969835931539421e+01	1.000000000000000000e+00
1.750000000000000000e+02	8.100718883506849011e+01	1.462021211615120464e+01	-2.045223203192943033e-03	7.138122867885563494e+01	2.047667320535173641e-01	0.000000000000000000e+00	0.000000000000000000e+00	1.057042355840640901e+01	1.000000000000000000e+00
1.770000000000000000e+02	6.835713012495870089e+01	2.592203213099448433e+01	-2.096362821854192825e-03	7.320612933585758242e+01	2.076853620339458306e-01	0.000000000000000000e+00	0.000000000000000000e+00	1.130844960835868562e+01	1.000000000000000000e+00
1.790000000000000000e+02	1.164096009275866095e+01	2.617357270032323768e+01	-2.313829394952025397e-03	8.096635325835046615e+01	2.452903221998832262e-01	0.000000000000000000e+00	0.000000000000000000e+00	1.246310190783396621e+01	1.000000000000000000e+00
1.790000000000000000e+02	5.705568355032988137e+01	2.631994903890144499e+01	-2.231169312577355353e-03	7.801665510685307936e+01	2.121139483119259816e-01	0.000000000000000000e+00	0.000000000000000000e+00	1.130844960835868562e+01	1.000000000000000000e+00
1.800000000000000000e+02	5.726688728738601952e+01	1.052661065916349870e+01	-1.016278134018995570e-03	3.466365858525511356e+01	4.490254110999850612e-01	0.000000000000000000e+00	0.000000000000000000e+00	1.415659486724703520e+01	1.000000000000000000e+00
1.810000000000000000e+02	2.004531386244205748e+01	1.697054347734110280e+01	-2.990305462145199239e-03	1.051061816689665420e+02	1.300958091636036373e-01	0.000000000000000000e+00	0.000000000000000000e+00	8.509831233785330795e+00	1.000000000000000000e+00
1.810000000000000000e+02	8.900223847513606756e+01	2.612572770914934495e+01	-1.757652687082702104e-03	6.111936835369029097e+01	2.854483591729193304e-01	0.000000000000000000e+00	0.000000000000000000e+00	7.825464291064731626e+00	1.000000000000000000e+00
1.810000000000000000e+02	4.312043509609281244e+01	1.106239852280054414e+01	-2.306012074720730984e-03	8.068739472874975149e+01	2.017908674479806930e-01	0.000000000000000000e+00	0.000000000000000000e+00	1.415659486724703520e+01	1.000000000000000000e+00
1.810000000000000000e+02	1.376240003046807487e+02	2.606779742897995789e+01	-1.198800379426371047e-03	4.117690554096184741e+01	3.841859102932337899e-01	0.000000000000000000e+00	0.000000000000000000e+00	6.222418336964009811e+00	1.000000000000000000e+00
1.820000000000000000e+02	1.293695906407930352e+02	1.804420614933919254e+01	-3.753390559745300569e-03	1.323366251570795669e+02	1.465406794277208657e-01	0.000000000000000000e+00	0.000000000000000000e+00	1.151144195667989401e+01	1.000000000000000000e+00
1.820000000000000000e+02	1.268737607438346693e+01	1.269526814883092314e+01	-1.720393876069808026e-03	5.978979980240848846e+01	4.121479906408933580e-01	0.000000000000000000e+00	0.000000000000000000e+00	8.509831233785330795e+00	1.000000000000000000e+00
1.840000000000000000e+02	2.135691314007341290e+01	8.393649521427420268e+00	-1.670661066390289901e-03	5.801510066630650897e+01	2.547226401121930328e-01	0.000000000000000000e+00	0.000000000000000000e+00	8.676600866472524487e+00	1.000000000000000000e+00
1.840000000000000000e+02	8.346082085416203711e+01	2.060027911915343779e+01	-1.886643501644791375e-03	6.572236361262714865e+01	2.737225636983759980e-01	0.000000000000000000e+00	0.000000000000000000e+00	7.825464291064731626e+00	1.000000000000000000e+00
1.870000000000000000e+02	1.109085833664697418e+02	7.500669514274534322e+00	-1.092268855002451623e-03	3.737536274494684818e+01	4.797839942982853323e-01	0.000000000000000000e+00	0.000000000000000000e+00	2.125970259334707180e+01	1.000000000000000000e+00
1.880000000000000000e+02	4.747388721194846006e+00	1.290800984309983157e+01	-2.032353829773000074e-03	7.092198927457253887e+01	2.224449164292895409e-01	0.000000000000000000e+00	0.000000000000000000e+00	1.217789703304503490e+01	1.000000000000000000e+00
1.900000000000000000e+02	7.711939310396897440e+01	9.951845122244785458e+00	-1.563487600126800374e-03	5.419065038456017191e+01	3.743730914794366482e-01	0.000000000000000000e+00	0.000000000000000000e+00	8.925148175035904075e+00	1.000000000000000000e+00
1.910000000000000000e+02	8.531848028048142396e+01	6.425765228326349998e+00	-3.837483750890277514e-03	1.353374633288773055e+02	1.094345956890113714e-01	0.000000000000000000e+00	0.000000000000000000e+00	8.925148175035904075e+00	1.000000000000000000e+00
1.920000000000000000e+02	1.336097646998118478e+02	1.052486253228623880e+01	-1.953477502624927694e-03	6.810731319753941193e+01	2.102995356084321754e-01	0.000000000000000000e+00	0.000000000000000000e+00	2.290173306410392229e+01	1.000000000000000000e+00
1.930000000000000000e+02	5.882456916191759433e+01	1.197518345763930192e+01	-1.705904277808468995e-03	5.927274320169418331e+01	3.095436204893780019e-01	0.000000000000000000e+00	0.000000000000000000e+00	1.009321756704774309e+01	1.000000000000000000e+00
1.970000000000000000e+02	8.175760986548911546e+01	2.834532453606430380e+01	1.263287899696947676e-03	-4.347812172502725048e+01	3.031974388831674139e-01	0.000000000000000000e+00	0.000000000000000000e+00	1.235760492168884106e+01	1.000000000000000000e+00
1.970000000000000000e+02	9.396900843368379697e+01	3.024061987168910548e+01	-2.422253367189635114e-03	8.483542743901308825e+01	1.602829807068996137e-01	0.000000000000000000e+00	0.000000000000000000e+00	1.235760492168884106e+01	1.000000000000000000e+00
1.980000000000000000e+02	1.133849264326415351e+02	8.349327795307127431e+00	-2.652430728406303916e-03	9.304923170090441431e+01	1.419374398794188696e-01	0.000000000000000000e+00	0.000000000000000000e+00	6.000464476608353692e+00	1.000000000000000000e+00
1.980000000000000000e+02	6.621088179390241635e+01	1.885380443559284913e+01	-1.615226479126394147e-03	5.603693545180581737e+01	3.578880589716726401e-01	0.000000000000000000e+00	0.000000000000000000e+00	6.590456342584789518e+00	1.000000000000000000e+00
1.980000000000000000e+02	3.856128066687256961e+01	2.643127490573144200e+01	-1.030082737344803576e-03	3.515627136451322343e+01	4.265518329825424004e-01	0.000000000000000000e+00	0.000000000000000000e+00	6.099631448952951729e+00	1.000000000000000000e+00
1.980000000000000000e+02	9.862376653232634283e+01	1.827599658417650375e+01	-1.919414497704052813e-03	6.689178594710516279e+01	2.079853427497140306e-01	0.000000000000000000e+00	0.000000000000000000e+00	1.196936095741515871e+01	1.000000000000000000e+00
1.980000000000000000e+02	3.250948073716332942e+01	2.566889611285541051e+01	-1.810382165770510303e-03	6.300100264858315313e+01	2.804742976305116819e-01	0.000000000000000000e+00	0.000000000000000000e+00	6.099631448952951729e+00	1.000000000000000000e+00
2.000000000000000000e+02	2.668551235168682467e+01	1.117159821743985759e+01	-1.257501693191673178e-03	4.327164282804975670e+01	4.247174169783131115e-01	0.000000000000000000e+00	0.000000000000000000e+00	1.562338804560169692e+01	1.000000000000000000e+00
2.000000000000000000e+02	4.621973613574454731e+01	1.512919892696094593e+01	-1.868876851587128289e-03	6.508836648453514329e+01	2.465675315389918021e-01	0.000000000000000000e+00	0.000000000000000000e+00	1.276050845591618099e+01	1.000000000000000000e+00
2.000000000000000000e+02	7.279423938764966806e+01	1.915961090440355363e+01	-1.487574951292996821e-03	5.148173220413313089e+01	3.146996644920635466e-01	0.000000000000000000e+00	0.000000000000000000e+00	6.590456342584789518e+00	1.000000000000000000e+00
2.010000000000000000e+02	5.113374388173407503e+00	1.075059299324333040e+01	-1.656401652746762728e-03	5.750625812880333143e+01	3.153692362628748302e-01	0.000000000000000000e+00	0.000000000000000000e+00	2.157624577436161672e+01	1.000000000000000000e+00
2.010000000000000000e+02	1.443790278870324926e+02	2.736922008221200286e+01	-1.873333840526624676e-03	6.524741268505169955e+01	2.327535144505957776e-01	0.000000000000000000e+00	0.000000000000000000e+00	8.856576888683390436e+00	1.000000000000000000e+00
2.020000000000000000e+02	1.215584357486691687e+02	2.184806122420776830e+01	-2.054114196257049788e-03	7.169850087424615026e+01	2.565866617706484831e-01	0.000000000000000000e+00	0.000000000000000000e+00	1.010543179634545830e+01	1.000000000000000000e+00
2.030000000000000000e+02	1.078368349031113240e+02	1.063499056898873363e+01	-3.159802272793770829e-03	1.111546202222772592e+02	1.159558599478383023e-01	0.000000000000000000e+00	0.000000000000000000e+00	6.000464476608353692e+00	1.000000000000000000e+00
2.030000000000000000e+02	1.357197561922223201e+02	2.922824345501292598e+01	-1.834114234883445563e-03	6.384787381520425953e+01	3.881447486111186951e-01	0.000000000000000000e+00	0.000000000000000000e+00	5.918668938793471668e+00	1.000000000000000000e+00
2.050000000000000000e+02	1.307978854427777833e+02	2.594102117278117703e+01	-2.163680742657705155e-03	7.560834744225539339e+01	2.571289162475950407e-01	0.000000000000000000e+00	0.000000000000000000e+00	5.918668938793471668e+00	1.000000000000000000e+00
2.050000000000000000e+02	5.854429314285801667e+01	1.182225613460444436e+01	-1.823435421417420694e-03	6.346680383032155248e+01	2.091248265729710454e-01	0.000000000000000000e+00	0.000000000000000000e+00	1.276050845591618099e+01	1.000000000000000000e+00
2.060000000000000000e+02	1.338203091997890226e+02	1.840310824909322918e+01	1.755020329430743899e-03	-6.102543352714527458e+01	3.484910544108590358e-01	0.000000000000000000e+00	0.000000000000000000e+00	3.852332470903201855e+00	1.000000000000000000e+00
2.070000000000000000e+02	3.687710905467663736e+01	1.327158025658414076e+01	-1.612026936925319140e-03	5.592276082912190560e+01	2.656968016836575019e-01	0.000000000000000000e+00	0.000000000000000000e+00	9.611531932969578307e+00	1.000000000000000000e+00
2.080000000000000000e+02	9.320722012708309023e+01	1.123661313541398599e+01	2.494672411807817309e-03	-8.741967748942094829e+01	2.498731542936768468e-01	0.000000000000000000e+00	0.000000000000000000e+00	4.176848450553491077e+00	1.000000000000000000e+00
2.090000000000000000e+02	1.375206862188255172e+02	1.947440437218980591e+01	-2.171217880973507278e-03	7.587730777134059679e+01	2.313641279971201392e-01	0.000000000000000000e+00	0.000000000000000000e+00	3.852332470903201855e+00	1.000000000000000000e+00
2.110000000000000000e+02	3.017088638978431092e+01	6.386224516509530602e+00	-2.322309575728085263e-03	8.126896575087289420e+01	1.931735908778696720e-01	0.000000000000000000e+00	0.000000000000000000e+00	9.611531932969578307e+00	1.000000000000000000e+00
2.120000000000000000e+02	9.639472059745922650e+01	1.393585446035012687e+01	-2.193353643653731325e-03	7.666721526216413451e+01	2.125381662521877990e-01	0.000000000000000000e+00	0.000000000000000000e+00	4.176848450553491077e+00	1.000000000000000000e+00
2.140000000000000000e+02	6.568313510586891368e+01	6.541559925051559254e+00	-1.901784489410993833e-03	6.626266483593560963e+01	2.691474541079562632e-01	0.000000000000000000e+00	0.000000000000000000e+00	6.116390190899414492e+00	1.000000000000000000e+00
2.160000000000000000e+02	5.956716700795226416e+01	6.613415283907915665e+00	-1.921788910063791482e-03	6.697651607980291999e+01	1.938012521208568595e-01	0.000000000000000000e+00	0.000000000000000000e+00	6.116390190899414492e+00	1.000000000000000000e+00
2.160000000000000000e+02	5.707433858671567606e+00	3.022483916580772245e+01	-1.752910335186934300e-03	6.095013906890333288e+01	3.573080548033069626e-01	0.000000000000000000e+00	0.000000000000000000e+00	7.100293112378374794e+00	1.000000000000000000e+00
2.180000000000000000e+02	3.568198765374800985e+01	9.639859353407434384e+00	-1.657096551355122195e-03	5.753105535960289529e+01	2.997040791703503571e-01	0.000000000000000000e+00	0.000000000000000000e+00	9.963975815770249156e+00	1.000000000000000000e+00
2.180000000000000000e+02	1.403619351481850401e+02	8.082066586023627153e+00	-1.067062954888880989e-03	3.647589839848243543e+01	3.792073310424420862e-01	0.000000000000000000e+00	0.000000000000000000e+00	1.045220679721394319e+01	1.000000000000000000e+00
2.180000000000000000e+02	1.004514444097897474e+01	2.460359115617266212e+01	-2.793368790958756457e-03	9.807856061812292126e+01	1.499240334725627788e-01	0.000000000000000000e+00	0.000000000000000000e+00	7.100293112378374794e+00	1.000000000000000000e+00
2.190000000000000000e+02	1.304962107184214801e+02	4.630094916427849761e+00	-1.751961484541753088e-03	6.091627964227643588e+01	2.226217757419486354e-01	0.000000000000000000e+00	0.000000000000000000e+00	9.066454861795744335e+00	1.000000000000000000e+00
2.200000000000000000e+02	2.317951511759535776e+01	2.305984601080085383e+01	-2.129828029507243713e-03	7.440032438524370662e+01	2.575365893878368562e-01	0.000000000000000000e+00	0.000000000000000000e+00	6.254567363104123423e+00	1.000000000000000000e+00
2.220000000000000000e+02	2.495857096319818069e+01	1.706363277261179690e+01	-1.634814656713044247e-03	5.673593319725507911e+01	2.670896568349278022e-01	0.000000000000000000e+00	0.000000000000000000e+00	6.254567363104123423e+00	1.000000000000000000e+00
2.230000000000000000e+02	4.541583543345927154e+01	1.176894870302725415e+01	-2.346550613258141082e-03	8.213399928989940690e+01	2.008306601444586059e-01	0.000000000000000000e+00	0.000000000000000000e+00	5.718518701222109257e+00	1.000000000000000000e+00
2.230000000000000000e+02	1.264621444229567686e+02	1.274963387407657223e+01	-2.293747621310722549e-03	8.024974169825006243e+01	2.213143490814497572e-01	0.000000000000000000e+00	0.000000000000000000e+00	6.711217017280225683e+00	1.000000000000000000e+00
2.230000000000000000e+02	7.579071530592588601e+01	1.643521683725072435e+01	-2.172027013113964327e-03	7.590618138857468011e+01	2.900864656779408302e-01	0.000000000000000000e+00	0.000000000000000000e+00	2.441683284245986840e+01	1.000000000000000000e+00
2.230000000000000000e+02	1.327842630314714256e+02	1.685567139424816929e+01	-1.806292110781997865e-03	6.285505036674953772e+01	2.648451910745819315e-01	0.000000000000000000e+00	0.000000000000000000e+00	7.538483124421266446e+00	1.000000000000000000e+00
2.250000000000000000e+02	1.235062242441505447e+02	6.724439292193106432e+00	-3.116089147964994695e-03	1.095947315819638845e+02	1.352122037154253054e-01	0.000000000000000000e+00	0.000000000000000000e+00	6.055128871354301445e+00	1.000000000000000000e+00
2.250000000000000000e+02	1.210441749063045762e+02	2.659926645235315945e+01	-2.157914796846305879e-03	7.540259154154834675e+01	1.532064730003213082e-01	0.000000000000000000e+00	0.000000000000000000e+00	1.487167496405944789e+01	1.000000000000000000e+00
2.280000000000000000e+02	4.104862056974626938e+01	8.077215983775870356e+00	-1.362929423864175883e-03	4.703379710309243933e+01	3.532683976632127187e-01	0.000000000000000000e+00	0.000000000000000000e+00	5.718518701222109257e+00	1.000000000000000000e+00
2.280000000000000000e+02	4.902567296901901273e+01	5.309358374649618462e+00	-1.669124241690133747e-03	5.796025957678666884e+01	2.716573113281921525e-01	0.000000000000000000e+00	0.000000000000000000e+00	7.399813122208284355e+00	1.000000000000000000e+00
2.280000000000000000e+02	5.158436433189292813e+01	1.323610780838650491e+01	-1.710731857677612582e-03	5.944501381898771797e+01	2.710355514916276132e-01	0.000000000000000000e+00	0.000000000000000000e+00	6.340607590069716970e+00	1.000000000000000000e+00
2.300000000000000000e+02	1.367720767312032137e+02	8.434663302231818705e+00	-1.621640322906160942e-03	5.626581138076289790e+01	3.202481293607151169e-01	0.000000000000000000e+00	0.000000000000000000e+00	8.203844951817346853e+00	1.000000000000000000e+00
2.300000000000000000e+02	1.286914816865096327e+02	9.851369241067578386e+00	-1.694722051906579798e-03	5.887370910778991373e+01	3.001944665363063258e-01	0.000000000000000000e+00	0.000000000000000000e+00	6.055128871354301445e+00	1.000000000000000000e+00
2.300000000000000000e+02	8.355740378630497389e+01	3.014433406873750698e+01	1.285874693415612257e-03	-4.428412411174412711e+01	3.701395169640022687e-01	0.000000000000000000e+00	0.000000000000000000e+00	2.464751342166116288e+01	1.000000000000000000e+00
2.310000000000000000e+02	1.490215975713381980e+01	9.482667395904245566e+00	-1.124790670397650665e-03	3.853589314848239411e+01	4.248669943718719200e-01	0.000000000000000000e+00	0.000000000000000000e+00	1.976410184275369630e+01	1.000000000000000000e+00
2.330000000000000000e+02	1.145635289903069918e+02	7.677090445724227052e+00	-1.825495326773750098e-03	6.354031088290690121e+01	2.259249793886811686e-01	0.000000000000000000e+00	0.000000000000000000e+00	1.429428332117490896e+01	1.000000000000000000e+00
2.330000000000000000e+02	2.817446279732745396e+01	2.412731466581166728e+01	-2.006079995777552017e-03	6.998441605491565554e+01	1.957215852839019332e-01	0.000000000000000000e+00	0.000000000000000000e+00	1.620501893591692522e+01	1.000000000000000000e+00
2.330000000000000000e+02	6.404322095751102673e+00	2.781051598191375263e+01	-1.809860989873814585e-03	6.298240465623999995e+01	2.341748257014145684e-01	0.000000000000000000e+00	0.000000000000000000e+00	1.431081249997837190e+01	1.000000000000000000e+00
2.350000000000000000e+02	6.725865105597844718e+01	1.165513242814088990e+01	-1.407745735641671237e-03	4.863305261082125242e+01	3.146953944680033199e-01	0.000000000000000000e+00	0.000000000000000000e+00	1.152405151908705427e+01	1.000000000000000000e+00
2.360000000000000000e+02	5.853972494028942464e+01	1.919065436120754242e+01	-2.021763204871362268e-03	7.054406626992361851e+01	2.456736037588569399e-01	0.000000000000000000e+00	0.000000000000000000e+00	5.221723422909016143e+00	1.000000000000000000e+00
2.370000000000000000e+02	1.369750515970917206e+02	1.445982803421453866e+01	1.154691863702841893e-03	-3.960290750518373670e+01	3.861240213682243239e-01	0.000000000000000000e+00	0.000000000000000000e+00	7.958347769726374921e+00	1.000000000000000000e+00
2.370000000000000000e+02	5.274102751194920558e+01	2.599797226833308983e+01	-2.190007410235046779e-03	7.654780601109619909e+01	3.394407941208389401e-01	0.000000000000000000e+00	0.000000000000000000e+00	5.895018055568187698e+00	1.000000000000000000e+00
2.380000000000000000e+02	1.424829491121570690e+01	1.584091093914857851e+01	-1.591095893929929265e-03	5.517584336837506243e+01	2.710426184821101980e-01	0.000000000000000000e+00	0.000000000000000000e+00	1.431081249997837190e+01	1.000000000000000000e+00
2.380000000000000000e+02	8.778761426692223324e+01	2.227262071572841862e+01	-1.469874239756915847e-03	5.085008807073499781e+01	2.768824695693199445e-01	0.000000000000000000e+00	0.000000000000000000e+00	1.037322819555717501e+01	1.000000000000000000e+00
2.400000000000000000e+02	5.340511409034598245e+01	2.014047904239862063e+01	-2.775956744130700631e-03	9.745721739093252722e+01	2.566568753199495179e-01	0.000000000000000000e+00	0.000000000000000000e+00	5.221723422909016143e+00	1.000000000000000000e+00
2.400000000000000000e+02	4.484069419806296253e+01	1.314636918563344636e+01	-1.763361200127080454e-03	6.132307478478817586e+01	3.124056421554677332e-01	0.000000000000000000e+00	0.000000000000000000e+00	6.113910941165303647e+00	1.000000000000000000e+00
2.400000000000000000e+02	1.299358846081454431e+02	1.817270122429762580e+01	-1.866708334601943284e-03	6.501098366130375439e+01	2.071236835575611668e-01	0.000000000000000000e+00	0.000000000000000000e+00	7.958347769726374921e+00	1.000000000000000000e+00
2.410000000000000000e+02	7.073481718555321152e+01	8.117271650132614980e+00	-2.443057434884589492e-03	8.557781382746698284e+01	1.687901083783179823e-01	0.000000000000000000e+00	0.000000000000000000e+00	1.477951623646914570e+01	1.000000000000000000e+00
2.410000000000000000e+02	4.448577962545231657e+01	7.042768392441822733e+00	-1.986403889375830227e-03	6.928228059830244945e+01	2.477422194380359821e-01	0.000000000000000000e+00	0.000000000000000000e+00	6.113910941165303647e+00	1.000000000000000000e+00
2.420000000000000000e+02	5.755711817311714640e+01	1.480923316539080048e+01	-2.494029063726347587e-03	8.739671982240484738e+01	3.284576120818785139e-01	0.000000000000000000e+00	0.000000000000000000e+00	6.757316072558785969e+00	1.000000000000000000e+00
2.430000000000000000e+02	2.929242660348299765e+01	1.875335223709825527e+01	-1.928314658299296784e-03	6.720938528286224312e+01	3.160256630923857779e-01	0.000000000000000000e+00	0.000000000000000000e+00	1.532345302757455840e+01	1.000000000000000000e+00
2.430000000000000000e+02	7.771999288675992545e+01	2.477199322553986249e+01	-2.691466999339763716e-03	9.444222833127146544e+01	2.310866548735827086e-01	0.000000000000000000e+00	0.000000000000000000e+00	1.037322819555717501e+01	1.000000000000000000e+00
2.440000000000000000e+02	1.414304737620536798e+02	1.429599034515801215e+01	-1.311153984777947571e-03	4.518620740104766753e+01	3.470785493831443080e-01	0.000000000000000000e+00	0.000000000000000000e+00	8.950297533917551007e+00	1.000000000000000000e+00
2.440000000000000000e+02	5.533776945347607779e+01	2.672826458885907996e+01	-1.885451650759610489e-03	6.567983280148007452e+01	2.280980425876146800e-01	0.000000000000000000e+00	0.000000000000000000e+00	6.865426072632990540e+00	1.000000000000000000e+00
2.450000000000000000e+02	8.869596071616381039e+01	3.032082511139360292e+01	-1.838955791644466100e-03	6.402064319333796050e+01	2.981435129988334598e-01	0.000000000000000000e+00	0.000000000000000000e+00	1.229883755033687009e+01	1.000000000000000000e+00
2.460000000000000000e+02	1.332871730883388182e+02	1.801008243921352658e+01	-2.376411458415913450e-03	8.319957383608473833e+01	1.588162120506400043e-01	0.000000000000000000e+00	0.000000000000000000e+00	8.950297533917551007e+00	1.000000000000000000e+00
2.460000000000000000e+02	4.507595847907626307e+01	2.524778148465482275e+01	-1.697933652892473586e-03	5.898831404428754865e+01	2.631634532043108932e-01	0.000000000000000000e+00	0.000000000000000000e+00	1.036805645702929013e+01	1.000000000000000000e+00
2.510000000000000000e+02	5.311840827514782148e+01	1.810620147720311834e+01	-1.881687441291537543e-03	6.554550821105084424e+01	2.729432198601867698e-01	0.000000000000000000e+00	0.000000000000000000e+00	1.075561080204956710e+01	1.000000000000000000e+00
2.520000000000000000e+02	1.307322361485377087e+02	9.395234030622733101e+00	-1.959523911787983998e-03	6.832307734171995151e+01	2.397426501947932387e-01	0.000000000000000000e+00	0.000000000000000000e+00	7.556526884433591995e+00	1.000000000000000000e+00
2.530000000000000000e+02	4.012303168271644438e+01	1.445388408193514174e+01	-1.897448771205903538e-03	6.610794614212883857e+01	3.451674831581594827e-01	0.000000000000000000e+00	0.000000000000000000e+00	1.349886051246142848e+01	1.000000000000000000e+00
2.540000000000000000e+02	1.435298008788540471e+02	2.456432221592557141e+01	-2.034694744873281197e-03	7.100552406846270515e+01	2.134061831988305347e-01	0.000000000000000000e+00	0.000000000000000000e+00	8.890093174647603291e+00	1.000000000000000000e+00
2.540000000000000000e+02	9.173230256753831213e+01	2.536938298007169124e+01	-1.501982438380794135e-03	5.199585869432909391e+01	2.400860354652299966e-01	0.000000000000000000e+00	0.000000000000000000e+00	3.679378330810343556e+01	1.000000000000000000e+00
2.550000000000000000e+02	1.834163124424665625e+01	1.825576626464345864e+01	-2.363158293264626311e-03	8.272663894871011792e+01	1.574944766230796933e-01	0.000000000000000000e+00	0.000000000000000000e+00	7.428104704198689845e+00	1.000000000000000000e+00
2.560000000000000000e+02	1.380148056117505746e+02	7.378979937347997620e+00	-9.719970453773790981e-04	3.308350234103035348e+01	4.876096572541066543e-01	0.000000000000000000e+00	0.000000000000000000e+00	7.556526884433591995e+00	1.000000000000000000e+00
2.570000000000000000e+02	2.576551592625482101e+01	1.850611746752300490e+01	-2.344287177844058944e-03	8.205322933340832492e+01	1.506950350513927006e-01	0.000000000000000000e+00	0.000000000000000000e+00	7.428104704198689845e+00	1.000000000000000000e+00
2.570000000000000000e+02	5.900140224827616464e+01	8.562519667299854476e+00	-1.644224859680055995e-03	5.707173322913981650e+01	3.409442369211629353e-01	0.000000000000000000e+00	0.000000000000000000e+00	1.977627492417676081e+01	1.000000000000000000e+00
2.590000000000000000e+02	1.351421011449005505e+02	2.161809584530291772e+01	1.449713394462477699e-03	-5.013065486441325191e+01	3.943140421933677420e-01	0.000000000000000000e+00	0.000000000000000000e+00	3.803246923317565642e+00	1.000000000000000000e+00
2.600000000000000000e+02	9.181602062719679225e+01	2.091766288527322715e+01	-2.397654222246995478e-03	8.395761495345530534e+01	2.483194919371580767e-01	0.000000000000000000e+00	0.000000000000000000e+00	4.088705795552797895e+00	1.000000000000000000e+00
2.610000000000000000e+02	8.000904680752162790e+01	3.216220743759429013e+01	-2.316687170862260971e-03	8.106833206211705090e+01	2.001710709152254575e-01	0.000000000000000000e+00	0.000000000000000000e+00	9.087193011953996091e+00	1.000000000000000000e+00
2.620000000000000000e+02	1.386827588770253499e+02	2.022941662256305051e+01	-1.776170878171947146e-03	6.178018397902965830e+01	3.121010429018320487e-01	0.000000000000000000e+00	0.000000000000000000e+00	3.349508722907709402e+00	1.000000000000000000e+00
2.640000000000000000e+02	6.743076489008215546e+00	1.430093290487069702e+01	-2.420452834709122154e-03	8.477117602313127520e+01	1.696392108585383918e-01	0.000000000000000000e+00	0.000000000000000000e+00	1.774551843069525958e+01	1.000000000000000000e+00
2.650000000000000000e+02	1.037573749747729437e+02	1.275807390789414875e+01	-1.882574788499741551e-03	6.557717290753532779e+01	2.429538010132691328e-01	0.000000000000000000e+00	0.000000000000000000e+00	1.089336532161316384e+01	1.000000000000000000e+00
2.650000000000000000e+02	8.834025262707879733e+01	1.408423660583088477e+01	-1.744014437253879482e-03	6.063269184485989172e+01	3.241972598125665295e-01	0.000000000000000000e+00	0.000000000000000000e+00	6.477391314259542732e+00	1.000000000000000000e+00
2.650000000000000000e+02	9.390345878543864444e+01	1.740196707674500587e+01	-2.435940770759377916e-03	8.532385798309927338e+01	2.047705272202140492e-01	0.000000000000000000e+00	0.000000000000000000e+00	4.088705795552797895e+00	1.000000000000000000e+00
2.650000000000000000e+02	1.141601216834406927e+02	2.109465613069144752e+01	-1.901283485943813974e-03	6.624478669017794630e+01	2.121202730875606512e-01	0.000000000000000000e+00	0.000000000000000000e+00	7.011057636638056145e+00	1.000000000000000000e+00
2.650000000000000000e+02	8.184661339030770932e+01	2.326274532517797766e+01	-1.748330186879053011e-03	6.078669796638779133e+01	1.808322804750134294e-01	0.000000000000000000e+00	0.000000000000000000e+00	9.087193011953996091e+00	1.000000000000000000e+00
2.650000000000000000e+02	2.136393928902655759e+01	2.435746289076468685e+01	-1.953988058988567755e-03	6.812553223529982915e+01	3.442930945751384586e-01	0.000000000000000000e+00	0.000000000000000000e+00	4.858210060066557645e+00	1.000000000000000000e+00
2.650000000000000000e+02	5.927871782505261677e+01	2.881340718792915112e+01	-1.699902618202351386e-03	5.905857593089665869e+01	2.640861009960522310e-01	0.000000000000000000e+00	0.000000000000000000e+00	1.052269689618892379e+01	1.000000000000000000e+00
2.660000000000000000e+02	1.363038707649336061e+02	1.107768737251528712e+01	-1.487030530403018027e-03	5.146230472176591064e+01	2.724276075825569077e-01	0.000000000000000000e+00	0.000000000000000000e+00	9.455858338407530539e+00	1.000000000000000000e+00
2.660000000000000000e+02	1.353576225858466557e+02	2.063274940070193608e+01	-1.566935446688896144e-03	5.431368566759754657e+01	3.282345867532109329e-01	0.000000000000000000e+00	0.000000000000000000e+00	3.349508722907709402e+00	1.000000000000000000e+00
2.670000000000000000e+02	6.860732454113603751e+01	2.394470646743838671e+01	-2.484185585201878575e-03	8.704545849319005413e+01	1.903225181442267377e-01	0.000000000000000000e+00	0.000000000000000000e+00	1.052269689618892379e+01	1.000000000000000000e+00
2.680000000000000000e+02	1.191466437603560991e+02	2.602309673200704765e+01	-1.187745043003405991e-03	4.078239945683780832e+01	4.188933556489248256e-01	0.000000000000000000e+00	0.000000000000000000e+00	7.011057636638056145e+00	1.000000000000000000e+00
2.700000000000000000e+02	3.629501845659672199e+01	1.150149526141583856e+01	-2.179986587296160131e-03	7.619021620414031304e+01	2.050735378704793277e-01	0.000000000000000000e+00	0.000000000000000000e+00	1.202271682854567025e+01	1.000000000000000000e+00
2.700000000000000000e+02	2.021293200712823435e+01	1.286457674630691983e+01	-2.180077809781247149e-03	7.619347144884737588e+01	2.631433426007925291e-01	0.000000000000000000e+00	0.000000000000000000e+00	5.252063941777437073e+00	1.000000000000000000e+00
2.710000000000000000e+02	1.028485049839337933e+02	5.086052075403340034e+00	-1.523822267762015665e-03	5.277520590164022707e+01	3.525715147566701457e-01	0.000000000000000000e+00	0.000000000000000000e+00	1.120099107877640598e+01	1.000000000000000000e+00
2.710000000000000000e+02	4.461425154295746864e+01	2.018113124423193128e+01	-1.762535694372747421e-03	6.129361688046901691e+01	2.673276015904285652e-01	0.000000000000000000e+00	0.000000000000000000e+00	1.202271682854567025e+01	1.000000000000000000e+00
2.710000000000000000e+02	1.382665561724869576e+02	2.892530461707669431e+01	-1.138127379256640044e-03	3.901180926589089637e+01	3.152109349295807439e-01	0.000000000000000000e+00	0.000000000000000000e+00	8.787967149922000232e+00	1.000000000000000000e+00
2.720000000000000000e+02	1.599158665970567839e+01	9.739769695253576387e+00	-1.678903119635396894e-03	5.830921565534606543e+01	3.621661450928629344e-01	0.000000000000000000e+00	0.000000000000000000e+00	5.252063941777437073e+00	1.000000000000000000e+00
2.740000000000000000e+02	7.094584479308282710e+01	1.012231060025026608e+01	-1.147261008541809301e-03	3.933773985590421773e+01	3.619101261797249558e-01	0.000000000000000000e+00	0.000000000000000000e+00	1.877766631371217443e+01	1.000000000000000000e+00
2.750000000000000000e+02	1.078825128027461489e+02	1.509209856874748823e+01	-1.687540869407827375e-03	5.861745094624922103e+01	2.957808976044188354e-01	0.000000000000000000e+00	0.000000000000000000e+00	1.120099107877640598e+01	1.000000000000000000e+00
2.760000000000000000e+02	9.353730295768443170e+01	1.295899403692291507e+01	-2.320212792855823845e-03	8.119414273612719057e+01	1.494330870141815648e-01	0.000000000000000000e+00	0.000000000000000000e+00	1.219351049956844513e+01	1.000000000000000000e+00
2.770000000000000000e+02	6.666166732120404959e+01	2.965115116712194521e+01	-4.302369737424053577e-03	1.519267685381341835e+02	1.280983688584852453e-01	0.000000000000000000e+00	0.000000000000000000e+00	1.390138351984269427e+01	1.000000000000000000e+00
2.780000000000000000e+02	1.205135449260854443e+02	2.135247306381434740e+01	-2.089844234355952603e-03	7.297351566137828627e+01	2.148143530196957585e-01	0.000000000000000000e+00	0.000000000000000000e+00	3.774495114252788053e+00	1.000000000000000000e+00
2.780000000000000000e+02	1.426442033234149562e+02	2.969954279595101454e+01	1.340077943907385912e-03	-4.621834947406638605e+01	4.066218991118707438e-01	0.000000000000000000e+00	0.000000000000000000e+00	1.396345158803163855e+01	1.000000000000000000e+00
2.780000000000000000e+02	8.488399876122248600e+01	2.270518054909554806e+01	-1.989548125816198009e-03	6.939448165290562542e+01	3.003251501612688168e-01	0.000000000000000000e+00	0.000000000000000000e+00	1.303333514671366444e+01	1.000000000000000000e+00
2.790000000000000000e+02	1.226308443704353408e+02	1.407475859341476720e+01	-1.463508988367595532e-03	5.062294614542465609e+01	2.820912589464719122e-01	0.000000000000000000e+00	0.000000000000000000e+00	4.344973633398382162e+00	1.000000000000000000e+00
2.790000000000000000e+02	5.433784011047755058e+01	2.046131207978588051e+01	-2.113648658515555542e-03	7.382296879430374759e+01	1.525461797732521330e-01	0.000000000000000000e+00	0.000000000000000000e+00	6.516727595417121321e+00	1.000000000000000000e+00
2.810000000000000000e+02	1.698560865436071410e+01	1.949075235643241299e+01	-1.704531766469833580e-03	5.922376558103162836e+01	3.438001315516810985e-01	0.000000000000000000e+00	0.000000000000000000e+00	2.142184153080685149e+01	1.000000000000000000e+00
2.810000000000000000e+02	5.304570364409811845e+01	2.684865283358346488e+01	-1.791380925196227976e-03	6.232294955949873128e+01	1.993362318523402843e-01	0.000000000000000000e+00	0.000000000000000000e+00	6.516727595417121321e+00	1.000000000000000000e+00
2.820000000000000000e+02	4.780151233938656219e+01	1.449302361068625267e+01	-2.044457014773390802e-03	7.135388749433312228e+01	2.379398066835901604e-01	0.000000000000000000e+00	0.000000000000000000e+00	8.851217316365183052e+00	1.000000000000000000e+00
2.820000000000000000e+02	1.228807389712202536e+02	1.841254011896739584e+01	-1.518942253634866704e-03	5.260106418490582314e+01	2.672365498226866309e-01	0.000000000000000000e+00	0.000000000000000000e+00	3.774495114252788053e+00	1.000000000000000000e+00
2.830000000000000000e+02	1.417156219363584739e+02	1.576700114487688076e+01	-1.855599890047813973e-03	6.461458243079437125e+01	1.826796180896601562e-01	0.000000000000000000e+00	0.000000000000000000e+00	1.396345158803163855e+01	1.000000000000000000e+00
2.830000000000000000e+02	3.840079816338965912e+01	1.895694259314795005e+01	-1.985738575634022566e-03	6.925853909384228757e+01	2.349377614743854981e-01	0.000000000000000000e+00	0.000000000000000000e+00	1.036856553094545674e+01	1.000000000000000000e+00
2.830000000000000000e+02	1.136645416577889591e+02	2.080622026118393109e+01	1.426589697421366343e-03	-4.930549325728118504e+01	3.461005530283363107e-01	0.000000000000000000e+00	0.000000000000000000e+00	3.951100141655171871e+00	1.000000000000000000e+00
2.840000000000000000e+02	6.860893190071784886e+01	6.839443656820914264e+00	-1.372904530692599335e-03	4.738975554551719682e+01	3.292749201557907401e-01	0.000000000000000000e+00	0.000000000000000000e+00	8.824182695281876931e+00	1.000000000000000000e+00
2.850000000000000000e+02	7.901472675675697133e+01	2.664904001717339810e+01	-3.111103975871189024e-03	1.094168373373955916e+02	1.454874883117717177e-01	0.000000000000000000e+00	0.000000000000000000e+00	8.703788027288878126e+00	1.000000000000000000e+00
2.850000000000000000e+02	8.666424731019225192e+01	2.249684044025655538e+01	-2.438311230043898725e-03	8.540844705159375394e+01	1.908631895392908229e-01	0.000000000000000000e+00	0.000000000000000000e+00	8.703788027288878126e+00	1.000000000000000000e+00
2.870000000000000000e+02	7.719503755980693427e+01	8.875368471412677707e+00	-1.435367990548839026e-03	4.961874379209244523e+01	3.227209915876589896e-01	0.000000000000000000e+00	0.000000000000000000e+00	8.824182695281876931e+00	1.000000000000000000e+00
2.870000000000000000e+02	1.190519506067180373e+02	8.743081126726327312e+00	-1.373158609358378400e-03	4.739882226005767762e+01	3.362907477272337742e-01	0.000000000000000000e+00	0.000000000000000000e+00	9.515759054128567485e+00	1.000000000000000000e+00
2.870000000000000000e+02	1.141209612036846295e+02	1.688157078288502078e+01	-2.907269449870734067e-03	1.021430685812791381e+02	1.483596777992149951e-01	0.000000000000000000e+00	0.000000000000000000e+00	3.951100141655171871e+00	1.000000000000000000e+00
2.870000000000000000e+02	2.782645604804597639e+01	1.878542463880503988e+01	-1.932991427585764111e-03	6.737627427356932230e+01	1.998950971717949887e-01	0.000000000000000000e+00	0.000000000000000000e+00	4.189374430095638147e+00	1.000000000000000000e+00
2.870000000000000000e+02	3.543536123381618097e+01	2.889240106199738989e+01	-2.452921635475197471e-03	8.592981461687138278e+01	1.428776303380079327e-01	0.000000000000000000e+00	0.000000000000000000e+00	1.036856553094545674e+01	1.000000000000000000e+00
2.880000000000000000e+02	1.117191460979230726e+02	3.194589833361344233e+01	-2.224112171608742718e-03	7.776482332696663491e+01	2.116000389006679194e-01	0.000000000000000000e+00	0.000000000000000000e+00	9.026472372875479877e+00	1.000000000000000000e+00
2.890000000000000000e+02	2.326058803676035325e+01	4.711944353898896765e+00	-2.139836831642764631e-03	7.475748523374167576e+01	2.053101439977849108e-01	0.000000000000000000e+00	0.000000000000000000e+00	1.402594865967228621e+01	1.000000000000000000e+00
2.890000000000000000e+02	1.339149083887496943e+02	5.376623230220792138e+00	-1.125963649397347319e-03	3.857775052253469283e+01	3.661801609849402173e-01	0.000000000000000000e+00	0.000000000000000000e+00	1.206063621655629703e+01	1.000000000000000000e+00
2.890000000000000000e+02	1.753116762143310225e+01	3.027280088892795362e+01	-1.860273883388905607e-03	6.478137236279368949e+01	2.499850706754456198e-01	0.000000000000000000e+00	0.000000000000000000e+00	1.542571803512034201e+01	1.000000000000000000e+00
2.900000000000000000e+02	1.058942159885388605e+02	2.505043658554511410e+01	-2.232081750798737326e-03	7.804921516798110304e+01	2.147575885833734599e-01	0.000000000000000000e+00	0.000000000000000000e+00	9.026472372875479877e+00	1.000000000000000000e+00
2.920000000000000000e+02	3.118676491733931755e+01	1.628358882914692884e+01	-1.785136446065290492e-03	6.210011735294343538e+01	1.791631135127670360e-01	0.000000000000000000e+00	0.000000000000000000e+00	4.189374430095638147e+00	1.000000000000000000e+00
2.920000000000000000e+02	1.366882754110869485e+02	1.911301910128700854e+01	-1.759034861766836525e-03	6.116869080769363620e+01	2.500600323460294705e-01	0.000000000000000000e+00	0.000000000000000000e+00	1.401356971535921048e+01	1.000000000000000000e+00
2.930000000000000000e+02	1.218756555938351340e+02	6.094493753540531245e+00	-1.642136111909495762e-03	5.699719694438463335e+01	3.213245325395186480e-01	0.000000000000000000e+00	0.000000000000000000e+00	6.561829663985337291e+00	1.000000000000000000e+00
2.940000000000000000e+02	1.153541199150525642e+02	6.820566015456583031e+00	-2.018805912063422869e-03	7.043853623803377673e+01	2.511305043365389400e-01	0.000000000000000000e+00	0.000000000000000000e+00	6.561829663985337291e+00	1.000000000000000000e+00
2.940000000000000000e+02	3.766485278807385129e+01	5.499899117516348745e+00	-2.378468044590326125e-03	8.327296244474305809e+01	2.158067643933140323e-01	0.000000000000000000e+00	0.000000000000000000e+00	9.820229778691148326e+00	1.000000000000000000e+00
2.940000000000000000e+02	9.471254136027029347e+01	2.249065425594921663e+01	-1.416950632980968575e-03	4.896152637816374664e+01	2.687674769212761161e-01	0.000000000000000000e+00	0.000000000000000000e+00	9.664451947530706022e+00	1.000000000000000000e+00
2.950000000000000000e+02	4.375352170275640162e+01	1.320476924969059773e+01	-1.776954208659891525e-03	6.180813687268669554e+01	3.162231913324812238e-01	0.000000000000000000e+00	0.000000000000000000e+00	5.684034866146071785e+00	1.000000000000000000e+00
2.950000000000000000e+02	1.134370636600413285e+01	1.399006436870938863e+01	-1.657637643308028808e-03	5.755036404993354893e+01	2.903459076677292749e-01	0.000000000000000000e+00	0.000000000000000000e+00	1.997516525894946327e+01	1.000000000000000000e+00
2.960000000000000000e+02	6.386651310912608892e+01	1.956631053146281829e+01	-1.536026514947924160e-03	5.321071049261705355e+01	3.391697746682844627e-01	0.000000000000000000e+00	0.000000000000000000e+00	9.432170812867903820e+00	1.000000000000000000e+00
2.960000000000000000e+02	9.666881252923113266e+01	3.195504195720187823e+01	-1.567539523966196124e-03	5.433524196874103040e+01	3.069942776867332634e-01	0.000000000000000000e+00	0.000000000000000000e+00	9.664451947530706022e+00	1.000000000000000000e+00
2.970000000000000000e+02	8.087695310669928972e+01	7.900705306110653581e+00	-2.364813868257216890e-03	8.278571760378784461e+01	1.237987770644116692e-01	0.000000000000000000e+00	0.000000000000000000e+00	9.253893387473748788e+00	1.000000000000000000e+00
2.980000000000000000e+02	1.331420577568375165e+02	2.061095970784255371e+01	-1.829250780809548458e-03	6.367432303858341669e+01	3.317932976285048463e-01	0.000000000000000000e+00	0.000000000000000000e+00	6.444055147158455732e+00	1.000000000000000000e+00
2.990000000000000000e+02	1.176404574337042419e+02	1.663986943566290222e+01	-1.675266206158753605e-03	5.817943358096359674e+01	1.998510733002512030e-01	0.000000000000000000e+00	0.000000000000000000e+00	1.008196701577969989e+01	1.000000000000000000e+00
2.990000000000000000e+02	1.271154703824900452e+02	2.289264578593810029e+01	-1.943996087760000140e-03	6.776897199224166002e+01	2.608554848217278233e-01	0.000000000000000000e+00	0.000000000000000000e+00	6.444055147158455732e+00	1.000000000000000000e+00
2.990000000000000000e+02	7.164483333705987889e+01	7.266270608317791257e+00	-1.474380778945019559e-03	5.101090245575517912e+01	2.639979905020883866e-01	0.000000000000000000e+00	0.000000000000000000e+00	9.253893387473748788e+00	1.000000000000000000e+00
3.000000000000000000e+02	3.849015448276961848e+01	1.105879211394734973e+01	-1.965918080064028850e-03	6.855125115672684899e+01	1.654388181128839674e-01	0.000000000000000000e+00	0.000000000000000000e+00	5.672198493628198612e+00	1.000000000000000000e+00
3.020000000000000000e+02	2.425148137207205323e+01	2.137391801657668466e+01	-2.223485971025025883e-03	7.774247756283004662e+01	1.872940098072618520e-01	0.000000000000000000e+00	0.000000000000000000e+00	4.585263496451868370e+00	1.000000000000000000e+00
3.020000000000000000e+02	2.996689078211616675e+01	9.819193400114224701e+00	-1.936197478860358012e-03	6.749068117042445181e+01	1.935623868499811717e-01	0.000000000000000000e+00	0.000000000000000000e+00	8.612933825486731365e+00	1.000000000000000000e+00
3.030000000000000000e+02	1.398538100740117898e+02	8.294155001808118044e+00	-1.543032220065786511e-03	5.346070680090075200e+01	4.108227800940636998e-01	0.000000000000000000e+00	0.000000000000000000e+00	1.323316764341924134e+01	1.000000000000000000e+00
3.040000000000000000e+02	1.051069599422199872e+02	4.982260013669773890e+00	-1.846570327623400917e-03	6.429236543285578875e+01	2.178071838271360416e-01	0.000000000000000000e+00	0.000000000000000000e+00	1.102556245792682965e+01	1.000000000000000000e+00
3.040000000000000000e+02	2.108487588276194913e+01	2.469012835474359946e+01	1.372909973740933870e-03	-4.738994977892647853e+01	4.429041507244789733e-01	0.000000000000000000e+00	0.000000000000000000e+00	4.585263496451868370e+00	1.000000000000000000e+00
3.050000000000000000e+02	3.758094388771850447e+01	2.475787954184367479e+01	1.437757715632787198e-03	-4.970402035437263066e+01	3.891721211192835650e-01	0.000000000000000000e+00	0.000000000000000000e+00	5.239560910842510744e+00	1.000000000000000000e+00
3.050000000000000000e+02	1.227031291185508621e+02	1.504397450555461546e+01	-1.439643097578738058e-03	4.977129959582838126e+01	2.932225181784838819e-01	0.000000000000000000e+00	0.000000000000000000e+00	1.248311046799409851e+01	1.000000000000000000e+00
3.060000000000000000e+02	1.434080719613211841e+02	2.104107417136661340e+01	-2.098908108506037512e-03	7.329695706208639194e+01	2.673488831844714753e-01	0.000000000000000000e+00	0.000000000000000000e+00	1.052345997998267002e+01	1.000000000000000000e+00
3.060000000000000000e+02	2.839563439065021910e+01	2.872613100216054249e+01	-1.751452879085527593e-03	6.089813022201249737e+01	1.929479635927439096e-01	0.000000000000000000e+00	0.000000000000000000e+00	6.343100842585585042e+00	1.000000000000000000e+00
3.070000000000000000e+02	3.890053256084230071e+01	1.660480237227378808e+01	9.870142543155955260e-04	-3.361938655712545909e+01	4.504748053065229518e-01	0.000000000000000000e+00	0.000000000000000000e+00	8.259175600457853150e+00	1.000000000000000000e+00
3.080000000000000000e+02	1.102235106285472312e+02	1.474873003041019892e+01	-2.161153280449568375e-03	7.551815577550229364e+01	2.198805446956090259e-01	0.000000000000000000e+00	0.000000000000000000e+00	1.102556245792682965e+01	1.000000000000000000e+00
3.080000000000000000e+02	1.131927764029986463e+02	2.988283681424435301e+01	-1.827164148443852524e-03	6.359986224136270039e+01	2.507641331585123146e-01	0.000000000000000000e+00	0.000000000000000000e+00	1.542263684924933642e+01	1.000000000000000000e+00
3.090000000000000000e+02	1.358938681790360761e+02	1.367358128242610071e+01	-1.731125725287254759e-03	6.017276235082898239e+01	2.680822562967709599e-01	0.000000000000000000e+00	0.000000000000000000e+00	1.052345997998267002e+01	1.000000000000000000e+00
3.100000000000000000e+02	3.472453280878383453e+01	2.915036338206074262e+01	-1.429778619154299050e-03	4.941928889201410868e+01	3.296674439608922036e-01	0.000000000000000000e+00	0.000000000000000000e+00	5.239560910842510744e+00	1.000000000000000000e+00
3.110000000000000000e+02	6.526569640143053164e+01	1.178842346471988023e+01	-2.420788291367060793e-03	8.478314668485096206e+01	2.070656619528269404e-01	0.000000000000000000e+00	0.000000000000000000e+00	1.100560348882729222e+01	1.000000000000000000e+00
3.110000000000000000e+02	6.030628545104723237e+00	2.843828764009831644e+01	-2.029684234511181656e-03	7.082672563603247795e+01	2.544985318779942052e-01	0.000000000000000000e+00	0.000000000000000000e+00	1.991441632804120587e+01	1.000000000000000000e+00
3.120000000000000000e+02	5.427140707937982711e+01	1.128951419808982415e+01	-1.414489696860295707e-03	4.887370867320188239e+01	3.534650784710001714e-01	0.000000000000000000e+00	0.000000000000000000e+00	1.100560348882729222e+01	1.000000000000000000e+00
3.130000000000000000e+02	7.211110647442997390e+01	2.751766876701440268e+01	-2.264470132501244983e-03	7.920498403359687245e+01	1.642499331720327360e-01	0.000000000000000000e+00	0.000000000000000000e+00	1.715426468395764559e+01	1.000000000000000000e+00
3.130000000000000000e+02	2.592525438880450039e+01	2.932589128235484921e+01	-2.046063812534765040e-03	7.141122554978137771e+01	2.443717292370254368e-01	0.000000000000000000e+00	0.000000000000000000e+00	8.801028960075955254e+00	1.000000000000000000e+00
3.140000000000000000e+02	9.940369134633627368e+01	2.272164843561559167e+01	-2.004655563587301546e-03	6.993358565555227813e+01	2.270406459544733746e-01	0.000000000000000000e+00	0.000000000000000000e+00	9.553240842253982734e+00	1.000000000000000000e+00
3.180000000000000000e+02	1.064137220416362766e+02	1.623135720632076584e+01	-2.695864171156738594e-03	9.459913997722841827e+01	2.216323674765032781e-01	0.000000000000000000e+00	0.000000000000000000e+00	9.553240842253982734e+00	1.000000000000000000e+00
3.190000000000000000e+02	1.591326954803573912e+01	2.710501007051393074e+01	-1.543587226633993600e-03	5.348051202975219809e+01	3.135831407106823843e-01	0.000000000000000000e+00	0.000000000000000000e+00	4.020725314178768173e+01	1.000000000000000000e+00
3.200000000000000000e+02	5.571163016105347054e+01	2.138542112339597168e+01	-1.812564669527395129e-03	6.307888458521296826e+01	2.673305222221511457e-01	0.000000000000000000e+00	0.000000000000000000e+00	3.349765028390040555e+01	1.000000000000000000e+00
3.230000000000000000e+02	1.396806909413645883e+02	1.420401824997651374e+01	-1.612855391231736305e-03	5.595232395156306637e+01	3.003313305499201169e-01	0.000000000000000000e+00	0.000000000000000000e+00	1.846215021736017547e+01	1.000000000000000000e+00
3.230000000000000000e+02	9.234333728088265048e+01	8.338371393009417432e+00	-1.552092571192132796e-03	5.378402248365272698e+01	2.900755580430601777e-01	0.000000000000000000e+00	0.000000000000000000e+00	1.420465326008798890e+01	1.000000000000000000e+00
3.250000000000000000e+02	8.919959785396176244e+01	2.219077467384669688e+01	-2.274296319807696688e-03	7.955562833132127309e+01	1.983697372962771599e-01	0.000000000000000000e+00	0.000000000000000000e+00	1.243703636094266862e+01	1.000000000000000000e+00
3.260000000000000000e+02	1.212650089595620386e+02	1.551308195869553508e+01	-2.088139128615190687e-03	7.291266951766364457e+01	1.867640363644050838e-01	0.000000000000000000e+00	0.000000000000000000e+00	1.846215021736017547e+01	1.000000000000000000e+00
3.260000000000000000e+02	7.081178490477203979e+01	1.224673239945841097e+01	-1.584317298648990104e-03	5.493395140074665761e+01	2.858840586120634519e-01	0.000000000000000000e+00	0.000000000000000000e+00	9.407490943702043751e+00	1.000000000000000000e+00
3.260000000000000000e+02	4.709639463358281830e+01	2.557503843079130235e+01	-2.081065520292439339e-03	7.266025010560133524e+01	2.113104703980953625e-01	0.000000000000000000e+00	0.000000000000000000e+00	1.890734189178266078e+01	1.000000000000000000e+00
3.270000000000000000e+02	7.712148537173047202e+01	1.922445164525072769e+01	-1.730376976420340464e-03	6.014604349106953407e+01	2.730245006919604922e-01	0.000000000000000000e+00	0.000000000000000000e+00	9.407490943702043751e+00	1.000000000000000000e+00
3.280000000000000000e+02	1.060411238263326794e+02	2.831791059830563739e+01	-2.015778732537690417e-03	7.033051232135255759e+01	2.527029198083223793e-01	0.000000000000000000e+00	0.000000000000000000e+00	6.008626505221251080e+00	1.000000000000000000e+00
3.290000000000000000e+02	3.876856979557914684e+01	8.600501297770895448e+00	-2.085199593485997146e-03	7.280777316276355293e+01	2.085241767623071674e-01	0.000000000000000000e+00	0.000000000000000000e+00	1.890734189178266078e+01	1.000000000000000000e+00
3.340000000000000000e+02	1.188874695874475691e+02	1.527398284177474785e+01	-1.612917715090415654e-03	5.595454795818705662e+01	3.654915575428047125e-01	0.000000000000000000e+00	0.000000000000000000e+00	8.171813177545438123e+00	1.000000000000000000e+00
3.340000000000000000e+02	1.076338731816004071e+02	1.662773163706863500e+01	-3.960151846451913198e-03	1.397148344169654024e+02	1.378952476385328918e-01	0.000000000000000000e+00	0.000000000000000000e+00	3.654744882176197862e+00	1.000000000000000000e+00
3.350000000000000000e+02	1.583087738042670622e+01	5.913632038034590366e+00	-2.258482338005197640e-03	7.899131153474209555e+01	1.870354675111972620e-01	0.000000000000000000e+00	0.000000000000000000e+00	2.015375540801615273e+01	1.000000000000000000e+00
3.350000000000000000e+02	1.356058628542824067e+02	1.630704374492380282e+01	-1.970249357054755426e-03	6.870581136724369742e+01	1.892530902344314869e-01	0.000000000000000000e+00	0.000000000000000000e+00	8.169031916209728905e+00	1.000000000000000000e+00
3.360000000000000000e+02	2.950306016633685502e+01	2.072056537734568593e+01	-1.956676228398584842e-03	6.822145868627647758e+01	2.607633747603342877e-01	0.000000000000000000e+00	0.000000000000000000e+00	1.248178902169234838e+01	1.000000000000000000e+00
3.370000000000000000e+02	1.079684857487272751e+02	6.460813611882050722e+00	-1.876048747343647205e-03	6.534429325170006564e+01	3.128485896217779727e-01	0.000000000000000000e+00	0.000000000000000000e+00	5.078025853296193937e+00	1.000000000000000000e+00
3.370000000000000000e+02	8.691643029839843848e+01	1.714669485381435976e+01	-1.878775504225781417e-03	6.544159668406730646e+01	2.724988247723563184e-01	0.000000000000000000e+00	0.000000000000000000e+00	5.545334283580208634e+00	1.000000000000000000e+00
3.370000000000000000e+02	5.918427085345332017e+01	2.791711084894763673e+01	-1.993956791918936964e-03	6.955180346871117081e+01	2.687089776607819447e-01	0.000000000000000000e+00	0.000000000000000000e+00	5.865379489479127351e+00	1.000000000000000000e+00
3.380000000000000000e+02	1.171573859754803664e+02	3.123521684578383883e+01	-2.235949641747628659e-03	7.818723959832735204e+01	1.995975920898321876e-01	0.000000000000000000e+00	0.000000000000000000e+00	1.281404782717368107e+01	1.000000000000000000e+00
3.380000000000000000e+02	6.030473387142409791e+01	1.828189230558165335e+01	-2.615092090734120588e-03	9.171681456125226362e+01	1.986175196308650470e-01	0.000000000000000000e+00	0.000000000000000000e+00	6.357870239018155623e+00	1.000000000000000000e+00
3.390000000000000000e+02	1.297450800609865098e+02	1.061632256937321017e+01	-1.775377074371202847e-03	6.175185734861216247e+01	2.712094039517374267e-01	0.000000000000000000e+00	0.000000000000000000e+00	8.169031916209728905e+00	1.000000000000000000e+00
3.390000000000000000e+02	1.058104020458997780e+02	1.105744512836614923e+01	-2.571661983710024288e-03	9.016702531923758102e+01	3.272472646922334194e-01	0.000000000000000000e+00	0.000000000000000000e+00	5.078025853296193937e+00	1.000000000000000000e+00
3.390000000000000000e+02	6.665297959454849774e+01	1.793219212682054575e+01	-1.779450758671584235e-03	6.189722544776495283e+01	2.313795359376679128e-01	0.000000000000000000e+00	0.000000000000000000e+00	6.357870239018155623e+00	1.000000000000000000e+00
3.400000000000000000e+02	9.243896852697808697e+01	1.764899340102148173e+01	-3.682060285730687395e-03	1.297912275314998851e+02	1.502933754517719045e-01	0.000000000000000000e+00	0.000000000000000000e+00	5.545334283580208634e+00	1.000000000000000000e+00
3.400000000000000000e+02	1.294565730333094109e+02	2.763941103433835877e+01	-1.863758510560200535e-03	6.490572014990617333e+01	3.427326777122513546e-01	0.000000000000000000e+00	0.000000000000000000e+00	4.686911321220767590e+00	1.000000000000000000e+00
3.410000000000000000e+02	1.402580634072129442e+02	5.872704589187326185e+00	-1.659386503146539947e-03	5.761277154439384418e+01	2.216432827109352521e-01	0.000000000000000000e+00	0.000000000000000000e+00	1.153363474278499901e+01	1.000000000000000000e+00
3.410000000000000000e+02	4.665562411692608435e+01	2.402610613470913492e+01	-1.591474076644656390e-03	5.518933869553313087e+01	2.350445441751536357e-01	0.000000000000000000e+00	0.000000000000000000e+00	9.987941855788598389e+00	1.000000000000000000e+00
3.410000000000000000e+02	1.628235663791188870e+01	6.735892182341577161e+00	-1.745101267407398729e-03	6.067147502535922854e+01	3.156070277552488479e-01	0.000000000000000000e+00	0.000000000000000000e+00	4.765557155210766282e+00	1.000000000000000000e+00
3.410000000000000000e+02	1.074400773501502755e+02	1.620141643979545520e+01	3.348215019910383110e-03	-1.178780678153892580e+02	2.194908821757713957e-01	0.000000000000000000e+00	0.000000000000000000e+00	3.986884408067553398e+00	1.000000000000000000e+00
3.420000000000000000e+02	1.660717193375308653e+01	2.385696192852515551e+01	-2.381877858783541801e-03	8.339464055506829254e+01	2.490956324604681749e-01	0.000000000000000000e+00	0.000000000000000000e+00	1.416269819497544979e+01	1.000000000000000000e+00
3.420000000000000000e+02	5.404570775221358758e+01	3.074515713749737245e+01	-2.556927806126261301e-03	8.964124098496044724e+01	1.288259079692205544e-01	0.000000000000000000e+00	0.000000000000000000e+00	5.865379489479127351e+00	1.000000000000000000e+00
3.430000000000000000e+02	1.098497178585388809e+02	6.108265892369796113e+00	-4.807779476543848525e-03	1.699621506766749519e+02	5.086417902442585959e-02	0.000000000000000000e+00	0.000000000000000000e+00	6.156783880096137196e+00	1.000000000000000000e+00
3.430000000000000000e+02	1.971666993288421921e+01	1.003983334276753503e+01	-1.290421395287125227e-03	4.444637168905746449e+01	4.491867291081277358e-01	0.000000000000000000e+00	0.000000000000000000e+00	4.765557155210766282e+00	1.000000000000000000e+00
3.430000000000000000e+02	1.042675074791175831e+02	3.174826672091314350e+01	-1.469097065916549717e-03	5.082235487504413385e+01	2.513354556551385954e-01	0.000000000000000000e+00	0.000000000000000000e+00	1.036777216486766129e+01	1.000000000000000000e+00
3.440000000000000000e+02	2.836850973041270052e+01	9.901727446489632101e+00	-1.928393575841835187e-03	6.721220142969707467e+01	1.860039321711678406e-01	0.000000000000000000e+00	0.000000000000000000e+00	8.476464284412134731e+00	1.000000000000000000e+00
3.450000000000000000e+02	1.426976677477752560e+02	1.846704388729590818e+01	-2.078091784823115143e-03	7.255413332268852855e+01	1.842325716430317506e-01	0.000000000000000000e+00	0.000000000000000000e+00	8.612655046237222223e+00	1.000000000000000000e+00
3.450000000000000000e+02	1.249028765992708117e+02	2.652991271545204910e+01	-1.952773685950893187e-03	6.808219772846713624e+01	2.439913610245160180e-01	0.000000000000000000e+00	0.000000000000000000e+00	4.686911321220767590e+00	1.000000000000000000e+00
3.460000000000000000e+02	1.237342527932255933e+02	8.644848110576942801e+00	-2.156547013936178578e-03	7.535378265331902981e+01	1.752508771348151306e-01	0.000000000000000000e+00	0.000000000000000000e+00	1.085076615467965766e+01	1.000000000000000000e+00
3.470000000000000000e+02	1.185209114958321095e+02	1.816116035116852601e+01	-1.898806405776896520e-03	6.615639289017725844e+01	3.182519455390205865e-01	0.000000000000000000e+00	0.000000000000000000e+00	5.685942555980562751e+00	1.000000000000000000e+00
3.470000000000000000e+02	1.159366826798337087e+02	2.478236812310252191e+01	-1.703002500725399196e-03	5.916919423038791592e+01	2.486290294269357659e-01	0.000000000000000000e+00	0.000000000000000000e+00	7.107645948734056418e+00	1.000000000000000000e+00
3.470000000000000000e+02	1.043669675933395808e+02	8.909236666167453578e+00	-1.767542873024520065e-03	6.147229642189997634e+01	2.494450810598535240e-01	0.000000000000000000e+00	0.000000000000000000e+00	6.156783880096137196e+00	1.000000000000000000e+00
3.480000000000000000e+02	1.275023287827119418e+02	1.952657280710333154e+01	-5.111627011471511772e-03	1.808048511236782758e+02	7.187742973197697172e-02	0.000000000000000000e+00	0.000000000000000000e+00	7.470202241296194146e+00	1.000000000000000000e+00
3.480000000000000000e+02	1.066247044619774869e+02	2.165201384934733397e+01	-2.604925344051190871e-03	9.135401751295691497e+01	1.789484450408730387e-01	0.000000000000000000e+00	0.000000000000000000e+00	9.824054977912435760e+00	1.000000000000000000e+00
3.490000000000000000e+02	1.266639019757325713e+01	3.194272041000198570e+01	-1.719959719883043438e-03	5.977430708010807336e+01	2.336302774340935917e-01	0.000000000000000000e+00	0.000000000000000000e+00	1.932870009536251033e+01	1.000000000000000000e+00
3.500000000000000000e+02	2.066624507224552687e+01	1.434723890591551765e+01	-2.006979752917291762e-03	7.001652359577023788e+01	1.535715259228631613e-01	0.000000000000000000e+00	0.000000000000000000e+00	9.085640385109970296e+00	1.000000000000000000e+00
3.500000000000000000e+02	7.774303959801811459e+01	1.057498712163441645e+01	-1.394709163302087617e-03	4.816784676747799665e+01	3.125128948420835551e-01	0.000000000000000000e+00	0.000000000000000000e+00	1.067835114668461927e+01	1.000000000000000000e+00
3.500000000000000000e+02	1.437934792678270526e+02	2.700970296149506922e+01	-1.923793782527546264e-03	6.704805930151809434e+01	2.599724347041612038e-01	0.000000000000000000e+00	0.000000000000000000e+00	8.612655046237222223e+00	1.000000000000000000e+00
3.510000000000000000e+02	4.339503623410195843e+01	1.283081407098196003e+01	-1.469759772749869905e-03	5.084600335282290473e+01	2.530793615497197724e-01	0.000000000000000000e+00	0.000000000000000000e+00	6.558003362705864703e+00	1.000000000000000000e+00
3.520000000000000000e+02	1.304009050756286570e+02	6.943912419050882079e+00	-1.547150789578790762e-03	5.360767661426552877e+01	2.721482716630095888e-01	0.000000000000000000e+00	0.000000000000000000e+00	1.227332336619677200e+01	1.000000000000000000e+00
3.520000000000000000e+02	1.177444067864185939e+02	1.252848929862432392e+01	-2.412028371755015749e-03	8.447055180296111132e+01	2.348908585221523015e-01	0.000000000000000000e+00	0.000000000000000000e+00	5.651884078575941217e+00	1.000000000000000000e+00
3.520000000000000000e+02	9.811617555549696590e+01	1.184742584353817918e+01	-1.935860421086210356e-03	6.747865337339365510e+01	2.662803107444482453e-01	0.000000000000000000e+00	0.000000000000000000e+00	6.906906452412330921e+00	1.000000000000000000e+00
3.530000000000000000e+02	6.744445804074146622e+01	2.021672679153619256e+01	-1.835880786231021498e-03	6.391091262541075224e+01	2.526383223186050575e-01	0.000000000000000000e+00	0.000000000000000000e+00	8.017410637402941020e+00	1.000000000000000000e+00
3.530000000000000000e+02	1.180108144266494321e+02	1.817409118034489524e+01	-1.933607961043538100e-03	6.739827506946122071e+01	3.507317473068684022e-01	0.000000000000000000e+00	0.000000000000000000e+00	5.651884078575941217e+00	1.000000000000000000e+00
3.540000000000000000e+02	1.264862772020099726e+02	2.547920162594761706e+01	-1.962228723831347180e-03	6.841959767965396111e+01	2.906382759933199278e-01	0.000000000000000000e+00	0.000000000000000000e+00	6.604402869118978003e+00	1.000000000000000000e+00
3.540000000000000000e+02	5.435953148196162488e+00	9.459366888883108615e+00	-1.113802354393208247e-03	3.814377866619263102e+01	3.787711118738397165e-01	0.000000000000000000e+00	0.000000000000000000e+00	1.599540824570138220e+01	1.000000000000000000e+00
3.540000000000000000e+02	7.057620125862842997e+01	2.759717784455191136e+01	-2.376942700798259211e-03	8.321853104769382981e+01	1.552634186767583024e-01	0.000000000000000000e+00	0.000000000000000000e+00	8.017410637402941020e+00	1.000000000000000000e+00
3.550000000000000000e+02	4.512343047647956240e+01	6.504672952718996370e+00	-1.888678840429162216e-03	6.579499401508329015e+01	1.685525313382042478e-01	0.000000000000000000e+00	0.000000000000000000e+00	6.558003362705864703e+00	1.000000000000000000e+00
3.550000000000000000e+02	3.194818025007835161e+01	1.420850093778713763e+01	-1.608748592918252812e-03	5.580577418962420211e+01	2.507125403491166082e-01	0.000000000000000000e+00	0.000000000000000000e+00	1.128278820064535992e+01	1.000000000000000000e+00
3.550000000000000000e+02	1.199701069522032668e+02	2.440325435346582950e+01	-2.468426772825669906e-03	8.648311039964229963e+01	2.175677694182871491e-01	0.000000000000000000e+00	0.000000000000000000e+00	6.530030707282867830e+00	1.000000000000000000e+00
3.560000000000000000e+02	1.183111626324254644e+02	4.829061571297549982e+00	-2.787264781703826470e-03	9.786074103340028785e+01	2.071683263005603681e-01	0.000000000000000000e+00	0.000000000000000000e+00	7.247409774330519916e+00	1.000000000000000000e+00
3.570000000000000000e+02	7.988433272971644783e+01	5.954400526811450156e+00	-1.632410969270955102e-03	5.665015839276636456e+01	2.948786230391190477e-01	0.000000000000000000e+00	0.000000000000000000e+00	1.012193363928572865e+01	1.000000000000000000e+00
3.590000000000000000e+02	6.294156426310195229e+01	7.480905362633266442e+00	-1.986114516757762644e-03	6.927195443055512669e+01	1.893030100337178556e-01	0.000000000000000000e+00	0.000000000000000000e+00	9.425376516984885100e+00	1.000000000000000000e+00
3.590000000000000000e+02	5.592411244083741195e+01	1.971209830230708349e+01	-1.896988029753650558e-03	6.609150473327724740e+01	2.594620909696928601e-01	0.000000000000000000e+00	0.000000000000000000e+00	9.934098175440432499e+00	1.000000000000000000e+00
3.590000000000000000e+02	4.605293147873353377e+01	2.082838364785582641e+01	9.277306410311713779e-04	-3.150387010111068165e+01	4.384435561713725393e-01	0.000000000000000000e+00	0.000000000000000000e+00	7.927039932652168552e+00	1.000000000000000000e+00
3.600000000000000000e+02	1.149787841949102756e+02	1.126491445854142981e+01	-1.095571518710115487e-03	3.749321722504954835e+01	3.927616475428979959e-01	0.000000000000000000e+00	0.000000000000000000e+00	7.247409774330519916e+00	1.000000000000000000e+00
3.610000000000000000e+02	5.359435917584310971e+01	6.269509661942311851e+00	-1.870650461955331370e-03	6.515165719359652030e+01	2.436313679953975297e-01	0.000000000000000000e+00	0.000000000000000000e+00	6.437254820747822848e+00	1.000000000000000000e+00
3.630000000000000000e+02	9.203258057039860773e+01	2.188213298449685595e+01	-1.967460208624062339e-03	6.860628151276114295e+01	3.094870249691406006e-01	0.000000000000000000e+00	0.000000000000000000e+00	1.604632534039644653e+01	1.000000000000000000e+00
3.650000000000000000e+02	5.709008075705546048e+01	1.167489403808868431e+01	-1.404597163212211374e-03	4.852069682785775484e+01	2.971396252848229613e-01	0.000000000000000000e+00	0.000000000000000000e+00	6.437254820747822848e+00	1.000000000000000000e+00
3.650000000000000000e+02	3.064990281160356389e+01	5.927561338129025970e+00	-1.092811466619907383e-03	3.739472566401261133e+01	4.330659354632113711e-01	0.000000000000000000e+00	0.000000000000000000e+00	9.261907075406053735e+00	1.000000000000000000e+00
3.650000000000000000e+02	8.716546524111998906e+01	6.591752174937198561e+00	-1.966832999108226662e-03	6.858389974521007559e+01	2.841865713315713249e-01	0.000000000000000000e+00	0.000000000000000000e+00	1.394183927490077934e+01	1.000000000000000000e+00
3.650000000000000000e+02	2.444688402227199120e+01	1.280545931444825847e+01	-1.901364015661037793e-03	6.624766036694201432e+01	2.618573273320429218e-01	0.000000000000000000e+00	0.000000000000000000e+00	9.261907075406053735e+00	1.000000000000000000e+00
3.660000000000000000e+02	1.080259311125942361e+02	8.713711241242004135e+00	-2.244631783719868486e-03	7.849705901044060852e+01	1.708903080439770905e-01	0.000000000000000000e+00	0.000000000000000000e+00	1.372928495032071261e+01	1.000000000000000000e+00
3.660000000000000000e+02	2.732580354671862466e+01	2.637171673958049922e+01	-2.769148073003487726e-03	9.721425217651304251e+01	2.221739131063472650e-01	0.000000000000000000e+00	0.000000000000000000e+00	1.386836393210084672e+01	1.000000000000000000e+00
3.660000000000000000e+02	7.559913734316860712e+01	1.437602743498790225e+01	-1.369119144205794896e-03	4.725467526006309527e+01	3.674828510439066553e-01	0.000000000000000000e+00	0.000000000000000000e+00	6.221643461191687763e+00	1.000000000000000000e+00
3.660000000000000000e+02	1.348398395249414818e+02	1.674346898920598647e+01	-1.544394524172801667e-03	5.350932017982319167e+01	3.003523615475255371e-01	0.000000000000000000e+00	0.000000000000000000e+00	1.426643508669154237e+01	1.000000000000000000e+00
3.670000000000000000e+02	7.052702656051862107e+01	1.077289829953979350e+01	-1.493295586914569631e-03	5.168587122545491752e+01	3.420892655643767988e-01	0.000000000000000000e+00	0.000000000000000000e+00	6.221643461191687763e+00	1.000000000000000000e+00
3.680000000000000000e+02	1.212537910347877812e+02	1.239025678372187222e+01	-1.835990716101429474e-03	6.391483543707777670e+01	2.054730887439650822e-01	0.000000000000000000e+00	0.000000000000000000e+00	9.028629942423799903e+00	1.000000000000000000e+00
3.680000000000000000e+02	6.569348114487712564e+01	3.157130178413041222e+01	-2.056994112984082950e-03	7.180126976585808052e+01	2.053557680968939314e-01	0.000000000000000000e+00	0.000000000000000000e+00	1.369040304577095490e+01	1.000000000000000000e+00
3.700000000000000000e+02	6.293020830401324872e+00	1.120023934236415464e+01	-1.744762326130453768e-03	6.065938001614379260e+01	3.114920556909434035e-01	0.000000000000000000e+00	0.000000000000000000e+00	1.822469423468976402e+01	1.000000000000000000e+00
3.730000000000000000e+02	5.200371717239547564e+01	3.170358153843195126e+01	-1.817597366542837321e-03	6.325847474115074220e+01	2.280157050408000430e-01	0.000000000000000000e+00	0.000000000000000000e+00	1.043096183802709831e+01	1.000000000000000000e+00
3.730000000000000000e+02	1.291398038580716445e+02	1.678650067916649036e+01	-2.360119528630235438e-03	8.261820162119488486e+01	1.833034227087089185e-01	0.000000000000000000e+00	0.000000000000000000e+00	7.149736820858605846e+00	1.000000000000000000e+00
3.750000000000000000e+02	5.340726550588441057e+01	9.830143073305791290e+00	-1.558363809009249458e-03	5.400780956522014264e+01	3.761116522001376472e-01	0.000000000000000000e+00	0.000000000000000000e+00	1.582214211440568263e+01	1.000000000000000000e+00
3.760000000000000000e+02	9.952254562338026744e+01	2.240874876140171068e+01	-1.945950916204324324e-03	6.783872940940199214e+01	2.974942081786390302e-01	0.000000000000000000e+00	0.000000000000000000e+00	2.510560831657834413e+01	1.000000000000000000e+00
3.760000000000000000e+02	1.371672675940542661e+02	2.314011348587156292e+01	-1.856453913398409955e-03	6.464505797625983519e+01	2.549474346268572056e-01	0.000000000000000000e+00	0.000000000000000000e+00	1.023760566392566140e+01	1.000000000000000000e+00
3.770000000000000000e+02	3.038492540537587061e+01	7.243507466078453305e+00	-1.355935582540311948e-03	4.678422415043846172e+01	3.280360375917584781e-01	0.000000000000000000e+00	0.000000000000000000e+00	1.269695452432790894e+01	1.000000000000000000e+00
3.770000000000000000e+02	1.299701638432484856e+02	9.685145956118327959e+00	-2.021243737879721558e-03	7.052552925930146444e+01	2.173878517505813956e-01	0.000000000000000000e+00	0.000000000000000000e+00	7.149736820858605846e+00	1.000000000000000000e+00
3.770000000000000000e+02	5.948750262953851831e+01	2.443736380856505974e+01	-1.970167927531023006e-03	6.870290558117706325e+01	2.395359119364867118e-01	0.000000000000000000e+00	0.000000000000000000e+00	1.043096183802709831e+01	1.000000000000000000e+00
3.780000000000000000e+02	8.099317895358689512e+00	7.839912808844272440e+00	-1.649347817662773219e-03	5.725454431833431101e+01	2.332934264843821159e-01	0.000000000000000000e+00	0.000000000000000000e+00	2.229358655361253838e+01	1.000000000000000000e+00
3.780000000000000000e+02	3.557625915098823555e+01	1.883068607584007381e+01	-1.370534591995029028e-03	4.730518505399869866e+01	2.648646464496903219e-01	0.000000000000000000e+00	0.000000000000000000e+00	1.269695452432790894e+01	1.000000000000000000e+00
3.790000000000000000e+02	7.592984589538058060e+01	1.382527111595454627e+01	-2.591330448078255685e-03	9.086888807237153287e+01	2.147509476398601347e-01	0.000000000000000000e+00	0.000000000000000000e+00	9.243330113596632813e+00	1.000000000000000000e+00
3.820000000000000000e+02	1.214162057228295453e+02	2.785958118847496934e+01	1.373401616758130467e-03	-4.740749390007128738e+01	4.032542776116395666e-01	0.000000000000000000e+00	0.000000000000000000e+00	3.365762456078510656e+00	1.000000000000000000e+00
3.820000000000000000e+02	6.328865685077706971e+00	3.085641022516244547e+01	-2.059858621705759271e-03	7.190348882781084683e+01	2.860439416741985541e-01	0.000000000000000000e+00	0.000000000000000000e+00	5.785307855690363432e+00	1.000000000000000000e+00
3.830000000000000000e+02	1.332279484085107697e+02	6.284889278303253946e+00	-2.307407023960204081e-03	8.073717303860499328e+01	1.799391929995698414e-01	0.000000000000000000e+00	0.000000000000000000e+00	6.046063044339638815e+00	1.000000000000000000e+00
3.830000000000000000e+02	1.089484564022927628e+02	1.804921469163829784e+01	1.045642293851682192e-03	-3.571150907717878908e+01	3.766494382402947316e-01	0.000000000000000000e+00	0.000000000000000000e+00	7.382260931600337805e+00	1.000000000000000000e+00
3.840000000000000000e+02	1.244367568682820746e+02	4.610860825681553088e+00	-2.398097048155960632e-03	8.397341705197231931e+01	1.944937326296738433e-01	0.000000000000000000e+00	0.000000000000000000e+00	8.949157499853020781e+00	1.000000000000000000e+00
3.840000000000000000e+02	7.778364616905457751e+01	2.288079849619301243e+01	-1.457029785987761297e-03	5.039173791608430975e+01	3.397590502157409320e-01	0.000000000000000000e+00	0.000000000000000000e+00	6.295168902538808453e+00	1.000000000000000000e+00
3.840000000000000000e+02	2.086677825772208550e+01	2.466655689238143978e+01	-1.626048388464015892e-03	5.642311176631959313e+01	2.415460714651288532e-01	0.000000000000000000e+00	0.000000000000000000e+00	1.036576089509647502e+01	1.000000000000000000e+00
3.840000000000000000e+02	1.247796237403150883e+02	2.798518433493742208e+01	-1.773550724830329694e-03	6.168668465932928058e+01	3.164664232666034582e-01	0.000000000000000000e+00	0.000000000000000000e+00	3.365762456078510656e+00	1.000000000000000000e+00
3.850000000000000000e+02	5.430464194707188597e+01	2.168629766033551931e+01	-2.213387250535380022e-03	7.738210800711416937e+01	1.291306862930010624e-01	0.000000000000000000e+00	0.000000000000000000e+00	7.245400780115049955e+00	1.000000000000000000e+00
3.850000000000000000e+02	3.474215155441483915e+01	2.470827355354191823e+01	-1.046855095958073700e-03	3.575478752583965303e+01	4.398487684853675805e-01	0.000000000000000000e+00	0.000000000000000000e+00	1.387543600765009266e+01	1.000000000000000000e+00
3.870000000000000000e+02	1.285607412932927218e+02	3.169707918530591684e+01	-2.404560410762160861e-03	8.420406004414297740e+01	2.139269557396702437e-01	0.000000000000000000e+00	0.000000000000000000e+00	5.298585974543370547e+00	1.000000000000000000e+00
3.880000000000000000e+02	1.116168979151273000e+01	2.102509334081849346e+01	-3.250821227144623515e-03	1.144026020012333049e+02	1.161853028007437949e-01	0.000000000000000000e+00	0.000000000000000000e+00	8.828239064165851246e+00	1.000000000000000000e+00
3.880000000000000000e+02	1.378835766359440811e+02	2.910923848146526893e+01	-2.563775744649780548e-03	8.988560744364403376e+01	1.062003204295762782e-01	0.000000000000000000e+00	0.000000000000000000e+00	9.675338667697568340e+00	1.000000000000000000e+00
3.880000000000000000e+02	1.357201089427130967e+02	1.179342939415009006e+01	-1.799550127973815594e-03	6.261446490330199310e+01	3.058115470757307719e-01	0.000000000000000000e+00	0.000000000000000000e+00	5.370024614997578105e+00	1.000000000000000000e+00
3.880000000000000000e+02	8.392891467205693345e+01	2.151521197842899724e+01	-1.456434093426359905e-03	5.037048082080025324e+01	2.377535116407274440e-01	0.000000000000000000e+00	0.000000000000000000e+00	6.295168902538808453e+00	1.000000000000000000e+00
3.890000000000000000e+02	5.707845810260571540e+01	3.054058868259977544e+01	-1.869225714121894614e-03	6.510081553060869908e+01	2.717685532216232991e-01	0.000000000000000000e+00	0.000000000000000000e+00	8.589012288276300922e+00	1.000000000000000000e+00
3.890000000000000000e+02	4.929119862457827139e+01	2.691709286915759236e+01	-1.604755277452435402e-03	5.566327402619009490e+01	3.501400901000618626e-01	0.000000000000000000e+00	0.000000000000000000e+00	7.245400780115049955e+00	1.000000000000000000e+00
3.890000000000000000e+02	6.773392783811645224e+00	3.241369349367597152e+01	-2.145222636298783642e-03	7.494967592097299303e+01	2.326546200137888931e-01	0.000000000000000000e+00	0.000000000000000000e+00	9.476816574699318707e+00	1.000000000000000000e+00
3.900000000000000000e+02	5.845818958175021862e+01	7.693542442754768729e+00	-2.296417811189544605e-03	8.034502655550447514e+01	1.985844979113401410e-01	0.000000000000000000e+00	0.000000000000000000e+00	1.459620349723431687e+01	1.000000000000000000e+00
3.910000000000000000e+02	1.319637337497634917e+02	7.955876817901432752e+00	-1.570964512498274285e-03	5.445746157041259039e+01	3.435823143824666692e-01	0.000000000000000000e+00	0.000000000000000000e+00	5.370024614997578105e+00	1.000000000000000000e+00
3.910000000000000000e+02	7.859440387792403726e+01	1.151938984604855776e+01	-1.109001598407764614e-03	3.797246525046353582e+01	3.333826122942629144e-01	0.000000000000000000e+00	0.000000000000000000e+00	1.133020147724245064e+01	1.000000000000000000e+00
3.920000000000000000e+02	1.336516600384704816e+02	1.841498890271240185e+01	-4.331775698633202019e-03	1.529761106985795607e+02	9.172248825223261459e-02	0.000000000000000000e+00	0.000000000000000000e+00	6.937112597824431681e+00	1.000000000000000000e+00
3.920000000000000000e+02	1.549849642000422634e+01	2.871469107029278334e+01	-1.898463420819735152e-03	6.614415358354864338e+01	2.310904922903324055e-01	0.000000000000000000e+00	0.000000000000000000e+00	8.828239064165851246e+00	1.000000000000000000e+00
3.930000000000000000e+02	1.041562957983856137e+02	1.267974938031175824e+01	-1.853432957324003833e-03	6.453725614141480094e+01	2.950646879071463502e-01	0.000000000000000000e+00	0.000000000000000000e+00	7.977771569668604457e+00	1.000000000000000000e+00
3.940000000000000000e+02	1.153928899842107398e+02	2.652212063316835611e+01	-1.722714731226024799e-03	5.987261876371989899e+01	2.867682601490376681e-01	0.000000000000000000e+00	0.000000000000000000e+00	1.782897335235065484e+01	1.000000000000000000e+00
3.940000000000000000e+02	3.622586632101955217e+01	2.755303247880323525e+01	-1.750181418547318291e-03	6.085275856629289137e+01	2.459994794201356694e-01	0.000000000000000000e+00	0.000000000000000000e+00	1.308079995220212943e+01	1.000000000000000000e+00
3.950000000000000000e+02	9.726177460305285649e+01	8.665971022589443962e+00	-1.734800008468534785e-03	6.030387795096562797e+01	2.417213406052481917e-01	0.000000000000000000e+00	0.000000000000000000e+00	7.977771569668604457e+00	1.000000000000000000e+00
3.950000000000000000e+02	9.747169388553548686e+01	2.033780731975488720e+01	-2.019153900163642504e-03	7.045095408019498961e+01	1.755193699447625821e-01	0.000000000000000000e+00	0.000000000000000000e+00	1.016512440342702028e+01	1.000000000000000000e+00
3.950000000000000000e+02	1.421992909021879541e+02	2.941277281638760499e+01	-2.104371280849813737e-03	7.349190859008881205e+01	1.802594905346749377e-01	0.000000000000000000e+00	0.000000000000000000e+00	1.392886371511576549e+01	1.000000000000000000e+00
3.960000000000000000e+02	1.410066165643391969e+02	1.327746682660597521e+01	-1.671155642226496933e-03	5.803274944414370395e+01	2.324703606357302332e-01	0.000000000000000000e+00	0.000000000000000000e+00	8.971595096742813524e+00	1.000000000000000000e+00
3.970000000000000000e+02	2.161571700997393108e+01	5.405795468317569963e+00	-2.014622539366697340e-03	7.028925394413738559e+01	2.800874623788145446e-01	0.000000000000000000e+00	0.000000000000000000e+00	2.409823649004484380e+01	1.000000000000000000e+00
4.010000000000000000e+02	5.159744672403936505e+01	2.666208117839504155e+01	-2.181598307738318639e-03	7.624772992385106818e+01	2.546099618643308249e-01	0.000000000000000000e+00	0.000000000000000000e+00	1.549626583720595185e+01	1.000000000000000000e+00
4.020000000000000000e+02	9.144472105793975913e+01	1.220169673124842191e+01	-2.383107694586149208e-03	8.343852684563782418e+01	2.319168451219549842e-01	0.000000000000000000e+00	0.000000000000000000e+00	4.956814701954112223e+00	1.000000000000000000e+00
4.020000000000000000e+02	1.322856165008992946e+02	2.315469541155042066e+01	1.718283936266266475e-03	-5.971450728684980191e+01	2.503390205831076409e-01	0.000000000000000000e+00	0.000000000000000000e+00	1.250910331086809002e+01	1.000000000000000000e+00
4.040000000000000000e+02	1.428679525102596415e+02	1.648447575797331055e+01	-1.834424756471896055e-03	6.385895467708025564e+01	2.901361053434338144e-01	0.000000000000000000e+00	0.000000000000000000e+00	1.250910331086809002e+01	1.000000000000000000e+00
4.050000000000000000e+02	9.456089647305158508e+01	8.346899360210473517e+00	-2.004491495097644477e-03	6.992773092486778808e+01	2.427433350885049856e-01	0.000000000000000000e+00	0.000000000000000000e+00	4.956814701954112223e+00	1.000000000000000000e+00
4.070000000000000000e+02	2.584006467977988919e+01	8.713250815168027685e+00	-1.989381000195785364e-03	6.938851782950457903e+01	1.975838126750607548e-01	0.000000000000000000e+00	0.000000000000000000e+00	1.353592697612931062e+01	1.000000000000000000e+00
4.070000000000000000e+02	4.041210371032767767e+01	2.363752704898963231e+01	-2.355729276111483486e-03	8.246153688814426630e+01	1.661965395815095947e-01	0.000000000000000000e+00	0.000000000000000000e+00	1.215697735096778764e+01	1.000000000000000000e+00
4.100000000000000000e+02	4.957345136724672585e+01	1.564616875261675411e+01	-1.623300270400928908e-03	5.632504606715851736e+01	3.786575518956153408e-01	0.000000000000000000e+00	0.000000000000000000e+00	1.215697735096778764e+01	1.000000000000000000e+00
4.110000000000000000e+02	1.282183185912656853e+01	5.005565104327656556e+00	-1.785685336340682265e-03	6.211970432387529684e+01	2.095454909220375583e-01	0.000000000000000000e+00	0.000000000000000000e+00	1.353592697612931062e+01	1.000000000000000000e+00
4.110000000000000000e+02	7.738360718239437119e+01	2.439262866032353827e+01	-1.635166008491302676e-03	5.674847107117294343e+01	2.733741203051186508e-01	0.000000000000000000e+00	0.000000000000000000e+00	5.697307987201422286e+00	1.000000000000000000e+00
4.110000000000000000e+02	1.942441041540812563e+01	2.107943587816856379e+01	-1.269027905488211367e-03	4.368295196455363794e+01	3.991945755429258114e-01	0.000000000000000000e+00	0.000000000000000000e+00	6.683900198280764648e+00	1.000000000000000000e+00
4.130000000000000000e+02	1.070874714385024760e+02	1.470908860440429322e+01	-6.479168265555132998e-03	2.296051159356932772e+02	5.750249675996821352e-02	0.000000000000000000e+00	0.000000000000000000e+00	9.433204331188496994e+00	1.000000000000000000e+00
4.140000000000000000e+02	7.190959126211116370e+01	2.597201715132728950e+01	-1.767929733154019380e-03	6.148610139978156042e+01	2.596014945516286199e-01	0.000000000000000000e+00	0.000000000000000000e+00	3.961425981700453125e+00	1.000000000000000000e+00
4.150000000000000000e+02	9.781517494898288589e+01	1.297419328641070102e+01	-4.186201651100187292e-03	1.477813481653437009e+02	9.517967679612104881e-02	0.000000000000000000e+00	0.000000000000000000e+00	9.433204331188496994e+00	1.000000000000000000e+00
4.150000000000000000e+02	2.971007000716203095e+01	3.233933891687125595e+01	-1.703692849119481682e-03	5.919382908827112288e+01	2.586692529721614786e-01	0.000000000000000000e+00	0.000000000000000000e+00	4.689821003555539214e+00	1.000000000000000000e+00
4.160000000000000000e+02	4.970320928048695919e+01	7.537948044722088348e+00	-3.854230931753290131e-03	1.359350810303757271e+02	1.041619197857435175e-01	0.000000000000000000e+00	0.000000000000000000e+00	1.150226049071319956e+01	1.000000000000000000e+00
4.160000000000000000e+02	2.192204070098393842e+01	2.727914271133028379e+01	9.782304822938566163e-04	-3.330594050975450671e+01	4.348552963857983400e-01	0.000000000000000000e+00	0.000000000000000000e+00	6.683900198280764648e+00	1.000000000000000000e+00
4.170000000000000000e+02	3.823239478644239142e+01	8.387895831023637783e+00	-1.564361364794007291e-03	5.422183039248735525e+01	2.486387427102785264e-01	0.000000000000000000e+00	0.000000000000000000e+00	6.825194270232032956e+00	1.000000000000000000e+00
4.170000000000000000e+02	1.325442368409845244e+02	2.361061798826785108e+01	-1.751668061119697039e-03	6.090580892290645210e+01	2.365099409547561926e-01	0.000000000000000000e+00	0.000000000000000000e+00	1.132344516952815638e+01	1.000000000000000000e+00
4.170000000000000000e+02	3.186055471682960771e+01	5.941892774262439225e+00	-1.362515916700785933e-03	4.701904123447433648e+01	3.580645912813573695e-01	0.000000000000000000e+00	0.000000000000000000e+00	6.825194270232032956e+00	1.000000000000000000e+00
4.180000000000000000e+02	6.795215565779072620e+01	2.579425538336709423e+01	8.496461617789046340e-04	-2.871745085866353264e+01	4.883768871441719339e-01	0.000000000000000000e+00	0.000000000000000000e+00	3.961425981700453125e+00	1.000000000000000000e+00
4.180000000000000000e+02	3.331535480473893074e+01	2.933994854985472145e+01	-2.140203260142098645e-03	7.477056111554689721e+01	3.053412796777947857e-01	0.000000000000000000e+00	0.000000000000000000e+00	4.689821003555539214e+00	1.000000000000000000e+00
4.190000000000000000e+02	5.325180240413277488e+01	1.865896638606374225e+01	2.173032084587780445e-03	-7.594204703718364158e+01	1.875399484405773087e-01	0.000000000000000000e+00	0.000000000000000000e+00	1.167345544839418281e+01	1.000000000000000000e+00
4.190000000000000000e+02	8.122343449839998186e+01	1.988070913137105933e+01	-4.148022236371905029e-03	1.464189281699363789e+02	8.447070773397247212e-02	0.000000000000000000e+00	0.000000000000000000e+00	1.112886828137282080e+01	1.000000000000000000e+00
4.190000000000000000e+02	1.172841445062050951e+02	2.101909691511835732e+01	-1.367581419232032644e-03	4.719980204457247197e+01	3.867121869358508546e-01	0.000000000000000000e+00	0.000000000000000000e+00	8.619309236133680940e+00	1.000000000000000000e+00
4.210000000000000000e+02	1.242332543381745893e+02	1.591984557287954694e+01	-1.488708237870815321e-03	5.152217316702203931e+01	3.349424998582408719e-01	0.000000000000000000e+00	0.000000000000000000e+00	8.619309236133680940e+00	1.000000000000000000e+00
4.220000000000000000e+02	1.048350946495566234e+02	1.118819878636768550e+01	-2.083795881639447477e-03	7.275768216212512129e+01	2.147937730799308609e-01	0.000000000000000000e+00	0.000000000000000000e+00	1.586270469848042097e+01	1.000000000000000000e+00
4.230000000000000000e+02	1.438197878960154981e+02	7.415007890866221807e+00	-1.836041957488401778e-03	6.391666396930385474e+01	2.320625958905732089e-01	0.000000000000000000e+00	0.000000000000000000e+00	2.135332669187220134e+01	1.000000000000000000e+00
4.250000000000000000e+02	1.444167152085565817e+02	2.922788870452241738e+01	-4.211870795088386125e-03	1.486973432187881485e+02	9.728309121873346399e-02	0.000000000000000000e+00	0.000000000000000000e+00	2.182104698696256762e+01	1.000000000000000000e+00
4.260000000000000000e+02	3.041428747668121702e+01	2.205991073432402416e+01	-1.922475402918481227e-03	6.700101335401704716e+01	2.246113182217279736e-01	0.000000000000000000e+00	0.000000000000000000e+00	1.238355871949315734e+01	1.000000000000000000e+00
4.260000000000000000e+02	4.166424763884310067e+01	2.723590560573817143e+01	-2.266593949735901808e-03	7.928077176077079002e+01	2.075347905696119932e-01	0.000000000000000000e+00	0.000000000000000000e+00	1.238355871949315734e+01	1.000000000000000000e+00
4.260000000000000000e+02	1.223109071971952204e+02	3.219121974635104522e+01	8.556852508517943240e-04	-2.893295378780759464e+01	4.956388406212880460e-01	0.000000000000000000e+00	0.000000000000000000e+00	1.638453649095838216e+01	1.000000000000000000e+00
4.280000000000000000e+02	9.468268880554730060e+01	7.289448864007832540e+00	-1.282784504571634612e-03	4.417385172803728466e+01	3.187226979345698652e-01	0.000000000000000000e+00	0.000000000000000000e+00	1.317788909192633362e+01	1.000000000000000000e+00
4.310000000000000000e+02	1.124168251280227793e+02	1.345381654521017722e+01	-2.070688818150851970e-03	7.228996086505905794e+01	1.973743571679014153e-01	0.000000000000000000e+00	0.000000000000000000e+00	6.653131228147723064e+00	1.000000000000000000e+00
4.310000000000000000e+02	6.618032616436141780e+01	1.700372204381369556e+01	-1.925609496012137180e-03	6.711285244659228510e+01	2.129662655789670289e-01	0.000000000000000000e+00	0.000000000000000000e+00	1.587503204083019170e+01	1.000000000000000000e+00
4.320000000000000000e+02	2.931951087391639987e+01	6.178564994686307266e+00	-4.927062594957168015e-03	1.742187299563059639e+02	9.282756624458465833e-02	0.000000000000000000e+00	0.000000000000000000e+00	4.123556935249071742e+00	1.000000000000000000e+00
4.320000000000000000e+02	5.031621887865745180e+01	1.759257034775923145e+01	-1.835342723567032252e-03	6.389171203426973022e+01	3.201606222728592410e-01	0.000000000000000000e+00	0.000000000000000000e+00	1.201175130010881453e+01	1.000000000000000000e+00
4.330000000000000000e+02	4.633528879332845918e+01	6.259681706667398871e+00	-1.147741619766440724e-03	3.935489031111981717e+01	4.569623278982380965e-01	0.000000000000000000e+00	0.000000000000000000e+00	1.201175130010881453e+01	1.000000000000000000e+00
4.330000000000000000e+02	1.356010070979651232e+02	2.026033559775230941e+01	-1.887411022314474133e-03	6.574975233806220842e+01	2.267154103580860669e-01	0.000000000000000000e+00	0.000000000000000000e+00	7.721686669488281751e+00	1.000000000000000000e+00
4.350000000000000000e+02	1.069135500060943826e+02	1.719254869278620035e+01	-2.098889535188724984e-03	7.329629427929970120e+01	1.978718857142438559e-01	0.000000000000000000e+00	0.000000000000000000e+00	6.653131228147723064e+00	1.000000000000000000e+00
4.350000000000000000e+02	8.730281223635023480e+01	2.599904794583994061e+01	1.394497169577669582e-03	-4.816028184038040649e+01	3.234603669257269942e-01	0.000000000000000000e+00	0.000000000000000000e+00	1.213772803929220423e+01	1.000000000000000000e+00
4.360000000000000000e+02	1.420814505560620091e+02	1.606172897076731587e+01	-2.144945186840195757e-03	7.493977522729328200e+01	2.512803725414226585e-01	0.000000000000000000e+00	0.000000000000000000e+00	7.721686669488281751e+00	1.000000000000000000e+00
4.360000000000000000e+02	2.212990689874357741e+01	2.041563041815851065e+01	-1.973263635951955433e-03	6.881337492919210774e+01	2.535309045846204645e-01	0.000000000000000000e+00	0.000000000000000000e+00	1.149929847793601034e+01	1.000000000000000000e+00
4.390000000000000000e+02	1.034994048548034300e+02	7.679634578439494597e+00	-1.214637468308499800e-03	4.174204690616123514e+01	3.294285232887604886e-01	0.000000000000000000e+00	0.000000000000000000e+00	1.010702340261564380e+01	1.000000000000000000e+00
4.390000000000000000e+02	9.713232015929688146e+01	1.688663065911876160e+01	-2.080884925420363896e-03	7.265380563633603117e+01	2.155647293782416707e-01	0.000000000000000000e+00	0.000000000000000000e+00	9.786012628195674523e+00	1.000000000000000000e+00
4.390000000000000000e+02	1.339589648394347137e+02	2.329754360651926959e+01	-1.636379135507542342e-03	5.679176111413605099e+01	3.135991914676323766e-01	0.000000000000000000e+00	0.000000000000000000e+00	1.087804153603839730e+01	1.000000000000000000e+00
4.400000000000000000e+02	7.043270496782099599e+00	2.977216412624926534e+01	-2.336388722288158110e-03	8.177137551614107736e+01	2.172292260497621363e-01	0.000000000000000000e+00	0.000000000000000000e+00	1.775250182243696173e+01	1.000000000000000000e+00
4.400000000000000000e+02	4.513211868422990847e+01	2.674500951162676898e+01	-1.809453949266836073e-03	6.296787954458397252e+01	1.843631478608793728e-01	0.000000000000000000e+00	0.000000000000000000e+00	4.061082452758949302e+00	1.000000000000000000e+00
4.410000000000000000e+02	1.070574884117090591e+02	1.901894957532017827e+01	-1.700026161941981407e-03	5.906298454905849837e+01	2.960883024617241288e-01	0.000000000000000000e+00	0.000000000000000000e+00	1.015163773974825112e+01	1.000000000000000000e+00
4.430000000000000000e+02	1.211640230799753937e+02	2.293791783802528528e+01	-1.844440234539106160e-03	6.421635375402897239e+01	2.038272936165245186e-01	0.000000000000000000e+00	0.000000000000000000e+00	1.258739277040268334e+01	1.000000000000000000e+00
4.430000000000000000e+02	6.731997142246785870e+01	6.518207383548806355e+00	-1.554557658990637914e-03	5.387198833988755808e+01	3.435202622778005255e-01	0.000000000000000000e+00	0.000000000000000000e+00	1.257223338585380468e+01	1.000000000000000000e+00
4.440000000000000000e+02	1.421599361947970124e+02	1.328702513594664225e+01	-2.294460019857100241e-03	8.027516340864535493e+01	2.676295324237397688e-01	0.000000000000000000e+00	0.000000000000000000e+00	1.294088139274712113e+01	1.000000000000000000e+00
4.450000000000000000e+02	1.126607918501556043e+02	3.221894770591188717e+01	-2.237595390368189805e-03	7.824596760251557725e+01	1.359017425946457136e-01	0.000000000000000000e+00	0.000000000000000000e+00	1.258739277040268334e+01	1.000000000000000000e+00
4.460000000000000000e+02	6.337235918215179709e+01	1.845459753754778731e+01	-1.691899966996792933e-03	5.877300392576461974e+01	2.384151526605279292e-01	0.000000000000000000e+00	0.000000000000000000e+00	1.257223338585380468e+01	1.000000000000000000e+00
4.470000000000000000e+02	8.094191385877179812e+01	1.556190988615382231e+01	-1.054442698028955220e-03	3.602554863760979487e+01	3.924775912105116227e-01	0.000000000000000000e+00	0.000000000000000000e+00	1.635071468449016407e+01	1.000000000000000000e+00
4.470000000000000000e+02	9.424744047141274450e+01	2.813835213107748245e+01	-1.410530833525953237e-03	4.873243792287271248e+01	3.213093895444812942e-01	0.000000000000000000e+00	0.000000000000000000e+00	9.176757072377368374e+00	1.000000000000000000e+00
4.490000000000000000e+02	3.321785237148874614e+01	9.068989394459528341e+00	-2.921010266314326420e-03	1.026334051463942671e+02	1.241298999227592459e-01	0.000000000000000000e+00	0.000000000000000000e+00	2.524370690250387739e+01	1.000000000000000000e+00
4.500000000000000000e+02	8.278481588193503882e+00	2.475878193842239128e+01	-1.257804160814460920e-02	4.472414272970955267e+02	2.839081219421779601e-02	0.000000000000000000e+00	0.000000000000000000e+00	2.310901319997340408e+01	1.000000000000000000e+00
4.500000000000000000e+02	1.155804384695875200e+02	6.480104743014072355e+00	-1.974264061425371614e-03	6.884907478678807990e+01	2.661823903103993638e-01	0.000000000000000000e+00	0.000000000000000000e+00	7.674386202199691809e+00	1.000000000000000000e+00
4.500000000000000000e+02	5.158342974312853357e+01	2.638806286811378499e+01	-1.699798880529996767e-03	5.905487408580294328e+01	3.490516179724207912e-01	0.000000000000000000e+00	0.000000000000000000e+00	1.420981102863658840e+01	1.000000000000000000e+00
4.520000000000000000e+02	1.032617016221707615e+02	2.985764450626059840e+01	-1.744887852616473604e-03	6.066385938796558719e+01	2.136856530639696938e-01	0.000000000000000000e+00	0.000000000000000000e+00	9.176757072377368374e+00	1.000000000000000000e+00
4.540000000000000000e+02	1.210975426306069664e+02	1.181468675634697441e+01	1.193224795744855316e-03	-4.097794265093784816e+01	3.399190431981163885e-01	0.000000000000000000e+00	0.000000000000000000e+00	7.674386202199691809e+00	1.000000000000000000e+00
4.550000000000000000e+02	8.278857374211263220e+01	6.326558462885687462e+00	-2.194919909311958666e-03	7.672310694269604880e+01	3.035758251550766396e-01	0.000000000000000000e+00	0.000000000000000000e+00	6.623653238607766447e+00	1.000000000000000000e+00
4.560000000000000000e+02	1.230642176359607305e+02	2.596034823019695637e+01	-1.848048981535934917e-03	6.434513071674138018e+01	2.982020521037241911e-01	0.000000000000000000e+00	0.000000000000000000e+00	1.428172080351128059e+01	1.000000000000000000e+00
4.570000000000000000e+02	4.809008262035309400e+01	1.491703554284851485e+01	-1.938705182263055762e-03	6.758016775063269677e+01	2.160976777140219962e-01	0.000000000000000000e+00	0.000000000000000000e+00	7.386000951102754009e+00	1.000000000000000000e+00
4.590000000000000000e+02	8.919991212327799346e+00	7.120162864677064718e+00	-1.951952320176508207e-03	6.805288755798575551e+01	2.450031430060279902e-01	0.000000000000000000e+00	0.000000000000000000e+00	6.243724352935273281e+00	1.000000000000000000e+00
4.590000000000000000e+02	4.794838161218093120e+01	7.532393989328548756e+00	-1.815413598838718076e-03	6.318054770097501205e+01	2.605921635945098735e-01	0.000000000000000000e+00	0.000000000000000000e+00	7.386000951102754009e+00	1.000000000000000000e+00
4.590000000000000000e+02	7.333219636537302577e+00	1.315889201588929147e+01	-1.919224049405806893e-03	6.688498986153213366e+01	2.841209602745258245e-01	0.000000000000000000e+00	0.000000000000000000e+00	6.243724352935273281e+00	1.000000000000000000e+00
4.590000000000000000e+02	8.297809904616555343e+01	1.294749966368507188e+01	-1.981864286212801137e-03	6.912028633609224926e+01	1.874864363075183782e-01	0.000000000000000000e+00	0.000000000000000000e+00	6.623653238607766447e+00	1.000000000000000000e+00
4.640000000000000000e+02	1.121267934381959748e+02	7.744459899900394184e+00	-2.166761529647445814e-03	7.571828432385206042e+01	2.245338978297962695e-01	0.000000000000000000e+00	0.000000000000000000e+00	1.528080391996121712e+01	1.000000000000000000e+00
4.640000000000000000e+02	9.771423560400423014e+01	1.282197357456245790e+01	2.381306845857066815e-03	-8.337426414452868073e+01	1.609686440456252754e-01	0.000000000000000000e+00	0.000000000000000000e+00	1.473667117941904614e+01	1.000000000000000000e+00
4.640000000000000000e+02	1.934556463595832554e+01	5.393348569710485485e+00	-1.706120828076530512e-03	5.928047072756951508e+01	2.997224669431169941e-01	0.000000000000000000e+00	0.000000000000000000e+00	1.022588538937500680e+01	1.000000000000000000e+00
4.660000000000000000e+02	5.184164415853086183e+01	6.854440238754688330e+00	-1.098098429492724631e-03	3.758338921436207158e+01	3.522080956257852558e-01	0.000000000000000000e+00	0.000000000000000000e+00	2.270260818761558141e+01	1.000000000000000000e+00
4.660000000000000000e+02	2.057007354525110898e+01	1.554565421560668526e+01	-1.360683221010877469e-03	4.695364208492743785e+01	3.631280552700903996e-01	0.000000000000000000e+00	0.000000000000000000e+00	1.022588538937500680e+01	1.000000000000000000e+00
4.660000000000000000e+02	1.258116354051204411e+02	1.736317595929646984e+01	-1.567517031264841019e-03	5.433443932400970056e+01	3.169723924997273068e-01	0.000000000000000000e+00	0.000000000000000000e+00	1.280327990723850462e+01	1.000000000000000000e+00
4.680000000000000000e+02	1.444268334927060380e+02	5.428799112080642253e+00	-2.407362121390606898e-03	8.430403817656605270e+01	2.605943448087202352e-01	0.000000000000000000e+00	0.000000000000000000e+00	6.327340734621977880e+00	1.000000000000000000e+00
4.690000000000000000e+02	1.376707227033887762e+02	2.218873549526199795e+01	-1.584243095651260286e-03	5.493130349090974818e+01	3.121041985475238034e-01	0.000000000000000000e+00	0.000000000000000000e+00	1.280327990723850462e+01	1.000000000000000000e+00
4.690000000000000000e+02	1.025894832800324252e+02	3.136046329852316106e+01	-1.363614568954582855e-03	4.705824628277654398e+01	2.894331392067285291e-01	0.000000000000000000e+00	0.000000000000000000e+00	1.916881950324575712e+01	1.000000000000000000e+00
4.700000000000000000e+02	8.483126345888480557e+01	1.018289746514374983e+01	-2.497808109503420020e-03	8.753157384169469424e+01	1.874072320776815070e-01	0.000000000000000000e+00	0.000000000000000000e+00	1.730910621686154727e+01	1.000000000000000000e+00
4.700000000000000000e+02	1.098100469740751066e+02	8.619913610155744976e+00	-1.429240416930494060e-03	4.940008332072645914e+01	3.102727400504295963e-01	0.000000000000000000e+00	0.000000000000000000e+00	8.770783051059773072e+00	1.000000000000000000e+00
4.710000000000000000e+02	3.706245245844741731e+01	2.408766138898004883e+01	-2.150571237827021958e-03	7.514053902669105867e+01	1.929421463106489876e-01	0.000000000000000000e+00	0.000000000000000000e+00	1.857321858931305769e+01	1.000000000000000000e+00
4.710000000000000000e+02	1.381582173147937169e+02	4.568745633497757197e+00	-1.800683131377551604e-03	6.265489576121587589e+01	2.388626600665902933e-01	0.000000000000000000e+00	0.000000000000000000e+00	6.327340734621977880e+00	1.000000000000000000e+00
4.720000000000000000e+02	6.612955625265055914e+01	2.423331260789807473e+01	-2.073246627324326109e-03	7.238123545339882980e+01	2.962528620486278852e-01	0.000000000000000000e+00	0.000000000000000000e+00	2.169053921236838178e+01	1.000000000000000000e+00
4.720000000000000000e+02	1.196188729479659507e+01	2.930432634425857330e+01	9.557076118269401069e-04	-3.250221920348302262e+01	4.069683499131296900e-01	0.000000000000000000e+00	0.000000000000000000e+00	2.563692580615531114e+01	1.000000000000000000e+00
4.750000000000000000e+02	1.015453769882936257e+02	5.683612304962407435e+00	-9.506392007648374566e-04	3.232135460340739286e+01	4.725508219709847468e-01	0.000000000000000000e+00	0.000000000000000000e+00	8.770783051059773072e+00	1.000000000000000000e+00
4.750000000000000000e+02	1.228225741934264903e+02	5.834976669313940434e+00	-2.045458507927780563e-03	7.138962545177733432e+01	2.044993502991837575e-01	0.000000000000000000e+00	0.000000000000000000e+00	1.330720625822061720e+01	1.000000000000000000e+00
4.760000000000000000e+02	8.246748490797205022e+01	9.966162276562974043e+00	-2.065220265262495986e-03	7.209481733407351101e+01	1.824027533539333001e-01	0.000000000000000000e+00	0.000000000000000000e+00	1.955265200650931234e+01	1.000000000000000000e+00
4.760000000000000000e+02	1.053256002242413416e+02	2.821370340151822731e+01	9.943096410194157946e-04	-3.387972005857514546e+01	3.979426592813360974e-01	0.000000000000000000e+00	0.000000000000000000e+00	1.208819481395005546e+01	1.000000000000000000e+00
4.780000000000000000e+02	5.553877365012395018e+01	8.905618011880321205e+00	-6.534920400210394824e-03	2.315946127255616034e+02	5.928860576940475635e-02	0.000000000000000000e+00	0.000000000000000000e+00	1.625208719577916838e+01	1.000000000000000000e+00
4.780000000000000000e+02	4.980604442260320752e+01	2.763174413648356520e+01	-1.889560768008867421e-03	6.582646531388769517e+01	2.405712562698953949e-01	0.000000000000000000e+00	0.000000000000000000e+00	1.430258071078105075e+01	1.000000000000000000e+00
4.800000000000000000e+02	4.041164780745781826e+01	1.484703214989087705e+01	-2.066350265990003678e-03	7.213514104246290515e+01	1.626377736987693057e-01	0.000000000000000000e+00	0.000000000000000000e+00	1.274861114427439723e+01	1.000000000000000000e+00
4.820000000000000000e+02	6.367520166004218396e+01	3.112606703392739149e+01	-1.800303838863782750e-03	6.264136083124000720e+01	1.776672813850725952e-01	0.000000000000000000e+00	0.000000000000000000e+00	7.724401537967536591e+00	1.000000000000000000e+00
4.830000000000000000e+02	9.046482198956523746e+01	1.720682302890584836e+01	-1.648656942401214003e-03	5.722989065935657749e+01	2.675455904415369179e-01	0.000000000000000000e+00	0.000000000000000000e+00	1.056436708653942169e+01	1.000000000000000000e+00
4.830000000000000000e+02	9.924943866005889959e+01	2.378177877641840610e+01	-2.743233359782003104e-03	9.628949406485862994e+01	1.993852694481436094e-01	0.000000000000000000e+00	0.000000000000000000e+00	7.091395155868128519e+00	1.000000000000000000e+00
4.840000000000000000e+02	1.431401641930156075e+02	2.243623541331908555e+01	-1.922023814613176311e-03	6.698489857223691502e+01	2.739414014455053836e-01	0.000000000000000000e+00	0.000000000000000000e+00	1.530169899747041029e+01	1.000000000000000000e+00
4.840000000000000000e+02	2.768601395730109971e+01	1.408196403549657028e+01	-1.763629650728055489e-03	6.133265435716115377e+01	2.377660644037991045e-01	0.000000000000000000e+00	0.000000000000000000e+00	1.274861114427439723e+01	1.000000000000000000e+00
4.840000000000000000e+02	1.120724157835479247e+02	5.228764544413188275e+00	-1.346029831977953433e-03	4.643074066380771825e+01	3.626964437232162997e-01	0.000000000000000000e+00	0.000000000000000000e+00	1.177922273897359595e+01	1.000000000000000000e+00
4.850000000000000000e+02	5.904593061201237703e+01	8.393816896432465313e+00	-1.948095665400733593e-03	6.791526408682221927e+01	2.306875236410992347e-01	0.000000000000000000e+00	0.000000000000000000e+00	1.529331909486699104e+01	1.000000000000000000e+00
4.850000000000000000e+02	1.541272532323355371e+01	2.755195664469816919e+01	-2.066702622879253506e-03	7.214771478343955380e+01	1.896064360793737746e-01	0.000000000000000000e+00	0.000000000000000000e+00	1.490297009628133118e+01	1.000000000000000000e+00
4.850000000000000000e+02	1.195121529400660449e+02	1.436114645584660643e+01	-1.475618267162612934e-03	5.105506182026427808e+01	3.126683162100788449e-01	0.000000000000000000e+00	0.000000000000000000e+00	1.085534400117227172e+01	1.000000000000000000e+00
4.860000000000000000e+02	1.355020814960058715e+02	9.177212639267166239e+00	-2.247972499364385337e-03	7.861627136153221329e+01	1.972580948741037288e-01	0.000000000000000000e+00	0.000000000000000000e+00	6.549692092507439334e+00	1.000000000000000000e+00
4.880000000000000000e+02	1.013300816297422244e+02	3.134730480849967904e+01	-2.185510383377227851e-03	7.638733107048801685e+01	2.188131393467966923e-01	0.000000000000000000e+00	0.000000000000000000e+00	7.846416972694737701e+00	1.000000000000000000e+00
4.880000000000000000e+02	8.487817931045360353e+01	6.293937682809142231e+00	-9.365354685054004405e-04	3.181806750545473506e+01	4.954508426104620167e-01	0.000000000000000000e+00	0.000000000000000000e+00	1.060051480474389152e+01	1.000000000000000000e+00
4.880000000000000000e+02	1.160627583615383855e+02	2.635318511985872547e+01	-1.794414762688988389e-03	6.243121106356760919e+01	2.920263527768335310e-01	0.000000000000000000e+00	0.000000000000000000e+00	5.503186389951822299e+00	1.000000000000000000e+00
4.890000000000000000e+02	4.879620331567789293e+00	1.700908147114132163e+01	-2.351765970714383459e-03	8.232010762425052519e+01	2.140101685541697663e-01	0.000000000000000000e+00	0.000000000000000000e+00	1.490297009628133118e+01	1.000000000000000000e+00
4.890000000000000000e+02	8.544617370407478063e+01	1.687922447601457421e+01	-1.547909867114461921e-03	5.363476404920980656e+01	2.867270061234914458e-01	0.000000000000000000e+00	0.000000000000000000e+00	1.060051480474389152e+01	1.000000000000000000e+00
4.890000000000000000e+02	7.363306451200237746e+01	2.927644713027836687e+01	-1.554709404347395666e-03	5.387740332358304585e+01	2.459674698823235417e-01	0.000000000000000000e+00	0.000000000000000000e+00	1.108107942243875499e+01	1.000000000000000000e+00
4.910000000000000000e+02	1.300568521388755130e+02	1.281698512596192963e+01	-1.362522092351040135e-03	4.701926161054481668e+01	3.338698982971257667e-01	0.000000000000000000e+00	0.000000000000000000e+00	6.549692092507439334e+00	1.000000000000000000e+00
4.920000000000000000e+02	1.109874547069737787e+02	2.422566232174019163e+01	-1.869422542066426609e-03	6.510783927178425756e+01	1.869635110888060447e-01	0.000000000000000000e+00	0.000000000000000000e+00	5.503186389951822299e+00	1.000000000000000000e+00
4.920000000000000000e+02	4.117086384192558768e+01	9.456116677216426680e+00	-1.265673040449810530e-03	4.356323469694386574e+01	3.747680876292849295e-01	0.000000000000000000e+00	0.000000000000000000e+00	7.618929856615898721e+00	1.000000000000000000e+00
4.920000000000000000e+02	6.914393272027955106e+01	1.223127699969675319e+01	-1.182235597333719827e-03	4.058579668025227960e+01	3.564236660007439328e-01	0.000000000000000000e+00	0.000000000000000000e+00	1.137257072925803314e+01	1.000000000000000000e+00
4.930000000000000000e+02	1.021029363085478536e+02	6.837720913007688139e+00	-2.556950973090874046e-03	8.964206769055680013e+01	1.617923727199064299e-01	0.000000000000000000e+00	0.000000000000000000e+00	7.540351846943014635e+00	1.000000000000000000e+00
4.930000000000000000e+02	1.483675215872032815e+01	5.105684298936117749e+00	-1.173066807688323511e-03	4.025861140422136941e+01	3.624317247885537885e-01	0.000000000000000000e+00	0.000000000000000000e+00	1.551887039905150090e+01	1.000000000000000000e+00
4.940000000000000000e+02	4.719723892101905705e+01	4.794475810942584459e+00	-1.799748400267752856e-03	6.262154018561624014e+01	2.724900534440584110e-01	0.000000000000000000e+00	0.000000000000000000e+00	7.618929856615898721e+00	1.000000000000000000e+00
4.950000000000000000e+02	5.779577364657054517e+01	1.297602570212767148e+01	-9.836136886528720757e-04	3.349803847760244224e+01	4.491840848189225799e-01	0.000000000000000000e+00	0.000000000000000000e+00	1.137257072925803314e+01	1.000000000000000000e+00
4.970000000000000000e+02	1.283525295947667928e+02	1.122829184452280771e+01	-9.538910921654158211e-04	3.243739729024719765e+01	4.397950388120945853e-01	0.000000000000000000e+00	0.000000000000000000e+00	1.241585638842026462e+01	1.000000000000000000e+00
4.980000000000000000e+02	1.051172141201958254e+02	1.374938028322434036e+01	-1.609318740488574527e-03	5.582611972021097557e+01	3.863041292502765733e-01	0.000000000000000000e+00	0.000000000000000000e+00	7.540351846943014635e+00	1.000000000000000000e+00
4.990000000000000000e+02	8.490336981531586957e+01	1.042351856777819208e+01	-2.145852001929861828e-03	7.497213462879513202e+01	1.828924385123978924e-01	0.000000000000000000e+00	0.000000000000000000e+00	7.296657617213446301e+00	1.000000000000000000e+00
4.990000000000000000e+02	1.741224795889189636e+01	1.046839480748714557e+01	-1.066222036448319973e-03	3.644589049746873854e+01	3.499744633677080996e-01	0.000000000000000000e+00	0.000000000000000000e+00	1.768132243516397395e+01	1.000000000000000000e+00
4.990000000000000000e+02	7.801717982510218974e+01	1.283631773089142847e+01	-1.082158506789992732e-03	3.701457825772470756e+01	4.177017283355484167e-01	0.000000000000000000e+00	0.000000000000000000e+00	6.031741777690441175e+00	1.000000000000000000e+00
4.990000000000000000e+02	1.232012294003015462e+01	2.740059566409510339e+01	-2.033830349665020389e-03	7.097467840663026095e+01	2.609989714878935274e-01	0.000000000000000000e+00	0.000000000000000000e+00	1.768132243516397395e+01	1.000000000000000000e+00
5.000000000000000000e+02	1.407559391779615794e+02	1.067248561085134284e+01	-1.697253119766663080e-03	5.896402944105987132e+01	2.403861511091559544e-01	0.000000000000000000e+00	0.000000000000000000e+00	4.763319573468929313e+00	1.000000000000000000e+00
5.000000000000000000e+02	7.209127415741072298e+01	1.171135066899210564e+01	-1.284090682714807965e-03	4.422046227019693276e+01	3.705595172079889643e-01	0.000000000000000000e+00	0.000000000000000000e+00	6.031741777690441175e+00	1.000000000000000000e+00
5.000000000000000000e+02	4.513212342625102025e+01	1.156449890115695212e+01	-1.728606998019740137e-03	6.008288238759063660e+01	2.506609011549423283e-01	0.000000000000000000e+00	0.000000000000000000e+00	1.274207380344570950e+01	1.000000000000000000e+00
5.020000000000000000e+02	1.364399220161638198e+02	2.104898752274667473e+01	-1.896770043527260885e-03	6.608372596569606117e+01	2.499849609185663679e-01	0.000000000000000000e+00	0.000000000000000000e+00	1.123831820462920739e+01	1.000000000000000000e+00
5.030000000000000000e+02	1.365339096573837878e+02	8.467110339755313575e+00	-1.496165912503305160e-03	5.178829786041654870e+01	2.589111184527375098e-01	0.000000000000000000e+00	0.000000000000000000e+00	4.763319573468929313e+00	1.000000000000000000e+00
5.040000000000000000e+02	5.882747589184752712e+01	2.955316071627009222e+01	-2.554568357265384927e-03	8.955704481985219445e+01	2.224776669744445989e-01	0.000000000000000000e+00	0.000000000000000000e+00	9.856998123335280582e+00	1.000000000000000000e+00
5.040000000000000000e+02	6.527113301425606551e+01	2.209395868842093691e+01	-1.513109170967133141e-03	5.239291252731906923e+01	2.777229916598542570e-01	0.000000000000000000e+00	0.000000000000000000e+00	3.645768367045362002e+00	1.000000000000000000e+00
5.070000000000000000e+02	1.063858670946129479e+02	2.283493012108310793e+01	-1.743800494765240490e-03	6.062505737674497652e+01	2.583081210693765062e-01	0.000000000000000000e+00	0.000000000000000000e+00	9.032536920923728729e+00	1.000000000000000000e+00
5.080000000000000000e+02	1.353704103033117860e+02	2.656622310602006820e+01	-2.174804355200018070e-03	7.600528993748920925e+01	2.369790249130437898e-01	0.000000000000000000e+00	0.000000000000000000e+00	1.362475657536314344e+01	1.000000000000000000e+00
5.080000000000000000e+02	6.691385254562375451e+01	1.883925447337900394e+01	-1.370440418540427256e-03	4.730182450490440260e+01	2.899609541916419175e-01	0.000000000000000000e+00	0.000000000000000000e+00	3.645768367045362002e+00	1.000000000000000000e+00
5.090000000000000000e+02	1.150298526640700345e+02	2.545566221400446238e+01	-2.243850355625520709e-03	7.846917400308024071e+01	2.071944991036975825e-01	0.000000000000000000e+00	0.000000000000000000e+00	9.032536920923728729e+00	1.000000000000000000e+00
5.110000000000000000e+02	5.407965906603857320e+01	7.462669732032422232e+00	-2.442702911480017051e-03	8.556516277509578572e+01	2.321013280492395525e-01	0.000000000000000000e+00	0.000000000000000000e+00	1.715060356513631845e+01	1.000000000000000000e+00
5.110000000000000000e+02	1.212413978698679671e+02	8.987086683749566873e+00	-2.213196117139343971e-03	7.737528747404935814e+01	1.812689152007832538e-01	0.000000000000000000e+00	0.000000000000000000e+00	1.553723300111944639e+01	1.000000000000000000e+00
5.110000000000000000e+02	1.369723801291017651e+01	1.843841620780905899e+01	-2.245367079795434432e-03	7.852329781171677325e+01	2.013514016594867284e-01	0.000000000000000000e+00	0.000000000000000000e+00	6.794955020534871437e+00	1.000000000000000000e+00
5.120000000000000000e+02	1.362593227790039236e+02	1.297049486703043719e+01	-1.835023203987166431e-03	6.388031008199698846e+01	3.031653270338673378e-01	0.000000000000000000e+00	0.000000000000000000e+00	8.167089540176249329e+00	1.000000000000000000e+00
5.120000000000000000e+02	1.173437995504922782e+01	1.193314127312855710e+01	-1.491829718487074161e-03	5.163356218744400650e+01	3.357689713245699537e-01	0.000000000000000000e+00	0.000000000000000000e+00	6.794955020534871437e+00	1.000000000000000000e+00
5.140000000000000000e+02	1.007147710906214684e+02	1.942176675450674139e+01	-1.536524436368870775e-03	5.322847865655741373e+01	3.053908458619241095e-01	0.000000000000000000e+00	0.000000000000000000e+00	1.553478209923247988e+01	1.000000000000000000e+00
5.150000000000000000e+02	6.577227037003732235e+00	2.884362842513556657e+01	-2.202777416338592888e-03	7.700349952501632345e+01	2.049802458846706754e-01	0.000000000000000000e+00	0.000000000000000000e+00	1.260805288633534538e+01	1.000000000000000000e+00
5.160000000000000000e+02	8.032931830201314938e+01	2.832804678121117803e+01	-2.049820520264753962e-03	7.154528244312727736e+01	2.462626591728488412e-01	0.000000000000000000e+00	0.000000000000000000e+00	2.224608975327243954e+01	1.000000000000000000e+00
5.170000000000000000e+02	3.002536994654253277e+01	7.063327934659901608e+00	-1.730037922970333649e-03	6.013394447899487005e+01	3.094118405524783899e-01	0.000000000000000000e+00	0.000000000000000000e+00	9.414930348763537182e+00	1.000000000000000000e+00
5.170000000000000000e+02	1.442002902240749620e+02	1.487899888682663274e+01	-2.046514399311220953e-03	7.142730459233031581e+01	2.325632812304797570e-01	0.000000000000000000e+00	0.000000000000000000e+00	8.167089540176249329e+00	1.000000000000000000e+00
5.180000000000000000e+02	2.169651584175188574e+01	1.145321435382619768e+01	-2.183929850175129767e-03	7.633093025729408510e+01	2.308020437013600379e-01	0.000000000000000000e+00	0.000000000000000000e+00	6.899427771111387386e+00	1.000000000000000000e+00
5.190000000000000000e+02	1.385162668476022816e+02	2.142265326378325696e+01	-2.138485942021185748e-03	7.470927917701907006e+01	2.594139331272566906e-01	0.000000000000000000e+00	0.000000000000000000e+00	8.667614109393165123e+00	1.000000000000000000e+00
5.190000000000000000e+02	6.020415238550972958e+01	1.690726009991750090e+01	-2.009109632968097015e-03	7.009252767256627692e+01	3.331865420196764571e-01	0.000000000000000000e+00	0.000000000000000000e+00	2.313993672390670042e+01	1.000000000000000000e+00
5.190000000000000000e+02	3.007028347556573777e+01	2.269169915496088308e+01	-1.417446012709408119e-03	4.897920384263377258e+01	3.405357608052227425e-01	0.000000000000000000e+00	0.000000000000000000e+00	1.228900596955603497e+01	1.000000000000000000e+00
5.220000000000000000e+02	1.724317664502869718e+01	6.183501499437269011e+00	-1.881814429770463024e-03	6.555003975361391610e+01	2.689398015501093253e-01	0.000000000000000000e+00	0.000000000000000000e+00	6.899427771111387386e+00	1.000000000000000000e+00
5.230000000000000000e+02	1.792724881967748374e+01	2.080321376563939850e+01	-1.796860284700259412e-03	6.251847872104943349e+01	2.226735828453566546e-01	0.000000000000000000e+00	0.000000000000000000e+00	1.008116376638157874e+01	1.000000000000000000e+00
5.240000000000000000e+02	1.289205469237599573e+02	3.173313618504417022e+01	-1.829213763701241459e-03	6.367300209511456899e+01	3.059293531037730052e-01	0.000000000000000000e+00	0.000000000000000000e+00	1.408488192802614414e+01	1.000000000000000000e+00
5.250000000000000000e+02	9.375966081175278077e+01	3.216138934906005886e+01	-2.086645826845571431e-03	7.285938152976268611e+01	2.752645293158639817e-01	0.000000000000000000e+00	0.000000000000000000e+00	6.540564698818925216e+00	1.000000000000000000e+00
5.250000000000000000e+02	8.898929988360883669e+01	1.398515736646964314e+01	-2.056089199952278353e-03	7.176897823867230386e+01	2.497671355541155602e-01	0.000000000000000000e+00	0.000000000000000000e+00	1.242318513860177021e+01	1.000000000000000000e+00
5.260000000000000000e+02	1.008202452281094708e+02	2.779014919136153239e+01	-1.732320206862590509e-03	6.021538703729850539e+01	3.351671950979203674e-01	0.000000000000000000e+00	0.000000000000000000e+00	7.793106138685717887e+00	1.000000000000000000e+00
5.260000000000000000e+02	1.117655833290003784e+02	1.983374552899606158e+01	-1.822065034129487096e-03	6.341790200571736591e+01	3.552323288443939298e-01	0.000000000000000000e+00	0.000000000000000000e+00	9.240143027401632736e+00	1.000000000000000000e+00
5.260000000000000000e+02	7.627810792858328170e+01	2.113120802753858740e+01	-2.007958657543556288e-03	7.005145548893598573e+01	2.550701680605784727e-01	0.000000000000000000e+00	0.000000000000000000e+00	4.927763229407272405e+00	1.000000000000000000e+00
5.260000000000000000e+02	9.095766362107288217e+01	2.625141487171599408e+01	-1.849947760497002184e-03	6.441288802632372779e+01	3.583633389456626350e-01	0.000000000000000000e+00	0.000000000000000000e+00	6.540564698818925216e+00	1.000000000000000000e+00
5.270000000000000000e+02	1.160464581704012943e+02	7.045214517031411994e+00	-2.373315636189672964e-03	8.308910042696429343e+01	1.855031419563222261e-01	0.000000000000000000e+00	0.000000000000000000e+00	7.103243423895542641e+00	1.000000000000000000e+00
5.270000000000000000e+02	1.085802654002173426e+02	2.850749863012894636e+01	-2.015365108995927600e-03	7.031575229981008590e+01	1.870639459156957507e-01	0.000000000000000000e+00	0.000000000000000000e+00	7.793106138685717887e+00	1.000000000000000000e+00
5.290000000000000000e+02	1.226861941004643484e+02	9.569095242847309279e+00	-1.837438503165867310e-03	6.396649924752956196e+01	3.291047882470617969e-01	0.000000000000000000e+00	0.000000000000000000e+00	7.103243423895542641e+00	1.000000000000000000e+00
5.300000000000000000e+02	2.523226576146947764e+01	7.174495188046023486e+00	-1.731285382721309664e-03	6.017845967442914201e+01	2.789190348330974345e-01	0.000000000000000000e+00	0.000000000000000000e+00	1.426629706673593390e+01	1.000000000000000000e+00
5.310000000000000000e+02	8.109594183306303705e+01	2.009615879492027801e+01	-1.901041747284114812e-03	6.623616032474042470e+01	2.574753831854367236e-01	0.000000000000000000e+00	0.000000000000000000e+00	4.927763229407272405e+00	1.000000000000000000e+00
5.320000000000000000e+02	9.184329902466953399e+01	1.979492830842234952e+01	-1.600705854345225651e-03	5.551877167982384265e+01	2.973907576137273523e-01	0.000000000000000000e+00	0.000000000000000000e+00	1.075157785675998667e+01	1.000000000000000000e+00
5.320000000000000000e+02	3.932011440210906983e+01	9.423884588480619939e+00	-2.290187512007041751e-03	8.012270035579655314e+01	2.393943215617795328e-01	0.000000000000000000e+00	0.000000000000000000e+00	1.426629706673593390e+01	1.000000000000000000e+00
5.340000000000000000e+02	1.410998392765880851e+02	3.023385418788116752e+01	-1.744518418000730840e-03	6.065067623387415807e+01	2.801516471619163173e-01	0.000000000000000000e+00	0.000000000000000000e+00	2.767841380802993001e+01	1.000000000000000000e+00
5.360000000000000000e+02	1.004370495312996354e+02	5.859815535446061929e+00	1.173422661399635717e-03	-4.027130992815585842e+01	3.901302807896318559e-01	0.000000000000000000e+00	0.000000000000000000e+00	1.458388290814306032e+01	1.000000000000000000e+00
5.370000000000000000e+02	3.520993487979225733e+01	2.599879055151302154e+01	-1.839388255099510920e-03	6.403607551105757523e+01	2.242959167951861232e-01	0.000000000000000000e+00	0.000000000000000000e+00	3.867062253931354832e+00	1.000000000000000000e+00
5.380000000000000000e+02	3.544558515789679376e+01	2.985866612233261819e+01	1.259852334033733940e-03	-4.335552468187169239e+01	4.489164104899548979e-01	0.000000000000000000e+00	0.000000000000000000e+00	3.867062253931354832e+00	1.000000000000000000e+00
5.390000000000000000e+02	1.127229884744911175e+02	1.371763615967758376e+01	-2.134662201359252033e-03	7.457283023530149535e+01	1.928205567502127016e-01	0.000000000000000000e+00	0.000000000000000000e+00	6.159981542347610528e+00	1.000000000000000000e+00
5.390000000000000000e+02	7.800411066605353483e+01	2.287919776127924365e+01	-2.224478052422926896e-03	7.777787966480545379e+01	1.753084119840009336e-01	0.000000000000000000e+00	0.000000000000000000e+00	6.651316137983473098e+00	1.000000000000000000e+00
5.400000000000000000e+02	7.527203516109362624e+01	1.021342987250879197e+01	-1.967388515294836784e-03	6.860372315962845846e+01	2.597922808908077474e-01	0.000000000000000000e+00	0.000000000000000000e+00	1.295707963921695693e+01	1.000000000000000000e+00
5.400000000000000000e+02	1.439750339481628600e+02	2.265490058691436914e+01	-1.459923553394403559e-03	5.049500106469268701e+01	2.907206071147007131e-01	0.000000000000000000e+00	0.000000000000000000e+00	3.064179729594399859e+01	1.000000000000000000e+00
5.420000000000000000e+02	4.384611757409512478e+01	6.291162758618377815e+00	-1.399913928036224716e-03	4.835357710398643860e+01	3.448953860678838357e-01	0.000000000000000000e+00	0.000000000000000000e+00	7.002049208133587221e+00	1.000000000000000000e+00
5.420000000000000000e+02	8.440083451770460954e+01	2.105658141845839992e+01	-1.455714732820760767e-03	5.034481067158629486e+01	3.592732592644826140e-01	0.000000000000000000e+00	0.000000000000000000e+00	6.651316137983473098e+00	1.000000000000000000e+00
5.430000000000000000e+02	1.165847231882532355e+02	8.918430225089252872e+00	-7.824887557353056274e-04	2.632096066926025912e+01	4.874170818257119731e-01	0.000000000000000000e+00	0.000000000000000000e+00	6.159981542347610528e+00	1.000000000000000000e+00
5.440000000000000000e+02	4.296330392543300292e+01	1.323733675405356713e+01	-2.168941560170356900e-03	7.579607800393203831e+01	1.877650391136447272e-01	0.000000000000000000e+00	0.000000000000000000e+00	7.002049208133587221e+00	1.000000000000000000e+00
5.440000000000000000e+02	9.056775215745913954e+01	1.303691711104402451e+01	-2.220912768768327442e-03	7.765065367732253776e+01	1.448667595783391659e-01	0.000000000000000000e+00	0.000000000000000000e+00	1.011661449196971496e+01	1.000000000000000000e+00
5.450000000000000000e+02	2.619526789222526020e+01	1.384883630869899029e+01	-1.754880446744120975e-03	6.102044185897480588e+01	2.130652918681584795e-01	0.000000000000000000e+00	0.000000000000000000e+00	1.135648350720322242e+01	1.000000000000000000e+00
5.460000000000000000e+02	5.916517967315686377e+01	2.811402776115688340e+01	-2.140107199880601253e-03	7.476713323636226960e+01	3.010750234674095527e-01	0.000000000000000000e+00	0.000000000000000000e+00	7.035300378276307498e+00	1.000000000000000000e+00
5.460000000000000000e+02	2.880491438844374841e+01	2.490141351106013801e+01	-2.196734078376672873e-03	7.678784497564932110e+01	1.628329886617562172e-01	0.000000000000000000e+00	0.000000000000000000e+00	1.135648350720322242e+01	1.000000000000000000e+00
5.470000000000000000e+02	5.524518495568784004e+01	2.227201673518391800e+01	-2.329957678531822864e-03	8.154188581161504601e+01	2.307190134849264052e-01	0.000000000000000000e+00	0.000000000000000000e+00	7.035300378276307498e+00	1.000000000000000000e+00
5.470000000000000000e+02	1.026586618397370287e+01	1.023131830372966711e+01	-1.921869058623584163e-03	6.697937615508804754e+01	2.689490319986436173e-01	0.000000000000000000e+00	0.000000000000000000e+00	1.633500153961195167e+01	1.000000000000000000e+00
5.500000000000000000e+02	6.684314647602187165e+01	1.547913030875366935e+01	-2.362894721409365337e-03	8.271723347279096572e+01	1.270427586611719839e-01	0.000000000000000000e+00	0.000000000000000000e+00	1.344083395587971630e+01	1.000000000000000000e+00
5.510000000000000000e+02	5.050891223783164463e+01	3.106184682703836586e+01	-1.444050292068894134e-03	4.992856889761759476e+01	3.192989640934261741e-01	0.000000000000000000e+00	0.000000000000000000e+00	9.144430171259783080e+00	1.000000000000000000e+00
5.520000000000000000e+02	8.692027281124751426e+01	2.547527304913607793e+01	-1.899562961063517436e-03	6.618339031948461582e+01	2.295838788471590286e-01	0.000000000000000000e+00	0.000000000000000000e+00	2.242797074116851519e+01	1.000000000000000000e+00
5.520000000000000000e+02	1.269580821982477659e+02	1.755279093509886224e+01	1.239869905977663981e-03	-4.264245823666474422e+01	3.679745902581820216e-01	0.000000000000000000e+00	0.000000000000000000e+00	1.311440243464644340e+01	1.000000000000000000e+00
5.520000000000000000e+02	1.247926750045931072e+02	3.048718550552732154e+01	-1.576565123981911150e-03	5.465731756941412556e+01	2.482518086932551382e-01	0.000000000000000000e+00	0.000000000000000000e+00	1.311440243464644340e+01	1.000000000000000000e+00
5.530000000000000000e+02	1.057149920285862663e+02	1.285213707904101454e+01	-1.479195251585352366e-03	5.118270534585217746e+01	2.090198196300011579e-01	0.000000000000000000e+00	0.000000000000000000e+00	2.175695352366320279e+01	1.000000000000000000e+00
5.540000000000000000e+02	3.207358819247578197e+01	5.061908105991087758e+00	-1.573372401546403948e-03	5.454338630784613429e+01	2.927364040458343419e-01	0.000000000000000000e+00	0.000000000000000000e+00	1.243396429976362327e+01	1.000000000000000000e+00
5.560000000000000000e+02	6.482325939836385942e+01	1.451738214672669436e+01	-1.776393239901656942e-03	6.178811888502352900e+01	2.414897306398665622e-01	0.000000000000000000e+00	0.000000000000000000e+00	8.927971044027566805e+00	1.000000000000000000e+00
5.570000000000000000e+02	5.320867058037256925e+01	8.360732508978376387e+00	-2.196677129565854751e-03	7.678581277585983855e+01	3.274874525438613571e-01	0.000000000000000000e+00	0.000000000000000000e+00	4.445995683323401337e+00	1.000000000000000000e+00
5.570000000000000000e+02	5.547904269468276084e+01	1.661116382613273856e+01	-1.731158424642264279e-03	6.017392921667590144e+01	2.715249388024212340e-01	0.000000000000000000e+00	0.000000000000000000e+00	8.557114376734647365e+00	1.000000000000000000e+00
5.600000000000000000e+02	7.108913551826337596e+01	8.157550119615628148e+00	-1.728984749179369399e-03	6.009636231484541469e+01	2.946285615155047610e-01	0.000000000000000000e+00	0.000000000000000000e+00	4.845122259630944228e+00	1.000000000000000000e+00
5.600000000000000000e+02	3.997686774176815305e+01	1.077010481000150932e+01	-2.335947274889440314e-03	8.175562260931383207e+01	2.133266586191640002e-01	0.000000000000000000e+00	0.000000000000000000e+00	5.549081734222379048e+00	1.000000000000000000e+00
5.610000000000000000e+02	5.018795930998535226e+01	5.098496920139648836e+00	-3.383934462704352164e-03	1.191527045125113204e+02	2.009823715339219552e-01	0.000000000000000000e+00	0.000000000000000000e+00	4.445995683323401337e+00	1.000000000000000000e+00
5.610000000000000000e+02	1.325803723761864603e+02	2.361887073174747442e+01	-1.861305747051523237e-03	6.481819408194495225e+01	2.733563560611824705e-01	0.000000000000000000e+00	0.000000000000000000e+00	1.483180396951860658e+01	1.000000000000000000e+00
5.620000000000000000e+02	6.512599687260296832e+01	1.378543920937959477e+01	2.633734334845469916e-03	-9.238205697833289776e+01	2.986888111038564775e-01	0.000000000000000000e+00	0.000000000000000000e+00	3.885908564136510535e+00	1.000000000000000000e+00
5.620000000000000000e+02	1.095899998341208317e+02	1.546443320088058648e+01	-1.587746649498527783e-03	5.505632667029776428e+01	4.280656514849014993e-01	0.000000000000000000e+00	0.000000000000000000e+00	6.241258878690879364e+00	1.000000000000000000e+00
5.630000000000000000e+02	5.731616548973509140e+01	2.140396436533382030e+01	-2.114952787713734756e-03	7.386950622052776794e+01	1.837148432911362983e-01	0.000000000000000000e+00	0.000000000000000000e+00	7.241538193856212224e+00	1.000000000000000000e+00
5.640000000000000000e+02	6.671374902560944520e+01	1.023870430676102217e+01	-3.569024237387413180e-03	1.257575729152434434e+02	1.593002764884419165e-01	0.000000000000000000e+00	0.000000000000000000e+00	3.885908564136510535e+00	1.000000000000000000e+00
5.640000000000000000e+02	4.091004025524685517e+01	2.432434363494051510e+01	-2.235784299248337690e-03	7.818133940502350754e+01	1.505395971936528410e-01	0.000000000000000000e+00	0.000000000000000000e+00	8.045793213033800129e+00	1.000000000000000000e+00
5.640000000000000000e+02	1.255501548813991697e+01	3.053647856535522820e+01	-3.116253919839424933e-03	1.096006114127051916e+02	1.418651575350563521e-01	0.000000000000000000e+00	0.000000000000000000e+00	2.371751443105823398e+01	1.000000000000000000e+00
5.650000000000000000e+02	1.346422023208365886e+02	8.931077627622814319e+00	-1.489634977299230138e-03	5.155524356207105541e+01	3.311268410416365882e-01	0.000000000000000000e+00	0.000000000000000000e+00	1.483180396951860658e+01	1.000000000000000000e+00
5.650000000000000000e+02	1.114177748890433861e+02	9.496807983137721010e+00	-1.031964211930949801e-03	3.522341117310535452e+01	4.322393487759587094e-01	0.000000000000000000e+00	0.000000000000000000e+00	6.241258878690879364e+00	1.000000000000000000e+00
5.650000000000000000e+02	4.214051928963416316e+01	1.587998935590834115e+01	-1.659138169648159125e-03	5.760390984428315875e+01	3.155937656577521011e-01	0.000000000000000000e+00	0.000000000000000000e+00	5.549081734222379048e+00	1.000000000000000000e+00
5.670000000000000000e+02	1.289702672961922758e+02	2.625284709501168123e+01	-1.996749570775764680e-03	6.965146287376941814e+01	2.162417931836074780e-01	0.000000000000000000e+00	0.000000000000000000e+00	1.822675353443811019e+01	1.000000000000000000e+00
5.670000000000000000e+02	5.676359855088188056e+01	1.418353881061997868e+01	-1.846418100092147956e-03	6.428693324292028421e+01	2.343846310990763682e-01	0.000000000000000000e+00	0.000000000000000000e+00	7.241538193856212224e+00	1.000000000000000000e+00
5.670000000000000000e+02	4.911522487623911815e+01	1.915655383807416356e+01	-1.587185060845951829e-03	5.503628656190667101e+01	2.988029606526306781e-01	0.000000000000000000e+00	0.000000000000000000e+00	7.705997198650473834e+00	1.000000000000000000e+00
5.670000000000000000e+02	3.431576748436982172e+01	1.971453289585691593e+01	-1.744863680083261551e-03	6.066299679898087049e+01	2.518897725670967702e-01	0.000000000000000000e+00	0.000000000000000000e+00	8.045793213033800129e+00	1.000000000000000000e+00
5.710000000000000000e+02	6.721429073336914861e+00	2.322808687177120390e+01	-1.475918007012607617e-03	5.106575793931061469e+01	3.035984192362743972e-01	0.000000000000000000e+00	0.000000000000000000e+00	1.722144836963964565e+01	1.000000000000000000e+00
5.720000000000000000e+02	9.782844797398387016e+01	1.436677577744306866e+01	-4.850742280067262685e-03	1.714952643452743644e+02	5.920744384041409791e-02	0.000000000000000000e+00	0.000000000000000000e+00	1.382910732701745715e+01	1.000000000000000000e+00
5.720000000000000000e+02	1.368410967997190930e+01	7.476916670222593986e+00	-2.346463134914700960e-03	8.213087765366908855e+01	2.234736058989444940e-01	0.000000000000000000e+00	0.000000000000000000e+00	1.722144836963964565e+01	1.000000000000000000e+00
5.730000000000000000e+02	3.574958288057722910e+01	1.075232030836939678e+01	-1.572017524251283433e-03	5.449503795229033187e+01	3.114102857467242469e-01	0.000000000000000000e+00	0.000000000000000000e+00	6.979454919154173709e+00	1.000000000000000000e+00
5.730000000000000000e+02	6.657668860115546750e+01	1.339122959416581971e+01	-1.446840272133114022e-03	5.002812842867203358e+01	3.267689907707408414e-01	0.000000000000000000e+00	0.000000000000000000e+00	6.958613104391305981e+00	1.000000000000000000e+00
5.750000000000000000e+02	7.024037183454676381e+01	1.930728583983944446e+01	-2.312514865380194042e-03	8.091944469817575225e+01	1.786977897987027664e-01	0.000000000000000000e+00	0.000000000000000000e+00	6.958613104391305981e+00	1.000000000000000000e+00
5.750000000000000000e+02	6.406833961027086843e+01	2.838186092306856168e+01	-2.476053558110258724e-03	8.675526975164788723e+01	1.942285253300922720e-01	0.000000000000000000e+00	0.000000000000000000e+00	6.756349070522167821e+00	1.000000000000000000e+00
5.760000000000000000e+02	1.078809225276479964e+02	2.386372080256052186e+01	-1.669275825359792459e-03	5.796566879073062495e+01	3.117896553056429543e-01	0.000000000000000000e+00	0.000000000000000000e+00	6.251956270856231512e+00	1.000000000000000000e+00
5.760000000000000000e+02	1.057487281919736120e+02	2.974085484285742709e+01	-1.835427047710244761e-03	6.389472111389093811e+01	2.969238346670316497e-01	0.000000000000000000e+00	0.000000000000000000e+00	6.251956270856231512e+00	1.000000000000000000e+00
5.770000000000000000e+02	5.732239586549756183e+01	2.800703328921580493e+01	-2.572903101706104124e-03	9.021131421121125982e+01	2.003140821397213500e-01	0.000000000000000000e+00	0.000000000000000000e+00	6.756349070522167821e+00	1.000000000000000000e+00
5.780000000000000000e+02	3.443729944014750544e+01	1.760729683206948337e+01	-2.353280537385166876e-03	8.237415444323238489e+01	1.431047971056034207e-01	0.000000000000000000e+00	0.000000000000000000e+00	6.979454919154173709e+00	1.000000000000000000e+00
5.790000000000000000e+02	1.302824211106650587e+01	2.023339500265796431e+01	-1.698049352170168547e-03	5.899244273537691186e+01	2.499179858613594929e-01	0.000000000000000000e+00	0.000000000000000000e+00	2.156951847680993239e+01	1.000000000000000000e+00
5.800000000000000000e+02	8.655182606740299889e+01	1.256045846879278649e+01	-1.830393629829490899e-03	6.371510523410900362e+01	2.334598998250722035e-01	0.000000000000000000e+00	0.000000000000000000e+00	1.314630478612431297e+01	1.000000000000000000e+00
5.800000000000000000e+02	8.705393505746467042e+01	3.194938715393436013e+01	1.142819466496677004e-03	-3.917924487278840928e+01	3.985637450312443653e-01	0.000000000000000000e+00	0.000000000000000000e+00	1.882479496066699554e+01	1.000000000000000000e+00
5.820000000000000000e+02	1.410017871293981386e+02	2.499353118722608613e+01	-2.112812563667275552e-03	7.379313302161156685e+01	2.310560731597525175e-01	0.000000000000000000e+00	0.000000000000000000e+00	5.439443607028946559e+01	1.000000000000000000e+00
5.850000000000000000e+02	7.839129986827357399e+00	6.407989906906376376e+00	-1.908153072375778870e-03	6.648992564743269895e+01	2.332446666093169751e-01	0.000000000000000000e+00	0.000000000000000000e+00	3.159723032544154719e+01	1.000000000000000000e+00
5.850000000000000000e+02	7.370022243371866466e+01	9.792496479829308598e+00	-1.989784028188053971e-03	6.940289975230992070e+01	1.613298691998693579e-01	0.000000000000000000e+00	0.000000000000000000e+00	1.314630478612431297e+01	1.000000000000000000e+00
5.850000000000000000e+02	5.851300417071052351e+01	1.483613625971607064e+01	-1.663652353469623419e-03	5.776499702555813087e+01	2.511618762394018933e-01	0.000000000000000000e+00	0.000000000000000000e+00	1.600280915331756049e+01	1.000000000000000000e+00
5.860000000000000000e+02	3.151390448545775413e+01	2.733381167519071653e+01	-2.715677062438704489e-03	9.530615655779914164e+01	1.323178071206245754e-01	0.000000000000000000e+00	0.000000000000000000e+00	2.975135752541008927e+01	1.000000000000000000e+00
5.890000000000000000e+02	1.047345749981529792e+02	2.468477517983476233e+01	-1.128299237172420517e-03	3.866109521255770431e+01	3.909602515335890427e-01	0.000000000000000000e+00	0.000000000000000000e+00	8.179933297858255514e+00	1.000000000000000000e+00
5.890000000000000000e+02	9.607325212175221907e+01	6.532489799023032617e+00	-1.426216195363786462e-03	4.929216495785087204e+01	3.267184387145117830e-01	0.000000000000000000e+00	0.000000000000000000e+00	1.251524901722918059e+01	1.000000000000000000e+00
5.890000000000000000e+02	1.284300310606768676e+02	1.845166461757835563e+01	-1.592702190649976585e-03	5.523316354432654407e+01	2.776573784597023975e-01	0.000000000000000000e+00	0.000000000000000000e+00	1.262560730301968270e+01	1.000000000000000000e+00
5.900000000000000000e+02	1.312738684068826842e+02	6.150504147184149950e+00	-2.033317502718187154e-03	7.095637763015368193e+01	2.410439398169874625e-01	0.000000000000000000e+00	0.000000000000000000e+00	1.262560730301968270e+01	1.000000000000000000e+00
5.900000000000000000e+02	1.426209077502310265e+02	2.167977496333044840e+01	-1.594750941654157241e-03	5.530627255748380122e+01	3.123751550645115227e-01	0.000000000000000000e+00	0.000000000000000000e+00	1.455340776665325642e+01	1.000000000000000000e+00
5.920000000000000000e+02	7.042818001189920096e+01	1.484709303972114292e+01	-1.778444198688085634e-03	6.186130668217215600e+01	2.541593135867824538e-01	0.000000000000000000e+00	0.000000000000000000e+00	1.023375354600179499e+01	1.000000000000000000e+00
5.940000000000000000e+02	1.035126536355266893e+02	1.659662230411785089e+01	-2.823923883795878814e-03	9.916890916691785662e+01	1.221085329709552525e-01	0.000000000000000000e+00	0.000000000000000000e+00	5.917189862678748469e+00	1.000000000000000000e+00
5.940000000000000000e+02	6.179422249977279336e+01	2.538056412917103799e+01	-1.444065784162982180e-03	4.992912172795578840e+01	3.093603643127642577e-01	0.000000000000000000e+00	0.000000000000000000e+00	1.109755564229575242e+01	1.000000000000000000e+00
5.940000000000000000e+02	5.958815594819885320e+01	1.450448893616703927e+01	-1.976232846069783319e-03	6.891933022640880324e+01	2.251604215322164926e-01	0.000000000000000000e+00	0.000000000000000000e+00	6.388967041935788238e+00	1.000000000000000000e+00
5.950000000000000000e+02	9.269977140332724730e+01	4.855222410654442378e+00	-2.365147759545415881e-03	8.279763240579757166e+01	1.520994760803647816e-01	0.000000000000000000e+00	0.000000000000000000e+00	1.244439956840449035e+01	1.000000000000000000e+00
5.950000000000000000e+02	4.460089661356639823e+01	1.700443780804207705e+01	-1.701505244324023544e-03	5.911576512273911277e+01	2.269105667773052559e-01	0.000000000000000000e+00	0.000000000000000000e+00	3.193321739917872826e+00	1.000000000000000000e+00
5.950000000000000000e+02	2.574167348017529733e+01	2.897100942831982096e+01	1.047637958217237462e-03	-3.578272371090496762e+01	4.196102898486955279e-01	0.000000000000000000e+00	0.000000000000000000e+00	9.277217524773339719e+00	1.000000000000000000e+00
5.960000000000000000e+02	6.343476033324866847e+01	7.375694720894350631e+00	-1.806205997812425747e-03	6.285197745344157028e+01	2.013626445342083793e-01	0.000000000000000000e+00	0.000000000000000000e+00	8.100374822117172968e+00	1.000000000000000000e+00
5.960000000000000000e+02	3.400653123835554226e+01	2.475687947790189725e+01	8.800391421939108292e-04	-2.980201447840790507e+01	4.744835116377239537e-01	0.000000000000000000e+00	0.000000000000000000e+00	9.277217524773339719e+00	1.000000000000000000e+00
5.970000000000000000e+02	7.045531691260306317e+00	1.877304004400802384e+01	1.431470120518895436e-03	-4.947964956799057035e+01	2.571078301046560988e-01	0.000000000000000000e+00	0.000000000000000000e+00	1.130929707413000962e+01	1.000000000000000000e+00
5.980000000000000000e+02	5.320861259500147611e+01	1.485136999303941785e+01	-2.225092544817263481e-03	7.779980762601250888e+01	2.486683962474101062e-01	0.000000000000000000e+00	0.000000000000000000e+00	6.290137323921867640e+00	1.000000000000000000e+00
5.990000000000000000e+02	9.760326750039662613e+01	1.629282734543564004e+01	-2.089490707637193471e-03	7.296090017541612838e+01	1.740990943330761320e-01	0.000000000000000000e+00	0.000000000000000000e+00	5.917189862678748469e+00	1.000000000000000000e+00
6.000000000000000000e+02	4.691862650929041934e+01	1.480775124298568990e+01	-2.230279815761937543e-03	7.798491370233442410e+01	1.803824509190257164e-01	0.000000000000000000e+00	0.000000000000000000e+00	3.193321739917872826e+00	1.000000000000000000e+00
6.000000000000000000e+02	8.307851831500168771e+01	1.478880694211803970e+01	-2.140926714425035651e-03	7.479637734630505008e+01	2.036120786939121796e-01	0.000000000000000000e+00	0.000000000000000000e+00	7.497602998915091632e+00	1.000000000000000000e+00
6.010000000000000000e+02	1.134610764550051982e+02	1.876598454570483199e+01	-2.221423788148935586e-03	7.766888923769286635e+01	2.646842917508493986e-01	0.000000000000000000e+00	0.000000000000000000e+00	7.276573009754917720e+00	1.000000000000000000e+00
6.010000000000000000e+02	1.649340352099311957e+01	2.498898069686714862e+01	-1.427246646878085456e-03	4.932893628494873894e+01	2.702135142263533130e-01	0.000000000000000000e+00	0.000000000000000000e+00	9.795970389869046002e+00	1.000000000000000000e+00
6.010000000000000000e+02	5.711028663552266238e+01	2.864908031505705566e+01	-2.970653622087716158e-03	1.044049121489540255e+02	1.269514362641435135e-01	0.000000000000000000e+00	0.000000000000000000e+00	1.433875414562886519e+01	1.000000000000000000e+00
6.020000000000000000e+02	1.161421838241740971e+02	2.553061151555926500e+01	-1.916004072518747098e-03	6.677008603372594564e+01	2.918160267281911802e-01	0.000000000000000000e+00	0.000000000000000000e+00	7.276573009754917720e+00	1.000000000000000000e+00
6.020000000000000000e+02	7.933704233155553709e+01	8.291468395094632626e+00	-1.893954997841241919e-03	6.598327197608116990e+01	2.364559488849934388e-01	0.000000000000000000e+00	0.000000000000000000e+00	7.497602998915091632e+00	1.000000000000000000e+00
6.040000000000000000e+02	7.127628098406951551e+00	2.211786826213527490e+01	8.676842156313481404e-04	-2.936113294288883679e+01	4.476904473418589214e-01	0.000000000000000000e+00	0.000000000000000000e+00	9.795970389869046002e+00	1.000000000000000000e+00
6.060000000000000000e+02	3.627532485245212968e+01	2.227976131787620417e+01	-2.396042446415371820e-03	8.390009925718949546e+01	2.199580864404734326e-01	0.000000000000000000e+00	0.000000000000000000e+00	1.574567835614959321e+01	1.000000000000000000e+00
6.070000000000000000e+02	1.433324771851690969e+02	1.203690550122444058e+01	-1.662671803187475844e-03	5.773000640769748770e+01	3.210163350734868137e-01	0.000000000000000000e+00	0.000000000000000000e+00	3.035444209762822609e+01	1.000000000000000000e+00
6.070000000000000000e+02	1.820600459369899227e+01	2.061030328945999912e+01	-1.822538382658759129e-03	6.343479329401150579e+01	2.630034483051457705e-01	0.000000000000000000e+00	0.000000000000000000e+00	1.118048200742152964e+01	1.000000000000000000e+00
6.080000000000000000e+02	7.072432201663097828e+01	1.924140519092754431e+01	-4.399474474511728961e-03	1.553919194944430160e+02	7.986437644874389008e-02	0.000000000000000000e+00	0.000000000000000000e+00	2.155261465798696108e+01	1.000000000000000000e+00
6.080000000000000000e+02	1.064992548469078883e+02	1.756515456640735096e+01	-1.619710388917912532e-03	5.619694231416984564e+01	2.718347295028025190e-01	0.000000000000000000e+00	0.000000000000000000e+00	1.504876473857243724e+01	1.000000000000000000e+00
6.100000000000000000e+02	9.210530066709077346e+01	2.195598629015019654e+01	-2.822511640237379809e-03	9.911851371491374607e+01	1.467118522247254919e-01	0.000000000000000000e+00	0.000000000000000000e+00	1.504876473857243724e+01	1.000000000000000000e+00
6.100000000000000000e+02	3.672015157398260499e+01	6.540367553085574492e+00	-9.700248048731536891e-04	3.301312358017631965e+01	4.666549023347823510e-01	0.000000000000000000e+00	0.000000000000000000e+00	1.573044860787488375e+01	1.000000000000000000e+00
6.140000000000000000e+02	1.247042051776287792e+02	2.759280981342153183e+01	-2.411951012606079661e-03	8.446779126689506256e+01	2.036812611139153795e-01	0.000000000000000000e+00	0.000000000000000000e+00	1.327898770251668203e+01	1.000000000000000000e+00
6.150000000000000000e+02	6.795041386092361790e+01	2.030971517176199015e+01	-2.612831715615430116e-03	9.163615381040675345e+01	1.377095087229757153e-01	0.000000000000000000e+00	0.000000000000000000e+00	1.590784366196565003e+01	1.000000000000000000e+00
6.160000000000000000e+02	1.128315948054065103e+02	2.164531980897516306e+01	-1.053954238581419380e-02	3.744982456404140407e+02	3.462329895421800696e-02	0.000000000000000000e+00	0.000000000000000000e+00	1.327898770251668203e+01	1.000000000000000000e+00
6.190000000000000000e+02	6.456261420851409127e+01	4.766797058078363847e+00	-1.595709956126348727e-03	5.534049467697142433e+01	2.445106278666628885e-01	0.000000000000000000e+00	0.000000000000000000e+00	1.211559203240990890e+01	1.000000000000000000e+00
6.190000000000000000e+02	8.542314605083016943e+01	7.683759368573431559e+00	-2.685021858353844708e-03	9.421223557169334129e+01	2.023569677506128484e-01	0.000000000000000000e+00	0.000000000000000000e+00	6.945472907008023000e+00	1.000000000000000000e+00
6.210000000000000000e+02	1.340642451374463349e+02	1.507422949034878634e+01	-1.653699650696162328e-03	5.740983806454701011e+01	2.637803892915794313e-01	0.000000000000000000e+00	0.000000000000000000e+00	3.652904108199176658e+00	1.000000000000000000e+00
6.210000000000000000e+02	5.269723906443232408e+01	7.216377223331389423e+00	-1.785919879926986054e-03	6.212807393545916312e+01	2.845698933064712000e-01	0.000000000000000000e+00	0.000000000000000000e+00	1.211559203240990890e+01	1.000000000000000000e+00
6.210000000000000000e+02	1.336367386601482110e+02	1.870203139171641382e+01	1.206098082384591836e-03	-4.143732169719637426e+01	4.451395944431767449e-01	0.000000000000000000e+00	0.000000000000000000e+00	3.652904108199176658e+00	1.000000000000000000e+00
6.220000000000000000e+02	1.063275965475309874e+02	2.278389032208654896e+01	-1.542354771247668498e-03	5.343653226018980718e+01	2.593252107325281219e-01	0.000000000000000000e+00	0.000000000000000000e+00	5.749826311480775942e+00	1.000000000000000000e+00
6.220000000000000000e+02	3.041778693000575018e+01	2.654620583208345508e+01	-1.761132748292756423e-03	6.124355320596114183e+01	3.015103104942803425e-01	0.000000000000000000e+00	0.000000000000000000e+00	1.514231840315560262e+01	1.000000000000000000e+00
6.230000000000000000e+02	1.252751518133828341e+02	5.816792868396005289e+00	-1.544924348489176789e-03	5.352822678820940894e+01	2.575636400896134104e-01	0.000000000000000000e+00	0.000000000000000000e+00	1.276512022146952319e+01	1.000000000000000000e+00
6.230000000000000000e+02	7.904959941001270352e+01	1.044374073070377484e+01	-2.318949564302329094e-03	8.114906483610438670e+01	1.655501742019322986e-01	0.000000000000000000e+00	0.000000000000000000e+00	6.945472907008023000e+00	1.000000000000000000e+00
6.230000000000000000e+02	9.461753215586546162e+01	1.623071938641645318e+01	-2.017251132942434258e-03	7.038305445084682788e+01	2.953548669581050889e-01	0.000000000000000000e+00	0.000000000000000000e+00	7.176473837513061227e+00	1.000000000000000000e+00
6.240000000000000000e+02	6.774143984547150410e+01	1.907139537674062879e+01	-2.099283427507046221e-03	7.331035019855193013e+01	1.665357187955284202e-01	0.000000000000000000e+00	0.000000000000000000e+00	1.422360353174981817e+01	1.000000000000000000e+00
6.240000000000000000e+02	3.378768484711928721e+01	1.178363171200606629e+01	-1.590323176833128909e-03	5.514826921012862471e+01	2.504276183766768193e-01	0.000000000000000000e+00	0.000000000000000000e+00	1.514231840315560262e+01	1.000000000000000000e+00
6.240000000000000000e+02	8.964324304685344202e+01	2.187733075820793971e+01	-1.974639523729295430e-03	6.886247303697153654e+01	2.835434782702778156e-01	0.000000000000000000e+00	0.000000000000000000e+00	5.568669121487149098e+00	1.000000000000000000e+00
6.260000000000000000e+02	1.108367746657298341e+02	9.900198459336259305e+00	-1.265966938740793529e-03	4.357372236185703684e+01	2.910088547179219276e-01	0.000000000000000000e+00	0.000000000000000000e+00	9.050891596956546437e+00	1.000000000000000000e+00
6.260000000000000000e+02	1.106111196522401769e+02	1.894827662625909070e+01	-8.737266536461683495e-04	2.957675537793632969e+01	4.680269146233642097e-01	0.000000000000000000e+00	0.000000000000000000e+00	5.749826311480775942e+00	1.000000000000000000e+00
6.280000000000000000e+02	1.369370319974777317e+02	1.329594322252304472e+01	-2.744228245864712736e-03	9.632499625109910824e+01	2.012161291710131694e-01	0.000000000000000000e+00	0.000000000000000000e+00	7.491731194764795099e+00	1.000000000000000000e+00
6.280000000000000000e+02	9.500055475879614164e+01	2.339696459755412761e+01	-2.515524362492971722e-03	8.816377256680453911e+01	2.031161973129068654e-01	0.000000000000000000e+00	0.000000000000000000e+00	5.568669121487149098e+00	1.000000000000000000e+00
6.290000000000000000e+02	1.332905520219823359e+02	6.751539500034414054e+00	-2.115070896681886439e-03	7.387372090063725238e+01	2.133751359022196814e-01	0.000000000000000000e+00	0.000000000000000000e+00	7.491731194764795099e+00	1.000000000000000000e+00
6.290000000000000000e+02	7.914152198774797853e+01	7.956349125654081256e+00	-1.394791272443989937e-03	4.817077680549795105e+01	2.829838728222433542e-01	0.000000000000000000e+00	0.000000000000000000e+00	1.308829609807447980e+01	1.000000000000000000e+00
6.310000000000000000e+02	2.494345366364688132e+01	2.133707992494857208e+01	-2.411783161609752299e-03	8.446180155869045336e+01	1.389723491995962235e-01	0.000000000000000000e+00	0.000000000000000000e+00	1.640787191174912252e+01	1.000000000000000000e+00
6.320000000000000000e+02	1.030723635089065340e+02	9.003286313975666033e+00	-1.252078314462131466e-03	4.307811132222704487e+01	3.576905372595016175e-01	0.000000000000000000e+00	0.000000000000000000e+00	1.650248681349319924e+01	1.000000000000000000e+00
6.320000000000000000e+02	6.883000216306626839e+01	1.601712164794173887e+01	-9.218104519412727207e-04	3.129261007918333704e+01	4.215634762556677018e-01	0.000000000000000000e+00	0.000000000000000000e+00	1.308829609807447980e+01	1.000000000000000000e+00
6.360000000000000000e+02	1.870613633269478626e+01	6.160975906282569525e+00	-1.681056116250427470e-03	5.838604463921702603e+01	2.719478925164179328e-01	0.000000000000000000e+00	0.000000000000000000e+00	1.341686228085886867e+01	1.000000000000000000e+00
6.380000000000000000e+02	7.370674181809654613e+01	1.445564936307309800e+01	-2.012572347076711787e-03	7.021609349916499809e+01	1.781809183370801630e-01	0.000000000000000000e+00	0.000000000000000000e+00	1.659979408825434533e+01	1.000000000000000000e+00
6.380000000000000000e+02	1.151849959718658738e+02	2.342877170187082569e+01	-2.067282480148510942e-03	7.216840680147443265e+01	2.396241344352760816e-01	0.000000000000000000e+00	0.000000000000000000e+00	1.110819570897723985e+01	1.000000000000000000e+00
6.390000000000000000e+02	1.245223583938714285e+02	1.700578990010628644e+01	-1.187838801874176089e-03	4.078574521164293287e+01	4.527959856406544858e-01	0.000000000000000000e+00	0.000000000000000000e+00	8.178903818180909724e+00	1.000000000000000000e+00
6.400000000000000000e+02	1.745616307346891816e+01	1.951948481688908643e+01	-1.851623963381206564e-03	6.447270278100376117e+01	2.379860939176196011e-01	0.000000000000000000e+00	0.000000000000000000e+00	6.467213444148403489e+00	1.000000000000000000e+00
6.410000000000000000e+02	4.966823027571164673e+00	2.541923171876152310e+01	-1.962473390875549544e-03	6.842832854353993355e+01	2.340189551525799772e-01	0.000000000000000000e+00	0.000000000000000000e+00	1.381269808141113131e+01	1.000000000000000000e+00
6.410000000000000000e+02	5.726633498465648131e+01	1.675046676831935244e+01	-2.213993785929074462e-03	7.740375202534160337e+01	1.597072271306361202e-01	0.000000000000000000e+00	0.000000000000000000e+00	1.659979408825434533e+01	1.000000000000000000e+00
6.410000000000000000e+02	1.288941913898832468e+02	2.391820944191916709e+01	-1.638288223995858868e-03	5.685988631584475428e+01	2.822826758681876713e-01	0.000000000000000000e+00	0.000000000000000000e+00	8.178903818180909724e+00	1.000000000000000000e+00
6.420000000000000000e+02	3.884634580798690706e+01	1.707854498447471414e+01	-1.824998925009467662e-03	6.352259694742027563e+01	2.316201358627333340e-01	0.000000000000000000e+00	0.000000000000000000e+00	1.222366183431004494e+01	1.000000000000000000e+00
6.430000000000000000e+02	1.779253272297178867e+01	1.306102484634911498e+01	-2.179910110892323283e-03	7.618748716854598513e+01	2.235273366648808935e-01	0.000000000000000000e+00	0.000000000000000000e+00	5.352435829981877724e+00	1.000000000000000000e+00
6.430000000000000000e+02	9.397200873709190105e+00	1.210253769467722940e+01	-1.531819602422959626e-03	5.306058818760708817e+01	2.866522165680100986e-01	0.000000000000000000e+00	0.000000000000000000e+00	3.207672126777043609e+00	1.000000000000000000e+00
6.440000000000000000e+02	1.073299534670964448e+02	8.922474660835588267e+00	-1.656102741299101538e-03	5.749559157102479645e+01	2.691356840013853224e-01	0.000000000000000000e+00	0.000000000000000000e+00	1.899786231194506314e+01	1.000000000000000000e+00
6.440000000000000000e+02	8.352710578635137040e+01	2.592739048871865748e+01	8.146249154967996923e-04	-2.746772907695484633e+01	4.802955828737529576e-01	0.000000000000000000e+00	0.000000000000000000e+00	2.129991522277121518e+01	1.000000000000000000e+00
6.450000000000000000e+02	2.107416467370325464e+01	4.547302121160826438e+00	-1.956617998853720560e-03	6.821938078390917326e+01	2.883343843602476086e-01	0.000000000000000000e+00	0.000000000000000000e+00	9.124285336476994246e+00	1.000000000000000000e+00
6.470000000000000000e+02	7.221624979886574636e+01	7.878819206547826859e+00	-1.725115631073267800e-03	5.995829409379328467e+01	2.521204887449057797e-01	0.000000000000000000e+00	0.000000000000000000e+00	2.129991522277121518e+01	1.000000000000000000e+00
6.470000000000000000e+02	4.973760974830936732e+01	2.262816464908234337e+01	-1.905186693115986599e-03	6.638407136846417700e+01	2.777606313151624873e-01	0.000000000000000000e+00	0.000000000000000000e+00	7.715507658838366645e+00	1.000000000000000000e+00
6.480000000000000000e+02	1.847765832514281570e+01	3.085792375379421770e+01	-1.991997224443001636e-03	6.948187694074931642e+01	2.528943000343094605e-01	0.000000000000000000e+00	0.000000000000000000e+00	1.781008163407935996e+01	1.000000000000000000e+00
6.480000000000000000e+02	1.244038475797328580e+01	1.311653587981251512e+01	-2.720712022417280836e-03	9.548582746684024869e+01	1.217270440820538147e-01	0.000000000000000000e+00	0.000000000000000000e+00	3.207672126777043609e+00	1.000000000000000000e+00
6.500000000000000000e+02	1.273183849148112330e+02	2.067126685452776869e+01	-1.601741163174690398e-03	5.555571633863338832e+01	2.790006865776527567e-01	0.000000000000000000e+00	0.000000000000000000e+00	1.637501310940920973e+01	1.000000000000000000e+00
6.520000000000000000e+02	4.294030540008241559e+01	1.897772467133055585e+01	-1.998275438181439361e-03	6.970591295579991709e+01	2.372173327679021337e-01	0.000000000000000000e+00	0.000000000000000000e+00	6.651047675916794688e+00	1.000000000000000000e+00
6.520000000000000000e+02	1.435559211481776458e+02	1.855384592248889675e+01	-1.253296456265245301e-03	4.312158031622852405e+01	4.143837023227989746e-01	0.000000000000000000e+00	0.000000000000000000e+00	1.637501310940920973e+01	1.000000000000000000e+00
6.520000000000000000e+02	3.648798637656938837e+01	2.059142055535892268e+01	-1.619735525661498672e-03	5.619783931068812421e+01	2.184086104886824309e-01	0.000000000000000000e+00	0.000000000000000000e+00	6.651047675916794688e+00	1.000000000000000000e+00
6.550000000000000000e+02	2.736687783080977354e+01	2.461631667002105317e+01	-2.076322199930200237e-03	7.249098626140337842e+01	1.882950819688001820e-01	0.000000000000000000e+00	0.000000000000000000e+00	9.969674510100688281e+00	1.000000000000000000e+00
6.570000000000000000e+02	8.045135998880130046e+01	1.528528217402483591e+01	-1.860652526352932776e-03	6.479488411379830382e+01	3.396914914131223817e-01	0.000000000000000000e+00	0.000000000000000000e+00	1.827080238654164646e+01	1.000000000000000000e+00
6.580000000000000000e+02	9.258486150116594260e+00	9.097635309328401476e+00	-2.462444455045957343e-03	8.626963333562844127e+01	1.601727252948185187e-01	0.000000000000000000e+00	0.000000000000000000e+00	1.870891521661258849e+01	1.000000000000000000e+00
6.590000000000000000e+02	1.299582379712580007e+02	2.884139691537350458e+01	-1.458139007379931958e-03	5.043132012065140657e+01	3.389459946307393778e-01	0.000000000000000000e+00	0.000000000000000000e+00	9.277193521124321052e+00	1.000000000000000000e+00
6.600000000000000000e+02	9.857419723291461366e+01	1.760584031193806709e+01	-1.607182460040362977e-03	5.574988724731544210e+01	3.144444305449447530e-01	0.000000000000000000e+00	0.000000000000000000e+00	1.705390241291902953e+01	1.000000000000000000e+00
6.630000000000000000e+02	2.742102337483406060e+01	1.358603704526406553e+01	-2.207590422982566233e-03	7.717525010151010179e+01	2.424062897404418715e-01	0.000000000000000000e+00	0.000000000000000000e+00	7.837293479903259197e+00	1.000000000000000000e+00
6.640000000000000000e+02	8.323554802807127828e+01	1.015188645642457388e+01	-1.889733325503500016e-03	6.583262297195338419e+01	2.873920515900062478e-01	0.000000000000000000e+00	0.000000000000000000e+00	1.519200301449416912e+01	1.000000000000000000e+00
6.640000000000000000e+02	1.405475244450515220e+02	1.328647619228177490e+01	-2.118556303806516140e-03	7.399809652013078676e+01	2.065675326548358504e-01	0.000000000000000000e+00	0.000000000000000000e+00	1.087185766468016013e+01	1.000000000000000000e+00
6.640000000000000000e+02	1.318056700282533598e+02	1.975001008919693035e+01	-2.412613771660399725e-03	8.449144160816322824e+01	1.201960714557290810e-01	0.000000000000000000e+00	0.000000000000000000e+00	9.277193521124321052e+00	1.000000000000000000e+00
6.640000000000000000e+02	3.455688507157498179e+01	1.034525829084099868e+01	-2.677188493040109658e-03	9.393270447854494876e+01	1.495912441906159795e-01	0.000000000000000000e+00	0.000000000000000000e+00	7.837293479903259197e+00	1.000000000000000000e+00
6.680000000000000000e+02	5.380622262527298005e+01	1.917770020797730979e+01	-2.079923863840620144e-03	7.261951046648130159e+01	1.558522827637732755e-01	0.000000000000000000e+00	0.000000000000000000e+00	1.155369537717508166e+01	1.000000000000000000e+00
6.690000000000000000e+02	9.810448849772470226e+01	7.035548075840317495e+00	1.941389149454247551e-03	-6.767594424679748499e+01	3.149054993044622108e-01	0.000000000000000000e+00	0.000000000000000000e+00	1.519200301449416912e+01	1.000000000000000000e+00
6.700000000000000000e+02	6.532334414277511314e+01	7.375591458400578837e+00	-1.032041737164932213e-03	3.522617763586225692e+01	4.403240553460477935e-01	0.000000000000000000e+00	0.000000000000000000e+00	1.649041718652824784e+01	1.000000000000000000e+00
6.700000000000000000e+02	4.444534041394537383e+01	1.067147690196888199e+01	-1.979809975187424645e-03	6.904697891538721422e+01	2.647763726494328784e-01	0.000000000000000000e+00	0.000000000000000000e+00	1.264839715956257216e+01	1.000000000000000000e+00
6.720000000000000000e+02	6.381411983856222747e+01	2.495090297912559052e+01	1.299906548939352069e-03	-4.478484631176381470e+01	4.424382868669044511e-01	0.000000000000000000e+00	0.000000000000000000e+00	1.155369537717508166e+01	1.000000000000000000e+00
6.740000000000000000e+02	2.003449024860946182e+01	2.672027005288087054e+01	-1.753787550190744234e-03	6.098144220096985180e+01	2.466266845185016710e-01	0.000000000000000000e+00	0.000000000000000000e+00	2.921392420396889733e+01	1.000000000000000000e+00
6.770000000000000000e+02	1.421324831306371550e+02	7.410471262587912555e+00	-1.381363355414949893e-03	4.769160595420979121e+01	3.203560386706085783e-01	0.000000000000000000e+00	0.000000000000000000e+00	2.001796488905532456e+01	1.000000000000000000e+00
6.770000000000000000e+02	9.503123108208956182e+01	1.777977168126287566e+01	-1.000469048356157978e-03	3.409951650582711835e+01	4.377757973444202921e-01	0.000000000000000000e+00	0.000000000000000000e+00	2.107621996024063193e+01	1.000000000000000000e+00
6.800000000000000000e+02	7.450419234800820334e+01	2.255970145291948725e+01	-2.195631020139324208e-03	7.674848270125725946e+01	1.485070969578786704e-01	0.000000000000000000e+00	0.000000000000000000e+00	7.823682184037427767e+00	1.000000000000000000e+00
6.810000000000000000e+02	1.223280283293042174e+02	1.032637392238514096e+01	-2.306617019907352632e-03	8.070898200095506070e+01	2.557599346010027697e-01	0.000000000000000000e+00	0.000000000000000000e+00	3.917206254727272352e+00	1.000000000000000000e+00
6.830000000000000000e+02	4.523661242771152047e+01	1.190286457877191495e+01	-2.119122725960200133e-03	7.401830911043666106e+01	2.343189691154633492e-01	0.000000000000000000e+00	0.000000000000000000e+00	1.322654500461976035e+01	1.000000000000000000e+00
6.840000000000000000e+02	1.167793019872681839e+02	6.269941996336738654e+00	-2.680584422209136321e-03	9.405388710629857485e+01	1.492679068526674424e-01	0.000000000000000000e+00	0.000000000000000000e+00	4.429461747450145204e+00	1.000000000000000000e+00
6.840000000000000000e+02	3.302581777791967710e+01	1.698597256305149372e+01	-1.392509707497069068e-03	4.808935990252476955e+01	2.672721300758305052e-01	0.000000000000000000e+00	0.000000000000000000e+00	1.322654500461976035e+01	1.000000000000000000e+00
6.840000000000000000e+02	7.097970016953979666e+01	2.954453916046428574e+01	-1.493356891658798166e-03	5.168805886531122695e+01	2.531816945871394609e-01	0.000000000000000000e+00	0.000000000000000000e+00	7.823682184037427767e+00	1.000000000000000000e+00
6.840000000000000000e+02	1.420245358569156338e+02	7.255410226160441844e+00	-2.733323394813295948e-03	9.593586018850821517e+01	3.027129348680356324e-01	0.000000000000000000e+00	0.000000000000000000e+00	1.922281198514228251e+01	1.000000000000000000e+00
6.840000000000000000e+02	5.817988609850059589e+01	2.014339775289870005e+01	-1.732217281820562635e-03	6.021171419065366592e+01	3.366303554170830825e-01	0.000000000000000000e+00	0.000000000000000000e+00	4.145890089787283017e+00	1.000000000000000000e+00
6.850000000000000000e+02	1.402270451404849609e+02	2.639399762806854000e+01	1.233091080105457602e-03	-4.240055804046198062e+01	2.929765152334314893e-01	0.000000000000000000e+00	0.000000000000000000e+00	1.494723891519107539e+01	1.000000000000000000e+00
6.850000000000000000e+02	5.156120105795147879e+01	3.084412948536784782e+01	-1.797532558949605690e-03	6.254246860895697324e+01	2.939856226617891810e-01	0.000000000000000000e+00	0.000000000000000000e+00	1.258223554366476016e+01	1.000000000000000000e+00
6.870000000000000000e+02	1.038802649798437443e+02	2.509722256998757928e+01	-2.287750109895819294e-03	8.003572245430667920e+01	2.077722281952337768e-01	0.000000000000000000e+00	0.000000000000000000e+00	1.370291923210272778e+01	1.000000000000000000e+00
6.880000000000000000e+02	9.468605151508489826e+01	1.493668940258056743e+01	-1.845170061152580972e-03	6.424239737932954597e+01	2.132469308812147135e-01	0.000000000000000000e+00	0.000000000000000000e+00	1.370291923210272778e+01	1.000000000000000000e+00
6.900000000000000000e+02	1.970505071295540844e+01	1.266630091151870907e+01	-2.048479393009970673e-03	7.149742475328822877e+01	3.008421651028555521e-01	0.000000000000000000e+00	0.000000000000000000e+00	8.137723304487909814e+00	1.000000000000000000e+00
6.900000000000000000e+02	3.371651392281113147e+01	1.270730053147768679e+01	-1.867856632050134223e-03	6.505196028221909899e+01	2.346159040272562946e-01	0.000000000000000000e+00	0.000000000000000000e+00	1.068637286136821807e+01	1.000000000000000000e+00
6.900000000000000000e+02	3.005319081464315545e+01	2.352093824124269617e+01	-2.939504367100785002e-03	1.032933611171148982e+02	3.103083655059469814e-01	0.000000000000000000e+00	0.000000000000000000e+00	6.887188347356477003e+00	1.000000000000000000e+00
6.910000000000000000e+02	2.498068430020783381e+01	1.886228596907491095e+01	3.247267065652381830e-03	-1.142757729044962787e+02	2.821910806538271421e-01	0.000000000000000000e+00	0.000000000000000000e+00	6.887188347356477003e+00	1.000000000000000000e+00
6.930000000000000000e+02	1.399434315954238457e+02	1.226901344580648257e+01	-1.696030692940074525e-03	5.892040753738954351e+01	2.578310848039609970e-01	0.000000000000000000e+00	0.000000000000000000e+00	4.533593438704678391e+01	1.000000000000000000e+00
6.960000000000000000e+02	7.611865505515284624e+00	5.631477600895537172e+00	-1.809158475963031304e-03	6.295733567585057955e+01	2.798551132031621425e-01	0.000000000000000000e+00	0.000000000000000000e+00	2.183415114902227216e+01	1.000000000000000000e+00
6.960000000000000000e+02	8.421977098034712128e+01	1.772315632193451762e+01	1.705391823841984761e-03	-5.925445644859352257e+01	3.914916526695526588e-01	0.000000000000000000e+00	0.000000000000000000e+00	3.739414114807684708e+00	1.000000000000000000e+00
6.970000000000000000e+02	7.584227830302660323e+01	8.139751605831538228e+00	-1.822105323645735291e-03	6.341933972399912989e+01	2.407016765271178249e-01	0.000000000000000000e+00	0.000000000000000000e+00	3.737470789666656135e+00	1.000000000000000000e+00
7.000000000000000000e+02	6.224785364169751745e+01	1.392827481649383792e+01	-9.652452888566806456e-04	3.284256810583090669e+01	4.079543330389517886e-01	0.000000000000000000e+00	0.000000000000000000e+00	9.122261954669058426e+00	1.000000000000000000e+00
7.000000000000000000e+02	8.303175409016408537e+01	1.417747813706455240e+01	-1.689135753894260416e-03	5.867436388035639538e+01	3.262893461580282928e-01	0.000000000000000000e+00	0.000000000000000000e+00	3.739414114807684708e+00	1.000000000000000000e+00
7.010000000000000000e+02	1.370530560270314311e+02	2.031543183282312981e+01	-1.976070711645929161e-03	6.891354451223337207e+01	1.506918301399340354e-01	0.000000000000000000e+00	0.000000000000000000e+00	5.289684207160715346e+01	1.000000000000000000e+00
7.010000000000000000e+02	7.952248473080570079e+01	7.488008901580148979e+00	-1.592576323864880938e-03	5.522867202904291872e+01	2.846540107644145445e-01	0.000000000000000000e+00	0.000000000000000000e+00	3.737470789666656135e+00	1.000000000000000000e+00
7.010000000000000000e+02	6.403846399191628791e+01	2.287307094291795906e+01	-9.860360035697565001e-04	3.358447799746998896e+01	4.635699039777586572e-01	0.000000000000000000e+00	0.000000000000000000e+00	9.122261954669058426e+00	1.000000000000000000e+00
7.020000000000000000e+02	7.906725489953697661e+01	2.108857462795642945e+01	-1.859673208403163922e-03	6.475993747131774114e+01	1.732201078705516428e-01	0.000000000000000000e+00	0.000000000000000000e+00	7.421230678696814742e+00	1.000000000000000000e+00
7.030000000000000000e+02	1.493510983343006870e+01	7.291345841313786380e+00	-1.553756580307477306e-03	5.384340210765743961e+01	3.235308646647873099e-01	0.000000000000000000e+00	0.000000000000000000e+00	4.777598301331260444e+01	1.000000000000000000e+00
7.070000000000000000e+02	8.609873776900708719e+01	2.346195058696064351e+01	-3.397461889916977406e-03	1.196354263523315922e+02	1.064730201056556247e-01	0.000000000000000000e+00	0.000000000000000000e+00	7.421230678696814742e+00	1.000000000000000000e+00
7.070000000000000000e+02	1.214971406248662049e+02	3.217218598162293119e+01	-2.769196786412068088e-03	9.721599049865251629e+01	1.707679042256398105e-01	0.000000000000000000e+00	0.000000000000000000e+00	3.645428816169810915e+01	1.000000000000000000e+00
7.090000000000000000e+02	4.378052926828870994e+01	8.865968380205760724e+00	-1.575632866827763635e-03	5.462405027611715980e+01	2.499805158021257689e-01	0.000000000000000000e+00	0.000000000000000000e+00	1.967184585998543866e+01	1.000000000000000000e+00
7.110000000000000000e+02	2.125323288377456876e+01	7.864927143398436016e+00	-1.869545703097134351e-03	6.511223423310268288e+01	1.773839184294692117e-01	0.000000000000000000e+00	0.000000000000000000e+00	2.254952695631402193e+01	1.000000000000000000e+00
7.130000000000000000e+02	5.528710544049069853e+01	2.482153870321019085e+01	-1.859339159164750174e-03	6.474801703290599164e+01	2.024149201749462224e-01	0.000000000000000000e+00	0.000000000000000000e+00	5.969964281030548214e+00	1.000000000000000000e+00
7.150000000000000000e+02	6.924303588249598818e+01	2.867656370981670833e+01	-1.738597715584322195e-03	6.043939789405727936e+01	2.166117340582276451e-01	0.000000000000000000e+00	0.000000000000000000e+00	1.204597021260276080e+01	1.000000000000000000e+00
7.170000000000000000e+02	5.732575361953803394e+01	3.043263370497656339e+01	-1.711972470929765209e-03	5.948928469933853336e+01	2.843535465187856381e-01	0.000000000000000000e+00	0.000000000000000000e+00	5.969964281030548214e+00	1.000000000000000000e+00
7.180000000000000000e+02	8.597345810330932636e+01	1.941774504014269809e+01	-1.918161230808463095e-03	6.684706352560432663e+01	2.563218506932840590e-01	0.000000000000000000e+00	0.000000000000000000e+00	6.531497635651567713e+00	1.000000000000000000e+00
7.190000000000000000e+02	7.883697178088057456e+01	1.356487621774037322e+01	-1.067404556587447885e-03	3.648808834397805612e+01	4.704023082468407058e-01	0.000000000000000000e+00	0.000000000000000000e+00	9.229599692427719049e+00	1.000000000000000000e+00
7.190000000000000000e+02	9.352785440607706846e+01	2.342854371440575889e+01	-2.081089146552417713e-03	7.266109320100341051e+01	2.226572689792890580e-01	0.000000000000000000e+00	0.000000000000000000e+00	8.553093563427285773e+00	1.000000000000000000e+00
7.210000000000000000e+02	1.179969778403682668e+01	1.893677010431119712e+01	-2.778313989598500938e-03	9.754133492867558175e+01	2.333136942818296866e-01	0.000000000000000000e+00	0.000000000000000000e+00	3.597397500924193192e+00	1.000000000000000000e+00
7.210000000000000000e+02	1.154591190139095431e+02	3.129345617267671287e+01	-1.720149719582382422e-03	5.978108715757502978e+01	2.914309326763870889e-01	0.000000000000000000e+00	0.000000000000000000e+00	2.329886725304539397e+01	1.000000000000000000e+00
7.210000000000000000e+02	5.394862408135317366e+01	1.145374620282990641e+01	-1.587754879005726528e-03	5.505662033758522256e+01	3.300068061994914093e-01	0.000000000000000000e+00	0.000000000000000000e+00	1.927701156136031457e+01	1.000000000000000000e+00
7.220000000000000000e+02	1.414906190021010843e+02	7.360804271703498713e+00	2.861285376540769788e-03	-1.005021418824051835e+02	1.676556675343703340e-01	0.000000000000000000e+00	0.000000000000000000e+00	3.026855439792237945e+01	1.000000000000000000e+00
7.220000000000000000e+02	8.064606652569389666e+01	2.319654912917327394e+01	-1.764015753912072382e-03	6.134643232368942023e+01	2.257360912411233711e-01	0.000000000000000000e+00	0.000000000000000000e+00	6.531497635651567713e+00	1.000000000000000000e+00
7.270000000000000000e+02	7.378838914721272602e+01	1.065484911234847587e+01	-1.831194602203869851e-03	6.374368767274482650e+01	2.621207882789575727e-01	0.000000000000000000e+00	0.000000000000000000e+00	1.321110235035245495e+01	1.000000000000000000e+00
7.270000000000000000e+02	4.404976298472419671e+01	1.751317959125891832e+01	-2.853891809999448050e-03	1.002383048653906457e+02	1.246437248026395217e-01	0.000000000000000000e+00	0.000000000000000000e+00	1.765402796842659683e+01	1.000000000000000000e+00
7.270000000000000000e+02	1.112273203086821951e+02	6.796767452961352873e+00	-1.804694116008429775e-03	6.279802644305767245e+01	2.285646670494340116e-01	0.000000000000000000e+00	0.000000000000000000e+00	8.885514398737123898e+00	1.000000000000000000e+00
7.280000000000000000e+02	6.059601190916201574e+01	1.135799072002768462e+01	-2.456038283879149152e-03	8.604103120136900884e+01	1.783996314942759565e-01	0.000000000000000000e+00	0.000000000000000000e+00	1.321110235035245495e+01	1.000000000000000000e+00
7.300000000000000000e+02	1.339854332223725635e+02	9.686491255898811659e+00	-1.349502256327219686e-03	4.655465299718549943e+01	3.124889367246830307e-01	0.000000000000000000e+00	0.000000000000000000e+00	1.416100978630608331e+01	1.000000000000000000e+00
7.310000000000000000e+02	1.198424581923721917e+02	8.972029592376786766e+00	-1.095927398182176913e-03	3.750591666824799120e+01	3.338224454431967247e-01	0.000000000000000000e+00	0.000000000000000000e+00	8.885514398737123898e+00	1.000000000000000000e+00
7.340000000000000000e+02	6.875688083439619902e+01	8.644221865280940165e+00	-1.459590013903786085e-03	5.048309881646522257e+01	3.103784395017695763e-01	0.000000000000000000e+00	0.000000000000000000e+00	4.379989394659421009e+01	1.000000000000000000e+00
7.350000000000000000e+02	2.617054770021829668e+01	1.888311535616760395e+01	-1.663615494386609358e-03	5.776368172117045674e+01	2.481754394021364885e-01	0.000000000000000000e+00	0.000000000000000000e+00	2.171796994101888245e+01	1.000000000000000000e+00
7.390000000000000000e+02	1.337653480170325224e+02	2.415855318305284172e+01	-1.785294154550625539e-03	6.210574512894249466e+01	2.205908800571262374e-01	0.000000000000000000e+00	0.000000000000000000e+00	1.836637669335055634e+01	1.000000000000000000e+00
7.390000000000000000e+02	4.855533077169035927e+00	2.304729234306378771e+01	-1.451744234721740346e-03	5.020312473846419721e+01	2.607417274925051265e-01	0.000000000000000000e+00	0.000000000000000000e+00	1.676400773679041478e+01	1.000000000000000000e+00
7.410000000000000000e+02	1.008478812534473548e+02	1.014172600275084690e+01	-2.256262050699218893e-03	7.891208130445326674e+01	2.199926040298195717e-01	0.000000000000000000e+00	0.000000000000000000e+00	6.937008381881245356e+00	1.000000000000000000e+00
7.410000000000000000e+02	1.771093265735745703e+01	1.228761497648535439e+01	-1.895742581858886116e-03	6.604706133027745807e+01	1.734283268520109278e-01	0.000000000000000000e+00	0.000000000000000000e+00	7.448054497369591687e+00	1.000000000000000000e+00
7.430000000000000000e+02	1.365574484646681128e+02	5.107610203484172828e+00	-1.335321668222012002e-03	4.604862332337653186e+01	3.575854630703502179e-01	0.000000000000000000e+00	0.000000000000000000e+00	9.004968053169729814e+00	1.000000000000000000e+00
7.430000000000000000e+02	1.048024310788429005e+02	1.584116641113785917e+01	-2.222202912456896443e-03	7.769669203518539291e+01	2.900152595384316578e-01	0.000000000000000000e+00	0.000000000000000000e+00	6.937008381881245356e+00	1.000000000000000000e+00
7.440000000000000000e+02	1.277162014767179699e+02	6.816937947560761657e+00	-1.487828769083239218e-03	5.149078960941493932e+01	2.618875118203262131e-01	0.000000000000000000e+00	0.000000000000000000e+00	9.004968053169729814e+00	1.000000000000000000e+00
7.450000000000000000e+02	8.733867698264096191e+01	1.165560481990798891e+01	-2.228998587301748730e-03	7.793919348149633208e+01	2.394218414528606065e-01	0.000000000000000000e+00	0.000000000000000000e+00	1.359376434632478237e+01	1.000000000000000000e+00
7.450000000000000000e+02	1.796585437934072260e+01	1.973130564116564400e+01	-1.696529575462787020e-03	5.893820999793378945e+01	2.310204275514206040e-01	0.000000000000000000e+00	0.000000000000000000e+00	7.448054497369591687e+00	1.000000000000000000e+00
7.470000000000000000e+02	5.632661821141513059e+01	8.041619880714902635e+00	-2.150721521118097428e-03	7.514590183704825677e+01	1.566993074325584434e-01	0.000000000000000000e+00	0.000000000000000000e+00	2.086047668448644288e+01	1.000000000000000000e+00
7.500000000000000000e+02	1.030886736561321442e+02	2.214437324106568994e+01	-1.090550524660763862e-03	3.731404468564992527e+01	4.416701806167827593e-01	0.000000000000000000e+00	0.000000000000000000e+00	7.615536297045675695e+00	1.000000000000000000e+00
7.510000000000000000e+02	9.557858145836419794e+01	2.088147646276384251e+01	-2.294239828464636737e-03	8.026730595043014205e+01	1.923554185454873222e-01	0.000000000000000000e+00	0.000000000000000000e+00	7.615536297045675695e+00	1.000000000000000000e+00
7.510000000000000000e+02	7.508415483018809766e+01	1.716928702513870064e+01	-2.812274469497001196e-03	9.875320360703619826e+01	1.724822164854729056e-01	0.000000000000000000e+00	0.000000000000000000e+00	6.714308390160853790e+00	1.000000000000000000e+00
7.520000000000000000e+02	1.334370067315606150e+02	1.145731970485820739e+01	-2.283968939368637933e-03	7.990079261400033772e+01	2.305517957611576962e-01	0.000000000000000000e+00	0.000000000000000000e+00	8.927545076411862013e+00	1.000000000000000000e+00
7.520000000000000000e+02	1.144785840776967945e+02	8.613739327826614556e+00	-1.470222610253138582e-03	5.086251955857319018e+01	3.076957696613153992e-01	0.000000000000000000e+00	0.000000000000000000e+00	1.768638214857302060e+01	1.000000000000000000e+00
7.520000000000000000e+02	1.396262021221687917e+02	1.789120822644763464e+01	-1.671067678667714296e-03	5.802961049316172648e+01	2.539955936066075060e-01	0.000000000000000000e+00	0.000000000000000000e+00	8.927545076411862013e+00	1.000000000000000000e+00
7.530000000000000000e+02	1.415237719903904008e+02	6.682609885900392399e+00	-4.125882489153137253e-03	1.456288784921510171e+02	6.195211870253447550e-02	0.000000000000000000e+00	0.000000000000000000e+00	9.391146160435825507e+00	1.000000000000000000e+00
7.550000000000000000e+02	8.030941968081411630e+01	1.295282590246761778e+01	-1.471653581568638583e-03	5.091358330449403269e+01	3.903196837545406250e-01	0.000000000000000000e+00	0.000000000000000000e+00	6.714308390160853790e+00	1.000000000000000000e+00
7.560000000000000000e+02	7.577050433708591015e+01	2.449811353073293674e+01	1.149435068385759595e-03	-3.941532047424763618e+01	3.994779095121657742e-01	0.000000000000000000e+00	0.000000000000000000e+00	7.360894890889252196e+00	1.000000000000000000e+00
7.570000000000000000e+02	2.686884982440748004e+01	2.775132839676978236e+01	-2.361571506521285661e-03	8.267001497993112480e+01	2.493468272164651722e-01	0.000000000000000000e+00	0.000000000000000000e+00	1.296012442728991232e+01	1.000000000000000000e+00
7.600000000000000000e+02	8.607646336216237160e+01	2.787892020191912223e+01	-1.969325361950544258e-03	6.867283890251120226e+01	1.907059039741338946e-01	0.000000000000000000e+00	0.000000000000000000e+00	9.303344910266583057e+00	1.000000000000000000e+00
7.610000000000000000e+02	8.471717182963344328e+01	1.867541255271394007e+01	-1.964721243393630773e-03	6.850854242945609940e+01	2.244789829959503713e-01	0.000000000000000000e+00	0.000000000000000000e+00	9.303344910266583057e+00	1.000000000000000000e+00
7.610000000000000000e+02	4.825948805630192595e+01	2.638169899466135959e+01	-2.153492171901015897e-03	7.524477160898698003e+01	2.031063162083641682e-01	0.000000000000000000e+00	0.000000000000000000e+00	2.143444164579297251e+01	1.000000000000000000e+00
7.620000000000000000e+02	1.484157138451519309e+01	2.292334760764697776e+01	-1.767054412276481291e-03	6.145486585899491416e+01	2.686451645594768456e-01	0.000000000000000000e+00	0.000000000000000000e+00	1.296012442728991232e+01	1.000000000000000000e+00
7.710000000000000000e+02	3.529717939321660936e+01	8.633859150846273423e+00	-2.314974944897543047e-03	8.100723183552663897e+01	1.598348774700417696e-01	0.000000000000000000e+00	0.000000000000000000e+00	8.482470165090699510e+00	1.000000000000000000e+00
7.720000000000000000e+02	2.200157545361071243e+01	9.141307317366079488e+00	-1.818505341840179201e-03	6.329087554428610929e+01	2.805810595244964123e-01	0.000000000000000000e+00	0.000000000000000000e+00	1.023813810529584067e+01	1.000000000000000000e+00
7.720000000000000000e+02	3.570258041106409053e+01	2.217821779738557098e+01	-3.028730345867127350e-03	1.064773611455648563e+02	1.219697070429154317e-01	0.000000000000000000e+00	0.000000000000000000e+00	8.802005622678365171e+00	1.000000000000000000e+00
7.740000000000000000e+02	3.013253119858749329e+01	1.536280476865059974e+01	-1.638714632101426639e-03	5.687510255038800011e+01	2.649210388239958691e-01	0.000000000000000000e+00	0.000000000000000000e+00	8.482470165090699510e+00	1.000000000000000000e+00
7.740000000000000000e+02	5.471885400579900960e+01	2.346619850298983323e+01	-2.286232213530468068e-03	7.998155681625726743e+01	2.011850749084551637e-01	0.000000000000000000e+00	0.000000000000000000e+00	1.905984144025918781e+01	1.000000000000000000e+00
7.750000000000000000e+02	1.124433680588501545e+02	2.133792010082255430e+01	-1.992751483728427177e-03	6.950879243800088148e+01	2.818358188390166497e-01	0.000000000000000000e+00	0.000000000000000000e+00	3.617564125280357956e+01	1.000000000000000000e+00
7.770000000000000000e+02	7.839798989353870695e+01	9.107251859369899449e+00	-2.359916000917355698e-03	8.261093880096517239e+01	1.800729399416403087e-01	0.000000000000000000e+00	0.000000000000000000e+00	9.326255981586466959e+00	1.000000000000000000e+00
7.800000000000000000e+02	6.915937062117279766e+01	1.038277707446623310e+01	-1.660284605805555178e-03	5.764482004564193574e+01	2.752576263533875744e-01	0.000000000000000000e+00	0.000000000000000000e+00	9.326255981586466959e+00	1.000000000000000000e+00
7.800000000000000000e+02	2.661877582198971126e+01	1.551783682319381086e+01	-1.705237053308601746e-03	5.924893351245420092e+01	2.662295497280809942e-01	0.000000000000000000e+00	0.000000000000000000e+00	1.207217900730099558e+01	1.000000000000000000e+00
7.830000000000000000e+02	1.628712852685808699e+01	2.176240007079713834e+01	-2.246576376755594733e-03	7.856645118037454267e+01	1.729611171449644269e-01	0.000000000000000000e+00	0.000000000000000000e+00	1.207217900730099558e+01	1.000000000000000000e+00
7.830000000000000000e+02	1.336054354018402819e+02	2.709997619470411934e+01	-1.355409630787929830e-03	4.676545573323865312e+01	4.303151641544201711e-01	0.000000000000000000e+00	0.000000000000000000e+00	4.794804281273693647e+01	1.000000000000000000e+00
7.840000000000000000e+02	5.941352889808955240e+01	8.450804764533899061e+00	-2.085019457226486295e-03	7.280134505893843766e+01	1.924326223121926027e-01	0.000000000000000000e+00	0.000000000000000000e+00	8.510631893670726811e+00	1.000000000000000000e+00
7.850000000000000000e+02	5.094252057099078712e+01	9.271093220986125871e+00	-2.073025801360722179e-03	7.237335535071888160e+01	1.614123246715511995e-01	0.000000000000000000e+00	0.000000000000000000e+00	8.510631893670726811e+00	1.000000000000000000e+00
7.860000000000000000e+02	8.614930996238682326e+01	2.024935813157195952e+01	-1.803623681030828161e-03	6.275982831907785453e+01	3.141262839149102648e-01	0.000000000000000000e+00	0.000000000000000000e+00	1.279767745534713264e+01	1.000000000000000000e+00
7.870000000000000000e+02	7.778536316672820305e+01	3.062592002387676260e+01	-1.572793157456532035e-03	5.452271617091817291e+01	2.822469505746035834e-01	0.000000000000000000e+00	0.000000000000000000e+00	1.332773959474900316e+01	1.000000000000000000e+00
7.880000000000000000e+02	4.280351873975852328e+01	3.116484208010493973e+01	-1.925122243691645887e-03	6.709546500603117636e+01	2.582415090285424819e-01	0.000000000000000000e+00	0.000000000000000000e+00	2.335764521339787336e+01	1.000000000000000000e+00
7.890000000000000000e+02	1.207205675069598385e+02	2.087287396234829018e+01	-1.851684430563543728e-03	6.447486053273642881e+01	1.858309893058811557e-01	0.000000000000000000e+00	0.000000000000000000e+00	7.585186241689072517e+00	1.000000000000000000e+00
7.900000000000000000e+02	7.489527705201450658e+01	1.415614128795339077e+01	1.437143649987583606e-03	-4.968210762156957117e+01	2.628196911435245475e-01	0.000000000000000000e+00	0.000000000000000000e+00	1.279767745534713264e+01	1.000000000000000000e+00
7.910000000000000000e+02	1.138485959500558522e+02	3.193014268287203095e+01	-1.445320549289501842e-03	4.997389761334000724e+01	3.016199980812522830e-01	0.000000000000000000e+00	0.000000000000000000e+00	9.140566742255627375e+00	1.000000000000000000e+00
7.930000000000000000e+02	1.133846288154204984e+02	2.280135881712036650e+01	-2.097986090506284793e-03	7.326405514968335808e+01	2.155807916728211815e-01	0.000000000000000000e+00	0.000000000000000000e+00	7.585186241689072517e+00	1.000000000000000000e+00
7.940000000000000000e+02	7.644574682575294844e+01	3.054116736570140489e+01	-1.637051915740760392e-03	5.681576905791346377e+01	2.970660355662737562e-01	0.000000000000000000e+00	0.000000000000000000e+00	1.645822092717676099e+01	1.000000000000000000e+00
7.950000000000000000e+02	1.022937796073676537e+02	4.489397701734906931e+00	-2.153395361773254805e-03	7.524131697106865602e+01	1.831413504262632275e-01	0.000000000000000000e+00	0.000000000000000000e+00	2.140875652734542811e+01	1.000000000000000000e+00
7.950000000000000000e+02	9.606587402987277358e+01	2.542998749857306251e+01	-2.034992934409713891e-03	7.101616486507387549e+01	2.636344275667471537e-01	0.000000000000000000e+00	0.000000000000000000e+00	1.751710467134589067e+01	1.000000000000000000e+00
7.970000000000000000e+02	1.317090779849303885e+02	8.553252112652524275e+00	-2.410760258406499830e-03	8.442529959061693035e+01	2.112818385682169176e-01	0.000000000000000000e+00	0.000000000000000000e+00	2.321193619730704683e+01	1.000000000000000000e+00
7.980000000000000000e+02	7.705221124332712002e+00	1.811448463506025419e+01	-1.464363205668690621e-03	5.065342861195059498e+01	3.479094841741653399e-01	0.000000000000000000e+00	0.000000000000000000e+00	1.430478432946286560e+01	1.000000000000000000e+00
8.000000000000000000e+02	2.707389780733347706e+01	1.223644902634976361e+01	-1.857209580822370525e-03	6.467202372247697895e+01	2.385299942946501606e-01	0.000000000000000000e+00	0.000000000000000000e+00	1.832470544275977886e+01	1.000000000000000000e+00
8.010000000000000000e+02	3.955200098113130736e+01	2.878620276805578015e+01	-1.299683438599479480e-03	4.477688469185979159e+01	2.738797102997166943e-01	0.000000000000000000e+00	0.000000000000000000e+00	2.072673171841271511e+01	1.000000000000000000e+00
8.020000000000000000e+02	8.850636241764829037e+01	2.602852666893575062e+01	-2.607765174618655209e-03	9.145535594300405080e+01	2.181018649884290950e-01	0.000000000000000000e+00	0.000000000000000000e+00	2.053606187674095196e+01	1.000000000000000000e+00
8.030000000000000000e+02	8.340100812224528681e+01	6.137191999694897149e+00	-1.556281355687591213e-03	5.393349789582653386e+01	3.533288860398063891e-01	0.000000000000000000e+00	0.000000000000000000e+00	2.053606187674095196e+01	1.000000000000000000e+00
8.050000000000000000e+02	1.121641897803255361e+01	3.034970094822512365e+01	-1.911089161964129104e-03	6.659469904932856821e+01	2.089918998396635974e-01	0.000000000000000000e+00	0.000000000000000000e+00	7.076035252388543029e+00	1.000000000000000000e+00
8.050000000000000000e+02	1.266008151538047173e+02	5.257546047071659956e+00	-1.978784867008764187e-03	6.901039826348349493e+01	3.066119311544811543e-01	0.000000000000000000e+00	0.000000000000000000e+00	1.047811189957494804e+01	1.000000000000000000e+00
8.070000000000000000e+02	1.112372878183426081e+02	6.007720602940917587e+00	-1.639974686848453753e-03	5.692006719415939386e+01	3.379949760852752894e-01	0.000000000000000000e+00	0.000000000000000000e+00	1.538183129707789654e+01	1.000000000000000000e+00
8.080000000000000000e+02	8.987413604562245695e+00	2.023513533118823560e+01	-2.553082244936837660e-03	8.950401338481727009e+01	2.452141751872911613e-01	0.000000000000000000e+00	0.000000000000000000e+00	1.035726327638263200e+01	1.000000000000000000e+00
8.120000000000000000e+02	8.038778939336725671e+01	2.883585290261374823e+01	-1.939635958470867227e-03	6.761338219684138551e+01	2.237569280962874441e-01	0.000000000000000000e+00	0.000000000000000000e+00	1.240879507346322441e+01	1.000000000000000000e+00
8.130000000000000000e+02	7.631967481140816290e+01	1.711285674449542427e+01	-1.632915454950753910e-03	5.666816080014861967e+01	3.459018483331783855e-01	0.000000000000000000e+00	0.000000000000000000e+00	8.721724303649340371e+00	1.000000000000000000e+00
8.150000000000000000e+02	1.581323676314503501e+01	9.063354099283044363e+00	-1.310498301044567965e-03	4.516280954030576567e+01	3.261134226832668181e-01	0.000000000000000000e+00	0.000000000000000000e+00	4.708562794659192008e+01	1.000000000000000000e+00
8.150000000000000000e+02	8.059506578560011292e+01	9.510915752441777116e+00	-2.278910259188166032e-03	7.972027525727040143e+01	1.987492440988515296e-01	0.000000000000000000e+00	0.000000000000000000e+00	8.721724303649340371e+00	1.000000000000000000e+00
8.150000000000000000e+02	6.499675779905764728e+01	2.170099024836587276e+01	-1.623845017673456945e-03	5.634448519638083752e+01	2.979002944142481457e-01	0.000000000000000000e+00	0.000000000000000000e+00	7.424839404045990854e+00	1.000000000000000000e+00
8.170000000000000000e+02	1.430442188159561567e+02	2.374583432385921000e+01	-1.599001202944333282e-03	5.545794174907965868e+01	2.572678766282646690e-01	0.000000000000000000e+00	0.000000000000000000e+00	1.695475255472059928e+01	1.000000000000000000e+00
8.180000000000000000e+02	6.256185955726114400e+01	1.468675395864977062e+01	-1.189006943987523613e-03	4.082742998297922554e+01	3.415689338338643299e-01	0.000000000000000000e+00	0.000000000000000000e+00	7.424839404045990854e+00	1.000000000000000000e+00
8.180000000000000000e+02	1.117886035039906432e+02	2.841182101537376781e+01	-1.830586393670670864e-03	6.372198394907842101e+01	3.011838696306062824e-01	0.000000000000000000e+00	0.000000000000000000e+00	1.141705822019817340e+01	1.000000000000000000e+00
8.200000000000000000e+02	1.188995227911194377e+02	9.668436537466476466e+00	-2.138828536058585278e-03	7.472150453380314161e+01	1.574104268105812610e-01	0.000000000000000000e+00	0.000000000000000000e+00	1.535360763365665271e+01	1.000000000000000000e+00
8.210000000000000000e+02	6.033277750897238434e+01	3.155834103867550411e+01	-1.168045381016508425e-03	4.007942342682986236e+01	3.309232993278737878e-01	0.000000000000000000e+00	0.000000000000000000e+00	1.701820370594072074e+01	1.000000000000000000e+00
8.220000000000000000e+02	1.225445368395153025e+02	2.458309844966806068e+01	-1.700241699984130677e-03	5.907067595398140725e+01	2.505531875609541270e-01	0.000000000000000000e+00	0.000000000000000000e+00	1.141705822019817340e+01	1.000000000000000000e+00
8.240000000000000000e+02	7.906354016531438766e+00	2.293699445832137940e+01	-1.834489760384681780e-03	6.386127432056325404e+01	2.122253554990904956e-01	0.000000000000000000e+00	0.000000000000000000e+00	8.085348994139705425e+00	1.000000000000000000e+00
8.280000000000000000e+02	1.599077539519136160e+01	2.305946620731817731e+01	9.414708174475031575e-04	-3.199418382706120667e+01	4.501930054133147507e-01	0.000000000000000000e+00	0.000000000000000000e+00	8.085348994139705425e+00	1.000000000000000000e+00
8.310000000000000000e+02	7.882683567182459683e+01	1.044625367685179107e+01	-2.160121614676033686e-03	7.548134111795857848e+01	1.969346492519216119e-01	0.000000000000000000e+00	0.000000000000000000e+00	1.424356400124314703e+01	1.000000000000000000e+00
8.310000000000000000e+02	4.237421262780929965e+01	1.543840696098964749e+01	-1.738700299133905504e-03	6.044305855465532318e+01	2.787173649869960634e-01	0.000000000000000000e+00	0.000000000000000000e+00	9.836753302382705400e+00	1.000000000000000000e+00
8.340000000000000000e+02	3.630963979553426668e+01	2.318325504820018068e+01	-2.167035571713692762e-03	7.572806342584445360e+01	1.804380298220134016e-01	0.000000000000000000e+00	0.000000000000000000e+00	7.933628904194400810e+00	1.000000000000000000e+00
8.350000000000000000e+02	1.091135300863382156e+02	2.542090116706869196e+01	-2.311318413271164825e-03	8.087674969385234647e+01	1.365341686821183176e-01	0.000000000000000000e+00	0.000000000000000000e+00	1.873943358944121229e+01	1.000000000000000000e+00
8.360000000000000000e+02	1.275569637242148957e+02	2.210335284062090011e+01	-1.233952330139601820e-03	4.243129146777913263e+01	3.593412963356767964e-01	0.000000000000000000e+00	0.000000000000000000e+00	1.873943358944121229e+01	1.000000000000000000e+00
8.370000000000000000e+02	1.297180586160842353e+01	2.036833853486319512e+01	-2.716542617920327928e-03	9.533704362360910523e+01	1.375426898837540657e-01	0.000000000000000000e+00	0.000000000000000000e+00	8.358551913655844601e+00	1.000000000000000000e+00
8.390000000000000000e+02	6.987404903328418904e+00	1.144730950650838786e+01	-2.110481999752025078e-03	7.370996760639214074e+01	2.271047816831353039e-01	0.000000000000000000e+00	0.000000000000000000e+00	1.074233744369500521e+01	1.000000000000000000e+00
8.390000000000000000e+02	2.045701662439539348e+01	1.664852537692933510e+01	-2.290340492669248797e-03	8.012815942096517574e+01	2.012242549924804225e-01	0.000000000000000000e+00	0.000000000000000000e+00	8.358551913655844601e+00	1.000000000000000000e+00
8.390000000000000000e+02	4.385843249559960810e+01	2.074231335268407150e+01	-1.812504515656641240e-03	6.307673801390223645e+01	2.044050637464482900e-01	0.000000000000000000e+00	0.000000000000000000e+00	7.933628904194400810e+00	1.000000000000000000e+00
8.400000000000000000e+02	9.295700494347295262e+01	1.082619068656507721e+01	-2.558587472572293117e-03	8.970046564222333529e+01	2.291070684373168742e-01	0.000000000000000000e+00	0.000000000000000000e+00	1.804224805910082452e+01	1.000000000000000000e+00
8.400000000000000000e+02	8.808620228131323415e+01	2.819852491235135261e+01	-1.467153845859196174e-03	5.075301169939681500e+01	3.052647816631343103e-01	0.000000000000000000e+00	0.000000000000000000e+00	1.804224805910082452e+01	1.000000000000000000e+00
8.410000000000000000e+02	1.135355995237499798e+02	5.156599843585613741e+00	-3.427397735078190066e-02	1.221453836921719812e+03	3.249386423488043185e-02	0.000000000000000000e+00	0.000000000000000000e+00	2.134532302932433012e+01	1.000000000000000000e+00
8.410000000000000000e+02	4.938345042221148162e+01	2.904059080788900005e+01	-2.089493610942465013e-03	7.296100377892034317e+01	2.372754219883955740e-01	0.000000000000000000e+00	0.000000000000000000e+00	9.969314510684521125e+00	1.000000000000000000e+00
8.470000000000000000e+02	7.334091868888479837e+01	1.061274244705862735e+01	-1.565820396621906427e-03	5.427389546866550774e+01	2.869018073116712531e-01	0.000000000000000000e+00	0.000000000000000000e+00	9.245207163719681986e+00	1.000000000000000000e+00
8.480000000000000000e+02	1.205449725986325760e+01	1.814142592779461793e+01	-3.083366292838686171e-03	1.084270271410187974e+02	8.890755501930402982e-02	0.000000000000000000e+00	0.000000000000000000e+00	2.891799940881086428e+01	1.000000000000000000e+00
8.480000000000000000e+02	8.704299584526000899e+01	6.985731646325705313e+00	-1.547602936294971161e-03	5.362381132275611151e+01	2.797774187456248951e-01	0.000000000000000000e+00	0.000000000000000000e+00	6.977075490973241756e+00	1.000000000000000000e+00
8.490000000000000000e+02	6.352578589052051683e+01	1.313354798029306991e+01	-1.559450588771930067e-03	5.404659094753880311e+01	2.854759326505763584e-01	0.000000000000000000e+00	0.000000000000000000e+00	1.013367121954879835e+01	1.000000000000000000e+00
8.520000000000000000e+02	7.759847937232486004e+01	1.881926622554846418e+01	-2.138047123068378096e-03	7.469362006542912980e+01	1.635475176259486574e-01	0.000000000000000000e+00	0.000000000000000000e+00	8.679995978680208779e+00	1.000000000000000000e+00
8.530000000000000000e+02	8.441900073814178995e+01	1.345057751336377017e+01	-1.769367271215853583e-03	6.153739947790927545e+01	2.170033796921769786e-01	0.000000000000000000e+00	0.000000000000000000e+00	6.977075490973241756e+00	1.000000000000000000e+00
8.540000000000000000e+02	1.393518462450990683e+02	1.227235167583443420e+01	-2.311530105300900386e-03	8.088430385507332687e+01	1.769922598033668582e-01	0.000000000000000000e+00	0.000000000000000000e+00	2.308116426212602690e+01	1.000000000000000000e+00
8.540000000000000000e+02	6.873288652638514407e+00	1.857676464060005372e+01	-1.355113415644223487e-03	4.675488539218968498e+01	2.509114952413301625e-01	0.000000000000000000e+00	0.000000000000000000e+00	3.388180890143603108e+01	1.000000000000000000e+00
8.550000000000000000e+02	6.731606913554971072e+01	8.785363103080527480e+00	-9.888040452542717126e-04	3.368325466458088613e+01	4.684507247692025755e-01	0.000000000000000000e+00	0.000000000000000000e+00	1.436687760609138742e+01	1.000000000000000000e+00
8.550000000000000000e+02	1.171544756911316085e+02	1.859824166737728746e+01	-1.794797414423891574e-03	6.244486586625695423e+01	1.842004936368561996e-01	0.000000000000000000e+00	0.000000000000000000e+00	2.308116426212602690e+01	1.000000000000000000e+00
8.590000000000000000e+02	9.257824527217333355e+01	9.432845327602684904e+00	-2.482351430753228054e-03	8.698000728831196682e+01	1.989982848432313434e-01	0.000000000000000000e+00	0.000000000000000000e+00	2.167455340289111376e+01	1.000000000000000000e+00
8.590000000000000000e+02	4.550717392471119638e+01	2.719346947133636050e+01	-2.557846884141322559e-03	8.967403798496607692e+01	1.662502918729583667e-01	0.000000000000000000e+00	0.000000000000000000e+00	1.826835789243197539e+01	1.000000000000000000e+00
8.600000000000000000e+02	1.386606829193427792e+01	6.349721591967070644e+00	-1.565363040628184798e-03	5.425757486880036851e+01	2.633048057463700520e-01	0.000000000000000000e+00	0.000000000000000000e+00	2.710695968994808780e+01	1.000000000000000000e+00
8.630000000000000000e+02	1.142368351865748366e+02	1.026455930161309205e+01	-2.204039178321514324e-03	7.704852509094527591e+01	1.710972054598862702e-01	0.000000000000000000e+00	0.000000000000000000e+00	2.095635347296562045e+01	1.000000000000000000e+00
8.640000000000000000e+02	2.742858963459522670e+01	2.981981486963294614e+01	-1.373425669807086264e-03	4.740835222529918980e+01	3.636482666196164670e-01	0.000000000000000000e+00	0.000000000000000000e+00	1.310832022385940299e+01	1.000000000000000000e+00
8.650000000000000000e+02	9.402937941121207643e+01	4.712309129778567751e+00	-1.719123476496547650e-03	5.974446600687797115e+01	2.507215950223700140e-01	0.000000000000000000e+00	0.000000000000000000e+00	2.095635347296562045e+01	1.000000000000000000e+00
8.650000000000000000e+02	3.963205449924667789e+01	2.503405428342943750e+01	-9.294059362518807205e-04	3.156365246611414577e+01	4.683415457716877395e-01	0.000000000000000000e+00	0.000000000000000000e+00	1.310832022385940299e+01	1.000000000000000000e+00
8.660000000000000000e+02	7.622690392346974875e+01	2.642815446591682615e+01	1.582866354169350362e-03	-5.488217491896044464e+01	2.875927988115432044e-01	0.000000000000000000e+00	0.000000000000000000e+00	1.298589893766301451e+01	1.000000000000000000e+00
8.660000000000000000e+02	6.396104453818954738e+01	3.069222115860949529e+01	-2.148953211174899069e-03	7.508280027192903106e+01	1.710062464142547700e-01	0.000000000000000000e+00	0.000000000000000000e+00	1.298589893766301451e+01	1.000000000000000000e+00
8.690000000000000000e+02	1.444980066584972178e+01	2.744805251802048573e+01	-2.153503404530833498e-03	7.524517244172821506e+01	1.957741241574736391e-01	0.000000000000000000e+00	0.000000000000000000e+00	1.319371895061268418e+01	1.000000000000000000e+00
8.690000000000000000e+02	9.961314834560518250e+01	2.782174505715737567e+01	-1.673755509836859874e-03	5.812552487412289537e+01	2.422037149428661884e-01	0.000000000000000000e+00	0.000000000000000000e+00	2.209268257265182811e+01	1.000000000000000000e+00
8.700000000000000000e+02	4.809192420389738487e+01	1.493664426753889352e+01	-1.268124587229096326e-03	4.365071734631253975e+01	2.969217763142303346e-01	0.000000000000000000e+00	0.000000000000000000e+00	1.016388490830550317e+01	1.000000000000000000e+00
8.730000000000000000e+02	2.692206565212007874e+01	1.553115029104225542e+01	-2.178854802293915798e-03	7.614982882448732937e+01	1.898574920996404236e-01	0.000000000000000000e+00	0.000000000000000000e+00	1.725021601531715021e+01	1.000000000000000000e+00
8.740000000000000000e+02	4.827589252861583446e+01	2.509886410794682732e+01	-2.155427186352678205e-03	7.531382197026435676e+01	2.097570518413616192e-01	0.000000000000000000e+00	0.000000000000000000e+00	1.016388490830550317e+01	1.000000000000000000e+00
8.740000000000000000e+02	8.648843474725885017e+01	1.005018023530399240e+01	-1.478845517200952971e-03	5.117022518810805565e+01	3.059446579637717933e-01	0.000000000000000000e+00	0.000000000000000000e+00	1.340288008964424371e+01	1.000000000000000000e+00
8.760000000000000000e+02	9.869488480876586323e+01	4.514859865775456171e+00	-1.451454281939114875e-03	5.019277786773335492e+01	2.718393034242333473e-01	0.000000000000000000e+00	0.000000000000000000e+00	1.340288008964424371e+01	1.000000000000000000e+00
8.810000000000000000e+02	6.793890356214210158e+01	8.739212167252562224e+00	-1.607660651625970969e-03	5.576695135849955420e+01	2.321066710185586413e-01	0.000000000000000000e+00	0.000000000000000000e+00	1.627541868975422901e+01	1.000000000000000000e+00
8.820000000000000000e+02	3.157051308405662127e+01	5.622102507518317971e+00	-1.876055517313571707e-03	6.534453483587465428e+01	2.273685125669152596e-01	0.000000000000000000e+00	0.000000000000000000e+00	9.446830604090417083e+00	1.000000000000000000e+00
8.830000000000000000e+02	1.766924552622689859e+01	1.648881280903500723e+01	-2.148841744508807761e-03	7.507882262020793007e+01	1.858869499120048285e-01	0.000000000000000000e+00	0.000000000000000000e+00	1.163006923045147190e+01	1.000000000000000000e+00
8.830000000000000000e+02	5.899911561193155052e+01	2.233955940296943155e+01	-1.907513479328420709e-03	6.646710197758741856e+01	2.041522977640077841e-01	0.000000000000000000e+00	0.000000000000000000e+00	1.627541868975422901e+01	1.000000000000000000e+00
8.840000000000000000e+02	3.880833029185598804e+01	3.102812207207517048e+01	-2.231471488184840271e-03	7.802743814511315179e+01	1.639454942703569840e-01	0.000000000000000000e+00	0.000000000000000000e+00	1.792788252388446324e+01	1.000000000000000000e+00
8.850000000000000000e+02	7.383043447774567447e+00	2.611526913345387158e+01	-2.019240088726507749e-03	7.045402969102502766e+01	2.086019747220573262e-01	0.000000000000000000e+00	0.000000000000000000e+00	1.211154682252015746e+01	1.000000000000000000e+00
8.860000000000000000e+02	3.725438266738890292e+01	1.316771282226751261e+01	-1.869152649208982589e-03	6.509820823295832781e+01	2.389634091918894088e-01	0.000000000000000000e+00	0.000000000000000000e+00	3.450886120926320633e+00	1.000000000000000000e+00
8.870000000000000000e+02	7.518055531999050345e+01	1.479332353046027038e+01	-2.000508280950545181e-03	6.978559122370633361e+01	1.584272393386744193e-01	0.000000000000000000e+00	0.000000000000000000e+00	1.031032662162601099e+01	1.000000000000000000e+00
8.870000000000000000e+02	1.934749341989837745e+01	2.799715736038040603e+01	-2.014881702891491155e-03	7.029850211021776829e+01	2.629758003605066063e-01	0.000000000000000000e+00	0.000000000000000000e+00	1.163006923045147190e+01	1.000000000000000000e+00
8.880000000000000000e+02	8.246311351546552260e+01	7.494886631087250173e+00	-1.899637313457624901e-03	6.618604356048267334e+01	1.846338045139638284e-01	0.000000000000000000e+00	0.000000000000000000e+00	1.031032662162601099e+01	1.000000000000000000e+00
8.890000000000000000e+02	8.007415096245734887e+00	7.044665787120078626e+00	-1.624863373999131839e-03	5.638082491060703205e+01	2.773093205847868559e-01	0.000000000000000000e+00	0.000000000000000000e+00	1.204015247576954728e+01	1.000000000000000000e+00
8.900000000000000000e+02	1.401761194628178373e+02	2.178087520759403262e+01	1.557701313954459529e-03	-5.398416864468933341e+01	4.439622452496212457e-01	0.000000000000000000e+00	0.000000000000000000e+00	3.855756493132883378e+00	1.000000000000000000e+00
8.900000000000000000e+02	1.405401149581751952e+02	2.561941209209780723e+01	-2.371870206120711526e-03	8.303752072512938298e+01	2.150873496543259655e-01	0.000000000000000000e+00	0.000000000000000000e+00	3.855756493132883378e+00	1.000000000000000000e+00
8.930000000000000000e+02	1.983966313866508813e+01	4.816846696070953726e+00	-1.600907335533161306e-03	5.552596147047662356e+01	2.612323264626320585e-01	0.000000000000000000e+00	0.000000000000000000e+00	5.885116634374381483e+00	1.000000000000000000e+00
8.940000000000000000e+02	6.081250764325464786e+01	1.668592597528827781e+01	-1.829720728576056431e-03	6.369109297176453310e+01	2.175935655941774183e-01	0.000000000000000000e+00	0.000000000000000000e+00	7.241282154499796953e+00	1.000000000000000000e+00
8.970000000000000000e+02	8.724771655802400971e+01	1.336571595410735824e+01	-2.281976938558000646e-03	7.982970871303972160e+01	2.177588678227142527e-01	0.000000000000000000e+00	0.000000000000000000e+00	2.664289895923962348e+01	1.000000000000000000e+00
8.970000000000000000e+02	6.900892501907581078e+00	1.499495680566518985e+01	-1.885594109881999969e-03	6.568491640892280259e+01	2.166901029881630469e-01	0.000000000000000000e+00	0.000000000000000000e+00	1.646225109131927411e+01	1.000000000000000000e+00
8.980000000000000000e+02	5.358070215394828040e+01	1.705627257769677030e+01	-4.431227902368640136e-03	1.565250302386193084e+02	5.754186509562975171e-02	0.000000000000000000e+00	0.000000000000000000e+00	7.241282154499796953e+00	1.000000000000000000e+00
8.980000000000000000e+02	2.358205899119212390e+01	9.358770416608154008e+00	-1.598964482994542609e-03	5.545663140961580950e+01	2.621314842734903117e-01	0.000000000000000000e+00	0.000000000000000000e+00	5.885116634374381483e+00	1.000000000000000000e+00
8.980000000000000000e+02	1.155363482609674293e+02	1.989415901899095473e+01	-2.314232123177501887e-03	8.098072448407535262e+01	1.252224251790657883e-01	0.000000000000000000e+00	0.000000000000000000e+00	1.019327003265639320e+01	1.000000000000000000e+00
9.000000000000000000e+02	1.152889479031511399e+02	9.703891749600851213e+00	-2.210167001057592676e-03	7.726719445199654501e+01	1.972281273211111685e-01	0.000000000000000000e+00	0.000000000000000000e+00	1.019327003265639320e+01	1.000000000000000000e+00
9.010000000000000000e+02	1.271200670720670445e+02	2.237271179889908623e+01	-1.657177096749085435e-03	5.753392959578631149e+01	2.688806864503160421e-01	0.000000000000000000e+00	0.000000000000000000e+00	1.184591766717181827e+01	1.000000000000000000e+00
9.030000000000000000e+02	4.637009824773085853e+01	2.826177970502672565e+01	-2.716620423389396344e-03	9.533982008646390227e+01	1.420005004176742025e-01	0.000000000000000000e+00	0.000000000000000000e+00	1.097066639027153201e+01	1.000000000000000000e+00
9.040000000000000000e+02	8.401114906425010531e+01	3.116225357989648259e+01	-2.943808459502727549e-03	1.034469512544237233e+02	1.479652327118092803e-01	0.000000000000000000e+00	0.000000000000000000e+00	7.802624999183322529e+00	1.000000000000000000e+00
9.050000000000000000e+02	3.644284472023804966e+01	2.359218031669425386e+01	-1.681526002469188293e-03	5.840281237608680698e+01	2.468388572156079430e-01	0.000000000000000000e+00	0.000000000000000000e+00	1.097066639027153201e+01	1.000000000000000000e+00
9.060000000000000000e+02	1.054231140305258947e+02	7.377007266147466602e+00	-2.485264819766910219e-03	8.708397062758494656e+01	1.978995422096880841e-01	0.000000000000000000e+00	0.000000000000000000e+00	1.648001964115570317e+01	1.000000000000000000e+00
9.060000000000000000e+02	8.895292538962077344e+01	7.946158832847976861e+00	-1.655106344777504011e-03	5.746003548526392279e+01	2.901967052722790319e-01	0.000000000000000000e+00	0.000000000000000000e+00	6.227609241036034859e+00	1.000000000000000000e+00
9.060000000000000000e+02	7.697296927078220108e+01	2.779402228250899043e+01	-1.887537035947875431e-03	6.575424909357985825e+01	2.470680250492197638e-01	0.000000000000000000e+00	0.000000000000000000e+00	7.802624999183322529e+00	1.000000000000000000e+00
9.070000000000000000e+02	8.273389421796925092e+01	8.272912784720190871e+00	-1.967911131848237762e-03	6.862237256133751373e+01	2.291399173915829035e-01	0.000000000000000000e+00	0.000000000000000000e+00	6.227609241036034859e+00	1.000000000000000000e+00
9.100000000000000000e+02	1.305731015134485915e+02	2.403044750920588513e+01	-1.475011371290732782e-03	5.103340493849005099e+01	3.069125494361268913e-01	0.000000000000000000e+00	0.000000000000000000e+00	6.726479883617140665e+00	1.000000000000000000e+00
9.110000000000000000e+02	6.837532939144780997e+00	2.395302289817974994e+01	-1.529899336055340819e-03	5.299206410691147084e+01	2.511462377501005871e-01	0.000000000000000000e+00	0.000000000000000000e+00	1.364082258616242882e+01	1.000000000000000000e+00
9.130000000000000000e+02	7.604117643177549724e+01	1.674625697675723757e+01	-1.471187291257035519e-03	5.089694388640148048e+01	3.416553391364562930e-01	0.000000000000000000e+00	0.000000000000000000e+00	6.024495017979909939e+00	1.000000000000000000e+00
9.140000000000000000e+02	1.435316483979825080e+02	1.587963709423146774e+01	-1.570189070814544162e-03	5.442979018616783549e+01	3.244940749881969344e-01	0.000000000000000000e+00	0.000000000000000000e+00	1.495583132919849767e+01	1.000000000000000000e+00
9.140000000000000000e+02	7.593803766206495709e+01	2.276986906717668546e+01	-1.838943335073248446e-03	6.402019868464597607e+01	2.371455768534339592e-01	0.000000000000000000e+00	0.000000000000000000e+00	6.024495017979909939e+00	1.000000000000000000e+00
9.140000000000000000e+02	8.994135052402114638e+01	1.200540917255045947e+01	-1.865884960279994139e-03	6.498160181645589262e+01	1.577900229630443407e-01	0.000000000000000000e+00	0.000000000000000000e+00	1.468640451905739219e+01	1.000000000000000000e+00
9.140000000000000000e+02	1.999835979683144771e+01	2.753975919307966436e+01	-2.455774440365108939e-03	8.603161603139469094e+01	1.546041825877589870e-01	0.000000000000000000e+00	0.000000000000000000e+00	1.364082258616242882e+01	1.000000000000000000e+00
9.140000000000000000e+02	1.355661025497847731e+02	2.853771633587374623e+01	-1.491871087284316576e-03	5.163503841951697382e+01	2.446648922689496075e-01	0.000000000000000000e+00	0.000000000000000000e+00	6.726479883617140665e+00	1.000000000000000000e+00
9.150000000000000000e+02	4.662525625822186015e+01	1.967538977088754848e+01	-2.006052975668345950e-03	6.998345185110787270e+01	2.200925268474900331e-01	0.000000000000000000e+00	0.000000000000000000e+00	7.071142730003876942e+00	1.000000000000000000e+00
9.170000000000000000e+02	5.341803851648006685e+01	1.771091307212545374e+01	-2.521278990843149343e-03	8.836912460758928489e+01	1.384016757689313648e-01	0.000000000000000000e+00	0.000000000000000000e+00	7.071142730003876942e+00	1.000000000000000000e+00
9.170000000000000000e+02	7.301027223406728694e+01	2.942009390874366659e+01	-1.657434566862283840e-03	5.754311733302476028e+01	3.138309445658058472e-01	0.000000000000000000e+00	0.000000000000000000e+00	7.202611052214471954e+00	1.000000000000000000e+00
9.220000000000000000e+02	9.315756961973285399e+01	1.213992221701708907e+01	-2.024422087165506264e-03	7.063894761969697811e+01	2.625307168933205260e-01	0.000000000000000000e+00	0.000000000000000000e+00	8.667564130054486782e+00	1.000000000000000000e+00
9.220000000000000000e+02	8.519426298270852271e+01	1.556226284198875476e+01	-1.488565831715998877e-03	5.151709144970992327e+01	2.987666977474084939e-01	0.000000000000000000e+00	0.000000000000000000e+00	8.667564130054486782e+00	1.000000000000000000e+00
9.220000000000000000e+02	1.146452903928008595e+02	1.796621828580283875e+01	-1.929147178007931509e-03	6.723909347785912871e+01	1.767579670565544436e-01	0.000000000000000000e+00	0.000000000000000000e+00	1.264736688026545508e+01	1.000000000000000000e+00
9.220000000000000000e+02	7.232528031182276607e+01	2.225012933170830820e+01	-2.000522787465661492e-03	6.978610888397952294e+01	1.564917657274587093e-01	0.000000000000000000e+00	0.000000000000000000e+00	7.202611052214471954e+00	1.000000000000000000e+00
9.230000000000000000e+02	1.150858700741279534e+02	5.326527682451930090e+00	-1.599281081840424551e-03	5.546792913644641487e+01	2.972517482716126036e-01	0.000000000000000000e+00	0.000000000000000000e+00	1.264736688026545508e+01	1.000000000000000000e+00
9.240000000000000000e+02	2.574872116898000129e+01	1.752290822791281499e+01	-1.598279208290553401e-03	5.543217760471318911e+01	2.618420813648650869e-01	0.000000000000000000e+00	0.000000000000000000e+00	2.795374143458743887e+01	1.000000000000000000e+00
9.240000000000000000e+02	1.410183145080347913e+02	3.002478578752434402e+01	-1.851574147130609924e-03	6.447092510430567813e+01	2.253094519764280435e-01	0.000000000000000000e+00	0.000000000000000000e+00	2.899905948778829767e+01	1.000000000000000000e+00
9.250000000000000000e+02	8.616759186941047233e+01	2.697473190658136133e+01	-2.026405988690787880e-03	7.070974250029425434e+01	2.693016962738136177e-01	0.000000000000000000e+00	0.000000000000000000e+00	5.719346567534098646e+00	1.000000000000000000e+00
9.260000000000000000e+02	5.143575975751392804e+01	2.854958990205847158e+01	-2.257185950388494126e-03	7.894505036433481848e+01	1.738571844775629316e-01	0.000000000000000000e+00	0.000000000000000000e+00	2.181869089717088883e+01	1.000000000000000000e+00
9.270000000000000000e+02	9.638858633171743406e+01	2.432157756489108991e+01	-2.315810685876386679e-03	8.103705498050308620e+01	2.452594312087720274e-01	0.000000000000000000e+00	0.000000000000000000e+00	1.055973275037486481e+01	1.000000000000000000e+00
9.270000000000000000e+02	8.074677667430441375e+01	2.515108507123430215e+01	-1.801216408947215733e-03	6.267392559782241790e+01	2.847858196506325434e-01	0.000000000000000000e+00	0.000000000000000000e+00	5.719346567534098646e+00	1.000000000000000000e+00
9.280000000000000000e+02	8.922880826379568475e+01	8.325777222570215130e+00	-5.772396636567304895e-03	2.043842002571113028e+02	8.373157092225991249e-02	0.000000000000000000e+00	0.000000000000000000e+00	1.669284000507529342e+01	1.000000000000000000e+00
9.280000000000000000e+02	7.768903833434177386e+01	3.160014502108530365e+01	-1.900667314491972810e-03	6.622279881235000687e+01	2.713087766905417642e-01	0.000000000000000000e+00	0.000000000000000000e+00	7.137236019107794149e+00	1.000000000000000000e+00
9.300000000000000000e+02	7.327698097387084886e+01	1.324412181678597022e+01	-1.918083403722144805e-03	6.684428629134500000e+01	1.633192320834979672e-01	0.000000000000000000e+00	0.000000000000000000e+00	6.142757099267767806e+00	1.000000000000000000e+00
9.330000000000000000e+02	6.713530647486211933e+01	1.312879996790018922e+01	-2.097872224600466455e-03	7.325999188187304867e+01	2.157414813541778109e-01	0.000000000000000000e+00	0.000000000000000000e+00	6.142757099267767806e+00	1.000000000000000000e+00
9.350000000000000000e+02	1.414632361236196516e+02	1.662255873416052410e+01	-2.206901292125028856e-03	7.715065869102245699e+01	2.283214754461868612e-01	0.000000000000000000e+00	0.000000000000000000e+00	6.549582132788667188e+00	1.000000000000000000e+00
9.370000000000000000e+02	1.201556661670603887e+02	6.103383065285903797e+00	-1.620728874585370153e-03	5.623328664391547704e+01	2.468693653971522073e-01	0.000000000000000000e+00	0.000000000000000000e+00	2.203783506113660096e+01	1.000000000000000000e+00
9.370000000000000000e+02	8.285572004652462397e+01	3.016917403048685387e+01	-1.764241621813618334e-03	6.135449234628476489e+01	2.352170990320688881e-01	0.000000000000000000e+00	0.000000000000000000e+00	5.562054432247142799e+00	1.000000000000000000e+00
9.370000000000000000e+02	7.901426347507860726e+01	1.180136524608041348e+01	-1.605211094330850690e-03	5.567953970322618318e+01	2.982152825235100391e-01	0.000000000000000000e+00	0.000000000000000000e+00	1.195289514526439056e+01	1.000000000000000000e+00
9.390000000000000000e+02	1.424093684739085575e+02	2.310344290916946619e+01	-1.435669943565001834e-03	4.962951888725358174e+01	2.207972117068119910e-01	0.000000000000000000e+00	0.000000000000000000e+00	6.549582132788667188e+00	1.000000000000000000e+00
9.390000000000000000e+02	2.679999845524155688e+01	2.995656637804348321e+01	-1.212912589419145671e-03	4.168049516407098309e+01	4.312298693884579759e-01	0.000000000000000000e+00	0.000000000000000000e+00	4.393721573247903578e+00	1.000000000000000000e+00
9.400000000000000000e+02	2.285122246814583491e+01	3.188321047256645357e+01	1.356990617982830249e-03	-4.682187274701806246e+01	3.466528342550808661e-01	0.000000000000000000e+00	0.000000000000000000e+00	4.393721573247903578e+00	1.000000000000000000e+00
9.410000000000000000e+02	9.461508172648304082e+01	7.856312600907426003e+00	-1.982352168519759938e-03	6.913769625751552894e+01	1.978274893377001131e-01	0.000000000000000000e+00	0.000000000000000000e+00	1.609189145149009903e+01	1.000000000000000000e+00
9.410000000000000000e+02	1.420157492830337560e+02	8.896757430564885993e+00	-2.174676230283133227e-03	7.600071784150721044e+01	1.393457033508798126e-01	0.000000000000000000e+00	0.000000000000000000e+00	1.421213736055978316e+01	1.000000000000000000e+00
9.410000000000000000e+02	8.544985049537848454e+01	2.524911948591020305e+01	-1.830467332548485395e-03	6.371773529166196681e+01	2.254124286778472763e-01	0.000000000000000000e+00	0.000000000000000000e+00	5.562054432247142799e+00	1.000000000000000000e+00
9.420000000000000000e+02	5.345608622992542358e+00	1.845008018839903485e+01	-1.593475481744356442e-03	5.526075818548988394e+01	2.292179236722539093e-01	0.000000000000000000e+00	0.000000000000000000e+00	1.256094907009985562e+01	1.000000000000000000e+00
9.450000000000000000e+02	4.888713767462227366e+01	2.031147593925788897e+01	-1.668763343399445355e-03	5.794738103867807411e+01	2.544547284748370775e-01	0.000000000000000000e+00	0.000000000000000000e+00	6.437880489300122910e+00	1.000000000000000000e+00
9.460000000000000000e+02	1.276321020932289230e+02	1.224050019195656880e+01	-2.438123848092652469e-03	8.540176038761597965e+01	1.727567664700350170e-01	0.000000000000000000e+00	0.000000000000000000e+00	1.476719073267287818e+01	1.000000000000000000e+00
9.460000000000000000e+02	5.115379640371741488e+01	2.633713469165401122e+01	-2.655448497098453903e-03	9.315691979505044173e+01	1.797474741683945387e-01	0.000000000000000000e+00	0.000000000000000000e+00	6.437880489300122910e+00	1.000000000000000000e+00
9.460000000000000000e+02	2.731053198982860053e+01	1.038228455890278390e+01	-1.502661998099040237e-03	5.202010856182446474e+01	3.050303298002161601e-01	0.000000000000000000e+00	0.000000000000000000e+00	2.143143594950440800e+01	1.000000000000000000e+00
9.470000000000000000e+02	7.724964718022297916e+01	2.967091238314068491e+01	-2.059450033586247494e-03	7.188890849367344060e+01	1.905057069930358171e-01	0.000000000000000000e+00	0.000000000000000000e+00	1.730465209828199846e+01	1.000000000000000000e+00
9.470000000000000000e+02	6.346858743700067862e+00	5.929100205289662640e+00	-1.832760495454147879e-03	6.379956606402021180e+01	2.755172547114058679e-01	0.000000000000000000e+00	0.000000000000000000e+00	1.256094907009985562e+01	1.000000000000000000e+00
9.470000000000000000e+02	9.695073115457920210e+01	2.396033413337431739e+01	-1.777420385424647751e-03	6.182477223889694784e+01	2.454336163618960898e-01	0.000000000000000000e+00	0.000000000000000000e+00	1.792137466100785659e+01	1.000000000000000000e+00
9.480000000000000000e+02	9.579994463357601830e+01	6.075945406797948145e+00	-1.845186088867385200e-03	6.424296932311877129e+01	2.904570018311992685e-01	0.000000000000000000e+00	0.000000000000000000e+00	1.198019916551123032e+01	1.000000000000000000e+00
9.510000000000000000e+02	6.029049894186526615e+01	2.623023290490037240e+01	-2.045392540508320870e-03	7.138727142587210039e+01	2.423854679180839078e-01	0.000000000000000000e+00	0.000000000000000000e+00	4.632107120675190259e+00	1.000000000000000000e+00
9.520000000000000000e+02	8.381974817344173800e+01	6.067894201792944031e+00	-2.110534494627327659e-03	7.371184086894155030e+01	1.631252077360536568e-01	0.000000000000000000e+00	0.000000000000000000e+00	1.042841196929642678e+01	1.000000000000000000e+00
9.530000000000000000e+02	1.217500024357158850e+02	2.233137684131957101e+01	-1.990175468224098659e-03	6.941686816266680182e+01	1.874586336466873560e-01	0.000000000000000000e+00	0.000000000000000000e+00	2.074695199312318294e+01	1.000000000000000000e+00
9.540000000000000000e+02	8.643553765705999581e+01	1.616291384410950016e+01	-1.328566286605113765e-03	4.580755972779837748e+01	2.647596735185715477e-01	0.000000000000000000e+00	0.000000000000000000e+00	1.042841196929642678e+01	1.000000000000000000e+00
9.540000000000000000e+02	5.730397553029440161e+01	1.540103782755860529e+01	-1.527315260658277090e-03	5.289985221692690232e+01	2.641839341105161054e-01	0.000000000000000000e+00	0.000000000000000000e+00	8.139294543078811728e+00	1.000000000000000000e+00
9.550000000000000000e+02	6.210955293430352953e+01	2.197024946009636537e+01	-1.472765616236373356e-03	5.095326589988452071e+01	3.424350425568185585e-01	0.000000000000000000e+00	0.000000000000000000e+00	4.632107120675190259e+00	1.000000000000000000e+00
9.570000000000000000e+02	1.414350416416119742e+02	2.888387624744635573e+01	-2.079835839225526676e-03	7.261636933672473049e+01	1.832113436068939505e-01	0.000000000000000000e+00	0.000000000000000000e+00	2.074695199312318294e+01	1.000000000000000000e+00
9.590000000000000000e+02	9.524040490169333850e+01	8.237228843615438834e+00	-2.099439646089445218e-03	7.331592480784935617e+01	2.591153797694337735e-01	0.000000000000000000e+00	0.000000000000000000e+00	1.117539265035803631e+01	1.000000000000000000e+00
9.600000000000000000e+02	9.016203069955413696e+01	1.819210284345709638e+01	-1.974875277718369203e-03	6.887088584138452063e+01	2.710874465705989111e-01	0.000000000000000000e+00	0.000000000000000000e+00	1.117539265035803631e+01	1.000000000000000000e+00
9.610000000000000000e+02	5.765459214946715605e+01	5.018534168922450078e+00	-2.694891254906553370e-03	9.456442177731513254e+01	1.528738742279152074e-01	0.000000000000000000e+00	0.000000000000000000e+00	2.403436320752062372e+01	1.000000000000000000e+00
9.620000000000000000e+02	7.231331880700251702e+01	2.492976459442482451e+01	-1.558767098267061337e-03	5.402220081120142225e+01	2.382299320586250824e-01	0.000000000000000000e+00	0.000000000000000000e+00	4.055937723534897899e+00	1.000000000000000000e+00
9.630000000000000000e+02	2.191290959486154577e+01	2.580779754126670156e+01	-1.701499783802029120e-03	5.911557026578796581e+01	2.282897861891932667e-01	0.000000000000000000e+00	0.000000000000000000e+00	1.647958886760588726e+01	1.000000000000000000e+00
9.650000000000000000e+02	6.854967860098497567e+01	2.644159898245867524e+01	1.281091058954482616e-03	-4.411342167204080766e+01	3.342584981264377086e-01	0.000000000000000000e+00	0.000000000000000000e+00	4.055937723534897899e+00	1.000000000000000000e+00
9.650000000000000000e+02	1.289003624911769066e+02	2.858523864718918972e+01	-1.911711617588014332e-03	6.661691117579175625e+01	2.085786282726868057e-01	0.000000000000000000e+00	0.000000000000000000e+00	1.013874572804114038e+01	1.000000000000000000e+00
9.660000000000000000e+02	1.668646458797931587e+01	1.017894211819250749e+01	-1.416045929858886828e-03	4.892924234153815632e+01	3.031835772531320528e-01	0.000000000000000000e+00	0.000000000000000000e+00	1.265840405772967614e+01	1.000000000000000000e+00
9.660000000000000000e+02	1.388779052002966807e+02	2.678445925327018529e+01	-2.023012200298607375e-03	7.058863626546600756e+01	2.350937155087949870e-01	0.000000000000000000e+00	0.000000000000000000e+00	7.928522402681368320e+00	1.000000000000000000e+00
9.670000000000000000e+02	1.439813070830554125e+02	2.071677792405760243e+01	-1.846128674388727636e-03	6.427660518083942520e+01	2.986095432292031893e-01	0.000000000000000000e+00	0.000000000000000000e+00	7.928522402681368320e+00	1.000000000000000000e+00
9.680000000000000000e+02	1.308771647075371050e+02	1.119680992382787288e+01	-1.797266309944157850e-03	6.253296759980423758e+01	3.144819546343466943e-01	0.000000000000000000e+00	0.000000000000000000e+00	5.495703348165878133e+00	1.000000000000000000e+00
9.690000000000000000e+02	3.380125400250733492e+01	5.540920983452359394e+00	-1.919498502236212422e-03	6.689478362150990165e+01	2.448946833318501604e-01	0.000000000000000000e+00	0.000000000000000000e+00	1.384612510784884165e+01	1.000000000000000000e+00
9.690000000000000000e+02	1.305933985163299553e+02	5.708437483862685013e+00	-1.554764703758147824e-03	5.387937666506769574e+01	3.274158662127811814e-01	0.000000000000000000e+00	0.000000000000000000e+00	5.495703348165878133e+00	1.000000000000000000e+00
9.700000000000000000e+02	2.695760342750082117e+01	1.757751632056555380e+01	-1.828720514757097666e-03	6.365540066698903132e+01	2.351098898307106833e-01	0.000000000000000000e+00	0.000000000000000000e+00	1.265840405772967614e+01	1.000000000000000000e+00
9.700000000000000000e+02	8.417551806978474360e+01	6.005064342764755203e+00	-1.426737759063124826e-03	4.931077678880517823e+01	2.872496158227026974e-01	0.000000000000000000e+00	0.000000000000000000e+00	8.139543029868796964e+00	1.000000000000000000e+00
9.720000000000000000e+02	9.222616896873077508e+01	7.204722976870800544e+00	-1.717692772851553418e-03	5.969341181269205521e+01	3.814629465583160295e-01	0.000000000000000000e+00	0.000000000000000000e+00	3.497494067267482798e+00	1.000000000000000000e+00
9.740000000000000000e+02	1.243345540900747608e+02	5.201593324809815400e+00	-9.439435072270478374e-04	3.208242095751662504e+01	4.470306976267509613e-01	0.000000000000000000e+00	0.000000000000000000e+00	6.279333129690741977e+00	1.000000000000000000e+00
9.740000000000000000e+02	9.550885001401293550e+01	8.411565926685092620e+00	1.991786943941838053e-03	-6.947437314946628817e+01	3.606397958395879400e-01	0.000000000000000000e+00	0.000000000000000000e+00	3.497494067267482798e+00	1.000000000000000000e+00
9.750000000000000000e+02	1.112820606031646378e+02	6.267231741934888412e+00	-1.654435723748779981e-03	5.743610459199652496e+01	2.737442891629192632e-01	0.000000000000000000e+00	0.000000000000000000e+00	1.309592194012640043e+01	1.000000000000000000e+00
9.760000000000000000e+02	7.584919344322145207e+01	1.371160705290351345e+01	-2.187181486907774797e-03	7.644696385639153391e+01	1.849745047425652711e-01	0.000000000000000000e+00	0.000000000000000000e+00	1.762228327266530314e+01	1.000000000000000000e+00
9.780000000000000000e+02	4.739396466607995961e+01	2.107816517216311780e+01	-2.041563229398525060e-03	7.125062370453454719e+01	2.561482367149304773e-01	0.000000000000000000e+00	0.000000000000000000e+00	2.301390867937704243e+01	1.000000000000000000e+00
9.820000000000000000e+02	1.409747495263522410e+02	2.612480611718476808e+01	-1.061717930212185707e-03	3.628516293154818584e+01	4.421584443112485108e-01	0.000000000000000000e+00	0.000000000000000000e+00	6.267903591266565400e+01	1.000000000000000000e+00
9.830000000000000000e+02	6.815598308833601493e+01	1.114949034937804839e+01	-1.205317901216826229e-03	4.140948118600549321e+01	3.650338846083294175e-01	0.000000000000000000e+00	0.000000000000000000e+00	1.177313478029708627e+01	1.000000000000000000e+00
9.860000000000000000e+02	7.930115804883577368e+01	1.494313999778920987e+01	-1.871308700816482666e-03	6.517514623324181855e+01	2.669000994731304255e-01	0.000000000000000000e+00	0.000000000000000000e+00	1.177313478029708627e+01	1.000000000000000000e+00
9.870000000000000000e+02	5.207665266487045841e+01	9.470024119942527463e+00	-2.149135904218390635e-03	7.508931961375880348e+01	1.765518599058553129e-01	0.000000000000000000e+00	0.000000000000000000e+00	1.141119407182740453e+01	1.000000000000000000e+00
9.870000000000000000e+02	5.835015902146735556e+01	1.900199496225248552e+01	-2.953624135120825733e-03	1.037972204459685202e+02	1.214493922693791195e-01	0.000000000000000000e+00	0.000000000000000000e+00	1.141119407182740453e+01	1.000000000000000000e+00
9.900000000000000000e+02	8.318509179808532394e+01	2.847707582481608668e+01	-2.212914328161980082e-03	7.736523192605370980e+01	2.295012871046209213e-01	0.000000000000000000e+00	0.000000000000000000e+00	1.408021165816200870e+01	1.000000000000000000e+00
9.910000000000000000e+02	1.279344169323819358e+02	2.177013163092499326e+01	-1.975360745983765001e-03	6.888820961851986624e+01	2.077494515515372342e-01	0.000000000000000000e+00	0.000000000000000000e+00	1.781590220477144726e+01	1.000000000000000000e+00
9.930000000000000000e+02	2.112432056815976367e+01	3.134572382643915134e+01	-4.197730251309164662e-03	1.481927425137262162e+02	1.137359431620112993e-01	0.000000000000000000e+00	0.000000000000000000e+00	1.126064529517314128e+01	1.000000000000000000e+00
9.930000000000000000e+02	1.165308263985312180e+02	8.082016555932002078e+00	-9.794432767582985505e-04	3.334921868571488801e+01	4.435947203370087522e-01	0.000000000000000000e+00	0.000000000000000000e+00	1.781590220477144726e+01	1.000000000000000000e+00
9.930000000000000000e+02	2.998518199985177191e+01	2.439681980119473437e+01	-1.971344750416477096e-03	6.874490012304227093e+01	2.320084272988447438e-01	0.000000000000000000e+00	0.000000000000000000e+00	1.042722083628882856e+01	1.000000000000000000e+00
9.950000000000000000e+02	7.467098704433148271e+01	7.532861615618348772e+00	-1.786037375660506476e-03	6.213226673249029375e+01	2.356239892168823236e-01	0.000000000000000000e+00	0.000000000000000000e+00	8.632001147481677350e+00	1.000000000000000000e+00
9.950000000000000000e+02	6.811307819888847348e+01	1.314581764475178005e+01	-2.099828240457199922e-03	7.332979167145896326e+01	2.171480983887991156e-01	0.000000000000000000e+00	0.000000000000000000e+00	8.632001147481677350e+00	1.000000000000000000e+00
9.960000000000000000e+02	2.674891721909913400e+01	1.448452820754213555e+01	-2.050968795498788605e-03	7.158625827133768382e+01	2.334410469219224682e-01	0.000000000000000000e+00	0.000000000000000000e+00	1.042722083628882856e+01	1.000000000000000000e+00
9.960000000000000000e+02	4.960120296100644310e+00	2.000560571248952257e+01	-2.029006628798065998e-03	7.080254549657458085e+01	1.966009919917749427e-01	0.000000000000000000e+00	0.000000000000000000e+00	1.255906575388975632e+01	1.000000000000000000e+00
9.960000000000000000e+02	9.817766363747985281e+01	2.800312052394103191e+01	-1.215589677959824557e-03	4.177602619782972937e+01	3.127184603236243809e-01	0.000000000000000000e+00	0.000000000000000000e+00	1.425602712793653026e+01	1.000000000000000000e+00
9.970000000000000000e+02	9.792640156776148075e+00	3.206253440157863821e+01	-2.633155762974581388e-03	9.236141082932070390e+01	1.496128109123405769e-01	0.000000000000000000e+00	0.000000000000000000e+00	1.135432949787731616e+01	1.000000000000000000e+00
9.970000000000000000e+02	9.066120821038700228e+01	1.588960710771910101e+01	-2.178478722798795827e-03	7.613640855003679064e+01	1.572447090364611499e-01	0.000000000000000000e+00	0.000000000000000000e+00	1.425602712793653026e+01	1.000000000000000000e+00
9.990000000000000000e+02	1.405268396347938875e+01	1.134215267312984210e+01	-1.712547133759089336e-03	5.950979135547406429e+01	2.394750911924407033e-01	0.000000000000000000e+00	0.000000000000000000e+00	1.255906575388975632e+01	1.000000000000000000e+00
9.990000000000000000e+02	6.550902881692313429e+01	2.486044100854063998e+01	-1.779526700654556750e-03	6.189993541272458089e+01	2.006093824198013076e-01	0.000000000000000000e+00	0.000000000000000000e+00	1.200056139266584054e+01	1.000000000000000000e+00
9.990000000000000000e+02	1.274686533179975640e+02	2.946166477340221590e+01	-2.537326210798752923e-03	8.894176443179324565e+01	1.344918112438335811e-01	0.000000000000000000e+00	0.000000000000000000e+00	1.439496333043824450e+01	1.000000000000000000e+00
1.002000000000000000e+03	1.385531565020231994e+02	2.027750675821175008e+01	-2.162257323175692265e-03	7.555755318105605056e+01	2.993708100223551050e-01	0.000000000000000000e+00	0.000000000000000000e+00	1.439496333043824450e+01	1.000000000000000000e+00
1.006000000000000000e+03	6.552777395521930259e+01	2.118815242194118298e+01	-1.526455443120899261e-03	5.286916990779088366e+01	3.266680659039765677e-01	0.000000000000000000e+00	0.000000000000000000e+00	2.135951889679113691e+01	1.000000000000000000e+00
1.009000000000000000e+03	4.422293106563298437e+01	1.966082896162867044e+01	-1.803565356190309265e-03	6.275774701611610595e+01	2.573500137469720839e-01	0.000000000000000000e+00	0.000000000000000000e+00	2.135951889679113691e+01	1.000000000000000000e+00
1.014000000000000000e+03	9.792968938768001408e+01	4.932956809489431826e+00	-1.933041561667905471e-03	6.737806329198269850e+01	2.399704287651180934e-01	0.000000000000000000e+00	0.000000000000000000e+00	1.393367058590051855e+01	1.000000000000000000e+00
1.015000000000000000e+03	6.016468953341291126e+01	2.360933906801318827e+01	-1.827410189188891998e-03	6.360864212531619444e+01	2.110797436441063102e-01	0.000000000000000000e+00	0.000000000000000000e+00	4.213077815872020437e+01	1.000000000000000000e+00
1.016000000000000000e+03	1.046863924406519430e+02	1.711877396921856942e+01	-1.691130110983500492e-03	5.874553186435250041e+01	2.511877342079249509e-01	0.000000000000000000e+00	0.000000000000000000e+00	1.085741778273712477e+01	1.000000000000000000e+00
1.016000000000000000e+03	4.747220228320117030e+00	1.864588114756130111e+01	-2.055087713236154311e-03	7.173324051097552001e+01	2.311838764499037913e-01	0.000000000000000000e+00	0.000000000000000000e+00	1.467400647170432215e+01	1.000000000000000000e+00
1.017000000000000000e+03	1.290815850861390004e+02	2.453578059644048892e+01	-1.320488516385754556e-03	4.551930712509390986e+01	3.740379600654573089e-01	0.000000000000000000e+00	0.000000000000000000e+00	1.029166506288352245e+01	1.000000000000000000e+00
1.018000000000000000e+03	1.189772563364069811e+02	2.649049548202259530e+01	-2.420005736327509628e-03	8.475522146281760172e+01	1.635954856847637862e-01	0.000000000000000000e+00	0.000000000000000000e+00	6.584746171957664984e+00	1.000000000000000000e+00
1.020000000000000000e+03	1.127289305207468573e+02	2.441268253315872627e+01	-2.087944091760772156e-03	7.290570969095618636e+01	2.564470985308593409e-01	0.000000000000000000e+00	0.000000000000000000e+00	6.584746171957664984e+00	1.000000000000000000e+00
1.021000000000000000e+03	1.733751231709801033e+01	2.618318909210470480e+01	-2.554856270006898231e-03	8.956731889237954647e+01	1.665411829106510089e-01	0.000000000000000000e+00	0.000000000000000000e+00	1.467400647170432215e+01	1.000000000000000000e+00
1.025000000000000000e+03	1.131344060541957646e+02	6.131758759575422602e+00	-4.024544745064593046e-03	1.420126740579476916e+02	1.333116589757186166e-01	0.000000000000000000e+00	0.000000000000000000e+00	1.375665634634517964e+01	1.000000000000000000e+00
1.025000000000000000e+03	6.943699194035977484e+01	2.939069227690516684e+01	-1.725369570686426102e-03	5.996735584628622462e+01	1.851030940482767395e-01	0.000000000000000000e+00	0.000000000000000000e+00	1.444923149818012220e+01	1.000000000000000000e+00
1.026000000000000000e+03	7.031389440000894808e+01	1.496809428055715152e+01	-2.246487743262050134e-03	7.856328832298851239e+01	1.588882940579611214e-01	0.000000000000000000e+00	0.000000000000000000e+00	1.444923149818012220e+01	1.000000000000000000e+00
1.029000000000000000e+03	1.639243680906182377e+01	6.257073691769044821e+00	-1.575366567972688548e-03	5.461454748809669724e+01	3.218922238052471796e-01	0.000000000000000000e+00	0.000000000000000000e+00	1.619331405512030386e+01	1.000000000000000000e+00
1.029000000000000000e+03	1.062870301901357095e+02	1.806318942013440321e+01	-2.008512559636787924e-03	7.007122130495720569e+01	2.626814743921351836e-01	0.000000000000000000e+00	0.000000000000000000e+00	1.375665634634517964e+01	1.000000000000000000e+00
1.034000000000000000e+03	3.258567926621857680e+01	6.305227730984009682e+00	-1.971586834535566084e-03	6.875353881608575080e+01	2.241774136915052340e-01	0.000000000000000000e+00	0.000000000000000000e+00	1.055653100936932098e+01	1.000000000000000000e+00
1.034000000000000000e+03	4.654968293410509972e+01	9.975996295951771842e+00	-1.602456532569325595e-03	5.558124406278237473e+01	2.677928085809676562e-01	0.000000000000000000e+00	0.000000000000000000e+00	1.382149241121913263e+01	1.000000000000000000e+00
1.034000000000000000e+03	3.215973786021113767e+01	1.685316216718641158e+01	-2.145711461194111779e-03	7.496711947835561318e+01	1.941497688333103655e-01	0.000000000000000000e+00	0.000000000000000000e+00	1.055653100936932098e+01	1.000000000000000000e+00
1.039000000000000000e+03	5.980755593765109523e+01	1.388271562234755763e+01	-1.718094795042559002e-03	5.970775784380651174e+01	2.643831785887652552e-01	0.000000000000000000e+00	0.000000000000000000e+00	1.060104845411431995e+01	1.000000000000000000e+00
1.039000000000000000e+03	1.375807003325177220e+02	7.080956709849590247e+00	-1.999851964717915768e-03	6.976217079243444630e+01	2.715025285461872828e-01	0.000000000000000000e+00	0.000000000000000000e+00	1.683058699115236578e+01	1.000000000000000000e+00
1.040000000000000000e+03	1.207561505398695516e+02	6.630198746581419833e+00	-1.707857935154439904e-03	5.934245882859072196e+01	2.463968650821918294e-01	0.000000000000000000e+00	0.000000000000000000e+00	1.263126446728867869e+01	1.000000000000000000e+00
1.042000000000000000e+03	8.831430192806448076e+01	3.144286165867340799e+01	-1.681644879492263022e-03	5.840705446398637690e+01	3.161254758253830843e-01	0.000000000000000000e+00	0.000000000000000000e+00	1.407252650453829546e+01	1.000000000000000000e+00
1.044000000000000000e+03	5.157802501325126343e+01	2.056530861390603349e+01	-2.347686242396079207e-03	8.217452384628418827e+01	1.735420584941019806e-01	0.000000000000000000e+00	0.000000000000000000e+00	4.492074732136301485e+00	1.000000000000000000e+00
1.045000000000000000e+03	1.332644191584109876e+02	8.388623669346417344e+00	-1.938971681775776296e-03	6.758967769905596867e+01	2.448500712359634734e-01	0.000000000000000000e+00	0.000000000000000000e+00	1.044045343584587471e+01	1.000000000000000000e+00
1.045000000000000000e+03	1.786143463410172316e+01	1.629798776424377849e+01	-1.972527145399207392e-03	6.878709350338624517e+01	2.906645235223853652e-01	0.000000000000000000e+00	0.000000000000000000e+00	1.068818863282756837e+01	1.000000000000000000e+00
1.045000000000000000e+03	1.361555798872418279e+02	2.852897904594942702e+01	8.797233268707087836e-04	-2.979074471132926405e+01	4.493382871416721214e-01	0.000000000000000000e+00	0.000000000000000000e+00	9.984025515983724119e+00	1.000000000000000000e+00
1.047000000000000000e+03	1.338620515982341033e+02	1.881195823238031295e+01	-2.201108166986195068e-03	7.694393290485693626e+01	1.487572609918887956e-01	0.000000000000000000e+00	0.000000000000000000e+00	9.984025515983724119e+00	1.000000000000000000e+00
1.048000000000000000e+03	7.187875067873176427e+00	1.685700693840109565e+01	-1.268848184630882569e-03	4.367653868422026875e+01	2.966299734943511623e-01	0.000000000000000000e+00	0.000000000000000000e+00	1.068818863282756837e+01	1.000000000000000000e+00
1.048000000000000000e+03	1.097337706736565224e+02	2.154120729791636890e+01	-1.173601339799376815e-03	4.027768600872930449e+01	3.963795034927556360e-01	0.000000000000000000e+00	0.000000000000000000e+00	2.377689999154012668e+01	1.000000000000000000e+00
1.049000000000000000e+03	5.163322929240736414e+01	2.505704412333446385e+01	1.205796966748137137e-03	-4.142657648365773326e+01	4.278860940405372348e-01	0.000000000000000000e+00	0.000000000000000000e+00	4.492074732136301485e+00	1.000000000000000000e+00
1.050000000000000000e+03	5.724030524689863597e+01	1.113030426501120296e+01	-2.429302462347836603e-03	8.508697210677217981e+01	1.475667689206864308e-01	0.000000000000000000e+00	0.000000000000000000e+00	1.101505415672230193e+01	1.000000000000000000e+00
1.051000000000000000e+03	4.089083457039879477e+01	1.307007259524362830e+01	-1.357113140813165017e-03	4.682624493436378543e+01	3.893350430974493737e-01	0.000000000000000000e+00	0.000000000000000000e+00	1.609616509541008256e+01	1.000000000000000000e+00
1.054000000000000000e+03	3.345172697977378817e+01	3.170534865054517581e+01	-1.772065027980542764e-03	6.163366805051877861e+01	2.474088272654269005e-01	0.000000000000000000e+00	0.000000000000000000e+00	1.733542118184124448e+01	1.000000000000000000e+00
1.055000000000000000e+03	1.053788583563698467e+02	3.221948956158714594e+01	1.140338396246528717e-03	-3.909070868796553810e+01	3.081293002167664330e-01	0.000000000000000000e+00	0.000000000000000000e+00	1.102414034590958103e+01	1.000000000000000000e+00
1.056000000000000000e+03	1.377028091966233490e+02	5.821335819730917294e+00	-1.454252912205157827e-03	5.029264607842607404e+01	3.265859674642686006e-01	0.000000000000000000e+00	0.000000000000000000e+00	1.462306605128915926e+01	1.000000000000000000e+00
1.057000000000000000e+03	1.366556889706962181e+02	2.040686289189460467e+01	-2.316550316054509073e-03	8.106344844281916551e+01	1.886219821542932662e-01	0.000000000000000000e+00	0.000000000000000000e+00	5.610002457667235376e+00	1.000000000000000000e+00
1.057000000000000000e+03	7.568481181045062556e+01	2.006769535290892748e+01	-1.394009135178080191e-03	4.814286649158108133e+01	2.748100179789947362e-01	0.000000000000000000e+00	0.000000000000000000e+00	1.588367231382112976e+01	1.000000000000000000e+00
1.057000000000000000e+03	6.546764529616426742e+00	1.483884294479190658e+01	9.645081570190060759e-04	-3.281626379598104393e+01	3.913208894727714382e-01	0.000000000000000000e+00	0.000000000000000000e+00	1.601995229267186005e+01	1.000000000000000000e+00
1.058000000000000000e+03	9.101617812909692873e+01	2.421983371480458658e+01	-1.526261288723665312e-03	5.286224157128100387e+01	2.611145263936616168e-01	0.000000000000000000e+00	0.000000000000000000e+00	7.074982620854093796e+00	1.000000000000000000e+00
1.059000000000000000e+03	2.212281979224231065e+01	1.858388952862859611e+01	-1.618928560100165847e-03	5.616904300712533882e+01	2.958037632806271855e-01	0.000000000000000000e+00	0.000000000000000000e+00	3.825950610059847268e+00	1.000000000000000000e+00
1.059000000000000000e+03	1.162228183497875733e+02	3.023449534812776207e+01	-1.386120973254166512e-03	4.786137999922294739e+01	3.392591990774145305e-01	0.000000000000000000e+00	0.000000000000000000e+00	1.102414034590958103e+01	1.000000000000000000e+00
1.060000000000000000e+03	9.285006804010970427e+01	3.105300478537445841e+01	-2.032493590775674708e-03	7.092697660049090302e+01	2.288111648203631221e-01	0.000000000000000000e+00	0.000000000000000000e+00	7.074982620854093796e+00	1.000000000000000000e+00
1.060000000000000000e+03	2.108125077883032716e+01	4.997844642951850602e+00	-1.807515907648297440e-03	6.289872115984130119e+01	2.584645722778183830e-01	0.000000000000000000e+00	0.000000000000000000e+00	1.218623701551797289e+01	1.000000000000000000e+00
1.060000000000000000e+03	3.557100029065243518e+01	1.916968678743872445e+01	-1.667602050219857152e-03	5.790594066931512884e+01	3.448027128735208224e-01	0.000000000000000000e+00	0.000000000000000000e+00	5.215507356631466251e+00	1.000000000000000000e+00
1.060000000000000000e+03	1.414992814666236711e+02	2.323736449204035992e+01	1.466721881868074048e-03	-5.073759720488480696e+01	4.291886576046859414e-01	0.000000000000000000e+00	0.000000000000000000e+00	5.610002457667235376e+00	1.000000000000000000e+00
1.061000000000000000e+03	3.687261348612337031e+01	2.422016400018336668e+01	-1.868861686452886377e-03	6.508782532165270140e+01	3.408166901079268118e-01	0.000000000000000000e+00	0.000000000000000000e+00	5.215507356631466251e+00	1.000000000000000000e+00
1.062000000000000000e+03	9.071872935956449169e+01	5.004655474629418954e+00	-8.222796589883134407e-04	2.774088610848018277e+01	4.868869761451586342e-01	0.000000000000000000e+00	0.000000000000000000e+00	1.450794053639745940e+01	1.000000000000000000e+00
1.063000000000000000e+03	4.171247570627762258e+01	1.096601653355123496e+01	8.223828986331288213e-04	-2.774457018162316402e+01	4.634656698172565648e-01	0.000000000000000000e+00	0.000000000000000000e+00	1.024782542373000105e+01	1.000000000000000000e+00
1.064000000000000000e+03	2.528820717672708795e+01	1.643488492724637950e+01	-1.880128015586409341e-03	6.548986061202033682e+01	2.015610751672496370e-01	0.000000000000000000e+00	0.000000000000000000e+00	3.825950610059847268e+00	1.000000000000000000e+00
1.064000000000000000e+03	1.233901797623936005e+02	1.691343091468425541e+01	-2.132458884448929295e-03	7.449420558806144754e+01	2.009765007638507628e-01	0.000000000000000000e+00	0.000000000000000000e+00	3.242507709993391884e+00	1.000000000000000000e+00
1.064000000000000000e+03	1.000233811213536654e+02	1.794809607097185733e+01	-2.258789141851791360e-03	7.900225973020926062e+01	2.260869930758744317e-01	0.000000000000000000e+00	0.000000000000000000e+00	4.944017593869165950e+00	1.000000000000000000e+00
1.064000000000000000e+03	1.362963777164058001e+02	1.904769492442809664e+01	-7.897253791586338707e-04	2.657919722216037073e+01	4.575822530573235847e-01	0.000000000000000000e+00	0.000000000000000000e+00	6.680085218004895076e+00	1.000000000000000000e+00
1.065000000000000000e+03	1.163504804621226612e+02	1.520232209310742988e+01	-1.274021472397548127e-03	4.386114577538345571e+01	3.426361668893567192e-01	0.000000000000000000e+00	0.000000000000000000e+00	7.079636240386395940e+00	1.000000000000000000e+00
1.065000000000000000e+03	8.441111096314236306e+01	1.806965791522474163e+01	-1.797860553136974458e-03	6.255417297484180494e+01	3.296252646518580409e-01	0.000000000000000000e+00	0.000000000000000000e+00	5.594141463113077251e+00	1.000000000000000000e+00
1.067000000000000000e+03	5.372784566092309433e+01	7.687529820249870305e+00	-1.361371092084599603e-03	4.697818854043941883e+01	3.984459773877285782e-01	0.000000000000000000e+00	0.000000000000000000e+00	1.245462124178373919e+01	1.000000000000000000e+00
1.067000000000000000e+03	2.657461141404289506e+01	9.792237025021211849e+00	-1.294523083782358986e-03	4.459273910879423397e+01	3.442009530969842857e-01	0.000000000000000000e+00	0.000000000000000000e+00	6.766062888764815320e+00	1.000000000000000000e+00
1.069000000000000000e+03	7.960393557783618235e+01	2.093068631847894423e+01	-2.044232609948788519e-03	7.134587968116260015e+01	2.299139928519275955e-01	0.000000000000000000e+00	0.000000000000000000e+00	5.594141463113077251e+00	1.000000000000000000e+00
1.069000000000000000e+03	1.973217575367858601e+01	2.145024269047754828e+01	-2.867911402919466786e-03	1.007385894783853786e+02	1.591793399259546771e-01	0.000000000000000000e+00	0.000000000000000000e+00	7.415550795831974185e+00	1.000000000000000000e+00
1.070000000000000000e+03	2.615082267760378798e+01	1.773656994351265581e+01	-1.843653899386463527e-03	6.418829363988955095e+01	3.113568775488909646e-01	0.000000000000000000e+00	0.000000000000000000e+00	7.415550795831974185e+00	1.000000000000000000e+00
1.071000000000000000e+03	1.327544896754062620e+02	1.419062897456652550e+01	-1.479159396338712790e-03	5.118142586303900288e+01	3.581141600057552443e-01	0.000000000000000000e+00	0.000000000000000000e+00	1.391035428042564348e+01	1.000000000000000000e+00
1.077000000000000000e+03	9.544689780374945087e+01	1.613398980497714774e+01	-1.816144818492224739e-03	6.320664103645598431e+01	2.258183361952819102e-01	0.000000000000000000e+00	0.000000000000000000e+00	8.958727825537771139e+00	1.000000000000000000e+00
1.077000000000000000e+03	7.051008562399609048e+01	2.683869440247759997e+01	1.134858423021968240e-03	-3.889515762599739190e+01	3.307277970725803762e-01	0.000000000000000000e+00	0.000000000000000000e+00	2.019938942142745120e+01	1.000000000000000000e+00
1.078000000000000000e+03	1.340874893677219291e+02	2.089441129765757310e+01	-2.341730261919730896e-03	8.196198662037376437e+01	1.611959892648592296e-01	0.000000000000000000e+00	0.000000000000000000e+00	1.003994695784242097e+01	1.000000000000000000e+00
1.078000000000000000e+03	1.760342522415270494e+01	5.661816708644177965e+00	-9.044512540671277058e-04	3.067315274972229489e+01	4.538692523059135731e-01	0.000000000000000000e+00	0.000000000000000000e+00	9.646978136305822460e+00	1.000000000000000000e+00
1.078000000000000000e+03	1.505735987360379013e+01	1.496674757314267801e+01	1.110533175952022403e-03	-3.802711909693195480e+01	3.895096020515634860e-01	0.000000000000000000e+00	0.000000000000000000e+00	9.646978136305822460e+00	1.000000000000000000e+00
1.079000000000000000e+03	4.606959895095510404e+01	2.112286236487535973e+01	1.409193541681952539e-03	-4.868471709841984563e+01	3.366086583191668646e-01	0.000000000000000000e+00	0.000000000000000000e+00	1.372077858818455454e+01	1.000000000000000000e+00
1.080000000000000000e+03	3.510996768927629574e+01	1.005591897715353866e+01	-8.635826706443713082e-04	2.921477064419753589e+01	4.503222508310638084e-01	0.000000000000000000e+00	0.000000000000000000e+00	1.013392843453311620e+01	1.000000000000000000e+00
1.080000000000000000e+03	1.195417970686868188e+02	1.043476184576357646e+01	-3.346667453919378865e-03	1.178228434263994870e+02	1.294099633608796207e-01	0.000000000000000000e+00	0.000000000000000000e+00	1.791595465261942621e+01	1.000000000000000000e+00
1.081000000000000000e+03	1.377185012799947970e+02	3.025476852423935625e+01	-9.414064345090175168e-04	3.199188634284411847e+01	4.850197122896356960e-01	0.000000000000000000e+00	0.000000000000000000e+00	1.003994695784242097e+01	1.000000000000000000e+00
1.084000000000000000e+03	3.241046661718149124e+01	1.982368225632844982e+01	-2.203944559322569378e-03	7.704514864274601393e+01	2.639074440295798851e-01	0.000000000000000000e+00	0.000000000000000000e+00	1.013392843453311620e+01	1.000000000000000000e+00
1.085000000000000000e+03	2.232024768362400025e+01	2.482812004070255796e+01	-2.016364134689397312e-03	7.035140220671398481e+01	1.672672881171900494e-01	0.000000000000000000e+00	0.000000000000000000e+00	1.126307753967774516e+01	1.000000000000000000e+00
1.088000000000000000e+03	1.374389111399786998e+02	2.560203887990796190e+01	-1.756726357110909324e-03	6.108631256996763170e+01	2.887199829163545894e-01	0.000000000000000000e+00	0.000000000000000000e+00	1.081545266993893506e+01	1.000000000000000000e+00
1.089000000000000000e+03	1.075778456848300664e+02	7.703699634593292878e+00	-1.530079741358253810e-03	5.299850181146288008e+01	3.585863762855268089e-01	0.000000000000000000e+00	0.000000000000000000e+00	1.032667014204800182e+01	1.000000000000000000e+00
1.090000000000000000e+03	8.153134041298072532e+01	1.061853991173322598e+01	-2.218802971342519192e-03	7.757536624246695567e+01	1.773199576234770758e-01	0.000000000000000000e+00	0.000000000000000000e+00	1.129265049805716892e+01	1.000000000000000000e+00
1.091000000000000000e+03	9.093403222221945725e+01	2.086581009194962988e+01	1.141454572627216123e-03	-3.913053907903550765e+01	4.142337460738408916e-01	0.000000000000000000e+00	0.000000000000000000e+00	9.256592045528595492e+00	1.000000000000000000e+00
1.091000000000000000e+03	3.682796389992844865e+01	1.738472631414521885e+01	-1.084282148954416073e-03	3.709035973757429616e+01	4.853620576838529876e-01	0.000000000000000000e+00	0.000000000000000000e+00	1.566214888160650176e+01	1.000000000000000000e+00
1.091000000000000000e+03	7.308514072963555464e+01	1.811424976339709403e+01	-1.790679110718884463e-03	6.229790553816409471e+01	2.544300824610347123e-01	0.000000000000000000e+00	0.000000000000000000e+00	8.607973111322371196e+00	1.000000000000000000e+00
1.091000000000000000e+03	1.063256602857063626e+02	1.795417025544222511e+01	1.414481914017726074e-03	-4.887343094499642859e+01	3.704407814941682586e-01	0.000000000000000000e+00	0.000000000000000000e+00	1.032667014204800182e+01	1.000000000000000000e+00
1.092000000000000000e+03	1.225280785574234130e+02	1.496076128358410884e+01	1.415593627269563911e-03	-4.891310207076518424e+01	3.583732103168806304e-01	0.000000000000000000e+00	0.000000000000000000e+00	5.690947072870709889e+00	1.000000000000000000e+00
1.092000000000000000e+03	5.597384257104920380e+01	1.522197272270473434e+01	-1.063658492994242095e-03	3.635441128319089188e+01	4.416103133149690274e-01	0.000000000000000000e+00	0.000000000000000000e+00	1.364927479072865957e+01	1.000000000000000000e+00
1.092000000000000000e+03	9.599676422421357813e+01	2.861521271236675901e+01	-1.341585925700702247e-03	4.627216131383779185e+01	4.215008548300708258e-01	0.000000000000000000e+00	0.000000000000000000e+00	9.256592045528595492e+00	1.000000000000000000e+00
1.093000000000000000e+03	1.715464729055504023e+01	6.860190391619005013e+00	-8.444690014066226838e-04	2.853270557482862202e+01	4.812043722264004453e-01	0.000000000000000000e+00	0.000000000000000000e+00	1.018391219589336494e+01	1.000000000000000000e+00
1.095000000000000000e+03	7.463181147337952126e+00	9.988696681934325028e+00	-1.708674338499865594e-03	5.937159191640889588e+01	2.364388225338606153e-01	0.000000000000000000e+00	0.000000000000000000e+00	1.018391219589336494e+01	1.000000000000000000e+00
1.095000000000000000e+03	9.687643750245980812e+01	7.108339868408363849e+00	1.062483023028709499e-03	-3.631246501983301300e+01	4.700976854876712796e-01	0.000000000000000000e+00	0.000000000000000000e+00	8.186717663427584668e+00	1.000000000000000000e+00
1.095000000000000000e+03	1.275337010580330883e+02	1.225324914739601034e+01	9.166322503534970632e-04	-3.110782763991222311e+01	4.057705235792911092e-01	0.000000000000000000e+00	0.000000000000000000e+00	5.690947072870709889e+00	1.000000000000000000e+00
1.095000000000000000e+03	1.350006296892282478e+02	2.942808330489650714e+01	-1.528222434492469218e-03	5.293222442011047235e+01	3.142292372429432712e-01	0.000000000000000000e+00	0.000000000000000000e+00	1.221809142975337359e+01	1.000000000000000000e+00
1.096000000000000000e+03	8.141885680934043990e+01	1.595870403478979327e+01	-1.246357001666471018e-03	4.287394813616821665e+01	4.343634064489012570e-01	0.000000000000000000e+00	0.000000000000000000e+00	6.989516427293898992e+00	1.000000000000000000e+00
1.100000000000000000e+03	8.645544233017076863e+01	1.111245330058571668e+01	-4.261372494829772893e-03	1.504637952719243970e+02	7.471780034242914148e-02	0.000000000000000000e+00	0.000000000000000000e+00	3.169150686842515441e+00	1.000000000000000000e+00
1.101000000000000000e+03	1.657485551526892209e+01	9.713640694904185580e+00	-2.255631056490610062e-03	7.888956448137169275e+01	1.444126152089287851e-01	0.000000000000000000e+00	0.000000000000000000e+00	2.150521421370744690e+01	1.000000000000000000e+00
1.102000000000000000e+03	1.341044432153301216e+02	6.022221073273358982e+00	-1.530690757921374665e-03	5.302030573876363206e+01	2.099147032260342272e-01	0.000000000000000000e+00	0.000000000000000000e+00	1.145288507829156721e+01	1.000000000000000000e+00
1.103000000000000000e+03	8.083980478770455136e+01	2.935394047237311455e+01	-1.757805685025331252e-03	6.112482803550515342e+01	2.908409191569019114e-01	0.000000000000000000e+00	0.000000000000000000e+00	1.768797537086474492e+01	1.000000000000000000e+00
1.104000000000000000e+03	2.802802720653703972e+01	2.934077651908160433e+01	-1.140219145167257813e-03	3.908645325199228182e+01	3.940965380611652913e-01	0.000000000000000000e+00	0.000000000000000000e+00	9.961914049844255103e+00	1.000000000000000000e+00
1.105000000000000000e+03	8.859045623277560821e+01	1.345451045437134496e+01	-1.678338972565799085e-03	5.828908425067575649e+01	3.146077978300027000e-01	0.000000000000000000e+00	0.000000000000000000e+00	3.169150686842515441e+00	1.000000000000000000e+00
1.105000000000000000e+03	1.380950232070927939e+02	1.675738981651615234e+01	-1.006969038190322569e-03	3.433146652871340621e+01	4.413795819824951616e-01	0.000000000000000000e+00	0.000000000000000000e+00	8.455468332433381917e+00	1.000000000000000000e+00
1.106000000000000000e+03	1.300488084641634146e+02	1.935611508699967587e+01	-2.742358074533953090e-03	9.625825979549868805e+01	1.899250071054277011e-01	0.000000000000000000e+00	0.000000000000000000e+00	8.455468332433381917e+00	1.000000000000000000e+00
1.109000000000000000e+03	2.557748994726569336e+01	1.755160516423537942e+01	-1.600920371826266208e-03	5.552642666635556878e+01	2.538769034768145749e-01	0.000000000000000000e+00	0.000000000000000000e+00	8.291486026539420351e+00	1.000000000000000000e+00
1.109000000000000000e+03	8.298252033352373758e+01	3.106918208756835753e+01	-1.887873628168537351e-03	6.576626027748594083e+01	2.019937577543796658e-01	0.000000000000000000e+00	0.000000000000000000e+00	1.613554995302961714e+01	1.000000000000000000e+00
1.110000000000000000e+03	4.302984602295230587e+01	1.704139063681543220e+01	-1.643935605386477941e-03	5.706141128376341953e+01	2.510882882696786611e-01	0.000000000000000000e+00	0.000000000000000000e+00	1.263631465914099472e+01	1.000000000000000000e+00
1.111000000000000000e+03	3.625056162845458374e+01	4.821228994389016975e+00	-1.902905449250267720e-03	6.630266592316924346e+01	3.173395200569713026e-01	0.000000000000000000e+00	0.000000000000000000e+00	1.397465732919810222e+01	1.000000000000000000e+00
1.112000000000000000e+03	1.076394817319235813e+02	2.987686476470174668e+01	-5.807488357391739006e-03	2.056364368999387580e+02	6.048471839924440818e-02	0.000000000000000000e+00	0.000000000000000000e+00	1.835557579427712227e+01	1.000000000000000000e+00
1.113000000000000000e+03	1.359692394690890751e+02	1.345260453949295965e+01	-1.560737502290315435e-03	5.409251403782937473e+01	2.832325376160408359e-01	0.000000000000000000e+00	0.000000000000000000e+00	1.360804118085235181e+01	1.000000000000000000e+00
1.113000000000000000e+03	7.151381673515012949e+01	1.971908032329477578e+01	1.817468956621803291e-03	-6.325389247488839572e+01	4.042603214768020203e-01	0.000000000000000000e+00	0.000000000000000000e+00	1.613554995302961714e+01	1.000000000000000000e+00
1.115000000000000000e+03	8.658179388694532008e+01	7.127411694959705279e+00	-9.289265942102599384e-04	3.154654730128143925e+01	4.830855722716408396e-01	0.000000000000000000e+00	0.000000000000000000e+00	6.514695740278397373e+00	1.000000000000000000e+00
1.115000000000000000e+03	1.060909712721361444e+02	1.158672320988099003e+01	-1.083086090247428052e-03	3.704767877167477508e+01	3.866877907106759382e-01	0.000000000000000000e+00	0.000000000000000000e+00	1.366504711358993873e+01	1.000000000000000000e+00
1.115000000000000000e+03	1.446206581308786667e+02	2.395649619536090569e+01	-9.289320739740667158e-04	3.154674284487040126e+01	4.965264042973348557e-01	0.000000000000000000e+00	0.000000000000000000e+00	1.360804118085235181e+01	1.000000000000000000e+00
1.115000000000000000e+03	4.317677884028039159e+01	2.967685101275795745e+01	-8.979729321684515059e-04	3.044197594006566732e+01	4.746882892885216920e-01	0.000000000000000000e+00	0.000000000000000000e+00	1.234602751495389406e+01	1.000000000000000000e+00
1.117000000000000000e+03	3.410717662437711084e+01	2.130029378169453480e+01	-1.442548581288107586e-03	4.987498083688844730e+01	2.233535978828469215e-01	0.000000000000000000e+00	0.000000000000000000e+00	1.234602751495389406e+01	1.000000000000000000e+00
1.120000000000000000e+03	9.922040347239985181e+01	2.811304453348437704e+01	-1.640401625865545035e-03	5.693530237410765693e+01	2.577369264413845729e-01	0.000000000000000000e+00	0.000000000000000000e+00	1.134230419978942095e+01	1.000000000000000000e+00
1.121000000000000000e+03	6.133976297262366728e+01	7.297249374862124327e+00	-1.455370340790672476e-03	5.033252115401798221e+01	2.897227991971010885e-01	0.000000000000000000e+00	0.000000000000000000e+00	2.821493908659647332e+01	1.000000000000000000e+00
1.122000000000000000e+03	3.314626923880266673e+01	8.397112430585657705e+00	-2.455060254399532484e-03	8.600613053752670112e+01	2.378174443030079965e-01	0.000000000000000000e+00	0.000000000000000000e+00	1.293891154553795708e+01	1.000000000000000000e+00
1.124000000000000000e+03	2.971119655631265033e+01	3.259198378324779810e+01	-1.933919373981268569e-03	6.740938773884631985e+01	2.877731743584840407e-01	0.000000000000000000e+00	0.000000000000000000e+00	5.959775190771193998e+00	1.000000000000000000e+00
1.125000000000000000e+03	8.864833317258843692e+01	3.222147417708375627e+01	1.149152911913831196e-03	-3.940525181232799667e+01	3.391201722594451295e-01	0.000000000000000000e+00	0.000000000000000000e+00	1.134230419978942095e+01	1.000000000000000000e+00
1.126000000000000000e+03	1.039325575936396433e+02	1.189351453834458461e+01	-9.206501607042664797e-04	3.125120546381551279e+01	4.898004746005262255e-01	0.000000000000000000e+00	0.000000000000000000e+00	1.453630180921912363e+01	1.000000000000000000e+00
1.126000000000000000e+03	1.041071696101293753e+02	2.897567883230586006e+01	9.677393539424157531e-04	-3.293156800713467192e+01	4.741788186699187335e-01	0.000000000000000000e+00	0.000000000000000000e+00	1.579591122483363641e+01	1.000000000000000000e+00
1.127000000000000000e+03	1.313833577212417367e+02	1.025075869351804947e+01	-1.189358570422836305e-03	4.083997765794473622e+01	3.271888493504109263e-01	0.000000000000000000e+00	0.000000000000000000e+00	8.448459851579618984e+00	1.000000000000000000e+00
1.127000000000000000e+03	2.649784034937552946e+01	2.274260565237997511e+01	-1.488137055991062101e-03	5.150179072743964781e+01	3.069354180223837769e-01	0.000000000000000000e+00	0.000000000000000000e+00	8.642733044032530287e+00	1.000000000000000000e+00
1.127000000000000000e+03	3.341566877718215522e+01	2.792338593278584469e+01	-1.387815623407798182e-03	4.792185303871188040e+01	3.737574256376717807e-01	0.000000000000000000e+00	0.000000000000000000e+00	4.581047220668024167e+00	1.000000000000000000e+00
1.128000000000000000e+03	1.183828113938105275e+02	1.031419968710241974e+01	-1.594795730900763504e-03	5.530787084717970004e+01	3.340515349536866685e-01	0.000000000000000000e+00	0.000000000000000000e+00	7.671398791903918379e+00	1.000000000000000000e+00
1.128000000000000000e+03	5.556926314412785217e+01	1.104570546744003146e+01	1.314596543042585415e-03	-4.530905397291046199e+01	3.690828010087819910e-01	0.000000000000000000e+00	0.000000000000000000e+00	2.411587948036551410e+01	1.000000000000000000e+00
1.128000000000000000e+03	1.244245547498303495e+02	1.504153473387192541e+01	-1.404634043823263035e-03	4.852201290046644289e+01	4.294668739476107389e-01	0.000000000000000000e+00	0.000000000000000000e+00	7.671398791903918379e+00	1.000000000000000000e+00
1.130000000000000000e+03	6.061970575457303667e+00	5.983729466154875887e+00	-9.331994279184957844e-04	3.169902198227330103e+01	4.326664217971830650e-01	0.000000000000000000e+00	0.000000000000000000e+00	8.366616301231857733e+00	1.000000000000000000e+00
1.132000000000000000e+03	9.615125182303037832e+01	3.093764220719761582e+01	-1.013842892479320523e-03	3.457675778305811320e+01	4.554222640927075849e-01	0.000000000000000000e+00	0.000000000000000000e+00	1.939582403896165275e+01	1.000000000000000000e+00
1.133000000000000000e+03	3.180943946593533767e+01	6.916974198307014099e+00	-1.336015069842627200e-03	4.607336713465539191e+01	4.271080976435297494e-01	0.000000000000000000e+00	0.000000000000000000e+00	1.655658403128411393e+01	1.000000000000000000e+00
1.133000000000000000e+03	1.391430241165956545e+02	2.624241572473858142e+01	-1.539652224314947771e-03	5.334009275199226607e+01	3.461626858939490514e-01	0.000000000000000000e+00	0.000000000000000000e+00	1.849575831027121353e+01	1.000000000000000000e+00
1.133000000000000000e+03	1.876202376696174312e+01	2.633203129345436011e+01	1.184005291305198189e-03	-4.064894763397048649e+01	4.561513291544558868e-01	0.000000000000000000e+00	0.000000000000000000e+00	3.535131091760413291e+00	1.000000000000000000e+00
1.134000000000000000e+03	1.149733047085060633e+02	2.625487429422999242e+01	-1.828754354320360738e-03	6.365660822079659198e+01	2.728273499999858132e-01	0.000000000000000000e+00	0.000000000000000000e+00	1.939582403896165275e+01	1.000000000000000000e+00
1.136000000000000000e+03	1.583727753873720090e+01	2.434632956952463445e+01	-1.703491458755924644e-03	5.918664253865675562e+01	2.942649948780879932e-01	0.000000000000000000e+00	0.000000000000000000e+00	3.535131091760413291e+00	1.000000000000000000e+00
1.137000000000000000e+03	7.859369083921316701e+01	4.761011387467339873e+00	-2.119506578774077443e-03	7.403200677323849277e+01	1.273476431251959751e-01	0.000000000000000000e+00	0.000000000000000000e+00	1.963426571321715741e+01	1.000000000000000000e+00
1.137000000000000000e+03	1.149087847305738386e+01	2.010064509129708199e+01	-1.144151640847761078e-03	3.922678308117119172e+01	4.423044350173683803e-01	0.000000000000000000e+00	0.000000000000000000e+00	6.075937913343482322e+00	1.000000000000000000e+00
1.137000000000000000e+03	6.959735676843280316e+01	3.214398491958132098e+01	-1.028210939436711253e-03	3.508947686502978058e+01	4.181218069692922423e-01	0.000000000000000000e+00	0.000000000000000000e+00	6.684279267273327108e+00	1.000000000000000000e+00
1.138000000000000000e+03	9.863762121630473700e+01	1.325232549059165876e+01	-1.277890640063162253e-03	4.399921576495066944e+01	3.233865522379680835e-01	0.000000000000000000e+00	0.000000000000000000e+00	1.512208132046959719e+01	1.000000000000000000e+00
1.141000000000000000e+03	8.676268869496738034e+01	2.261519476643760029e+01	-2.702743159114616954e-03	9.484461442487722138e+01	2.383119834105912327e-01	0.000000000000000000e+00	0.000000000000000000e+00	4.289423151166747772e+00	1.000000000000000000e+00
1.141000000000000000e+03	7.417154510941514900e+01	2.726993215580031915e+01	-1.204212056606881803e-03	4.137001948081372404e+01	3.228408394871759013e-01	0.000000000000000000e+00	0.000000000000000000e+00	6.684279267273327108e+00	1.000000000000000000e+00
1.141000000000000000e+03	6.561216890707241234e+00	9.006968487379156230e+00	-9.590692318773553181e-04	3.262217752149922489e+01	4.418519150708650756e-01	0.000000000000000000e+00	0.000000000000000000e+00	8.506140263240624222e+00	1.000000000000000000e+00
1.142000000000000000e+03	2.655513436621349754e+01	2.735110907312799355e+01	8.323308514399061506e-04	-2.809955964161826003e+01	4.521061118380410582e-01	0.000000000000000000e+00	0.000000000000000000e+00	7.191281641762950372e+00	1.000000000000000000e+00
1.143000000000000000e+03	1.250586552164086100e+02	1.018943743170979133e+01	9.571652336039347545e-04	-3.255423396245331702e+01	4.553903652477384600e-01	0.000000000000000000e+00	0.000000000000000000e+00	1.719000831256634854e+01	1.000000000000000000e+00
1.143000000000000000e+03	3.374566359784535763e+01	2.745513320592693418e+01	8.815531569514378296e-04	-2.985604160254473882e+01	4.541966697144355081e-01	0.000000000000000000e+00	0.000000000000000000e+00	7.191281641762950372e+00	1.000000000000000000e+00
1.143000000000000000e+03	1.280082792400006895e+02	2.712449290565343674e+01	-1.235431214963449544e-03	4.248406499165984940e+01	3.635353359014275032e-01	0.000000000000000000e+00	0.000000000000000000e+00	1.719000831256634854e+01	1.000000000000000000e+00
1.144000000000000000e+03	4.760872177573562425e+01	8.162963192444994576e+00	-1.383100913032816190e-03	4.775361013260280885e+01	4.455569099843924574e-01	0.000000000000000000e+00	0.000000000000000000e+00	4.562542880767066045e+00	1.000000000000000000e+00
1.144000000000000000e+03	8.269774654400517022e+01	2.398464585322237141e+01	-1.429365366076209426e-03	4.940454209034729871e+01	3.414874286105589185e-01	0.000000000000000000e+00	0.000000000000000000e+00	3.777857347845977820e+00	1.000000000000000000e+00
1.146000000000000000e+03	8.999223216604914199e+00	1.715623516192148657e+01	-1.542238454266993191e-03	5.343238152657051643e+01	2.849247628282164380e-01	0.000000000000000000e+00	0.000000000000000000e+00	8.506140263240624222e+00	1.000000000000000000e+00
1.147000000000000000e+03	8.109039909331217189e+01	2.755019678252256199e+01	1.077076881970602832e-03	-3.683324212901851524e+01	3.970124443595166586e-01	0.000000000000000000e+00	0.000000000000000000e+00	3.911102051427798543e+00	1.000000000000000000e+00
1.150000000000000000e+03	2.152526765496136463e+01	1.576249365271513803e+01	-2.917887293609942433e-03	1.025219628812929074e+02	1.438006809342656789e-01	0.000000000000000000e+00	0.000000000000000000e+00	1.260334497925710906e+01	1.000000000000000000e+00
1.151000000000000000e+03	8.440402207438333448e+01	1.638792542992698387e+01	-2.009280147063521090e-03	7.009861241259588382e+01	1.996373218228987279e-01	0.000000000000000000e+00	0.000000000000000000e+00	4.463708549913700807e+00	1.000000000000000000e+00
1.152000000000000000e+03	1.399850694333601098e+02	6.740940156095177827e+00	-1.600348494489298168e-03	5.550601940960869030e+01	2.085900466445388401e-01	0.000000000000000000e+00	0.000000000000000000e+00	3.330407251104866617e+01	1.000000000000000000e+00
1.152000000000000000e+03	6.107466823169547609e+01	2.998410661707937663e+01	-2.147377517660591702e-03	7.502657216141962238e+01	2.310048688064918476e-01	0.000000000000000000e+00	0.000000000000000000e+00	1.398591449831040023e+01	1.000000000000000000e+00
1.152000000000000000e+03	8.558881263586853549e+01	2.823761250488755437e+01	-1.834624458686202279e-03	6.386608098563774405e+01	2.118049718637641243e-01	0.000000000000000000e+00	0.000000000000000000e+00	4.550633447687154387e+00	1.000000000000000000e+00
1.153000000000000000e+03	6.834234093992634484e+01	1.803476614322537941e+01	1.358220567713728068e-03	-4.686576310308158355e+01	3.315598958280940867e-01	0.000000000000000000e+00	0.000000000000000000e+00	1.389259266524822856e+01	1.000000000000000000e+00
1.154000000000000000e+03	1.067756413974105385e+02	9.249950986337594827e+00	-2.287320752288689914e-03	8.002040096775964173e+01	1.565458048787834455e-01	0.000000000000000000e+00	0.000000000000000000e+00	2.348276027837825097e+01	1.000000000000000000e+00
1.155000000000000000e+03	7.995477506744489915e+01	1.040879049439517345e+01	-1.779763092948539668e-03	6.190837099484060957e+01	2.820382702092034677e-01	0.000000000000000000e+00	0.000000000000000000e+00	7.452909063315317439e+00	1.000000000000000000e+00
1.156000000000000000e+03	5.554290008329709138e+01	4.877247915071862394e+00	-1.598574629944261860e-03	5.544271963032969097e+01	2.218714862246954356e-01	0.000000000000000000e+00	0.000000000000000000e+00	1.835608814989027593e+01	1.000000000000000000e+00
1.156000000000000000e+03	1.891747823100583759e+01	8.210651172286183908e+00	-2.005336481477148006e-03	6.995788398895940929e+01	3.234234270188569571e-01	0.000000000000000000e+00	0.000000000000000000e+00	3.677680115417192042e+01	1.000000000000000000e+00
1.158000000000000000e+03	1.360489461665627289e+02	1.073466199407744881e+01	-2.126190444914684112e-03	7.427051836230806714e+01	1.523628461852817306e-01	0.000000000000000000e+00	0.000000000000000000e+00	1.862698487598176200e+01	1.000000000000000000e+00
1.163000000000000000e+03	1.244998843058095872e+02	2.534916628627123103e+01	-1.950459382443634794e-03	6.799961256061764914e+01	2.229413828667700104e-01	0.000000000000000000e+00	0.000000000000000000e+00	1.862698487598176200e+01	1.000000000000000000e+00
1.163000000000000000e+03	7.826750437481469191e+01	2.592707532943262549e+01	-1.139480047399101361e-03	3.906007878855266569e+01	4.444548561694072752e-01	0.000000000000000000e+00	0.000000000000000000e+00	1.918892322435958420e+01	1.000000000000000000e+00
1.164000000000000000e+03	7.671937571420897939e+00	1.182689444647663102e+01	1.331486040629475693e-03	-4.591175020040703458e+01	4.163835851545213407e-01	0.000000000000000000e+00	0.000000000000000000e+00	1.498800251276652595e+01	1.000000000000000000e+00
1.164000000000000000e+03	6.290180830393946820e+01	1.443315699111751549e+01	-3.120896759616662713e-03	1.097662896399121593e+02	1.172712852937466410e-01	0.000000000000000000e+00	0.000000000000000000e+00	7.427389548567729705e+00	1.000000000000000000e+00
1.166000000000000000e+03	1.230377645611381254e+01	2.608123721873177203e+01	-1.842778001151342037e-03	6.415703749628535491e+01	2.093509519213218040e-01	0.000000000000000000e+00	0.000000000000000000e+00	1.498800251276652595e+01	1.000000000000000000e+00
1.168000000000000000e+03	1.076434929020685018e+02	6.634673607586723421e+00	-1.763017944318502703e-03	6.131082581291487088e+01	2.821554256596220389e-01	0.000000000000000000e+00	0.000000000000000000e+00	2.518670616370176418e+01	1.000000000000000000e+00
1.169000000000000000e+03	6.013166022604200833e+01	2.132462963001655964e+01	-1.599784012221467690e-03	5.548587604349848590e+01	3.190340636799737783e-01	0.000000000000000000e+00	0.000000000000000000e+00	7.427389548567729705e+00	1.000000000000000000e+00
1.170000000000000000e+03	2.179007053438429864e+01	1.363995078400455974e+01	-1.616424282258980714e-03	5.607967866696538550e+01	2.790112517312935969e-01	0.000000000000000000e+00	0.000000000000000000e+00	1.564529908599886987e+01	1.000000000000000000e+00
1.176000000000000000e+03	1.366547055104099684e+02	3.157757190421907367e+01	1.026448478860660009e-03	-3.502658403267447795e+01	4.893226889594211038e-01	0.000000000000000000e+00	0.000000000000000000e+00	1.495765299939618487e+01	1.000000000000000000e+00
1.180000000000000000e+03	6.343261038679151653e+01	2.699408257779479925e+01	-2.507614066531569340e-03	8.788149622851848619e+01	1.119299935554427528e-01	0.000000000000000000e+00	0.000000000000000000e+00	1.458566854966350235e+01	1.000000000000000000e+00
1.180000000000000000e+03	2.785433192466355123e+01	1.743237963840848792e+01	-3.966387826942941244e-03	1.399373633523200056e+02	5.757772501177904623e-02	0.000000000000000000e+00	0.000000000000000000e+00	1.485298406617077305e+01	1.000000000000000000e+00
1.180000000000000000e+03	7.796025400982966858e+01	2.569435268176180998e+01	-1.038698138057934884e-03	3.546370913650508783e+01	4.026959486003246491e-01	0.000000000000000000e+00	0.000000000000000000e+00	1.458566854966350235e+01	1.000000000000000000e+00
1.181000000000000000e+03	1.043164662834215761e+02	2.351527337300117892e+01	-3.975397467553482347e-03	1.402588694468107917e+02	1.120750149823849240e-01	0.000000000000000000e+00	0.000000000000000000e+00	1.731256374595168879e+01	1.000000000000000000e+00
1.182000000000000000e+03	1.292755041511822469e+02	2.461272457759449139e+01	-2.390502080076737854e-03	8.370239308659057542e+01	1.594896872990162473e-01	0.000000000000000000e+00	0.000000000000000000e+00	7.769467151428539609e+00	1.000000000000000000e+00
1.184000000000000000e+03	1.347957672071386241e+02	3.149530606440739788e+01	-2.281886951461394811e-03	7.982649755276874259e+01	1.765224976866019979e-01	0.000000000000000000e+00	0.000000000000000000e+00	8.822881169412664093e+00	1.000000000000000000e+00
1.184000000000000000e+03	1.363875043449603019e+01	1.312791932771570202e+01	-2.195977872503897688e-03	7.676086001506136824e+01	2.184345599094843493e-01	0.000000000000000000e+00	0.000000000000000000e+00	1.485298406617077305e+01	1.000000000000000000e+00
1.189000000000000000e+03	1.106398599498076010e+02	2.069820452578614223e+01	-1.651344135138725850e-03	5.732578225809256622e+01	2.633561259229161289e-01	0.000000000000000000e+00	0.000000000000000000e+00	1.434275325740855500e+01	1.000000000000000000e+00
1.190000000000000000e+03	9.650279951516056087e+01	1.827785470188858241e+01	-2.165161949338927430e-03	7.566120382086126028e+01	1.605746194234402013e-01	0.000000000000000000e+00	0.000000000000000000e+00	3.833082354884440157e+00	1.000000000000000000e+00
1.190000000000000000e+03	1.262338660367378651e+02	6.836818078564588674e+00	-2.178229281690501062e-03	7.612750732522661679e+01	2.091795364627514475e-01	0.000000000000000000e+00	0.000000000000000000e+00	2.086410937659298881e+01	1.000000000000000000e+00
1.191000000000000000e+03	6.917139777530140066e+01	4.247878760875227755e+00	-9.782823713456337365e-04	3.330779215368847446e+01	3.574512520111293723e-01	0.000000000000000000e+00	0.000000000000000000e+00	2.170708186413971319e+01	1.000000000000000000e+00
1.192000000000000000e+03	8.220310724877354858e+01	2.160794648123506434e+01	-1.489061441910950181e-03	5.153477713830245222e+01	2.334579170606985166e-01	0.000000000000000000e+00	0.000000000000000000e+00	1.226722532322313342e+01	1.000000000000000000e+00
1.193000000000000000e+03	1.376596303129312275e+02	2.772791832792236377e+01	-2.273347423300436584e-03	7.952176726812101037e+01	1.877633842763393179e-01	0.000000000000000000e+00	0.000000000000000000e+00	2.381147116252695994e+01	1.000000000000000000e+00
1.194000000000000000e+03	5.352977236086609025e+01	2.807019041346129384e+01	-2.134397044816900742e-03	7.456336821033900719e+01	1.991237498288380703e-01	0.000000000000000000e+00	0.000000000000000000e+00	1.754695819497591813e+01	1.000000000000000000e+00
1.195000000000000000e+03	9.324349945984704391e+01	1.626055861832530169e+01	1.002313166690422435e-03	-3.416532326872225411e+01	4.530147197898316547e-01	0.000000000000000000e+00	0.000000000000000000e+00	3.833082354884440157e+00	1.000000000000000000e+00
1.199000000000000000e+03	6.927862542874899532e+01	2.033266051416735110e+01	-1.793495057047557852e-03	6.239839166691913874e+01	2.320382626539037041e-01	0.000000000000000000e+00	0.000000000000000000e+00	1.135562613883325689e+01	1.000000000000000000e+00
1.201000000000000000e+03	5.804747396192561837e+01	1.865591314672518664e+01	-1.369024428309230683e-03	4.725129535410381010e+01	3.571167195207363143e-01	0.000000000000000000e+00	0.000000000000000000e+00	1.135562613883325689e+01	1.000000000000000000e+00
1.205000000000000000e+03	2.365369431353433427e+01	1.910025111973365952e+01	-1.970037144022758566e-03	6.869823861422649713e+01	2.309558417023732657e-01	0.000000000000000000e+00	0.000000000000000000e+00	3.439664976035241750e+01	1.000000000000000000e+00
1.205000000000000000e+03	1.392230577631372910e+02	2.609211112174072511e+01	-2.060671692289297967e-03	7.193250298710516688e+01	2.038353585887940911e-01	0.000000000000000000e+00	0.000000000000000000e+00	1.282401931489218150e+01	1.000000000000000000e+00
1.207000000000000000e+03	9.865607079104607635e+01	3.181433248496011146e+01	-1.999783330327031122e-03	6.975972159652143034e+01	2.597822748645307600e-01	0.000000000000000000e+00	0.000000000000000000e+00	2.720318021443877754e+01	1.000000000000000000e+00
1.208000000000000000e+03	1.271445846472828549e+02	2.178328778139485422e+01	-1.655578818654514835e-03	5.747689556187663129e+01	2.191483596554280044e-01	0.000000000000000000e+00	0.000000000000000000e+00	1.173715540072549146e+01	1.000000000000000000e+00
1.210000000000000000e+03	1.159781289576927321e+02	1.083912534294257668e+01	-1.790601841890534021e-03	6.229514822515876205e+01	2.368416040026850578e-01	0.000000000000000000e+00	0.000000000000000000e+00	6.881848333455623745e+00	1.000000000000000000e+00
1.211000000000000000e+03	4.990623910714559486e+01	1.161186296706580556e+01	-1.662559973387252397e-03	5.772601579765301949e+01	2.964252517843715129e-01	0.000000000000000000e+00	0.000000000000000000e+00	2.355685416269456667e+01	1.000000000000000000e+00
1.213000000000000000e+03	2.646541752734558273e+01	1.394708494932839926e+01	-1.891997051044824263e-03	6.591340328154073802e+01	2.382680736947971889e-01	0.000000000000000000e+00	0.000000000000000000e+00	1.714319710611709979e+01	1.000000000000000000e+00
1.215000000000000000e+03	9.259810822634139527e+01	5.550856761766206127e+00	-2.113130194614565305e-03	7.380446757864517338e+01	2.799294972042287721e-01	0.000000000000000000e+00	0.000000000000000000e+00	8.431705814893392770e+00	1.000000000000000000e+00
1.215000000000000000e+03	1.440518830416123706e+02	2.429966511847138833e+01	-1.591676125634872933e-03	5.519654874802559874e+01	3.597114031161519065e-01	0.000000000000000000e+00	0.000000000000000000e+00	5.293982411020633272e+00	1.000000000000000000e+00
1.216000000000000000e+03	1.203860418733651194e+01	4.686617149496792756e+00	-1.849178479504030598e-03	6.438543648432471400e+01	2.343324383430089863e-01	0.000000000000000000e+00	0.000000000000000000e+00	1.714319710611709979e+01	1.000000000000000000e+00
1.217000000000000000e+03	1.408629206948553758e+02	2.007393808999901452e+01	-1.221629808004146131e-03	4.199156627370072670e+01	4.194046172716039411e-01	0.000000000000000000e+00	0.000000000000000000e+00	5.293982411020633272e+00	1.000000000000000000e+00
1.219000000000000000e+03	1.229661345147754474e+02	3.265829090841229743e+01	-2.730140205922266042e-03	9.582226912837379018e+01	2.455101586482238973e-01	0.000000000000000000e+00	0.000000000000000000e+00	2.187832012367051604e+01	1.000000000000000000e+00
1.220000000000000000e+03	6.195297765130023748e+01	7.545101657432058850e+00	-1.397573506965213994e-03	4.827005993937009265e+01	2.934666581830779331e-01	0.000000000000000000e+00	0.000000000000000000e+00	8.322002128582761671e+00	1.000000000000000000e+00
1.220000000000000000e+03	9.125222966252319168e+01	1.387445417156214589e+01	-2.773281855112159737e-03	9.736176484640580497e+01	1.807583152045472152e-01	0.000000000000000000e+00	0.000000000000000000e+00	8.431705814893392770e+00	1.000000000000000000e+00
1.222000000000000000e+03	2.175988223589195414e+01	1.657535246592085798e+01	-1.300526875897191565e-03	4.480698247747157836e+01	4.049064423464512341e-01	0.000000000000000000e+00	0.000000000000000000e+00	8.037272281674026075e+00	1.000000000000000000e+00
1.222000000000000000e+03	2.844121904650567956e+01	2.104273247582639783e+01	-1.867030901385536082e-03	6.502249435205028760e+01	3.295072243813130797e-01	0.000000000000000000e+00	0.000000000000000000e+00	8.037272281674026075e+00	1.000000000000000000e+00
1.224000000000000000e+03	7.018839831612177704e+01	8.742417781756103068e+00	-1.570585698985602031e-03	5.444394373343504157e+01	2.771041116176653496e-01	0.000000000000000000e+00	0.000000000000000000e+00	8.322002128582761671e+00	1.000000000000000000e+00
1.225000000000000000e+03	6.882483616491566636e+01	1.704129273986773541e+01	1.644083125074343853e-03	-5.706667547583904820e+01	2.873844890013879105e-01	0.000000000000000000e+00	0.000000000000000000e+00	8.410150254934460889e+00	1.000000000000000000e+00
1.229000000000000000e+03	3.019262317826139963e+01	2.007510843430453562e+01	-1.522994167707246264e-03	5.274565542055388079e+01	2.378901127212535993e-01	0.000000000000000000e+00	0.000000000000000000e+00	2.489833205641437530e+01	1.000000000000000000e+00
1.232000000000000000e+03	9.308937068919129842e+01	3.137664783209061525e+01	-1.177490079001372938e-03	4.041645440220598573e+01	3.686905233986045305e-01	0.000000000000000000e+00	0.000000000000000000e+00	6.390403461608177338e+01	1.000000000000000000e+00
1.234000000000000000e+03	8.107324095732511893e+00	5.707184594626429686e+00	-1.369648866432173406e-03	4.727357822540098908e+01	2.832283271149590442e-01	0.000000000000000000e+00	0.000000000000000000e+00	1.376847831965779356e+01	1.000000000000000000e+00
1.234000000000000000e+03	5.310081073148824160e+00	1.918852083075278614e+01	-1.692476471623564687e-03	5.879357630584295435e+01	3.262780334209011146e-01	0.000000000000000000e+00	0.000000000000000000e+00	5.358411208797845049e+00	1.000000000000000000e+00
1.236000000000000000e+03	1.053922419604296223e+01	2.035840667255929404e+01	-1.816262836821711879e-03	6.321085248215420194e+01	2.705683910858959207e-01	0.000000000000000000e+00	0.000000000000000000e+00	5.358411208797845049e+00	1.000000000000000000e+00
1.238000000000000000e+03	9.584152644843793212e+01	2.468097441007822113e+01	1.293214898294923684e-03	-4.454605693520755239e+01	3.193363274808466157e-01	0.000000000000000000e+00	0.000000000000000000e+00	2.280185946274300335e+01	1.000000000000000000e+00
1.240000000000000000e+03	1.392979318111468672e+02	2.841651688786774343e+01	-2.232523801596861951e-03	7.806498960691990874e+01	2.281868361945046386e-01	0.000000000000000000e+00	0.000000000000000000e+00	2.206343420019041446e+01	1.000000000000000000e+00
1.240000000000000000e+03	1.183981579041622325e+02	2.134583238471981659e+01	-1.887023713278034986e-03	6.573593134108250524e+01	2.285719766322049651e-01	0.000000000000000000e+00	0.000000000000000000e+00	2.206343420019041446e+01	1.000000000000000000e+00
1.241000000000000000e+03	6.151463435864052975e+00	6.174597018798685610e+00	-1.983817061297943850e-03	6.918997047979812010e+01	2.811750160927289910e-01	0.000000000000000000e+00	0.000000000000000000e+00	1.024823673216919850e+01	1.000000000000000000e+00
1.242000000000000000e+03	3.168472158894745050e+01	1.654852097833936497e+01	-1.523665784579319267e-03	5.276962185016725471e+01	2.942219957599051527e-01	0.000000000000000000e+00	0.000000000000000000e+00	1.731201622512125837e+01	1.000000000000000000e+00
1.245000000000000000e+03	1.543699165881701241e+01	2.863856950036478111e+01	1.112149067773741040e-03	-3.808478167096544098e+01	3.234149327938463658e-01	0.000000000000000000e+00	0.000000000000000000e+00	4.161080398395502478e+00	1.000000000000000000e+00
1.246000000000000000e+03	1.565403702609627601e+01	1.001223317674840629e+01	-1.156898547968065842e-03	3.968165231538809223e+01	3.784910283912692464e-01	0.000000000000000000e+00	0.000000000000000000e+00	1.024823673216919850e+01	1.000000000000000000e+00
1.247000000000000000e+03	1.099083073234273797e+02	2.097677686406186481e+01	-9.341570797646071584e-04	3.173319547689249376e+01	4.666685017816794012e-01	0.000000000000000000e+00	0.000000000000000000e+00	7.157650757687251009e+00	1.000000000000000000e+00
1.248000000000000000e+03	1.377901652751617689e+02	2.487975072009844624e+01	-1.893829480620514826e-03	6.597879293488833241e+01	2.397105167098299017e-01	0.000000000000000000e+00	0.000000000000000000e+00	6.875245179447722954e+00	1.000000000000000000e+00
1.249000000000000000e+03	1.221927678784688709e+02	1.562447158067135433e+01	-1.455301812461919997e-03	5.033007574289764818e+01	3.330602075316706490e-01	0.000000000000000000e+00	0.000000000000000000e+00	6.319406207693431199e+00	1.000000000000000000e+00
1.249000000000000000e+03	8.381593989820436263e+01	2.094083950239243208e+01	-9.588930297696778753e-04	3.261588980660256709e+01	4.404813765451389695e-01	0.000000000000000000e+00	0.000000000000000000e+00	2.393006499624065597e+01	1.000000000000000000e+00
1.249000000000000000e+03	1.302931356137465713e+01	3.203233971371270883e+01	-1.240651113562995546e-03	4.267033537523259668e+01	4.170798768292578451e-01	0.000000000000000000e+00	0.000000000000000000e+00	4.161080398395502478e+00	1.000000000000000000e+00
1.250000000000000000e+03	3.028258047208540304e+01	2.002117729732164264e+01	1.698475145975222433e-03	-5.900763704880613858e+01	3.033158627612361213e-01	0.000000000000000000e+00	0.000000000000000000e+00	8.466499116668515512e+00	1.000000000000000000e+00
1.253000000000000000e+03	6.017227879546613423e+01	2.463208595625670938e+01	-2.162139566100325892e-03	7.555335105812615382e+01	2.100710133177040584e-01	0.000000000000000000e+00	0.000000000000000000e+00	1.739159764822478493e+01	1.000000000000000000e+00
1.253000000000000000e+03	1.425600136829121141e+02	1.992823151437979590e+01	-9.221107240457688354e-04	3.130332519155842164e+01	4.603579202315846164e-01	0.000000000000000000e+00	0.000000000000000000e+00	6.875245179447722954e+00	1.000000000000000000e+00
1.254000000000000000e+03	4.306738445999332754e+01	2.148720781393575407e+01	-1.904765019885573760e-03	6.636902409640065059e+01	2.056354064710758101e-01	0.000000000000000000e+00	0.000000000000000000e+00	4.881967571511357740e+00	1.000000000000000000e+00
1.254000000000000000e+03	1.135265700634480481e+02	6.831807550454977118e+00	-1.667445895838525144e-03	5.790036835101189183e+01	2.049764389024429923e-01	0.000000000000000000e+00	0.000000000000000000e+00	1.234560348129375917e+01	1.000000000000000000e+00
1.255000000000000000e+03	2.557863626853297134e+01	2.706067417013963095e+01	-2.451629059266095378e-03	8.588368945530456244e+01	1.541897202581705706e-01	0.000000000000000000e+00	0.000000000000000000e+00	8.466499116668515512e+00	1.000000000000000000e+00
1.258000000000000000e+03	4.141890130562188688e+01	1.689198087078679933e+01	-1.910541357824964296e-03	6.657515083681467161e+01	2.854036346877789621e-01	0.000000000000000000e+00	0.000000000000000000e+00	4.881967571511357740e+00	1.000000000000000000e+00
1.258000000000000000e+03	1.259336703440031044e+02	1.873278998220893499e+01	-1.458777390438318906e-03	5.045410061243383382e+01	3.199441462185712570e-01	0.000000000000000000e+00	0.000000000000000000e+00	3.650841291195681571e+00	1.000000000000000000e+00
1.260000000000000000e+03	1.360527939357390608e+02	2.285360594543173107e+01	-1.623559581855865035e-03	5.633429951207791930e+01	2.733702590131239507e-01	0.000000000000000000e+00	0.000000000000000000e+00	8.111406883399213896e+00	1.000000000000000000e+00
1.263000000000000000e+03	4.938027799153521613e+01	5.074905350369710355e+00	1.275049053718545992e-03	-4.389781468056700220e+01	3.797804521172654102e-01	0.000000000000000000e+00	0.000000000000000000e+00	1.424874705334630853e+01	1.000000000000000000e+00
1.263000000000000000e+03	1.295193987391019164e+02	1.804635425318439701e+01	-2.883910908897407369e-03	1.013095266448170548e+02	1.558394339793129912e-01	0.000000000000000000e+00	0.000000000000000000e+00	3.650841291195681571e+00	1.000000000000000000e+00
1.264000000000000000e+03	1.359998964841068698e+02	3.188465054383654973e+01	-2.595312349820916385e-03	9.101098094080749945e+01	1.890295530919670064e-01	0.000000000000000000e+00	0.000000000000000000e+00	8.569896990945570892e+00	1.000000000000000000e+00
1.265000000000000000e+03	2.789520672694747105e+01	2.417791733089432782e+01	-1.641981158548376507e-03	5.699166748409701455e+01	2.349374915498939620e-01	0.000000000000000000e+00	0.000000000000000000e+00	2.874949310809637737e+01	1.000000000000000000e+00
1.266000000000000000e+03	1.265596344298291314e+02	7.318191202375507132e+00	-1.432690530209040003e-03	4.952319949080303729e+01	2.899749054530119663e-01	0.000000000000000000e+00	0.000000000000000000e+00	1.112895714841180173e+01	1.000000000000000000e+00
1.269000000000000000e+03	1.278046298544021369e+02	2.937851022384926125e+01	-2.650547756053402669e-03	9.298203844499283832e+01	2.035847380561593978e-01	0.000000000000000000e+00	0.000000000000000000e+00	8.569896990945570892e+00	1.000000000000000000e+00
1.271000000000000000e+03	7.581846328010101388e+01	1.511141056277931405e+01	-1.773967325459869984e-03	6.170155091728070573e+01	2.631293191726734593e-01	0.000000000000000000e+00	0.000000000000000000e+00	1.519239446240392155e+01	1.000000000000000000e+00
1.272000000000000000e+03	7.337110325220170814e+00	2.322989815118445733e+01	-1.593085098813935277e-03	5.524682749760332001e+01	2.251407647303920179e-01	0.000000000000000000e+00	0.000000000000000000e+00	1.193128848510520790e+01	1.000000000000000000e+00
1.273000000000000000e+03	9.057855946076450948e+01	1.870980051369406283e+01	-2.003849750622962046e-03	6.990483048203827821e+01	2.002116575272819832e-01	0.000000000000000000e+00	0.000000000000000000e+00	1.519239446240392155e+01	1.000000000000000000e+00
1.275000000000000000e+03	1.437338094516356932e+02	2.065008258253112672e+01	-1.264355207205331661e-03	4.351620824628535189e+01	2.986787759623242833e-01	0.000000000000000000e+00	0.000000000000000000e+00	2.381811862085345055e+01	1.000000000000000000e+00
1.276000000000000000e+03	1.366131704870941022e+01	1.311258357500478589e+01	1.363552643545231724e-03	-4.705603649468722693e+01	4.227144000192982753e-01	0.000000000000000000e+00	0.000000000000000000e+00	5.377691055915733820e+00	1.000000000000000000e+00
1.277000000000000000e+03	3.717596760078258455e+01	2.953398574239662722e+01	-2.042253905002447498e-03	7.127527023879444812e+01	2.010868233516477366e-01	0.000000000000000000e+00	0.000000000000000000e+00	1.423127681492263008e+01	1.000000000000000000e+00
1.277000000000000000e+03	1.225082938105775980e+02	3.145657416899173953e+01	8.499588882532573475e-04	-2.872861040117573950e+01	4.904738261854036940e-01	0.000000000000000000e+00	0.000000000000000000e+00	2.381811862085345055e+01	1.000000000000000000e+00
1.278000000000000000e+03	1.051556454327188028e+01	1.747421197130467974e+01	-1.874076073645254735e-03	6.527389903245308744e+01	3.036097465105407345e-01	0.000000000000000000e+00	0.000000000000000000e+00	5.377691055915733820e+00	1.000000000000000000e+00
1.278000000000000000e+03	1.986328788088550112e+01	2.521627554997774467e+01	-1.271640663699344928e-03	4.377618739142821624e+01	3.622085241493452346e-01	0.000000000000000000e+00	0.000000000000000000e+00	7.125464894598224852e+00	1.000000000000000000e+00
1.279000000000000000e+03	5.800712616215583495e+01	2.567143317712908868e+01	-1.130478642214540743e-03	3.873886657255911103e+01	4.277091981443068569e-01	0.000000000000000000e+00	0.000000000000000000e+00	5.188133133519642115e+00	1.000000000000000000e+00
1.279000000000000000e+03	1.229392409023321733e+02	7.337125997438829650e+00	-1.477664962682470910e-03	5.112809748413209832e+01	3.153850930192969582e-01	0.000000000000000000e+00	0.000000000000000000e+00	2.150478343218744826e+01	1.000000000000000000e+00
1.279000000000000000e+03	1.074638608384830718e+01	2.338002467378725768e+01	-2.035551640674856944e-03	7.103610211640702232e+01	2.497299451568575357e-01	0.000000000000000000e+00	0.000000000000000000e+00	5.910321671482750006e+00	1.000000000000000000e+00
1.281000000000000000e+03	2.569596914260631948e+01	2.112334514947952258e+01	-1.224868780799661088e-03	4.210714796432106510e+01	3.477032753146568345e-01	0.000000000000000000e+00	0.000000000000000000e+00	7.125464894598224852e+00	1.000000000000000000e+00
1.284000000000000000e+03	1.016551705174580746e+02	2.697790342995369883e+01	-1.258449379336198330e-03	4.330546069984953306e+01	4.358709020709280457e-01	0.000000000000000000e+00	0.000000000000000000e+00	6.759843340317623905e+00	1.000000000000000000e+00
1.284000000000000000e+03	9.491750600093799051e+01	2.752504038580909906e+01	-2.153374242740145692e-03	7.524056334524185274e+01	2.645786864897088364e-01	0.000000000000000000e+00	0.000000000000000000e+00	6.759843340317623905e+00	1.000000000000000000e+00
1.290000000000000000e+03	7.810060534330915516e+01	8.897439455753078263e+00	-1.675758324794479571e-03	5.819699467440091212e+01	3.167734113784194117e-01	0.000000000000000000e+00	0.000000000000000000e+00	7.900649637216422327e+00	1.000000000000000000e+00
1.293000000000000000e+03	1.147877832662040447e+02	3.200084085342973594e+01	-4.400074690794303182e-03	1.554133380172456214e+02	9.468230163870139382e-02	0.000000000000000000e+00	0.000000000000000000e+00	1.135213776868461011e+01	1.000000000000000000e+00
1.294000000000000000e+03	2.296882536468593372e+01	1.767130098562300233e+01	-1.633306025719439116e-03	5.668209819098253632e+01	2.339398348862601340e-01	0.000000000000000000e+00	0.000000000000000000e+00	1.297163675854932841e+01	1.000000000000000000e+00
1.294000000000000000e+03	8.598683728182352581e+01	9.374524879973781921e+00	-2.006826623574539843e-03	7.001105922498473433e+01	1.907080806358837366e-01	0.000000000000000000e+00	0.000000000000000000e+00	7.900649637216422327e+00	1.000000000000000000e+00
1.297000000000000000e+03	5.240705430724933223e+01	1.936038758528287929e+01	-1.797652008539812364e-03	6.254673112872839624e+01	2.600067309996509923e-01	0.000000000000000000e+00	0.000000000000000000e+00	1.519337904887654744e+01	1.000000000000000000e+00
1.298000000000000000e+03	3.376301487534328771e+01	1.047763481295674026e+01	-1.920525351082193449e-03	6.693142638856073745e+01	2.531795058784663821e-01	0.000000000000000000e+00	0.000000000000000000e+00	1.258174064673233516e+01	1.000000000000000000e+00
1.298000000000000000e+03	7.964102836964126197e+01	2.295948974815873100e+01	-1.446069901931086154e-03	5.000063801860215307e+01	3.182972974124477217e-01	0.000000000000000000e+00	0.000000000000000000e+00	1.192834052270476874e+01	1.000000000000000000e+00
1.298000000000000000e+03	6.801475767330850886e+01	2.562691122239091257e+01	-1.646555327352454239e-03	5.715489520996436568e+01	3.460577821604750026e-01	0.000000000000000000e+00	0.000000000000000000e+00	1.192834052270476874e+01	1.000000000000000000e+00
1.302000000000000000e+03	1.348519730908603265e+02	5.276876316545829226e+00	-1.780914649356670192e-03	6.194946391068130964e+01	2.072504939244755873e-01	0.000000000000000000e+00	0.000000000000000000e+00	5.729673942387045571e+01	1.000000000000000000e+00
1.303000000000000000e+03	5.446673273499169454e+01	7.301360369611520795e+00	-1.106918344476373346e-03	3.789812501157203428e+01	3.764994327069931535e-01	0.000000000000000000e+00	0.000000000000000000e+00	9.121595416707199533e+00	1.000000000000000000e+00
1.307000000000000000e+03	7.799103867640916121e+01	1.233027876659745559e+01	-1.820208636630950240e-03	6.335165706483939374e+01	2.146734582053940743e-01	0.000000000000000000e+00	0.000000000000000000e+00	1.107132565818520398e+01	1.000000000000000000e+00
1.308000000000000000e+03	1.411637386902853564e+02	2.912822545047178124e+01	-1.480013628479316190e-03	5.121190885910797164e+01	3.348777604104201666e-01	0.000000000000000000e+00	0.000000000000000000e+00	6.030211433738718085e+01	1.000000000000000000e+00
1.309000000000000000e+03	8.118079389902298715e+01	2.293215187701515489e+01	-1.901084450305746184e-03	6.623768416817669902e+01	1.966688112275186695e-01	0.000000000000000000e+00	0.000000000000000000e+00	1.107132565818520398e+01	1.000000000000000000e+00
1.310000000000000000e+03	5.648939412851971298e+01	5.811084230365866965e+00	-1.779334580675271575e-03	6.189307967375743402e+01	2.232485067771463605e-01	0.000000000000000000e+00	0.000000000000000000e+00	2.246821345067328224e+01	1.000000000000000000e+00
1.310000000000000000e+03	1.829184182228723898e+01	7.264385999224700186e+00	-1.719131230154689405e-03	5.974474269364661438e+01	2.336671958722260634e-01	0.000000000000000000e+00	0.000000000000000000e+00	3.822518918486517947e+01	1.000000000000000000e+00
1.313000000000000000e+03	6.972944550229566119e+01	2.592864343457492993e+01	-2.275012409152720252e-03	7.958118174666567768e+01	1.524899025563756227e-01	0.000000000000000000e+00	0.000000000000000000e+00	1.183690591995038766e+01	1.000000000000000000e+00
1.318000000000000000e+03	1.309103687830145191e+02	9.785279210465708033e+00	-1.710898015314648831e-03	5.945094310021685402e+01	2.832793680035190498e-01	0.000000000000000000e+00	0.000000000000000000e+00	6.327490483559383705e+01	1.000000000000000000e+00
1.322000000000000000e+03	2.678820781837371712e+01	1.905864284534666808e+01	-2.921307055911218521e-03	1.026439959866183074e+02	1.456775775408769569e-01	0.000000000000000000e+00	0.000000000000000000e+00	2.043703107841994537e+01	1.000000000000000000e+00
1.324000000000000000e+03	8.729986893794077218e+01	2.214500899185262384e+01	-1.985998564636629656e-03	6.926781671682992680e+01	3.466757821793294836e-01	0.000000000000000000e+00	0.000000000000000000e+00	4.981219263044614820e+00	1.000000000000000000e+00
1.327000000000000000e+03	4.545637863124620281e+01	1.074169401769847809e+01	-1.846194211012665027e-03	6.427894383394658462e+01	1.970408324219246055e-01	0.000000000000000000e+00	0.000000000000000000e+00	2.043703107841994537e+01	1.000000000000000000e+00
1.327000000000000000e+03	9.140024494283430556e+01	2.497334100295388026e+01	-1.646912338139503969e-03	5.716763502377015982e+01	2.863697557565559881e-01	0.000000000000000000e+00	0.000000000000000000e+00	4.981219263044614820e+00	1.000000000000000000e+00
1.328000000000000000e+03	7.424204782388957824e+01	1.086684431165302556e+01	-1.828439008347774574e-03	6.364535520234200305e+01	2.275039122143809323e-01	0.000000000000000000e+00	0.000000000000000000e+00	1.725409200161697498e+01	1.000000000000000000e+00
1.333000000000000000e+03	1.120919163737452635e+02	5.962759689217423720e+00	-1.146026511131051622e-03	3.929368721736419445e+01	3.278520640700944844e-01	0.000000000000000000e+00	0.000000000000000000e+00	1.481497589865496778e+01	1.000000000000000000e+00
1.335000000000000000e+03	1.129550864924252238e+02	2.075256862050337148e+01	-3.851141681014044835e-03	1.358248421226311109e+02	1.229074922704904704e-01	0.000000000000000000e+00	0.000000000000000000e+00	1.481497589865496778e+01	1.000000000000000000e+00
1.336000000000000000e+03	7.566111792016545223e+01	2.676374611433784168e+01	-1.784617348819649008e-03	6.208159353658700041e+01	2.338630870215510082e-01	0.000000000000000000e+00	0.000000000000000000e+00	3.445653883074952972e+01	1.000000000000000000e+00
1.336000000000000000e+03	8.468836750804815239e+00	3.158946716835045621e+01	-2.262563979864186739e-03	7.913696359678533554e+01	1.561590308197791099e-01	0.000000000000000000e+00	0.000000000000000000e+00	6.736534890011004961e+01	1.000000000000000000e+00
1.341000000000000000e+03	1.099772163628683614e+02	2.987155174945620217e+01	-2.022185279617032348e-03	7.055912786992848851e+01	2.728959384863696158e-01	0.000000000000000000e+00	0.000000000000000000e+00	8.196929373958578680e+00	1.000000000000000000e+00
1.344000000000000000e+03	1.092562245978303821e+02	2.170639271631959133e+01	-2.809909187208216134e-03	9.866879927795054073e+01	1.380821199802660937e-01	0.000000000000000000e+00	0.000000000000000000e+00	8.196929373958578680e+00	1.000000000000000000e+00
1.346000000000000000e+03	3.831896081741301430e+01	2.604472053652183661e+01	-1.483478950511777673e-03	5.133556774862084637e+01	2.394021889898595434e-01	0.000000000000000000e+00	0.000000000000000000e+00	2.880319295236121491e+01	1.000000000000000000e+00
1.346000000000000000e+03	8.308996032999212389e+01	9.355530110312496817e+00	-1.073860730609326125e-03	3.671847481385551504e+01	3.596638499297268865e-01	0.000000000000000000e+00	0.000000000000000000e+00	1.127338129864052974e+01	1.000000000000000000e+00
1.346000000000000000e+03	1.301967376396825387e+02	1.588968669774302001e+01	-1.697700610880828681e-03	5.897999801590695057e+01	3.268427879239940159e-01	0.000000000000000000e+00	0.000000000000000000e+00	2.173336502621085486e+01	1.000000000000000000e+00
1.347000000000000000e+03	7.025771474153904705e+01	2.483151789404818288e+01	-2.148838522282617031e-03	7.507870763611445852e+01	1.592728917914966180e-01	0.000000000000000000e+00	0.000000000000000000e+00	6.803851657240088890e+00	1.000000000000000000e+00
1.349000000000000000e+03	9.555779947510300687e+00	2.756239984922707720e+01	-1.680795938694069425e-03	5.837676028775011616e+01	2.507278667762752322e-01	0.000000000000000000e+00	0.000000000000000000e+00	2.225407026560039725e+01	1.000000000000000000e+00
1.351000000000000000e+03	7.182224971593598184e+01	8.998006093742128897e+00	-1.359567806267021357e-03	4.691383887262004748e+01	3.533015151309539803e-01	0.000000000000000000e+00	0.000000000000000000e+00	1.127338129864052974e+01	1.000000000000000000e+00
1.352000000000000000e+03	6.353372103463901510e+01	2.379214019402885327e+01	-1.947075559950749331e-03	6.787886195566400716e+01	1.621256398701067525e-01	0.000000000000000000e+00	0.000000000000000000e+00	6.803851657240088890e+00	1.000000000000000000e+00
1.352000000000000000e+03	3.961722052496984503e+01	6.307895755751081523e+00	-1.787619966722453881e-03	6.218874097974356374e+01	3.007611336842912486e-01	0.000000000000000000e+00	0.000000000000000000e+00	1.568896762287990043e+01	1.000000000000000000e+00
1.354000000000000000e+03	2.474207380940799439e+01	1.129525129373744896e+01	-1.895384443456935410e-03	6.603428127790071755e+01	2.336393428388491289e-01	0.000000000000000000e+00	0.000000000000000000e+00	1.568896762287990043e+01	1.000000000000000000e+00
1.356000000000000000e+03	1.000861965784730074e+02	2.189482309131468085e+01	-4.451219432010584606e-03	1.572384214709575758e+02	5.843818996900262963e-02	0.000000000000000000e+00	0.000000000000000000e+00	1.555773534192986496e+01	1.000000000000000000e+00
1.356000000000000000e+03	1.375809653359099514e+02	2.928739591659132202e+01	-1.663827251448681422e-03	5.777123820304921509e+01	2.609623131537530671e-01	0.000000000000000000e+00	0.000000000000000000e+00	8.717220863264882880e+00	1.000000000000000000e+00
1.359000000000000000e+03	4.875220882862960536e+01	8.953203118846422726e+00	1.149109952107633774e-03	-3.940371880561800566e+01	4.663617102826724814e-01	0.000000000000000000e+00	0.000000000000000000e+00	1.049036016196749443e+01	1.000000000000000000e+00
1.359000000000000000e+03	3.730682759787603686e+01	3.081189416862244812e+01	-1.523101232324221288e-03	5.274947598658418002e+01	3.570087141100390937e-01	0.000000000000000000e+00	0.000000000000000000e+00	1.210526334854565889e+01	1.000000000000000000e+00
1.360000000000000000e+03	1.111211387068501040e+02	1.092791007110238510e+01	-2.019630046837708748e-03	7.046794521937590616e+01	2.356722546569702814e-01	0.000000000000000000e+00	0.000000000000000000e+00	1.342162750548571815e+01	1.000000000000000000e+00
1.362000000000000000e+03	5.675883347731861761e+01	2.894870070981457744e+01	-1.458569097166154301e-03	5.044666773477121069e+01	4.194583036357283357e-01	0.000000000000000000e+00	0.000000000000000000e+00	1.954103432776303251e+01	1.000000000000000000e+00
1.364000000000000000e+03	3.885903684886424969e+01	1.244215776265885331e+01	1.080249237103068222e-03	-3.694644659000262266e+01	3.924865389212953692e-01	0.000000000000000000e+00	0.000000000000000000e+00	1.049036016196749443e+01	1.000000000000000000e+00
1.364000000000000000e+03	1.291188028004093553e+02	1.581733112012519449e+01	-1.286405031939030861e-03	4.430304906944142118e+01	2.691002964035437151e-01	0.000000000000000000e+00	0.000000000000000000e+00	3.220485343079340090e+00	1.000000000000000000e+00
1.365000000000000000e+03	8.805963705039003386e+00	2.716301098507695855e+01	-1.344280398409777172e-03	4.636831269599095151e+01	3.390805890353860708e-01	0.000000000000000000e+00	0.000000000000000000e+00	1.691982458713733095e+01	1.000000000000000000e+00
1.365000000000000000e+03	1.433023078394531638e+02	1.694461766641978073e+01	-1.431511745935648647e-03	4.948113495744730983e+01	2.763902067190491252e-01	0.000000000000000000e+00	0.000000000000000000e+00	1.422823215125610297e+01	1.000000000000000000e+00
1.367000000000000000e+03	7.534003871787352580e+01	1.957667591547146557e+01	-1.791170607136821852e-03	6.231544442796202787e+01	2.290906482617461881e-01	0.000000000000000000e+00	0.000000000000000000e+00	9.882877294706831961e+00	1.000000000000000000e+00
1.368000000000000000e+03	9.035544668534127410e+00	1.024474403362186692e+01	-1.789498674821721333e-03	6.225578206715131557e+01	2.244931565753034430e-01	0.000000000000000000e+00	0.000000000000000000e+00	1.691982458713733095e+01	1.000000000000000000e+00
1.368000000000000000e+03	1.303200270964017022e+02	6.447272307866771968e+00	-1.778516608968112433e-03	6.186389061946096746e+01	2.551522761895431701e-01	0.000000000000000000e+00	0.000000000000000000e+00	9.446742399074086194e+00	1.000000000000000000e+00
1.368000000000000000e+03	6.664550461137034176e+01	2.427522253044557843e+01	-2.219889318440926036e-03	7.761413218530174163e+01	1.945152471760651647e-01	0.000000000000000000e+00	0.000000000000000000e+00	9.882877294706831961e+00	1.000000000000000000e+00
1.370000000000000000e+03	4.992514384758774781e+01	7.534861061853754371e+00	-2.358504245518789743e-03	8.256056076878948602e+01	2.034001135352436762e-01	0.000000000000000000e+00	0.000000000000000000e+00	7.754922149391302533e+00	1.000000000000000000e+00
1.371000000000000000e+03	9.867746122868970815e+01	5.925186711025859587e+00	1.070812314755377774e-03	-3.660969308570975755e+01	4.342317301734969215e-01	0.000000000000000000e+00	0.000000000000000000e+00	5.467753594127459316e+00	1.000000000000000000e+00
1.372000000000000000e+03	5.739420933031056649e+01	5.448745447148194643e+00	-2.187628341860464905e-03	7.646290973002328428e+01	2.178225832616610402e-01	0.000000000000000000e+00	0.000000000000000000e+00	7.754922149391302533e+00	1.000000000000000000e+00
1.374000000000000000e+03	6.164380354099268544e+01	1.373347280131957859e+01	-2.129527885110591573e-03	7.438961383008148687e+01	2.634823140310383893e-01	0.000000000000000000e+00	0.000000000000000000e+00	9.311055702143477220e+00	1.000000000000000000e+00
1.374000000000000000e+03	9.764656045424493414e+01	3.163393388806524342e+01	-1.318547640928101599e-03	4.545004761572424457e+01	3.683955626305728259e-01	0.000000000000000000e+00	0.000000000000000000e+00	9.231905531035570434e+00	1.000000000000000000e+00
1.375000000000000000e+03	1.392655569490506196e+02	2.677957011469772652e+01	-1.872627298839757166e-03	6.522219997478288178e+01	2.718734583816200256e-01	0.000000000000000000e+00	0.000000000000000000e+00	1.862873036946808725e+01	1.000000000000000000e+00
1.376000000000000000e+03	1.522754219193083713e+01	7.300209672805259231e+00	-1.646492896277587138e-03	5.715266737736558866e+01	3.242697508316861876e-01	0.000000000000000000e+00	0.000000000000000000e+00	4.152452758140168676e+00	1.000000000000000000e+00
1.381000000000000000e+03	1.783847456759210814e+01	1.052912528618224641e+01	-1.282797225858398190e-03	4.417430568301740124e+01	3.333842935706093913e-01	0.000000000000000000e+00	0.000000000000000000e+00	4.152452758140168676e+00	1.000000000000000000e+00
1.382000000000000000e+03	3.453560791271643637e+01	1.605193611971985490e+01	-3.004665108149828182e-03	1.056186009656716038e+02	9.414286352475442765e-02	0.000000000000000000e+00	0.000000000000000000e+00	1.758680475378922026e+01	1.000000000000000000e+00
1.386000000000000000e+03	8.005973428127796865e+01	7.039909524470576052e+00	-1.347321594168250473e-03	4.647683677737826002e+01	3.021186321678550613e-01	0.000000000000000000e+00	0.000000000000000000e+00	4.640757163410125941e+01	1.000000000000000000e+00
1.390000000000000000e+03	1.415627250783597333e+02	9.232529741701906545e+00	-1.057479041159676203e-03	3.613389955455424740e+01	3.615251688980618550e-01	0.000000000000000000e+00	0.000000000000000000e+00	6.154206252964663548e+01	1.000000000000000000e+00
1.392000000000000000e+03	9.411485722073736682e+00	2.153033198295379691e+01	-1.944205763538189987e-03	6.777645420418208744e+01	3.031514420349830097e-01	0.000000000000000000e+00	0.000000000000000000e+00	9.920336452487566348e+00	1.000000000000000000e+00
1.393000000000000000e+03	7.738986318199734704e+00	7.593073301205202519e+00	-2.015279096859095859e-03	7.031268298468565092e+01	2.031413072751612203e-01	0.000000000000000000e+00	0.000000000000000000e+00	1.072490059820557740e+01	1.000000000000000000e+00
1.393000000000000000e+03	1.786200107571950113e+01	1.113539811133024315e+01	-1.271995131816356815e-03	4.378883647088080977e+01	3.986467229901095033e-01	0.000000000000000000e+00	0.000000000000000000e+00	1.072490059820557740e+01	1.000000000000000000e+00
1.396000000000000000e+03	7.890035867139526715e+01	2.466454535235436296e+01	-1.725534830295238084e-03	5.997325308167029334e+01	2.377861997186007104e-01	0.000000000000000000e+00	0.000000000000000000e+00	2.183785543289192432e+01	1.000000000000000000e+00
1.397000000000000000e+03	1.150329283547092096e+01	3.122762120886092774e+01	-2.118120278144237922e-03	7.398253708620477198e+01	2.021774858766527405e-01	0.000000000000000000e+00	0.000000000000000000e+00	9.920336452487566348e+00	1.000000000000000000e+00
1.401000000000000000e+03	5.884026030617246050e+01	1.603411178934765857e+01	-2.339985831710781998e-03	8.189973719580351030e+01	1.675975469501261861e-01	0.000000000000000000e+00	0.000000000000000000e+00	1.222631693782342310e+01	1.000000000000000000e+00
1.401000000000000000e+03	6.531769719146100783e+01	5.664654847867486964e+00	-1.621941418681101515e-03	5.627655588554986110e+01	2.058167589512358564e-01	0.000000000000000000e+00	0.000000000000000000e+00	1.222631693782342310e+01	1.000000000000000000e+00
1.402000000000000000e+03	9.192849612979931351e+01	1.437549784891108473e+01	-2.059145114523687915e-03	7.187802755611144789e+01	3.248445818331574531e-01	0.000000000000000000e+00	0.000000000000000000e+00	1.550306015809246496e+01	1.000000000000000000e+00
1.402000000000000000e+03	8.809416415451028115e+01	3.245227865348622487e+01	1.100942868793048507e-03	-3.768489210554214708e+01	4.359285260698461117e-01	0.000000000000000000e+00	0.000000000000000000e+00	1.437237439889214663e+01	1.000000000000000000e+00
1.403000000000000000e+03	1.434931061773817476e+02	1.376501988071195193e+01	-1.716699098837874433e-03	5.965795287874066588e+01	2.408844751447134502e-01	0.000000000000000000e+00	0.000000000000000000e+00	6.765622800229878386e+00	1.000000000000000000e+00
1.403000000000000000e+03	3.880519031165249544e+01	8.114575538731427784e+00	1.517149636208617444e-03	-5.253709521516076109e+01	3.866592207129948555e-01	0.000000000000000000e+00	0.000000000000000000e+00	4.202946213103346373e+00	1.000000000000000000e+00
1.403000000000000000e+03	7.396486156833776704e+01	2.982017791637354520e+01	-1.579819864988508005e-03	5.477346194351776631e+01	2.594944386412821880e-01	0.000000000000000000e+00	0.000000000000000000e+00	9.571398213573221625e+00	1.000000000000000000e+00
1.405000000000000000e+03	3.611627392135751791e+01	1.134482096535814044e+01	-2.177031975468501392e-03	7.608478184215971396e+01	1.836320023755007025e-01	0.000000000000000000e+00	0.000000000000000000e+00	4.202946213103346373e+00	1.000000000000000000e+00
1.405000000000000000e+03	7.797360347155122895e+01	2.112870783840553912e+01	-2.014217656236756780e-03	7.027480582134765541e+01	1.738684459237335167e-01	0.000000000000000000e+00	0.000000000000000000e+00	9.571398213573221625e+00	1.000000000000000000e+00
1.407000000000000000e+03	4.869604507043398911e+01	2.452268756326321508e+01	-1.185469154792718766e-03	4.070118512635056618e+01	2.973530289301179463e-01	0.000000000000000000e+00	0.000000000000000000e+00	1.525520796791395028e+01	1.000000000000000000e+00
1.409000000000000000e+03	5.281377451443159998e+01	9.833723189613845506e+00	-2.417242505715318148e-03	8.465661647725760020e+01	2.323516544395032302e-01	0.000000000000000000e+00	0.000000000000000000e+00	1.525520796791395028e+01	1.000000000000000000e+00
1.409000000000000000e+03	1.293253376456243018e+02	1.855660790866178900e+01	-1.477082918320298281e-03	5.110732742039797216e+01	2.953817190850517305e-01	0.000000000000000000e+00	0.000000000000000000e+00	1.661388634515304830e+01	1.000000000000000000e+00
1.411000000000000000e+03	2.218559503315775316e+01	1.439341012080261706e+01	-1.538006439020305318e-03	5.328136343910138351e+01	2.936069833758013781e-01	0.000000000000000000e+00	0.000000000000000000e+00	2.837967974951903116e+01	1.000000000000000000e+00
1.419000000000000000e+03	1.168771570237482536e+02	1.006844532603001596e+01	-3.625083004992799875e-03	1.277580118021940478e+02	1.181978445160892788e-01	0.000000000000000000e+00	0.000000000000000000e+00	4.144352418544172423e+01	1.000000000000000000e+00
1.419000000000000000e+03	7.202617662219368810e+01	1.791535551793059611e+01	-1.820828651084575823e-03	6.337378207893593896e+01	2.163385514596865011e-01	0.000000000000000000e+00	0.000000000000000000e+00	7.844209359789835467e+00	1.000000000000000000e+00
1.420000000000000000e+03	7.957773612373475203e+01	2.813274430033093054e+01	-1.425337442181158487e-03	4.926080693637356944e+01	3.493882460930852751e-01	0.000000000000000000e+00	0.000000000000000000e+00	1.270515975641531625e+01	1.000000000000000000e+00
1.421000000000000000e+03	9.042769973741199507e+00	1.177128251472082354e+01	-2.222413685965715126e-03	7.770421341928623349e+01	1.870349076564391533e-01	0.000000000000000000e+00	0.000000000000000000e+00	7.032297000785710850e+00	1.000000000000000000e+00
1.421000000000000000e+03	6.715103790883090085e+01	1.177006113883972205e+01	-2.120000374472315492e-03	7.404962771210604444e+01	2.382105452202930573e-01	0.000000000000000000e+00	0.000000000000000000e+00	7.844209359789835467e+00	1.000000000000000000e+00
1.424000000000000000e+03	1.009204546523616131e+01	1.872485872054525657e+01	-1.858806261728397592e-03	6.472900076123302426e+01	2.709181924495257521e-01	0.000000000000000000e+00	0.000000000000000000e+00	7.032297000785710850e+00	1.000000000000000000e+00
1.426000000000000000e+03	8.864348492672695556e+01	6.562999887817332123e+00	-2.146655763618622245e-03	7.500081660320734045e+01	2.194860333646139194e-01	0.000000000000000000e+00	0.000000000000000000e+00	1.953346643632203339e+01	1.000000000000000000e+00
1.428000000000000000e+03	1.341301519408795286e+02	3.179029594285083959e+01	-1.982252132170466731e-03	6.913412649293127288e+01	2.290764656294386192e-01	0.000000000000000000e+00	0.000000000000000000e+00	3.379333646144738879e+01	1.000000000000000000e+00
1.429000000000000000e+03	6.930762851274762681e+01	9.334455779022146515e+00	-1.591784075537471628e-03	5.520040090518540410e+01	2.633639974001421580e-01	0.000000000000000000e+00	0.000000000000000000e+00	1.953346643632203339e+01	1.000000000000000000e+00
1.432000000000000000e+03	1.017849462404849703e+02	2.200371035870798408e+01	-1.604867089547039761e-03	5.566726400441530842e+01	2.706879987746947380e-01	0.000000000000000000e+00	0.000000000000000000e+00	3.379333646144738879e+01	1.000000000000000000e+00
1.434000000000000000e+03	4.354187805546010281e+01	2.971090522883795870e+01	-4.061513391052126547e-03	1.433318881646856937e+02	8.342400514847336801e-02	0.000000000000000000e+00	0.000000000000000000e+00	3.284925552897829704e+01	1.000000000000000000e+00
1.436000000000000000e+03	1.127135562449325867e+01	9.576346488395344636e+00	1.152916091543198076e-03	-3.953953965329799303e+01	4.299829415979987690e-01	0.000000000000000000e+00	0.000000000000000000e+00	1.090900362319372086e+01	1.000000000000000000e+00
1.439000000000000000e+03	8.402493054422444985e+00	2.010136371426725432e+01	-3.143633954532674968e-03	1.105776590444332044e+02	1.551591598005932493e-01	0.000000000000000000e+00	0.000000000000000000e+00	6.602252776435202364e+00	1.000000000000000000e+00
1.440000000000000000e+03	7.381440691577775226e+01	4.922861247585417210e+00	-2.363085317833235437e-03	8.272403484417870345e+01	1.535953282380290164e-01	0.000000000000000000e+00	0.000000000000000000e+00	1.277624930644473800e+01	1.000000000000000000e+00
1.441000000000000000e+03	1.385398424080952928e+01	2.382574091974608166e+01	-2.464075433059042652e-03	8.632783425549354206e+01	2.611281128926223882e-01	0.000000000000000000e+00	0.000000000000000000e+00	6.602252776435202364e+00	1.000000000000000000e+00
1.441000000000000000e+03	1.016685353893178956e+02	3.234533922769661984e+01	1.471508055959870696e-03	-5.090839027048237142e+01	3.258775880560172977e-01	0.000000000000000000e+00	0.000000000000000000e+00	1.655548388184104880e+01	1.000000000000000000e+00
1.442000000000000000e+03	1.389934365486649028e+02	2.948336243469771034e+01	-1.419898114053461937e-03	4.906670628146579816e+01	2.939348202646304697e-01	0.000000000000000000e+00	0.000000000000000000e+00	3.743446483814999226e+01	1.000000000000000000e+00
1.442000000000000000e+03	2.863778433865030593e+01	2.832480721608978413e+01	-1.816662456417456918e-03	6.322511277743830505e+01	2.994786577205660327e-01	0.000000000000000000e+00	0.000000000000000000e+00	9.553960136147138016e+00	1.000000000000000000e+00
1.443000000000000000e+03	2.526646955489408697e+01	1.078009699612368344e+01	-1.950005083240379097e-03	6.798340104132596196e+01	2.725320829442934301e-01	0.000000000000000000e+00	0.000000000000000000e+00	8.436504039310129599e+00	1.000000000000000000e+00
1.443000000000000000e+03	6.669938579161062364e+01	1.553460100801514443e+01	-1.967775775809930353e-03	6.861754242513973168e+01	1.756861739103290354e-01	0.000000000000000000e+00	0.000000000000000000e+00	1.277624930644473800e+01	1.000000000000000000e+00
1.443000000000000000e+03	8.926617578616382787e+01	2.137877537040974474e+01	-1.941726639575510130e-03	6.768798747199443255e+01	2.351056839406383547e-01	0.000000000000000000e+00	0.000000000000000000e+00	1.655548388184104880e+01	1.000000000000000000e+00
1.446000000000000000e+03	3.695673679337019735e+01	1.666439699915854078e+01	-1.616079037281021018e-03	5.606735871222973344e+01	3.442784525114597205e-01	0.000000000000000000e+00	0.000000000000000000e+00	9.322291582234072393e+00	1.000000000000000000e+00
1.447000000000000000e+03	1.035474032676204459e+01	8.180190169870622086e+00	-1.558306174339256977e-03	5.400575289076912355e+01	2.805019605666789762e-01	0.000000000000000000e+00	0.000000000000000000e+00	1.513668339096529714e+01	1.000000000000000000e+00
1.447000000000000000e+03	2.788253513534879957e+01	1.880074542901589396e+01	-1.864622978813527216e-03	6.493656841832802229e+01	2.260171921046417731e-01	0.000000000000000000e+00	0.000000000000000000e+00	8.436504039310129599e+00	1.000000000000000000e+00
1.449000000000000000e+03	1.327578004244589067e+02	1.012231592895916776e+01	-2.054015439259704746e-03	7.169497676292000676e+01	2.383151016104035902e-01	0.000000000000000000e+00	0.000000000000000000e+00	2.103415113997523278e+01	1.000000000000000000e+00
1.450000000000000000e+03	1.039908910150810861e+01	3.001276680511643846e+01	-1.368395658455701970e-03	4.722885790640972203e+01	3.360646337236901093e-01	0.000000000000000000e+00	0.000000000000000000e+00	2.076969688166766304e+01	1.000000000000000000e+00
1.450000000000000000e+03	1.120354053438499591e+02	1.373034257831688798e+01	-1.536950654435781643e-03	5.324368810963300547e+01	2.498272160440954126e-01	0.000000000000000000e+00	0.000000000000000000e+00	2.103415113997523278e+01	1.000000000000000000e+00
1.453000000000000000e+03	7.347664008587882734e+01	7.019950464507241250e+00	-2.505162156776406541e-03	8.779400062647370362e+01	1.439770103911940380e-01	0.000000000000000000e+00	0.000000000000000000e+00	1.901576691130211927e+01	1.000000000000000000e+00
1.455000000000000000e+03	6.850936120159249754e+01	2.537548183003016078e+01	-1.432993868876069644e-03	4.953402403246462882e+01	2.767134199400999028e-01	0.000000000000000000e+00	0.000000000000000000e+00	1.428763559299718189e+01	1.000000000000000000e+00
1.456000000000000000e+03	4.666538370177315187e+01	1.316333332104561293e+01	-1.428130716135300477e-03	4.936048400881843889e+01	3.383781666025968971e-01	0.000000000000000000e+00	0.000000000000000000e+00	2.502590506291645056e+01	1.000000000000000000e+00
1.458000000000000000e+03	1.440364836225660667e+02	1.431420314614007161e+01	-1.703226846744632485e-03	5.917719994510797932e+01	2.631741974587581412e-01	0.000000000000000000e+00	0.000000000000000000e+00	6.219129857390996108e+01	1.000000000000000000e+00
1.459000000000000000e+03	8.226197371766539845e+01	2.150221708036032098e+01	1.682480928726221448e-03	-5.843688860894633308e+01	4.077527800450413409e-01	0.000000000000000000e+00	0.000000000000000000e+00	1.428763559299718189e+01	1.000000000000000000e+00
1.462000000000000000e+03	5.678038079224116963e+00	2.838264055516952666e+01	-1.643825240621498221e-03	5.705747295302506927e+01	2.774886974417022367e-01	0.000000000000000000e+00	0.000000000000000000e+00	4.092943266073275765e+01	1.000000000000000000e+00
1.464000000000000000e+03	4.115384583308791377e+01	7.969764174307506721e+00	-1.779637057121318021e-03	6.190387344734370600e+01	2.109743799533995157e-01	0.000000000000000000e+00	0.000000000000000000e+00	3.011602959636192622e+01	1.000000000000000000e+00
1.465000000000000000e+03	7.126169043467378117e+01	8.671855404636112041e+00	-1.512087875416228940e-03	5.235646792779665049e+01	3.045693905483393138e-01	0.000000000000000000e+00	0.000000000000000000e+00	3.011602959636192622e+01	1.000000000000000000e+00
1.472000000000000000e+03	6.050085803390851424e+01	1.679734644349087702e+01	1.803915429139838584e-03	-6.277023925544676075e+01	2.225340685518992778e-01	0.000000000000000000e+00	0.000000000000000000e+00	2.370413271684959966e+01	1.000000000000000000e+00
1.474000000000000000e+03	7.509194852657730124e+00	1.442160578567018092e+01	-2.163463750940834273e-03	7.560060416342290068e+01	2.352662595870198547e-01	0.000000000000000000e+00	0.000000000000000000e+00	3.056005181435369167e+01	1.000000000000000000e+00
1.474000000000000000e+03	1.193601765718660630e+02	2.373613066235157376e+01	-2.046189191474717499e-03	7.141569965646975504e+01	2.608808074743833583e-01	0.000000000000000000e+00	0.000000000000000000e+00	1.650497958799090270e+01	1.000000000000000000e+00
1.476000000000000000e+03	1.298914292371418640e+02	1.102758753183824147e+01	-1.160625058138350669e-03	3.981463161863874234e+01	4.274846306973276722e-01	0.000000000000000000e+00	0.000000000000000000e+00	1.510774055257225257e+01	1.000000000000000000e+00
1.477000000000000000e+03	3.725425890792715933e+01	2.143216434001524817e+01	-2.607486918702030254e-03	9.144542647113162559e+01	1.431108823673102881e-01	0.000000000000000000e+00	0.000000000000000000e+00	1.016806576753450564e+01	1.000000000000000000e+00
1.479000000000000000e+03	1.444955708651995394e+02	7.159400370974760897e+00	-1.885042738443853776e-03	6.566524089850513235e+01	2.238367453665184303e-01	0.000000000000000000e+00	0.000000000000000000e+00	1.510774055257225257e+01	1.000000000000000000e+00
1.481000000000000000e+03	2.079287410646327316e+01	1.169870239443394055e+01	-2.077671589831794202e-03	7.253913880110614798e+01	1.957267724924555141e-01	0.000000000000000000e+00	0.000000000000000000e+00	1.912374103118805735e+01	1.000000000000000000e+00
1.482000000000000000e+03	3.842638934453707122e+01	3.153244511296803410e+01	-2.637980344641771991e-03	9.253357445675280246e+01	1.465491125418721952e-01	0.000000000000000000e+00	0.000000000000000000e+00	1.016806576753450564e+01	1.000000000000000000e+00
1.483000000000000000e+03	1.245619998891061897e+02	9.441477739532617264e+00	-1.752868851426625041e-03	6.094865873441072068e+01	1.841481313803206010e-01	0.000000000000000000e+00	0.000000000000000000e+00	2.006377653820524287e+01	1.000000000000000000e+00
1.484000000000000000e+03	8.813090872007666121e+01	1.676769531816487557e+01	-1.837759320914103675e-03	6.397794752451834199e+01	2.010605499165597498e-01	0.000000000000000000e+00	0.000000000000000000e+00	1.292360409399372223e+01	1.000000000000000000e+00
1.485000000000000000e+03	1.009862496620058607e+02	1.544113885685229626e+01	-2.153094468638121293e-03	7.523057969741728357e+01	2.053289231846759932e-01	0.000000000000000000e+00	0.000000000000000000e+00	1.292360409399372223e+01	1.000000000000000000e+00
1.489000000000000000e+03	1.379178123445436199e+02	1.377740537298530299e+01	-1.819414931468728205e-03	6.332333395430548251e+01	1.819774410468951720e-01	0.000000000000000000e+00	0.000000000000000000e+00	3.159055887657743966e+01	1.000000000000000000e+00
1.492000000000000000e+03	8.240298249849666945e+01	5.017061167570381564e+00	-1.573060127190613550e-03	5.453224289903776167e+01	2.353240107772538448e-01	0.000000000000000000e+00	0.000000000000000000e+00	8.970660510763465822e+00	1.000000000000000000e+00
1.492000000000000000e+03	1.065908644972005561e+02	1.784996583347614774e+01	-1.888295645351373373e-03	6.578131982337980332e+01	2.037832958472425293e-01	0.000000000000000000e+00	0.000000000000000000e+00	1.865509604908724128e+01	1.000000000000000000e+00
1.493000000000000000e+03	6.980915051895667034e+01	1.478192731730134923e+01	-1.713141279158731994e-03	5.953099324079402521e+01	2.414024096544110654e-01	0.000000000000000000e+00	0.000000000000000000e+00	1.024043862878124322e+01	1.000000000000000000e+00
1.495000000000000000e+03	8.322613235827650158e+01	1.394987563489899962e+01	-1.904782908500180947e-03	6.636966244579402030e+01	3.767731237746461126e-01	0.000000000000000000e+00	0.000000000000000000e+00	6.612712324936514285e+00	1.000000000000000000e+00
1.495000000000000000e+03	5.984291838387212437e+01	1.242803684843003786e+01	-1.758761110547849482e-03	6.115892208449110967e+01	2.475893102951980396e-01	0.000000000000000000e+00	0.000000000000000000e+00	1.024043862878124322e+01	1.000000000000000000e+00
1.496000000000000000e+03	8.794995441582753415e+01	1.857734464732486401e+01	-2.552753343873745938e-03	8.949227665736725612e+01	1.599210027916152521e-01	0.000000000000000000e+00	0.000000000000000000e+00	6.612712324936514285e+00	1.000000000000000000e+00
1.499000000000000000e+03	5.897264128963342955e+00	2.856986541649723677e+01	-2.107186468367619903e-03	7.359236764092489125e+01	1.301791072665824389e-01	0.000000000000000000e+00	0.000000000000000000e+00	5.630890020690360132e+01	1.000000000000000000e+00
1.501000000000000000e+03	1.059304447045591644e+02	2.741306088673708174e+01	-2.035707230917179356e-03	7.104165430359320510e+01	1.715843767653122409e-01	0.000000000000000000e+00	0.000000000000000000e+00	2.003416862479162930e+01	1.000000000000000000e+00
1.503000000000000000e+03	1.372127428636229070e+02	1.674274274647442340e+01	-1.068549486324191873e-03	3.652894478920588028e+01	3.818001735446473477e-01	0.000000000000000000e+00	0.000000000000000000e+00	3.305204785375607202e+01	1.000000000000000000e+00
1.507000000000000000e+03	6.982955272133647640e+00	2.671869690609748105e+01	-1.923658887241552328e-03	6.704324560711674508e+01	2.343389862927293121e-01	0.000000000000000000e+00	0.000000000000000000e+00	6.829970862735402193e+01	1.000000000000000000e+00
1.509000000000000000e+03	7.566249535487516198e+01	2.018852481040623559e+01	1.258589570310338296e-03	-4.331046336915976980e+01	4.121501540871406188e-01	0.000000000000000000e+00	0.000000000000000000e+00	3.587098728739706921e+00	1.000000000000000000e+00
1.512000000000000000e+03	7.521802721523607715e+01	2.374798057815666397e+01	-1.841369695353886051e-03	6.410678256200317549e+01	2.465347076885028299e-01	0.000000000000000000e+00	0.000000000000000000e+00	3.587098728739706921e+00	1.000000000000000000e+00
1.515000000000000000e+03	1.717796837573179403e+01	2.367940943368613205e+01	-2.283872691829082029e-03	7.989735805185912909e+01	2.361414038129784343e-01	0.000000000000000000e+00	0.000000000000000000e+00	5.804009934601226917e+01	1.000000000000000000e+00
1.520000000000000000e+03	7.661648067051855548e+01	6.843559287239763478e+00	-1.966023483787833915e-03	6.855501245432463975e+01	2.567694145014935980e-01	0.000000000000000000e+00	0.000000000000000000e+00	6.177687750259894273e+01	1.000000000000000000e+00
1.523000000000000000e+03	1.395837203710243557e+02	8.032527956827641091e+00	-2.435852176384333424e-03	8.532069652164418017e+01	1.210622433675009324e-01	0.000000000000000000e+00	0.000000000000000000e+00	6.297846395394393681e+01	1.000000000000000000e+00
1.529000000000000000e+03	7.822430900683301047e+01	9.661258103654500218e+00	-1.520358426729530050e-03	5.265159986112973911e+01	3.242260868862258949e-01	0.000000000000000000e+00	0.000000000000000000e+00	1.346456005611797302e+01	1.000000000000000000e+00
1.529000000000000000e+03	9.079539904628479974e+01	1.448433520492539373e+01	-1.898340067159075490e-03	6.613975174829303683e+01	3.996238174148124545e-01	0.000000000000000000e+00	0.000000000000000000e+00	1.346456005611797302e+01	1.000000000000000000e+00
1.530000000000000000e+03	5.018235465458450051e+01	1.553922049699552055e+01	-1.363564760797595331e-03	4.705646889489626261e+01	3.284456479845813126e-01	0.000000000000000000e+00	0.000000000000000000e+00	2.865138121960476170e+01	1.000000000000000000e+00
1.532000000000000000e+03	8.409687590883043740e+00	2.164842983429156931e+01	-4.813152270008890475e-03	1.701538770637885989e+02	4.245409497505758800e-02	0.000000000000000000e+00	0.000000000000000000e+00	4.221703628088728522e+01	1.000000000000000000e+00
[truncated: 943 more rows]
