# Supplementary material for: Structural basis for higher-order DNA binding by a bacterial transcriptional regulator
Source: PLoS Genet. 2025 Jun 27;21(6):e1011749. doi: 10.1371/journal.pgen.1011749 (PMC12204516; doi:10.1371/journal.pgen.1011749)
Supplement: S1 Appendix — (ZIP) [file pgen.1011749.s012.zip › Raw data files/Figure 5/Figure5D_MP_Xre2_RES2_5nM_60sec.csv]

frame_indices	x_coords	y_coords	contrasts	masses_kDa	fit_errors	diffblur_errors	frame_signal_scores	neareast_neighbour_distances	selections
7.000000000000000000e+00	7.168771182648360707e+01	2.408247121368857435e+01	-1.533916617199227459e-03	5.313541947777181917e+01	2.864309245723689612e-01	0.000000000000000000e+00	0.000000000000000000e+00	1.633388206658307240e+01	1.000000000000000000e+00
8.000000000000000000e+00	1.201617984332426659e+02	2.310617388274107142e+01	-1.978356486085680079e-03	6.899511162958891930e+01	2.783703926034778453e-01	0.000000000000000000e+00	0.000000000000000000e+00	4.848391721837246138e+01	1.000000000000000000e+00
8.000000000000000000e+00	1.547278220489194567e+01	1.668533209350920998e+01	-1.843901693431054768e-03	6.419713608976722696e+01	2.066663728782883735e-01	0.000000000000000000e+00	0.000000000000000000e+00	2.946586655516784248e+01	1.000000000000000000e+00
1.700000000000000000e+01	2.106910706129468380e+01	2.309642694215978764e+01	1.348348297918373863e-03	-4.651347436673061253e+01	2.335773299983572304e-01	0.000000000000000000e+00	0.000000000000000000e+00	8.544709651323410426e+00	1.000000000000000000e+00
2.100000000000000000e+01	9.536536802421099424e+01	1.276322390696220310e+01	-1.868341875182433177e-03	6.506927602555312262e+01	3.010602584563786266e-01	0.000000000000000000e+00	0.000000000000000000e+00	1.607285334834880075e+01	1.000000000000000000e+00
2.200000000000000000e+01	4.410872633669246312e+01	1.620535098522044848e+01	-1.936094711989279783e-03	6.748701396805849129e+01	3.068301850481380821e-01	0.000000000000000000e+00	0.000000000000000000e+00	1.565995608846479215e+01	1.000000000000000000e+00
2.200000000000000000e+01	3.681569262220519789e+01	3.006341304064499553e+01	-1.188720241070938483e-03	4.081719908266089902e+01	4.025072055070063604e-01	0.000000000000000000e+00	0.000000000000000000e+00	1.412451170342264106e+01	1.000000000000000000e+00
2.300000000000000000e+01	2.302276584451126951e+01	2.702088091011671622e+01	-7.160022267357621980e-04	2.394841050894821421e+01	4.949462448799533121e-01	0.000000000000000000e+00	0.000000000000000000e+00	5.843445269270789666e+00	1.000000000000000000e+00
2.300000000000000000e+01	5.859332702612938704e+01	3.091247233068508393e+01	-9.989479806822314147e-04	3.404523770066277422e+01	4.173205635120033064e-01	0.000000000000000000e+00	0.000000000000000000e+00	2.064226429931217766e+01	1.000000000000000000e+00
2.400000000000000000e+01	5.372413181566749074e+00	2.995224241535816034e+01	1.189054930276809297e-03	-4.082914235810319070e+01	3.621815854057092166e-01	0.000000000000000000e+00	0.000000000000000000e+00	1.789211640362101008e+01	1.000000000000000000e+00
3.100000000000000000e+01	1.000574383924300435e+02	5.799317498780399482e+00	1.366801760337238002e-03	-4.717198017052267289e+01	3.428107711674133196e-01	0.000000000000000000e+00	0.000000000000000000e+00	2.012341883452914360e+01	1.000000000000000000e+00
3.200000000000000000e+01	1.233351378661577371e+02	2.744141223101287963e+01	-3.393085753885851860e-03	1.194792653615500626e+02	1.108068809097041418e-01	0.000000000000000000e+00	0.000000000000000000e+00	8.027336765716121647e+00	1.000000000000000000e+00
3.400000000000000000e+01	4.388251396207089527e+01	6.335016761572500599e+00	-1.646974225973895896e-03	5.716984347100928687e+01	2.213563610987714370e-01	0.000000000000000000e+00	0.000000000000000000e+00	3.928087090468756593e+00	1.000000000000000000e+00
3.400000000000000000e+01	5.657781048877664176e+01	6.353318799264627614e+00	-8.618539316509174269e-04	2.915308115554811508e+01	4.697305662493448386e-01	0.000000000000000000e+00	0.000000000000000000e+00	1.263986167289564833e+01	1.000000000000000000e+00
3.400000000000000000e+01	8.126252372900273713e+01	1.298980902470319165e+01	-1.377847760758944308e-03	4.756615310247865125e+01	3.340513236688202880e-01	0.000000000000000000e+00	0.000000000000000000e+00	2.012341883452914360e+01	1.000000000000000000e+00
3.400000000000000000e+01	5.122987148752886810e+01	2.922574977468465107e+01	7.786436739730005427e-04	-2.618375017731786158e+01	4.901591029516059184e-01	0.000000000000000000e+00	0.000000000000000000e+00	2.016039073794410541e+01	1.000000000000000000e+00
3.600000000000000000e+01	1.183869365316137845e+02	1.792413580845112264e+01	-1.678457060157467285e-03	5.829329816797237385e+01	2.195503375560385884e-01	0.000000000000000000e+00	0.000000000000000000e+00	8.795614180443537933e+00	1.000000000000000000e+00
3.600000000000000000e+01	1.290208901033558391e+02	2.177481209976887655e+01	-9.648521375121137675e-04	3.282853862798607025e+01	4.885339691246584071e-01	0.000000000000000000e+00	0.000000000000000000e+00	8.027336765716121647e+00	1.000000000000000000e+00
3.600000000000000000e+01	2.030683719783633379e+01	2.850263239413344252e+01	-1.071558123588925568e-03	3.663630703133486577e+01	3.422850680875948459e-01	0.000000000000000000e+00	0.000000000000000000e+00	1.152469069374426702e+01	1.000000000000000000e+00
3.700000000000000000e+01	3.019608983181693418e+01	2.258476302012868331e+01	-1.822186327494148932e-03	6.342223031998047844e+01	2.087439843273850570e-01	0.000000000000000000e+00	0.000000000000000000e+00	1.152469069374426702e+01	1.000000000000000000e+00
4.100000000000000000e+01	1.415136455292396533e+02	3.064457193661905166e+01	-1.283313322498777151e-03	4.419272242375109272e+01	3.126318424514296090e-01	0.000000000000000000e+00	0.000000000000000000e+00	1.532127859202194387e+01	1.000000000000000000e+00
4.400000000000000000e+01	3.094478696823123443e+01	3.017408301593703968e+01	-2.241875050482280626e-03	7.839868588157985130e+01	1.277633892271942129e-01	0.000000000000000000e+00	0.000000000000000000e+00	1.145398964022701271e+01	1.000000000000000000e+00
4.400000000000000000e+01	1.208365001961784060e+02	2.099032751665273011e+01	9.791502225286591570e-04	-3.333876114085620657e+01	4.178903576613587356e-01	0.000000000000000000e+00	0.000000000000000000e+00	1.090575155124856899e+01	1.000000000000000000e+00
4.500000000000000000e+01	1.064902363657808309e+02	1.909999177174828588e+01	-1.386874317536855496e-03	4.788826284489949359e+01	2.945915377741138430e-01	0.000000000000000000e+00	0.000000000000000000e+00	1.071992720123039255e+01	1.000000000000000000e+00
4.500000000000000000e+01	4.115210346818985698e+01	5.704305497066707531e+00	-1.556286162433217525e-03	5.393366942298064970e+01	2.777855845293065729e-01	0.000000000000000000e+00	0.000000000000000000e+00	2.216609037464341725e+01	1.000000000000000000e+00
4.500000000000000000e+01	1.126114341146000726e+02	2.815159171030109775e+01	-1.347343641351367825e-03	4.647762352393619523e+01	3.237134469350335664e-01	0.000000000000000000e+00	0.000000000000000000e+00	1.090575155124856899e+01	1.000000000000000000e+00
4.600000000000000000e+01	9.044824546799745235e+01	2.149813390662009382e+01	-1.822926222858982023e-03	6.344863324539805660e+01	2.014372221176863320e-01	0.000000000000000000e+00	0.000000000000000000e+00	1.622025146733589551e+01	1.000000000000000000e+00
4.900000000000000000e+01	2.470746662784070935e+01	2.056732947221695795e+01	-2.339624599923168652e-03	8.188684675696562465e+01	1.377822580348234682e-01	0.000000000000000000e+00	0.000000000000000000e+00	1.145398964022701271e+01	1.000000000000000000e+00
4.900000000000000000e+01	1.248295277981701048e+02	8.878337538243812332e+00	9.215425291151899427e-04	-3.128304934028571083e+01	3.887759318635131134e-01	0.000000000000000000e+00	0.000000000000000000e+00	4.611226659564798602e+00	1.000000000000000000e+00
5.100000000000000000e+01	5.821804621369721211e+00	7.330109948087627281e+00	-8.873260931117595354e-04	3.006204695157922302e+01	4.311499318679494763e-01	0.000000000000000000e+00	0.000000000000000000e+00	2.306278842969020815e+01	1.000000000000000000e+00
5.200000000000000000e+01	9.103894522534109512e+01	2.433132651331627727e+01	9.041390305922956082e-04	-3.066201115658436294e+01	4.721747681351270431e-01	0.000000000000000000e+00	0.000000000000000000e+00	1.389534844970277483e+01	1.000000000000000000e+00
5.700000000000000000e+01	1.104831797681989372e+02	1.395967654786518253e+01	-1.027422869788030936e-03	3.506135485596345802e+01	3.717720385151116469e-01	0.000000000000000000e+00	0.000000000000000000e+00	9.398850397458289763e+00	1.000000000000000000e+00
5.800000000000000000e+01	8.689022694693129267e+01	1.052148033497418211e+01	-9.299779762876878627e-04	3.158406552871617023e+01	4.578050725209139582e-01	0.000000000000000000e+00	0.000000000000000000e+00	1.177339615725401067e+01	1.000000000000000000e+00
6.000000000000000000e+01	8.283761940767961107e+01	2.157540403692019737e+01	-1.676776457912680044e-03	5.823332642354098709e+01	2.718232063314568459e-01	0.000000000000000000e+00	0.000000000000000000e+00	1.177339615725401067e+01	1.000000000000000000e+00
6.200000000000000000e+01	2.023350178741626237e+01	1.699864051829816347e+01	9.253186560865983047e-04	-3.141779920294488448e+01	4.426619239042296483e-01	0.000000000000000000e+00	0.000000000000000000e+00	9.257610113120335882e+00	1.000000000000000000e+00
6.500000000000000000e+01	1.669080971671687408e+01	2.555157439497180505e+01	-1.625788056130092300e-03	5.641382189166559868e+01	2.305524577984163770e-01	0.000000000000000000e+00	0.000000000000000000e+00	9.257610113120335882e+00	1.000000000000000000e+00
6.700000000000000000e+01	2.503172345545276656e+01	3.065784553981647420e+01	8.171248492860596832e-04	-2.755693840103490189e+01	4.609647500931760566e-01	0.000000000000000000e+00	0.000000000000000000e+00	9.779818352183564656e+00	1.000000000000000000e+00
7.400000000000000000e+01	1.433964597630703608e+01	1.836279458985536905e+01	-1.847004144552219333e-03	6.430784604884675559e+01	1.782211368401935836e-01	0.000000000000000000e+00	0.000000000000000000e+00	1.185184369768888502e+01	1.000000000000000000e+00
7.500000000000000000e+01	1.205346367384030231e+02	2.334658964629123190e+01	1.253315432246031791e-03	-4.312225746793030368e+01	3.659250583303761406e-01	0.000000000000000000e+00	0.000000000000000000e+00	3.470151015713970999e+00	1.000000000000000000e+00
7.600000000000000000e+01	6.906268371006540008e+01	6.617480329303234043e+00	-7.038715252267504488e-04	2.351553037152817893e+01	4.918075405446920012e-01	0.000000000000000000e+00	0.000000000000000000e+00	2.624648001161685329e+01	1.000000000000000000e+00
7.600000000000000000e+01	8.653873051752199785e+01	2.949105195715597105e+01	7.786698250667087014e-04	-2.618468337059029238e+01	4.783414585596232893e-01	0.000000000000000000e+00	0.000000000000000000e+00	2.287031189528062924e+01	1.000000000000000000e+00
7.700000000000000000e+01	1.021364438408527064e+02	1.276494944429881606e+01	-1.514173779398376302e-03	5.243090273288736824e+01	2.543767256194341408e-01	0.000000000000000000e+00	0.000000000000000000e+00	2.122415160282956847e+01	1.000000000000000000e+00
7.900000000000000000e+01	4.444492496085727140e+01	1.571932998560880002e+01	7.423474189338223920e-04	-2.488853012285358801e+01	4.700888005896199928e-01	0.000000000000000000e+00	0.000000000000000000e+00	7.342396282045282163e+00	1.000000000000000000e+00
7.900000000000000000e+01	3.044057714177954210e+01	3.255839426484287458e+01	-1.493781945292097001e-03	5.170322676595214517e+01	2.390177325118718610e-01	0.000000000000000000e+00	0.000000000000000000e+00	1.368837269224424169e+01	1.000000000000000000e+00
8.200000000000000000e+01	1.760614453964437587e+01	2.779930961093853270e+01	-1.813633605043845362e-03	6.311702920140935191e+01	2.122382519398799960e-01	0.000000000000000000e+00	0.000000000000000000e+00	1.368837269224424169e+01	1.000000000000000000e+00
8.200000000000000000e+01	7.029766203374613553e+01	2.829525963574401359e+01	-2.098152383658206596e-03	7.326998926671710421e+01	1.511900088972097933e-01	0.000000000000000000e+00	0.000000000000000000e+00	1.325652428903798707e+01	1.000000000000000000e+00
8.300000000000000000e+01	4.781161636990297126e+01	7.055332053377486368e+00	1.066658474335262100e-03	-3.646146464149779121e+01	3.705348014358125219e-01	0.000000000000000000e+00	0.000000000000000000e+00	9.295131586666785850e+00	1.000000000000000000e+00
8.500000000000000000e+01	8.351603659931745938e+01	2.729026706357683807e+01	-1.976232008705090110e-03	6.891930034532209959e+01	2.354875206191194836e-01	0.000000000000000000e+00	0.000000000000000000e+00	8.596995509477460828e+00	1.000000000000000000e+00
8.500000000000000000e+01	5.401866040689988324e+01	2.946663349849105629e+01	-2.869781789288452373e-03	1.008053336075549566e+02	1.118303064143024717e-01	0.000000000000000000e+00	0.000000000000000000e+00	6.150050600297111814e+00	1.000000000000000000e+00
8.500000000000000000e+01	3.165805245062963635e+01	5.329793135940263049e+00	8.301377868765324628e-04	-2.802130084604415927e+01	4.907163716070165327e-01	0.000000000000000000e+00	0.000000000000000000e+00	1.624546434699974284e+01	1.000000000000000000e+00
8.600000000000000000e+01	5.452434797422796464e+01	2.333740822359173350e+01	-9.658003385645527522e-04	3.286237487410726033e+01	4.601243518448721037e-01	0.000000000000000000e+00	0.000000000000000000e+00	6.150050600297111814e+00	1.000000000000000000e+00
8.900000000000000000e+01	9.030631420412765920e+01	2.201765273673776235e+01	-1.793497213391186682e-03	6.239846861534010714e+01	2.286669798315572599e-01	0.000000000000000000e+00	0.000000000000000000e+00	4.393444974078286158e+00	1.000000000000000000e+00
9.000000000000000000e+01	7.290062283061770643e+01	2.511043690955781571e+01	-1.872661733179645108e-03	6.522342875300081744e+01	1.940053223794729886e-01	0.000000000000000000e+00	0.000000000000000000e+00	1.083691233613481231e+01	1.000000000000000000e+00
1.000000000000000000e+02	1.050771584338713893e+02	3.103837924958445882e+01	-1.296238976391295844e-03	4.465397017839089244e+01	3.146685527513084502e-01	0.000000000000000000e+00	0.000000000000000000e+00	inf	1.000000000000000000e+00
1.080000000000000000e+02	9.162600371063174975e+01	1.342869057286120693e+01	-1.010265505577778635e-03	3.444909989514506066e+01	4.360439966475377904e-01	0.000000000000000000e+00	0.000000000000000000e+00	1.498371452824636307e+01	1.000000000000000000e+00
1.090000000000000000e+02	1.066362657566887719e+02	1.501984525495262979e+01	-1.024146203358541896e-03	3.494442808027590530e+01	4.198129089614403009e-01	0.000000000000000000e+00	0.000000000000000000e+00	1.485957622818199475e+01	1.000000000000000000e+00
1.110000000000000000e+02	6.796226932151625988e+01	1.341329246267351394e+01	9.349358598151115982e-04	-3.176098598966967401e+01	3.815905469995781729e-01	0.000000000000000000e+00	0.000000000000000000e+00	1.058737002846534736e+01	1.000000000000000000e+00
1.120000000000000000e+02	1.190928377562085529e+02	6.917943027578420612e+00	-1.099528530503027582e-03	3.763442190372505536e+01	3.740252218323818489e-01	0.000000000000000000e+00	0.000000000000000000e+00	1.485957622818199475e+01	1.000000000000000000e+00
1.130000000000000000e+02	2.025994439489295473e+01	1.650987958910893028e+01	-1.172051796888828922e-03	4.022239107400867653e+01	3.330340771861848292e-01	0.000000000000000000e+00	0.000000000000000000e+00	3.674485947886496007e+01	1.000000000000000000e+00
1.130000000000000000e+02	7.741568967689789815e+01	1.818039301794843254e+01	-1.743954992930882948e-03	6.063057059353007361e+01	2.373260283203683096e-01	0.000000000000000000e+00	0.000000000000000000e+00	1.058737002846534736e+01	1.000000000000000000e+00
1.160000000000000000e+02	5.525335869358197982e+01	5.300702373905384235e+00	-1.574311379931745683e-03	5.457689344609195103e+01	2.971323255774305228e-01	0.000000000000000000e+00	0.000000000000000000e+00	1.507748411696062085e+01	1.000000000000000000e+00
1.190000000000000000e+02	5.424265616456939654e+01	2.804192934727309705e+01	-9.820227578883054288e-04	3.344126663077398121e+01	3.724792620313739366e-01	0.000000000000000000e+00	0.000000000000000000e+00	1.344141005196807725e+01	1.000000000000000000e+00
1.220000000000000000e+02	6.594645708544906881e+01	2.143189544497239751e+01	-1.886812636159400629e-03	6.572839912276414509e+01	1.574062109792232489e-01	0.000000000000000000e+00	0.000000000000000000e+00	1.344141005196807725e+01	1.000000000000000000e+00
1.250000000000000000e+02	5.057896865946382547e+01	4.709229905945840677e+00	-1.343437186436654586e-03	4.633822295101384725e+01	3.941337045958492880e-01	0.000000000000000000e+00	0.000000000000000000e+00	1.352801568048313641e+01	1.000000000000000000e+00
1.280000000000000000e+02	1.214871407919929140e+02	1.236996082213319426e+01	9.157272674166377392e-04	-3.107553361818731119e+01	4.909656752186281059e-01	0.000000000000000000e+00	0.000000000000000000e+00	4.617631918845206407e+00	1.000000000000000000e+00
1.290000000000000000e+02	9.228072051735045989e+01	1.154271040532262127e+01	9.853097088093891887e-04	-3.355856040519870476e+01	3.599427998466835366e-01	0.000000000000000000e+00	0.000000000000000000e+00	2.565982566831529610e+01	1.000000000000000000e+00
1.320000000000000000e+02	5.371452962033018252e+01	2.860586725165006428e+01	-2.020334842559909794e-03	7.049309562546353902e+01	1.868711374809737258e-01	0.000000000000000000e+00	0.000000000000000000e+00	2.110916336417696471e+01	1.000000000000000000e+00
1.330000000000000000e+02	1.203864817692974043e+02	7.885423582495526773e+00	-1.323628665319178093e-03	4.563136231834138812e+01	2.944295321159662304e-01	0.000000000000000000e+00	0.000000000000000000e+00	4.617631918845206407e+00	1.000000000000000000e+00
1.360000000000000000e+02	8.991641226281969068e+01	7.935545091633187553e+00	-9.710356321599165116e-04	3.304919462309801048e+01	3.956246838821123601e-01	0.000000000000000000e+00	0.000000000000000000e+00	3.047011072994748915e+01	1.000000000000000000e+00
1.420000000000000000e+02	7.175160144888194758e+00	2.534955510368318343e+01	-1.793530629994474117e-03	6.239966107595851952e+01	1.815831495547608476e-01	0.000000000000000000e+00	0.000000000000000000e+00	7.132136766255263183e+01	1.000000000000000000e+00
1.500000000000000000e+02	2.694236162761518827e+01	2.977273133492533219e+01	-1.873672986102524560e-03	6.525951498460888445e+01	1.776217060829891059e-01	0.000000000000000000e+00	0.000000000000000000e+00	6.009554252564461052e+01	1.000000000000000000e+00
1.580000000000000000e+02	1.077283893060260453e+02	2.102114567633789122e+01	-1.756971780297150211e-03	6.109507041653628789e+01	1.851147847366313437e-01	0.000000000000000000e+00	0.000000000000000000e+00	6.876737105425211993e+00	1.000000000000000000e+00
1.580000000000000000e+02	1.041259756037476336e+02	5.663647668383744893e+00	8.890410537759279664e-04	-3.012324476502996973e+01	4.775567077233319191e-01	0.000000000000000000e+00	0.000000000000000000e+00	1.353696427917761369e+01	1.000000000000000000e+00
1.600000000000000000e+02	5.650461343734560415e+01	3.060136805336175314e+01	-1.916336442202186798e-03	6.678194653776478162e+01	1.750946750307139643e-01	0.000000000000000000e+00	0.000000000000000000e+00	1.886328447250062368e+01	1.000000000000000000e+00
1.740000000000000000e+02	1.430146642323819322e+02	3.198205806896194758e+01	-1.874973074345914021e-03	6.530590821067569607e+01	2.921323693304872515e-01	0.000000000000000000e+00	0.000000000000000000e+00	2.151397130683560022e+01	1.000000000000000000e+00
1.780000000000000000e+02	1.350255397355357161e+02	1.200645166602045499e+01	-1.111038860846750827e-03	3.804516429790889021e+01	4.122664472345550779e-01	0.000000000000000000e+00	0.000000000000000000e+00	2.151397130683560022e+01	1.000000000000000000e+00
1.810000000000000000e+02	6.464488730893512525e+01	1.376283300646091234e+01	-1.721367915643111585e-03	5.982455808774186323e+01	2.549145351616829425e-01	0.000000000000000000e+00	0.000000000000000000e+00	3.198321821095301232e+01	1.000000000000000000e+00
1.810000000000000000e+02	9.181989136159702980e+01	3.062834224476277356e+01	-1.969150361616301814e-03	6.866659407250865854e+01	2.563354820250447474e-01	0.000000000000000000e+00	0.000000000000000000e+00	2.456052842500299960e+01	1.000000000000000000e+00
1.820000000000000000e+02	1.032130913420451463e+02	8.870250629896881733e+00	-1.329361862363059041e-03	4.583594958993219848e+01	2.857915334779335126e-01	0.000000000000000000e+00	0.000000000000000000e+00	2.456052842500299960e+01	1.000000000000000000e+00
1.860000000000000000e+02	7.417085662833327930e+00	2.192515047894250912e+01	-1.610168932101565349e-03	5.585645853136640682e+01	2.343599649078330627e-01	0.000000000000000000e+00	0.000000000000000000e+00	1.625974394554259206e+01	1.000000000000000000e+00
1.890000000000000000e+02	1.019305507853094639e+02	2.287574845093647724e+01	-1.766738066929932635e-03	6.144357717820555820e+01	2.060850337527861953e-01	0.000000000000000000e+00	0.000000000000000000e+00	6.430285077436849406e+01	1.000000000000000000e+00
1.900000000000000000e+02	2.083389255927695061e+01	1.273991417941532411e+01	-1.745270567174233298e-03	6.067751643246813131e+01	2.000229710712130293e-01	0.000000000000000000e+00	0.000000000000000000e+00	1.625974394554259206e+01	1.000000000000000000e+00
1.940000000000000000e+02	3.776362020045250745e+01	2.705446081587036389e+01	-1.302068906588468335e-03	4.486200934109112382e+01	3.241449763245499716e-01	0.000000000000000000e+00	0.000000000000000000e+00	2.217029371505100244e+01	1.000000000000000000e+00
1.960000000000000000e+02	1.161119538287036335e+02	6.291959803626554937e+00	-2.769634626305624101e-03	9.723161467283154025e+01	1.127100453970417693e-01	0.000000000000000000e+00	0.000000000000000000e+00	1.754694777694753327e+01	1.000000000000000000e+00
1.970000000000000000e+02	6.157098065850032498e+01	4.683402079081557368e+00	-2.490145973753033967e-03	8.725815301981609196e+01	1.037216724569846038e-01	0.000000000000000000e+00	0.000000000000000000e+00	3.266886409081701714e+01	1.000000000000000000e+00
2.030000000000000000e+02	7.222791382308665220e+01	3.125681873081552808e+01	-1.491223900532400891e-03	5.161194377079467444e+01	2.959878223828930066e-01	0.000000000000000000e+00	0.000000000000000000e+00	6.029581321448270614e+01	1.000000000000000000e+00
2.050000000000000000e+02	1.292731835599945214e+02	1.172678309748369330e+01	-2.263340230518772443e-03	7.916466384889191943e+01	1.563316736644669858e-01	0.000000000000000000e+00	0.000000000000000000e+00	6.029581321448270614e+01	1.000000000000000000e+00
2.120000000000000000e+02	7.007647187825465807e+00	1.288923888206226387e+01	-1.899016470808046961e-03	6.616388899248296696e+01	1.767433197057176608e-01	0.000000000000000000e+00	0.000000000000000000e+00	inf	1.000000000000000000e+00
2.200000000000000000e+02	1.177029736705107865e+02	9.863088761095323065e+00	-1.815200682708431991e-03	6.317294985812406338e+01	2.191177595379310006e-01	0.000000000000000000e+00	0.000000000000000000e+00	1.457439519404587536e+01	1.000000000000000000e+00
2.200000000000000000e+02	9.854284891098300747e+00	3.176876568701367631e+01	-1.398487188575554818e-03	4.830266437042865135e+01	3.309701337792257947e-01	0.000000000000000000e+00	0.000000000000000000e+00	5.155539301693198695e+01	1.000000000000000000e+00
2.240000000000000000e+02	1.315109799862108559e+02	1.452698808010023868e+01	-8.612365378908102675e-04	2.913104966004730656e+01	4.222568983120101871e-01	0.000000000000000000e+00	0.000000000000000000e+00	1.020496623205303166e+01	1.000000000000000000e+00
2.260000000000000000e+02	1.266280618503516706e+02	2.348792811314588391e+01	8.363061822493989342e-04	-2.824141802844155791e+01	4.228642188638880306e-01	0.000000000000000000e+00	0.000000000000000000e+00	1.020496623205303166e+01	1.000000000000000000e+00
2.270000000000000000e+02	4.303385584882119730e+01	1.607517165395523406e+01	-6.120494410366219065e-03	2.168059560843188365e+02	3.211646568350179365e-02	0.000000000000000000e+00	0.000000000000000000e+00	1.648940565161580452e+01	1.000000000000000000e+00
2.350000000000000000e+02	1.098758222835054141e+02	2.447826599935070035e+01	-1.950475441007528581e-03	6.800018560524659961e+01	1.959681770956215319e-01	0.000000000000000000e+00	0.000000000000000000e+00	7.038900219049297746e+00	1.000000000000000000e+00
2.390000000000000000e+02	1.100115693474228209e+02	1.744067486115788412e+01	-2.189868017729575816e-03	7.654283183488068687e+01	2.245814793539344656e-01	0.000000000000000000e+00	0.000000000000000000e+00	5.426486438955372194e+00	1.000000000000000000e+00
2.410000000000000000e+02	1.045851522832134322e+02	1.746811420196109665e+01	-1.482190777052129005e-03	5.128959969773612926e+01	4.483783417466601362e-01	0.000000000000000000e+00	0.000000000000000000e+00	5.426486438955372194e+00	1.000000000000000000e+00
2.430000000000000000e+02	8.780193016589120703e+01	5.841452249199986291e+00	-1.796790667765897197e-03	6.251599446339202615e+01	2.310010790668922676e-01	0.000000000000000000e+00	0.000000000000000000e+00	2.041704711272315009e+01	1.000000000000000000e+00
2.480000000000000000e+02	1.112810106039688520e+02	2.234482474884434566e+01	-1.629845646061884321e-03	5.655861566851052658e+01	2.274561757877713308e-01	0.000000000000000000e+00	0.000000000000000000e+00	1.014397056179023515e+01	1.000000000000000000e+00
2.490000000000000000e+02	2.586875387293744666e+01	1.692994659128897794e+01	6.286621687097517820e-03	-2.227341539158487933e+02	3.623375891484070799e-02	0.000000000000000000e+00	0.000000000000000000e+00	8.558372804072506312e+01	1.000000000000000000e+00
2.520000000000000000e+02	1.184411199105244776e+02	1.515921597319823277e+01	-2.281712812219578463e-03	7.982028345056932039e+01	1.643432034829986899e-01	0.000000000000000000e+00	0.000000000000000000e+00	1.014397056179023515e+01	1.000000000000000000e+00
2.560000000000000000e+02	3.718134147650590648e+01	2.249919355643528718e+01	-1.484610050391022657e-03	5.137593067988245821e+01	2.957320651157189229e-01	0.000000000000000000e+00	0.000000000000000000e+00	8.159060523165771883e+01	1.000000000000000000e+00
2.640000000000000000e+02	1.305692029312068883e+02	2.116507770126385424e+01	-1.860402514497205406e-03	6.478596252205166195e+01	2.906162563062043569e-01	0.000000000000000000e+00	0.000000000000000000e+00	6.501727096708059150e+00	1.000000000000000000e+00
2.650000000000000000e+02	7.171657746526256538e+00	7.044289339173177567e+00	-2.385198600682561683e-03	8.351314014954898823e+01	1.419568893745285498e-01	0.000000000000000000e+00	0.000000000000000000e+00	4.624196888432832253e+01	1.000000000000000000e+00
2.660000000000000000e+02	1.365798581532833396e+02	1.868627173035913458e+01	-2.600418296380906536e-03	9.119318498291552544e+01	1.310051326514009018e-01	0.000000000000000000e+00	0.000000000000000000e+00	6.501727096708059150e+00	1.000000000000000000e+00
2.680000000000000000e+02	7.263585510533545175e+01	2.036615453417375932e+01	-1.832091271572984037e-03	6.377568502750902724e+01	2.500832093242905119e-01	0.000000000000000000e+00	0.000000000000000000e+00	2.237704078074585112e+01	1.000000000000000000e+00
2.700000000000000000e+02	5.340104410286155456e+01	5.965621913193878356e+00	-9.743206575802609501e-04	3.316641968665518192e+01	3.644968203723543132e-01	0.000000000000000000e+00	0.000000000000000000e+00	1.081477335989190891e+01	1.000000000000000000e+00
2.730000000000000000e+02	5.061055381280136345e+01	1.641418577464907358e+01	8.861753185259607125e-04	-3.002098193481411670e+01	4.314798730202134003e-01	0.000000000000000000e+00	0.000000000000000000e+00	1.081477335989190891e+01	1.000000000000000000e+00
2.790000000000000000e+02	1.679533685530946130e+01	2.037057581162062547e+01	-1.925096916156510737e-03	6.709456120117853573e+01	1.869366330523712927e-01	0.000000000000000000e+00	0.000000000000000000e+00	1.042953005016911447e+02	1.000000000000000000e+00
2.830000000000000000e+02	1.210206580792511346e+02	2.419053949001205339e+01	-1.452360575227949887e-03	5.022511864894227784e+01	2.714198711871469438e-01	0.000000000000000000e+00	0.000000000000000000e+00	1.782439114715597839e+01	1.000000000000000000e+00
2.860000000000000000e+02	1.284498361254914585e+02	7.988186780480229565e+00	-1.824531158770257688e-03	6.350590486133117452e+01	2.144805230444891686e-01	0.000000000000000000e+00	0.000000000000000000e+00	1.782439114715597839e+01	1.000000000000000000e+00
2.900000000000000000e+02	1.070410682528284667e+02	8.035645799879830520e+00	-1.016035150488119347e-03	3.465498779699456833e+01	3.642631266174904958e-01	0.000000000000000000e+00	0.000000000000000000e+00	2.140882047624505091e+01	1.000000000000000000e+00
2.930000000000000000e+02	1.430678373287235274e+02	1.079707764355025823e+01	-1.031398865845069898e-03	3.520323698192903805e+01	4.279269456090192270e-01	0.000000000000000000e+00	0.000000000000000000e+00	3.613244519645889596e+01	1.000000000000000000e+00
2.980000000000000000e+02	6.975283590282550961e+01	1.790169546313856941e+01	-1.691044820751080435e-03	5.874248831015218286e+01	1.567998770472242009e-01	0.000000000000000000e+00	0.000000000000000000e+00	4.647334574831474896e+01	1.000000000000000000e+00
3.020000000000000000e+02	1.160357143568009377e+02	2.210491173843797341e+01	-1.551480087215147260e-03	5.376216619216553738e+01	3.645252861322865190e-01	0.000000000000000000e+00	0.000000000000000000e+00	4.647334574831474896e+01	1.000000000000000000e+00
3.100000000000000000e+02	1.651017543985674507e+01	1.685393496109293565e+01	-1.885422508309890152e-03	6.567879286264138727e+01	2.890250744419536888e-01	0.000000000000000000e+00	0.000000000000000000e+00	4.911554727196952186e+00	1.000000000000000000e+00
3.110000000000000000e+02	1.423604827163290842e+01	1.250057815731530830e+01	1.634963640296070416e-03	-5.674124962795331584e+01	4.315608527781567005e-01	0.000000000000000000e+00	0.000000000000000000e+00	4.911554727196952186e+00	1.000000000000000000e+00
3.160000000000000000e+02	1.513077324191163697e+01	4.745138998962605825e+00	-1.604182423637447608e-03	5.564283192414271184e+01	2.538732864831666491e-01	0.000000000000000000e+00	0.000000000000000000e+00	7.806879614247343113e+00	1.000000000000000000e+00
3.200000000000000000e+02	4.526155811779612037e+01	9.284996648041641265e+00	-1.753687778378188377e-03	6.097788187629301859e+01	1.620964432665636945e-01	0.000000000000000000e+00	0.000000000000000000e+00	2.586219250265803993e+01	1.000000000000000000e+00
3.230000000000000000e+02	2.907959828307798844e+01	2.945916768310801359e+01	-1.656171568023965006e-03	5.749804763031328747e+01	2.412359700483371894e-01	0.000000000000000000e+00	0.000000000000000000e+00	6.752225462743158602e+00	1.000000000000000000e+00
3.280000000000000000e+02	3.583157909935809471e+01	2.940168937152450468e+01	1.283958461776046412e-03	-4.421574400900664870e+01	3.688869972882198311e-01	0.000000000000000000e+00	0.000000000000000000e+00	6.752225462743158602e+00	1.000000000000000000e+00
3.310000000000000000e+02	1.336705097954161658e+02	2.724414217127800342e+01	-1.760007196582318630e-03	6.120338825929868420e+01	2.377326943600652776e-01	0.000000000000000000e+00	0.000000000000000000e+00	1.217737311459298866e+01	1.000000000000000000e+00
3.330000000000000000e+02	2.095806985097386388e+01	1.886834838137477988e+01	-1.814088368230974951e-03	6.313325727781465702e+01	1.922103440159780297e-01	0.000000000000000000e+00	0.000000000000000000e+00	1.822560149285997255e+01	1.000000000000000000e+00
3.340000000000000000e+02	8.183792818637184041e+01	2.127856818049778198e+01	-2.198621337702637984e-03	7.685519121080020000e+01	1.346133473306518891e-01	0.000000000000000000e+00	0.000000000000000000e+00	2.531036365200015581e+01	1.000000000000000000e+00
3.340000000000000000e+02	1.040091558084152155e+02	9.069916578947694319e+00	-7.619384008086279138e-04	2.558762793841348326e+01	4.911982704003462485e-01	0.000000000000000000e+00	0.000000000000000000e+00	2.531036365200015581e+01	1.000000000000000000e+00
3.410000000000000000e+02	7.124629641131471658e+01	1.330983162452960222e+01	-1.756645136333466039e-03	6.108341423294442762e+01	2.221233863516521856e-01	0.000000000000000000e+00	0.000000000000000000e+00	5.423112241481151585e+01	1.000000000000000000e+00
3.410000000000000000e+02	1.785693770965686866e+01	2.282776290164981248e+01	-1.426354366241814773e-03	4.929709554068846700e+01	2.943395519874847377e-01	0.000000000000000000e+00	0.000000000000000000e+00	5.423112241481151585e+01	1.000000000000000000e+00
3.480000000000000000e+02	1.416920631466820168e+02	2.220761912900535506e+01	-1.221857909602804123e-03	4.199970600505092477e+01	3.601667160214017116e-01	0.000000000000000000e+00	0.000000000000000000e+00	6.142508146471129749e+01	1.000000000000000000e+00
3.490000000000000000e+02	8.165685744313272210e+01	9.214747657350560672e+00	-2.307180666996778810e-03	8.072909556399557118e+01	2.441303416993985120e-01	0.000000000000000000e+00	0.000000000000000000e+00	5.781131289539563767e+01	1.000000000000000000e+00
3.540000000000000000e+02	2.295259795168519901e+01	6.792160794455575967e+00	-1.317459685385298420e-03	4.541122427607437828e+01	3.350423614669894024e-01	0.000000000000000000e+00	0.000000000000000000e+00	5.875422546121664169e+01	1.000000000000000000e+00
3.550000000000000000e+02	1.394403476746417709e+02	1.197028994750704989e+01	-1.862616546673127437e-03	6.486496954005910709e+01	2.132204775830868204e-01	0.000000000000000000e+00	0.000000000000000000e+00	1.166027823726511770e+02	1.000000000000000000e+00
3.660000000000000000e+02	7.688750691019745886e+01	7.084328113837830898e+00	-1.491486361051842921e-03	5.162130958905662226e+01	2.939097520297893062e-01	0.000000000000000000e+00	0.000000000000000000e+00	1.090647274578178738e+01	1.000000000000000000e+00
3.730000000000000000e+02	7.201306739022520276e+01	8.272553749599435235e+00	-1.530726575522011823e-03	5.302158387819146412e+01	2.942473188854518584e-01	0.000000000000000000e+00	0.000000000000000000e+00	2.299728506619332791e+01	1.000000000000000000e+00
3.780000000000000000e+02	6.675882150142045646e+01	3.066156937234929103e+01	-1.275290038095782709e-03	4.390641412968021484e+01	2.688767015997973742e-01	0.000000000000000000e+00	0.000000000000000000e+00	2.094104156442482534e+01	1.000000000000000000e+00
3.820000000000000000e+02	1.288611399639099204e+02	1.509740412372545215e+01	-1.520566758856033889e-03	5.265903412529682015e+01	1.930136175522462194e-01	0.000000000000000000e+00	0.000000000000000000e+00	8.797601956347943286e+00	1.000000000000000000e+00
3.820000000000000000e+02	1.201144345078615885e+02	1.415244706254674334e+01	-1.584387934732207470e-03	5.493647202639944283e+01	2.834963130419261290e-01	0.000000000000000000e+00	0.000000000000000000e+00	8.797601956347943286e+00	1.000000000000000000e+00
3.830000000000000000e+02	8.580637300920334098e+01	2.195996013259793500e+01	-1.828418657161429281e-03	6.364462897687720044e+01	2.010157236702407868e-01	0.000000000000000000e+00	0.000000000000000000e+00	6.300086205147717777e+00	1.000000000000000000e+00
3.850000000000000000e+02	8.684731181914864351e+01	1.574646412903905102e+01	-1.470842462485826094e-03	5.088463878386832562e+01	3.054348715086444566e-01	0.000000000000000000e+00	0.000000000000000000e+00	6.300086205147717777e+00	1.000000000000000000e+00
3.850000000000000000e+02	9.833388391129227557e+01	1.732218133065659771e+01	-1.334448897757533692e-03	4.601747879325031931e+01	2.881554477888433885e-01	0.000000000000000000e+00	0.000000000000000000e+00	1.159414607150894660e+01	1.000000000000000000e+00
3.900000000000000000e+02	7.872183967376369651e+01	6.591566056709833532e+00	-1.704153349010751424e-03	5.921026187709761501e+01	2.130456754012876042e-01	0.000000000000000000e+00	0.000000000000000000e+00	1.121280463287802398e+01	1.000000000000000000e+00
3.900000000000000000e+02	1.244491802933930273e+02	8.931074116552396802e+00	-1.030941850025405377e-03	3.518692852106447333e+01	4.056179116149996045e-01	0.000000000000000000e+00	0.000000000000000000e+00	2.743026404181258115e+01	1.000000000000000000e+00
3.900000000000000000e+02	7.264124093711481578e+01	1.674788530336538983e+01	1.233003230474820746e-03	-4.239742315496882696e+01	3.173321805085805858e-01	0.000000000000000000e+00	0.000000000000000000e+00	6.716384439833620768e+00	1.000000000000000000e+00
3.910000000000000000e+02	3.466734607372264065e+01	7.017527021756571060e+00	-2.325264312337419880e-03	8.137440456564699787e+01	2.069123359602176304e-01	0.000000000000000000e+00	0.000000000000000000e+00	3.420213013922793266e+01	1.000000000000000000e+00
3.910000000000000000e+02	7.213915862243943877e+01	2.619657841182136337e+01	-1.708721111428777731e-03	5.937326099316261718e+01	1.968146249055077179e-01	0.000000000000000000e+00	0.000000000000000000e+00	9.462023467974130853e+00	1.000000000000000000e+00
3.930000000000000000e+02	6.858857651883141671e+01	1.139197911893507786e+01	-1.738972564148448963e-03	6.045277424313572112e+01	2.182758568941448596e-01	0.000000000000000000e+00	0.000000000000000000e+00	6.716384439833620768e+00	1.000000000000000000e+00
3.960000000000000000e+02	9.328245817618604008e+01	1.892123111465053853e+01	8.280947526778971446e-04	-2.794839583523319249e+01	4.567270954071981359e-01	0.000000000000000000e+00	0.000000000000000000e+00	2.236000434512283519e+01	1.000000000000000000e+00
3.980000000000000000e+02	6.184022286236339738e+01	1.254431113822751520e+01	-1.350363137380286745e-02	4.802707970046158721e+02	3.350796035742142909e-02	0.000000000000000000e+00	0.000000000000000000e+00	6.846031416481512366e+00	1.000000000000000000e+00
4.040000000000000000e+02	7.433169855655090430e+01	2.030617865502139452e+01	-2.097254057226663731e-03	7.323793278021915398e+01	1.723454308005765157e-01	0.000000000000000000e+00	0.000000000000000000e+00	1.161262449606830316e+01	1.000000000000000000e+00
4.040000000000000000e+02	9.811198319210340912e+01	9.118145720557238931e+00	-9.618464928865846615e-04	3.272128317721364255e+01	4.564407086834477711e-01	0.000000000000000000e+00	0.000000000000000000e+00	2.111757096648168641e+01	1.000000000000000000e+00
4.060000000000000000e+02	6.317526074878285414e+01	1.708330057354061182e+01	-1.878800608867504073e-03	6.544249253504102626e+01	1.595461945426469574e-01	0.000000000000000000e+00	0.000000000000000000e+00	1.161262449606830316e+01	1.000000000000000000e+00
4.080000000000000000e+02	1.191107513972192464e+02	6.881286897965512850e+00	-1.535217123341488894e-03	5.318182761642394496e+01	2.324912612877025886e-01	0.000000000000000000e+00	0.000000000000000000e+00	4.374161300345772219e+00	1.000000000000000000e+00
4.110000000000000000e+02	4.741309751152871144e+01	1.943924919017776176e+01	-1.257549751262851574e-03	4.327335776468721207e+01	2.605190906478519475e-01	0.000000000000000000e+00	0.000000000000000000e+00	9.425461589027586129e+00	1.000000000000000000e+00
4.130000000000000000e+02	1.176496364976191984e+02	1.100420216893693492e+01	-1.392370981296864709e-03	4.808440950319595686e+01	2.948072431300491347e-01	0.000000000000000000e+00	0.000000000000000000e+00	4.374161300345772219e+00	1.000000000000000000e+00
4.140000000000000000e+02	1.155179607821676484e+02	2.342400726164532543e+01	-1.739895465047770458e-03	6.048570766152266032e+01	2.463379260131659532e-01	0.000000000000000000e+00	0.000000000000000000e+00	7.172471037642437430e+00	1.000000000000000000e+00
4.140000000000000000e+02	3.965380564103158889e+01	2.479020385590533593e+01	7.743154516275937505e-04	-2.602929897082561794e+01	4.068712135665477625e-01	0.000000000000000000e+00	0.000000000000000000e+00	9.425461589027586129e+00	1.000000000000000000e+00
4.160000000000000000e+02	1.199912890019976146e+02	1.781743295789330617e+01	-1.690781187832063413e-03	5.873308065519275800e+01	2.114892194255414415e-01	0.000000000000000000e+00	0.000000000000000000e+00	7.172471037642437430e+00	1.000000000000000000e+00
4.330000000000000000e+02	7.707278688347156503e+01	2.820793654492214131e+01	-2.598322428384674653e-03	9.111839461522333750e+01	1.439195347020116866e-01	0.000000000000000000e+00	0.000000000000000000e+00	4.231603840471220934e+01	1.000000000000000000e+00
4.340000000000000000e+02	1.305224455093415656e+02	1.496968706330991061e+01	1.183367161773144632e-03	-4.062617618919279039e+01	3.967011008781937687e-01	0.000000000000000000e+00	0.000000000000000000e+00	6.243920690527214212e+00	1.000000000000000000e+00
4.360000000000000000e+02	1.123528474168321623e+02	4.842054686291373145e+00	-1.665243385628036943e-03	5.782177249059303392e+01	2.247332036516805909e-01	0.000000000000000000e+00	0.000000000000000000e+00	1.977640247097711068e+01	1.000000000000000000e+00
4.360000000000000000e+02	1.375766621918460828e+02	2.918775197044686465e+01	9.469365309325665763e-04	-3.218922603486387146e+01	4.003122997616466172e-01	0.000000000000000000e+00	0.000000000000000000e+00	1.587184118832104396e+01	1.000000000000000000e+00
4.380000000000000000e+02	1.317205571564283559e+02	8.841793944895652402e+00	-2.417973006314600663e-03	8.468268415352248724e+01	1.582709052441511055e-01	0.000000000000000000e+00	0.000000000000000000e+00	6.243920690527214212e+00	1.000000000000000000e+00
4.410000000000000000e+02	6.194072698183094872e+01	1.252195206877979317e+01	1.146066044018021098e-02	-4.073680437850490534e+02	1.670325426313133965e-01	0.000000000000000000e+00	0.000000000000000000e+00	6.693426315231032042e+00	1.000000000000000000e+00
4.410000000000000000e+02	2.542018560640543257e+01	1.166300766809769129e+01	-2.099230759173867974e-03	7.330847074621465254e+01	1.671403863906940623e-01	0.000000000000000000e+00	0.000000000000000000e+00	5.018837517389015623e+00	1.000000000000000000e+00
4.420000000000000000e+02	5.987260085361525341e+01	1.888786207090979730e+01	-1.233743269222480066e-02	4.386553763988455898e+02	9.675691938626762578e-02	0.000000000000000000e+00	0.000000000000000000e+00	6.693426315231032042e+00	1.000000000000000000e+00
4.440000000000000000e+02	7.149925980881516807e+01	2.661806524771879623e+01	-1.471427211974622729e-03	5.090550537916609386e+01	2.843449515896467883e-01	0.000000000000000000e+00	0.000000000000000000e+00	1.396192105747909906e+01	1.000000000000000000e+00
4.460000000000000000e+02	3.042482469387708832e+01	1.128575757849874783e+01	-1.855977853990400505e-03	6.462806995113976427e+01	1.903938324367915325e-01	0.000000000000000000e+00	0.000000000000000000e+00	5.018837517389015623e+00	1.000000000000000000e+00
4.490000000000000000e+02	5.357188773082059541e+00	1.235276177601081571e+01	-1.508380382980315350e-03	5.222416726621086269e+01	2.161952019336922381e-01	0.000000000000000000e+00	0.000000000000000000e+00	2.509033416706603958e+01	1.000000000000000000e+00
4.490000000000000000e+02	1.387754645379710041e+02	3.234367188633213885e+01	8.328365876971476674e-04	-2.811760667544976400e+01	4.662071086592544100e-01	0.000000000000000000e+00	0.000000000000000000e+00	6.751940679641241161e+01	1.000000000000000000e+00
4.500000000000000000e+02	2.913698363099504007e+01	2.567477983951031106e+01	-2.034576822416559946e-03	7.100131604395295426e+01	1.981770110368593629e-01	0.000000000000000000e+00	0.000000000000000000e+00	1.444653924755446361e+01	1.000000000000000000e+00
4.640000000000000000e+02	4.696002175399773648e+01	2.175743661557321218e+01	-4.353768029343394082e-03	1.537608998662086890e+02	4.759347552050019470e-02	0.000000000000000000e+00	0.000000000000000000e+00	1.811624156676543151e+01	1.000000000000000000e+00
4.650000000000000000e+02	2.903511969030190443e+01	1.913139501035966816e+01	-1.528200996946551963e-03	5.293145942825771755e+01	2.293881835954376669e-01	0.000000000000000000e+00	0.000000000000000000e+00	1.276364828531546181e+01	1.000000000000000000e+00
4.670000000000000000e+02	3.519274412235684935e+01	7.951306508697602915e+00	-5.414715369551134985e-03	1.916204605918077277e+02	4.341844067242361938e-02	0.000000000000000000e+00	0.000000000000000000e+00	1.276364828531546181e+01	1.000000000000000000e+00
4.680000000000000000e+02	9.279121566101515839e+00	2.899030719009434520e+01	-1.661268462812182057e-03	5.767992866288999210e+01	1.598321662327891746e-01	0.000000000000000000e+00	0.000000000000000000e+00	2.207934807124363630e+01	1.000000000000000000e+00
4.690000000000000000e+02	1.016466390716283144e+02	8.706211462863327810e+00	-1.819484719870198292e-03	6.332582433071085148e+01	2.267420795729568894e-01	0.000000000000000000e+00	0.000000000000000000e+00	5.622242072013352754e+01	1.000000000000000000e+00
4.740000000000000000e+02	9.185072822073770737e+00	1.836612303666100487e+01	1.144708023381982905e-03	-3.924663741092228975e+01	3.438237834890968125e-01	0.000000000000000000e+00	0.000000000000000000e+00	7.787863819330506487e+01	1.000000000000000000e+00
4.750000000000000000e+02	8.646815093012249065e+01	8.753208546822179414e+00	-1.570646973776991528e-03	5.444613030443403545e+01	1.877300014202138989e-01	0.000000000000000000e+00	0.000000000000000000e+00	3.471499085657256956e+01	1.000000000000000000e+00
4.790000000000000000e+02	1.125224387072697994e+02	3.169453977666821842e+01	-1.795545471446432628e-03	6.247156003777498512e+01	2.443425490411007539e-01	0.000000000000000000e+00	0.000000000000000000e+00	3.016861148863287312e+01	1.000000000000000000e+00
4.800000000000000000e+02	2.559841512976277045e+01	3.155728379653215399e+01	-1.148002111751597306e-03	3.936418588287612863e+01	3.469611980767094428e-01	0.000000000000000000e+00	0.000000000000000000e+00	4.411251013743113703e+01	1.000000000000000000e+00
4.800000000000000000e+02	1.416524329612887527e+02	2.384670224567318542e+01	-1.593754002610457817e-03	5.527069711199819579e+01	2.383335128822255955e-01	0.000000000000000000e+00	0.000000000000000000e+00	3.016861148863287312e+01	1.000000000000000000e+00
4.810000000000000000e+02	6.925315935138409884e+01	2.521876207851430252e+01	-4.112635911149279191e-03	1.451561786649897101e+02	6.415701216254787731e-02	0.000000000000000000e+00	0.000000000000000000e+00	4.375118550135051976e+01	1.000000000000000000e+00
4.860000000000000000e+02	1.711302081293403532e+01	2.682392399146734618e+01	7.563963942380470470e-04	-2.538986323667108280e+01	4.940514827135541465e-01	0.000000000000000000e+00	0.000000000000000000e+00	5.216484056886937282e+01	1.000000000000000000e+00
4.890000000000000000e+02	7.788193421744804823e+01	2.832745268545951944e+01	2.655301095956420863e-03	-9.315165983324429533e+01	2.554077268620659202e-01	0.000000000000000000e+00	0.000000000000000000e+00	2.708370105711324527e+01	1.000000000000000000e+00
4.920000000000000000e+02	9.501212178658222740e+01	7.349284586281793707e+00	-1.473451458946509239e-03	5.097773997390171985e+01	2.399413568674187980e-01	0.000000000000000000e+00	0.000000000000000000e+00	2.708370105711324527e+01	1.000000000000000000e+00
4.970000000000000000e+02	6.515377712524002618e+01	2.341877643825795374e+01	-1.632397218289940435e-03	5.664966769348183817e+01	1.953590232358968226e-01	0.000000000000000000e+00	0.000000000000000000e+00	2.264467213362540932e+01	1.000000000000000000e+00
4.990000000000000000e+02	8.056834505854696715e+01	6.830459119468303086e+00	-1.445517811074238700e-03	4.998093683596214021e+01	3.041559518929242145e-01	0.000000000000000000e+00	0.000000000000000000e+00	2.264467213362540932e+01	1.000000000000000000e+00
5.030000000000000000e+02	9.309859114622705079e+01	2.827746244063124692e+01	-1.215691158540783664e-03	4.177964749935119215e+01	3.826575071549483953e-01	0.000000000000000000e+00	0.000000000000000000e+00	2.483910261011448739e+01	1.000000000000000000e+00
5.080000000000000000e+02	6.667530503377504658e+01	8.913881902765728782e+00	-1.564973649730967481e-03	5.424367958129598577e+01	2.636013896990254679e-01	0.000000000000000000e+00	0.000000000000000000e+00	3.275878966364452083e+01	1.000000000000000000e+00
5.170000000000000000e+02	7.476226791953078532e+01	2.905306712384050272e+01	2.651603982138919444e-03	-9.301972952928053928e+01	1.750504268673743757e-01	0.000000000000000000e+00	0.000000000000000000e+00	7.527760573736446581e+00	1.000000000000000000e+00
5.190000000000000000e+02	8.020457730188864787e+01	2.385225489475546823e+01	-2.323102363731920951e-03	8.129725613290811737e+01	2.122230157434548126e-01	0.000000000000000000e+00	0.000000000000000000e+00	7.527760573736446581e+00	1.000000000000000000e+00
5.220000000000000000e+02	1.074685385432253213e+02	3.055912744540654913e+01	-1.859830846384313363e-03	6.476556273139787834e+01	2.779705221694124262e-01	0.000000000000000000e+00	0.000000000000000000e+00	2.521879171520805940e+01	1.000000000000000000e+00
5.230000000000000000e+02	7.075316505031972625e+00	2.334785271131835316e+01	-1.900177204044469978e-03	6.620530938045619962e+01	2.247211887198743430e-01	0.000000000000000000e+00	0.000000000000000000e+00	2.277327953323761989e+01	1.000000000000000000e+00
5.250000000000000000e+02	2.242147348369633519e+01	6.521750171360667814e+00	-1.271302372298431863e-03	4.376411557282757769e+01	3.851971194916767871e-01	0.000000000000000000e+00	0.000000000000000000e+00	2.277327953323761989e+01	1.000000000000000000e+00
5.270000000000000000e+02	8.797319579140726375e+01	8.545432907937298594e+00	-1.406189361066036191e-03	4.857751389035422562e+01	2.677522184151811535e-01	0.000000000000000000e+00	0.000000000000000000e+00	5.426267071117656826e+00	1.000000000000000000e+00
5.300000000000000000e+02	8.053309161829606921e+01	2.368889655691070928e+01	2.282733754574078466e-03	-7.985671544639293984e+01	1.717346062802843631e-01	0.000000000000000000e+00	0.000000000000000000e+00	9.149708723422588008e+00	1.000000000000000000e+00
5.310000000000000000e+02	1.041202515991479913e+02	1.984036517816662482e+01	-2.079564713115602918e-03	7.260669428968522254e+01	1.692032795229130304e-01	0.000000000000000000e+00	0.000000000000000000e+00	1.727238342766567314e+01	1.000000000000000000e+00
5.310000000000000000e+02	8.874840760192140010e+01	2.771701683970584540e+01	-2.434740481157943257e-03	8.528102603910767243e+01	1.460797732948805328e-01	0.000000000000000000e+00	0.000000000000000000e+00	9.149708723422588008e+00	1.000000000000000000e+00
5.370000000000000000e+02	8.889411662391498226e+01	2.776156599903058719e+01	1.994130633975191563e-03	-6.955800696594047849e+01	1.548109578035014033e-01	0.000000000000000000e+00	0.000000000000000000e+00	8.146252270503708814e+00	1.000000000000000000e+00
5.380000000000000000e+02	9.673619003853961829e+01	2.555627449577657728e+01	-2.308674163512363948e-03	8.078239050134297372e+01	1.611442702302140484e-01	0.000000000000000000e+00	0.000000000000000000e+00	8.146252270503708814e+00	1.000000000000000000e+00
5.490000000000000000e+02	1.722059145226200272e+01	3.036554181097168481e+01	-1.916024416128426101e-03	6.677081198881987234e+01	1.802991538102560742e-01	0.000000000000000000e+00	0.000000000000000000e+00	2.241372781338144549e+01	1.000000000000000000e+00
5.530000000000000000e+02	2.768025201392745061e+01	1.054205333323171345e+01	-9.244280667588154147e-04	3.138601881247784675e+01	4.017486512225862949e-01	0.000000000000000000e+00	0.000000000000000000e+00	2.241372781338144549e+01	1.000000000000000000e+00
5.630000000000000000e+02	6.588548534822054137e+01	4.560264796123091990e+00	-1.565620159859859931e-03	5.426675008494579799e+01	1.907944827527433551e-01	0.000000000000000000e+00	0.000000000000000000e+00	3.720694591812127783e+01	1.000000000000000000e+00
5.660000000000000000e+02	9.624078490839278288e+01	2.607566888636059943e+01	2.404937322425031339e-03	-8.421751001422899208e+01	2.233874272085211166e-01	0.000000000000000000e+00	0.000000000000000000e+00	9.607714322395608519e+00	1.000000000000000000e+00
5.680000000000000000e+02	1.414213730551503723e+01	2.174068318359272922e+01	-2.821454776344813238e-03	9.908079987068893502e+01	1.362896473567181133e-01	0.000000000000000000e+00	0.000000000000000000e+00	1.329356897351827271e+01	1.000000000000000000e+00
5.680000000000000000e+02	1.058075223757029448e+02	2.518926675846961416e+01	-3.125115294618295830e-03	1.099168266892214234e+02	1.260520248033216717e-01	0.000000000000000000e+00	0.000000000000000000e+00	9.607714322395608519e+00	1.000000000000000000e+00
5.690000000000000000e+02	2.496005927816498726e+01	2.946671322801690707e+01	-3.334934656137085538e-03	1.174041623540354919e+02	7.288242166014202716e-02	0.000000000000000000e+00	0.000000000000000000e+00	1.329356897351827271e+01	1.000000000000000000e+00
5.700000000000000000e+02	1.221851497105828486e+02	1.438714479444883843e+01	-1.887483486380243285e-03	6.575233819467774765e+01	1.884612516359490675e-01	0.000000000000000000e+00	0.000000000000000000e+00	1.204007322574381078e+01	1.000000000000000000e+00
5.710000000000000000e+02	1.292694360351874820e+02	4.651835320564982723e+00	-1.341022425158245939e-03	4.625205298027822920e+01	2.403213513204009999e-01	0.000000000000000000e+00	0.000000000000000000e+00	1.204007322574381078e+01	1.000000000000000000e+00
5.710000000000000000e+02	7.987340592212177626e+01	2.759358347054500271e+01	-1.308962746761176219e-03	4.510801378519492033e+01	3.724721032560317502e-01	0.000000000000000000e+00	0.000000000000000000e+00	1.643761416888428784e+01	1.000000000000000000e+00
5.710000000000000000e+02	6.316406852529194538e+01	3.164213584151866954e+01	-1.506420519584707575e-03	5.215423017845176190e+01	3.208670219706778459e-01	0.000000000000000000e+00	0.000000000000000000e+00	1.719281048989991234e+01	1.000000000000000000e+00
5.730000000000000000e+02	4.173535123688373716e+01	1.958926413134523159e+01	-7.778774425774477325e-04	2.615640745921074739e+01	4.871301199993798292e-01	0.000000000000000000e+00	0.000000000000000000e+00	1.727395410427963185e+01	1.000000000000000000e+00
5.750000000000000000e+02	1.063878204384872959e+02	1.152235908736395231e+01	-1.453395286462719335e-03	5.026204198277950752e+01	2.232921835783597819e-01	0.000000000000000000e+00	0.000000000000000000e+00	1.605498705320327701e+01	1.000000000000000000e+00
5.760000000000000000e+02	1.693382524875424977e+01	2.576782298956548445e+01	-1.397827531491464262e-03	4.827912472195909288e+01	2.903836696193793365e-01	0.000000000000000000e+00	0.000000000000000000e+00	8.151270761398432541e+00	1.000000000000000000e+00
5.770000000000000000e+02	1.363615497784700210e+02	2.777132910746728811e+01	1.466178417281143072e-03	-5.071820384788077973e+01	2.727211492233284629e-01	0.000000000000000000e+00	0.000000000000000000e+00	1.090885915725942823e+01	1.000000000000000000e+00
5.790000000000000000e+02	2.407888314848614542e+01	2.184464027203781100e+01	-1.035550489899609043e-03	3.535138633585636114e+01	4.499363074445305033e-01	0.000000000000000000e+00	0.000000000000000000e+00	5.840030849491872011e+00	1.000000000000000000e+00
5.810000000000000000e+02	8.391082159060819379e+01	1.897958824086803631e+01	9.997408678221353807e-04	-3.407353162033635385e+01	3.642660371067002467e-01	0.000000000000000000e+00	0.000000000000000000e+00	4.451737799633715298e+01	1.000000000000000000e+00
5.820000000000000000e+02	1.264084435294227262e+02	3.223662687000211946e+01	-1.616492357370371549e-03	5.608210790517158983e+01	2.182065404595903146e-01	0.000000000000000000e+00	0.000000000000000000e+00	1.090885915725942823e+01	1.000000000000000000e+00
5.860000000000000000e+02	1.536729189759296688e+01	7.387629701405315608e+00	-2.310584278072598009e-03	8.085055231809428733e+01	1.099018747183472255e-01	0.000000000000000000e+00	0.000000000000000000e+00	1.915126400548619046e+01	1.000000000000000000e+00
5.870000000000000000e+02	2.282462187445474200e+01	2.502733328803141788e+01	1.047878496777742991e-03	-3.579130725119313894e+01	3.460519817826865907e-01	0.000000000000000000e+00	0.000000000000000000e+00	1.915126400548619046e+01	1.000000000000000000e+00
5.900000000000000000e+02	8.495688211687834723e+01	1.880601077850134928e+01	-1.619642639502414262e-03	5.619452469831561814e+01	2.162267019183941041e-01	0.000000000000000000e+00	0.000000000000000000e+00	1.461687187548919731e+01	1.000000000000000000e+00
5.900000000000000000e+02	5.824588139527678976e+01	2.666369170506540343e+01	-1.657509408220208657e-03	5.754578802253757175e+01	2.260255929659461538e-01	0.000000000000000000e+00	0.000000000000000000e+00	2.159130764687570192e+01	1.000000000000000000e+00
5.920000000000000000e+02	7.911417288138190429e+01	3.220435740089889265e+01	-2.064853984883112305e-03	7.208174673788052189e+01	1.289360087384002762e-01	0.000000000000000000e+00	0.000000000000000000e+00	1.461687187548919731e+01	1.000000000000000000e+00
5.970000000000000000e+02	3.218468111571448986e+01	1.628911749727006253e+01	-1.885654994918299068e-03	6.568708907163816946e+01	1.715910599657372027e-01	0.000000000000000000e+00	0.000000000000000000e+00	2.501638149671350675e+01	1.000000000000000000e+00
5.970000000000000000e+02	1.267285184729444154e+02	3.001080683691624884e+01	-1.689406959387225980e-03	5.868404176015393148e+01	2.526673677113043803e-01	0.000000000000000000e+00	0.000000000000000000e+00	1.973867927496342034e+01	1.000000000000000000e+00
5.990000000000000000e+02	1.394504509879353975e+02	1.491882576735862642e+01	-1.575422108643434243e-03	5.461652943886573297e+01	2.345864293316238802e-01	0.000000000000000000e+00	0.000000000000000000e+00	1.973867927496342034e+01	1.000000000000000000e+00
6.010000000000000000e+02	8.372162090916702937e+00	2.395614305368719243e+01	-4.824993093115651985e-03	1.705764129847172796e+02	7.402606217523666210e-02	0.000000000000000000e+00	0.000000000000000000e+00	2.501638149671350675e+01	1.000000000000000000e+00
6.020000000000000000e+02	7.904334840948585850e+01	2.851719465225250261e+01	-1.557981264766087476e-03	5.399415859833861475e+01	2.693312549956090596e-01	0.000000000000000000e+00	0.000000000000000000e+00	1.812311518740875371e+01	1.000000000000000000e+00
6.030000000000000000e+02	4.457057344607464699e+01	1.649107580622213831e+01	-7.418449396713784356e-04	2.487059931382198741e+01	4.920874816653223460e-01	0.000000000000000000e+00	0.000000000000000000e+00	2.144108098883189939e+01	1.000000000000000000e+00
6.040000000000000000e+02	6.100445189213483843e+01	3.026233548679482865e+01	-1.961835984799256347e-03	6.840558291504571287e+01	1.325663701460995103e-01	0.000000000000000000e+00	0.000000000000000000e+00	1.812311518740875371e+01	1.000000000000000000e+00
6.140000000000000000e+02	1.099115366742888256e+02	1.845442139054907926e+01	-1.182675779095958106e-03	4.060150442325345210e+01	4.165606950115687823e-01	0.000000000000000000e+00	0.000000000000000000e+00	8.376029630689573935e+01	1.000000000000000000e+00
6.170000000000000000e+02	2.615380377915559507e+01	1.910972108266696878e+01	-1.558263776761426066e-03	5.400423994699550434e+01	2.651207039633198814e-01	0.000000000000000000e+00	0.000000000000000000e+00	1.419103479895894537e+01	1.000000000000000000e+00
6.210000000000000000e+02	1.248614658748362238e+01	1.529126386067257570e+01	-1.782892405369612991e-03	6.202003949066981647e+01	1.751208893522718801e-01	0.000000000000000000e+00	0.000000000000000000e+00	1.419103479895894537e+01	1.000000000000000000e+00
6.330000000000000000e+02	1.254426456523895013e+02	2.569120683586614007e+01	-1.576970634940573881e-03	5.467178809606757994e+01	2.401570904623244740e-01	0.000000000000000000e+00	0.000000000000000000e+00	6.772356304121376525e+01	1.000000000000000000e+00
6.400000000000000000e+02	1.253026432423703795e+02	1.461638355567484915e+01	-1.935903066084984159e-03	6.748017514630313940e+01	2.154207979380985405e-01	0.000000000000000000e+00	0.000000000000000000e+00	4.340768039318470528e+01	1.000000000000000000e+00
6.430000000000000000e+02	8.239012836290764596e+01	8.078586997448127249e+00	-1.628440601167230025e-03	5.650847709848410005e+01	2.645061796165032453e-01	0.000000000000000000e+00	0.000000000000000000e+00	4.340768039318470528e+01	1.000000000000000000e+00
6.490000000000000000e+02	1.322418660658950671e+02	1.920705902081325078e+01	1.621456322040379242e-03	-5.625924536972010515e+01	2.814824983468896535e-01	0.000000000000000000e+00	0.000000000000000000e+00	inf	1.000000000000000000e+00
6.590000000000000000e+02	1.347217771283599461e+02	2.549619064667936286e+01	-1.419073766133277341e-03	4.903728969408160054e+01	2.806466829354581360e-01	0.000000000000000000e+00	0.000000000000000000e+00	5.335118004311627971e+01	1.000000000000000000e+00
6.640000000000000000e+02	8.137124111712181218e+01	2.523404697120446727e+01	-1.782293085324160829e-03	6.199865294979737484e+01	2.646861488965213116e-01	0.000000000000000000e+00	0.000000000000000000e+00	5.335118004311627971e+01	1.000000000000000000e+00
6.700000000000000000e+02	6.810107555450851891e+00	2.809020948292166153e+01	-1.915949300543683814e-03	6.676813151361228904e+01	1.789030559070511339e-01	0.000000000000000000e+00	0.000000000000000000e+00	4.338916233556108892e+01	1.000000000000000000e+00
6.710000000000000000e+02	6.763236041474691262e+01	5.234774794224934524e+00	-1.533659442698445110e-03	5.312624228936628157e+01	2.596117414047159899e-01	0.000000000000000000e+00	0.000000000000000000e+00	2.180130994590047422e+01	1.000000000000000000e+00
6.710000000000000000e+02	1.202763382238222079e+02	3.010690785112802459e+01	-1.259112856892477929e-03	4.332913668062641221e+01	2.796624925192883193e-01	0.000000000000000000e+00	0.000000000000000000e+00	5.822380443051367394e+01	1.000000000000000000e+00
6.790000000000000000e+02	1.168017114348778733e+02	1.276316163792963287e+01	-1.713866372650062805e-03	5.955686796617050049e+01	2.967698071896693879e-01	0.000000000000000000e+00	0.000000000000000000e+00	2.014967388983272656e+01	1.000000000000000000e+00
6.790000000000000000e+02	3.221739655251221990e+01	2.363126521675379976e+01	-1.627591119195656013e-03	5.647816361065179080e+01	1.999721009778635539e-01	0.000000000000000000e+00	0.000000000000000000e+00	6.512999750769809282e+01	1.000000000000000000e+00
6.820000000000000000e+02	9.681531699848386552e+01	1.532312165704816742e+01	-1.437130449597423965e-03	4.968163656994060773e+01	2.469393054955206779e-01	0.000000000000000000e+00	0.000000000000000000e+00	2.014967388983272656e+01	1.000000000000000000e+00
6.940000000000000000e+02	1.005516079934610296e+01	1.420197886444506530e+01	1.370068490263326357e-03	-4.728855236531855866e+01	3.295598849722903845e-01	0.000000000000000000e+00	0.000000000000000000e+00	1.254737135336731058e+02	1.000000000000000000e+00
6.940000000000000000e+02	1.349164682662795656e+02	2.658368656484587689e+01	-1.667409851123673615e-03	5.789908210708720304e+01	1.918448496082972854e-01	0.000000000000000000e+00	0.000000000000000000e+00	1.254737135336731058e+02	1.000000000000000000e+00
7.130000000000000000e+02	1.901953326733620742e+01	1.167204211154012761e+01	8.624097184878785297e-04	-2.917291422803623746e+01	4.234274202478336413e-01	0.000000000000000000e+00	0.000000000000000000e+00	2.870748141131733178e+01	1.000000000000000000e+00
7.140000000000000000e+02	4.700274082968046230e+01	5.264266873293273363e+00	-1.062371900759228379e-03	3.630849965779292887e+01	4.593286558547217124e-01	0.000000000000000000e+00	0.000000000000000000e+00	2.870748141131733178e+01	1.000000000000000000e+00
7.210000000000000000e+02	9.986464041540592973e+01	1.329617653568662128e+01	9.945005395950855687e-04	-3.388653221215157885e+01	3.729452708552905005e-01	0.000000000000000000e+00	0.000000000000000000e+00	8.764340621207581705e+01	1.000000000000000000e+00
7.270000000000000000e+02	1.202827949961847480e+02	7.061503793990659972e+00	-9.961963856605128304e-04	3.394704792736392562e+01	4.006023380991462490e-01	0.000000000000000000e+00	0.000000000000000000e+00	3.796539331373766402e+01	1.000000000000000000e+00
7.290000000000000000e+02	2.615027467596034683e+01	2.804667607774288385e+01	3.336300008893993124e-03	-1.174528845230376675e+02	1.265805506455762730e-01	0.000000000000000000e+00	0.000000000000000000e+00	1.394100147901784403e+01	1.000000000000000000e+00
7.310000000000000000e+02	8.701704417671899705e+01	2.535797645633763153e+01	-1.450875922235512474e-03	5.017213928984174487e+01	2.486929564204020116e-01	0.000000000000000000e+00	0.000000000000000000e+00	3.237987887427909328e+01	1.000000000000000000e+00
7.320000000000000000e+02	6.097191482037573707e+01	6.119790660261848814e+00	-1.511471391802923347e-03	5.233446891058839867e+01	2.073968091706820394e-01	0.000000000000000000e+00	0.000000000000000000e+00	3.237987887427909328e+01	1.000000000000000000e+00
7.330000000000000000e+02	9.403800250070846189e+00	2.231569596739287675e+01	-2.117381190271501457e-03	7.395616297587999100e+01	1.723499135736115129e-01	0.000000000000000000e+00	0.000000000000000000e+00	1.769995872091792677e+01	1.000000000000000000e+00
7.430000000000000000e+02	1.329252024725881256e+02	2.956483576113263467e+01	-2.357022419815816942e-03	8.250768230059381381e+01	1.733308228431474918e-01	0.000000000000000000e+00	0.000000000000000000e+00	4.029167337636237534e+01	1.000000000000000000e+00
7.480000000000000000e+02	6.397724329084245909e+01	6.489702950815578575e+00	-6.462307570459864710e-04	2.145863830864548305e+01	4.999664987753775769e-01	0.000000000000000000e+00	0.000000000000000000e+00	3.329201820186537475e+01	1.000000000000000000e+00
7.510000000000000000e+02	1.806891681912983572e+01	2.525585304498883588e+01	-1.462621737002399534e-03	5.059128486906674027e+01	2.863033173532951725e-01	0.000000000000000000e+00	0.000000000000000000e+00	4.959579446677297909e+01	1.000000000000000000e+00
7.540000000000000000e+02	1.171149654599521881e+02	1.737679008571001305e+01	-1.177597832178109687e-03	4.042029953926740404e+01	3.227056977476162603e-01	0.000000000000000000e+00	0.000000000000000000e+00	2.123088369229985872e+01	1.000000000000000000e+00
7.550000000000000000e+02	7.446698176142685099e+01	1.418896095097532850e+01	-1.764576561572267326e-03	6.136644456262143876e+01	2.597371503879261079e-01	0.000000000000000000e+00	0.000000000000000000e+00	1.115012937103443669e+01	1.000000000000000000e+00
7.590000000000000000e+02	1.335043780364962913e+02	3.087262565642522816e+01	9.051060039550244901e-04	-3.069651728649190758e+01	4.762113157112990436e-01	0.000000000000000000e+00	0.000000000000000000e+00	2.123088369229985872e+01	1.000000000000000000e+00
7.600000000000000000e+02	6.561851658695367462e+01	7.404416084372988038e+00	-1.697033666474238346e-03	5.895619832170444852e+01	2.857451332882000594e-01	0.000000000000000000e+00	0.000000000000000000e+00	1.115012937103443669e+01	1.000000000000000000e+00
7.650000000000000000e+02	1.025914733918202870e+02	2.238773139690869840e+01	-1.654916904516193265e-03	5.745327537116102690e+01	2.457812752180831284e-01	0.000000000000000000e+00	0.000000000000000000e+00	2.062896780010427733e+01	1.000000000000000000e+00
7.670000000000000000e+02	8.229246808118085710e+01	1.871285780773976981e+01	8.731575902616530880e-04	-2.955644853616739454e+01	4.437298160398293057e-01	0.000000000000000000e+00	0.000000000000000000e+00	8.145858105095497237e+00	1.000000000000000000e+00
7.690000000000000000e+02	7.603886710900209778e+01	1.349294601259275872e+01	2.371676862594871912e-03	-8.303062132430144970e+01	2.286695821723245814e-01	0.000000000000000000e+00	0.000000000000000000e+00	3.262708814608010766e+00	1.000000000000000000e+00
7.700000000000000000e+02	4.878352543593722146e+01	1.828288428552587774e+01	-8.158841302560923808e-04	2.751266374603717324e+01	4.182417541923529880e-01	0.000000000000000000e+00	0.000000000000000000e+00	2.470979395774977050e+01	1.000000000000000000e+00
7.710000000000000000e+02	1.030478655637585206e+02	3.192826707547682119e+01	-1.623519682735907006e-03	5.633287572496077900e+01	2.052789738006421949e-01	0.000000000000000000e+00	0.000000000000000000e+00	1.947290563319775814e+01	1.000000000000000000e+00
7.710000000000000000e+02	9.181199254512597463e+01	1.403893586321888343e+01	1.262226441019710958e-03	-4.344024391740610014e+01	3.200307471633848655e-01	0.000000000000000000e+00	0.000000000000000000e+00	1.060504089398638250e+01	1.000000000000000000e+00
7.720000000000000000e+02	7.286391263158863296e+01	1.274132584570458704e+01	-2.409162505554624488e-03	8.436828429982197974e+01	1.537807268485376078e-01	0.000000000000000000e+00	0.000000000000000000e+00	3.262708814608010766e+00	1.000000000000000000e+00
7.740000000000000000e+02	1.309496555040880139e+02	5.312487926822679007e+00	-1.176895887664696806e-03	4.039525087763792754e+01	3.503308992630818075e-01	0.000000000000000000e+00	0.000000000000000000e+00	2.632940409821508254e+01	1.000000000000000000e+00
7.740000000000000000e+02	1.224466708542350517e+02	3.023109086140691559e+01	1.567769711606800936e-03	-5.434345613981954415e+01	2.664120309657999064e-01	0.000000000000000000e+00	0.000000000000000000e+00	1.947290563319775814e+01	1.000000000000000000e+00
7.780000000000000000e+02	4.578471854229223226e+01	2.321376809320738488e+01	-1.830717074029483867e-03	6.372664723517436869e+01	1.747745997703052945e-01	0.000000000000000000e+00	0.000000000000000000e+00	1.563261672255402956e+01	1.000000000000000000e+00
7.790000000000000000e+02	4.142015533112666503e+01	8.202795654020906824e+00	-1.442768497391745501e-03	4.988282847151147337e+01	2.737220561979883948e-01	0.000000000000000000e+00	0.000000000000000000e+00	1.563261672255402956e+01	1.000000000000000000e+00
7.880000000000000000e+02	4.025666080243754408e+01	8.339360558182852046e+00	-2.660882319677510856e-03	9.335082398624588507e+01	1.594934668734188099e-01	0.000000000000000000e+00	0.000000000000000000e+00	4.921499029589237750e+01	1.000000000000000000e+00
7.890000000000000000e+02	8.697674757378501909e+01	2.381026104595484938e+01	-1.779588802517462339e-03	6.190215149750159185e+01	2.270132782493603507e-01	0.000000000000000000e+00	0.000000000000000000e+00	1.774974507157940451e+01	1.000000000000000000e+00
7.900000000000000000e+02	1.372504772077770951e+02	3.024662987443191398e+01	1.581672094498616510e-03	-5.483955815108445364e+01	4.639234816664005168e-01	0.000000000000000000e+00	0.000000000000000000e+00	4.298999695203022497e+00	1.000000000000000000e+00
7.910000000000000000e+02	1.413297476817614609e+02	3.160344628774472753e+01	-2.100553539499673897e-03	7.335567373186111695e+01	2.632344563882905719e-01	0.000000000000000000e+00	0.000000000000000000e+00	4.298999695203022497e+00	1.000000000000000000e+00
7.940000000000000000e+02	4.177066874494696691e+01	2.295304022843037828e+01	-1.638879016542072386e-03	5.688096855568073096e+01	3.064799469635604012e-01	0.000000000000000000e+00	0.000000000000000000e+00	4.521420562842077828e+01	1.000000000000000000e+00
7.950000000000000000e+02	1.059677510065788795e+02	2.177728641428569389e+01	-7.854948277072786641e-04	2.642823136975152920e+01	4.519520246230442906e-01	0.000000000000000000e+00	0.000000000000000000e+00	3.240892989941283275e+01	1.000000000000000000e+00
8.070000000000000000e+02	1.417134673725970515e+02	3.182191296240030454e+01	1.954548981431835936e-03	-6.814554857022848466e+01	2.907213426144141799e-01	0.000000000000000000e+00	0.000000000000000000e+00	2.313567021893502584e+01	1.000000000000000000e+00
8.090000000000000000e+02	3.713077200209123419e+01	2.052978180839161482e+01	-9.569833748974706719e-03	3.398945083659760371e+02	3.978081387609011532e-02	0.000000000000000000e+00	0.000000000000000000e+00	8.234440761281659604e+01	1.000000000000000000e+00
8.100000000000000000e+02	1.192829093360843302e+02	2.615364138722400256e+01	-2.551274686066960697e-03	8.943951123451657281e+01	1.586050954667380664e-01	0.000000000000000000e+00	0.000000000000000000e+00	2.313567021893502584e+01	1.000000000000000000e+00
8.150000000000000000e+02	6.028523830315930354e+01	1.227313994377241180e+01	-1.690253629904897841e-03	5.871425492216826569e+01	2.163540454289308856e-01	0.000000000000000000e+00	0.000000000000000000e+00	5.493544093098679326e+01	1.000000000000000000e+00
8.310000000000000000e+02	4.318293087535019481e+01	2.135019174830750899e+01	-1.729251004011315377e-03	6.010586353191483511e+01	2.307094498718251785e-01	0.000000000000000000e+00	0.000000000000000000e+00	9.374065666854022538e+00	1.000000000000000000e+00
8.320000000000000000e+02	1.154123485664228070e+02	2.203124476305510626e+01	-1.652691969070746577e-03	5.737387927352725825e+01	2.919863851077377781e-01	0.000000000000000000e+00	0.000000000000000000e+00	6.431953450294169272e+01	1.000000000000000000e+00
8.350000000000000000e+02	5.131517243595913413e+01	1.668760080266408607e+01	-2.200777391853226198e-03	7.693212930183295839e+01	1.634701440043051512e-01	0.000000000000000000e+00	0.000000000000000000e+00	9.374065666854022538e+00	1.000000000000000000e+00
8.390000000000000000e+02	4.299266343098567233e+01	2.155207725475802505e+01	-2.757087455691443426e-03	9.678387297086449337e+01	1.247668991874614219e-01	0.000000000000000000e+00	0.000000000000000000e+00	9.639880045459113589e+00	1.000000000000000000e+00
8.400000000000000000e+02	1.377697234561089488e+02	6.308269703195956701e+00	-1.385858801981551276e-03	4.785202450263992091e+01	2.831887600764462221e-01	0.000000000000000000e+00	0.000000000000000000e+00	2.550580334278368966e+01	1.000000000000000000e+00
8.440000000000000000e+02	6.952180308101661410e+01	9.729905128614483090e+00	1.979983565769811472e-03	-6.905317343885336356e+01	2.248598651094514400e-01	0.000000000000000000e+00	0.000000000000000000e+00	2.904408725284733706e+01	1.000000000000000000e+00
8.470000000000000000e+02	1.304697534779568571e+02	1.940702562599901881e+01	-2.186197965608593918e-03	7.641186721875448029e+01	1.853879361214942900e-01	0.000000000000000000e+00	0.000000000000000000e+00	9.057981586335870361e+00	1.000000000000000000e+00
8.500000000000000000e+02	3.371985971826645567e+01	1.106378113862471757e+01	-1.940042439433410128e-03	6.762788733776777406e+01	1.662303617897017416e-01	0.000000000000000000e+00	0.000000000000000000e+00	2.232156455699685438e+01	1.000000000000000000e+00
8.500000000000000000e+02	2.502356161732857487e+01	3.162166633170336638e+01	-1.938369184877764906e-03	6.756817779323333184e+01	1.885235480999067903e-01	0.000000000000000000e+00	0.000000000000000000e+00	2.232156455699685438e+01	1.000000000000000000e+00
8.530000000000000000e+02	1.428891603119270997e+02	2.873677922005580498e+01	-1.752666410206429968e-03	6.094143468531904517e+01	2.232895647394721461e-01	0.000000000000000000e+00	0.000000000000000000e+00	2.947207216133326213e+01	1.000000000000000000e+00
8.570000000000000000e+02	5.261959013521726547e+01	5.659346818276087987e+00	-1.382703268634285923e-03	4.773942032158880977e+01	2.602412502910981251e-01	0.000000000000000000e+00	0.000000000000000000e+00	6.519072652827659908e+01	1.000000000000000000e+00
8.570000000000000000e+02	1.172474805740386756e+02	1.420724730390663737e+01	-2.519857665195820648e-03	8.831840506419953840e+01	1.535328887036737644e-01	0.000000000000000000e+00	0.000000000000000000e+00	1.088965911724026547e+01	1.000000000000000000e+00
8.600000000000000000e+02	1.423299250229049164e+02	1.636580819135796716e+01	-1.828728523209791415e-03	6.365568644601838599e+01	1.781564652564325835e-01	0.000000000000000000e+00	0.000000000000000000e+00	1.584392406097873618e+01	1.000000000000000000e+00
8.640000000000000000e+02	2.159127480043388658e+01	2.354884638137041009e+01	-1.673017815973331822e-03	5.809920050856327123e+01	2.903496199656889765e-01	0.000000000000000000e+00	0.000000000000000000e+00	1.817003767778471257e+01	1.000000000000000000e+00
8.650000000000000000e+02	4.390950390920295376e+01	2.091207320816785753e+01	-2.007066438029975197e-03	7.001961692581902241e+01	1.679771176127856647e-01	0.000000000000000000e+00	0.000000000000000000e+00	2.247344929730252971e+01	1.000000000000000000e+00
8.660000000000000000e+02	1.634437984049140624e+01	6.152859416226804434e+00	-1.062269861014359220e-03	3.630485840268922004e+01	3.969130850461601856e-01	0.000000000000000000e+00	0.000000000000000000e+00	1.817003767778471257e+01	1.000000000000000000e+00
8.710000000000000000e+02	1.216602585164062162e+02	2.886850367612060708e+01	-2.178503214160567355e-03	7.613728251631495425e+01	1.216358975591166347e-01	0.000000000000000000e+00	0.000000000000000000e+00	7.696249970939594220e+01	1.000000000000000000e+00
8.710000000000000000e+02	4.478147348419299334e+01	3.245720448414573411e+01	-1.357963469026443777e-03	4.685658862005605840e+01	3.227730563303525813e-01	0.000000000000000000e+00	0.000000000000000000e+00	3.873740910738357712e+01	1.000000000000000000e+00
8.790000000000000000e+02	8.101439818242644719e+01	2.278519507827860124e+01	-1.731131080755896664e-03	6.017295345898541825e+01	2.411273527218746882e-01	0.000000000000000000e+00	0.000000000000000000e+00	6.261690933928422709e+01	1.000000000000000000e+00
8.830000000000000000e+02	1.435178558082161544e+02	1.901755390305362425e+01	-8.620523464924235990e-04	2.916016152462599464e+01	4.230476528654241175e-01	0.000000000000000000e+00	0.000000000000000000e+00	4.766298396581393604e+01	1.000000000000000000e+00
8.860000000000000000e+02	6.906572403424789286e+01	3.098396593587176895e+01	-1.478580239605467367e-03	5.116075884340384050e+01	2.010374511885860693e-01	0.000000000000000000e+00	0.000000000000000000e+00	3.738268867974488785e+01	1.000000000000000000e+00
8.880000000000000000e+02	9.747702869649413060e+01	6.688633455830423458e+00	-1.329444179988685569e-03	4.583888706762603960e+01	2.851576903604482460e-01	0.000000000000000000e+00	0.000000000000000000e+00	3.738268867974488785e+01	1.000000000000000000e+00
8.950000000000000000e+02	4.773890420359067832e+01	2.105452910531691657e+01	1.048941432725932193e-03	-3.582923777474769622e+01	3.680058506944524632e-01	0.000000000000000000e+00	0.000000000000000000e+00	1.753420918251383398e+01	1.000000000000000000e+00
8.970000000000000000e+02	6.673779610594934297e+01	2.143402633119393386e+01	-8.224261263985045266e-04	2.774611275036927438e+01	4.244850482688925508e-01	0.000000000000000000e+00	0.000000000000000000e+00	1.900268169659108963e+01	1.000000000000000000e+00
8.980000000000000000e+02	8.997833932356905962e+01	7.902983348859503820e+00	-1.330205883105973434e-03	4.586606819559624171e+01	3.411024869397282222e-01	0.000000000000000000e+00	0.000000000000000000e+00	1.463734140942796458e+01	1.000000000000000000e+00
8.990000000000000000e+02	9.041128057942900398e+01	2.253392061908006383e+01	-1.433528231662593725e-03	4.955309259468181438e+01	2.394521295881223422e-01	0.000000000000000000e+00	0.000000000000000000e+00	3.692096953165417972e+00	1.000000000000000000e+00
9.040000000000000000e+02	8.985357813016902639e+01	1.888418804125154793e+01	-1.780885677003569371e-03	6.194843004168516387e+01	2.372195227931092054e-01	0.000000000000000000e+00	0.000000000000000000e+00	3.692096953165417972e+00	1.000000000000000000e+00
9.040000000000000000e+02	3.592844014752448345e+01	2.382503749908264012e+01	9.812730712243709734e-04	-3.341451430603292749e+01	3.346622204394786859e-01	0.000000000000000000e+00	0.000000000000000000e+00	3.689941712075273017e+01	1.000000000000000000e+00
9.060000000000000000e+02	6.999739776949232350e+01	9.652066377830069044e+00	-1.609317427460046825e-03	5.582607286521506751e+01	2.166689925733374933e-01	0.000000000000000000e+00	0.000000000000000000e+00	2.189748773087769962e+01	1.000000000000000000e+00
9.090000000000000000e+02	9.259268195638051679e+01	1.320781976416967218e+01	-2.116068837363733069e-03	7.390933208925432041e+01	3.307514095915222718e-01	0.000000000000000000e+00	0.000000000000000000e+00	4.998712602698905272e+00	1.000000000000000000e+00
9.090000000000000000e+02	9.750524289945344947e+01	1.413187207057621109e+01	-1.827924256824751004e-03	6.362698646168359318e+01	3.859698262425416138e-01	0.000000000000000000e+00	0.000000000000000000e+00	4.998712602698905272e+00	1.000000000000000000e+00
9.160000000000000000e+02	1.369671301361484552e+02	6.484455012121314255e+00	-1.521162483377893867e-03	5.268029236107944513e+01	2.526801014266477630e-01	0.000000000000000000e+00	0.000000000000000000e+00	3.925466085350355172e+01	1.000000000000000000e+00
9.160000000000000000e+02	9.458285132904215686e+00	1.229589519722587987e+01	1.036804045854647881e-03	-3.539611907234961308e+01	3.884422138720063922e-01	0.000000000000000000e+00	0.000000000000000000e+00	1.858199855426923008e+01	1.000000000000000000e+00
9.170000000000000000e+02	2.564478129909600668e+01	2.142212180698756541e+01	-4.270562544871111220e-03	1.507917392182688161e+02	6.149213547178655759e-02	0.000000000000000000e+00	0.000000000000000000e+00	1.858199855426923008e+01	1.000000000000000000e+00
9.190000000000000000e+02	9.871778065785235867e+01	1.531143995663968482e+01	-1.935233403954546207e-03	6.745627847100917052e+01	2.363611120882315175e-01	0.000000000000000000e+00	0.000000000000000000e+00	3.925466085350355172e+01	1.000000000000000000e+00
9.240000000000000000e+02	4.528567816903287735e+01	2.739395149641670457e+01	-1.846287683596046798e-03	6.428227937267938330e+01	2.165021615007453049e-01	0.000000000000000000e+00	0.000000000000000000e+00	2.181920185598113449e+01	1.000000000000000000e+00
9.250000000000000000e+02	9.166193064889051811e+01	1.236144478646232514e+01	-1.449119941843105257e-03	5.010947770073187257e+01	2.378672651987088216e-01	0.000000000000000000e+00	0.000000000000000000e+00	1.262310065767136713e+01	1.000000000000000000e+00
9.260000000000000000e+02	1.048021557976969547e+02	1.792582748405471449e+01	-1.773947285691450859e-03	6.170083580466329209e+01	2.344659887049891367e-01	0.000000000000000000e+00	0.000000000000000000e+00	8.388894846986948650e+00	1.000000000000000000e+00
9.270000000000000000e+02	7.940817669945386115e+01	9.330242985135202005e+00	-1.186643768244964202e-03	4.074310082531040678e+01	4.819350813001322953e-01	0.000000000000000000e+00	0.000000000000000000e+00	1.262310065767136713e+01	1.000000000000000000e+00
9.280000000000000000e+02	5.731432905306362358e+01	9.189855046931580063e+00	-1.111869512368316749e-03	3.807480582725791152e+01	3.490263224333121084e-01	0.000000000000000000e+00	0.000000000000000000e+00	2.181920185598113449e+01	1.000000000000000000e+00
9.300000000000000000e+02	9.974461012749080169e+01	2.461871838019094128e+01	1.731843404656838040e-03	-6.019837250568259179e+01	2.025181629089491953e-01	0.000000000000000000e+00	0.000000000000000000e+00	8.388894846986948650e+00	1.000000000000000000e+00
9.310000000000000000e+02	8.049746905244932194e+00	2.231252238722812109e+01	-1.661213335300667365e-03	5.767796145557371545e+01	1.756175452262781489e-01	0.000000000000000000e+00	0.000000000000000000e+00	4.385777548064689313e+01	1.000000000000000000e+00
9.360000000000000000e+02	5.096182971397100658e+01	1.325395632366885046e+01	-1.621935408537394365e-03	5.627634141552668012e+01	2.624115193508569366e-01	0.000000000000000000e+00	0.000000000000000000e+00	4.385777548064689313e+01	1.000000000000000000e+00
9.360000000000000000e+02	1.167090421740520583e+02	1.883574610543193373e+01	-1.741206915929133453e-03	6.053250635962946546e+01	2.394738275584855636e-01	0.000000000000000000e+00	0.000000000000000000e+00	6.598372771705787443e+01	1.000000000000000000e+00
9.420000000000000000e+02	5.709743265145839075e+01	1.818549783993643842e+01	-1.617479085719260475e-03	5.611731898533426488e+01	2.721008873831372021e-01	0.000000000000000000e+00	0.000000000000000000e+00	5.916882445777818589e+01	1.000000000000000000e+00
9.420000000000000000e+02	1.161808025279064367e+02	2.136436426654227461e+01	-1.443432069258253347e-03	4.990650781771816469e+01	3.594949963945953675e-01	0.000000000000000000e+00	0.000000000000000000e+00	5.916882445777818589e+01	1.000000000000000000e+00
9.480000000000000000e+02	1.281566688237380731e+02	2.504560170105201067e+01	8.342046576944920321e-04	-2.816642580829304521e+01	4.323675827033959251e-01	0.000000000000000000e+00	0.000000000000000000e+00	1.108672270804126470e+02	1.000000000000000000e+00
9.490000000000000000e+02	8.499939561489675555e+00	9.671048113609034047e+00	-1.787946249355576445e-03	6.220038426937185960e+01	2.010626712710634756e-01	0.000000000000000000e+00	0.000000000000000000e+00	2.204378898761723704e+01	1.000000000000000000e+00
9.490000000000000000e+02	1.739321145668196067e+01	2.984128231970535339e+01	3.045897774866503094e-03	-1.070899752651091887e+02	2.015976328126088957e-01	0.000000000000000000e+00	0.000000000000000000e+00	2.204378898761723704e+01	1.000000000000000000e+00
9.600000000000000000e+02	1.396908949342565265e+01	1.166074477672568577e+01	-2.031180034041461975e-03	7.088010275571015484e+01	1.427578102710984620e-01	0.000000000000000000e+00	0.000000000000000000e+00	1.194645470550720567e+01	1.000000000000000000e+00
9.640000000000000000e+02	8.222044662232477208e+00	2.213400862993739793e+01	1.687105589577843302e-03	-5.860191812710601766e+01	2.763637918081857103e-01	0.000000000000000000e+00	0.000000000000000000e+00	1.194645470550720567e+01	1.000000000000000000e+00
9.670000000000000000e+02	1.167976620343872725e+02	1.922657043524577603e+01	-1.586510934997758865e-03	5.501223060029658996e+01	2.153625520601610832e-01	0.000000000000000000e+00	0.000000000000000000e+00	8.444000633234882969e+01	1.000000000000000000e+00
9.720000000000000000e+02	3.261252716832154164e+01	2.578231120112665664e+01	1.025594927693755697e-03	-3.499612533693045435e+01	3.668616511476430198e-01	0.000000000000000000e+00	0.000000000000000000e+00	2.626776995645799673e+01	1.000000000000000000e+00
9.730000000000000000e+02	6.347729003446810125e+00	2.617742617653283688e+01	-1.567266857953465535e-03	5.432551197077076210e+01	2.260794604935116858e-01	0.000000000000000000e+00	0.000000000000000000e+00	2.626776995645799673e+01	1.000000000000000000e+00
9.790000000000000000e+02	8.591839711761363674e+01	7.469360575859842477e+00	-1.492623445162565010e-03	5.166188606567191499e+01	2.991607695086780927e-01	0.000000000000000000e+00	0.000000000000000000e+00	7.137228598928941459e+00	1.000000000000000000e+00
9.800000000000000000e+02	3.649166615283395743e+01	1.821164164692461540e+01	-2.281271107145387694e-03	7.980452134867664427e+01	1.890252508631524719e-01	0.000000000000000000e+00	0.000000000000000000e+00	5.058061225879404788e+01	1.000000000000000000e+00
9.810000000000000000e+02	9.264829721092964121e+01	5.092708138637602744e+00	-9.196515302471164593e-04	3.121556966079111106e+01	4.706622178354313846e-01	0.000000000000000000e+00	0.000000000000000000e+00	7.137228598928941459e+00	1.000000000000000000e+00
9.870000000000000000e+02	1.029988052665651850e+02	3.041849815183260830e+01	-2.152375380453343083e-03	7.520491926945170746e+01	1.967899089003121160e-01	0.000000000000000000e+00	0.000000000000000000e+00	inf	1.000000000000000000e+00
9.950000000000000000e+02	7.445381485554359813e+01	7.050723589990454343e+00	-1.295816517148699280e-03	4.463889485773827204e+01	2.734550996943546641e-01	0.000000000000000000e+00	0.000000000000000000e+00	inf	1.000000000000000000e+00
1.005000000000000000e+03	7.122919522644434664e+01	2.599120856450170436e+01	-1.667891958795668199e-03	5.791628596254017936e+01	1.895803830320160754e-01	0.000000000000000000e+00	0.000000000000000000e+00	inf	1.000000000000000000e+00
1.022000000000000000e+03	1.700061849127876457e+01	3.059423501311228222e+01	1.513950011256226871e-03	-5.242291763952307093e+01	3.781646410428726179e-01	0.000000000000000000e+00	0.000000000000000000e+00	4.862737697014221538e+01	1.000000000000000000e+00
1.027000000000000000e+03	6.012851333287878930e+01	8.130787425348565023e+00	-8.700204164840206599e-04	2.944449951038655300e+01	3.901514651529224276e-01	0.000000000000000000e+00	0.000000000000000000e+00	4.862737697014221538e+01	1.000000000000000000e+00
1.033000000000000000e+03	5.921579321579248756e+01	2.912645829301855827e+01	7.858977788317903206e-04	-2.644261054955597956e+01	4.588400912004851895e-01	0.000000000000000000e+00	0.000000000000000000e+00	3.070637752994306524e+00	1.000000000000000000e+00
1.034000000000000000e+03	8.740065852892163534e+00	4.915487482062494529e+00	-1.737480655273968997e-03	6.039953596024471949e+01	2.258638328459492417e-01	0.000000000000000000e+00	0.000000000000000000e+00	4.859832367343317117e+01	1.000000000000000000e+00
1.034000000000000000e+03	1.155364472817471722e+02	1.126402277459455625e+01	9.297640905156687695e-04	-3.157643308451539355e+01	4.186761902880942188e-01	0.000000000000000000e+00	0.000000000000000000e+00	1.051728252838737276e+01	1.000000000000000000e+00
1.035000000000000000e+03	1.060954313392409745e+02	3.084807966505328025e+01	-1.553302485128540533e-03	5.382719786890719860e+01	2.295383929438664650e-01	0.000000000000000000e+00	0.000000000000000000e+00	2.174093066810572594e+01	1.000000000000000000e+00
1.036000000000000000e+03	5.615016932692678608e+01	2.895105480921662178e+01	-1.380183178078498015e-03	4.764949170985189397e+01	2.319794576377782747e-01	0.000000000000000000e+00	0.000000000000000000e+00	3.070637752994306524e+00	1.000000000000000000e+00
1.038000000000000000e+03	1.059779246613291690e+02	6.876782514832203042e+00	-8.399236070074402039e-04	2.837050465424009360e+01	4.895687012925076242e-01	0.000000000000000000e+00	0.000000000000000000e+00	8.126201489958107871e+00	1.000000000000000000e+00
1.039000000000000000e+03	5.661639792363625645e+01	1.326137816668183511e+01	-3.962945842114597508e-03	1.398145372433448301e+02	7.470551051702511991e-02	0.000000000000000000e+00	0.000000000000000000e+00	1.000839353024767675e+01	1.000000000000000000e+00
1.040000000000000000e+03	7.090031321248409313e+01	2.419589569432087472e+01	-1.484681776868082299e-03	5.137849021588482401e+01	2.093405520580151613e-01	0.000000000000000000e+00	0.000000000000000000e+00	3.919245954293072653e+00	1.000000000000000000e+00
1.040000000000000000e+03	6.433810495678331165e+01	6.894025376820819062e+00	-1.515151282795685695e-03	5.246578462365366136e+01	2.617780727744908331e-01	0.000000000000000000e+00	0.000000000000000000e+00	1.000839353024767675e+01	1.000000000000000000e+00
1.041000000000000000e+03	9.798690187431120080e+01	5.400738656148814876e+00	-9.635881359676029849e-04	3.278343314403030462e+01	4.059056733196334532e-01	0.000000000000000000e+00	0.000000000000000000e+00	8.126201489958107871e+00	1.000000000000000000e+00
1.043000000000000000e+03	7.468056646456054182e+01	2.316140345152344793e+01	-1.244808107825551248e-03	4.281867636328613713e+01	2.849341363455303311e-01	0.000000000000000000e+00	0.000000000000000000e+00	3.919245954293072653e+00	1.000000000000000000e+00
1.047000000000000000e+03	1.153316848073800571e+02	8.807188974192023068e+00	-1.182227320582582720e-03	4.058550132708025160e+01	3.319295545736307140e-01	0.000000000000000000e+00	0.000000000000000000e+00	3.667391271236177630e+01	1.000000000000000000e+00
1.059000000000000000e+03	1.316298332053416971e+02	2.760370305767916932e+01	-1.669541969359782411e-03	5.797516605279775348e+01	1.950500831736798890e-01	0.000000000000000000e+00	0.000000000000000000e+00	2.634969232763130975e+01	1.000000000000000000e+00
1.060000000000000000e+03	1.187471877336997039e+02	4.617974193603218147e+00	-9.144602418110785082e-04	3.103032022159670689e+01	4.018926013772707861e-01	0.000000000000000000e+00	0.000000000000000000e+00	1.856532009527257188e+01	1.000000000000000000e+00
1.062000000000000000e+03	1.026739061098778194e+02	1.390886909566950358e+01	-1.680998096928086605e-03	5.838397423857207968e+01	2.418799001656789516e-01	0.000000000000000000e+00	0.000000000000000000e+00	1.856532009527257188e+01	1.000000000000000000e+00
1.070000000000000000e+03	1.271887005067228955e+02	1.880161860281132391e+01	-1.787405892211321908e-03	6.218110180044893553e+01	2.287362048888735844e-01	0.000000000000000000e+00	0.000000000000000000e+00	1.600862248064085591e+01	1.000000000000000000e+00
1.070000000000000000e+03	1.405857148839954505e+02	2.756495127382366306e+01	-1.429353253117318732e-03	4.940410984334943834e+01	2.924563149998502531e-01	0.000000000000000000e+00	0.000000000000000000e+00	1.600862248064085591e+01	1.000000000000000000e+00
1.074000000000000000e+03	7.409956511634109688e+01	2.380244754875254998e+01	1.111907038898061074e-03	-3.807614494926504278e+01	3.238008852934735060e-01	0.000000000000000000e+00	0.000000000000000000e+00	5.332414637521029022e+01	1.000000000000000000e+00
1.083000000000000000e+03	1.333608114994160303e+02	1.590220818310769246e+01	-1.980923220412099048e-03	6.908670470910830375e+01	1.965486185707926436e-01	0.000000000000000000e+00	0.000000000000000000e+00	9.735281192233982139e+00	1.000000000000000000e+00
1.084000000000000000e+03	1.073348931326502864e+01	2.009699787878581034e+01	-1.674964635709259245e-03	5.816867213756957966e+01	1.598723261229978432e-01	0.000000000000000000e+00	0.000000000000000000e+00	5.086394416005140329e+01	1.000000000000000000e+00
1.084000000000000000e+03	1.421281562256251334e+02	2.461011814292348276e+01	-7.566058643413948277e-04	2.539733810917167389e+01	4.846560250514896362e-01	0.000000000000000000e+00	0.000000000000000000e+00	1.235694255940544650e+01	1.000000000000000000e+00
1.085000000000000000e+03	1.257235655987390430e+02	2.193944057423338378e+01	-1.364103046321764540e-03	4.707567743873030963e+01	2.965263321144636643e-01	0.000000000000000000e+00	0.000000000000000000e+00	9.735281192233982139e+00	1.000000000000000000e+00
1.085000000000000000e+03	6.146524740796487407e+01	2.376163103064214610e+01	-2.276355487992221590e-03	7.962910907817057193e+01	1.158779260268140154e-01	0.000000000000000000e+00	0.000000000000000000e+00	3.360773093720226257e+01	1.000000000000000000e+00
1.086000000000000000e+03	9.500316188724983135e+01	2.159648181464093142e+01	-1.959691755257006191e-03	6.832906678131513445e+01	1.787157306054429906e-01	0.000000000000000000e+00	0.000000000000000000e+00	3.072231802627629449e+01	1.000000000000000000e+00
1.101000000000000000e+03	9.254996529456248311e+01	1.053622278519164901e+01	-2.060476760679156270e-03	7.192554691600550143e+01	1.755106738349355711e-01	0.000000000000000000e+00	0.000000000000000000e+00	1.406084677043591391e+01	1.000000000000000000e+00
1.102000000000000000e+03	7.991567156678308947e+01	1.670728702905367058e+01	-1.150451029339468389e-03	3.945157471040439390e+01	2.824740486970825915e-01	0.000000000000000000e+00	0.000000000000000000e+00	1.406084677043591391e+01	1.000000000000000000e+00
1.110000000000000000e+03	9.834569101607195307e+01	2.509467985857384065e+01	-1.304435705781205454e-03	4.494646780040088174e+01	2.933488364827336881e-01	0.000000000000000000e+00	0.000000000000000000e+00	inf	1.000000000000000000e+00
1.117000000000000000e+03	1.427858655085626935e+02	6.458447825317294999e+00	-1.509807964881042415e-03	5.227511006196805710e+01	2.478386551019229334e-01	0.000000000000000000e+00	0.000000000000000000e+00	6.682192979147876244e+00	1.000000000000000000e+00
1.121000000000000000e+03	1.364348466238640469e+02	8.536009409669087944e+00	-1.823933351697341627e-03	6.348457231039152759e+01	2.126745096579358840e-01	0.000000000000000000e+00	0.000000000000000000e+00	6.682192979147876244e+00	1.000000000000000000e+00
1.121000000000000000e+03	6.395268502493689056e+00	2.442961170182796948e+01	-7.660861989302500093e-04	2.573564076516917254e+01	4.917687967553922013e-01	0.000000000000000000e+00	0.000000000000000000e+00	4.242404170922647211e+01	1.000000000000000000e+00
1.126000000000000000e+03	9.844473354890578776e+01	3.070242054262067199e+01	-2.218413480586602440e-03	7.756146739153736291e+01	1.528565737054795592e-01	0.000000000000000000e+00	0.000000000000000000e+00	1.923927845559452976e+01	1.000000000000000000e+00
1.127000000000000000e+03	1.408188028965282115e+02	5.326757360601799718e+00	-1.599098751001169424e-03	5.546142271975698890e+01	2.155747562642000847e-01	0.000000000000000000e+00	0.000000000000000000e+00	4.939115340832184131e+01	1.000000000000000000e+00
1.128000000000000000e+03	7.931098440088086932e+01	2.869008880248447468e+01	-1.380675636841501453e-03	4.766706494062047028e+01	2.610412428849976374e-01	0.000000000000000000e+00	0.000000000000000000e+00	1.923927845559452976e+01	1.000000000000000000e+00
1.131000000000000000e+03	3.597449030454536967e+01	1.883984032921223317e+01	-1.541538858084889234e-03	5.340741666437992308e+01	2.339078587401735021e-01	0.000000000000000000e+00	0.000000000000000000e+00	4.444186219711009755e+01	1.000000000000000000e+00
1.138000000000000000e+03	2.900618769648813711e+01	3.233677500042607988e+01	-1.526261670001412317e-03	5.286225517705338461e+01	3.001631204561761024e-01	0.000000000000000000e+00	0.000000000000000000e+00	3.991896726695244979e+01	1.000000000000000000e+00
1.140000000000000000e+03	6.340959111577375751e+01	1.209005228217097283e+01	-1.766099601305938776e-03	6.142079374009630754e+01	1.632138590778478004e-01	0.000000000000000000e+00	0.000000000000000000e+00	3.991896726695244979e+01	1.000000000000000000e+00
1.140000000000000000e+03	1.283119067237816466e+02	2.138706485885849773e+01	-9.319228013247474011e-04	3.165346597754222202e+01	4.321256896075454934e-01	0.000000000000000000e+00	0.000000000000000000e+00	7.186199642894869122e+00	1.000000000000000000e+00
1.140000000000000000e+03	1.354732652706753413e+02	2.079006479991798528e+01	-8.133949741283805516e-04	2.742383901930366008e+01	4.730159774104539805e-01	0.000000000000000000e+00	0.000000000000000000e+00	7.186199642894869122e+00	1.000000000000000000e+00
1.152000000000000000e+03	1.757513263944428772e+01	1.280945273923749639e+01	-1.777604880903041387e-03	6.183135590002991222e+01	2.104115203589596028e-01	0.000000000000000000e+00	0.000000000000000000e+00	8.989821452402743773e+01	1.000000000000000000e+00
1.153000000000000000e+03	1.180541613523689222e+02	1.498689123523420541e+01	-1.717610289322003695e-03	5.969046841477069165e+01	2.174810191685253580e-01	0.000000000000000000e+00	0.000000000000000000e+00	1.795793337889281460e+01	1.000000000000000000e+00
1.155000000000000000e+03	1.061114759099972815e+02	2.839806701013616674e+01	-1.689236211613123718e-03	5.867794868137669795e+01	2.211615538821589677e-01	0.000000000000000000e+00	0.000000000000000000e+00	1.795793337889281460e+01	1.000000000000000000e+00
1.172000000000000000e+03	9.296122642083045662e+01	2.424430476929399703e+01	-1.657471831776603094e-03	5.754444711937054535e+01	2.626821815652824466e-01	0.000000000000000000e+00	0.000000000000000000e+00	2.091134415298337856e+01	1.000000000000000000e+00
1.172000000000000000e+03	7.674009380483975917e+01	1.104736683131175923e+01	-1.034431940428522751e-03	3.531147126182743534e+01	4.068060283334701266e-01	0.000000000000000000e+00	0.000000000000000000e+00	2.091134415298337856e+01	1.000000000000000000e+00
1.175000000000000000e+03	1.357590826258711729e+02	2.832327461140184610e+01	-1.505491972138607104e-03	5.212109526487974875e+01	2.516165119822062479e-01	0.000000000000000000e+00	0.000000000000000000e+00	1.100508758087754835e+01	1.000000000000000000e+00
1.180000000000000000e+03	1.363383837517247912e+02	1.733344463690406201e+01	-1.369767150436190231e-03	4.727779915160837731e+01	2.346516079055069870e-01	0.000000000000000000e+00	0.000000000000000000e+00	1.100508758087754835e+01	1.000000000000000000e+00
1.189000000000000000e+03	9.358313665311322893e+01	2.060129740869891535e+01	-1.358756286239989853e-03	4.688488004443030377e+01	3.372381982210052032e-01	0.000000000000000000e+00	0.000000000000000000e+00	3.859895286287685678e+01	1.000000000000000000e+00
1.202000000000000000e+03	5.619375937392457843e+01	2.372905870834028619e+01	-3.744066893119104428e-02	1.334456195892965297e+03	2.674681628798558641e-02	0.000000000000000000e+00	0.000000000000000000e+00	1.581913221962657801e+01	1.000000000000000000e+00
1.204000000000000000e+03	4.173434371585306479e+01	3.014546292013555373e+01	-4.925115386606303269e-03	1.741492444597020324e+02	5.638299348773812003e-02	0.000000000000000000e+00	0.000000000000000000e+00	1.581913221962657801e+01	1.000000000000000000e+00
1.207000000000000000e+03	6.875870631098125330e+01	5.097878142395456003e+00	-1.738591382860216021e-03	6.043917191285748913e+01	1.906218709304876580e-01	0.000000000000000000e+00	0.000000000000000000e+00	2.247217792764845257e+01	1.000000000000000000e+00
1.209000000000000000e+03	1.430421324483883723e+02	2.930237947570874368e+01	-1.850249692371517748e-03	6.442366236705206006e+01	1.597413278166684991e-01	0.000000000000000000e+00	0.000000000000000000e+00	3.670281683588636668e+01	1.000000000000000000e+00
1.212000000000000000e+03	9.426654019774750282e+01	7.948115406124842686e+00	-1.852573170517122494e-03	6.450657492888656463e+01	1.978302726662827249e-01	0.000000000000000000e+00	0.000000000000000000e+00	7.361363641703449368e+00	1.000000000000000000e+00
1.215000000000000000e+03	7.432471863214799157e+01	2.519582381280421401e+01	-1.744927746021826195e-03	6.066528297115888790e+01	1.939167416629560270e-01	0.000000000000000000e+00	0.000000000000000000e+00	1.165092395287654625e+01	1.000000000000000000e+00
1.215000000000000000e+03	9.171024316875875115e+01	1.485137696606712510e+01	-1.849349030186313216e-03	6.439152252994446712e+01	2.193073809241142813e-01	0.000000000000000000e+00	0.000000000000000000e+00	7.361363641703449368e+00	1.000000000000000000e+00
1.218000000000000000e+03	6.464663809706520681e+01	1.870900748180145001e+01	-1.450645762948927749e-03	5.016392613056721217e+01	2.359886772017745216e-01	0.000000000000000000e+00	0.000000000000000000e+00	1.165092395287654625e+01	1.000000000000000000e+00
1.235000000000000000e+03	1.081959501436540450e+02	2.378633817472807266e+01	-1.163649927662889104e-03	3.992257310367875789e+01	3.391044118074295621e-01	0.000000000000000000e+00	0.000000000000000000e+00	9.754934974257208680e+00	1.000000000000000000e+00
1.239000000000000000e+03	1.117742501150251826e+02	1.471139874424856053e+01	-2.365449906857104972e-03	8.280841443433135396e+01	1.419411485735843081e-01	0.000000000000000000e+00	0.000000000000000000e+00	9.754934974257208680e+00	1.000000000000000000e+00
1.247000000000000000e+03	3.639617837133077671e+01	1.952161057658661036e+01	-2.047484820217054021e-03	7.146193374669209675e+01	1.955537854802655851e-01	0.000000000000000000e+00	0.000000000000000000e+00	7.042922449846527932e+00	1.000000000000000000e+00
1.248000000000000000e+03	2.951348480744349700e+01	1.802786162171606676e+01	1.935524510032826185e-03	-6.746666649672029337e+01	2.862286701716930670e-01	0.000000000000000000e+00	0.000000000000000000e+00	7.042922449846527932e+00	1.000000000000000000e+00
1.254000000000000000e+03	4.234497704399210960e+01	2.336046338949428147e+01	1.446721391911092759e-03	-5.002388622661909778e+01	2.838433889676965638e-01	0.000000000000000000e+00	0.000000000000000000e+00	3.654425705745663322e+01	1.000000000000000000e+00
1.255000000000000000e+03	1.306579409280419384e+02	1.901222770880315949e+01	-2.105918368871735700e-03	7.354711592290735211e+01	1.625708945879705825e-01	0.000000000000000000e+00	0.000000000000000000e+00	5.777602059740656415e+01	1.000000000000000000e+00
1.258000000000000000e+03	7.440709648122339104e+01	5.824693629538340467e+00	8.181940858406494283e-04	-2.759509375967936862e+01	4.383287715999100165e-01	0.000000000000000000e+00	0.000000000000000000e+00	2.492951418873208169e+01	1.000000000000000000e+00
1.261000000000000000e+03	7.368093602979436696e+01	3.074362957562108178e+01	-1.867158415556303182e-03	6.502704465375573761e+01	1.337125018156226641e-01	0.000000000000000000e+00	0.000000000000000000e+00	7.656333441664271433e+00	1.000000000000000000e+00
1.268000000000000000e+03	5.305736461469626164e+01	1.483996027479446056e+01	-3.073367525894934831e-03	1.080702243950748311e+02	1.062775340543785640e-01	0.000000000000000000e+00	0.000000000000000000e+00	2.830375397249319391e+01	1.000000000000000000e+00
1.278000000000000000e+03	9.318285100944163446e+01	2.553146909971721001e+01	-1.872681078075574606e-03	6.522411906931947101e+01	1.629251806110405543e-01	0.000000000000000000e+00	0.000000000000000000e+00	6.180625172653811461e+01	1.000000000000000000e+00
1.284000000000000000e+03	5.421971128182535438e+01	1.872291788730872852e+01	-1.917763274437551306e-03	6.683286258195737162e+01	1.830623136226394720e-01	0.000000000000000000e+00	0.000000000000000000e+00	1.078222072673740506e+01	1.000000000000000000e+00
1.284000000000000000e+03	1.374038148639498900e+02	1.513150009637913307e+01	1.373904781246043346e-03	-4.742544916115085840e+01	3.342807696667916550e-01	0.000000000000000000e+00	0.000000000000000000e+00	8.326159601227104190e+01	1.000000000000000000e+00
1.285000000000000000e+03	4.893340931699025731e+01	2.812032685662927634e+01	-1.122647536578787533e-03	3.845941611528445492e+01	3.579605749633383294e-01	0.000000000000000000e+00	0.000000000000000000e+00	1.078222072673740506e+01	1.000000000000000000e+00
1.293000000000000000e+03	9.781540333946409760e+01	2.280786906437329264e+01	-1.666958785489252052e-03	5.788298597664752521e+01	1.604939957692698149e-01	0.000000000000000000e+00	0.000000000000000000e+00	inf	1.000000000000000000e+00
1.307000000000000000e+03	1.908385257738341778e+01	9.903786522701821582e+00	-1.603343037239568329e-03	5.561287869357376934e+01	2.369663234618497594e-01	0.000000000000000000e+00	0.000000000000000000e+00	9.096358243975060986e+01	1.000000000000000000e+00
1.309000000000000000e+03	1.093919037216712837e+02	2.080466854178594005e+01	-1.485190356251783229e-03	5.139663870575920157e+01	2.871299463964265275e-01	0.000000000000000000e+00	0.000000000000000000e+00	8.412256421789448879e+00	1.000000000000000000e+00
1.319000000000000000e+03	5.426394223714158471e+01	6.739322648523073944e+00	-9.660623445811274742e-04	3.287172447358223337e+01	3.943990890639139657e-01	0.000000000000000000e+00	0.000000000000000000e+00	2.082744166572416589e+01	1.000000000000000000e+00
1.323000000000000000e+03	5.451823258603561584e+01	2.756521189142462092e+01	-1.652875815907778019e-03	5.738043978810419787e+01	2.042337522802732952e-01	0.000000000000000000e+00	0.000000000000000000e+00	2.082744166572416589e+01	1.000000000000000000e+00
1.325000000000000000e+03	8.797724120648581447e+01	1.736457415416219874e+01	-1.521655491689109145e-03	5.269788520229720774e+01	2.057035915407340321e-01	0.000000000000000000e+00	0.000000000000000000e+00	1.624247995427883140e+01	1.000000000000000000e+00
1.328000000000000000e+03	9.807949270060612434e+01	3.008316958819867892e+01	6.591561024025705158e-04	-2.191987505328081554e+01	4.755962544159454408e-01	0.000000000000000000e+00	0.000000000000000000e+00	1.624247995427883140e+01	1.000000000000000000e+00
1.334000000000000000e+03	1.338495648478438795e+02	1.520274356017730355e+01	1.047619372756518645e-03	-3.578206049478477269e+01	4.069909851141162438e-01	0.000000000000000000e+00	0.000000000000000000e+00	inf	1.000000000000000000e+00
1.340000000000000000e+03	6.800145905369473098e+01	2.324031410704851908e+01	-1.589706020141549211e-03	5.512624617434110519e+01	2.455959563738651097e-01	0.000000000000000000e+00	0.000000000000000000e+00	3.663611552716771058e+01	1.000000000000000000e+00
1.341000000000000000e+03	5.940843913642454233e+00	2.275421014297763733e+01	-9.377078608803448472e-04	3.185990394599356890e+01	4.665878657970993215e-01	0.000000000000000000e+00	0.000000000000000000e+00	2.581765326574147323e+01	1.000000000000000000e+00
1.342000000000000000e+03	3.150107091761971034e+01	2.639096909226243781e+01	-1.835583538394906788e-03	6.390030543306910715e+01	1.745615876868540361e-01	0.000000000000000000e+00	0.000000000000000000e+00	2.581765326574147323e+01	1.000000000000000000e+00
1.347000000000000000e+03	8.962918459474346378e+01	5.825481269587699629e+00	-2.379830945921298634e-03	8.332159713540815460e+01	1.670578025988088688e-01	0.000000000000000000e+00	0.000000000000000000e+00	3.692986317600323787e+01	1.000000000000000000e+00
1.348000000000000000e+03	1.210943757379835262e+02	2.515826535563405741e+01	-1.359672750247904087e-03	4.691758376444119705e+01	2.707124130646983984e-01	0.000000000000000000e+00	0.000000000000000000e+00	3.692986317600323787e+01	1.000000000000000000e+00
1.354000000000000000e+03	1.118331647813750607e+02	1.351131621177113828e+01	-1.949457158723730699e-03	6.796384853318070896e+01	1.832116553751684807e-01	0.000000000000000000e+00	0.000000000000000000e+00	8.935552380200489608e+01	1.000000000000000000e+00
1.359000000000000000e+03	2.284263795096253702e+01	2.157951107656547407e+01	-1.736381168368764409e-03	6.036030112767853240e+01	2.573424008344572522e-01	0.000000000000000000e+00	0.000000000000000000e+00	2.151851145789828124e+01	1.000000000000000000e+00
1.363000000000000000e+03	3.675046151307547859e+01	5.159438630658432778e+00	-1.007173792565816241e-03	3.433877312199947340e+01	4.102173359907343997e-01	0.000000000000000000e+00	0.000000000000000000e+00	2.151851145789828124e+01	1.000000000000000000e+00
1.377000000000000000e+03	1.311690356029452005e+02	8.138020973697079441e+00	-1.410928276432413513e-03	4.874662054370773490e+01	2.756136699835560755e-01	0.000000000000000000e+00	0.000000000000000000e+00	2.887407944249015657e+01	1.000000000000000000e+00
1.377000000000000000e+03	2.039808685681735057e+01	2.708442709802686466e+01	-1.830781158931008620e-03	6.372893408403945870e+01	2.346948644094470904e-01	0.000000000000000000e+00	0.000000000000000000e+00	8.891735721512814905e+01	1.000000000000000000e+00
1.380000000000000000e+03	1.093154124783281276e+02	2.700947083793471393e+01	-1.641115939301849690e-03	5.696079241672710936e+01	2.291861027140841278e-01	0.000000000000000000e+00	0.000000000000000000e+00	2.887407944249015657e+01	1.000000000000000000e+00
1.388000000000000000e+03	2.996842891739058601e+01	2.343862304675169739e+01	-2.497260179069154748e-03	8.751202112238121344e+01	1.255449966203209256e-01	0.000000000000000000e+00	0.000000000000000000e+00	6.087039818582602635e+01	1.000000000000000000e+00
1.399000000000000000e+03	2.216316095327720959e+01	9.145394007509455747e+00	-1.954784504821941837e-03	6.815395314579231467e+01	2.293792713675432138e-01	0.000000000000000000e+00	0.000000000000000000e+00	4.727733797410755301e+01	1.000000000000000000e+00
1.403000000000000000e+03	6.941637747018698690e+01	1.065543199512351080e+01	-1.994989867097053844e-03	6.958866842039893186e+01	1.832714874688902151e-01	0.000000000000000000e+00	0.000000000000000000e+00	2.135333262225717732e+01	1.000000000000000000e+00
1.406000000000000000e+03	1.143972315012010554e+01	2.493619645197805923e+01	-1.738631179193179423e-03	6.044059203205415542e+01	1.983840267365831744e-01	0.000000000000000000e+00	0.000000000000000000e+00	5.970956941412900676e+01	1.000000000000000000e+00
1.409000000000000000e+03	7.864316363993519587e+01	3.013807773901288201e+01	-1.940505592682477236e-03	6.764441481080416452e+01	1.595012733406194760e-01	0.000000000000000000e+00	0.000000000000000000e+00	1.545090544412016698e+01	1.000000000000000000e+00
1.410000000000000000e+03	1.415834277544368831e+02	5.381897459712708276e+00	-1.805540007302427986e-03	6.282821179872868100e+01	2.140111231613039955e-01	0.000000000000000000e+00	0.000000000000000000e+00	5.412463725461640252e+01	1.000000000000000000e+00
1.417000000000000000e+03	9.572772670309936416e+01	1.420653211012910688e+01	-1.776963008896361622e-03	6.180845090626255001e+01	2.582147180392385666e-01	0.000000000000000000e+00	0.000000000000000000e+00	3.639777063725298234e+01	1.000000000000000000e+00
1.418000000000000000e+03	6.313421106812867833e+01	3.040716314459800884e+01	1.349321600514309400e-03	-4.654820635326633038e+01	3.202656714309985997e-01	0.000000000000000000e+00	0.000000000000000000e+00	2.625662739040356897e+01	1.000000000000000000e+00
1.423000000000000000e+03	8.768356809459628209e+01	2.109375606096225297e+01	-1.636454907535151706e-03	5.679446501429382721e+01	2.379798942011223106e-01	0.000000000000000000e+00	0.000000000000000000e+00	2.625662739040356897e+01	1.000000000000000000e+00
1.431000000000000000e+03	1.319614309050438692e+02	2.732640876118489004e+01	-8.971205006269969461e-04	3.041155719779161970e+01	4.554871088961700565e-01	0.000000000000000000e+00	0.000000000000000000e+00	inf	1.000000000000000000e+00
1.439000000000000000e+03	7.220974405237529936e+01	8.436643406715072402e+00	9.770889926424685280e-04	-3.326520682285360664e+01	3.957942819086657238e-01	0.000000000000000000e+00	0.000000000000000000e+00	1.890064503365394444e+01	1.000000000000000000e+00
1.440000000000000000e+03	1.200962877172066001e+01	2.591331785310993396e+01	1.704884793765208987e-03	-5.923636324523279484e+01	2.447580577271402102e-01	0.000000000000000000e+00	0.000000000000000000e+00	6.268562857234008590e+01	1.000000000000000000e+00
1.442000000000000000e+03	8.004297976848225460e+01	2.563765503115431343e+01	-1.378737576913267697e-03	4.759790590250228348e+01	2.642941198780355272e-01	0.000000000000000000e+00	0.000000000000000000e+00	1.890064503365394444e+01	1.000000000000000000e+00
1.444000000000000000e+03	1.254289580073192383e+02	1.227289031891227289e+01	-8.592946300743636986e-04	2.906175331128990535e+01	4.931911979773240251e-01	0.000000000000000000e+00	0.000000000000000000e+00	4.731283078098132933e+01	1.000000000000000000e+00
1.455000000000000000e+03	1.366656159139126885e+02	1.304158429893763405e+01	-1.409152758945514828e-03	4.868326177973605695e+01	2.353123715882169398e-01	0.000000000000000000e+00	0.000000000000000000e+00	2.425447226955407842e+01	1.000000000000000000e+00
1.457000000000000000e+03	4.472755087964215903e+01	2.388882699325606396e+01	-1.380473063761224499e-03	4.765983618614466621e+01	2.229354505691176769e-01	0.000000000000000000e+00	0.000000000000000000e+00	2.066145174016302377e+01	1.000000000000000000e+00
1.458000000000000000e+03	3.108516459449405644e+01	5.215380224543146426e+00	-1.937206395828661859e-03	6.752668404425332938e+01	1.892611032672846250e-01	0.000000000000000000e+00	0.000000000000000000e+00	2.312600955152340987e+01	1.000000000000000000e+00
1.462000000000000000e+03	1.222901885431465843e+02	1.412660741099771045e+01	2.548657251203537751e-03	-8.934610892282628924e+01	1.614841842638843339e-01	0.000000000000000000e+00	0.000000000000000000e+00	4.697296735336033180e+01	1.000000000000000000e+00
1.465000000000000000e+03	1.280682275139175985e+01	8.711828265216841061e+00	-1.191807922924130155e-03	4.092738200521702652e+01	3.794250670799239611e-01	0.000000000000000000e+00	0.000000000000000000e+00	5.462336094243021734e+01	1.000000000000000000e+00
1.467000000000000000e+03	6.727848310041814273e+01	4.643686248605562561e+00	-1.180437726783148313e-03	4.052164025447454065e+01	3.098642503724182706e-01	0.000000000000000000e+00	0.000000000000000000e+00	5.462336094243021734e+01	1.000000000000000000e+00
1.473000000000000000e+03	1.830269478600022737e+01	2.576125355263652850e+01	-2.280091874492693252e-03	7.976244081505133465e+01	1.558779422860704367e-01	0.000000000000000000e+00	0.000000000000000000e+00	inf	1.000000000000000000e+00
1.479000000000000000e+03	5.339157711258629746e+01	2.812213653844618833e+01	-1.309336119068732008e-03	4.512133745453783007e+01	3.378546682485649155e-01	0.000000000000000000e+00	0.000000000000000000e+00	1.036258776442079999e+01	1.000000000000000000e+00
1.482000000000000000e+03	5.948798739401811986e+01	1.974257766844736040e+01	-1.719698973619850947e-03	5.976500243452276351e+01	2.439807524063756228e-01	0.000000000000000000e+00	0.000000000000000000e+00	1.036258776442079999e+01	1.000000000000000000e+00
1.482000000000000000e+03	8.974541115653667589e+01	3.076388974933748699e+01	-1.320828654645785083e-03	4.553144484826140115e+01	2.918776124313389175e-01	0.000000000000000000e+00	0.000000000000000000e+00	3.220218956420505663e+01	1.000000000000000000e+00
1.486000000000000000e+03	2.312492621083372768e+01	2.205466958829509849e+01	-2.061919129355258874e-03	7.197701737303205505e+01	1.494775698895970395e-01	0.000000000000000000e+00	0.000000000000000000e+00	3.643649252683135131e+01	1.000000000000000000e+00
1.488000000000000000e+03	1.206465187014932781e+02	1.548050802542838866e+01	-2.164703670506690561e-03	7.564485028980386971e+01	1.801548101041271499e-01	0.000000000000000000e+00	0.000000000000000000e+00	4.908442880091778981e+00	1.000000000000000000e+00
1.492000000000000000e+03	2.045205382774959801e+01	1.520082549354820678e+01	-1.313800228338313485e-03	4.528063774171734224e+01	2.500741186679059647e-01	0.000000000000000000e+00	0.000000000000000000e+00	5.771985668749766063e+01	1.000000000000000000e+00
1.492000000000000000e+03	1.158710450193166110e+02	1.661526025299249554e+01	8.540867559311782166e-04	-2.887591201653101436e+01	4.868707869514047326e-01	0.000000000000000000e+00	0.000000000000000000e+00	4.908442880091778981e+00	1.000000000000000000e+00
1.498000000000000000e+03	3.996288736630367566e+01	1.122464549369133913e+01	1.138793594472708179e-03	-3.903558293916680810e+01	3.823142947321571672e-01	0.000000000000000000e+00	0.000000000000000000e+00	1.429311040657922405e+01	1.000000000000000000e+00
1.502000000000000000e+03	5.418550074321488808e+01	1.264248674911083192e+01	-1.477232289412150909e-03	5.111265767922263592e+01	2.406680174816721030e-01	0.000000000000000000e+00	0.000000000000000000e+00	6.309190394192603968e+00	1.000000000000000000e+00
1.508000000000000000e+03	1.399540713148364546e+02	2.852742653170114906e+01	-2.068739889737693672e-03	7.222041398859168737e+01	2.183887353190043790e-01	0.000000000000000000e+00	0.000000000000000000e+00	9.352554910808947852e+01	1.000000000000000000e+00
1.515000000000000000e+03	9.883436537526004884e+01	2.883491828541195190e+01	-1.603852144567451338e-03	5.563104602296455425e+01	3.016056299460065926e-01	0.000000000000000000e+00	0.000000000000000000e+00	2.341686113593330987e+01	1.000000000000000000e+00
1.516000000000000000e+03	1.222420760928845453e+02	2.948949022155879973e+01	-9.013279425370021667e-04	3.056169839373456298e+01	3.980768609945801728e-01	0.000000000000000000e+00	0.000000000000000000e+00	2.341686113593330987e+01	1.000000000000000000e+00
1.520000000000000000e+03	3.273420889750416052e+01	1.242964569356485782e+01	-9.672629560708154899e-04	3.291456790405145938e+01	4.316802057967994433e-01	0.000000000000000000e+00	0.000000000000000000e+00	6.810553322011820399e+01	1.000000000000000000e+00
1.526000000000000000e+03	7.290479120158954629e+01	1.745866265876730239e+01	-2.161568966276442103e-03	7.553298938901812676e+01	2.993414373999759848e-01	0.000000000000000000e+00	0.000000000000000000e+00	4.516353375630679956e+00	1.000000000000000000e+00
1.527000000000000000e+03	7.487896652239044215e+01	1.339663365637067827e+01	1.959701138482840537e-03	-6.832940161867681184e+01	3.343234259966668676e-01	0.000000000000000000e+00	0.000000000000000000e+00	4.516353375630679956e+00	1.000000000000000000e+00
1.529000000000000000e+03	9.314415637315036633e+01	2.041162004510635697e+01	-1.588417918873511305e-03	5.508028069959053852e+01	2.086923328384242549e-01	0.000000000000000000e+00	0.000000000000000000e+00	1.956597031374754536e+01	1.000000000000000000e+00
1.541000000000000000e+03	8.290427088446676862e+01	2.957010458484020177e+01	-4.154962724901276917e-03	1.466665972454737528e+02	8.406005691024343029e-02	0.000000000000000000e+00	0.000000000000000000e+00	inf	1.000000000000000000e+00
1.548000000000000000e+03	7.216309218990208940e+00	2.914868149175499923e+01	-1.256176067024946915e-03	4.322433828949576196e+01	2.802769600749925871e-01	0.000000000000000000e+00	0.000000000000000000e+00	1.224833530658647760e+02	1.000000000000000000e+00
1.551000000000000000e+03	1.276251617247760919e+02	6.701409575168235655e+00	-1.646718734512004094e-03	5.716072634129908181e+01	2.894143667614443860e-01	0.000000000000000000e+00	0.000000000000000000e+00	1.224833530658647760e+02	1.000000000000000000e+00
1.557000000000000000e+03	7.280698935036981823e+01	4.512160131070294788e+00	-1.631783175434827838e-03	5.662775577393576043e+01	1.939834929654072893e-01	0.000000000000000000e+00	0.000000000000000000e+00	inf	1.000000000000000000e+00
1.564000000000000000e+03	4.090987281741823267e+01	2.067166705700895335e+01	-1.579805477687764876e-03	5.477294853737070923e+01	3.265806369724769675e-01	0.000000000000000000e+00	0.000000000000000000e+00	3.125639267426349832e+01	1.000000000000000000e+00
1.568000000000000000e+03	7.142510599485494538e+01	1.390538099045674159e+01	-1.918209222650661509e-03	6.684877609888216909e+01	1.855258264413469638e-01	0.000000000000000000e+00	0.000000000000000000e+00	3.125639267426349832e+01	1.000000000000000000e+00
1.572000000000000000e+03	1.409707323752612069e+02	2.883956750235907762e+01	-1.757841121078284989e-03	6.112609255952800424e+01	2.742547849353478284e-01	0.000000000000000000e+00	0.000000000000000000e+00	6.851291888743337211e+01	1.000000000000000000e+00
1.575000000000000000e+03	7.237395441037760691e+01	1.840909073939614871e+01	2.099190836931839280e-03	-7.330704613399394987e+01	2.905066383993594181e-01	0.000000000000000000e+00	0.000000000000000000e+00	3.471446276335967696e+00	1.000000000000000000e+00
1.576000000000000000e+03	7.381857741532139983e+01	1.525250973725569636e+01	-2.409790613441699543e-03	8.439069812545849913e+01	2.385220928017390829e-01	0.000000000000000000e+00	0.000000000000000000e+00	3.471446276335967696e+00	1.000000000000000000e+00
1.582000000000000000e+03	5.825155741294346257e+01	1.243559544433296971e+01	-1.884646992078621314e-03	6.565111881819196071e+01	1.738076034950486459e-01	0.000000000000000000e+00	0.000000000000000000e+00	inf	1.000000000000000000e+00
1.592000000000000000e+03	1.194135511989822618e+02	7.477340319072882657e+00	-1.224213563774902234e-03	4.208376675792447941e+01	3.198099251227988216e-01	0.000000000000000000e+00	0.000000000000000000e+00	9.003618708255829972e+01	1.000000000000000000e+00
1.596000000000000000e+03	2.989926355885682341e+01	1.715759303510889922e+01	-1.570343586491377034e-03	5.443530402783406430e+01	2.271762978582426706e-01	0.000000000000000000e+00	0.000000000000000000e+00	7.315922153901335889e+01	1.000000000000000000e+00
1.599000000000000000e+03	1.030081731001467773e+02	1.444483763184884673e+01	-2.229103589200294531e-03	7.794294044009043887e+01	1.232278957835911681e-01	0.000000000000000000e+00	0.000000000000000000e+00	2.352181662526476558e+01	1.000000000000000000e+00
1.600000000000000000e+03	1.263180334528294821e+02	1.759543562128081717e+01	-1.693401293267154896e-03	5.882657826536433987e+01	1.876073371143981428e-01	0.000000000000000000e+00	0.000000000000000000e+00	1.131824631903592504e+01	1.000000000000000000e+00
1.609000000000000000e+03	1.548285561496773788e+01	5.151994898152116420e+00	8.658234883318631676e-04	-2.929473349447244601e+01	4.787638779529778121e-01	0.000000000000000000e+00	0.000000000000000000e+00	2.241313675164651187e+01	1.000000000000000000e+00
1.610000000000000000e+03	1.281106746194876109e+02	9.041868097822272077e+00	-1.282953293954102901e-03	4.417987492224609269e+01	2.835949977528952060e-01	0.000000000000000000e+00	0.000000000000000000e+00	1.958193062701075249e+01	1.000000000000000000e+00
1.613000000000000000e+03	1.320135541798115639e+02	2.823091544829454946e+01	-1.483631846135335637e-03	5.134102377921293936e+01	2.281928352121174175e-01	0.000000000000000000e+00	0.000000000000000000e+00	1.958193062701075249e+01	1.000000000000000000e+00
1.618000000000000000e+03	2.130487691173239284e+01	2.894963206535526723e+01	-1.487727159513458535e-03	5.148716370496933337e+01	2.489017214190440974e-01	0.000000000000000000e+00	0.000000000000000000e+00	2.177170150400889170e+01	1.000000000000000000e+00
1.619000000000000000e+03	4.249495165539945418e+01	2.395086034247510298e+01	-1.837091408440988827e-03	6.395411328517680971e+01	2.221533942992527377e-01	0.000000000000000000e+00	0.000000000000000000e+00	1.015744615825286346e+01	1.000000000000000000e+00
1.621000000000000000e+03	5.254304470399946325e+01	2.543731200481802901e+01	-1.279627045359517986e-03	4.406117882312540956e+01	3.175477259486685355e-01	0.000000000000000000e+00	0.000000000000000000e+00	1.015744615825286346e+01	1.000000000000000000e+00
1.629000000000000000e+03	9.819238233733564414e+01	9.166214993924487686e+00	-9.348252408877181065e-04	3.175703858922825873e+01	4.103275429411513686e-01	0.000000000000000000e+00	0.000000000000000000e+00	3.885876190669040398e+01	1.000000000000000000e+00
1.630000000000000000e+03	1.366012658273192812e+02	1.506206488802082610e+01	-1.796781509329056477e-03	6.251566764755246197e+01	2.213466383569603346e-01	0.000000000000000000e+00	0.000000000000000000e+00	3.885876190669040398e+01	1.000000000000000000e+00
1.635000000000000000e+03	4.894759211235187024e+01	1.542004972957667341e+01	-1.959576598577161561e-03	6.832495745265356391e+01	2.055400599569250364e-01	0.000000000000000000e+00	0.000000000000000000e+00	5.051784474348643528e+01	1.000000000000000000e+00
1.638000000000000000e+03	1.169655771319727933e+02	2.418497171035271975e+01	-1.637652890542160922e-03	5.683721464821365998e+01	2.670769247357878129e-01	0.000000000000000000e+00	0.000000000000000000e+00	2.339723141378130933e+01	1.000000000000000000e+00
1.638000000000000000e+03	9.907010372971259926e+01	9.112398289100701376e+00	8.296232149948706835e-04	-2.800293851582931026e+01	4.526184821848466822e-01	0.000000000000000000e+00	0.000000000000000000e+00	2.339723141378130933e+01	1.000000000000000000e+00
1.641000000000000000e+03	1.424940601736676058e+02	6.031321655000554394e+00	-1.990103203170095775e-03	6.941428940772141232e+01	1.680739702409326242e-01	0.000000000000000000e+00	0.000000000000000000e+00	3.132504519936543375e+01	1.000000000000000000e+00
1.644000000000000000e+03	3.192208621387103662e+01	1.039804325590018230e+01	-1.970421543637282738e-03	6.871195578943155624e+01	1.501833467840592018e-01	0.000000000000000000e+00	0.000000000000000000e+00	2.475931481933980649e+01	1.000000000000000000e+00
1.647000000000000000e+03	7.497818455731501786e+01	1.228313678626746253e+01	-3.521255512431743350e-03	1.240529615036256814e+02	9.218085721760937989e-02	0.000000000000000000e+00	0.000000000000000000e+00	1.855289599062147587e+01	1.000000000000000000e+00
1.647000000000000000e+03	9.526442169118153913e+01	2.734127954005179362e+01	-3.191281568957664641e-03	1.122779486661590198e+02	3.728257608872815876e-01	0.000000000000000000e+00	0.000000000000000000e+00	4.025832967057863421e+00	1.000000000000000000e+00
1.648000000000000000e+03	9.175171214696443656e+01	2.537450483597000783e+01	4.193295161009718240e-03	-1.480344777590565570e+02	2.185529725152741687e-01	0.000000000000000000e+00	0.000000000000000000e+00	4.025832967057863421e+00	1.000000000000000000e+00
1.649000000000000000e+03	5.647257767616517299e+01	1.360694326727518444e+01	-1.614573592870257234e-03	5.601363741812934194e+01	2.277492922983547219e-01	0.000000000000000000e+00	0.000000000000000000e+00	1.855289599062147587e+01	1.000000000000000000e+00
1.651000000000000000e+03	1.808715744701393646e+01	8.349105660267223783e+00	-1.690015011235795721e-03	5.870573989258031133e+01	1.891385015386046753e-01	0.000000000000000000e+00	0.000000000000000000e+00	3.874384263944659779e+01	1.000000000000000000e+00
1.656000000000000000e+03	8.136692639623316836e+01	2.513819703152708840e+01	-1.901328752667772815e-03	6.624640201849786081e+01	2.212414965851051685e-01	0.000000000000000000e+00	0.000000000000000000e+00	1.254728857058573865e+01	1.000000000000000000e+00
1.657000000000000000e+03	9.381422419733813456e+01	2.355730237211459155e+01	1.767163056540504030e-03	-6.145874279421627051e+01	4.412358827988746013e-01	0.000000000000000000e+00	0.000000000000000000e+00	1.254728857058573865e+01	1.000000000000000000e+00
1.658000000000000000e+03	3.500674653254921509e+01	9.991988838681928442e+00	-1.966312060742918515e-03	6.856531022909722140e+01	1.950395869475123334e-01	0.000000000000000000e+00	0.000000000000000000e+00	4.877165057299308870e+01	1.000000000000000000e+00
1.663000000000000000e+03	9.553527281391947668e+01	2.770770317479329847e+01	2.468553335182507250e-03	-8.648762673617726193e+01	1.737605494669697270e-01	0.000000000000000000e+00	0.000000000000000000e+00	4.646518445534643860e+01	1.000000000000000000e+00
1.668000000000000000e+03	4.522577385400168026e+01	3.199138720279028547e+01	-1.614424220214119229e-03	5.600830710348366637e+01	1.810484842695733176e-01	0.000000000000000000e+00	0.000000000000000000e+00	5.049154022655365281e+01	1.000000000000000000e+00
1.675000000000000000e+03	3.316081019145175901e+01	2.577539966108365022e+01	-1.985482853234567420e-03	6.924941372320026289e+01	2.033307964805756152e-01	0.000000000000000000e+00	0.000000000000000000e+00	1.220230058140983687e+01	1.000000000000000000e+00
1.676000000000000000e+03	2.527004168924357685e+01	1.646777311487789319e+01	-1.652049227097766859e-03	5.735094323529546756e+01	2.594270935097615638e-01	0.000000000000000000e+00	0.000000000000000000e+00	1.220230058140983687e+01	1.000000000000000000e+00
1.678000000000000000e+03	8.000559407139196821e+01	2.721425069312414990e+01	-9.470165501131948662e-04	3.219208149329559632e+01	4.082434351729621325e-01	0.000000000000000000e+00	0.000000000000000000e+00	1.354155909090720300e+01	1.000000000000000000e+00
1.680000000000000000e+03	6.805151259614675041e+01	1.059115937567456633e+01	-2.061905344499240927e-03	7.197652546492905401e+01	3.633862077294522930e-01	0.000000000000000000e+00	0.000000000000000000e+00	7.035413956310687666e+00	1.000000000000000000e+00
1.681000000000000000e+03	7.133247992081869882e+01	1.681468755116202018e+01	-3.537858077538669557e-03	1.246454186389094332e+02	2.762016784710434880e-01	0.000000000000000000e+00	0.000000000000000000e+00	5.745040601092318511e+00	1.000000000000000000e+00
1.681000000000000000e+03	7.491421130287382368e+01	1.232284029029031203e+01	3.066073421232094667e-03	-1.078099366428404977e+02	3.393154630919892334e-01	0.000000000000000000e+00	0.000000000000000000e+00	5.745040601092318511e+00	1.000000000000000000e+00
1.681000000000000000e+03	9.265588828405634558e+01	1.867016186470193162e+01	-2.107793343660153019e-03	7.361402378833180649e+01	1.873660549348671323e-01	0.000000000000000000e+00	0.000000000000000000e+00	1.526536594959122439e+01	1.000000000000000000e+00
1.687000000000000000e+03	8.203400020027812900e+01	1.211042517446974109e+01	1.120931350574301934e-03	-3.839817457596307548e+01	3.287136039237600338e-01	0.000000000000000000e+00	0.000000000000000000e+00	5.661400931683668603e+01	1.000000000000000000e+00
1.692000000000000000e+03	2.574613713969180040e+01	1.817858164901388207e+01	-1.527784718101543203e-03	5.291660465308262928e+01	2.130604361630270560e-01	0.000000000000000000e+00	0.000000000000000000e+00	2.051619419431346358e+01	1.000000000000000000e+00
1.696000000000000000e+03	4.504087894675826931e+01	2.515189956930282023e+01	-1.782197055610243094e-03	6.199522616069319270e+01	1.827605458438714692e-01	0.000000000000000000e+00	0.000000000000000000e+00	2.051619419431346358e+01	1.000000000000000000e+00
1.708000000000000000e+03	7.136584778689068287e+01	1.697218728100381568e+01	4.098551826144696680e-03	-1.446535926729355879e+02	2.284408582986343639e-01	0.000000000000000000e+00	0.000000000000000000e+00	4.445026130956155619e+00	1.000000000000000000e+00
1.708000000000000000e+03	7.559640321695209764e+01	1.560812787684982794e+01	-3.799989798037039374e-03	1.339995038175107993e+02	2.871006332996012267e-01	0.000000000000000000e+00	0.000000000000000000e+00	4.445026130956155619e+00	1.000000000000000000e+00
1.712000000000000000e+03	1.358420821485491636e+01	7.064310011225096275e+00	1.229240943438510841e-03	-4.226316716589172273e+01	3.254449262225014294e-01	0.000000000000000000e+00	0.000000000000000000e+00	5.862494267481757504e+01	1.000000000000000000e+00
1.716000000000000000e+03	9.657207673739154075e+01	2.659849698952341868e+01	-1.714345674054389276e-03	5.957397168087457828e+01	1.990867327909507933e-01	0.000000000000000000e+00	0.000000000000000000e+00	1.589072250288996635e+01	1.000000000000000000e+00
1.717000000000000000e+03	8.842904325407015165e+01	1.295276258813042247e+01	-1.322724424029208612e-03	4.559909476204449419e+01	2.827298832485862778e-01	0.000000000000000000e+00	0.000000000000000000e+00	1.305864131048457644e+01	1.000000000000000000e+00
1.717000000000000000e+03	7.285507441719704502e+01	1.572257663281466122e+01	1.695981183926142380e-03	-5.891864082433188798e+01	3.315491557522960431e-01	0.000000000000000000e+00	0.000000000000000000e+00	3.187600692350862186e+00	1.000000000000000000e+00
1.718000000000000000e+03	7.590475045688306466e+01	1.665008632378327391e+01	-1.884451319987131288e-03	6.564413632325623382e+01	3.050950875644781179e-01	0.000000000000000000e+00	0.000000000000000000e+00	3.187600692350862186e+00	1.000000000000000000e+00
1.718000000000000000e+03	1.458593594056420173e+01	3.026680929068964332e+01	-1.772105823397664235e-03	6.163512382170863901e+01	2.229283707770435274e-01	0.000000000000000000e+00	0.000000000000000000e+00	6.005686640522806385e+01	1.000000000000000000e+00
1.722000000000000000e+03	1.170828380708543648e+02	1.473684461224166142e+01	-1.474408987669332573e-03	5.101190907490642701e+01	2.493023654242048082e-01	0.000000000000000000e+00	0.000000000000000000e+00	2.870928257674034256e+01	1.000000000000000000e+00
1.729000000000000000e+03	2.995964845164590784e+01	8.799998748529951342e+00	-1.594528298160086902e-03	5.529832759682037846e+01	1.934486093482531421e-01	0.000000000000000000e+00	0.000000000000000000e+00	1.120997462407636220e+02	1.000000000000000000e+00
1.733000000000000000e+03	1.406311653303640696e+02	2.663727597929574742e+01	-1.404101509256794117e-03	4.850300957768723720e+01	2.645635068253238131e-01	0.000000000000000000e+00	0.000000000000000000e+00	2.802607543131329138e+01	1.000000000000000000e+00
1.737000000000000000e+03	1.154224453734993006e+02	1.439058898982670165e+01	-1.359144496809875204e-03	4.689873321233778825e+01	3.334037587520426449e-01	0.000000000000000000e+00	0.000000000000000000e+00	2.802607543131329138e+01	1.000000000000000000e+00
1.746000000000000000e+03	2.322202318768142248e+01	2.756540835674341139e+01	-1.532626407841229579e-03	5.308937877651676018e+01	2.861847122074564487e-01	0.000000000000000000e+00	0.000000000000000000e+00	7.817216282681056327e+01	1.000000000000000000e+00
1.748000000000000000e+03	1.012705325294674026e+02	3.196054550437955655e+01	-1.934448107538499660e-03	6.742825542384728976e+01	2.168762656810785394e-01	0.000000000000000000e+00	0.000000000000000000e+00	7.817216282681056327e+01	1.000000000000000000e+00
1.755000000000000000e+03	6.753679457701094790e+00	2.736335744485794663e+01	1.292732712522429942e-03	-4.452885029276366424e+01	2.749869272044774826e-01	0.000000000000000000e+00	0.000000000000000000e+00	3.578164131024885819e+01	1.000000000000000000e+00
1.755000000000000000e+03	1.015895681551333070e+02	3.192197506758466474e+01	1.777672944764932409e-03	-6.183378473680136977e+01	1.866144387984544073e-01	0.000000000000000000e+00	0.000000000000000000e+00	3.902391142481385522e+00	1.000000000000000000e+00
1.756000000000000000e+03	4.073564753172377806e+01	1.615837191736124367e+01	1.291093820423288435e-03	-4.447036696131198141e+01	3.245776821661316980e-01	0.000000000000000000e+00	0.000000000000000000e+00	3.578164131024885819e+01	1.000000000000000000e+00
1.756000000000000000e+03	9.858354047649187635e+01	2.943351083755064934e+01	-1.267765761613991833e-03	4.363791277095793930e+01	3.888146993234411486e-01	0.000000000000000000e+00	0.000000000000000000e+00	3.902391142481385522e+00	1.000000000000000000e+00
1.756000000000000000e+03	1.358520208211768647e+02	1.722334404146755915e+01	-1.706466828071801249e-03	5.929281762485231866e+01	2.187616050007351598e-01	0.000000000000000000e+00	0.000000000000000000e+00	1.366834148836613139e+01	1.000000000000000000e+00
1.757000000000000000e+03	1.389061552514416746e+02	3.054609983463820200e+01	9.711805579809345505e-04	-3.305436625387891780e+01	4.005784759247766891e-01	0.000000000000000000e+00	0.000000000000000000e+00	1.366834148836613139e+01	1.000000000000000000e+00
1.768000000000000000e+03	1.079965471195299642e+01	6.023226872460285541e+00	-1.127436088544894180e-03	3.863029403455328747e+01	3.927931930716395126e-01	0.000000000000000000e+00	0.000000000000000000e+00	1.015718933547669280e+02	1.000000000000000000e+00
1.770000000000000000e+03	1.115620880481338872e+02	1.882094338142584888e+01	-1.706353585490312562e-03	5.928877660016794948e+01	1.956434746032922334e-01	0.000000000000000000e+00	0.000000000000000000e+00	2.368515363295248832e+01	1.000000000000000000e+00
1.774000000000000000e+03	1.349451832680254881e+02	1.505035184241700996e+01	7.991044076833891344e-04	-2.691388480421375462e+01	3.753830869377783319e-01	0.000000000000000000e+00	0.000000000000000000e+00	2.368515363295248832e+01	1.000000000000000000e+00
1.790000000000000000e+03	3.939491860698892367e+01	2.646505030342988007e+01	7.999019960658886215e-04	-2.694234648620011896e+01	4.438641405682688390e-01	0.000000000000000000e+00	0.000000000000000000e+00	3.445833489652692805e+01	1.000000000000000000e+00
1.791000000000000000e+03	6.613089197420062249e+01	4.726499938951755020e+00	-7.716091536039335324e-04	2.593272560616807354e+01	4.173662912419724424e-01	0.000000000000000000e+00	0.000000000000000000e+00	3.445833489652692805e+01	1.000000000000000000e+00
1.795000000000000000e+03	1.031277842452309130e+02	1.073809778247631641e+01	-1.312373994036703569e-03	4.522974303459628942e+01	2.059414810881634583e-01	0.000000000000000000e+00	0.000000000000000000e+00	2.158954918628101183e+01	1.000000000000000000e+00
1.796000000000000000e+03	1.357575962988559581e+02	1.718601212436590586e+01	2.131271326285307053e-03	-7.445182796128683833e+01	2.600089222769764730e-01	0.000000000000000000e+00	0.000000000000000000e+00	3.729903163637067642e+00	1.000000000000000000e+00
1.797000000000000000e+03	1.341546110540656684e+02	1.381813209160131528e+01	-1.797461906022511553e-03	6.253994738223591554e+01	3.506977656755704276e-01	0.000000000000000000e+00	0.000000000000000000e+00	3.729903163637067642e+00	1.000000000000000000e+00
1.799000000000000000e+03	3.722381866878732382e+01	8.878659086755368079e+00	-2.053500427432839760e-03	7.167659873340369359e+01	1.804272739522340130e-01	0.000000000000000000e+00	0.000000000000000000e+00	6.593019180136067803e+01	1.000000000000000000e+00
1.805000000000000000e+03	1.304252455539561311e+02	2.697674000846826203e+01	-1.195339676436711889e-03	4.105341148048886879e+01	2.927972457723524435e-01	0.000000000000000000e+00	0.000000000000000000e+00	2.991562213871141296e+01	1.000000000000000000e+00
1.805000000000000000e+03	3.945740346466113380e+01	2.064952013899381811e+01	-1.707448747083015759e-03	5.932785708536448510e+01	2.852992283323517730e-01	0.000000000000000000e+00	0.000000000000000000e+00	6.217635765489146138e+01	1.000000000000000000e+00
1.807000000000000000e+03	1.016101748930456949e+02	1.893707889913665454e+01	-9.917933700378329855e-04	3.378992774710128799e+01	3.450728663708161337e-01	0.000000000000000000e+00	0.000000000000000000e+00	1.591961907887806760e+01	1.000000000000000000e+00
1.812000000000000000e+03	1.133591390138492443e+02	8.194820584208201808e+00	-1.615414539236525353e-03	5.604364631566281219e+01	2.457201026083997153e-01	0.000000000000000000e+00	0.000000000000000000e+00	1.591961907887806760e+01	1.000000000000000000e+00
1.812000000000000000e+03	3.178162359730008646e+01	2.526862183212166002e+01	-1.605072214190736901e-03	5.567458381060177430e+01	2.113792232474089872e-01	0.000000000000000000e+00	0.000000000000000000e+00	4.647722928340620996e+01	1.000000000000000000e+00
1.815000000000000000e+03	8.061256808992114031e+01	1.733189611157052568e+01	1.938661414778518116e-03	-6.757860592218385420e+01	2.721946766185425748e-01	0.000000000000000000e+00	0.000000000000000000e+00	3.727565742488399003e+00	1.000000000000000000e+00
1.816000000000000000e+03	7.795277785925915737e+01	1.994345930120392296e+01	-1.733668847517866709e-03	6.026351284039014899e+01	3.274765887145613119e-01	0.000000000000000000e+00	0.000000000000000000e+00	3.727565742488399003e+00	1.000000000000000000e+00
1.823000000000000000e+03	8.794310692704435439e+01	1.375388192461953274e+01	-2.217739841912210776e-03	7.753742881456591363e+01	1.439493421085036307e-01	0.000000000000000000e+00	0.000000000000000000e+00	1.564021788456294537e+01	1.000000000000000000e+00
1.823000000000000000e+03	1.021298358299458187e+02	2.033819195014102377e+01	8.342155559671965643e-04	-2.816681470960946854e+01	4.143744798373796279e-01	0.000000000000000000e+00	0.000000000000000000e+00	1.564021788456294537e+01	1.000000000000000000e+00
1.830000000000000000e+03	7.174790842991043860e+01	1.361281565694772056e+01	-8.263582869765516989e-04	2.788643062152604202e+01	4.856007098595276350e-01	0.000000000000000000e+00	0.000000000000000000e+00	inf	1.000000000000000000e+00
1.841000000000000000e+03	8.269571440449318800e+01	1.465631037652421043e+01	-1.611609367595009728e-03	5.590786000339864614e+01	2.218225993031849308e-01	0.000000000000000000e+00	0.000000000000000000e+00	3.712427275977453434e+01	1.000000000000000000e+00
1.843000000000000000e+03	1.279312696546654280e+02	1.392488735577694925e+01	1.151313876011222708e-03	-3.948236511321530884e+01	3.651131505578714131e-01	0.000000000000000000e+00	0.000000000000000000e+00	8.516254841445793033e+00	1.000000000000000000e+00
1.847000000000000000e+03	5.167268363365597850e+01	2.523215854472654840e+01	9.627668305069839215e-04	-3.275412512582603597e+01	3.654215088596236560e-01	0.000000000000000000e+00	0.000000000000000000e+00	1.866725303891612242e+01	1.000000000000000000e+00
1.847000000000000000e+03	3.324608111996664661e+01	2.821990950848194046e+01	7.505563791746541194e-04	-2.518146419880022790e+01	4.411314622831075116e-01	0.000000000000000000e+00	0.000000000000000000e+00	1.866725303891612242e+01	1.000000000000000000e+00
1.849000000000000000e+03	1.358721448532055263e+02	2.060750238932202905e+01	-1.514784417482625215e-03	5.245269315429269597e+01	1.967113903019700460e-01	0.000000000000000000e+00	0.000000000000000000e+00	8.432637021844440994e+01	1.000000000000000000e+00
1.854000000000000000e+03	2.100940493418448085e+01	2.303960708405118041e+01	-1.588859907436998347e-03	5.509605291770654389e+01	2.153252104546419243e-01	0.000000000000000000e+00	0.000000000000000000e+00	1.148884857370432684e+02	1.000000000000000000e+00
1.864000000000000000e+03	1.239097590105700277e+02	1.663868388006111587e+01	-1.005132249494002658e-03	3.426592132156410031e+01	3.702040466918107287e-01	0.000000000000000000e+00	0.000000000000000000e+00	1.050419328734337832e+01	1.000000000000000000e+00
1.865000000000000000e+03	3.317002966031731148e+01	1.358747754705613175e+01	-1.776203387011653046e-03	6.178134404639994415e+01	2.074631669603171913e-01	0.000000000000000000e+00	0.000000000000000000e+00	4.807327505062948347e+01	1.000000000000000000e+00
1.865000000000000000e+03	1.318750351661866489e+02	2.348649027208440287e+01	-8.671304776988570610e-04	2.934137298489025270e+01	4.608654462298946708e-01	0.000000000000000000e+00	0.000000000000000000e+00	1.050419328734337832e+01	1.000000000000000000e+00
1.869000000000000000e+03	8.124182509177006750e+01	1.321030637897275817e+01	-1.181509438396106384e-03	4.055988393477178278e+01	4.316050521843751708e-01	0.000000000000000000e+00	0.000000000000000000e+00	2.905183430221914165e+01	1.000000000000000000e+00
1.870000000000000000e+03	1.344493723869628354e+02	8.232714922076228348e+00	-9.431396464061558805e-04	3.205373544560655574e+01	4.544311778771299437e-01	0.000000000000000000e+00	0.000000000000000000e+00	1.546948203899505714e+01	1.000000000000000000e+00
1.870000000000000000e+03	1.077100859068253698e+02	2.518696057577599845e+01	-1.246762886146609000e-03	4.288843199181401644e+01	3.184234581459258751e-01	0.000000000000000000e+00	0.000000000000000000e+00	2.422470581784724430e+01	1.000000000000000000e+00
1.873000000000000000e+03	8.083886901301546857e+00	1.313087140317168178e+01	7.822252580561042624e-04	-2.631155784028966593e+01	4.281169694171511608e-01	0.000000000000000000e+00	0.000000000000000000e+00	7.315798131575112961e+01	1.000000000000000000e+00
1.880000000000000000e+03	1.082096815907948155e+02	2.327237545881667913e+01	-1.040811962871695997e-03	3.553914028738972775e+01	3.361971659151986591e-01	0.000000000000000000e+00	0.000000000000000000e+00	inf	1.000000000000000000e+00
1.891000000000000000e+03	5.453270169231939235e+01	1.248558429025222871e+01	1.421387592115233014e-03	-4.911985782159598557e+01	2.710240349230331747e-01	0.000000000000000000e+00	0.000000000000000000e+00	1.962400760656800713e+01	1.000000000000000000e+00
1.891000000000000000e+03	7.517245237425130711e+01	1.295803861197174456e+01	-1.352679368913228168e-03	4.666802722635176792e+01	3.191300003611977631e-01	0.000000000000000000e+00	0.000000000000000000e+00	3.830612278078957100e+00	1.000000000000000000e+00
1.891000000000000000e+03	7.373950808409725255e+01	1.651053929265910369e+01	1.025113442897367675e-03	-3.497894370859088298e+01	4.854150678703227362e-01	0.000000000000000000e+00	0.000000000000000000e+00	3.830612278078957100e+00	1.000000000000000000e+00
1.899000000000000000e+03	1.792496548518598942e+01	2.418103691682986778e+01	-2.906643704138285860e-03	1.021207390483620969e+02	1.101661203459067817e-01	0.000000000000000000e+00	0.000000000000000000e+00	2.439523649192905452e+01	1.000000000000000000e+00
1.900000000000000000e+03	4.204980016454943836e+01	2.055889456864285592e+01	9.339956713773098305e-04	-3.172743567109543505e+01	3.739870681537238450e-01	0.000000000000000000e+00	0.000000000000000000e+00	2.439523649192905452e+01	1.000000000000000000e+00
1.902000000000000000e+03	9.724179186657885055e+01	1.873500640164820297e+01	7.966985559393638611e-04	-2.682803276731446829e+01	4.362807069949986571e-01	0.000000000000000000e+00	0.000000000000000000e+00	2.287512081971373590e+01	1.000000000000000000e+00
1.907000000000000000e+03	7.457180009349735883e+01	1.567843552484552028e+01	-1.350542314720141373e-03	4.659176714262204655e+01	2.786069673240229028e-01	0.000000000000000000e+00	0.000000000000000000e+00	2.287512081971373590e+01	1.000000000000000000e+00
1.915000000000000000e+03	2.404480582395985522e+01	2.634915591846532479e+01	-1.115899731743912699e-03	3.821862289470819718e+01	3.989029190527897395e-01	0.000000000000000000e+00	0.000000000000000000e+00	2.305001444205696970e+01	1.000000000000000000e+00
1.917000000000000000e+03	4.445578414210922347e+01	1.563957469999225047e+01	1.151224934651166962e-03	-3.947919126971296322e+01	3.748419813487903207e-01	0.000000000000000000e+00	0.000000000000000000e+00	1.001849489848750707e+01	1.000000000000000000e+00
1.921000000000000000e+03	8.213495933875745436e+01	2.050108051084000138e+01	-1.613290298325498282e-03	5.596784346973543478e+01	2.448947028703472029e-01	0.000000000000000000e+00	0.000000000000000000e+00	3.566806835082000759e+01	1.000000000000000000e+00
1.922000000000000000e+03	1.177551849476061392e+02	2.234786892684440929e+01	-1.336617788335794444e-03	4.609487494802908714e+01	2.784120090649052637e-01	0.000000000000000000e+00	0.000000000000000000e+00	3.528206313514883163e+01	1.000000000000000000e+00
1.927000000000000000e+03	8.252263722942632285e+01	2.047929718382505726e+01	1.341631196127263332e-03	-4.627377677428385994e+01	2.576185067944937179e-01	0.000000000000000000e+00	0.000000000000000000e+00	3.528206313514883163e+01	1.000000000000000000e+00
1.928000000000000000e+03	3.353770893051655833e+01	1.700971881535441099e+01	9.627230238352861395e-04	-3.275256189899613446e+01	4.738571217164053717e-01	0.000000000000000000e+00	0.000000000000000000e+00	3.827545468166476006e+00	1.000000000000000000e+00
1.931000000000000000e+03	1.781446316583653910e+01	2.386762118151620626e+01	3.082135124873241691e-03	-1.083830933126517522e+02	8.327913347115500908e-02	0.000000000000000000e+00	0.000000000000000000e+00	1.226426931219193150e+01	1.000000000000000000e+00
1.932000000000000000e+03	2.977852434902836620e+01	1.628955522756121255e+01	-2.578510453244399914e-03	9.041141072687086933e+01	1.278802875766527070e-01	0.000000000000000000e+00	0.000000000000000000e+00	3.827545468166476006e+00	1.000000000000000000e+00
1.934000000000000000e+03	5.062164533835164804e+01	5.831895012560858405e+00	-1.450910644455408877e-03	5.017337834096414184e+01	2.544420466458087171e-01	0.000000000000000000e+00	0.000000000000000000e+00	2.331948433709394664e+01	1.000000000000000000e+00
1.934000000000000000e+03	1.716317354428678144e+01	1.162065732957174369e+01	-1.520394196049324343e-03	5.265287627767139611e+01	1.941007201885383004e-01	0.000000000000000000e+00	0.000000000000000000e+00	1.226426931219193150e+01	1.000000000000000000e+00
1.936000000000000000e+03	9.597588429521582043e+01	1.911264481849061525e+01	-1.395056391892818964e-03	4.818023750679017070e+01	2.926884102862276071e-01	0.000000000000000000e+00	0.000000000000000000e+00	1.407504724553728082e+01	1.000000000000000000e+00
1.937000000000000000e+03	1.089168863241114025e+02	1.357753673894717750e+01	-1.654848336784471617e-03	5.745082855395855859e+01	1.949600059969789356e-01	0.000000000000000000e+00	0.000000000000000000e+00	1.407504724553728082e+01	1.000000000000000000e+00
1.941000000000000000e+03	3.021085065330116137e+01	1.658937387199422986e+01	2.534532335050314680e-03	-8.884206588451466757e+01	1.191620172421198331e-01	0.000000000000000000e+00	0.000000000000000000e+00	4.443145622847125509e+01	1.000000000000000000e+00
1.941000000000000000e+03	7.462531178651491359e+01	1.536057574829687944e+01	1.215522495153814131e-03	-4.177362880125077282e+01	3.996486473110894000e-01	0.000000000000000000e+00	0.000000000000000000e+00	5.648240225027040928e+00	1.000000000000000000e+00
1.943000000000000000e+03	8.024862498725504167e+01	1.483051321802773082e+01	-1.083432227078289824e-03	3.706003055189113837e+01	3.678185851526856176e-01	0.000000000000000000e+00	0.000000000000000000e+00	5.648240225027040928e+00	1.000000000000000000e+00
1.949000000000000000e+03	7.201693284075970780e+01	1.895562608575576746e+01	-1.721529188042014540e-03	5.983031304083730362e+01	1.874679430336775310e-01	0.000000000000000000e+00	0.000000000000000000e+00	2.085172481754298346e+01	1.000000000000000000e+00
1.949000000000000000e+03	4.245399601903177711e+01	8.430580561681528806e+00	-2.903456625389292875e-03	1.020070091799115772e+02	1.825489936596041973e-01	0.000000000000000000e+00	0.000000000000000000e+00	1.982236755478172086e+01	1.000000000000000000e+00
1.949000000000000000e+03	5.226971187493460036e+01	2.565202004022225069e+01	-1.250256546082205650e-03	4.301310211018238761e+01	3.504963102872700187e-01	0.000000000000000000e+00	0.000000000000000000e+00	1.982236755478172086e+01	1.000000000000000000e+00
1.957000000000000000e+03	6.568333587468177370e+01	1.271003698858750219e+01	-1.297093471558613716e-02	4.612616900341124619e+02	3.118729077157877949e-02	0.000000000000000000e+00	0.000000000000000000e+00	1.206142412706709699e+01	1.000000000000000000e+00
1.961000000000000000e+03	6.924981429194767202e+01	2.423211074603988280e+01	-1.618287462766286816e-03	5.614616565730488418e+01	3.023020966177726310e-01	0.000000000000000000e+00	0.000000000000000000e+00	1.206142412706709699e+01	1.000000000000000000e+00
1.962000000000000000e+03	4.903785859095260236e+01	2.703017972633489308e+01	-1.535082250880119093e-03	5.317701473651188593e+01	2.320928909242282456e-01	0.000000000000000000e+00	0.000000000000000000e+00	2.040471375142215393e+01	1.000000000000000000e+00
1.966000000000000000e+03	2.641989615163990024e+01	1.356122402177159358e+01	9.408081994870525367e-04	-3.197053852068187396e+01	3.966091354735540309e-01	0.000000000000000000e+00	0.000000000000000000e+00	2.632460812011545315e+01	1.000000000000000000e+00
1.966000000000000000e+03	9.907462587597927950e+01	1.921219816150897231e+01	-1.415563997754832205e-03	4.891204475117000072e+01	2.572962819765048925e-01	0.000000000000000000e+00	0.000000000000000000e+00	5.110066773069975810e+00	1.000000000000000000e+00
1.970000000000000000e+03	1.039811014448919622e+02	2.064023174546166217e+01	-8.904148354769091892e-04	3.017226771815960618e+01	4.432387801632070579e-01	0.000000000000000000e+00	0.000000000000000000e+00	5.110066773069975810e+00	1.000000000000000000e+00
1.974000000000000000e+03	5.540283280341621541e+00	1.751114660232821407e+01	-1.799505741170203624e-03	6.261288097465343583e+01	2.117052354293504912e-01	0.000000000000000000e+00	0.000000000000000000e+00	4.032610823029359182e+01	1.000000000000000000e+00
1.977000000000000000e+03	1.150825080776708944e+02	1.901592559208158306e+01	-1.745696656668004835e-03	6.069272129745306898e+01	1.840882490847196573e-01	0.000000000000000000e+00	0.000000000000000000e+00	4.596222392117365985e+01	1.000000000000000000e+00
1.978000000000000000e+03	4.492421057723093014e+01	8.845047383262603091e+00	-2.031206760392970188e-03	7.088105647687005728e+01	3.221461432404809644e-01	0.000000000000000000e+00	0.000000000000000000e+00	3.311072120389664253e+00	1.000000000000000000e+00
1.980000000000000000e+03	4.167137645612000796e+01	8.226768508515743150e+00	2.462836223764151670e-03	-8.628361347490091759e+01	2.407936809022644953e-01	0.000000000000000000e+00	0.000000000000000000e+00	3.311072120389664253e+00	1.000000000000000000e+00
2.005000000000000000e+03	1.429593123425232761e+02	1.051107612075723807e+01	-8.075760344620028664e-04	2.721619205011979048e+01	4.061299556395145949e-01	0.000000000000000000e+00	0.000000000000000000e+00	2.664518101225840496e+01	1.000000000000000000e+00
2.008000000000000000e+03	4.608838829495514489e+00	2.831407225084598522e+01	-1.778863639327570153e-03	6.187627428495462567e+01	2.350434161273482481e-01	0.000000000000000000e+00	0.000000000000000000e+00	1.221769321998587259e+02	1.000000000000000000e+00
2.008000000000000000e+03	1.267401870275499647e+02	3.165121910024552321e+01	-3.936541579045224094e-03	1.388723097046114674e+02	8.537269967923788450e-02	0.000000000000000000e+00	0.000000000000000000e+00	2.664518101225840496e+01	1.000000000000000000e+00
2.016000000000000000e+03	7.127604821098998400e+01	2.194754271701102155e+01	-1.887337900185212178e-03	6.574714299866498379e+01	1.557543324244765603e-01	0.000000000000000000e+00	0.000000000000000000e+00	inf	1.000000000000000000e+00
2.022000000000000000e+03	8.554094258811852569e+01	2.825031763875441015e+01	-1.448376136006686516e-03	5.008293523140777381e+01	3.120690713349254519e-01	0.000000000000000000e+00	0.000000000000000000e+00	2.746257895356352208e+01	1.000000000000000000e+00
2.023000000000000000e+03	1.096606593704544679e+02	1.511896183972847574e+01	-1.495315049659708085e-03	5.175793509661527025e+01	2.284654719573215864e-01	0.000000000000000000e+00	0.000000000000000000e+00	2.746257895356352208e+01	1.000000000000000000e+00
2.025000000000000000e+03	4.868453721830810821e+00	3.054070945374145296e+01	7.619591358067903880e-04	-2.558836786007813657e+01	4.456076603109351275e-01	0.000000000000000000e+00	0.000000000000000000e+00	8.070499584627631862e+01	1.000000000000000000e+00
2.039000000000000000e+03	2.471571326254486678e+01	1.705659678993028550e+01	1.160995758475497205e-03	-3.982785993958675164e+01	3.165864472495998339e-01	0.000000000000000000e+00	0.000000000000000000e+00	6.484336526918299626e+01	1.000000000000000000e+00
2.046000000000000000e+03	8.094357170582107130e+01	1.719252097499428800e+01	1.730063219990895292e-03	-6.013484719494488928e+01	2.403539078105010329e-01	0.000000000000000000e+00	0.000000000000000000e+00	3.618564153884213486e+00	1.000000000000000000e+00
2.047000000000000000e+03	8.227422358725407037e+01	1.382749911678673804e+01	-1.524967941785387859e-03	5.281608890649427224e+01	3.534936925721300360e-01	0.000000000000000000e+00	0.000000000000000000e+00	3.618564153884213486e+00	1.000000000000000000e+00
2.054000000000000000e+03	6.545694845162726949e+01	2.332520966495339820e+01	8.276221498921998605e-04	-2.793153115855594137e+01	4.688471706397163707e-01	0.000000000000000000e+00	0.000000000000000000e+00	3.186559589274228088e+01	1.000000000000000000e+00
2.055000000000000000e+03	3.403988097749473951e+01	1.799753916788270303e+01	-1.672075637373792497e-03	5.806557917171479488e+01	1.587976717311651020e-01	0.000000000000000000e+00	0.000000000000000000e+00	3.186559589274228088e+01	1.000000000000000000e+00
2.062000000000000000e+03	8.252389655011717196e+01	5.019699730795836423e+00	-8.991143534200448685e-04	3.048270718614214658e+01	4.458968298607614011e-01	0.000000000000000000e+00	0.000000000000000000e+00	3.184255063431407606e+01	1.000000000000000000e+00
2.064000000000000000e+03	7.914211928385155304e+00	2.718603137383876955e+01	1.141367069980631435e-03	-3.912741657555538666e+01	3.527632988519604496e-01	0.000000000000000000e+00	0.000000000000000000e+00	7.783284202612468050e+01	1.000000000000000000e+00
2.067000000000000000e+03	1.129491391512494971e+02	1.441398754633025092e+01	-1.626144227481850788e-03	5.642653175049608194e+01	2.333240509474409086e-01	0.000000000000000000e+00	0.000000000000000000e+00	3.184255063431407606e+01	1.000000000000000000e+00
2.072000000000000000e+03	5.266959251878725468e+01	1.830764283548181126e+01	-1.745232485460590337e-03	6.067615749890417476e+01	2.435375537002241186e-01	0.000000000000000000e+00	0.000000000000000000e+00	3.995613586880741508e+01	1.000000000000000000e+00
2.072000000000000000e+03	1.506578501050324981e+01	4.800368704609884851e+00	-1.252409643537318170e-03	4.308993469249887198e+01	2.663351576414986210e-01	0.000000000000000000e+00	0.000000000000000000e+00	3.995613586880741508e+01	1.000000000000000000e+00
2.073000000000000000e+03	1.377812036623022323e+02	1.308649131513835862e+01	9.465063609831843782e-04	-3.217387556014778482e+01	3.507394708498081659e-01	0.000000000000000000e+00	0.000000000000000000e+00	3.153984022602793402e+01	1.000000000000000000e+00
2.077000000000000000e+03	1.112168452579485205e+02	3.008932590377128236e+01	9.685745285559014530e-04	-3.296137094154756397e+01	3.300387533017419273e-01	0.000000000000000000e+00	0.000000000000000000e+00	3.153984022602793402e+01	1.000000000000000000e+00
2.091000000000000000e+03	4.396486753600495945e+01	8.789284500722242655e+00	2.591543696070727071e-03	-9.087649775761660464e+01	1.065875340558249951e-01	0.000000000000000000e+00	0.000000000000000000e+00	3.905391478836898500e+01	1.000000000000000000e+00
2.093000000000000000e+03	8.141014353566824013e+01	1.988250610701079069e+01	-1.582525750894541415e-03	5.487002060189185215e+01	2.359750235771035376e-01	0.000000000000000000e+00	0.000000000000000000e+00	3.905391478836898500e+01	1.000000000000000000e+00
2.102000000000000000e+03	1.012307461853602604e+02	1.882571303568595411e+01	-1.301706717057474075e-03	4.484908472549223291e+01	3.784159563721170016e-01	0.000000000000000000e+00	0.000000000000000000e+00	2.960481875859771961e+01	1.000000000000000000e+00
2.103000000000000000e+03	7.274154683486817419e+01	1.077519664868688132e+01	1.285131203738539831e-03	-4.425759292446345228e+01	3.477766189611258829e-01	0.000000000000000000e+00	0.000000000000000000e+00	2.960481875859771961e+01	1.000000000000000000e+00
2.116000000000000000e+03	3.067921956713392717e+01	1.573420938310583850e+01	-2.246460630517525814e-03	7.856232081351951990e+01	1.500438205122268664e-01	0.000000000000000000e+00	0.000000000000000000e+00	1.819307915507957674e+01	1.000000000000000000e+00
2.118000000000000000e+03	4.762337482026587310e+01	9.109729637438858774e+00	-2.887648287464678401e-03	1.014428937832788336e+02	7.125223002937752792e-02	0.000000000000000000e+00	0.000000000000000000e+00	1.819307915507957674e+01	1.000000000000000000e+00
2.124000000000000000e+03	5.571450028458630754e+01	1.094704215476382636e+01	-8.322655553752588038e-04	2.809722957279111810e+01	4.293354368000393828e-01	0.000000000000000000e+00	0.000000000000000000e+00	inf	1.000000000000000000e+00
2.138000000000000000e+03	6.805334667581298902e+01	2.208583167073657805e+01	8.410505676527958415e-04	-2.841071987828679113e+01	4.613210024356518835e-01	0.000000000000000000e+00	0.000000000000000000e+00	inf	1.000000000000000000e+00
2.145000000000000000e+03	8.048499406548364732e+01	2.430364475845283323e+01	-1.678497132027928019e-03	5.829472811963501044e+01	3.224357090626285283e-01	0.000000000000000000e+00	0.000000000000000000e+00	4.002877696205433544e+00	1.000000000000000000e+00
2.146000000000000000e+03	8.069191796161426566e+01	2.030611897967553503e+01	1.394285680079958159e-03	-4.815273490644882770e+01	4.016485722321129215e-01	0.000000000000000000e+00	0.000000000000000000e+00	4.002877696205433544e+00	1.000000000000000000e+00
2.147000000000000000e+03	4.827964594346653371e+00	9.013673737196532088e+00	-1.729414357228325778e-03	6.011169273832758364e+01	2.467746848628162848e-01	0.000000000000000000e+00	0.000000000000000000e+00	3.154471553417052831e+01	1.000000000000000000e+00
2.147000000000000000e+03	1.278401809160047691e+02	2.058980875804931543e+01	-2.017153503000706019e-03	7.037957055813376428e+01	1.681831531219173392e-01	0.000000000000000000e+00	0.000000000000000000e+00	4.714911642339340858e+01	1.000000000000000000e+00
2.149000000000000000e+03	2.926800632889194276e+01	2.895743060859425455e+01	-1.359014474221713733e-03	4.689409339857357395e+01	2.439446799844684488e-01	0.000000000000000000e+00	0.000000000000000000e+00	3.154471553417052831e+01	1.000000000000000000e+00
2.168000000000000000e+03	1.249324625808973224e+02	2.826673962887969083e+01	7.501954762019813266e-04	-2.516858549361653630e+01	4.534456827827323400e-01	0.000000000000000000e+00	0.000000000000000000e+00	inf	1.000000000000000000e+00
2.178000000000000000e+03	1.332113460862020133e+02	3.029904855634410055e+01	1.050135441335916164e-03	-3.587184558360249298e+01	3.526851696257875535e-01	0.000000000000000000e+00	0.000000000000000000e+00	5.100322031152479951e+01	1.000000000000000000e+00
2.183000000000000000e+03	8.314136850690879044e+01	2.058690011457233027e+01	-1.599037201179604861e-03	5.545922633439565885e+01	3.546273445370944355e-01	0.000000000000000000e+00	0.000000000000000000e+00	4.205753107356415832e+00	1.000000000000000000e+00
2.184000000000000000e+03	8.400189117565123809e+01	2.470367797311880764e+01	1.271310642187055157e-03	-4.376441068111303423e+01	4.664071531666743597e-01	0.000000000000000000e+00	0.000000000000000000e+00	4.205753107356415832e+00	1.000000000000000000e+00
2.188000000000000000e+03	1.240227612124023011e+02	6.042082230767158890e+00	-1.340253286703202646e-03	4.622460652469881381e+01	2.978531182218735474e-01	0.000000000000000000e+00	0.000000000000000000e+00	4.339170423956446143e+01	1.000000000000000000e+00
2.202000000000000000e+03	1.371431792971996799e+02	1.977313034018357030e+01	-1.257608265861039033e-03	4.327544583908964171e+01	2.988772191574733395e-01	0.000000000000000000e+00	0.000000000000000000e+00	2.684417675059196640e+01	1.000000000000000000e+00
2.207000000000000000e+03	1.115182134806928786e+02	2.777131465413133782e+01	-1.645518086410576722e-03	5.711788160435185802e+01	1.781984904119905400e-01	0.000000000000000000e+00	0.000000000000000000e+00	2.684417675059196640e+01	1.000000000000000000e+00
2.208000000000000000e+03	2.343543811117573128e+01	2.908802521590278189e+01	1.798719270922734823e-03	-6.258481603969908491e+01	3.213702504088221668e-01	0.000000000000000000e+00	0.000000000000000000e+00	8.809261628252562559e+01	1.000000000000000000e+00
2.212000000000000000e+03	1.365196674080335129e+02	1.339608876713813501e+01	-7.816919980072567454e-04	2.629252862890776754e+01	4.679805481320780114e-01	0.000000000000000000e+00	0.000000000000000000e+00	2.883955300941774169e+01	1.000000000000000000e+00
2.222000000000000000e+03	3.571631721197435638e+01	2.175486744055911004e+01	-1.328919396865515731e-03	4.582016035257953490e+01	2.312109603797632973e-01	0.000000000000000000e+00	0.000000000000000000e+00	2.835583874787776182e+01	1.000000000000000000e+00
2.225000000000000000e+03	6.391462806759265902e+01	2.473963811609936059e+01	-2.388768542213537405e-03	8.364053235183524748e+01	1.794172055441927149e-01	0.000000000000000000e+00	0.000000000000000000e+00	2.835583874787776182e+01	1.000000000000000000e+00
2.232000000000000000e+03	3.714877753629778567e+01	2.026991895138895927e+01	-1.837840707642174115e-03	6.398085178343569623e+01	3.118090730520376441e-01	0.000000000000000000e+00	0.000000000000000000e+00	3.787828945510248069e+00	1.000000000000000000e+00
2.232000000000000000e+03	5.612196214980962594e+01	2.500741132349346074e+01	-1.741831856678039379e-03	6.055480716697064025e+01	1.748877981945482496e-01	0.000000000000000000e+00	0.000000000000000000e+00	1.955570424081298242e+01	1.000000000000000000e+00
2.232000000000000000e+03	1.291684204081279859e+02	2.782452422704622208e+01	-3.911836425724274542e-03	1.379907143445565794e+02	8.319664341536447960e-02	0.000000000000000000e+00	0.000000000000000000e+00	7.310076052405753444e+01	1.000000000000000000e+00
2.233000000000000000e+03	3.425863728054298463e+01	1.782150366338921899e+01	1.941712223445940739e-03	-6.768747303710009078e+01	2.861260229492160745e-01	0.000000000000000000e+00	0.000000000000000000e+00	3.787828945510248069e+00	1.000000000000000000e+00
2.244000000000000000e+03	1.052577886698664145e+02	2.513056721488132439e+01	-1.760362317609026010e-03	6.121606063762137495e+01	2.074413525853313622e-01	0.000000000000000000e+00	0.000000000000000000e+00	7.363518931964019032e+01	1.000000000000000000e+00
2.249000000000000000e+03	3.179547475844992377e+01	2.008779606007388807e+01	-8.802756851381165126e-04	2.981045543642813200e+01	4.816797073530546536e-01	0.000000000000000000e+00	0.000000000000000000e+00	7.363518931964019032e+01	1.000000000000000000e+00
2.258000000000000000e+03	1.345084054931086541e+02	2.354693819585419590e+01	7.108262404673524248e-04	-2.376370712262806251e+01	4.987443471603334455e-01	0.000000000000000000e+00	0.000000000000000000e+00	8.230957571276877616e+01	1.000000000000000000e+00
2.259000000000000000e+03	5.246799929752774716e+01	3.019810390421722346e+01	-2.131620718523251617e-03	7.446429590964601175e+01	1.207480161148445363e-01	0.000000000000000000e+00	0.000000000000000000e+00	8.230957571276877616e+01	1.000000000000000000e+00
2.265000000000000000e+03	1.270627159758865474e+02	2.853492134482188547e+01	-6.789636934384732933e-04	2.262670249629486108e+01	4.671497662047348065e-01	0.000000000000000000e+00	0.000000000000000000e+00	1.885507565036365918e+01	1.000000000000000000e+00
2.268000000000000000e+03	1.306343433093547617e+02	1.002121409933052654e+01	-1.464314121634137855e-03	5.065167706414385407e+01	1.819485385389771892e-01	0.000000000000000000e+00	0.000000000000000000e+00	1.885507565036365918e+01	1.000000000000000000e+00
2.271000000000000000e+03	2.400544685517808574e+01	1.089101201089208359e+01	-2.308763575474052660e-03	8.078558113811151031e+01	1.391729638594815244e-01	0.000000000000000000e+00	0.000000000000000000e+00	5.436845156894388964e+01	1.000000000000000000e+00
2.271000000000000000e+03	7.830068814472581096e+01	1.371152602688090028e+01	-7.454562799658815591e-04	2.499946881751834482e+01	4.671289739406504493e-01	0.000000000000000000e+00	0.000000000000000000e+00	7.309375980591462429e+00	1.000000000000000000e+00
2.273000000000000000e+03	8.188912656270005641e+01	7.343631009997071857e+00	-1.531612717821434358e-03	5.305320557789801228e+01	2.728145544177404958e-01	0.000000000000000000e+00	0.000000000000000000e+00	7.166453561220674118e+00	1.000000000000000000e+00
2.282000000000000000e+03	1.417706878193691580e+02	5.829251945464090312e+00	-1.973409703692117351e-03	6.881858730898620991e+01	1.686586138548600289e-01	0.000000000000000000e+00	0.000000000000000000e+00	4.410394510831837778e+01	1.000000000000000000e+00
2.286000000000000000e+03	9.939557599659408993e+01	1.805659311698904901e+01	-1.845166343413996105e-03	6.424226471303747132e+01	2.649540373318234332e-01	0.000000000000000000e+00	0.000000000000000000e+00	4.410394510831837778e+01	1.000000000000000000e+00
2.292000000000000000e+03	1.046395795077001623e+02	9.629906184207293052e+00	-1.962993339449958709e-03	6.844688273928650801e+01	2.166313093992487948e-01	0.000000000000000000e+00	0.000000000000000000e+00	8.059046360578217616e+01	1.000000000000000000e+00
2.293000000000000000e+03	2.418545732017778249e+01	4.944071442123566307e+00	1.621776442486951280e-03	-5.627066876372580850e+01	2.789924667054440865e-01	0.000000000000000000e+00	0.000000000000000000e+00	8.059046360578217616e+01	1.000000000000000000e+00
2.300000000000000000e+03	1.401994040242023516e+02	3.164986464325605198e+01	-1.943726808962004809e-03	6.775936286592741453e+01	1.920041547220548983e-01	0.000000000000000000e+00	0.000000000000000000e+00	9.371043707329117467e+01	1.000000000000000000e+00
2.300000000000000000e+03	4.829548842566548217e+01	8.132729977520304132e+00	-1.341157438458687916e-03	4.625687088598676411e+01	2.785783712459208861e-01	0.000000000000000000e+00	0.000000000000000000e+00	1.600268527211959579e+01	1.000000000000000000e+00
2.304000000000000000e+03	1.441435485698123031e+01	5.695339163906280255e+00	-1.190057298494344917e-03	4.086491154189111086e+01	3.359711172577251048e-01	0.000000000000000000e+00	0.000000000000000000e+00	3.396869273135651213e+01	1.000000000000000000e+00
2.305000000000000000e+03	4.679642459484411177e+01	2.406504756002023981e+01	-1.347471223739382966e-03	4.648217625995194879e+01	3.065401836346508535e-01	0.000000000000000000e+00	0.000000000000000000e+00	1.600268527211959579e+01	1.000000000000000000e+00
2.316000000000000000e+03	8.891075270385167073e+01	1.535464990083078618e+01	-1.572656780607870845e-03	5.451784960743497521e+01	2.322923953064739422e-01	0.000000000000000000e+00	0.000000000000000000e+00	1.177259344855351664e+01	1.000000000000000000e+00
2.318000000000000000e+03	9.882798631353207952e+01	2.169834236153145213e+01	-9.042451808800276714e-04	3.066579909507304080e+01	4.278555173575537829e-01	0.000000000000000000e+00	0.000000000000000000e+00	1.177259344855351664e+01	1.000000000000000000e+00
2.322000000000000000e+03	1.418841701302016816e+02	5.742433705656559084e+00	2.276675358076206412e-03	-7.964052353806879125e+01	1.951977123728378949e-01	0.000000000000000000e+00	0.000000000000000000e+00	3.010720404190026045e+01	1.000000000000000000e+00
2.327000000000000000e+03	5.702795488375579680e+01	6.269728247046298719e+00	-1.868152575914111850e-03	6.506252094273918374e+01	2.180112285232508329e-01	0.000000000000000000e+00	0.000000000000000000e+00	2.669295113655487839e+01	1.000000000000000000e+00
2.327000000000000000e+03	8.689240601727875912e+01	2.836860254913363732e+01	-2.053315469701933165e-03	7.166999857694017351e+01	1.759807149167810225e-01	0.000000000000000000e+00	0.000000000000000000e+00	9.852609400677300400e+00	1.000000000000000000e+00
2.329000000000000000e+03	8.108897588464382977e+01	2.040656068175190185e+01	-1.175257502754359492e-03	4.033678564505373743e+01	4.019651949184315232e-01	0.000000000000000000e+00	0.000000000000000000e+00	4.697501180598966819e+00	1.000000000000000000e+00
2.330000000000000000e+03	8.196488655063355111e+01	1.579144444844486550e+01	1.044019604632908608e-03	-3.565360394024249047e+01	4.354238821227255363e-01	0.000000000000000000e+00	0.000000000000000000e+00	4.697501180598966819e+00	1.000000000000000000e+00
2.333000000000000000e+03	8.662160637534556429e+01	2.837138259802694407e+01	1.813034845697967428e-03	-6.309566266891882691e+01	1.966341728421328039e-01	0.000000000000000000e+00	0.000000000000000000e+00	7.459919340937388732e+00	1.000000000000000000e+00
2.335000000000000000e+03	9.306578149561541125e+01	3.212944108514324171e+01	-1.708539111857324639e-03	5.936676639765694574e+01	2.312255580378298481e-01	0.000000000000000000e+00	0.000000000000000000e+00	7.459919340937388732e+00	1.000000000000000000e+00
2.344000000000000000e+03	9.219364625441389194e+01	7.200471719819074856e+00	-1.553328287940478622e-03	5.382811863385795448e+01	2.453802069811299447e-01	0.000000000000000000e+00	0.000000000000000000e+00	inf	1.000000000000000000e+00
2.356000000000000000e+03	1.019421619778928232e+02	1.461994846998823760e+01	-1.375801716636359910e-03	4.749314068351064577e+01	3.178015155220764720e-01	0.000000000000000000e+00	0.000000000000000000e+00	4.228030034536277526e+01	1.000000000000000000e+00
2.358000000000000000e+03	6.361029766260975293e+01	3.246068767577261838e+01	-1.592516448916252679e-03	5.522653541097751173e+01	3.062641289084853113e-01	0.000000000000000000e+00	0.000000000000000000e+00	4.228030034536277526e+01	1.000000000000000000e+00
2.373000000000000000e+03	4.686284894832599690e+01	1.376498421483423051e+01	-1.926265011369783942e-03	6.713624429890093381e+01	1.736952949833721060e-01	0.000000000000000000e+00	0.000000000000000000e+00	1.564142499373546791e+01	1.000000000000000000e+00
2.374000000000000000e+03	1.792279957148702962e+01	2.942767091262430057e+01	-8.595158466625073962e-04	2.906964735327948546e+01	3.694079464949446834e-01	0.000000000000000000e+00	0.000000000000000000e+00	3.273573763479885912e+01	1.000000000000000000e+00
2.378000000000000000e+03	5.065490130311863481e+01	2.893978288806756538e+01	-1.792295754416477812e-03	6.235559494264359159e+01	1.752796223825475730e-01	0.000000000000000000e+00	0.000000000000000000e+00	1.564142499373546791e+01	1.000000000000000000e+00
2.379000000000000000e+03	8.209402639696483561e+01	7.817923322756531235e+00	-1.334341674710764862e-03	4.601365257370436268e+01	2.717436693476716902e-01	0.000000000000000000e+00	0.000000000000000000e+00	1.108530666826108835e+01	1.000000000000000000e+00
2.380000000000000000e+03	8.018313308910126125e+01	1.873728734706472210e+01	-2.102607698376093327e-03	7.342897572318013033e+01	1.272058557054454031e-01	0.000000000000000000e+00	0.000000000000000000e+00	1.108530666826108835e+01	1.000000000000000000e+00
2.380000000000000000e+03	1.163396586064117031e+02	2.564374819398432237e+01	-1.714622767751339131e-03	5.958385967931594962e+01	2.187471777171815512e-01	0.000000000000000000e+00	0.000000000000000000e+00	3.681023687663466148e+01	1.000000000000000000e+00
2.387000000000000000e+03	2.192600771694850437e+01	1.611080076473975353e+01	-2.675672735833061183e-03	9.387861517566372527e+01	8.596063165024137032e-02	0.000000000000000000e+00	0.000000000000000000e+00	inf	1.000000000000000000e+00
2.396000000000000000e+03	1.932628287334333805e+01	2.566663631852870964e+01	-1.941964529452766802e-03	6.769647649488244667e+01	2.040230834595351261e-01	0.000000000000000000e+00	0.000000000000000000e+00	7.397696657926636021e+01	1.000000000000000000e+00
2.399000000000000000e+03	9.324735269403504390e+01	2.279139357498294771e+01	-5.480564903548618572e-04	1.795532153633894623e+01	4.955041040269798636e-01	0.000000000000000000e+00	0.000000000000000000e+00	7.397696657926636021e+01	1.000000000000000000e+00
2.404000000000000000e+03	1.652571568424627202e+01	1.447796164677618513e+01	-1.504753346137203702e-03	5.209473763628324861e+01	2.864128117349995506e-01	0.000000000000000000e+00	0.000000000000000000e+00	7.717073756215316394e+01	1.000000000000000000e+00
2.410000000000000000e+03	1.404367254372498053e+02	3.213124105658633312e+01	9.591740142443814197e-04	-3.262591664618247478e+01	3.993638520344248155e-01	0.000000000000000000e+00	0.000000000000000000e+00	2.670394624832554697e+01	1.000000000000000000e+00
2.417000000000000000e+03	6.589961461916017527e+01	3.208212012857198658e+01	-2.758377066205787171e-03	9.682989230257855695e+01	1.593882125991945564e-01	0.000000000000000000e+00	0.000000000000000000e+00	4.520477093848224115e+01	1.000000000000000000e+00
2.422000000000000000e+03	1.097594778787929499e+02	2.113754565320001433e+01	-1.473265385830393537e-03	5.097110001527983059e+01	1.789403285151758283e-01	0.000000000000000000e+00	0.000000000000000000e+00	2.977125789042174731e+01	1.000000000000000000e+00
2.423000000000000000e+03	8.516045394593488638e+00	2.125534948856717676e+01	7.444358419947861736e-04	-2.496305482045245228e+01	4.144077023012363581e-01	0.000000000000000000e+00	0.000000000000000000e+00	7.147286382975640606e+01	1.000000000000000000e+00
2.423000000000000000e+03	7.998849037751789126e+01	2.101066154496212945e+01	-9.063985650712340445e-04	3.074264190947376107e+01	3.928546039835049131e-01	0.000000000000000000e+00	0.000000000000000000e+00	2.977125789042174731e+01	1.000000000000000000e+00
2.430000000000000000e+03	8.052659135327003170e+00	3.086780295919425754e+01	9.213390075018795117e-04	-3.127578673771715501e+01	3.836309895608542853e-01	0.000000000000000000e+00	0.000000000000000000e+00	1.019111631693344151e+02	1.000000000000000000e+00
2.433000000000000000e+03	1.094185880793361889e+02	2.034004784023445112e+01	1.521018865399354891e-03	-5.267516740023198452e+01	2.877700883878481219e-01	0.000000000000000000e+00	0.000000000000000000e+00	1.019111631693344151e+02	1.000000000000000000e+00
2.440000000000000000e+03	1.166873743028099142e+01	1.760806323376894511e+01	-1.661191619172287890e-03	5.767718652259640777e+01	2.219324277962163583e-01	0.000000000000000000e+00	0.000000000000000000e+00	6.071256965995506505e+01	1.000000000000000000e+00
2.443000000000000000e+03	7.203300035935379242e+01	2.410205089503405418e+01	-9.600662545160711754e-04	3.265775595004579657e+01	3.462077639305765064e-01	0.000000000000000000e+00	0.000000000000000000e+00	5.800178700785848740e+00	1.000000000000000000e+00
2.447000000000000000e+03	6.624441740918632604e+01	2.446863020443424475e+01	-1.391536863574709430e-03	4.805464428360640028e+01	3.196700448339900857e-01	0.000000000000000000e+00	0.000000000000000000e+00	5.800178700785848740e+00	1.000000000000000000e+00
2.449000000000000000e+03	9.985326964761817692e+00	1.996036143675670260e+01	9.768396816122475092e-04	-3.325631023983717682e+01	3.639735330550936121e-01	0.000000000000000000e+00	0.000000000000000000e+00	5.643943430718945109e+01	1.000000000000000000e+00
2.449000000000000000e+03	7.004257489373927115e+01	2.901219441128693788e+01	1.043190832387612442e-03	-3.562402947225584882e+01	4.302873600100464158e-01	0.000000000000000000e+00	0.000000000000000000e+00	5.921990879700719468e+00	1.000000000000000000e+00
2.458000000000000000e+03	4.870121438060917285e+01	9.497756519961905397e+00	-1.109909429327706702e-03	3.800486090153835761e+01	3.458545654347152665e-01	0.000000000000000000e+00	0.000000000000000000e+00	2.469289123550667497e+01	1.000000000000000000e+00
2.459000000000000000e+03	3.903574406029300548e+01	3.222037875102603266e+01	7.590333484604613271e-04	-2.548396209033762716e+01	4.313858335358515816e-01	0.000000000000000000e+00	0.000000000000000000e+00	2.469289123550667497e+01	1.000000000000000000e+00
2.468000000000000000e+03	1.097927133999376537e+02	3.181767305681549374e+01	-1.255852029643205652e-03	4.321277512093266182e+01	2.812792608457413968e-01	0.000000000000000000e+00	0.000000000000000000e+00	8.925793033880013638e+01	1.000000000000000000e+00
2.472000000000000000e+03	1.883209722203243430e+01	5.257268241133193243e+00	-1.817461448845956529e-03	6.325362456234947217e+01	1.787435412341791263e-01	0.000000000000000000e+00	0.000000000000000000e+00	9.475910932167478506e+01	1.000000000000000000e+00
2.478000000000000000e+03	3.201436113648756532e+01	2.401162792347056651e+01	1.195956591446116881e-03	-4.107542589192659932e+01	2.542758573945855805e-01	0.000000000000000000e+00	0.000000000000000000e+00	2.450232362916352002e+01	1.000000000000000000e+00
2.480000000000000000e+03	5.651668476550554487e+01	2.401171237616041054e+01	1.017010424040634903e-03	-3.468979011647472532e+01	3.574543377057024518e-01	0.000000000000000000e+00	0.000000000000000000e+00	2.450232362916352002e+01	1.000000000000000000e+00
2.481000000000000000e+03	9.636912823131409311e+01	2.276974526511426333e+01	-2.106429866880392496e-03	7.356536856296391136e+01	1.485378071225353924e-01	0.000000000000000000e+00	0.000000000000000000e+00	3.987179118750983520e+01	1.000000000000000000e+00
2.504000000000000000e+03	7.326517307385547895e+01	2.549345600427314551e+01	-1.645501006607527411e-03	5.711727211713583330e+01	2.232064224574933364e-01	0.000000000000000000e+00	0.000000000000000000e+00	3.874875937490973854e+01	1.000000000000000000e+00
2.507000000000000000e+03	1.117298886576189716e+02	3.017661820035787912e+01	-1.654578947822931767e-03	5.744121549649405978e+01	2.461480595486345013e-01	0.000000000000000000e+00	0.000000000000000000e+00	3.874875937490973854e+01	1.000000000000000000e+00
2.517000000000000000e+03	1.136417087956217244e+02	3.226681190007143840e+01	-1.831645971236335949e-03	6.375979462984503243e+01	2.152239040931772651e-01	0.000000000000000000e+00	0.000000000000000000e+00	9.529823790191763067e+01	1.000000000000000000e+00
2.520000000000000000e+03	1.853220407414319126e+01	2.627212601626210642e+01	-2.483347626513442586e-03	8.701555620996818163e+01	1.283319505421992579e-01	0.000000000000000000e+00	0.000000000000000000e+00	9.529823790191763067e+01	1.000000000000000000e+00
2.528000000000000000e+03	7.019713259145327733e+00	3.197644673813259786e+01	-1.478703594347843342e-03	5.116516071726014303e+01	2.750008975033682024e-01	0.000000000000000000e+00	0.000000000000000000e+00	inf	1.000000000000000000e+00
2.535000000000000000e+03	1.438465357555778326e+02	2.793874049991378783e+01	-1.802754628046530309e-03	6.272881644602264117e+01	2.523750109116208451e-01	0.000000000000000000e+00	0.000000000000000000e+00	4.918634001620847584e+01	1.000000000000000000e+00
2.541000000000000000e+03	1.153586570510080804e+02	1.548067852095046959e+01	-1.121004441301058510e-03	3.840078279477210543e+01	3.218876254215783383e-01	0.000000000000000000e+00	0.000000000000000000e+00	2.616761327278906890e+01	1.000000000000000000e+00
2.542000000000000000e+03	8.614797388217915852e+01	1.148066020845570101e+01	-1.414935862168372263e-03	4.888962993708994276e+01	2.817753917402390229e-01	0.000000000000000000e+00	0.000000000000000000e+00	1.464765833481619239e+01	1.000000000000000000e+00
2.550000000000000000e+03	4.936331129422391939e+01	1.010132785165990121e+01	-1.693183980992937071e-03	5.881882354754718989e+01	2.193835249501288054e-01	0.000000000000000000e+00	0.000000000000000000e+00	4.271357427178270427e+01	1.000000000000000000e+00
2.552000000000000000e+03	9.181637248074167701e+01	5.391017568368920543e+00	-2.213152843179214298e-03	7.737374325685847509e+01	1.946588694928965690e-01	0.000000000000000000e+00	0.000000000000000000e+00	4.271357427178270427e+01	1.000000000000000000e+00
2.564000000000000000e+03	8.010966724000974537e+00	1.042561955233438020e+01	7.527594469893159838e-04	-2.526007995714264354e+01	4.954745639741062746e-01	0.000000000000000000e+00	0.000000000000000000e+00	5.033593238458931296e+01	1.000000000000000000e+00
2.569000000000000000e+03	5.473179922572169431e+01	2.915714109683536037e+01	-1.143467154355599057e-03	3.920235740335122898e+01	3.777517349653224388e-01	0.000000000000000000e+00	0.000000000000000000e+00	5.033593238458931296e+01	1.000000000000000000e+00
2.575000000000000000e+03	1.133135026148578248e+02	3.201942919109970376e+01	1.088097731074721703e-03	-3.722651754438771832e+01	3.423360755930904276e-01	0.000000000000000000e+00	0.000000000000000000e+00	8.848555506550293615e+01	1.000000000000000000e+00
2.580000000000000000e+03	2.884258223285428713e+01	5.668773315631017162e+00	1.057148575884427760e-03	-3.612210700870223690e+01	3.134566587736606902e-01	0.000000000000000000e+00	0.000000000000000000e+00	3.641642197512362600e+01	1.000000000000000000e+00
2.582000000000000000e+03	6.310029030841031528e+01	1.802050302770983237e+01	-1.491564080947611372e-03	5.162408299825604274e+01	2.600217257233706780e-01	0.000000000000000000e+00	0.000000000000000000e+00	3.641642197512362600e+01	1.000000000000000000e+00
2.612000000000000000e+03	5.992994378245386855e+01	3.067881685311053630e+01	8.288959858545481276e-04	-2.797698758051325996e+01	4.583470644431760777e-01	0.000000000000000000e+00	0.000000000000000000e+00	inf	1.000000000000000000e+00
2.622000000000000000e+03	1.364557365955361092e+02	2.494282622595461518e+01	1.101149166535346328e-03	-3.769225377337058802e+01	2.894562915011889004e-01	0.000000000000000000e+00	0.000000000000000000e+00	inf	1.000000000000000000e+00
2.635000000000000000e+03	8.462238269305653660e+01	3.110932516356284694e+01	1.039804356095953364e-03	-3.550318416735620985e+01	4.450616619301749344e-01	0.000000000000000000e+00	0.000000000000000000e+00	inf	1.000000000000000000e+00
2.651000000000000000e+03	8.579732503561329793e+01	1.524912797527344033e+01	-1.533325283965313816e-03	5.311431794367114634e+01	1.789319958181280201e-01	0.000000000000000000e+00	0.000000000000000000e+00	2.297771726965138939e+01	1.000000000000000000e+00
2.651000000000000000e+03	6.885203948580350186e+01	3.214672426505247671e+01	-2.362892142359365299e-03	8.271714144023063398e+01	1.341310613239894423e-01	0.000000000000000000e+00	0.000000000000000000e+00	2.393055500269366931e+01	1.000000000000000000e+00
2.652000000000000000e+03	2.231352107934973006e+01	1.631079938570253063e+01	-1.372141465848288446e-03	4.736252582476112138e+01	2.548229951298349727e-01	0.000000000000000000e+00	0.000000000000000000e+00	4.915902981398485139e+01	1.000000000000000000e+00
2.655000000000000000e+03	1.087162845118832450e+02	1.689131780873717403e+01	7.699829105339561774e-04	-2.587469365120757914e+01	4.561916860462628120e-01	0.000000000000000000e+00	0.000000000000000000e+00	8.031547905087919048e+00	1.000000000000000000e+00
2.658000000000000000e+03	3.516842347700343652e+01	1.243582216764882631e+01	7.164230471759982372e-04	-2.396342734947167230e+01	4.451880722950661839e-01	0.000000000000000000e+00	0.000000000000000000e+00	1.138338747036098120e+01	1.000000000000000000e+00
2.658000000000000000e+03	9.331572960707374875e+01	1.502626788839902261e+01	-9.113021429034188180e-04	3.091762448935746477e+01	4.249429762996812521e-01	0.000000000000000000e+00	0.000000000000000000e+00	1.551307521355469987e+01	1.000000000000000000e+00
2.661000000000000000e+03	6.904124852579498395e+01	3.009471139999019584e+01	2.808376728979991837e-03	-9.861411400456124454e+01	1.294364389262149251e-01	0.000000000000000000e+00	0.000000000000000000e+00	2.815225634213596706e+01	1.000000000000000000e+00
2.662000000000000000e+03	4.176106578689152116e+01	2.314193016616956555e+01	-2.861379069225712234e-03	1.005054852753905834e+02	1.338955823165317582e-01	0.000000000000000000e+00	0.000000000000000000e+00	6.513865897068025212e+00	1.000000000000000000e+00
2.662000000000000000e+03	3.528244597508843583e+01	2.381863856651522582e+01	-2.142414174043248166e-03	7.484945685893342215e+01	2.390289127535148994e-01	0.000000000000000000e+00	0.000000000000000000e+00	6.513865897068025212e+00	1.000000000000000000e+00
2.663000000000000000e+03	1.107750755391636517e+02	2.796746539781139163e+01	-1.107447660904101747e-03	3.791701349611710015e+01	4.239076757030911802e-01	0.000000000000000000e+00	0.000000000000000000e+00	2.173254134596331966e+01	1.000000000000000000e+00
2.675000000000000000e+03	9.932254075589872500e+00	1.490095323060420007e+01	-1.539243677186472297e-03	5.332551388060666397e+01	2.397972814422176802e-01	0.000000000000000000e+00	0.000000000000000000e+00	2.671106983291128145e+01	1.000000000000000000e+00
2.679000000000000000e+03	3.402561922981293918e+01	2.643312592979375353e+01	-9.270946078364729380e-04	3.148117346344960055e+01	4.073953298316295157e-01	0.000000000000000000e+00	0.000000000000000000e+00	8.839546524151394635e+00	1.000000000000000000e+00
2.681000000000000000e+03	3.080043296907800965e+01	1.820295239965457057e+01	8.294163205205238882e-04	-2.799555555381180838e+01	4.313993423426014662e-01	0.000000000000000000e+00	0.000000000000000000e+00	8.839546524151394635e+00	1.000000000000000000e+00
2.685000000000000000e+03	6.215112057818823388e+01	2.316184564401346790e+01	1.268995759492858987e-03	-4.368180484516608431e+01	3.105154790217202754e-01	0.000000000000000000e+00	0.000000000000000000e+00	2.039789828864420684e+01	1.000000000000000000e+00
2.689000000000000000e+03	9.681187703816443957e+01	3.007813807094073866e+01	9.975991320736537181e-04	-3.399710447682520709e+01	4.141229278735060193e-01	0.000000000000000000e+00	0.000000000000000000e+00	3.534406795082526997e+01	1.000000000000000000e+00
2.690000000000000000e+03	4.175548621864699328e+01	2.346574310332341895e+01	2.843204041117486369e-03	-9.985691530940329130e+01	9.612508040865430647e-02	0.000000000000000000e+00	0.000000000000000000e+00	2.039789828864420684e+01	1.000000000000000000e+00
2.701000000000000000e+03	6.231647138975434785e+01	8.845595304082428001e+00	-1.693942121740341913e-03	5.884587755350690230e+01	2.355687823431035222e-01	0.000000000000000000e+00	0.000000000000000000e+00	5.057405021701936221e+01	1.000000000000000000e+00
2.703000000000000000e+03	1.128697685679573652e+02	7.396906322317316373e+00	-8.466986211208811855e-04	2.861226882907122615e+01	3.735240614296125861e-01	0.000000000000000000e+00	0.000000000000000000e+00	5.057405021701936221e+01	1.000000000000000000e+00
2.709000000000000000e+03	4.363311959198090761e+01	2.676584968972012746e+01	1.068234462240824981e-03	-3.651770325726338484e+01	4.805824010071750862e-01	0.000000000000000000e+00	0.000000000000000000e+00	3.828297946552698949e+00	1.000000000000000000e+00
2.712000000000000000e+03	4.646614388493558323e+01	2.419100240820841208e+01	-1.986818924523095237e-03	6.929709099252811200e+01	2.442275810400581504e-01	0.000000000000000000e+00	0.000000000000000000e+00	3.828297946552698949e+00	1.000000000000000000e+00
2.726000000000000000e+03	1.368022727786991766e+02	6.427972591688695836e+00	1.075707971170782214e-03	-3.678439299241237137e+01	3.350278691791387375e-01	0.000000000000000000e+00	0.000000000000000000e+00	5.953239135129068416e+01	1.000000000000000000e+00
2.731000000000000000e+03	7.728217334598652144e+01	5.218268692700272382e+00	-1.430503555960945319e-03	4.944515802614858302e+01	2.271976099779511316e-01	0.000000000000000000e+00	0.000000000000000000e+00	5.953239135129068416e+01	1.000000000000000000e+00
2.756000000000000000e+03	4.862850958458638928e+01	2.778670459132756676e+01	7.871815176532716719e-04	-2.648842035182021348e+01	4.253075449891466908e-01	0.000000000000000000e+00	0.000000000000000000e+00	6.436717374844860728e+01	1.000000000000000000e+00
2.768000000000000000e+03	4.044078420821885089e+01	1.746569729592468079e+01	-1.296839403953047309e-01	4.626127332784372811e+03	3.156463206319104486e-02	0.000000000000000000e+00	0.000000000000000000e+00	7.177172172486406510e+01	1.000000000000000000e+00
2.775000000000000000e+03	1.307486812992649732e+02	1.777747843589018473e+01	-1.443690141913203922e-03	4.991571705646304480e+01	2.136222994651546525e-01	0.000000000000000000e+00	0.000000000000000000e+00	8.437101187703137839e+01	1.000000000000000000e+00
2.777000000000000000e+03	4.692640612355761931e+01	2.738444619487463427e+01	-1.187574141415934136e-03	4.077630088928050611e+01	2.929356958927563648e-01	0.000000000000000000e+00	0.000000000000000000e+00	4.387559512082307123e+01	1.000000000000000000e+00
2.796000000000000000e+03	3.912467439934687974e+01	1.653778784847015260e+01	-1.354115714420282834e-03	4.671928274855009988e+01	3.699594259923693063e-01	0.000000000000000000e+00	0.000000000000000000e+00	1.110627327793699237e+01	1.000000000000000000e+00
2.797000000000000000e+03	3.919529884981252366e+01	2.764383657478203205e+01	-1.820610434483126193e-03	6.336599509049568013e+01	1.482921961243807152e-01	0.000000000000000000e+00	0.000000000000000000e+00	1.110627327793699237e+01	1.000000000000000000e+00
2.798000000000000000e+03	1.258121856131696603e+02	6.816234043756337790e+00	1.343801418082665212e-03	-4.635122043882283549e+01	2.350305715133848006e-01	0.000000000000000000e+00	0.000000000000000000e+00	2.216189955852214055e+01	1.000000000000000000e+00
2.801000000000000000e+03	8.830726381135974634e+01	9.189731324693784842e+00	-1.421543534618430627e-03	4.912542257909691301e+01	2.471300827514030241e-01	0.000000000000000000e+00	0.000000000000000000e+00	3.757995008914320323e+01	1.000000000000000000e+00
2.802000000000000000e+03	1.402083322791728790e+02	2.366558872614546161e+01	-1.638505232177028858e-03	5.686763018220040777e+01	2.206669525436426582e-01	0.000000000000000000e+00	0.000000000000000000e+00	2.216189955852214055e+01	1.000000000000000000e+00
2.804000000000000000e+03	5.617345457425260236e+01	3.145482355838000288e+01	-2.499628794768365102e-03	8.759654440313359203e+01	1.606828866533221989e-01	0.000000000000000000e+00	0.000000000000000000e+00	3.909368271551488050e+01	1.000000000000000000e+00
2.812000000000000000e+03	6.499137145918668068e+01	1.304678030252845566e+01	-1.499127327557317913e-03	5.189397499331661123e+01	2.551630399427390339e-01	0.000000000000000000e+00	0.000000000000000000e+00	4.925261812243048354e+01	1.000000000000000000e+00
2.830000000000000000e+03	1.081984827851451598e+02	1.780604689591436340e+01	7.928136036951767074e-04	-2.668939951019535783e+01	4.219657279288375751e-01	0.000000000000000000e+00	0.000000000000000000e+00	6.401349071192767326e+01	1.000000000000000000e+00
2.835000000000000000e+03	6.684668515804149003e+00	1.164136852005793621e+01	-7.434566393514812407e-04	2.492811229264554740e+01	4.709048947100393789e-01	0.000000000000000000e+00	0.000000000000000000e+00	7.036386685121057383e+01	1.000000000000000000e+00
2.837000000000000000e+03	7.699756616239650953e+01	1.431908822060852771e+01	-1.928375162380897758e-03	6.721154435133313143e+01	1.797813519762011536e-01	0.000000000000000000e+00	0.000000000000000000e+00	6.320715349018922069e+01	1.000000000000000000e+00
2.838000000000000000e+03	1.397365013417405919e+02	2.199829813403063028e+01	-2.178984576669476623e-03	7.615445978086562206e+01	2.011034343054731721e-01	0.000000000000000000e+00	0.000000000000000000e+00	6.320715349018922069e+01	1.000000000000000000e+00
2.851000000000000000e+03	1.348731661336551646e+01	1.074278938728349075e+01	-2.143680495198138376e-03	7.489464511743103969e+01	1.763853170357908562e-01	0.000000000000000000e+00	0.000000000000000000e+00	2.567466808270711098e+01	1.000000000000000000e+00
2.851000000000000000e+03	7.670007782413486552e+01	1.153619939645031955e+01	-1.051263372650852214e-03	3.591209544567742284e+01	3.905963430181502716e-01	0.000000000000000000e+00	0.000000000000000000e+00	2.622714265306760240e+01	1.000000000000000000e+00
2.854000000000000000e+03	9.450873987178898972e+01	3.079014880473540217e+01	7.439292619362400036e-04	-2.494497767584586967e+01	4.857297479612328051e-01	0.000000000000000000e+00	0.000000000000000000e+00	2.622714265306760240e+01	1.000000000000000000e+00
2.861000000000000000e+03	2.609703757431357829e+01	2.791911081603445055e+01	-2.002867545284519983e-03	6.986978080403213198e+01	1.772113622456906734e-01	0.000000000000000000e+00	0.000000000000000000e+00	1.594991141310391214e+01	1.000000000000000000e+00
2.863000000000000000e+03	1.211186718073291502e+01	2.025003765506008691e+01	-1.249939886413062350e-03	4.300180221289348736e+01	2.705360884167210545e-01	0.000000000000000000e+00	0.000000000000000000e+00	1.594991141310391214e+01	1.000000000000000000e+00
2.867000000000000000e+03	8.367097014579839254e+01	2.528578621280184535e+01	-8.460777228731461994e-04	2.859011227706937319e+01	4.364672822667595709e-01	0.000000000000000000e+00	0.000000000000000000e+00	2.359184639692785268e+01	1.000000000000000000e+00
2.885000000000000000e+03	5.189791898445837148e+01	3.097650424730587204e+01	2.055431589900107853e-03	-7.174551163787096186e+01	2.173451160914448010e-01	0.000000000000000000e+00	0.000000000000000000e+00	inf	1.000000000000000000e+00
2.896000000000000000e+03	7.644225713856926951e+00	3.091642027896318723e+01	-1.174181749221436463e-03	4.029839773015731907e+01	3.220121038667209667e-01	0.000000000000000000e+00	0.000000000000000000e+00	inf	1.000000000000000000e+00
2.903000000000000000e+03	8.482299450294084409e+01	5.744761144263972774e+00	1.849457719012419362e-03	-6.439540105534928216e+01	4.401122694648030853e-01	0.000000000000000000e+00	0.000000000000000000e+00	1.028889944188442307e+01	1.000000000000000000e+00
2.906000000000000000e+03	7.532958850468232015e+01	9.711711393188036112e+00	-1.879752288081610158e-03	6.547645289822990833e+01	1.735271977487529149e-01	0.000000000000000000e+00	0.000000000000000000e+00	1.028889944188442307e+01	1.000000000000000000e+00
2.934000000000000000e+03	1.038608379452666810e+02	1.460777535300828767e+01	1.038692826234591292e-03	-3.546351958581692543e+01	3.548094305959167416e-01	0.000000000000000000e+00	0.000000000000000000e+00	2.743676452245144048e+01	1.000000000000000000e+00
2.935000000000000000e+03	1.440858799254876601e+02	1.597062651388092469e+01	-3.456395693078436783e-03	1.217384599478961889e+02	4.119392417139343676e-01	0.000000000000000000e+00	0.000000000000000000e+00	1.648426178204608306e+01	1.000000000000000000e+00
2.939000000000000000e+03	1.302323760647185793e+02	7.036908515271316666e+00	-1.796652497835292232e-03	6.251106391436292853e+01	2.719460265901879614e-01	0.000000000000000000e+00	0.000000000000000000e+00	1.648426178204608306e+01	1.000000000000000000e+00
2.956000000000000000e+03	1.301953106768927739e+02	6.986592157853634077e+00	2.137734105931815044e-03	-7.468245015073048876e+01	1.535326162818025919e-01	0.000000000000000000e+00	0.000000000000000000e+00	4.134404043503973725e+01	1.000000000000000000e+00
2.972000000000000000e+03	6.218007656977848541e+01	8.116131043395927946e+00	-8.196206601609139610e-04	2.764600060025550832e+01	4.478173422398912251e-01	0.000000000000000000e+00	0.000000000000000000e+00	2.649812774754665767e+01	1.000000000000000000e+00
2.976000000000000000e+03	8.128380103686615143e+01	2.647909609838904288e+01	-1.793356743668683998e-03	6.239345599898522465e+01	1.928847514458716939e-01	0.000000000000000000e+00	0.000000000000000000e+00	2.393502871141956234e+01	1.000000000000000000e+00
2.980000000000000000e+03	6.066467137191419567e+01	1.432438132278130993e+01	-1.567836179037442176e-03	5.434582800846114736e+01	2.704527830855495418e-01	0.000000000000000000e+00	0.000000000000000000e+00	2.393502871141956234e+01	1.000000000000000000e+00
2.982000000000000000e+03	1.173480892243139095e+01	8.027289338727911172e+00	-1.550467344760254884e-03	5.372602680709211853e+01	2.212893390916516045e-01	0.000000000000000000e+00	0.000000000000000000e+00	4.933340457317877537e+01	1.000000000000000000e+00
# Refeyn DiscoverMP; 2.5.0; Refeyn Ltd; www.refeyn.com; email: support@refeyn.com
# Time created: 2023-12-12 11:23:20
# Time changed: 2023-12-12 11:23:20
# Version commit: 9030afcf455317b138b980710ce31c5fb2ce0e6f
