# Supplementary material for: Structural basis for higher-order DNA binding by a bacterial transcriptional regulator
Source: PLoS Genet. 2025 Jun 27;21(6):e1011749. doi: 10.1371/journal.pgen.1011749 (PMC12204516; doi:10.1371/journal.pgen.1011749)
Supplement: S1 Appendix — (ZIP) [file pgen.1011749.s012.zip › Raw data files/Figure 5/Figure5E_Superdex200inc32_300sSEC_dsDNA4_1p5nmole.csv]

ml_1	mAU_280	ml_2	mAU_260
-0.12	4.748	-0.12	9.236
-0.1199	18.302067	-0.1199	-574.256714
-0.1198	18.307299	-0.1198	-576.806763
-0.119701	18.312531	-0.119701	-579.356812
-0.119601	18.317764	-0.119601	-581.90686
-0.119501	18.322996	-0.119501	-584.456909
-0.119401	18.328228	-0.119401	-587.006958
-0.119301	18.33346	-0.119301	-589.557007
-0.119201	18.338692	-0.119201	-592.107056
-0.119102	18.343924	-0.119102	-594.657104
-0.119002	18.349155	-0.119002	-597.207153
-0.118902	18.354387	-0.118902	-599.757202
-0.118802	18.359621	-0.118802	-602.307251
-0.118702	18.364853	-0.118702	-604.857361
-0.118603	18.370085	-0.118603	-607.40741
-0.118503	18.375317	-0.118503	-609.957458
-0.118403	18.380548	-0.118403	-612.507507
-0.118303	18.38578	-0.118303	-615.057556
-0.118203	18.391012	-0.118203	-617.607605
-0.118103	18.396246	-0.118103	-620.157654
-0.118004	18.401478	-0.118004	-622.707703
-0.117904	18.40671	-0.117904	-625.257751
-0.117804	18.411942	-0.117804	-627.8078
-0.117704	18.417173	-0.117704	-630.357849
-0.117604	18.422405	-0.117604	-632.907898
-0.117504	18.427637	-0.117504	-635.457947
-0.117405	18.432869	-0.117405	-638.007996
-0.117305	18.438103	-0.117305	-640.558044
-0.117205	18.443335	-0.117205	-643.108093
-0.117105	18.448566	-0.117105	-645.658142
-0.117005	18.453798	-0.117005	-648.208191
-0.116906	18.45903	-0.116906	-650.75824
-0.116806	18.464262	-0.116806	-653.308289
-0.116706	18.469494	-0.116706	-655.858337
-0.116606	18.474726	-0.116606	-658.408386
-0.116506	18.479959	-0.116506	-660.958435
-0.116406	18.485191	-0.116406	-663.508545
-0.116307	18.490423	-0.116307	-666.058594
-0.116207	18.495655	-0.116207	-668.608643
-0.116107	18.500887	-0.116107	-671.158691
-0.116007	18.506119	-0.116007	-673.70874
-0.115907	18.511351	-0.115907	-676.258789
-0.115808	18.516584	-0.115808	-678.808838
-0.115708	18.521816	-0.115708	-681.358887
-0.115608	18.527048	-0.115608	-683.908936
-0.115508	18.53228	-0.115508	-686.458984
-0.115408	18.537512	-0.115408	-689.009033
-0.115308	18.542744	-0.115308	-691.559082
-0.115209	18.547976	-0.115209	-694.109131
-0.115109	18.553207	-0.115109	-696.65918
-0.115009	18.558441	-0.115009	-699.209229
-0.114909	18.563673	-0.114909	-701.759277
-0.114809	18.568905	-0.114809	-704.309326
-0.11471	18.574137	-0.11471	-706.859375
-0.11461	18.579369	-0.11461	-709.409424
-0.11451	18.5846	-0.11451	-711.959473
-0.11441	18.589832	-0.11441	-714.509521
-0.11431	18.595066	-0.11431	-717.05957
-0.11421	18.600298	-0.11421	-719.609619
-0.114111	18.60553	-0.114111	-722.159668
-0.114011	18.610762	-0.114011	-724.709778
-0.113911	18.615993	-0.113911	-727.259766
-0.113811	18.621225	-0.113811	-729.809875
-0.113711	18.626457	-0.113711	-732.359924
-0.113612	18.631689	-0.113612	-734.909973
-0.113512	18.636923	-0.113512	-737.460022
-0.113412	18.642155	-0.113412	-740.010071
-0.113312	18.647387	-0.113312	-742.56012
-0.113212	18.652618	-0.113212	-745.110168
-0.113112	18.65785	-0.113112	-747.660217
-0.113013	18.663082	-0.113013	-750.210266
-0.112913	18.668314	-0.112913	-752.760315
-0.112813	18.673548	-0.112813	-755.310364
-0.112713	18.67878	-0.112713	-757.860413
-0.112613	18.684011	-0.112613	-760.410461
-0.112514	18.689243	-0.112514	-762.96051
-0.112414	18.694475	-0.112414	-765.510559
-0.112314	18.699707	-0.112314	-768.060608
-0.112214	18.704939	-0.112214	-770.610657
-0.112114	18.710171	-0.112114	-773.160706
-0.112014	18.715405	-0.112014	-775.710754
-0.111915	18.720636	-0.111915	-778.260864
-0.111815	18.725868	-0.111815	-780.810852
-0.111715	18.7311	-0.111715	-783.360901
-0.111615	18.736332	-0.111615	-785.911011
-0.111515	18.741564	-0.111515	-788.46106
-0.111415	18.746796	-0.111415	-791.011108
-0.111316	18.752029	-0.111316	-793.561096
-0.111216	18.757261	-0.111216	-796.111206
-0.111116	18.762493	-0.111116	-798.661255
-0.111016	18.767725	-0.111016	-801.211304
-0.110916	18.772957	-0.110916	-803.761353
-0.110817	18.778189	-0.110817	-806.311401
-0.110717	18.783421	-0.110717	-808.86145
-0.110617	18.788652	-0.110617	-811.411499
-0.110517	18.793886	-0.110517	-813.961548
-0.110417	18.799118	-0.110417	-816.511597
-0.110317	18.80435	-0.110317	-819.061646
-0.110218	18.809582	-0.110218	-821.611694
-0.110118	18.814814	-0.110118	-824.161743
-0.110018	18.820045	-0.110018	-826.711792
-0.109918	18.827187	-0.109918	-827.166077
-0.109818	18.834747	-0.109818	-827.159058
-0.109719	18.842308	-0.109719	-827.151978
-0.109619	18.849869	-0.109619	-827.144958
-0.109519	18.85743	-0.109519	-827.137878
-0.109419	18.86499	-0.109419	-827.130798
-0.109319	18.872551	-0.109319	-827.123779
-0.109219	18.880112	-0.109219	-827.116699
-0.10912	18.887672	-0.10912	-827.10968
-0.10902	18.895233	-0.10902	-827.1026
-0.10892	18.902794	-0.10892	-827.095581
-0.10882	18.910355	-0.10882	-827.088501
-0.10872	18.917915	-0.10872	-827.081421
-0.108621	18.925476	-0.108621	-827.074402
-0.108521	18.933037	-0.108521	-827.067322
-0.108421	18.940598	-0.108421	-827.060303
-0.108321	18.948158	-0.108321	-827.053223
-0.108221	18.955719	-0.108221	-827.046204
-0.108121	18.96328	-0.108121	-827.039124
-0.108022	18.97084	-0.108022	-827.032043
-0.107922	18.978401	-0.107922	-827.025024
-0.107822	18.985962	-0.107822	-827.017944
-0.107722	18.993523	-0.107722	-827.010925
-0.107622	19.001083	-0.107622	-827.003845
-0.107523	19.008644	-0.107523	-826.996765
-0.107423	19.016205	-0.107423	-826.989746
-0.107323	19.023766	-0.107323	-826.982666
-0.107223	19.031326	-0.107223	-826.975647
-0.107123	19.038887	-0.107123	-826.968567
-0.107023	19.046448	-0.107023	-826.961548
-0.106924	19.054008	-0.106924	-826.954468
-0.106824	19.061569	-0.106824	-826.947388
-0.106724	19.06913	-0.106724	-826.940369
-0.106624	19.076691	-0.106624	-826.933289
-0.106524	19.084251	-0.106524	-826.92627
-0.106424	19.091812	-0.106424	-826.919189
-0.106325	19.099373	-0.106325	-826.91217
-0.106225	19.106934	-0.106225	-826.90509
-0.106125	19.114494	-0.106125	-826.89801
-0.106025	19.122055	-0.106025	-826.890991
-0.105925	19.129616	-0.105925	-826.883911
-0.105826	19.137177	-0.105826	-826.876892
-0.105726	19.144739	-0.105726	-826.869812
-0.105626	19.1523	-0.105626	-826.862793
-0.105526	19.159861	-0.105526	-826.855713
-0.105426	19.167421	-0.105426	-826.848633
-0.105326	19.174982	-0.105326	-826.841614
-0.105227	19.182543	-0.105227	-826.834534
-0.105127	19.190104	-0.105127	-826.827515
-0.105027	19.197664	-0.105027	-826.820435
-0.104927	19.205225	-0.104927	-826.813416
-0.104827	19.212786	-0.104827	-826.806335
-0.104728	19.220346	-0.104728	-826.799255
-0.104628	19.227907	-0.104628	-826.792236
-0.104528	19.235468	-0.104528	-826.785156
-0.104428	19.243029	-0.104428	-826.778137
-0.104328	19.250589	-0.104328	-826.771057
-0.104228	19.25815	-0.104228	-826.764038
-0.104129	19.265711	-0.104129	-826.756958
-0.104029	19.273272	-0.104029	-826.749878
-0.103929	19.280832	-0.103929	-826.742859
-0.103829	19.288393	-0.103829	-826.735779
-0.103729	19.295954	-0.103729	-826.72876
-0.10363	19.303514	-0.10363	-826.72168
-0.10353	19.311075	-0.10353	-826.7146
-0.10343	19.318636	-0.10343	-826.707581
-0.10333	19.326197	-0.10333	-826.7005
-0.10323	19.333757	-0.10323	-826.693481
-0.10313	19.341318	-0.10313	-826.686401
-0.103031	19.348879	-0.103031	-826.679382
-0.102931	19.35644	-0.102931	-826.672302
-0.102831	19.364	-0.102831	-826.665222
-0.102731	19.371561	-0.102731	-826.658203
-0.102631	19.379122	-0.102631	-826.651123
-0.102532	19.386683	-0.102532	-826.644104
-0.102432	19.394243	-0.102432	-826.637024
-0.102332	19.401804	-0.102332	-826.630005
-0.102232	19.409365	-0.102232	-826.622925
-0.102132	19.416925	-0.102132	-826.615845
-0.102032	19.424486	-0.102032	-826.608826
-0.101933	19.432047	-0.101933	-826.601746
-0.101833	19.439608	-0.101833	-826.594727
-0.101733	19.447168	-0.101733	-826.587646
-0.101633	19.454729	-0.101633	-826.580627
-0.101533	19.46229	-0.101533	-826.573547
-0.101434	19.469851	-0.101434	-826.566467
-0.101334	19.477411	-0.101334	-826.559448
-0.101234	19.484972	-0.101234	-826.552368
-0.101134	19.492533	-0.101134	-826.545349
-0.101034	19.500093	-0.101034	-826.538269
-0.100934	19.507654	-0.100934	-826.53125
-0.100835	19.515215	-0.100835	-826.52417
-0.100735	19.522776	-0.100735	-826.51709
-0.100635	19.530336	-0.100635	-826.510071
-0.100535	19.537897	-0.100535	-826.502991
-0.100435	19.545458	-0.100435	-826.495972
-0.100335	19.553019	-0.100335	-826.488892
-0.100236	19.560579	-0.100236	-826.481873
-0.100136	19.56814	-0.100136	-826.474792
-0.100036	19.575701	-0.100036	-826.467712
-0.099936	19.579447	-0.099936	-826.463928
-0.099836	19.581038	-0.099836	-826.461975
-0.099737	19.582628	-0.099737	-826.460022
-0.099637	19.584219	-0.099637	-826.458069
-0.099537	19.58581	-0.099537	-826.456116
-0.099437	19.5874	-0.099437	-826.454163
-0.099337	19.588991	-0.099337	-826.452209
-0.099237	19.590582	-0.099237	-826.450256
-0.099138	19.592173	-0.099138	-826.448303
-0.099038	19.593763	-0.099038	-826.44635
-0.098938	19.595354	-0.098938	-826.444336
-0.098838	19.596945	-0.098838	-826.442383
-0.098738	19.598536	-0.098738	-826.44043
-0.098639	19.600126	-0.098639	-826.438477
-0.098539	19.601717	-0.098539	-826.436523
-0.098439	19.603308	-0.098439	-826.43457
-0.098339	19.604898	-0.098339	-826.432617
-0.098239	19.606489	-0.098239	-826.430664
-0.098139	19.60808	-0.098139	-826.428711
-0.09804	19.609671	-0.09804	-826.426697
-0.09794	19.611261	-0.09794	-826.424744
-0.09784	19.612852	-0.09784	-826.422791
-0.09774	19.614443	-0.09774	-826.420837
-0.09764	19.616034	-0.09764	-826.418884
-0.097541	19.617624	-0.097541	-826.416931
-0.097441	19.619215	-0.097441	-826.414978
-0.097341	19.620806	-0.097341	-826.413025
-0.097241	19.622396	-0.097241	-826.411072
-0.097141	19.623987	-0.097141	-826.409119
-0.097041	19.625578	-0.097041	-826.407104
-0.096942	19.627169	-0.096942	-826.405151
-0.096842	19.628759	-0.096842	-826.403198
-0.096742	19.63035	-0.096742	-826.401245
-0.096642	19.631941	-0.096642	-826.399292
-0.096542	19.633532	-0.096542	-826.397339
-0.096443	19.635122	-0.096443	-826.395386
-0.096343	19.636713	-0.096343	-826.393433
-0.096243	19.638304	-0.096243	-826.391479
-0.096143	19.639894	-0.096143	-826.389465
-0.096043	19.641485	-0.096043	-826.387512
-0.095943	19.643076	-0.095943	-826.385559
-0.095844	19.644667	-0.095844	-826.383606
-0.095744	19.646257	-0.095744	-826.381653
-0.095644	19.647848	-0.095644	-826.3797
-0.095544	19.649439	-0.095544	-826.377747
-0.095444	19.65103	-0.095444	-826.375793
-0.095344	19.65262	-0.095344	-826.37384
-0.095245	19.654211	-0.095245	-826.371887
-0.095145	19.655802	-0.095145	-826.369873
-0.095045	19.657393	-0.095045	-826.36792
-0.094945	19.658983	-0.094945	-826.365967
-0.094845	19.660574	-0.094845	-826.364014
-0.094746	19.662165	-0.094746	-826.362061
-0.094646	19.663755	-0.094646	-826.360107
-0.094546	19.665346	-0.094546	-826.358154
-0.094446	19.666937	-0.094446	-826.356201
-0.094346	19.668528	-0.094346	-826.354248
-0.094246	19.670118	-0.094246	-826.352234
-0.094147	19.671709	-0.094147	-826.350281
-0.094047	19.6733	-0.094047	-826.348328
-0.093947	19.674891	-0.093947	-826.346375
-0.093847	19.676481	-0.093847	-826.344421
-0.093747	19.678072	-0.093747	-826.342468
-0.093648	19.679663	-0.093648	-826.340515
-0.093548	19.681253	-0.093548	-826.338562
-0.093448	19.682844	-0.093448	-826.336609
-0.093348	19.684435	-0.093348	-826.334595
-0.093248	19.686026	-0.093248	-826.332642
-0.093148	19.687616	-0.093148	-826.330688
-0.093049	19.689207	-0.093049	-826.328735
-0.092949	19.690798	-0.092949	-826.326782
-0.092849	19.692389	-0.092849	-826.324829
-0.092749	19.693979	-0.092749	-826.322876
-0.092649	19.69557	-0.092649	-826.320923
-0.09255	19.697161	-0.09255	-826.31897
-0.09245	19.698751	-0.09245	-826.317017
-0.09235	19.700342	-0.09235	-826.315002
-0.09225	19.701933	-0.09225	-826.313049
-0.09215	19.703524	-0.09215	-826.311096
-0.09205	19.705114	-0.09205	-826.309143
-0.091951	19.706705	-0.091951	-826.30719
-0.091851	19.708296	-0.091851	-826.305237
-0.091751	19.709887	-0.091751	-826.303284
-0.091651	19.711477	-0.091651	-826.301331
-0.091551	19.713068	-0.091551	-826.299377
-0.091452	19.714659	-0.091452	-826.297363
-0.091352	19.716249	-0.091352	-826.29541
-0.091252	19.71784	-0.091252	-826.293457
-0.091152	19.719431	-0.091152	-826.291504
-0.091052	19.721022	-0.091052	-826.289551
-0.090952	19.722612	-0.090952	-826.287598
-0.090853	19.724203	-0.090853	-826.285645
-0.090753	19.725794	-0.090753	-826.283691
-0.090653	19.727385	-0.090653	-826.281738
-0.090553	19.728975	-0.090553	-826.279785
-0.090453	19.730566	-0.090453	-826.277771
-0.090353	19.732157	-0.090353	-826.275818
-0.090254	19.733747	-0.090254	-826.273865
-0.090154	19.735338	-0.090154	-826.271912
-0.090054	19.736929	-0.090054	-826.269958
-0.089954	19.733589	-0.089954	-826.273987
-0.089854	19.724434	-0.089854	-826.285095
-0.089755	19.715277	-0.089755	-826.296204
-0.089655	19.706121	-0.089655	-826.307312
-0.089555	19.696964	-0.089555	-826.31842
-0.089455	19.687809	-0.089455	-826.329529
-0.089355	19.678652	-0.089355	-826.340637
-0.089255	19.669497	-0.089255	-826.351746
-0.089156	19.660341	-0.089156	-826.362854
-0.089056	19.651184	-0.089056	-826.373962
-0.088956	19.642029	-0.088956	-826.385071
-0.088856	19.632872	-0.088856	-826.396179
-0.088756	19.623716	-0.088756	-826.407227
-0.088657	19.614559	-0.088657	-826.418335
-0.088557	19.605404	-0.088557	-826.429443
-0.088457	19.596249	-0.088457	-826.440552
-0.088357	19.587091	-0.088357	-826.45166
-0.088257	19.577936	-0.088257	-826.462769
-0.088157	19.568779	-0.088157	-826.473877
-0.088058	19.559624	-0.088058	-826.484985
-0.087958	19.550468	-0.087958	-826.496094
-0.087858	19.541311	-0.087858	-826.507202
-0.087758	19.532156	-0.087758	-826.518311
-0.087658	19.522999	-0.087658	-826.529419
-0.087559	19.513844	-0.087559	-826.540466
-0.087459	19.504686	-0.087459	-826.551575
-0.087359	19.495531	-0.087359	-826.562683
-0.087259	19.486376	-0.087259	-826.573792
-0.087159	19.477219	-0.087159	-826.5849
-0.087059	19.468063	-0.087059	-826.596008
-0.08696	19.458906	-0.08696	-826.607117
-0.08686	19.449751	-0.08686	-826.618225
-0.08676	19.440596	-0.08676	-826.629333
-0.08666	19.431438	-0.08666	-826.640442
-0.08656	19.422283	-0.08656	-826.65155
-0.086461	19.413126	-0.086461	-826.662659
-0.086361	19.403971	-0.086361	-826.673706
-0.086261	19.394815	-0.086261	-826.684814
-0.086161	19.385658	-0.086161	-826.695923
-0.086061	19.376503	-0.086061	-826.707031
-0.085961	19.367346	-0.085961	-826.71814
-0.085862	19.358191	-0.085862	-826.729248
-0.085762	19.349033	-0.085762	-826.740356
-0.085662	19.339878	-0.085662	-826.751465
-0.085562	19.330723	-0.085562	-826.762573
-0.085462	19.321566	-0.085462	-826.773682
-0.085362	19.31241	-0.085362	-826.78479
-0.085263	19.303253	-0.085263	-826.795898
-0.085163	19.294098	-0.085163	-826.806946
-0.085063	19.284941	-0.085063	-826.818054
-0.084963	19.275785	-0.084963	-826.829163
-0.084863	19.26663	-0.084863	-826.840271
-0.084764	19.257473	-0.084764	-826.851379
-0.084664	19.248318	-0.084664	-826.862488
-0.084564	19.239161	-0.084564	-826.873596
-0.084464	19.230005	-0.084464	-826.884705
-0.084364	19.22085	-0.084364	-826.895813
-0.084264	19.211693	-0.084264	-826.906921
-0.084165	19.202538	-0.084165	-826.91803
-0.084065	19.19338	-0.084065	-826.929138
-0.083965	19.184225	-0.083965	-826.940186
-0.083865	19.175068	-0.083865	-826.951294
-0.083765	19.165913	-0.083765	-826.962402
-0.083666	19.156757	-0.083666	-826.973511
-0.083566	19.1476	-0.083566	-826.984619
-0.083466	19.138445	-0.083466	-826.995728
-0.083366	19.129288	-0.083366	-827.006836
-0.083266	19.120132	-0.083266	-827.017944
-0.083166	19.110975	-0.083166	-827.029053
-0.083067	19.10182	-0.083067	-827.040161
-0.082967	19.092665	-0.082967	-827.05127
-0.082867	19.083508	-0.082867	-827.062378
-0.082767	19.074352	-0.082767	-827.073425
-0.082667	19.065195	-0.082667	-827.084534
-0.082568	19.05604	-0.082568	-827.095642
-0.082468	19.046885	-0.082468	-827.10675
-0.082368	19.037727	-0.082368	-827.117859
-0.082268	19.028572	-0.082268	-827.128967
-0.082168	19.019415	-0.082168	-827.140076
-0.082068	19.01026	-0.082068	-827.151184
-0.081969	19.001102	-0.081969	-827.162292
-0.081869	18.991947	-0.081869	-827.173401
-0.081769	18.982792	-0.081769	-827.184509
-0.081669	18.973635	-0.081669	-827.195618
-0.081569	18.964479	-0.081569	-827.206665
-0.08147	18.955322	-0.08147	-827.217773
-0.08137	18.946167	-0.08137	-827.228882
-0.08127	18.937012	-0.08127	-827.23999
-0.08117	18.927855	-0.08117	-827.251099
-0.08107	18.918699	-0.08107	-827.262207
-0.08097	18.909542	-0.08097	-827.273315
-0.080871	18.900387	-0.080871	-827.284424
-0.080771	18.891232	-0.080771	-827.295532
-0.080671	18.882074	-0.080671	-827.306641
-0.080571	18.872919	-0.080571	-827.317749
-0.080471	18.863762	-0.080471	-827.328857
-0.080371	18.854607	-0.080371	-827.339905
-0.080272	18.845449	-0.080272	-827.351013
-0.080172	18.836294	-0.080172	-827.362122
-0.080072	18.827137	-0.080072	-827.37323
-0.079972	18.818169	-0.079972	-827.38385
-0.079872	18.809685	-0.079872	-827.393372
-0.079773	18.801199	-0.079773	-827.402893
-0.079673	18.792715	-0.079673	-827.412415
-0.079573	18.784231	-0.079573	-827.421936
-0.079473	18.775745	-0.079473	-827.431519
-0.079373	18.767262	-0.079373	-827.44104
-0.079273	18.758778	-0.079273	-827.450562
-0.079174	18.750294	-0.079174	-827.460083
-0.079074	18.741808	-0.079074	-827.469604
-0.078974	18.733324	-0.078974	-827.479126
-0.078874	18.72484	-0.078874	-827.488647
-0.078774	18.716354	-0.078774	-827.498169
-0.078675	18.70787	-0.078675	-827.50769
-0.078575	18.699387	-0.078575	-827.517212
-0.078475	18.690901	-0.078475	-827.526733
-0.078375	18.682417	-0.078375	-827.536255
-0.078275	18.673933	-0.078275	-827.545776
-0.078175	18.665447	-0.078175	-827.555298
-0.078076	18.656963	-0.078076	-827.564819
-0.077976	18.648479	-0.077976	-827.574341
-0.077876	18.639994	-0.077876	-827.583862
-0.077776	18.63151	-0.077776	-827.593384
-0.077676	18.623026	-0.077676	-827.602905
-0.077577	18.61454	-0.077577	-827.612427
-0.077477	18.606056	-0.077477	-827.621948
-0.077377	18.597572	-0.077377	-827.63147
-0.077277	18.589088	-0.077277	-827.640991
-0.077177	18.580603	-0.077177	-827.650513
-0.077077	18.572119	-0.077077	-827.660034
-0.076978	18.563635	-0.076978	-827.669556
-0.076878	18.555149	-0.076878	-827.679077
-0.076778	18.546665	-0.076778	-827.688599
-0.076678	18.538181	-0.076678	-827.69812
-0.076578	18.529696	-0.076578	-827.707642
-0.076479	18.521212	-0.076479	-827.717163
-0.076379	18.512728	-0.076379	-827.726685
-0.076279	18.504242	-0.076279	-827.736206
-0.076179	18.495758	-0.076179	-827.745728
-0.076079	18.487274	-0.076079	-827.755249
-0.075979	18.478788	-0.075979	-827.764771
-0.07588	18.470304	-0.07588	-827.774292
-0.07578	18.461821	-0.07578	-827.783813
-0.07568	18.453337	-0.07568	-827.793335
-0.07558	18.444851	-0.07558	-827.802856
-0.07548	18.436367	-0.07548	-827.812378
-0.075381	18.427883	-0.075381	-827.821899
-0.075281	18.419397	-0.075281	-827.831421
-0.075181	18.410913	-0.075181	-827.840942
-0.075081	18.40243	-0.075081	-827.850464
-0.074981	18.393944	-0.074981	-827.859985
-0.074881	18.38546	-0.074881	-827.869507
-0.074782	18.376976	-0.074782	-827.879028
-0.074682	18.36849	-0.074682	-827.88855
-0.074582	18.360006	-0.074582	-827.898071
-0.074482	18.351522	-0.074482	-827.907593
-0.074382	18.343037	-0.074382	-827.917114
-0.074282	18.334553	-0.074282	-827.926636
-0.074183	18.326069	-0.074183	-827.936157
-0.074083	18.317583	-0.074083	-827.945679
-0.073983	18.309099	-0.073983	-827.9552
-0.073883	18.300615	-0.073883	-827.964722
-0.073783	18.29213	-0.073783	-827.974304
-0.073684	18.283646	-0.073684	-827.983826
-0.073584	18.275162	-0.073584	-827.993347
-0.073484	18.266676	-0.073484	-828.002869
-0.073384	18.258192	-0.073384	-828.01239
-0.073284	18.249708	-0.073284	-828.021912
-0.073184	18.241224	-0.073184	-828.031433
-0.073085	18.232738	-0.073085	-828.040955
-0.072985	18.224255	-0.072985	-828.050476
-0.072885	18.215771	-0.072885	-828.059998
-0.072785	18.207285	-0.072785	-828.069519
-0.072685	18.198801	-0.072685	-828.079041
-0.072586	18.190317	-0.072586	-828.088562
-0.072486	18.181831	-0.072486	-828.098083
-0.072386	18.173347	-0.072386	-828.107605
-0.072286	18.164864	-0.072286	-828.117126
-0.072186	18.156378	-0.072186	-828.126648
-0.072086	18.147894	-0.072086	-828.136169
-0.071987	18.13941	-0.071987	-828.145691
-0.071887	18.130924	-0.071887	-828.155212
-0.071787	18.12244	-0.071787	-828.164734
-0.071687	18.113956	-0.071687	-828.174255
-0.071587	18.105471	-0.071587	-828.183777
-0.071488	18.096987	-0.071488	-828.193298
-0.071388	18.088503	-0.071388	-828.20282
-0.071288	18.080019	-0.071288	-828.212341
-0.071188	18.071533	-0.071188	-828.221863
-0.071088	18.063049	-0.071088	-828.231384
-0.070988	18.054565	-0.070988	-828.240906
-0.070889	18.04608	-0.070889	-828.250427
-0.070789	18.037596	-0.070789	-828.259949
-0.070689	18.029112	-0.070689	-828.26947
-0.070589	18.020626	-0.070589	-828.278992
-0.070489	18.012142	-0.070489	-828.288513
-0.07039	18.003658	-0.07039	-828.298035
-0.07029	17.995173	-0.07029	-828.307556
-0.07019	17.986689	-0.07019	-828.317078
-0.07009	17.978205	-0.07009	-828.326599
-0.06999	17.970053	-0.06999	-828.335815
-0.06989	17.96496	-0.06989	-828.341858
-0.069791	17.959866	-0.069791	-828.347961
-0.069691	17.954773	-0.069691	-828.354004
-0.069591	17.94968	-0.069591	-828.360107
-0.069491	17.944588	-0.069491	-828.36615
-0.069391	17.939495	-0.069391	-828.372253
-0.069291	17.934402	-0.069291	-828.378296
-0.069192	17.92931	-0.069192	-828.384399
-0.069092	17.924215	-0.069092	-828.390442
-0.068992	17.919123	-0.068992	-828.396484
-0.068892	17.91403	-0.068892	-828.402588
-0.068792	17.908937	-0.068792	-828.40863
-0.068693	17.903845	-0.068693	-828.414734
-0.068593	17.898752	-0.068593	-828.420776
-0.068493	17.893658	-0.068493	-828.42688
-0.068393	17.888565	-0.068393	-828.432922
-0.068293	17.883472	-0.068293	-828.439026
-0.068193	17.87838	-0.068193	-828.445068
-0.068094	17.873287	-0.068094	-828.451172
-0.067994	17.868195	-0.067994	-828.457214
-0.067894	17.8631	-0.067894	-828.463318
-0.067794	17.858007	-0.067794	-828.46936
-0.067694	17.852915	-0.067694	-828.475464
-0.067595	17.847822	-0.067595	-828.481506
-0.067495	17.84273	-0.067495	-828.48761
-0.067395	17.837637	-0.067395	-828.493652
-0.067295	17.832544	-0.067295	-828.499695
-0.067195	17.82745	-0.067195	-828.505798
-0.067095	17.822357	-0.067095	-828.511841
-0.066996	17.817265	-0.066996	-828.517944
-0.066896	17.812172	-0.066896	-828.523987
-0.066796	17.807079	-0.066796	-828.53009
-0.066696	17.801987	-0.066696	-828.536133
-0.066596	17.796892	-0.066596	-828.542236
-0.066497	17.7918	-0.066497	-828.548279
-0.066397	17.786707	-0.066397	-828.554382
-0.066297	17.781614	-0.066297	-828.560425
-0.066197	17.776522	-0.066197	-828.566528
-0.066097	17.771429	-0.066097	-828.572571
-0.065997	17.766336	-0.065997	-828.578674
-0.065898	17.761242	-0.065898	-828.584717
-0.065798	17.756149	-0.065798	-828.59082
-0.065698	17.751057	-0.065698	-828.596863
-0.065598	17.745964	-0.065598	-828.602905
-0.065498	17.740871	-0.065498	-828.609009
-0.065399	17.735779	-0.065399	-828.615051
-0.065299	17.730684	-0.065299	-828.621155
-0.065199	17.725592	-0.065199	-828.627197
-0.065099	17.720499	-0.065099	-828.633301
-0.064999	17.715406	-0.064999	-828.639343
-0.064899	17.710314	-0.064899	-828.645447
-0.0648	17.705221	-0.0648	-828.651489
-0.0647	17.700129	-0.0647	-828.657593
-0.0646	17.695034	-0.0646	-828.663635
-0.0645	17.689941	-0.0645	-828.669739
-0.0644	17.684849	-0.0644	-828.675781
-0.0643	17.679756	-0.0643	-828.681885
-0.064201	17.674664	-0.064201	-828.687927
-0.064101	17.669571	-0.064101	-828.694031
-0.064001	17.664476	-0.064001	-828.700073
-0.063901	17.659384	-0.063901	-828.706177
-0.063801	17.654291	-0.063801	-828.712219
-0.063702	17.649199	-0.063702	-828.718262
-0.063602	17.644106	-0.063602	-828.724365
-0.063502	17.639013	-0.063502	-828.730408
-0.063402	17.633921	-0.063402	-828.736511
-0.063302	17.628826	-0.063302	-828.742554
-0.063202	17.623734	-0.063202	-828.748657
-0.063103	17.618641	-0.063103	-828.7547
-0.063003	17.613548	-0.063003	-828.760803
-0.062903	17.608456	-0.062903	-828.766846
-0.062803	17.603363	-0.062803	-828.772949
-0.062703	17.598269	-0.062703	-828.778992
-0.062604	17.593176	-0.062604	-828.785095
-0.062504	17.588083	-0.062504	-828.791138
-0.062404	17.582991	-0.062404	-828.797241
-0.062304	17.577898	-0.062304	-828.803284
-0.062204	17.572805	-0.062204	-828.809387
-0.062104	17.567711	-0.062104	-828.81543
-0.062005	17.562618	-0.062005	-828.821472
-0.061905	17.557526	-0.061905	-828.827576
-0.061805	17.552433	-0.061805	-828.833618
-0.061705	17.54734	-0.061705	-828.839722
-0.061605	17.542248	-0.061605	-828.845764
-0.061506	17.537155	-0.061506	-828.851868
-0.061406	17.532061	-0.061406	-828.85791
-0.061306	17.526968	-0.061306	-828.864014
-0.061206	17.521875	-0.061206	-828.870056
-0.061106	17.516783	-0.061106	-828.87616
-0.061006	17.51169	-0.061006	-828.882202
-0.060907	17.506598	-0.060907	-828.888306
-0.060807	17.501503	-0.060807	-828.894348
-0.060707	17.49641	-0.060707	-828.900452
-0.060607	17.491318	-0.060607	-828.906494
-0.060507	17.486225	-0.060507	-828.912598
-0.060408	17.481133	-0.060408	-828.91864
-0.060308	17.47604	-0.060308	-828.924744
-0.060208	17.470947	-0.060208	-828.930786
-0.060108	17.465853	-0.060108	-828.936829
-0.060008	17.46076	-0.060008	-828.942932
-0.059908	17.45582	-0.059908	-828.948425
-0.059809	17.450895	-0.059809	-828.953857
-0.059709	17.445969	-0.059709	-828.959229
-0.059609	17.441042	-0.059609	-828.964661
-0.059509	17.436115	-0.059509	-828.970093
-0.059409	17.43119	-0.059409	-828.975525
-0.05931	17.426264	-0.05931	-828.980957
-0.05921	17.421337	-0.05921	-828.986389
-0.05911	17.41641	-0.05911	-828.991821
-0.05901	17.411486	-0.05901	-828.997253
-0.05891	17.406559	-0.05891	-829.002686
-0.05881	17.401632	-0.05881	-829.008118
-0.058711	17.396706	-0.058711	-829.01355
-0.058611	17.391781	-0.058611	-829.018982
-0.058511	17.386854	-0.058511	-829.024414
-0.058411	17.381927	-0.058411	-829.029785
-0.058311	17.377001	-0.058311	-829.035217
-0.058211	17.372076	-0.058211	-829.040649
-0.058112	17.367149	-0.058112	-829.046082
-0.058012	17.362223	-0.058012	-829.051514
-0.057912	17.357296	-0.057912	-829.056946
-0.057812	17.352371	-0.057812	-829.062378
-0.057712	17.347445	-0.057712	-829.06781
-0.057613	17.342518	-0.057613	-829.073242
-0.057513	17.337591	-0.057513	-829.078674
-0.057413	17.332666	-0.057413	-829.084106
-0.057313	17.32774	-0.057313	-829.089539
-0.057213	17.322813	-0.057213	-829.094971
-0.057113	17.317886	-0.057113	-829.100342
-0.057014	17.312962	-0.057014	-829.105774
-0.056914	17.308035	-0.056914	-829.111206
-0.056814	17.303108	-0.056814	-829.116638
-0.056714	17.298182	-0.056714	-829.12207
-0.056614	17.293255	-0.056614	-829.127502
-0.056515	17.28833	-0.056515	-829.132935
-0.056415	17.283403	-0.056415	-829.138367
-0.056315	17.278477	-0.056315	-829.143799
-0.056215	17.273552	-0.056215	-829.149231
-0.056115	17.268625	-0.056115	-829.154663
-0.056015	17.263699	-0.056015	-829.160095
-0.055916	17.258772	-0.055916	-829.165527
-0.055816	17.253845	-0.055816	-829.170898
-0.055716	17.24892	-0.055716	-829.176331
-0.055616	17.243994	-0.055616	-829.181763
-0.055516	17.239067	-0.055516	-829.187195
-0.055417	17.23414	-0.055417	-829.192627
-0.055317	17.229216	-0.055317	-829.198059
-0.055217	17.224289	-0.055217	-829.203491
-0.055117	17.219362	-0.055117	-829.208923
-0.055017	17.214436	-0.055017	-829.214355
-0.054917	17.209511	-0.054917	-829.219788
-0.054818	17.204584	-0.054818	-829.22522
-0.054718	17.199657	-0.054718	-829.230652
-0.054618	17.194731	-0.054618	-829.236084
-0.054518	17.189806	-0.054518	-829.241455
-0.054418	17.184879	-0.054418	-829.246887
-0.054319	17.179953	-0.054319	-829.252319
-0.054219	17.175026	-0.054219	-829.257751
-0.054119	17.170101	-0.054119	-829.263184
-0.054019	17.165174	-0.054019	-829.268616
-0.053919	17.160248	-0.053919	-829.274048
-0.053819	17.155321	-0.053819	-829.27948
-0.05372	17.150396	-0.05372	-829.284912
-0.05362	17.14547	-0.05362	-829.290344
-0.05352	17.140543	-0.05352	-829.295776
-0.05342	17.135616	-0.05342	-829.301208
-0.05332	17.13069	-0.05332	-829.306641
-0.05322	17.125765	-0.05322	-829.312012
-0.053121	17.120838	-0.053121	-829.317444
-0.053021	17.115911	-0.053021	-829.322876
-0.052921	17.110987	-0.052921	-829.328308
-0.052821	17.10606	-0.052821	-829.33374
-0.052721	17.101133	-0.052721	-829.339172
-0.052622	17.096207	-0.052622	-829.344604
-0.052522	17.091282	-0.052522	-829.350037
-0.052422	17.086355	-0.052422	-829.355469
-0.052322	17.081429	-0.052322	-829.360901
-0.052222	17.076502	-0.052222	-829.366333
-0.052122	17.071575	-0.052122	-829.371765
-0.052023	17.06665	-0.052023	-829.377197
-0.051923	17.061724	-0.051923	-829.382629
-0.051823	17.056797	-0.051823	-829.388
-0.051723	17.051872	-0.051723	-829.393433
-0.051623	17.046946	-0.051623	-829.398865
-0.051524	17.042019	-0.051524	-829.404297
-0.051424	17.037092	-0.051424	-829.409729
-0.051324	17.032166	-0.051324	-829.415161
-0.051224	17.027241	-0.051224	-829.420593
-0.051124	17.022314	-0.051124	-829.426025
-0.051024	17.017387	-0.051024	-829.431458
-0.050925	17.012461	-0.050925	-829.43689
-0.050825	17.007536	-0.050825	-829.442322
-0.050725	17.002609	-0.050725	-829.447754
-0.050625	16.997683	-0.050625	-829.453186
-0.050525	16.992756	-0.050525	-829.458557
-0.050426	16.987831	-0.050426	-829.463989
-0.050326	16.982904	-0.050326	-829.469421
-0.050226	16.977978	-0.050226	-829.474854
-0.050126	16.973051	-0.050126	-829.480286
-0.050026	16.968126	-0.050026	-829.485718
-0.049926	16.963619	-0.049926	-829.491272
-0.049827	16.959265	-0.049827	-829.496826
-0.049727	16.95491	-0.049727	-829.502441
-0.049627	16.950554	-0.049627	-829.508057
-0.049527	16.946199	-0.049527	-829.513611
-0.049427	16.941843	-0.049427	-829.519226
-0.049328	16.937489	-0.049328	-829.524841
-0.049228	16.933134	-0.049228	-829.530396
-0.049128	16.928778	-0.049128	-829.536011
-0.049028	16.924423	-0.049028	-829.541626
-0.048928	16.920069	-0.048928	-829.547241
-0.048828	16.915712	-0.048828	-829.552795
-0.048729	16.911358	-0.048729	-829.558411
-0.048629	16.907003	-0.048629	-829.564026
-0.048529	16.902647	-0.048529	-829.56958
-0.048429	16.898293	-0.048429	-829.575195
-0.048329	16.893938	-0.048329	-829.580811
-0.048229	16.889582	-0.048229	-829.586365
-0.04813	16.885227	-0.04813	-829.59198
-0.04803	16.880873	-0.04803	-829.597595
-0.04793	16.876516	-0.04793	-829.60321
-0.04783	16.872162	-0.04783	-829.608765
-0.04773	16.867807	-0.04773	-829.61438
-0.047631	16.863451	-0.047631	-829.619995
-0.047531	16.859097	-0.047531	-829.625549
-0.047431	16.854742	-0.047431	-829.631165
-0.047331	16.850386	-0.047331	-829.63678
-0.047231	16.846031	-0.047231	-829.642395
-0.047131	16.841675	-0.047131	-829.647949
-0.047032	16.83732	-0.047032	-829.653564
-0.046932	16.832966	-0.046932	-829.65918
-0.046832	16.828609	-0.046832	-829.664734
-0.046732	16.824255	-0.046732	-829.670349
-0.046632	16.819901	-0.046632	-829.675964
-0.046533	16.815544	-0.046533	-829.681519
-0.046433	16.81119	-0.046433	-829.687134
-0.046333	16.806835	-0.046333	-829.692749
-0.046233	16.802479	-0.046233	-829.698364
-0.046133	16.798124	-0.046133	-829.703918
-0.046033	16.79377	-0.046033	-829.709534
-0.045934	16.789413	-0.045934	-829.715149
-0.045834	16.785059	-0.045834	-829.720703
-0.045734	16.780704	-0.045734	-829.726318
-0.045634	16.776348	-0.045634	-829.731934
-0.045534	16.771994	-0.045534	-829.737488
-0.045435	16.767639	-0.045435	-829.743103
-0.045335	16.763283	-0.045335	-829.748718
-0.045235	16.758928	-0.045235	-829.754333
-0.045135	16.754574	-0.045135	-829.759888
-0.045035	16.750217	-0.045035	-829.765503
-0.044935	16.745863	-0.044935	-829.771118
-0.044836	16.741507	-0.044836	-829.776672
-0.044736	16.737152	-0.044736	-829.782288
-0.044636	16.732798	-0.044636	-829.787903
-0.044536	16.728443	-0.044536	-829.793457
-0.044436	16.724087	-0.044436	-829.799072
-0.044337	16.719732	-0.044337	-829.804688
-0.044237	16.715376	-0.044237	-829.810303
-0.044137	16.711021	-0.044137	-829.815857
-0.044037	16.706667	-0.044037	-829.821472
-0.043937	16.702311	-0.043937	-829.827087
-0.043837	16.697956	-0.043837	-829.832642
-0.043738	16.693602	-0.043738	-829.838257
-0.043638	16.689245	-0.043638	-829.843872
-0.043538	16.684891	-0.043538	-829.849426
-0.043438	16.680536	-0.043438	-829.855042
-0.043338	16.67618	-0.043338	-829.860657
-0.043238	16.671825	-0.043238	-829.866272
-0.043139	16.667471	-0.043139	-829.871826
-0.043039	16.663115	-0.043039	-829.877441
-0.042939	16.65876	-0.042939	-829.883057
-0.042839	16.654406	-0.042839	-829.888611
-0.042739	16.650049	-0.042739	-829.894226
-0.04264	16.645695	-0.04264	-829.899841
-0.04254	16.64134	-0.04254	-829.905396
-0.04244	16.636984	-0.04244	-829.911011
-0.04234	16.632629	-0.04234	-829.916626
-0.04224	16.628275	-0.04224	-829.922241
-0.04214	16.623919	-0.04214	-829.927795
-0.042041	16.619564	-0.042041	-829.933411
-0.041941	16.61521	-0.041941	-829.939026
-0.041841	16.610853	-0.041841	-829.94458
-0.041741	16.606499	-0.041741	-829.950195
-0.041641	16.602142	-0.041641	-829.955811
-0.041542	16.597788	-0.041542	-829.961365
-0.041442	16.593433	-0.041442	-829.96698
-0.041342	16.589079	-0.041342	-829.972595
-0.041242	16.584723	-0.041242	-829.97821
-0.041142	16.580368	-0.041142	-829.983765
-0.041042	16.576012	-0.041042	-829.98938
-0.040943	16.571657	-0.040943	-829.994995
-0.040843	16.567303	-0.040843	-830.000549
-0.040743	16.562946	-0.040743	-830.006165
-0.040643	16.558592	-0.040643	-830.01178
-0.040543	16.554237	-0.040543	-830.017334
-0.040444	16.549881	-0.040444	-830.022949
-0.040344	16.545527	-0.040344	-830.028564
-0.040244	16.541172	-0.040244	-830.03418
-0.040144	16.536816	-0.040144	-830.039734
-0.040044	16.532461	-0.040044	-830.045349
-0.039944	16.528622	-0.039944	-830.05011
-0.039845	16.525196	-0.039845	-830.054138
-0.039745	16.521769	-0.039745	-830.058167
-0.039645	16.518341	-0.039645	-830.062195
-0.039545	16.514915	-0.039545	-830.066223
-0.039445	16.511488	-0.039445	-830.070251
-0.039346	16.508062	-0.039346	-830.07428
-0.039246	16.504635	-0.039246	-830.078308
-0.039146	16.501209	-0.039146	-830.082336
-0.039046	16.497782	-0.039046	-830.086365
-0.038946	16.494356	-0.038946	-830.090393
-0.038846	16.490929	-0.038846	-830.094421
-0.038747	16.487503	-0.038747	-830.098389
-0.038647	16.484076	-0.038647	-830.102417
-0.038547	16.48065	-0.038547	-830.106445
-0.038447	16.477222	-0.038447	-830.110474
-0.038347	16.473797	-0.038347	-830.114502
-0.038248	16.470369	-0.038248	-830.11853
-0.038148	16.466944	-0.038148	-830.122559
-0.038048	16.463516	-0.038048	-830.126587
-0.037948	16.460089	-0.037948	-830.130615
-0.037848	16.456663	-0.037848	-830.134644
-0.037748	16.453236	-0.037748	-830.138672
-0.037649	16.44981	-0.037649	-830.1427
-0.037549	16.446383	-0.037549	-830.146729
-0.037449	16.442957	-0.037449	-830.150757
-0.037349	16.439529	-0.037349	-830.154785
-0.037249	16.436104	-0.037249	-830.158813
-0.037149	16.432676	-0.037149	-830.162842
-0.03705	16.429251	-0.03705	-830.16687
-0.03695	16.425823	-0.03695	-830.170898
-0.03685	16.422398	-0.03685	-830.174927
-0.03675	16.41897	-0.03675	-830.178955
-0.03665	16.415545	-0.03665	-830.182983
-0.036551	16.412117	-0.036551	-830.187012
-0.036451	16.408691	-0.036451	-830.19104
-0.036351	16.405264	-0.036351	-830.195068
-0.036251	16.401838	-0.036251	-830.199097
-0.036151	16.398411	-0.036151	-830.203125
-0.036051	16.394985	-0.036051	-830.207153
-0.035952	16.391558	-0.035952	-830.211182
-0.035852	16.38813	-0.035852	-830.21521
-0.035752	16.384705	-0.035752	-830.219238
-0.035652	16.381277	-0.035652	-830.223267
-0.035552	16.377851	-0.035552	-830.227295
-0.035453	16.374424	-0.035453	-830.231323
-0.035353	16.370998	-0.035353	-830.235352
-0.035253	16.367571	-0.035253	-830.23938
-0.035153	16.364145	-0.035153	-830.243408
-0.035053	16.360718	-0.035053	-830.247437
-0.034953	16.357292	-0.034953	-830.251465
-0.034854	16.353865	-0.034854	-830.255493
-0.034754	16.350439	-0.034754	-830.259521
-0.034654	16.347012	-0.034654	-830.26355
-0.034554	16.343586	-0.034554	-830.267578
-0.034454	16.340158	-0.034454	-830.271606
-0.034355	16.336733	-0.034355	-830.275635
-0.034255	16.333305	-0.034255	-830.279663
-0.034155	16.329878	-0.034155	-830.283691
-0.034055	16.326452	-0.034055	-830.28772
-0.033955	16.323025	-0.033955	-830.291748
-0.033855	16.319599	-0.033855	-830.295715
-0.033756	16.316172	-0.033756	-830.299744
-0.033656	16.312746	-0.033656	-830.303772
-0.033556	16.309319	-0.033556	-830.3078
-0.033456	16.305893	-0.033456	-830.311829
-0.033356	16.302465	-0.033356	-830.315857
-0.033257	16.29904	-0.033257	-830.319885
-0.033157	16.295612	-0.033157	-830.323914
-0.033057	16.292187	-0.033057	-830.327942
-0.032957	16.288759	-0.032957	-830.33197
-0.032857	16.285334	-0.032857	-830.335999
-0.032757	16.281906	-0.032757	-830.340027
-0.032658	16.278479	-0.032658	-830.344055
-0.032558	16.275053	-0.032558	-830.348083
-0.032458	16.271626	-0.032458	-830.352112
-0.032358	16.2682	-0.032358	-830.35614
-0.032258	16.264772	-0.032258	-830.360168
-0.032158	16.261347	-0.032158	-830.364197
-0.032059	16.257919	-0.032059	-830.368225
-0.031959	16.254494	-0.031959	-830.372253
-0.031859	16.251066	-0.031859	-830.376282
-0.031759	16.247641	-0.031759	-830.38031
-0.031659	16.244213	-0.031659	-830.384338
-0.03156	16.240788	-0.03156	-830.388367
-0.03146	16.23736	-0.03146	-830.392395
-0.03136	16.233934	-0.03136	-830.396423
-0.03126	16.230507	-0.03126	-830.400452
-0.03116	16.227081	-0.03116	-830.40448
-0.03106	16.223654	-0.03106	-830.408508
-0.030961	16.220228	-0.030961	-830.412537
-0.030861	16.216801	-0.030861	-830.416565
-0.030761	16.213373	-0.030761	-830.420593
-0.030661	16.209948	-0.030661	-830.424622
-0.030561	16.20652	-0.030561	-830.42865
-0.030462	16.203094	-0.030462	-830.432678
-0.030362	16.199667	-0.030362	-830.436707
-0.030262	16.196241	-0.030262	-830.440735
-0.030162	16.192814	-0.030162	-830.444763
-0.030062	16.189388	-0.030062	-830.448792
-0.029962	16.186243	-0.029962	-830.452698
-0.029863	16.183565	-0.029863	-830.456482
-0.029763	16.180887	-0.029763	-830.460205
-0.029663	16.178207	-0.029663	-830.463989
-0.029563	16.175529	-0.029563	-830.467712
-0.029463	16.172852	-0.029463	-830.471497
-0.029364	16.170174	-0.029364	-830.47522
-0.029264	16.167496	-0.029264	-830.479004
-0.029164	16.164816	-0.029164	-830.482727
-0.029064	16.162138	-0.029064	-830.486511
-0.028964	16.15946	-0.028964	-830.490234
-0.028864	16.156782	-0.028864	-830.494019
-0.028765	16.154104	-0.028765	-830.497742
-0.028665	16.151424	-0.028665	-830.501526
-0.028565	16.148746	-0.028565	-830.505249
-0.028465	16.146069	-0.028465	-830.509033
-0.028365	16.143391	-0.028365	-830.512756
-0.028266	16.140713	-0.028266	-830.516541
-0.028166	16.138035	-0.028166	-830.520264
-0.028066	16.135355	-0.028066	-830.524048
-0.027966	16.132677	-0.027966	-830.527771
-0.027866	16.129999	-0.027866	-830.531555
-0.027766	16.127321	-0.027766	-830.535278
-0.027667	16.124643	-0.027667	-830.539063
-0.027567	16.121964	-0.027567	-830.542786
-0.027467	16.119286	-0.027467	-830.54657
-0.027367	16.116608	-0.027367	-830.550293
-0.027267	16.11393	-0.027267	-830.554077
-0.027167	16.111252	-0.027167	-830.5578
-0.027068	16.108574	-0.027068	-830.561584
-0.026968	16.105894	-0.026968	-830.565308
-0.026868	16.103216	-0.026868	-830.569092
-0.026768	16.100538	-0.026768	-830.572815
-0.026668	16.09786	-0.026668	-830.576599
-0.026569	16.095182	-0.026569	-830.580322
-0.026469	16.092503	-0.026469	-830.584106
-0.026369	16.089825	-0.026369	-830.58783
-0.026269	16.087147	-0.026269	-830.591614
-0.026169	16.084469	-0.026169	-830.595337
-0.026069	16.081791	-0.026069	-830.599121
-0.02597	16.079111	-0.02597	-830.602844
-0.02587	16.076433	-0.02587	-830.606628
-0.02577	16.073755	-0.02577	-830.610352
-0.02567	16.071077	-0.02567	-830.614136
-0.02557	16.068399	-0.02557	-830.617859
-0.025471	16.065722	-0.025471	-830.621643
-0.025371	16.063042	-0.025371	-830.625366
-0.025271	16.060364	-0.025271	-830.62915
-0.025171	16.057686	-0.025171	-830.632874
-0.025071	16.055008	-0.025071	-830.636658
-0.024971	16.05233	-0.024971	-830.640381
-0.024872	16.049652	-0.024872	-830.644165
-0.024772	16.046972	-0.024772	-830.647888
-0.024672	16.044294	-0.024672	-830.651672
-0.024572	16.041616	-0.024572	-830.655396
-0.024472	16.038939	-0.024472	-830.65918
-0.024373	16.036261	-0.024373	-830.662903
-0.024273	16.033581	-0.024273	-830.666687
-0.024173	16.030903	-0.024173	-830.67041
-0.024073	16.028225	-0.024073	-830.674194
-0.023973	16.025547	-0.023973	-830.677917
-0.023873	16.022869	-0.023873	-830.681702
-0.023774	16.020189	-0.023774	-830.685425
-0.023674	16.017511	-0.023674	-830.689209
-0.023574	16.014833	-0.023574	-830.692932
-0.023474	16.012156	-0.023474	-830.696716
-0.023374	16.009478	-0.023374	-830.700439
-0.023275	16.0068	-0.023275	-830.704224
-0.023175	16.00412	-0.023175	-830.707947
-0.023075	16.001442	-0.023075	-830.711731
-0.022975	15.998764	-0.022975	-830.715454
-0.022875	15.996086	-0.022875	-830.719238
-0.022775	15.993407	-0.022775	-830.722961
-0.022676	15.990729	-0.022676	-830.726746
-0.022576	15.98805	-0.022576	-830.730469
-0.022476	15.985373	-0.022476	-830.734253
-0.022376	15.982695	-0.022376	-830.737976
-0.022276	15.980016	-0.022276	-830.74176
-0.022176	15.977338	-0.022176	-830.745483
-0.022077	15.97466	-0.022077	-830.749268
-0.021977	15.971981	-0.021977	-830.752991
-0.021877	15.969303	-0.021877	-830.756775
-0.021777	15.966625	-0.021777	-830.760498
-0.021677	15.963946	-0.021677	-830.764282
-0.021578	15.961268	-0.021578	-830.768005
-0.021478	15.95859	-0.021478	-830.77179
-0.021378	15.955912	-0.021378	-830.775513
-0.021278	15.953234	-0.021278	-830.779297
-0.021178	15.950555	-0.021178	-830.78302
-0.021078	15.947877	-0.021078	-830.786804
-0.020979	15.945199	-0.020979	-830.790527
-0.020879	15.94252	-0.020879	-830.794312
-0.020779	15.939842	-0.020779	-830.798035
-0.020679	15.937163	-0.020679	-830.801819
-0.020579	15.934485	-0.020579	-830.805542
-0.02048	15.931808	-0.02048	-830.809326
-0.02038	15.929129	-0.02038	-830.813049
-0.02028	15.926451	-0.02028	-830.816833
-0.02018	15.923773	-0.02018	-830.820618
-0.02008	15.921094	-0.02008	-830.824341
-0.01998	15.918209	-0.01998	-830.828186
-0.019881	15.914474	-0.019881	-830.832458
-0.019781	15.91074	-0.019781	-830.836792
-0.019681	15.907005	-0.019681	-830.841064
-0.019581	15.903271	-0.019581	-830.845337
-0.019481	15.899536	-0.019481	-830.84967
-0.019382	15.895802	-0.019382	-830.853943
-0.019282	15.892068	-0.019282	-830.858276
-0.019182	15.888333	-0.019182	-830.862549
-0.019082	15.884599	-0.019082	-830.866821
-0.018982	15.880864	-0.018982	-830.871155
-0.018882	15.87713	-0.018882	-830.875427
-0.018783	15.873395	-0.018783	-830.8797
-0.018683	15.86966	-0.018683	-830.884033
-0.018583	15.865927	-0.018583	-830.888306
-0.018483	15.862192	-0.018483	-830.892639
-0.018383	15.858458	-0.018383	-830.896912
-0.018284	15.854723	-0.018284	-830.901184
-0.018184	15.850988	-0.018184	-830.905518
-0.018084	15.847254	-0.018084	-830.90979
-0.017984	15.843519	-0.017984	-830.914124
-0.017884	15.839786	-0.017884	-830.918396
-0.017784	15.836051	-0.017784	-830.922668
-0.017685	15.832316	-0.017685	-830.927002
-0.017585	15.828582	-0.017585	-830.931274
-0.017485	15.824847	-0.017485	-830.935608
-0.017385	15.821113	-0.017385	-830.93988
-0.017285	15.817378	-0.017285	-830.944153
-0.017186	15.813643	-0.017186	-830.948486
-0.017086	15.80991	-0.017086	-830.952759
-0.016986	15.806175	-0.016986	-830.957092
-0.016886	15.802441	-0.016886	-830.961365
-0.016786	15.798706	-0.016786	-830.965637
-0.016686	15.794971	-0.016686	-830.969971
-0.016587	15.791237	-0.016587	-830.974243
-0.016487	15.787502	-0.016487	-830.978516
-0.016387	15.783769	-0.016387	-830.982849
-0.016287	15.780034	-0.016287	-830.987122
-0.016187	15.776299	-0.016187	-830.991455
-0.016087	15.772565	-0.016087	-830.995728
-0.015988	15.76883	-0.015988	-831
-0.015888	15.765096	-0.015888	-831.004333
-0.015788	15.761361	-0.015788	-831.008606
-0.015688	15.757627	-0.015688	-831.012939
-0.015588	15.753893	-0.015588	-831.017212
-0.015489	15.750158	-0.015489	-831.021484
-0.015389	15.746424	-0.015389	-831.025818
-0.015289	15.742689	-0.015289	-831.03009
-0.015189	15.738955	-0.015189	-831.034424
-0.015089	15.73522	-0.015089	-831.038696
-0.014989	15.731485	-0.014989	-831.042969
-0.01489	15.727752	-0.01489	-831.047302
-0.01479	15.724017	-0.01479	-831.051575
-0.01469	15.720283	-0.01469	-831.055908
-0.01459	15.716548	-0.01459	-831.060181
-0.01449	15.712813	-0.01449	-831.064453
-0.014391	15.709079	-0.014391	-831.068787
-0.014291	15.705344	-0.014291	-831.073059
-0.014191	15.70161	-0.014191	-831.077332
-0.014091	15.697876	-0.014091	-831.081665
-0.013991	15.694141	-0.013991	-831.085938
-0.013891	15.690407	-0.013891	-831.090271
-0.013792	15.686672	-0.013792	-831.094543
-0.013692	15.682938	-0.013692	-831.098816
-0.013592	15.679203	-0.013592	-831.103149
-0.013492	15.675468	-0.013492	-831.107422
-0.013392	15.671735	-0.013392	-831.111755
-0.013293	15.668	-0.013293	-831.116028
-0.013193	15.664266	-0.013193	-831.1203
-0.013093	15.660531	-0.013093	-831.124634
-0.012993	15.656796	-0.012993	-831.128906
-0.012893	15.653062	-0.012893	-831.13324
-0.012793	15.649327	-0.012793	-831.137512
-0.012694	15.645594	-0.012694	-831.141785
-0.012594	15.641859	-0.012594	-831.146118
-0.012494	15.638124	-0.012494	-831.150391
-0.012394	15.63439	-0.012394	-831.154724
-0.012294	15.630655	-0.012294	-831.158997
-0.012195	15.626921	-0.012195	-831.163269
-0.012095	15.623186	-0.012095	-831.167603
-0.011995	15.619452	-0.011995	-831.171875
-0.011895	15.615718	-0.011895	-831.176208
-0.011795	15.611983	-0.011795	-831.180481
-0.011695	15.608249	-0.011695	-831.184753
-0.011596	15.604514	-0.011596	-831.189087
-0.011496	15.60078	-0.011496	-831.193359
-0.011396	15.597046	-0.011396	-831.197632
-0.011296	15.593311	-0.011296	-831.201965
-0.011196	15.589577	-0.011196	-831.206238
-0.011096	15.585842	-0.011096	-831.210571
-0.010997	15.582108	-0.010997	-831.214844
-0.010897	15.578373	-0.010897	-831.219116
-0.010797	15.574638	-0.010797	-831.22345
-0.010697	15.570904	-0.010697	-831.227722
-0.010597	15.56717	-0.010597	-831.232056
-0.010498	15.563436	-0.010498	-831.236328
-0.010398	15.559701	-0.010398	-831.240601
-0.010298	15.555966	-0.010298	-831.244934
-0.010198	15.552232	-0.010198	-831.249207
-0.010098	15.548497	-0.010098	-831.25354
-0.009998	15.542515	-0.009998	-831.135864
-0.009899	15.39189	-0.009899	-823.170166
-0.009799	15.241253	-0.009799	-815.203857
-0.009699	15.090616	-0.009699	-807.237549
-0.009599	14.939991	-0.009599	-799.27179
-0.009499	14.789354	-0.009499	-791.305481
-0.0094	14.638729	-0.0094	-783.339783
-0.0093	14.488092	-0.0093	-775.373474
-0.0092	14.337456	-0.0092	-767.407166
-0.0091	14.186831	-0.0091	-759.441467
-0.009	14.036194	-0.009	-751.475159
-0.0089	13.885568	-0.0089	-743.509399
-0.008801	13.734931	-0.008801	-735.543091
-0.008701	13.584294	-0.008701	-727.576782
-0.008601	13.433669	-0.008601	-719.611084
-0.008501	13.283032	-0.008501	-711.644775
-0.008401	13.132407	-0.008401	-703.679077
-0.008302	12.981771	-0.008302	-695.712769
-0.008202	12.831134	-0.008202	-687.74646
-0.008102	12.680509	-0.008102	-679.780701
-0.008002	12.529872	-0.008002	-671.814392
-0.007902	12.379247	-0.007902	-663.848694
-0.007802	12.22861	-0.007802	-655.882385
-0.007703	12.077973	-0.007703	-647.916077
-0.007603	11.927348	-0.007603	-639.950378
-0.007503	11.776711	-0.007503	-631.98407
-0.007403	11.626086	-0.007403	-624.018372
-0.007303	11.47545	-0.007303	-616.052063
-0.007204	11.324813	-0.007204	-608.085754
-0.007104	11.174187	-0.007104	-600.119995
-0.007004	11.02355	-0.007004	-592.153687
-0.006904	10.872925	-0.006904	-584.187988
-0.006804	10.722288	-0.006804	-576.22168
-0.006704	10.571651	-0.006704	-568.255371
-0.006605	10.421026	-0.006605	-560.289673
-0.006505	10.27039	-0.006505	-552.323364
-0.006405	10.119764	-0.006405	-544.357605
-0.006305	9.969128	-0.006305	-536.391296
-0.006205	9.818491	-0.006205	-528.424988
-0.006105	9.667866	-0.006105	-520.45929
-0.006006	9.517229	-0.006006	-512.492981
-0.005906	9.366604	-0.005906	-504.527252
-0.005806	9.215967	-0.005806	-496.560944
-0.005706	9.065331	-0.005706	-488.594635
-0.005606	8.914705	-0.005606	-480.628937
-0.005507	8.764069	-0.005507	-472.662628
-0.005407	8.613442	-0.005407	-464.696899
-0.005307	8.462806	-0.005307	-456.730591
-0.005207	8.312169	-0.005207	-448.764282
-0.005107	8.161544	-0.005107	-440.798584
-0.005007	8.010907	-0.005007	-432.832275
-0.004908	7.860282	-0.004908	-424.866547
-0.004808	7.709645	-0.004808	-416.900238
-0.004708	7.559009	-0.004708	-408.933929
-0.004608	7.408383	-0.004608	-400.968201
-0.004508	7.257747	-0.004508	-393.001892
-0.004409	7.107121	-0.004409	-385.036194
-0.004309	6.956485	-0.004309	-377.069885
-0.004209	6.805848	-0.004209	-369.103577
-0.004109	6.655222	-0.004109	-361.137848
-0.004009	6.504586	-0.004009	-353.171539
-0.003909	6.353961	-0.003909	-345.205841
-0.00381	6.203324	-0.00381	-337.239502
-0.00371	6.052687	-0.00371	-329.273193
-0.00361	5.902062	-0.00361	-321.307495
-0.00351	5.751425	-0.00351	-313.341187
-0.00341	5.6008	-0.00341	-305.375458
-0.003311	5.450163	-0.003311	-297.409149
-0.003211	5.299527	-0.003211	-289.442841
-0.003111	5.148901	-0.003111	-281.477142
-0.003011	4.998264	-0.003011	-273.510834
-0.002911	4.847639	-0.002911	-265.545105
-0.002811	4.697002	-0.002811	-257.578796
-0.002712	4.546366	-0.002712	-249.612488
-0.002612	4.395741	-0.002612	-241.646774
-0.002512	4.245104	-0.002512	-233.680466
-0.002412	4.094478	-0.002412	-225.714752
-0.002312	3.943842	-0.002312	-217.748444
-0.002213	3.793205	-0.002213	-209.78212
-0.002113	3.64258	-0.002113	-201.816406
-0.002013	3.491943	-0.002013	-193.850098
-0.001913	3.341318	-0.001913	-185.884384
-0.001813	3.190681	-0.001813	-177.918076
-0.001713	3.040044	-0.001713	-169.951767
-0.001614	2.889419	-0.001614	-161.986053
-0.001514	2.738782	-0.001514	-154.019745
-0.001414	2.588157	-0.001414	-146.054031
-0.001314	2.43752	-0.001314	-138.087723
-0.001214	2.286884	-0.001214	-130.121414
-0.001115	2.136258	-0.001115	-122.155693
-0.001015	1.985621	-0.001015	-114.189384
-0.000915	1.834996	-0.000915	-106.223663
-0.000815	1.684359	-0.000815	-98.257355
-0.000715	1.533723	-0.000715	-90.291046
-0.000615	1.383097	-0.000615	-82.325333
-0.000516	1.232461	-0.000516	-74.359024
-0.000416	1.081835	-0.000416	-66.393303
-0.000316	0.931199	-0.000316	-58.426998
-0.000216	0.780562	-0.000216	-50.460686
-0.000116	0.629937	-0.000116	-42.494972
-0.000016	0.4793	-0.000016	-34.528664
0.000083	0.449867	0.000083	-32.936726
0.000183	0.444401	0.000183	-32.605274
0.000283	0.438935	0.000283	-32.273823
0.000383	0.43347	0.000383	-31.942398
0.000483	0.428004	0.000483	-31.610947
0.000582	0.422538	0.000582	-31.27952
0.000682	0.417072	0.000682	-30.948071
0.000782	0.411606	0.000782	-30.616619
0.000882	0.406141	0.000882	-30.285192
0.000982	0.400675	0.000982	-29.953743
0.001082	0.39521	0.001082	-29.622316
0.001181	0.389744	0.001181	-29.290865
0.001281	0.384278	0.001281	-28.959415
0.001381	0.378812	0.001381	-28.627989
0.001481	0.373346	0.001481	-28.296537
0.001581	0.367881	0.001581	-27.965113
0.00168	0.362415	0.00168	-27.633661
0.00178	0.356949	0.00178	-27.30221
0.00188	0.351484	0.00188	-26.970785
0.00198	0.346018	0.00198	-26.639334
0.00208	0.340552	0.00208	-26.307907
0.00218	0.335086	0.00218	-25.976458
0.002279	0.32962	0.002279	-25.645006
0.002379	0.324155	0.002379	-25.31358
0.002479	0.318689	0.002479	-24.98213
0.002579	0.313223	0.002579	-24.650703
0.002679	0.307758	0.002679	-24.319252
0.002778	0.302292	0.002778	-23.987803
0.002878	0.296826	0.002878	-23.656376
0.002978	0.29136	0.002978	-23.324924
0.003078	0.285895	0.003078	-22.9935
0.003178	0.280429	0.003178	-22.662048
0.003278	0.274963	0.003278	-22.330597
0.003377	0.269497	0.003377	-21.999172
0.003477	0.264032	0.003477	-21.667721
0.003577	0.258566	0.003577	-21.336294
0.003677	0.2531	0.003677	-21.004845
0.003777	0.247634	0.003777	-20.673393
0.003876	0.242169	0.003876	-20.341969
0.003976	0.236703	0.003976	-20.010517
0.004076	0.231237	0.004076	-19.67909
0.004176	0.225771	0.004176	-19.347641
0.004276	0.220306	0.004276	-19.01619
0.004376	0.21484	0.004376	-18.684763
0.004475	0.209374	0.004475	-18.353313
0.004575	0.203909	0.004575	-18.021887
0.004675	0.198443	0.004675	-17.690435
0.004775	0.192977	0.004775	-17.358986
0.004875	0.187511	0.004875	-17.027559
0.004975	0.182045	0.004975	-16.696108
0.005074	0.17658	0.005074	-16.364683
0.005174	0.171114	0.005174	-16.033232
0.005274	0.165648	0.005274	-15.701781
0.005374	0.160182	0.005374	-15.37033
0.005474	0.154717	0.005474	-15.038929
0.005573	0.149251	0.005573	-14.707479
0.005673	0.143785	0.005673	-14.376027
0.005773	0.138319	0.005773	-14.044577
0.005873	0.132854	0.005873	-13.713126
0.005973	0.127388	0.005973	-13.381724
0.006073	0.121923	0.006073	-13.050274
0.006172	0.116457	0.006172	-12.718823
0.006272	0.110991	0.006272	-12.387372
0.006372	0.105525	0.006372	-12.055922
0.006472	0.10006	0.006472	-11.724521
0.006572	0.094594	0.006572	-11.393069
0.006671	0.089128	0.006671	-11.061619
0.006771	0.083662	0.006771	-10.730168
0.006871	0.078196	0.006871	-10.398718
0.006971	0.072731	0.006971	-10.067316
0.007071	0.067265	0.007071	-9.735866
0.007171	0.061799	0.007171	-9.404415
0.00727	0.056333	0.00727	-9.072964
0.00737	0.050867	0.00737	-8.741513
0.00747	0.045402	0.00747	-8.410112
0.00757	0.039936	0.00757	-8.078661
0.00767	0.034471	0.00767	-7.747211
0.007769	0.029005	0.007769	-7.41576
0.007869	0.023539	0.007869	-7.084309
0.007969	0.018074	0.007969	-6.752908
0.008069	0.012608	0.008069	-6.421457
0.008169	0.007142	0.008169	-6.090006
0.008269	0.001676	0.008269	-5.758555
0.008368	-0.00379	0.008368	-5.427105
0.008468	-0.009255	0.008468	-5.095704
0.008568	-0.014721	0.008568	-4.764253
0.008668	-0.020187	0.008668	-4.432802
0.008768	-0.025653	0.008768	-4.101351
0.008867	-0.031119	0.008867	-3.769901
0.008967	-0.036584	0.008967	-3.438499
0.009067	-0.04205	0.009067	-3.107049
0.009167	-0.047516	0.009167	-2.775598
0.009267	-0.052981	0.009267	-2.444147
0.009367	-0.058447	0.009367	-2.112696
0.009466	-0.063912	0.009466	-1.781295
0.009566	-0.069378	0.009566	-1.449844
0.009666	-0.074844	0.009666	-1.118394
0.009766	-0.08031	0.009766	-0.786943
0.009866	-0.085776	0.009866	-0.455492
0.009966	-0.091241	0.009966	-0.124091
0.010065	-0.093811	0.010065	-0.010258
0.010165	-0.094852	0.010165	-0.01134
0.010265	-0.095892	0.010265	-0.012423
0.010365	-0.096933	0.010365	-0.013505
0.010465	-0.097973	0.010465	-0.014587
0.010564	-0.099014	0.010564	-0.015669
0.010664	-0.100054	0.010664	-0.016751
0.010764	-0.101095	0.010764	-0.017833
0.010864	-0.102135	0.010864	-0.018915
0.010964	-0.103176	0.010964	-0.019997
0.011064	-0.104216	0.011064	-0.02108
0.011163	-0.105257	0.011163	-0.022162
0.011263	-0.106297	0.011263	-0.023244
0.011363	-0.107338	0.011363	-0.024326
0.011463	-0.108378	0.011463	-0.025408
0.011563	-0.109419	0.011563	-0.02649
0.011662	-0.110459	0.011662	-0.027573
0.011762	-0.1115	0.011762	-0.028655
0.011862	-0.11254	0.011862	-0.029737
0.011962	-0.113581	0.011962	-0.030819
0.012062	-0.114621	0.012062	-0.031901
0.012162	-0.115662	0.012162	-0.032983
0.012261	-0.116703	0.012261	-0.034066
0.012361	-0.117743	0.012361	-0.035148
0.012461	-0.118783	0.012461	-0.03623
0.012561	-0.119824	0.012561	-0.037312
0.012661	-0.120865	0.012661	-0.038394
0.01276	-0.121905	0.01276	-0.039476
0.01286	-0.122946	0.01286	-0.040558
0.01296	-0.123986	0.01296	-0.04164
0.01306	-0.125027	0.01306	-0.042723
0.01316	-0.126067	0.01316	-0.043805
0.01326	-0.127108	0.01326	-0.044887
0.013359	-0.128148	0.013359	-0.045969
0.013459	-0.129189	0.013459	-0.047051
0.013559	-0.130229	0.013559	-0.048133
0.013659	-0.13127	0.013659	-0.049216
0.013759	-0.13231	0.013759	-0.050298
0.013858	-0.133351	0.013858	-0.05138
0.013958	-0.134391	0.013958	-0.052462
0.014058	-0.135432	0.014058	-0.053544
0.014158	-0.136472	0.014158	-0.054626
0.014258	-0.137513	0.014258	-0.055708
0.014358	-0.138554	0.014358	-0.056791
0.014457	-0.139594	0.014457	-0.057873
0.014557	-0.140634	0.014557	-0.058955
0.014657	-0.141675	0.014657	-0.060037
0.014757	-0.142716	0.014757	-0.061119
0.014857	-0.143756	0.014857	-0.062201
0.014956	-0.144797	0.014956	-0.063283
0.015056	-0.145837	0.015056	-0.064366
0.015156	-0.146878	0.015156	-0.065448
0.015256	-0.147918	0.015256	-0.06653
0.015356	-0.148959	0.015356	-0.067612
0.015456	-0.149999	0.015456	-0.068694
0.015555	-0.15104	0.015555	-0.069776
0.015655	-0.15208	0.015655	-0.070858
0.015755	-0.153121	0.015755	-0.071941
0.015855	-0.154161	0.015855	-0.073023
0.015955	-0.155202	0.015955	-0.074105
0.016055	-0.156242	0.016055	-0.075187
0.016154	-0.157283	0.016154	-0.076269
0.016254	-0.158323	0.016254	-0.077351
0.016354	-0.159364	0.016354	-0.078434
0.016454	-0.160404	0.016454	-0.079516
0.016554	-0.161445	0.016554	-0.080598
0.016653	-0.162485	0.016653	-0.08168
0.016753	-0.163526	0.016753	-0.082762
0.016853	-0.164567	0.016853	-0.083844
0.016953	-0.165607	0.016953	-0.084926
0.017053	-0.166648	0.017053	-0.086008
0.017153	-0.167688	0.017153	-0.087091
0.017252	-0.168729	0.017252	-0.088173
0.017352	-0.169769	0.017352	-0.089255
0.017452	-0.17081	0.017452	-0.090337
0.017552	-0.17185	0.017552	-0.091419
0.017652	-0.172891	0.017652	-0.092501
0.017751	-0.173931	0.017751	-0.093584
0.017851	-0.174972	0.017851	-0.094666
0.017951	-0.176012	0.017951	-0.095748
0.018051	-0.177053	0.018051	-0.09683
0.018151	-0.178093	0.018151	-0.097912
0.018251	-0.179134	0.018251	-0.098994
0.01835	-0.180174	0.01835	-0.100076
0.01845	-0.181215	0.01845	-0.101159
0.01855	-0.182255	0.01855	-0.102241
0.01865	-0.183296	0.01865	-0.103323
0.01875	-0.184336	0.01875	-0.104405
0.018849	-0.185377	0.018849	-0.105487
0.018949	-0.186417	0.018949	-0.106569
0.019049	-0.187458	0.019049	-0.107651
0.019149	-0.188498	0.019149	-0.108734
0.019249	-0.189539	0.019249	-0.109816
0.019349	-0.19058	0.019349	-0.110898
0.019448	-0.19162	0.019448	-0.11198
0.019548	-0.192661	0.019548	-0.113062
0.019648	-0.193701	0.019648	-0.114144
0.019748	-0.194742	0.019748	-0.115227
0.019848	-0.195782	0.019848	-0.116309
0.019947	-0.196823	0.019947	-0.117391
0.020047	-0.19813	0.020047	-0.118561
0.020147	-0.199734	0.020147	-0.119829
0.020247	-0.201338	0.020247	-0.121097
0.020347	-0.202942	0.020347	-0.122365
0.020447	-0.204546	0.020447	-0.123633
0.020546	-0.20615	0.020546	-0.124901
0.020646	-0.207754	0.020646	-0.126169
0.020746	-0.209358	0.020746	-0.127437
0.020846	-0.210962	0.020846	-0.128705
0.020946	-0.212566	0.020946	-0.129973
0.021046	-0.21417	0.021046	-0.131241
0.021145	-0.215774	0.021145	-0.132509
0.021245	-0.217378	0.021245	-0.133777
0.021345	-0.218982	0.021345	-0.135045
0.021445	-0.220586	0.021445	-0.136313
0.021545	-0.22219	0.021545	-0.137581
0.021644	-0.223794	0.021644	-0.138849
0.021744	-0.225398	0.021744	-0.140117
0.021844	-0.227002	0.021844	-0.141385
0.021944	-0.228606	0.021944	-0.142653
0.022044	-0.23021	0.022044	-0.143921
0.022144	-0.231814	0.022144	-0.145189
0.022243	-0.233418	0.022243	-0.146457
0.022343	-0.235023	0.022343	-0.147725
0.022443	-0.236626	0.022443	-0.148993
0.022543	-0.23823	0.022543	-0.150261
0.022643	-0.239834	0.022643	-0.151529
0.022742	-0.241438	0.022742	-0.152797
0.022842	-0.243043	0.022842	-0.154065
0.022942	-0.244646	0.022942	-0.155333
0.023042	-0.24625	0.023042	-0.156601
0.023142	-0.247854	0.023142	-0.157869
0.023242	-0.249458	0.023242	-0.159137
0.023341	-0.251063	0.023341	-0.160405
0.023441	-0.252666	0.023441	-0.161673
0.023541	-0.25427	0.023541	-0.162941
0.023641	-0.255874	0.023641	-0.164209
0.023741	-0.257479	0.023741	-0.165477
0.02384	-0.259083	0.02384	-0.166746
0.02394	-0.260686	0.02394	-0.168013
0.02404	-0.26229	0.02404	-0.169281
0.02414	-0.263894	0.02414	-0.170549
0.02424	-0.265499	0.02424	-0.171818
0.02434	-0.267103	0.02434	-0.173086
0.024439	-0.268706	0.024439	-0.174353
0.024539	-0.27031	0.024539	-0.175622
0.024639	-0.271915	0.024639	-0.17689
0.024739	-0.273519	0.024739	-0.178158
0.024839	-0.275123	0.024839	-0.179426
0.024938	-0.276726	0.024938	-0.180694
0.025038	-0.278331	0.025038	-0.181962
0.025138	-0.279935	0.025138	-0.18323
0.025238	-0.281539	0.025238	-0.184498
0.025338	-0.283143	0.025338	-0.185766
0.025438	-0.284746	0.025438	-0.187034
0.025537	-0.286351	0.025537	-0.188302
0.025637	-0.287955	0.025637	-0.18957
0.025737	-0.289559	0.025737	-0.190838
0.025837	-0.291163	0.025837	-0.192106
0.025937	-0.292766	0.025937	-0.193374
0.026037	-0.294371	0.026037	-0.194642
0.026136	-0.295975	0.026136	-0.19591
0.026236	-0.297579	0.026236	-0.197178
0.026336	-0.299183	0.026336	-0.198446
0.026436	-0.300787	0.026436	-0.199714
0.026536	-0.302391	0.026536	-0.200982
0.026635	-0.303995	0.026635	-0.20225
0.026735	-0.305599	0.026735	-0.203518
0.026835	-0.307203	0.026835	-0.204786
0.026935	-0.308807	0.026935	-0.206054
0.027035	-0.310411	0.027035	-0.207322
0.027135	-0.312015	0.027135	-0.20859
0.027234	-0.313619	0.027234	-0.209858
0.027334	-0.315223	0.027334	-0.211126
0.027434	-0.316827	0.027434	-0.212394
0.027534	-0.318431	0.027534	-0.213662
0.027634	-0.320035	0.027634	-0.21493
0.027733	-0.321639	0.027733	-0.216198
0.027833	-0.323243	0.027833	-0.217466
0.027933	-0.324847	0.027933	-0.218734
0.028033	-0.326451	0.028033	-0.220002
0.028133	-0.328055	0.028133	-0.22127
0.028233	-0.329659	0.028233	-0.222538
0.028332	-0.331263	0.028332	-0.223806
0.028432	-0.332867	0.028432	-0.225074
0.028532	-0.334471	0.028532	-0.226342
0.028632	-0.336075	0.028632	-0.22761
0.028732	-0.337679	0.028732	-0.228878
0.028831	-0.339283	0.028831	-0.230146
0.028931	-0.340887	0.028931	-0.231414
0.029031	-0.342491	0.029031	-0.232682
0.029131	-0.344095	0.029131	-0.23395
0.029231	-0.345699	0.029231	-0.235218
0.029331	-0.347303	0.029331	-0.236486
0.02943	-0.348907	0.02943	-0.237754
0.02953	-0.350511	0.02953	-0.239022
0.02963	-0.352115	0.02963	-0.24029
0.02973	-0.353719	0.02973	-0.241558
0.02983	-0.355323	0.02983	-0.242826
0.029929	-0.356927	0.029929	-0.244094
0.030029	-0.358522	0.030029	-0.24544
0.030129	-0.360097	0.030129	-0.246974
0.030229	-0.361672	0.030229	-0.248507
0.030329	-0.363248	0.030329	-0.250041
0.030429	-0.364822	0.030429	-0.251574
0.030528	-0.366398	0.030528	-0.253108
0.030628	-0.367973	0.030628	-0.254641
0.030728	-0.369548	0.030728	-0.256175
0.030828	-0.371123	0.030828	-0.257708
0.030928	-0.372698	0.030928	-0.259242
0.031028	-0.374273	0.031028	-0.260775
0.031127	-0.375848	0.031127	-0.262309
0.031227	-0.377423	0.031227	-0.263843
0.031327	-0.378998	0.031327	-0.265376
0.031427	-0.380573	0.031427	-0.26691
0.031527	-0.382148	0.031527	-0.268443
0.031626	-0.383723	0.031626	-0.269977
0.031726	-0.385298	0.031726	-0.27151
0.031826	-0.386873	0.031826	-0.273044
0.031926	-0.388448	0.031926	-0.274577
0.032026	-0.390023	0.032026	-0.276111
0.032126	-0.391599	0.032126	-0.277644
0.032225	-0.393174	0.032225	-0.279178
0.032325	-0.394749	0.032325	-0.280712
0.032425	-0.396324	0.032425	-0.282245
0.032525	-0.397899	0.032525	-0.283778
0.032625	-0.399474	0.032625	-0.285312
0.032724	-0.401049	0.032724	-0.286846
0.032824	-0.402624	0.032824	-0.288379
0.032924	-0.404199	0.032924	-0.289913
0.033024	-0.405774	0.033024	-0.291446
0.033124	-0.407349	0.033124	-0.29298
0.033224	-0.408924	0.033224	-0.294513
0.033323	-0.410499	0.033323	-0.296047
0.033423	-0.412074	0.033423	-0.29758
0.033523	-0.413649	0.033523	-0.299114
0.033623	-0.415224	0.033623	-0.300647
0.033723	-0.4168	0.033723	-0.302181
0.033822	-0.418374	0.033822	-0.303714
0.033922	-0.41995	0.033922	-0.305248
0.034022	-0.421525	0.034022	-0.306781
0.034122	-0.4231	0.034122	-0.308315
0.034222	-0.424675	0.034222	-0.309849
0.034322	-0.42625	0.034322	-0.311382
0.034421	-0.427825	0.034421	-0.312916
0.034521	-0.4294	0.034521	-0.314449
0.034621	-0.430975	0.034621	-0.315983
0.034721	-0.43255	0.034721	-0.317516
0.034821	-0.434125	0.034821	-0.31905
0.03492	-0.4357	0.03492	-0.320583
0.03502	-0.437275	0.03502	-0.322117
0.03512	-0.43885	0.03512	-0.32365
0.03522	-0.440425	0.03522	-0.325184
0.03532	-0.442	0.03532	-0.326717
0.03542	-0.443575	0.03542	-0.328251
0.035519	-0.445151	0.035519	-0.329784
0.035619	-0.446726	0.035619	-0.331318
0.035719	-0.448301	0.035719	-0.332852
0.035819	-0.449876	0.035819	-0.334385
0.035919	-0.451451	0.035919	-0.335919
0.036018	-0.453026	0.036018	-0.337452
0.036118	-0.454601	0.036118	-0.338986
0.036218	-0.456176	0.036218	-0.340519
0.036318	-0.457751	0.036318	-0.342053
0.036418	-0.459326	0.036418	-0.343586
0.036518	-0.460901	0.036518	-0.34512
0.036617	-0.462476	0.036617	-0.346653
0.036717	-0.464051	0.036717	-0.348187
0.036817	-0.465626	0.036817	-0.34972
0.036917	-0.467201	0.036917	-0.351254
0.037017	-0.468776	0.037017	-0.352787
0.037117	-0.470352	0.037117	-0.354321
0.037216	-0.471927	0.037216	-0.355855
0.037316	-0.473502	0.037316	-0.357388
0.037416	-0.475077	0.037416	-0.358922
0.037516	-0.476652	0.037516	-0.360455
0.037616	-0.478227	0.037616	-0.361989
0.037715	-0.479802	0.037715	-0.363522
0.037815	-0.481377	0.037815	-0.365056
0.037915	-0.482952	0.037915	-0.366589
0.038015	-0.484527	0.038015	-0.368123
0.038115	-0.486102	0.038115	-0.369656
0.038215	-0.487677	0.038215	-0.37119
0.038314	-0.489252	0.038314	-0.372723
0.038414	-0.490827	0.038414	-0.374257
0.038514	-0.492402	0.038514	-0.375791
0.038614	-0.493977	0.038614	-0.377324
0.038714	-0.495553	0.038714	-0.378858
0.038813	-0.497127	0.038813	-0.380391
0.038913	-0.498703	0.038913	-0.381925
0.039013	-0.500278	0.039013	-0.383458
0.039113	-0.501853	0.039113	-0.384992
0.039213	-0.503428	0.039213	-0.386525
0.039313	-0.505003	0.039313	-0.388059
0.039412	-0.506578	0.039412	-0.389592
0.039512	-0.508153	0.039512	-0.391126
0.039612	-0.509728	0.039612	-0.392659
0.039712	-0.511303	0.039712	-0.394193
0.039812	-0.512878	0.039812	-0.395726
0.039911	-0.514453	0.039911	-0.39726
0.040011	-0.515942	0.040011	-0.398778
0.040111	-0.516756	0.040111	-0.400176
0.040211	-0.517569	0.040211	-0.401573
0.040311	-0.518383	0.040311	-0.402971
0.040411	-0.519196	0.040411	-0.404368
0.04051	-0.52001	0.04051	-0.405766
0.04061	-0.520823	0.04061	-0.407164
0.04071	-0.521637	0.04071	-0.408561
0.04081	-0.52245	0.04081	-0.409959
0.04091	-0.523264	0.04091	-0.411356
0.041009	-0.524077	0.041009	-0.412754
0.041109	-0.524891	0.041109	-0.414152
0.041209	-0.525705	0.041209	-0.415549
0.041309	-0.526518	0.041309	-0.416947
0.041409	-0.527331	0.041409	-0.418344
0.041509	-0.528145	0.041509	-0.419742
0.041608	-0.528959	0.041608	-0.421139
0.041708	-0.529772	0.041708	-0.422537
0.041808	-0.530586	0.041808	-0.423934
0.041908	-0.531399	0.041908	-0.425332
0.042008	-0.532213	0.042008	-0.42673
0.042108	-0.533026	0.042108	-0.428127
0.042207	-0.53384	0.042207	-0.429525
0.042307	-0.534653	0.042307	-0.430922
0.042407	-0.535467	0.042407	-0.43232
0.042507	-0.53628	0.042507	-0.433718
0.042607	-0.537094	0.042607	-0.435115
0.042706	-0.537907	0.042706	-0.436513
0.042806	-0.538721	0.042806	-0.43791
0.042906	-0.539534	0.042906	-0.439308
0.043006	-0.540348	0.043006	-0.440705
0.043106	-0.541162	0.043106	-0.442103
0.043206	-0.541975	0.043206	-0.443501
0.043305	-0.542789	0.043305	-0.444898
0.043405	-0.543602	0.043405	-0.446296
0.043505	-0.544416	0.043505	-0.447693
0.043605	-0.545229	0.043605	-0.449091
0.043705	-0.546043	0.043705	-0.450489
0.043804	-0.546856	0.043804	-0.451886
0.043904	-0.54767	0.043904	-0.453284
0.044004	-0.548483	0.044004	-0.454681
0.044104	-0.549297	0.044104	-0.456079
0.044204	-0.55011	0.044204	-0.457476
0.044304	-0.550924	0.044304	-0.458874
0.044403	-0.551737	0.044403	-0.460272
0.044503	-0.552551	0.044503	-0.461669
0.044603	-0.553365	0.044603	-0.463067
0.044703	-0.554178	0.044703	-0.464464
0.044803	-0.554992	0.044803	-0.465862
0.044902	-0.555805	0.044902	-0.467259
0.045002	-0.556619	0.045002	-0.468657
0.045102	-0.557432	0.045102	-0.470055
0.045202	-0.558246	0.045202	-0.471452
0.045302	-0.559059	0.045302	-0.47285
0.045402	-0.559873	0.045402	-0.474247
0.045501	-0.560686	0.045501	-0.475645
0.045601	-0.5615	0.045601	-0.477043
0.045701	-0.562313	0.045701	-0.47844
0.045801	-0.563127	0.045801	-0.479838
0.045901	-0.56394	0.045901	-0.481235
0.046	-0.564754	0.046	-0.482633
0.0461	-0.565567	0.0461	-0.48403
0.0462	-0.566381	0.0462	-0.485428
0.0463	-0.567195	0.0463	-0.486825
0.0464	-0.568008	0.0464	-0.488223
0.0465	-0.568822	0.0465	-0.489621
0.046599	-0.569635	0.046599	-0.491018
0.046699	-0.570449	0.046699	-0.492416
0.046799	-0.571262	0.046799	-0.493813
0.046899	-0.572076	0.046899	-0.495211
0.046999	-0.572889	0.046999	-0.496609
0.047099	-0.573703	0.047099	-0.498006
0.047198	-0.574516	0.047198	-0.499404
0.047298	-0.57533	0.047298	-0.500801
0.047398	-0.576143	0.047398	-0.502199
0.047498	-0.576957	0.047498	-0.503596
0.047598	-0.57777	0.047598	-0.504994
0.047697	-0.578584	0.047697	-0.506392
0.047797	-0.579397	0.047797	-0.507789
0.047897	-0.580211	0.047897	-0.509187
0.047997	-0.581025	0.047997	-0.510584
0.048097	-0.581838	0.048097	-0.511982
0.048197	-0.582652	0.048197	-0.51338
0.048296	-0.583465	0.048296	-0.514777
0.048396	-0.584279	0.048396	-0.516175
0.048496	-0.585092	0.048496	-0.517572
0.048596	-0.585906	0.048596	-0.51897
0.048696	-0.586719	0.048696	-0.520368
0.048795	-0.587533	0.048795	-0.521765
0.048895	-0.588346	0.048895	-0.523162
0.048995	-0.58916	0.048995	-0.52456
0.049095	-0.589973	0.049095	-0.525958
0.049195	-0.590787	0.049195	-0.527355
0.049295	-0.5916	0.049295	-0.528753
0.049394	-0.592414	0.049394	-0.53015
0.049494	-0.593228	0.049494	-0.531548
0.049594	-0.594041	0.049594	-0.532946
0.049694	-0.594855	0.049694	-0.534343
0.049794	-0.595668	0.049794	-0.535741
0.049893	-0.596482	0.049893	-0.537138
0.049993	-0.597295	0.049993	-0.538536
0.050093	-0.597708	0.050093	-0.539508
0.050193	-0.598091	0.050193	-0.540449
0.050293	-0.598474	0.050293	-0.541389
0.050393	-0.598858	0.050393	-0.54233
0.050492	-0.599241	0.050492	-0.543271
0.050592	-0.599625	0.050592	-0.544212
0.050692	-0.600008	0.050692	-0.545153
0.050792	-0.600391	0.050792	-0.546094
0.050892	-0.600775	0.050892	-0.547035
0.050991	-0.601158	0.050991	-0.547976
0.051091	-0.601542	0.051091	-0.548917
0.051191	-0.601925	0.051191	-0.549858
0.051291	-0.602308	0.051291	-0.550798
0.051391	-0.602692	0.051391	-0.551739
0.051491	-0.603075	0.051491	-0.55268
0.05159	-0.603459	0.05159	-0.553621
0.05169	-0.603842	0.05169	-0.554562
0.05179	-0.604226	0.05179	-0.555503
0.05189	-0.604609	0.05189	-0.556444
0.05199	-0.604992	0.05199	-0.557385
0.05209	-0.605376	0.05209	-0.558326
0.052189	-0.605759	0.052189	-0.559267
0.052289	-0.606143	0.052289	-0.560207
0.052389	-0.606526	0.052389	-0.561148
0.052489	-0.606909	0.052489	-0.562089
0.052589	-0.607293	0.052589	-0.56303
0.052688	-0.607676	0.052688	-0.563971
0.052788	-0.60806	0.052788	-0.564912
0.052888	-0.608443	0.052888	-0.565853
0.052988	-0.608826	0.052988	-0.566794
0.053088	-0.60921	0.053088	-0.567735
0.053188	-0.609593	0.053188	-0.568676
0.053287	-0.609977	0.053287	-0.569616
0.053387	-0.61036	0.053387	-0.570557
0.053487	-0.610743	0.053487	-0.571498
0.053587	-0.611127	0.053587	-0.572439
0.053687	-0.61151	0.053687	-0.57338
0.053786	-0.611894	0.053786	-0.574321
0.053886	-0.612277	0.053886	-0.575262
0.053986	-0.612661	0.053986	-0.576203
0.054086	-0.613044	0.054086	-0.577144
0.054186	-0.613427	0.054186	-0.578085
0.054286	-0.613811	0.054286	-0.579025
0.054385	-0.614194	0.054385	-0.579966
0.054485	-0.614578	0.054485	-0.580907
0.054585	-0.614961	0.054585	-0.581848
0.054685	-0.615344	0.054685	-0.582789
0.054785	-0.615728	0.054785	-0.58373
0.054884	-0.616111	0.054884	-0.584671
0.054984	-0.616495	0.054984	-0.585612
0.055084	-0.616878	0.055084	-0.586553
0.055184	-0.617261	0.055184	-0.587494
0.055284	-0.617645	0.055284	-0.588434
0.055384	-0.618028	0.055384	-0.589375
0.055483	-0.618412	0.055483	-0.590316
0.055583	-0.618795	0.055583	-0.591257
0.055683	-0.619178	0.055683	-0.592198
0.055783	-0.619562	0.055783	-0.593139
0.055883	-0.619945	0.055883	-0.59408
0.055982	-0.620329	0.055982	-0.595021
0.056082	-0.620712	0.056082	-0.595962
0.056182	-0.621095	0.056182	-0.596903
0.056282	-0.621479	0.056282	-0.597843
0.056382	-0.621862	0.056382	-0.598784
0.056482	-0.622246	0.056482	-0.599725
0.056581	-0.622629	0.056581	-0.600666
0.056681	-0.623013	0.056681	-0.601607
0.056781	-0.623396	0.056781	-0.602548
0.056881	-0.623779	0.056881	-0.603489
0.056981	-0.624163	0.056981	-0.60443
0.05708	-0.624546	0.05708	-0.605371
0.05718	-0.62493	0.05718	-0.606312
0.05728	-0.625313	0.05728	-0.607252
0.05738	-0.625696	0.05738	-0.608193
0.05748	-0.62608	0.05748	-0.609134
0.05758	-0.626463	0.05758	-0.610075
0.057679	-0.626847	0.057679	-0.611016
0.057779	-0.62723	0.057779	-0.611957
0.057879	-0.627613	0.057879	-0.612898
0.057979	-0.627997	0.057979	-0.613839
0.058079	-0.62838	0.058079	-0.61478
0.058179	-0.628764	0.058179	-0.615721
0.058278	-0.629147	0.058278	-0.616661
0.058378	-0.62953	0.058378	-0.617602
0.058478	-0.629914	0.058478	-0.618543
0.058578	-0.630297	0.058578	-0.619484
0.058678	-0.630681	0.058678	-0.620425
0.058777	-0.631064	0.058777	-0.621366
0.058877	-0.631447	0.058877	-0.622307
0.058977	-0.631831	0.058977	-0.623248
0.059077	-0.632214	0.059077	-0.624189
0.059177	-0.632598	0.059177	-0.62513
0.059277	-0.632981	0.059277	-0.62607
0.059376	-0.633365	0.059376	-0.627011
0.059476	-0.633748	0.059476	-0.627952
0.059576	-0.634131	0.059576	-0.628893
0.059676	-0.634515	0.059676	-0.629834
0.059776	-0.634898	0.059776	-0.630775
0.059875	-0.635282	0.059875	-0.631716
0.059975	-0.635665	0.059975	-0.632657
0.060075	-0.636948	0.060075	-0.633113
0.060175	-0.638528	0.060175	-0.63341
0.060275	-0.640108	0.060275	-0.633706
0.060375	-0.641688	0.060375	-0.634003
0.060474	-0.643267	0.060474	-0.634299
0.060574	-0.644847	0.060574	-0.634596
0.060674	-0.646427	0.060674	-0.634892
0.060774	-0.648006	0.060774	-0.635189
0.060874	-0.649586	0.060874	-0.635486
0.060973	-0.651166	0.060973	-0.635782
0.061073	-0.652746	0.061073	-0.636079
0.061173	-0.654326	0.061173	-0.636375
0.061273	-0.655905	0.061273	-0.636672
0.061373	-0.657485	0.061373	-0.636968
0.061473	-0.659065	0.061473	-0.637265
0.061572	-0.660645	0.061572	-0.637562
0.061672	-0.662224	0.061672	-0.637858
0.061772	-0.663804	0.061772	-0.638155
0.061872	-0.665384	0.061872	-0.638451
0.061972	-0.666964	0.061972	-0.638748
0.062071	-0.668543	0.062071	-0.639044
0.062171	-0.670123	0.062171	-0.639341
0.062271	-0.671703	0.062271	-0.639637
0.062371	-0.673283	0.062371	-0.639934
0.062471	-0.674862	0.062471	-0.640231
0.062571	-0.676442	0.062571	-0.640527
0.06267	-0.678022	0.06267	-0.640824
0.06277	-0.679601	0.06277	-0.64112
0.06287	-0.681181	0.06287	-0.641417
0.06297	-0.682761	0.06297	-0.641713
0.06307	-0.684341	0.06307	-0.64201
0.06317	-0.685921	0.06317	-0.642307
0.063269	-0.6875	0.063269	-0.642603
0.063369	-0.68908	0.063369	-0.6429
0.063469	-0.69066	0.063469	-0.643196
0.063569	-0.69224	0.063569	-0.643493
0.063669	-0.693819	0.063669	-0.643789
0.063768	-0.695399	0.063768	-0.644086
0.063868	-0.696979	0.063868	-0.644383
0.063968	-0.698559	0.063968	-0.644679
0.064068	-0.700138	0.064068	-0.644976
0.064168	-0.701718	0.064168	-0.645272
0.064268	-0.703298	0.064268	-0.645569
0.064367	-0.704878	0.064367	-0.645865
0.064467	-0.706457	0.064467	-0.646162
0.064567	-0.708037	0.064567	-0.646459
0.064667	-0.709617	0.064667	-0.646755
0.064767	-0.711196	0.064767	-0.647052
0.064866	-0.712776	0.064866	-0.647348
0.064966	-0.714356	0.064966	-0.647645
0.065066	-0.715936	0.065066	-0.647941
0.065166	-0.717516	0.065166	-0.648238
0.065266	-0.719095	0.065266	-0.648534
0.065366	-0.720675	0.065366	-0.648831
0.065465	-0.722255	0.065465	-0.649128
0.065565	-0.723835	0.065565	-0.649424
0.065665	-0.725414	0.065665	-0.649721
0.065765	-0.726994	0.065765	-0.650017
0.065865	-0.728574	0.065865	-0.650314
0.065964	-0.730154	0.065964	-0.65061
0.066064	-0.731733	0.066064	-0.650907
0.066164	-0.733313	0.066164	-0.651204
0.066264	-0.734893	0.066264	-0.6515
0.066364	-0.736473	0.066364	-0.651797
0.066464	-0.738052	0.066464	-0.652093
0.066563	-0.739632	0.066563	-0.65239
0.066663	-0.741212	0.066663	-0.652686
0.066763	-0.742792	0.066763	-0.652983
0.066863	-0.744371	0.066863	-0.653279
0.066963	-0.745951	0.066963	-0.653576
0.067062	-0.747531	0.067062	-0.653873
0.067162	-0.749111	0.067162	-0.654169
0.067262	-0.75069	0.067262	-0.654466
0.067362	-0.75227	0.067362	-0.654762
0.067462	-0.75385	0.067462	-0.655059
0.067562	-0.75543	0.067562	-0.655355
0.067661	-0.757009	0.067661	-0.655652
0.067761	-0.758589	0.067761	-0.655949
0.067861	-0.760169	0.067861	-0.656245
0.067961	-0.761749	0.067961	-0.656542
0.068061	-0.763328	0.068061	-0.656838
0.068161	-0.764908	0.068161	-0.657135
0.06826	-0.766488	0.06826	-0.657431
0.06836	-0.768068	0.06836	-0.657728
0.06846	-0.769647	0.06846	-0.658025
0.06856	-0.771227	0.06856	-0.658321
0.06866	-0.772807	0.06866	-0.658618
0.068759	-0.774387	0.068759	-0.658914
0.068859	-0.775966	0.068859	-0.659211
0.068959	-0.777546	0.068959	-0.659507
0.069059	-0.779126	0.069059	-0.659804
0.069159	-0.780706	0.069159	-0.660101
0.069259	-0.782285	0.069259	-0.660397
0.069358	-0.783865	0.069358	-0.660694
0.069458	-0.785445	0.069458	-0.66099
0.069558	-0.787025	0.069558	-0.661287
0.069658	-0.788604	0.069658	-0.661583
0.069758	-0.790184	0.069758	-0.66188
0.069857	-0.791764	0.069857	-0.662176
0.069957	-0.793344	0.069957	-0.662473
0.070057	-0.794664	0.070057	-0.663255
0.070157	-0.79579	0.070157	-0.6644
0.070257	-0.796916	0.070257	-0.665545
0.070357	-0.798042	0.070357	-0.66669
0.070456	-0.799168	0.070456	-0.667835
0.070556	-0.800294	0.070556	-0.668981
0.070656	-0.80142	0.070656	-0.670126
0.070756	-0.802546	0.070756	-0.671271
0.070856	-0.803672	0.070856	-0.672416
0.070955	-0.804799	0.070955	-0.673561
0.071055	-0.805925	0.071055	-0.674706
0.071155	-0.807051	0.071155	-0.675851
0.071255	-0.808177	0.071255	-0.676996
0.071355	-0.809303	0.071355	-0.678142
0.071455	-0.810429	0.071455	-0.679287
0.071554	-0.811555	0.071554	-0.680432
0.071654	-0.812681	0.071654	-0.681577
0.071754	-0.813807	0.071754	-0.682722
0.071854	-0.814933	0.071854	-0.683867
0.071954	-0.816059	0.071954	-0.685012
0.072053	-0.817185	0.072053	-0.686158
0.072153	-0.818311	0.072153	-0.687303
0.072253	-0.819437	0.072253	-0.688448
0.072353	-0.820563	0.072353	-0.689593
0.072453	-0.82169	0.072453	-0.690738
0.072553	-0.822816	0.072553	-0.691883
0.072652	-0.823942	0.072652	-0.693028
0.072752	-0.825068	0.072752	-0.694173
0.072852	-0.826194	0.072852	-0.695319
0.072952	-0.82732	0.072952	-0.696464
0.073052	-0.828446	0.073052	-0.697609
0.073152	-0.829572	0.073152	-0.698754
0.073251	-0.830698	0.073251	-0.699899
0.073351	-0.831824	0.073351	-0.701044
0.073451	-0.83295	0.073451	-0.702189
0.073551	-0.834076	0.073551	-0.703335
0.073651	-0.835202	0.073651	-0.70448
0.07375	-0.836328	0.07375	-0.705625
0.07385	-0.837454	0.07385	-0.70677
0.07395	-0.838581	0.07395	-0.707915
0.07405	-0.839707	0.07405	-0.70906
0.07415	-0.840833	0.07415	-0.710205
0.07425	-0.841959	0.07425	-0.71135
0.074349	-0.843085	0.074349	-0.712496
0.074449	-0.844211	0.074449	-0.713641
0.074549	-0.845337	0.074549	-0.714786
0.074649	-0.846463	0.074649	-0.715931
0.074749	-0.847589	0.074749	-0.717076
0.074848	-0.848715	0.074848	-0.718221
0.074948	-0.849841	0.074948	-0.719366
0.075048	-0.850967	0.075048	-0.720512
0.075148	-0.852093	0.075148	-0.721657
0.075248	-0.853219	0.075248	-0.722802
0.075348	-0.854346	0.075348	-0.723947
0.075447	-0.855472	0.075447	-0.725092
0.075547	-0.856598	0.075547	-0.726237
0.075647	-0.857724	0.075647	-0.727382
0.075747	-0.85885	0.075747	-0.728527
0.075847	-0.859976	0.075847	-0.729673
0.075946	-0.861102	0.075946	-0.730818
0.076046	-0.862228	0.076046	-0.731963
0.076146	-0.863354	0.076146	-0.733108
0.076246	-0.86448	0.076246	-0.734253
0.076346	-0.865606	0.076346	-0.735398
0.076446	-0.866732	0.076446	-0.736543
0.076545	-0.867858	0.076545	-0.737689
0.076645	-0.868984	0.076645	-0.738834
0.076745	-0.87011	0.076745	-0.739979
0.076845	-0.871237	0.076845	-0.741124
0.076945	-0.872363	0.076945	-0.742269
0.077044	-0.873489	0.077044	-0.743414
0.077144	-0.874615	0.077144	-0.744559
0.077244	-0.875741	0.077244	-0.745704
0.077344	-0.876867	0.077344	-0.74685
0.077444	-0.877993	0.077444	-0.747995
0.077544	-0.879119	0.077544	-0.74914
0.077643	-0.880245	0.077643	-0.750285
0.077743	-0.881371	0.077743	-0.75143
0.077843	-0.882497	0.077843	-0.752575
0.077943	-0.883623	0.077943	-0.75372
0.078043	-0.884749	0.078043	-0.754866
0.078143	-0.885876	0.078143	-0.756011
0.078242	-0.887001	0.078242	-0.757156
0.078342	-0.888128	0.078342	-0.758301
0.078442	-0.889254	0.078442	-0.759446
0.078542	-0.89038	0.078542	-0.760591
0.078642	-0.891506	0.078642	-0.761736
0.078741	-0.892632	0.078741	-0.762881
0.078841	-0.893758	0.078841	-0.764027
0.078941	-0.894884	0.078941	-0.765172
0.079041	-0.89601	0.079041	-0.766317
0.079141	-0.897136	0.079141	-0.767462
0.079241	-0.898262	0.079241	-0.768607
0.07934	-0.899388	0.07934	-0.769752
0.07944	-0.900514	0.07944	-0.770897
[truncated: 30,761 more rows]
