# Supplementary material for: Structural basis for higher-order DNA binding by a bacterial transcriptional regulator
Source: PLoS Genet. 2025 Jun 27;21(6):e1011749. doi: 10.1371/journal.pgen.1011749 (PMC12204516; doi:10.1371/journal.pgen.1011749)
Supplement: S1 Appendix — (ZIP) [file pgen.1011749.s012.zip › Raw data files/Figure 5/Figure5E_Superdex200inc32_300sSEC_Xre2RES2_1p5nmole.csv]

ml_1	mAU_280	ml_2	mAU_260
-0.12	-0.063	-0.12	0
-0.1199	-1.165049	-0.1199	0.035172
-0.1198	-1.163927	-0.1198	0.03559
-0.119701	-1.162805	-0.119701	0.036008
-0.119601	-1.161683	-0.119601	0.036426
-0.119501	-1.160561	-0.119501	0.036844
-0.119401	-1.159438	-0.119401	0.037262
-0.119301	-1.158316	-0.119301	0.03768
-0.119201	-1.157194	-0.119201	0.038099
-0.119102	-1.156072	-0.119102	0.038517
-0.119002	-1.15495	-0.119002	0.038935
-0.118902	-1.153828	-0.118902	0.039353
-0.118802	-1.152705	-0.118802	0.039771
-0.118702	-1.151583	-0.118702	0.040189
-0.118603	-1.150461	-0.118603	0.040607
-0.118503	-1.149339	-0.118503	0.041025
-0.118403	-1.148217	-0.118403	0.041443
-0.118303	-1.147094	-0.118303	0.041862
-0.118203	-1.145972	-0.118203	0.04228
-0.118103	-1.14485	-0.118103	0.042698
-0.118004	-1.143728	-0.118004	0.043116
-0.117904	-1.142606	-0.117904	0.043534
-0.117804	-1.141483	-0.117804	0.043952
-0.117704	-1.140361	-0.117704	0.04437
-0.117604	-1.139239	-0.117604	0.044788
-0.117504	-1.138117	-0.117504	0.045206
-0.117405	-1.136995	-0.117405	0.045625
-0.117305	-1.135872	-0.117305	0.046043
-0.117205	-1.13475	-0.117205	0.046461
-0.117105	-1.133628	-0.117105	0.046879
-0.117005	-1.132506	-0.117005	0.047297
-0.116906	-1.131384	-0.116906	0.047715
-0.116806	-1.130262	-0.116806	0.048133
-0.116706	-1.129139	-0.116706	0.048551
-0.116606	-1.128017	-0.116606	0.048969
-0.116506	-1.126895	-0.116506	0.049388
-0.116406	-1.125773	-0.116406	0.049806
-0.116307	-1.124651	-0.116307	0.050224
-0.116207	-1.123528	-0.116207	0.050642
-0.116107	-1.122406	-0.116107	0.05106
-0.116007	-1.121284	-0.116007	0.051478
-0.115907	-1.120162	-0.115907	0.051896
-0.115808	-1.11904	-0.115808	0.052314
-0.115708	-1.117917	-0.115708	0.052732
-0.115608	-1.116795	-0.115608	0.05315
-0.115508	-1.115673	-0.115508	0.053569
-0.115408	-1.114551	-0.115408	0.053987
-0.115308	-1.113429	-0.115308	0.054405
-0.115209	-1.112306	-0.115209	0.054823
-0.115109	-1.111184	-0.115109	0.055241
-0.115009	-1.110062	-0.115009	0.055659
-0.114909	-1.10894	-0.114909	0.056077
-0.114809	-1.107818	-0.114809	0.056495
-0.11471	-1.106696	-0.11471	0.056913
-0.11461	-1.105573	-0.11461	0.057332
-0.11451	-1.104451	-0.11451	0.05775
-0.11441	-1.103329	-0.11441	0.058168
-0.11431	-1.102207	-0.11431	0.058586
-0.11421	-1.101085	-0.11421	0.059004
-0.114111	-1.099962	-0.114111	0.059422
-0.114011	-1.09884	-0.114011	0.05984
-0.113911	-1.097718	-0.113911	0.060258
-0.113811	-1.096596	-0.113811	0.060676
-0.113711	-1.095474	-0.113711	0.061095
-0.113612	-1.094351	-0.113612	0.061513
-0.113512	-1.093229	-0.113512	0.061931
-0.113412	-1.092107	-0.113412	0.062349
-0.113312	-1.090985	-0.113312	0.062767
-0.113212	-1.089863	-0.113212	0.063185
-0.113112	-1.08874	-0.113112	0.063603
-0.113013	-1.087618	-0.113013	0.064021
-0.112913	-1.086496	-0.112913	0.064439
-0.112813	-1.085374	-0.112813	0.064858
-0.112713	-1.084252	-0.112713	0.065276
-0.112613	-1.083129	-0.112613	0.065694
-0.112514	-1.082007	-0.112514	0.066112
-0.112414	-1.080885	-0.112414	0.06653
-0.112314	-1.079763	-0.112314	0.066948
-0.112214	-1.078641	-0.112214	0.067366
-0.112114	-1.077518	-0.112114	0.067784
-0.112014	-1.076396	-0.112014	0.068202
-0.111915	-1.075274	-0.111915	0.068621
-0.111815	-1.074152	-0.111815	0.069039
-0.111715	-1.07303	-0.111715	0.069457
-0.111615	-1.071908	-0.111615	0.069875
-0.111515	-1.070785	-0.111515	0.070293
-0.111415	-1.069663	-0.111415	0.070711
-0.111316	-1.068541	-0.111316	0.071129
-0.111216	-1.067419	-0.111216	0.071547
-0.111116	-1.066297	-0.111116	0.071965
-0.111016	-1.065174	-0.111016	0.072383
-0.110916	-1.064052	-0.110916	0.072802
-0.110817	-1.06293	-0.110817	0.07322
-0.110717	-1.061808	-0.110717	0.073638
-0.110617	-1.060686	-0.110617	0.074056
-0.110517	-1.059563	-0.110517	0.074474
-0.110417	-1.058441	-0.110417	0.074892
-0.110317	-1.057319	-0.110317	0.07531
-0.110218	-1.056197	-0.110218	0.075728
-0.110118	-1.055075	-0.110118	0.076146
-0.110018	-1.053952	-0.110018	0.076565
-0.109918	-1.045308	-0.109918	0.085567
-0.109818	-1.035007	-0.109818	0.096459
-0.109719	-1.024707	-0.109719	0.107352
-0.109619	-1.014406	-0.109619	0.118244
-0.109519	-1.004106	-0.109519	0.129137
-0.109419	-0.993805	-0.109419	0.140029
-0.109319	-0.983505	-0.109319	0.150921
-0.109219	-0.973204	-0.109219	0.161813
-0.10912	-0.962904	-0.10912	0.172706
-0.10902	-0.952603	-0.10902	0.183598
-0.10892	-0.942303	-0.10892	0.194491
-0.10882	-0.932002	-0.10882	0.205383
-0.10872	-0.921702	-0.10872	0.216275
-0.108621	-0.911401	-0.108621	0.227168
-0.108521	-0.901101	-0.108521	0.23806
-0.108421	-0.8908	-0.108421	0.248952
-0.108321	-0.8805	-0.108321	0.259845
-0.108221	-0.870199	-0.108221	0.270737
-0.108121	-0.859899	-0.108121	0.281629
-0.108022	-0.849598	-0.108022	0.292522
-0.107922	-0.839298	-0.107922	0.303414
-0.107822	-0.828997	-0.107822	0.314306
-0.107722	-0.818697	-0.107722	0.325199
-0.107622	-0.808396	-0.107622	0.336091
-0.107523	-0.798096	-0.107523	0.346983
-0.107423	-0.787795	-0.107423	0.357876
-0.107323	-0.777495	-0.107323	0.368768
-0.107223	-0.767194	-0.107223	0.37966
-0.107123	-0.756894	-0.107123	0.390553
-0.107023	-0.746593	-0.107023	0.401445
-0.106924	-0.736293	-0.106924	0.412337
-0.106824	-0.725992	-0.106824	0.42323
-0.106724	-0.715692	-0.106724	0.434122
-0.106624	-0.705391	-0.106624	0.445015
-0.106524	-0.69509	-0.106524	0.455907
-0.106424	-0.68479	-0.106424	0.466799
-0.106325	-0.674489	-0.106325	0.477692
-0.106225	-0.664189	-0.106225	0.488584
-0.106125	-0.653888	-0.106125	0.499476
-0.106025	-0.643588	-0.106025	0.510369
-0.105925	-0.633287	-0.105925	0.521261
-0.105826	-0.622987	-0.105826	0.532153
-0.105726	-0.612686	-0.105726	0.543046
-0.105626	-0.602386	-0.105626	0.553938
-0.105526	-0.592085	-0.105526	0.56483
-0.105426	-0.581785	-0.105426	0.575723
-0.105326	-0.571484	-0.105326	0.586615
-0.105227	-0.561184	-0.105227	0.597507
-0.105127	-0.550883	-0.105127	0.6084
-0.105027	-0.540583	-0.105027	0.619292
-0.104927	-0.530282	-0.104927	0.630184
-0.104827	-0.519982	-0.104827	0.641077
-0.104728	-0.509681	-0.104728	0.651969
-0.104628	-0.499381	-0.104628	0.662862
-0.104528	-0.48908	-0.104528	0.673754
-0.104428	-0.47878	-0.104428	0.684646
-0.104328	-0.468479	-0.104328	0.695539
-0.104228	-0.458179	-0.104228	0.706431
-0.104129	-0.447878	-0.104129	0.717323
-0.104029	-0.437578	-0.104029	0.728216
-0.103929	-0.427277	-0.103929	0.739108
-0.103829	-0.416976	-0.103829	0.75
-0.103729	-0.406676	-0.103729	0.760893
-0.10363	-0.396376	-0.10363	0.771785
-0.10353	-0.386075	-0.10353	0.782677
-0.10343	-0.375775	-0.10343	0.79357
-0.10333	-0.365474	-0.10333	0.804462
-0.10323	-0.355173	-0.10323	0.815354
-0.10313	-0.344873	-0.10313	0.826247
-0.103031	-0.334572	-0.103031	0.837139
-0.102931	-0.324272	-0.102931	0.848031
-0.102831	-0.313971	-0.102831	0.858924
-0.102731	-0.303671	-0.102731	0.869816
-0.102631	-0.29337	-0.102631	0.880708
-0.102532	-0.28307	-0.102532	0.891601
-0.102432	-0.272769	-0.102432	0.902493
-0.102332	-0.262469	-0.102332	0.913386
-0.102232	-0.252168	-0.102232	0.924278
-0.102132	-0.241868	-0.102132	0.93517
-0.102032	-0.231567	-0.102032	0.946063
-0.101933	-0.221267	-0.101933	0.956955
-0.101833	-0.210966	-0.101833	0.967847
-0.101733	-0.200666	-0.101733	0.97874
-0.101633	-0.190365	-0.101633	0.989632
-0.101533	-0.180065	-0.101533	1.000524
-0.101434	-0.169764	-0.101434	1.011417
-0.101334	-0.159464	-0.101334	1.022309
-0.101234	-0.149163	-0.101234	1.033201
-0.101134	-0.138863	-0.101134	1.044094
-0.101034	-0.128562	-0.101034	1.054986
-0.100934	-0.118262	-0.100934	1.065878
-0.100835	-0.107961	-0.100835	1.076771
-0.100735	-0.097661	-0.100735	1.087663
-0.100635	-0.08736	-0.100635	1.098555
-0.100535	-0.077059	-0.100535	1.109448
-0.100435	-0.066759	-0.100435	1.12034
-0.100335	-0.056459	-0.100335	1.131232
-0.100236	-0.046158	-0.100236	1.142125
-0.100136	-0.035858	-0.100136	1.153017
-0.100036	-0.025557	-0.100036	1.16391
-0.099936	-0.015682	-0.099936	1.174991
-0.099836	-0.006048	-0.099836	1.18618
-0.099737	0.003587	-0.099737	1.197368
-0.099637	0.013221	-0.099637	1.208557
-0.099537	0.022856	-0.099537	1.219745
-0.099437	0.03249	-0.099437	1.230934
-0.099337	0.042125	-0.099337	1.242122
-0.099237	0.05176	-0.099237	1.253311
-0.099138	0.061394	-0.099138	1.264499
-0.099038	0.071029	-0.099038	1.275688
-0.098938	0.080663	-0.098938	1.286876
-0.098838	0.090297	-0.098838	1.298065
-0.098738	0.099932	-0.098738	1.309253
-0.098639	0.109567	-0.098639	1.320442
-0.098539	0.119201	-0.098539	1.33163
-0.098439	0.128836	-0.098439	1.342819
-0.098339	0.13847	-0.098339	1.354007
-0.098239	0.148105	-0.098239	1.365196
-0.098139	0.157739	-0.098139	1.376384
-0.09804	0.167374	-0.09804	1.387573
-0.09794	0.177008	-0.09794	1.398761
-0.09784	0.186643	-0.09784	1.40995
-0.09774	0.196277	-0.09774	1.421138
-0.09764	0.205912	-0.09764	1.432327
-0.097541	0.215546	-0.097541	1.443515
-0.097441	0.225181	-0.097441	1.454704
-0.097341	0.234815	-0.097341	1.465892
-0.097241	0.24445	-0.097241	1.477081
-0.097141	0.254084	-0.097141	1.488269
-0.097041	0.263719	-0.097041	1.499458
-0.096942	0.273353	-0.096942	1.510646
-0.096842	0.282988	-0.096842	1.521835
-0.096742	0.292622	-0.096742	1.533024
-0.096642	0.302257	-0.096642	1.544212
-0.096542	0.311891	-0.096542	1.555401
-0.096443	0.321526	-0.096443	1.566589
-0.096343	0.33116	-0.096343	1.577778
-0.096243	0.340795	-0.096243	1.588966
-0.096143	0.350429	-0.096143	1.600155
-0.096043	0.360064	-0.096043	1.611343
-0.095943	0.369699	-0.095943	1.622532
-0.095844	0.379333	-0.095844	1.63372
-0.095744	0.388968	-0.095744	1.644909
-0.095644	0.398602	-0.095644	1.656097
-0.095544	0.408237	-0.095544	1.667286
-0.095444	0.417871	-0.095444	1.678474
-0.095344	0.427506	-0.095344	1.689663
-0.095245	0.43714	-0.095245	1.700851
-0.095145	0.446775	-0.095145	1.71204
-0.095045	0.456409	-0.095045	1.723228
-0.094945	0.466044	-0.094945	1.734417
-0.094845	0.475678	-0.094845	1.745605
-0.094746	0.485313	-0.094746	1.756794
-0.094646	0.494947	-0.094646	1.767982
-0.094546	0.504582	-0.094546	1.779171
-0.094446	0.514216	-0.094446	1.790359
-0.094346	0.523851	-0.094346	1.801548
-0.094246	0.533485	-0.094246	1.812736
-0.094147	0.54312	-0.094147	1.823925
-0.094047	0.552754	-0.094047	1.835113
-0.093947	0.562389	-0.093947	1.846302
-0.093847	0.572023	-0.093847	1.85749
-0.093747	0.581658	-0.093747	1.868679
-0.093648	0.591292	-0.093648	1.879867
-0.093548	0.600927	-0.093548	1.891056
-0.093448	0.610561	-0.093448	1.902244
-0.093348	0.620196	-0.093348	1.913433
-0.093248	0.629831	-0.093248	1.924621
-0.093148	0.639465	-0.093148	1.93581
-0.093049	0.6491	-0.093049	1.946999
-0.092949	0.658734	-0.092949	1.958187
-0.092849	0.668368	-0.092849	1.969375
-0.092749	0.678003	-0.092749	1.980564
-0.092649	0.687638	-0.092649	1.991753
-0.09255	0.697272	-0.09255	2.002941
-0.09245	0.706907	-0.09245	2.01413
-0.09235	0.716541	-0.09235	2.025318
-0.09225	0.726176	-0.09225	2.036507
-0.09215	0.73581	-0.09215	2.047695
-0.09205	0.745445	-0.09205	2.058884
-0.091951	0.755079	-0.091951	2.070072
-0.091851	0.764714	-0.091851	2.08126
-0.091751	0.774348	-0.091751	2.092449
-0.091651	0.783983	-0.091651	2.103638
-0.091551	0.793617	-0.091551	2.114826
-0.091452	0.803252	-0.091452	2.126015
-0.091352	0.812886	-0.091352	2.137203
-0.091252	0.822521	-0.091252	2.148392
-0.091152	0.832155	-0.091152	2.15958
-0.091052	0.84179	-0.091052	2.170769
-0.090952	0.851424	-0.090952	2.181957
-0.090853	0.861059	-0.090853	2.193146
-0.090753	0.870693	-0.090753	2.204334
-0.090653	0.880328	-0.090653	2.215523
-0.090553	0.889962	-0.090553	2.226711
-0.090453	0.899597	-0.090453	2.2379
-0.090353	0.909231	-0.090353	2.249088
-0.090254	0.918866	-0.090254	2.260277
-0.090154	0.9285	-0.090154	2.271465
-0.090054	0.938135	-0.090054	2.282654
-0.089954	0.943752	-0.089954	2.288801
-0.089854	0.944628	-0.089854	2.289001
-0.089755	0.945503	-0.089755	2.289201
-0.089655	0.946379	-0.089655	2.2894
-0.089555	0.947255	-0.089555	2.2896
-0.089455	0.948131	-0.089455	2.2898
-0.089355	0.949007	-0.089355	2.289999
-0.089255	0.949883	-0.089255	2.290199
-0.089156	0.950758	-0.089156	2.290399
-0.089056	0.951634	-0.089056	2.290598
-0.088956	0.95251	-0.088956	2.290798
-0.088856	0.953386	-0.088856	2.290998
-0.088756	0.954262	-0.088756	2.291197
-0.088657	0.955137	-0.088657	2.291397
-0.088557	0.956013	-0.088557	2.291596
-0.088457	0.956889	-0.088457	2.291796
-0.088357	0.957765	-0.088357	2.291996
-0.088257	0.958641	-0.088257	2.292195
-0.088157	0.959517	-0.088157	2.292395
-0.088058	0.960392	-0.088058	2.292595
-0.087958	0.961268	-0.087958	2.292794
-0.087858	0.962144	-0.087858	2.292994
-0.087758	0.96302	-0.087758	2.293194
-0.087658	0.963896	-0.087658	2.293393
-0.087559	0.964771	-0.087559	2.293593
-0.087459	0.965647	-0.087459	2.293792
-0.087359	0.966523	-0.087359	2.293992
-0.087259	0.967399	-0.087259	2.294192
-0.087159	0.968275	-0.087159	2.294391
-0.087059	0.969151	-0.087059	2.294591
-0.08696	0.970026	-0.08696	2.294791
-0.08686	0.970902	-0.08686	2.29499
-0.08676	0.971778	-0.08676	2.29519
-0.08666	0.972654	-0.08666	2.29539
-0.08656	0.97353	-0.08656	2.295589
-0.086461	0.974405	-0.086461	2.295789
-0.086361	0.975281	-0.086361	2.295989
-0.086261	0.976157	-0.086261	2.296188
-0.086161	0.977033	-0.086161	2.296388
-0.086061	0.977909	-0.086061	2.296587
-0.085961	0.978785	-0.085961	2.296787
-0.085862	0.97966	-0.085862	2.296987
-0.085762	0.980536	-0.085762	2.297186
-0.085662	0.981412	-0.085662	2.297386
-0.085562	0.982288	-0.085562	2.297586
-0.085462	0.983164	-0.085462	2.297785
-0.085362	0.984039	-0.085362	2.297985
-0.085263	0.984915	-0.085263	2.298185
-0.085163	0.985791	-0.085163	2.298384
-0.085063	0.986667	-0.085063	2.298584
-0.084963	0.987543	-0.084963	2.298784
-0.084863	0.988419	-0.084863	2.298983
-0.084764	0.989294	-0.084764	2.299183
-0.084664	0.99017	-0.084664	2.299382
-0.084564	0.991046	-0.084564	2.299582
-0.084464	0.991922	-0.084464	2.299782
-0.084364	0.992798	-0.084364	2.299981
-0.084264	0.993674	-0.084264	2.300181
-0.084165	0.994549	-0.084165	2.300381
-0.084065	0.995425	-0.084065	2.30058
-0.083965	0.996301	-0.083965	2.30078
-0.083865	0.997177	-0.083865	2.30098
-0.083765	0.998053	-0.083765	2.301179
-0.083666	0.998928	-0.083666	2.301379
-0.083566	0.999804	-0.083566	2.301579
-0.083466	1.00068	-0.083466	2.301778
-0.083366	1.001556	-0.083366	2.301978
-0.083266	1.002432	-0.083266	2.302177
-0.083166	1.003308	-0.083166	2.302377
-0.083067	1.004183	-0.083067	2.302577
-0.082967	1.005059	-0.082967	2.302776
-0.082867	1.005935	-0.082867	2.302976
-0.082767	1.006811	-0.082767	2.303176
-0.082667	1.007687	-0.082667	2.303375
-0.082568	1.008562	-0.082568	2.303575
-0.082468	1.009438	-0.082468	2.303775
-0.082368	1.010314	-0.082368	2.303974
-0.082268	1.01119	-0.082268	2.304174
-0.082168	1.012066	-0.082168	2.304374
-0.082068	1.012941	-0.082068	2.304573
-0.081969	1.013817	-0.081969	2.304773
-0.081869	1.014693	-0.081869	2.304972
-0.081769	1.015569	-0.081769	2.305172
-0.081669	1.016445	-0.081669	2.305372
-0.081569	1.017321	-0.081569	2.305571
-0.08147	1.018196	-0.08147	2.305771
-0.08137	1.019072	-0.08137	2.305971
-0.08127	1.019948	-0.08127	2.30617
-0.08117	1.020824	-0.08117	2.30637
-0.08107	1.0217	-0.08107	2.30657
-0.08097	1.022575	-0.08097	2.306769
-0.080871	1.023451	-0.080871	2.306969
-0.080771	1.024327	-0.080771	2.307168
-0.080671	1.025203	-0.080671	2.307368
-0.080571	1.026079	-0.080571	2.307568
-0.080471	1.026955	-0.080471	2.307767
-0.080371	1.02783	-0.080371	2.307967
-0.080272	1.028706	-0.080272	2.308167
-0.080172	1.029582	-0.080172	2.308366
-0.080072	1.030458	-0.080072	2.308566
-0.079972	1.031138	-0.079972	2.30832
-0.079872	1.031312	-0.079872	2.306919
-0.079773	1.031486	-0.079773	2.305518
-0.079673	1.03166	-0.079673	2.304117
-0.079573	1.031834	-0.079573	2.302716
-0.079473	1.032007	-0.079473	2.301315
-0.079373	1.032181	-0.079373	2.299914
-0.079273	1.032355	-0.079273	2.298513
-0.079174	1.032529	-0.079174	2.297112
-0.079074	1.032702	-0.079074	2.295711
-0.078974	1.032876	-0.078974	2.294309
-0.078874	1.03305	-0.078874	2.292908
-0.078774	1.033224	-0.078774	2.291507
-0.078675	1.033398	-0.078675	2.290106
-0.078575	1.033571	-0.078575	2.288705
-0.078475	1.033745	-0.078475	2.287304
-0.078375	1.033919	-0.078375	2.285903
-0.078275	1.034093	-0.078275	2.284502
-0.078175	1.034267	-0.078175	2.283101
-0.078076	1.03444	-0.078076	2.2817
-0.077976	1.034614	-0.077976	2.280299
-0.077876	1.034788	-0.077876	2.278898
-0.077776	1.034962	-0.077776	2.277497
-0.077676	1.035136	-0.077676	2.276096
-0.077577	1.035309	-0.077577	2.274694
-0.077477	1.035483	-0.077477	2.273293
-0.077377	1.035657	-0.077377	2.271892
-0.077277	1.035831	-0.077277	2.270491
-0.077177	1.036004	-0.077177	2.26909
-0.077077	1.036178	-0.077077	2.267689
-0.076978	1.036352	-0.076978	2.266288
-0.076878	1.036526	-0.076878	2.264887
-0.076778	1.0367	-0.076778	2.263486
-0.076678	1.036873	-0.076678	2.262085
-0.076578	1.037047	-0.076578	2.260684
-0.076479	1.037221	-0.076479	2.259283
-0.076379	1.037395	-0.076379	2.257882
-0.076279	1.037568	-0.076279	2.25648
-0.076179	1.037742	-0.076179	2.25508
-0.076079	1.037916	-0.076079	2.253678
-0.075979	1.03809	-0.075979	2.252277
-0.07588	1.038264	-0.07588	2.250876
-0.07578	1.038437	-0.07578	2.249475
-0.07568	1.038611	-0.07568	2.248074
-0.07558	1.038785	-0.07558	2.246673
-0.07548	1.038959	-0.07548	2.245272
-0.075381	1.039133	-0.075381	2.243871
-0.075281	1.039306	-0.075281	2.24247
-0.075181	1.03948	-0.075181	2.241069
-0.075081	1.039654	-0.075081	2.239668
-0.074981	1.039828	-0.074981	2.238266
-0.074881	1.040002	-0.074881	2.236866
-0.074782	1.040175	-0.074782	2.235464
-0.074682	1.040349	-0.074682	2.234063
-0.074582	1.040523	-0.074582	2.232662
-0.074482	1.040697	-0.074482	2.231261
-0.074382	1.04087	-0.074382	2.22986
-0.074282	1.041044	-0.074282	2.228459
-0.074183	1.041218	-0.074183	2.227058
-0.074083	1.041392	-0.074083	2.225657
-0.073983	1.041566	-0.073983	2.224256
-0.073883	1.041739	-0.073883	2.222855
-0.073783	1.041913	-0.073783	2.221454
-0.073684	1.042087	-0.073684	2.220053
-0.073584	1.042261	-0.073584	2.218652
-0.073484	1.042434	-0.073484	2.21725
-0.073384	1.042608	-0.073384	2.215849
-0.073284	1.042782	-0.073284	2.214448
-0.073184	1.042956	-0.073184	2.213047
-0.073085	1.04313	-0.073085	2.211646
-0.072985	1.043303	-0.072985	2.210245
-0.072885	1.043477	-0.072885	2.208844
-0.072785	1.043651	-0.072785	2.207443
-0.072685	1.043825	-0.072685	2.206042
-0.072586	1.043999	-0.072586	2.204641
-0.072486	1.044172	-0.072486	2.20324
-0.072386	1.044346	-0.072386	2.201839
-0.072286	1.04452	-0.072286	2.200438
-0.072186	1.044694	-0.072186	2.199037
-0.072086	1.044868	-0.072086	2.197635
-0.071987	1.045041	-0.071987	2.196234
-0.071887	1.045215	-0.071887	2.194833
-0.071787	1.045389	-0.071787	2.193432
-0.071687	1.045563	-0.071687	2.192031
-0.071587	1.045736	-0.071587	2.19063
-0.071488	1.04591	-0.071488	2.189229
-0.071388	1.046084	-0.071388	2.187828
-0.071288	1.046258	-0.071288	2.186427
-0.071188	1.046432	-0.071188	2.185026
-0.071088	1.046605	-0.071088	2.183625
-0.070988	1.046779	-0.070988	2.182224
-0.070889	1.046953	-0.070889	2.180823
-0.070789	1.047127	-0.070789	2.179421
-0.070689	1.0473	-0.070689	2.17802
-0.070589	1.047474	-0.070589	2.176619
-0.070489	1.047648	-0.070489	2.175218
-0.07039	1.047822	-0.07039	2.173817
-0.07029	1.047996	-0.07029	2.172416
-0.07019	1.048169	-0.07019	2.171015
-0.07009	1.048343	-0.07009	2.169614
-0.06999	1.048344	-0.06999	2.168135
-0.06989	1.046747	-0.06989	2.165941
-0.069791	1.04515	-0.069791	2.163747
-0.069691	1.043553	-0.069691	2.161553
-0.069591	1.041956	-0.069591	2.159358
-0.069491	1.04036	-0.069491	2.157164
-0.069391	1.038763	-0.069391	2.15497
-0.069291	1.037166	-0.069291	2.152776
-0.069192	1.035569	-0.069192	2.150581
-0.069092	1.033972	-0.069092	2.148387
-0.068992	1.032375	-0.068992	2.146193
-0.068892	1.030779	-0.068892	2.143999
-0.068792	1.029182	-0.068792	2.141804
-0.068693	1.027585	-0.068693	2.13961
-0.068593	1.025988	-0.068593	2.137416
-0.068493	1.024391	-0.068493	2.135222
-0.068393	1.022795	-0.068393	2.133027
-0.068293	1.021198	-0.068293	2.130833
-0.068193	1.019601	-0.068193	2.128639
-0.068094	1.018004	-0.068094	2.126445
-0.067994	1.016407	-0.067994	2.12425
-0.067894	1.014811	-0.067894	2.122056
-0.067794	1.013214	-0.067794	2.119862
-0.067694	1.011617	-0.067694	2.117668
-0.067595	1.01002	-0.067595	2.115474
-0.067495	1.008423	-0.067495	2.113279
-0.067395	1.006826	-0.067395	2.111085
-0.067295	1.00523	-0.067295	2.108891
-0.067195	1.003633	-0.067195	2.106697
-0.067095	1.002036	-0.067095	2.104502
-0.066996	1.000439	-0.066996	2.102308
-0.066896	0.998842	-0.066896	2.100114
-0.066796	0.997245	-0.066796	2.097919
-0.066696	0.995649	-0.066696	2.095725
-0.066596	0.994052	-0.066596	2.093531
-0.066497	0.992455	-0.066497	2.091337
-0.066397	0.990858	-0.066397	2.089143
-0.066297	0.989261	-0.066297	2.086948
-0.066197	0.987665	-0.066197	2.084754
-0.066097	0.986068	-0.066097	2.08256
-0.065997	0.984471	-0.065997	2.080366
-0.065898	0.982874	-0.065898	2.078171
-0.065798	0.981277	-0.065798	2.075977
-0.065698	0.979681	-0.065698	2.073783
-0.065598	0.978084	-0.065598	2.071589
-0.065498	0.976487	-0.065498	2.069394
-0.065399	0.97489	-0.065399	2.0672
-0.065299	0.973293	-0.065299	2.065006
-0.065199	0.971696	-0.065199	2.062812
-0.065099	0.9701	-0.065099	2.060617
-0.064999	0.968503	-0.064999	2.058423
-0.064899	0.966906	-0.064899	2.056229
-0.0648	0.965309	-0.0648	2.054035
-0.0647	0.963712	-0.0647	2.051841
-0.0646	0.962115	-0.0646	2.049646
-0.0645	0.960519	-0.0645	2.047452
-0.0644	0.958922	-0.0644	2.045258
-0.0643	0.957325	-0.0643	2.043064
-0.064201	0.955728	-0.064201	2.040869
-0.064101	0.954131	-0.064101	2.038675
-0.064001	0.952535	-0.064001	2.036481
-0.063901	0.950938	-0.063901	2.034286
-0.063801	0.949341	-0.063801	2.032092
-0.063702	0.947744	-0.063702	2.029898
-0.063602	0.946147	-0.063602	2.027704
-0.063502	0.94455	-0.063502	2.02551
-0.063402	0.942954	-0.063402	2.023315
-0.063302	0.941357	-0.063302	2.021121
-0.063202	0.93976	-0.063202	2.018927
-0.063103	0.938163	-0.063103	2.016733
-0.063003	0.936566	-0.063003	2.014538
-0.062903	0.93497	-0.062903	2.012344
-0.062803	0.933373	-0.062803	2.01015
-0.062703	0.931776	-0.062703	2.007956
-0.062604	0.930179	-0.062604	2.005761
-0.062504	0.928582	-0.062504	2.003567
-0.062404	0.926986	-0.062404	2.001373
-0.062304	0.925389	-0.062304	1.999179
-0.062204	0.923792	-0.062204	1.996984
-0.062104	0.922195	-0.062104	1.99479
-0.062005	0.920598	-0.062005	1.992596
-0.061905	0.919001	-0.061905	1.990402
-0.061805	0.917405	-0.061805	1.988207
-0.061705	0.915808	-0.061705	1.986013
-0.061605	0.914211	-0.061605	1.983819
-0.061506	0.912614	-0.061506	1.981625
-0.061406	0.911017	-0.061406	1.979431
-0.061306	0.90942	-0.061306	1.977236
-0.061206	0.907824	-0.061206	1.975042
-0.061106	0.906227	-0.061106	1.972848
-0.061006	0.90463	-0.061006	1.970654
-0.060907	0.903033	-0.060907	1.968459
-0.060807	0.901436	-0.060807	1.966265
-0.060707	0.89984	-0.060707	1.964071
-0.060607	0.898243	-0.060607	1.961877
-0.060507	0.896646	-0.060507	1.959682
-0.060408	0.895049	-0.060408	1.957488
-0.060308	0.893452	-0.060308	1.955294
-0.060208	0.891855	-0.060208	1.9531
-0.060108	0.890259	-0.060108	1.950905
-0.060008	0.888662	-0.060008	1.948711
-0.059908	0.887742	-0.059908	1.946647
-0.059809	0.886884	-0.059809	1.944594
-0.059709	0.886026	-0.059709	1.942541
-0.059609	0.885167	-0.059609	1.940488
-0.059509	0.884309	-0.059509	1.938435
-0.059409	0.88345	-0.059409	1.936382
-0.05931	0.882592	-0.05931	1.934329
-0.05921	0.881733	-0.05921	1.932276
-0.05911	0.880875	-0.05911	1.930223
-0.05901	0.880016	-0.05901	1.92817
-0.05891	0.879158	-0.05891	1.926118
-0.05881	0.878299	-0.05881	1.924065
-0.058711	0.877441	-0.058711	1.922012
-0.058611	0.876583	-0.058611	1.919959
-0.058511	0.875724	-0.058511	1.917906
-0.058411	0.874866	-0.058411	1.915853
-0.058311	0.874007	-0.058311	1.9138
-0.058211	0.873149	-0.058211	1.911747
-0.058112	0.87229	-0.058112	1.909694
-0.058012	0.871432	-0.058012	1.907642
-0.057912	0.870573	-0.057912	1.905589
-0.057812	0.869715	-0.057812	1.903536
-0.057712	0.868857	-0.057712	1.901483
-0.057613	0.867998	-0.057613	1.89943
-0.057513	0.86714	-0.057513	1.897377
-0.057413	0.866281	-0.057413	1.895324
-0.057313	0.865423	-0.057313	1.893271
-0.057213	0.864564	-0.057213	1.891218
-0.057113	0.863706	-0.057113	1.889165
-0.057014	0.862847	-0.057014	1.887113
-0.056914	0.861989	-0.056914	1.88506
-0.056814	0.86113	-0.056814	1.883007
-0.056714	0.860272	-0.056714	1.880954
-0.056614	0.859414	-0.056614	1.878901
-0.056515	0.858555	-0.056515	1.876848
-0.056415	0.857697	-0.056415	1.874795
-0.056315	0.856838	-0.056315	1.872742
-0.056215	0.85598	-0.056215	1.87069
-0.056115	0.855121	-0.056115	1.868636
-0.056015	0.854263	-0.056015	1.866584
-0.055916	0.853404	-0.055916	1.864531
-0.055816	0.852546	-0.055816	1.862478
-0.055716	0.851687	-0.055716	1.860425
-0.055616	0.850829	-0.055616	1.858372
-0.055516	0.849971	-0.055516	1.856319
-0.055417	0.849112	-0.055417	1.854266
-0.055317	0.848254	-0.055317	1.852213
-0.055217	0.847395	-0.055217	1.85016
-0.055117	0.846537	-0.055117	1.848108
-0.055017	0.845678	-0.055017	1.846055
-0.054917	0.84482	-0.054917	1.844002
-0.054818	0.843961	-0.054818	1.841949
-0.054718	0.843103	-0.054718	1.839896
-0.054618	0.842245	-0.054618	1.837843
-0.054518	0.841386	-0.054518	1.83579
-0.054418	0.840528	-0.054418	1.833737
-0.054319	0.839669	-0.054319	1.831684
-0.054219	0.838811	-0.054219	1.829632
-0.054119	0.837952	-0.054119	1.827579
-0.054019	0.837094	-0.054019	1.825526
-0.053919	0.836235	-0.053919	1.823473
-0.053819	0.835377	-0.053819	1.82142
-0.05372	0.834518	-0.05372	1.819367
-0.05362	0.83366	-0.05362	1.817314
-0.05352	0.832802	-0.05352	1.815261
-0.05342	0.831943	-0.05342	1.813208
-0.05332	0.831085	-0.05332	1.811155
-0.05322	0.830226	-0.05322	1.809103
-0.053121	0.829368	-0.053121	1.80705
-0.053021	0.828509	-0.053021	1.804997
-0.052921	0.827651	-0.052921	1.802944
-0.052821	0.826792	-0.052821	1.800891
-0.052721	0.825934	-0.052721	1.798838
-0.052622	0.825076	-0.052622	1.796785
-0.052522	0.824217	-0.052522	1.794732
-0.052422	0.823359	-0.052422	1.792679
-0.052322	0.8225	-0.052322	1.790626
-0.052222	0.821642	-0.052222	1.788574
-0.052122	0.820783	-0.052122	1.786521
-0.052023	0.819925	-0.052023	1.784468
-0.051923	0.819066	-0.051923	1.782415
-0.051823	0.818208	-0.051823	1.780362
-0.051723	0.817349	-0.051723	1.778309
-0.051623	0.816491	-0.051623	1.776256
-0.051524	0.815633	-0.051524	1.774203
-0.051424	0.814774	-0.051424	1.77215
-0.051324	0.813916	-0.051324	1.770097
-0.051224	0.813057	-0.051224	1.768045
-0.051124	0.812199	-0.051124	1.765992
-0.051024	0.81134	-0.051024	1.763939
-0.050925	0.810482	-0.050925	1.761886
-0.050825	0.809623	-0.050825	1.759833
-0.050725	0.808765	-0.050725	1.75778
-0.050625	0.807906	-0.050625	1.755727
-0.050525	0.807048	-0.050525	1.753675
-0.050426	0.80619	-0.050426	1.751621
-0.050326	0.805331	-0.050326	1.749569
-0.050226	0.804473	-0.050226	1.747516
-0.050126	0.803614	-0.050126	1.745463
-0.050026	0.802756	-0.050026	1.74341
-0.049926	0.801499	-0.049926	1.741428
-0.049827	0.8001	-0.049827	1.739472
-0.049727	0.798701	-0.049727	1.737516
-0.049627	0.797302	-0.049627	1.73556
-0.049527	0.795904	-0.049527	1.733604
-0.049427	0.794505	-0.049427	1.731647
-0.049328	0.793106	-0.049328	1.729691
-0.049228	0.791707	-0.049228	1.727735
-0.049128	0.790308	-0.049128	1.725779
-0.049028	0.788909	-0.049028	1.723823
-0.048928	0.78751	-0.048928	1.721867
-0.048828	0.786111	-0.048828	1.71991
-0.048729	0.784713	-0.048729	1.717954
-0.048629	0.783314	-0.048629	1.715998
-0.048529	0.781915	-0.048529	1.714042
-0.048429	0.780516	-0.048429	1.712086
-0.048329	0.779117	-0.048329	1.710129
-0.048229	0.777718	-0.048229	1.708173
-0.04813	0.776319	-0.04813	1.706217
-0.04803	0.77492	-0.04803	1.704261
-0.04793	0.773521	-0.04793	1.702305
-0.04783	0.772123	-0.04783	1.700349
-0.04773	0.770724	-0.04773	1.698393
-0.047631	0.769325	-0.047631	1.696436
-0.047531	0.767926	-0.047531	1.69448
-0.047431	0.766527	-0.047431	1.692524
-0.047331	0.765128	-0.047331	1.690568
-0.047231	0.763729	-0.047231	1.688612
-0.047131	0.76233	-0.047131	1.686656
-0.047032	0.760932	-0.047032	1.684699
-0.046932	0.759533	-0.046932	1.682743
-0.046832	0.758134	-0.046832	1.680787
-0.046732	0.756735	-0.046732	1.678831
-0.046632	0.755336	-0.046632	1.676875
-0.046533	0.753937	-0.046533	1.674919
-0.046433	0.752538	-0.046433	1.672962
-0.046333	0.751139	-0.046333	1.671006
-0.046233	0.749741	-0.046233	1.66905
-0.046133	0.748342	-0.046133	1.667094
-0.046033	0.746943	-0.046033	1.665138
-0.045934	0.745544	-0.045934	1.663181
-0.045834	0.744145	-0.045834	1.661225
-0.045734	0.742746	-0.045734	1.659269
-0.045634	0.741347	-0.045634	1.657313
-0.045534	0.739949	-0.045534	1.655357
-0.045435	0.73855	-0.045435	1.653401
-0.045335	0.737151	-0.045335	1.651444
-0.045235	0.735752	-0.045235	1.649488
-0.045135	0.734353	-0.045135	1.647532
-0.045035	0.732954	-0.045035	1.645576
-0.044935	0.731555	-0.044935	1.64362
-0.044836	0.730156	-0.044836	1.641664
-0.044736	0.728758	-0.044736	1.639707
-0.044636	0.727359	-0.044636	1.637751
-0.044536	0.72596	-0.044536	1.635795
-0.044436	0.724561	-0.044436	1.633839
-0.044337	0.723162	-0.044337	1.631883
-0.044237	0.721763	-0.044237	1.629927
-0.044137	0.720364	-0.044137	1.62797
-0.044037	0.718965	-0.044037	1.626014
-0.043937	0.717566	-0.043937	1.624058
-0.043837	0.716168	-0.043837	1.622102
-0.043738	0.714769	-0.043738	1.620146
-0.043638	0.71337	-0.043638	1.618189
-0.043538	0.711971	-0.043538	1.616233
-0.043438	0.710572	-0.043438	1.614277
-0.043338	0.709173	-0.043338	1.612321
-0.043238	0.707774	-0.043238	1.610365
-0.043139	0.706375	-0.043139	1.608409
-0.043039	0.704977	-0.043039	1.606453
-0.042939	0.703578	-0.042939	1.604496
-0.042839	0.702179	-0.042839	1.60254
-0.042739	0.70078	-0.042739	1.600584
-0.04264	0.699381	-0.04264	1.598628
-0.04254	0.697982	-0.04254	1.596672
-0.04244	0.696583	-0.04244	1.594715
-0.04234	0.695184	-0.04234	1.592759
-0.04224	0.693786	-0.04224	1.590803
-0.04214	0.692387	-0.04214	1.588847
-0.042041	0.690988	-0.042041	1.586891
-0.041941	0.689589	-0.041941	1.584935
-0.041841	0.68819	-0.041841	1.582978
-0.041741	0.686791	-0.041741	1.581022
-0.041641	0.685392	-0.041641	1.579066
-0.041542	0.683993	-0.041542	1.57711
-0.041442	0.682595	-0.041442	1.575154
-0.041342	0.681196	-0.041342	1.573198
-0.041242	0.679797	-0.041242	1.571241
-0.041142	0.678398	-0.041142	1.569285
-0.041042	0.676999	-0.041042	1.567329
-0.040943	0.6756	-0.040943	1.565373
-0.040843	0.674201	-0.040843	1.563417
-0.040743	0.672802	-0.040743	1.561461
-0.040643	0.671404	-0.040643	1.559504
-0.040543	0.670005	-0.040543	1.557548
-0.040444	0.668606	-0.040444	1.555592
-0.040344	0.667207	-0.040344	1.553636
-0.040244	0.665808	-0.040244	1.55168
-0.040144	0.664409	-0.040144	1.549724
-0.040044	0.66301	-0.040044	1.547767
-0.039944	0.661799	-0.039944	1.545909
-0.039845	0.660736	-0.039845	1.544129
-0.039745	0.659673	-0.039745	1.542348
-0.039645	0.65861	-0.039645	1.540568
-0.039545	0.657548	-0.039545	1.538788
-0.039445	0.656485	-0.039445	1.537007
-0.039346	0.655422	-0.039346	1.535227
-0.039246	0.65436	-0.039246	1.533446
-0.039146	0.653297	-0.039146	1.531666
-0.039046	0.652234	-0.039046	1.529886
-0.038946	0.651172	-0.038946	1.528105
-0.038846	0.650109	-0.038846	1.526325
-0.038747	0.649046	-0.038747	1.524544
-0.038647	0.647984	-0.038647	1.522764
-0.038547	0.646921	-0.038547	1.520984
-0.038447	0.645858	-0.038447	1.519203
-0.038347	0.644796	-0.038347	1.517423
-0.038248	0.643733	-0.038248	1.515643
-0.038148	0.64267	-0.038148	1.513862
-0.038048	0.641608	-0.038048	1.512082
-0.037948	0.640545	-0.037948	1.510301
-0.037848	0.639482	-0.037848	1.508521
-0.037748	0.63842	-0.037748	1.506741
-0.037649	0.637357	-0.037649	1.50496
-0.037549	0.636294	-0.037549	1.50318
-0.037449	0.635231	-0.037449	1.501399
-0.037349	0.634169	-0.037349	1.499619
-0.037249	0.633106	-0.037249	1.497839
-0.037149	0.632043	-0.037149	1.496058
-0.03705	0.630981	-0.03705	1.494278
-0.03695	0.629918	-0.03695	1.492497
-0.03685	0.628855	-0.03685	1.490717
-0.03675	0.627793	-0.03675	1.488937
-0.03665	0.62673	-0.03665	1.487156
-0.036551	0.625667	-0.036551	1.485376
-0.036451	0.624605	-0.036451	1.483595
-0.036351	0.623542	-0.036351	1.481815
-0.036251	0.622479	-0.036251	1.480035
-0.036151	0.621417	-0.036151	1.478254
-0.036051	0.620354	-0.036051	1.476474
-0.035952	0.619291	-0.035952	1.474694
-0.035852	0.618229	-0.035852	1.472913
-0.035752	0.617166	-0.035752	1.471133
-0.035652	0.616103	-0.035652	1.469352
-0.035552	0.615041	-0.035552	1.467572
-0.035453	0.613978	-0.035453	1.465792
-0.035353	0.612915	-0.035353	1.464011
-0.035253	0.611852	-0.035253	1.462231
-0.035153	0.61079	-0.035153	1.460451
-0.035053	0.609727	-0.035053	1.45867
-0.034953	0.608664	-0.034953	1.45689
-0.034854	0.607602	-0.034854	1.455109
-0.034754	0.606539	-0.034754	1.453329
-0.034654	0.605476	-0.034654	1.451549
-0.034554	0.604414	-0.034554	1.449768
-0.034454	0.603351	-0.034454	1.447988
-0.034355	0.602288	-0.034355	1.446208
-0.034255	0.601226	-0.034255	1.444427
-0.034155	0.600163	-0.034155	1.442647
-0.034055	0.5991	-0.034055	1.440866
-0.033955	0.598038	-0.033955	1.439086
-0.033855	0.596975	-0.033855	1.437306
-0.033756	0.595912	-0.033756	1.435525
-0.033656	0.59485	-0.033656	1.433745
-0.033556	0.593787	-0.033556	1.431964
-0.033456	0.592724	-0.033456	1.430184
-0.033356	0.591662	-0.033356	1.428404
-0.033257	0.590599	-0.033257	1.426623
-0.033157	0.589536	-0.033157	1.424843
-0.033057	0.588473	-0.033057	1.423062
-0.032957	0.587411	-0.032957	1.421282
-0.032857	0.586348	-0.032857	1.419502
-0.032757	0.585285	-0.032757	1.417721
-0.032658	0.584223	-0.032658	1.415941
-0.032558	0.58316	-0.032558	1.41416
-0.032458	0.582097	-0.032458	1.41238
-0.032358	0.581035	-0.032358	1.4106
-0.032258	0.579972	-0.032258	1.408819
-0.032158	0.578909	-0.032158	1.407039
-0.032059	0.577847	-0.032059	1.405259
-0.031959	0.576784	-0.031959	1.403478
-0.031859	0.575721	-0.031859	1.401698
-0.031759	0.574659	-0.031759	1.399917
-0.031659	0.573596	-0.031659	1.398137
-0.03156	0.572533	-0.03156	1.396357
-0.03146	0.571471	-0.03146	1.394576
-0.03136	0.570408	-0.03136	1.392796
-0.03126	0.569345	-0.03126	1.391015
-0.03116	0.568282	-0.03116	1.389235
-0.03106	0.56722	-0.03106	1.387455
-0.030961	0.566157	-0.030961	1.385674
-0.030861	0.565094	-0.030861	1.383894
-0.030761	0.564032	-0.030761	1.382113
-0.030661	0.562969	-0.030661	1.380333
-0.030561	0.561906	-0.030561	1.378553
-0.030462	0.560844	-0.030462	1.376772
-0.030362	0.559781	-0.030362	1.374992
-0.030262	0.558718	-0.030262	1.373212
-0.030162	0.557656	-0.030162	1.371431
-0.030062	0.556593	-0.030062	1.369651
-0.029962	0.55582	-0.029962	1.367989
-0.029863	0.555529	-0.029863	1.366523
-0.029763	0.555237	-0.029763	1.365057
-0.029663	0.554945	-0.029663	1.36359
-0.029563	0.554653	-0.029563	1.362124
-0.029463	0.554361	-0.029463	1.360658
-0.029364	0.55407	-0.029364	1.359192
-0.029264	0.553778	-0.029264	1.357726
-0.029164	0.553486	-0.029164	1.35626
-0.029064	0.553194	-0.029064	1.354794
-0.028964	0.552903	-0.028964	1.353328
-0.028864	0.552611	-0.028864	1.351862
-0.028765	0.552319	-0.028765	1.350396
-0.028665	0.552027	-0.028665	1.34893
-0.028565	0.551735	-0.028565	1.347464
-0.028465	0.551444	-0.028465	1.345998
-0.028365	0.551152	-0.028365	1.344532
-0.028266	0.55086	-0.028266	1.343066
-0.028166	0.550568	-0.028166	1.3416
-0.028066	0.550277	-0.028066	1.340134
-0.027966	0.549985	-0.027966	1.338668
-0.027866	0.549693	-0.027866	1.337202
-0.027766	0.549401	-0.027766	1.335735
-0.027667	0.549109	-0.027667	1.334269
-0.027567	0.548818	-0.027567	1.332803
-0.027467	0.548526	-0.027467	1.331337
-0.027367	0.548234	-0.027367	1.329871
-0.027267	0.547942	-0.027267	1.328405
-0.027167	0.547651	-0.027167	1.326939
-0.027068	0.547359	-0.027068	1.325473
-0.026968	0.547067	-0.026968	1.324007
-0.026868	0.546775	-0.026868	1.322541
-0.026768	0.546484	-0.026768	1.321075
-0.026668	0.546192	-0.026668	1.319609
-0.026569	0.5459	-0.026569	1.318143
-0.026469	0.545608	-0.026469	1.316677
-0.026369	0.545316	-0.026369	1.315211
-0.026269	0.545025	-0.026269	1.313745
-0.026169	0.544733	-0.026169	1.312279
-0.026069	0.544441	-0.026069	1.310812
-0.02597	0.544149	-0.02597	1.309346
-0.02587	0.543858	-0.02587	1.30788
-0.02577	0.543566	-0.02577	1.306414
-0.02567	0.543274	-0.02567	1.304948
-0.02557	0.542982	-0.02557	1.303482
-0.025471	0.54269	-0.025471	1.302016
-0.025371	0.542399	-0.025371	1.30055
-0.025271	0.542107	-0.025271	1.299084
-0.025171	0.541815	-0.025171	1.297618
-0.025071	0.541523	-0.025071	1.296152
-0.024971	0.541232	-0.024971	1.294686
-0.024872	0.54094	-0.024872	1.29322
-0.024772	0.540648	-0.024772	1.291754
-0.024672	0.540356	-0.024672	1.290288
-0.024572	0.540065	-0.024572	1.288822
-0.024472	0.539773	-0.024472	1.287356
-0.024373	0.539481	-0.024373	1.28589
-0.024273	0.539189	-0.024273	1.284423
-0.024173	0.538897	-0.024173	1.282957
-0.024073	0.538606	-0.024073	1.281491
-0.023973	0.538314	-0.023973	1.280025
-0.023873	0.538022	-0.023873	1.278559
-0.023774	0.53773	-0.023774	1.277093
-0.023674	0.537439	-0.023674	1.275627
-0.023574	0.537147	-0.023574	1.274161
-0.023474	0.536855	-0.023474	1.272695
-0.023374	0.536563	-0.023374	1.271229
-0.023275	0.536271	-0.023275	1.269763
-0.023175	0.53598	-0.023175	1.268297
-0.023075	0.535688	-0.023075	1.266831
-0.022975	0.535396	-0.022975	1.265365
-0.022875	0.535104	-0.022875	1.263899
-0.022775	0.534813	-0.022775	1.262433
-0.022676	0.534521	-0.022676	1.260967
-0.022576	0.534229	-0.022576	1.259501
-0.022476	0.533937	-0.022476	1.258034
-0.022376	0.533646	-0.022376	1.256568
-0.022276	0.533354	-0.022276	1.255102
-0.022176	0.533062	-0.022176	1.253636
-0.022077	0.53277	-0.022077	1.25217
-0.021977	0.532478	-0.021977	1.250704
-0.021877	0.532187	-0.021877	1.249238
-0.021777	0.531895	-0.021777	1.247772
-0.021677	0.531603	-0.021677	1.246306
-0.021578	0.531311	-0.021578	1.24484
-0.021478	0.53102	-0.021478	1.243374
-0.021378	0.530728	-0.021378	1.241908
-0.021278	0.530436	-0.021278	1.240442
-0.021178	0.530144	-0.021178	1.238976
-0.021078	0.529852	-0.021078	1.23751
-0.020979	0.529561	-0.020979	1.236044
-0.020879	0.529269	-0.020879	1.234578
-0.020779	0.528977	-0.020779	1.233112
-0.020679	0.528685	-0.020679	1.231645
-0.020579	0.528394	-0.020579	1.230179
-0.02048	0.528102	-0.02048	1.228713
-0.02038	0.52781	-0.02038	1.227247
-0.02028	0.527518	-0.02028	1.225781
-0.02018	0.527226	-0.02018	1.224315
-0.02008	0.526935	-0.02008	1.222849
-0.01998	0.526512	-0.01998	1.221383
-0.019881	0.525549	-0.019881	1.219919
-0.019781	0.524586	-0.019781	1.218454
-0.019681	0.523623	-0.019681	1.21699
-0.019581	0.522661	-0.019581	1.215525
-0.019481	0.521698	-0.019481	1.214061
-0.019382	0.520735	-0.019382	1.212596
-0.019282	0.519772	-0.019282	1.211132
-0.019182	0.518809	-0.019182	1.209667
-0.019082	0.517847	-0.019082	1.208202
-0.018982	0.516884	-0.018982	1.206738
-0.018882	0.515921	-0.018882	1.205273
-0.018783	0.514958	-0.018783	1.203809
-0.018683	0.513996	-0.018683	1.202344
-0.018583	0.513033	-0.018583	1.20088
-0.018483	0.51207	-0.018483	1.199415
-0.018383	0.511107	-0.018383	1.19795
-0.018284	0.510145	-0.018284	1.196486
-0.018184	0.509182	-0.018184	1.195021
-0.018084	0.508219	-0.018084	1.193557
-0.017984	0.507256	-0.017984	1.192092
-0.017884	0.506294	-0.017884	1.190628
-0.017784	0.505331	-0.017784	1.189163
-0.017685	0.504368	-0.017685	1.187699
-0.017585	0.503405	-0.017585	1.186234
-0.017485	0.502443	-0.017485	1.18477
-0.017385	0.50148	-0.017385	1.183305
-0.017285	0.500517	-0.017285	1.18184
-0.017186	0.499554	-0.017186	1.180376
-0.017086	0.498591	-0.017086	1.178911
-0.016986	0.497629	-0.016986	1.177447
-0.016886	0.496666	-0.016886	1.175982
-0.016786	0.495703	-0.016786	1.174518
-0.016686	0.49474	-0.016686	1.173053
-0.016587	0.493778	-0.016587	1.171588
-0.016487	0.492815	-0.016487	1.170124
-0.016387	0.491852	-0.016387	1.168659
-0.016287	0.490889	-0.016287	1.167195
-0.016187	0.489927	-0.016187	1.16573
-0.016087	0.488964	-0.016087	1.164266
-0.015988	0.488001	-0.015988	1.162801
-0.015888	0.487038	-0.015888	1.161337
-0.015788	0.486076	-0.015788	1.159872
-0.015688	0.485113	-0.015688	1.158407
-0.015588	0.48415	-0.015588	1.156943
-0.015489	0.483187	-0.015489	1.155478
-0.015389	0.482225	-0.015389	1.154014
-0.015289	0.481262	-0.015289	1.152549
-0.015189	0.480299	-0.015189	1.151085
-0.015089	0.479336	-0.015089	1.14962
-0.014989	0.478373	-0.014989	1.148155
-0.01489	0.477411	-0.01489	1.146691
-0.01479	0.476448	-0.01479	1.145226
-0.01469	0.475485	-0.01469	1.143762
-0.01459	0.474522	-0.01459	1.142297
-0.01449	0.47356	-0.01449	1.140833
-0.014391	0.472597	-0.014391	1.139368
-0.014291	0.471634	-0.014291	1.137904
-0.014191	0.470671	-0.014191	1.136439
-0.014091	0.469709	-0.014091	1.134974
-0.013991	0.468746	-0.013991	1.13351
-0.013891	0.467783	-0.013891	1.132045
-0.013792	0.46682	-0.013792	1.130581
-0.013692	0.465858	-0.013692	1.129116
-0.013592	0.464895	-0.013592	1.127652
-0.013492	0.463932	-0.013492	1.126187
-0.013392	0.462969	-0.013392	1.124723
-0.013293	0.462006	-0.013293	1.123258
-0.013193	0.461044	-0.013193	1.121793
-0.013093	0.460081	-0.013093	1.120329
-0.012993	0.459118	-0.012993	1.118864
-0.012893	0.458155	-0.012893	1.1174
-0.012793	0.457193	-0.012793	1.115935
-0.012694	0.45623	-0.012694	1.114471
-0.012594	0.455267	-0.012594	1.113006
-0.012494	0.454304	-0.012494	1.111542
-0.012394	0.453342	-0.012394	1.110077
-0.012294	0.452379	-0.012294	1.108612
-0.012195	0.451416	-0.012195	1.107148
-0.012095	0.450453	-0.012095	1.105683
-0.011995	0.449491	-0.011995	1.104219
-0.011895	0.448528	-0.011895	1.102754
-0.011795	0.447565	-0.011795	1.10129
-0.011695	0.446602	-0.011695	1.099825
-0.011596	0.44564	-0.011596	1.098361
-0.011496	0.444677	-0.011496	1.096896
-0.011396	0.443714	-0.011396	1.095431
-0.011296	0.442751	-0.011296	1.093967
-0.011196	0.441788	-0.011196	1.092502
-0.011096	0.440826	-0.011096	1.091038
-0.010997	0.439863	-0.010997	1.089573
-0.010897	0.4389	-0.010897	1.088109
-0.010797	0.437937	-0.010797	1.086644
-0.010697	0.436975	-0.010697	1.085179
-0.010597	0.436012	-0.010597	1.083715
-0.010498	0.435049	-0.010498	1.08225
-0.010398	0.434086	-0.010398	1.080786
-0.010298	0.433124	-0.010298	1.079321
-0.010198	0.432161	-0.010198	1.077857
-0.010098	0.431198	-0.010098	1.076392
-0.009998	0.430183	-0.009998	1.0748
-0.009899	0.425822	-0.009899	1.064972
-0.009799	0.42146	-0.009799	1.055143
-0.009699	0.417099	-0.009699	1.045315
-0.009599	0.412738	-0.009599	1.035487
-0.009499	0.408376	-0.009499	1.025658
-0.0094	0.404015	-0.0094	1.01583
-0.0093	0.399653	-0.0093	1.006002
-0.0092	0.395292	-0.0092	0.996173
-0.0091	0.390931	-0.0091	0.986345
-0.009	0.386569	-0.009	0.976517
-0.0089	0.382208	-0.0089	0.966689
-0.008801	0.377846	-0.008801	0.956861
-0.008701	0.373485	-0.008701	0.947032
-0.008601	0.369123	-0.008601	0.937204
-0.008501	0.364762	-0.008501	0.927376
-0.008401	0.360401	-0.008401	0.917548
-0.008302	0.356039	-0.008302	0.907719
-0.008202	0.351677	-0.008202	0.897891
-0.008102	0.347316	-0.008102	0.888063
-0.008002	0.342955	-0.008002	0.878234
-0.007902	0.338593	-0.007902	0.868406
-0.007802	0.334232	-0.007802	0.858578
-0.007703	0.32987	-0.007703	0.848749
-0.007603	0.325509	-0.007603	0.838921
-0.007503	0.321147	-0.007503	0.829093
-0.007403	0.316786	-0.007403	0.819265
-0.007303	0.312425	-0.007303	0.809437
-0.007204	0.308063	-0.007204	0.799608
-0.007104	0.303702	-0.007104	0.78978
-0.007004	0.29934	-0.007004	0.779952
-0.006904	0.294979	-0.006904	0.770124
-0.006804	0.290617	-0.006804	0.760295
-0.006704	0.286256	-0.006704	0.750467
-0.006605	0.281895	-0.006605	0.740639
-0.006505	0.277533	-0.006505	0.73081
-0.006405	0.273172	-0.006405	0.720982
-0.006305	0.26881	-0.006305	0.711154
-0.006205	0.264449	-0.006205	0.701325
-0.006105	0.260088	-0.006105	0.691497
-0.006006	0.255726	-0.006006	0.681669
-0.005906	0.251365	-0.005906	0.671841
-0.005806	0.247003	-0.005806	0.662012
-0.005706	0.242642	-0.005706	0.652184
-0.005606	0.23828	-0.005606	0.642356
-0.005507	0.233919	-0.005507	0.632527
-0.005407	0.229558	-0.005407	0.6227
-0.005307	0.225196	-0.005307	0.612871
-0.005207	0.220834	-0.005207	0.603043
-0.005107	0.216473	-0.005107	0.593215
-0.005007	0.212112	-0.005007	0.583386
-0.004908	0.20775	-0.004908	0.573558
-0.004808	0.203389	-0.004808	0.56373
-0.004708	0.199027	-0.004708	0.553901
-0.004608	0.194666	-0.004608	0.544073
-0.004508	0.190305	-0.004508	0.534245
-0.004409	0.185943	-0.004409	0.524417
-0.004309	0.181582	-0.004309	0.514588
-0.004209	0.17722	-0.004209	0.50476
-0.004109	0.172859	-0.004109	0.494932
-0.004009	0.168497	-0.004009	0.485103
-0.003909	0.164136	-0.003909	0.475276
-0.00381	0.159775	-0.00381	0.465447
-0.00371	0.155413	-0.00371	0.455619
-0.00361	0.151052	-0.00361	0.445791
-0.00351	0.14669	-0.00351	0.435962
-0.00341	0.142329	-0.00341	0.426134
-0.003311	0.137967	-0.003311	0.416306
-0.003211	0.133606	-0.003211	0.406477
-0.003111	0.129245	-0.003111	0.396649
-0.003011	0.124883	-0.003011	0.386821
-0.002911	0.120522	-0.002911	0.376993
-0.002811	0.11616	-0.002811	0.367164
-0.002712	0.111799	-0.002712	0.357336
-0.002612	0.107437	-0.002612	0.347508
-0.002512	0.103076	-0.002512	0.337679
-0.002412	0.098715	-0.002412	0.327852
-0.002312	0.094353	-0.002312	0.318023
-0.002213	0.089992	-0.002213	0.308194
-0.002113	0.08563	-0.002113	0.298367
-0.002013	0.081269	-0.002013	0.288538
-0.001913	0.076907	-0.001913	0.27871
-0.001813	0.072546	-0.001813	0.268882
-0.001713	0.068184	-0.001713	0.259053
-0.001614	0.063823	-0.001614	0.249225
-0.001514	0.059462	-0.001514	0.239397
-0.001414	0.0551	-0.001414	0.229569
-0.001314	0.050739	-0.001314	0.21974
-0.001214	0.046377	-0.001214	0.209912
-0.001115	0.042016	-0.001115	0.200084
-0.001015	0.037654	-0.001015	0.190255
-0.000915	0.033293	-0.000915	0.180428
-0.000815	0.028932	-0.000815	0.170599
-0.000715	0.02457	-0.000715	0.16077
-0.000615	0.020209	-0.000615	0.150943
-0.000516	0.015847	-0.000516	0.141114
-0.000416	0.011486	-0.000416	0.131286
-0.000316	0.007124	-0.000316	0.121458
-0.000216	0.002763	-0.000216	0.111629
-0.000116	-0.001598	-0.000116	0.101801
-0.000016	-0.00596	-0.000016	0.091973
0.000083	-0.007073	0.000083	0.089536
0.000183	-0.007543	0.000183	0.088561
0.000283	-0.008014	0.000283	0.087586
0.000383	-0.008485	0.000383	0.086612
0.000483	-0.008955	0.000483	0.085637
0.000582	-0.009426	0.000582	0.084662
0.000682	-0.009896	0.000682	0.083687
0.000782	-0.010367	0.000782	0.082712
0.000882	-0.010837	0.000882	0.081737
0.000982	-0.011308	0.000982	0.080763
0.001082	-0.011778	0.001082	0.079788
0.001181	-0.012249	0.001181	0.078813
0.001281	-0.012719	0.001281	0.077838
0.001381	-0.01319	0.001381	0.076863
0.001481	-0.013661	0.001481	0.075888
0.001581	-0.014131	0.001581	0.074914
0.00168	-0.014602	0.00168	0.073939
0.00178	-0.015072	0.00178	0.072964
0.00188	-0.015543	0.00188	0.071989
0.00198	-0.016013	0.00198	0.071014
0.00208	-0.016484	0.00208	0.070039
0.00218	-0.016954	0.00218	0.069064
0.002279	-0.017425	0.002279	0.06809
0.002379	-0.017896	0.002379	0.067115
0.002479	-0.018366	0.002479	0.06614
0.002579	-0.018837	0.002579	0.065165
0.002679	-0.019307	0.002679	0.06419
0.002778	-0.019778	0.002778	0.063215
0.002878	-0.020248	0.002878	0.062241
0.002978	-0.020719	0.002978	0.061266
0.003078	-0.021189	0.003078	0.060291
0.003178	-0.02166	0.003178	0.059316
0.003278	-0.022131	0.003278	0.058341
0.003377	-0.022601	0.003377	0.057366
0.003477	-0.023072	0.003477	0.056392
0.003577	-0.023542	0.003577	0.055417
0.003677	-0.024013	0.003677	0.054442
0.003777	-0.024483	0.003777	0.053467
0.003876	-0.024954	0.003876	0.052492
0.003976	-0.025424	0.003976	0.051517
0.004076	-0.025895	0.004076	0.050542
0.004176	-0.026365	0.004176	0.049568
0.004276	-0.026836	0.004276	0.048593
0.004376	-0.027307	0.004376	0.047618
0.004475	-0.027777	0.004475	0.046643
0.004575	-0.028248	0.004575	0.045668
0.004675	-0.028718	0.004675	0.044693
0.004775	-0.029189	0.004775	0.043719
0.004875	-0.029659	0.004875	0.042744
0.004975	-0.03013	0.004975	0.041769
0.005074	-0.0306	0.005074	0.040794
0.005174	-0.031071	0.005174	0.039819
0.005274	-0.031542	0.005274	0.038844
0.005374	-0.032012	0.005374	0.037869
0.005474	-0.032483	0.005474	0.036895
0.005573	-0.032953	0.005573	0.03592
0.005673	-0.033424	0.005673	0.034945
0.005773	-0.033894	0.005773	0.03397
0.005873	-0.034365	0.005873	0.032995
0.005973	-0.034835	0.005973	0.032021
0.006073	-0.035306	0.006073	0.031046
0.006172	-0.035776	0.006172	0.030071
0.006272	-0.036247	0.006272	0.029096
0.006372	-0.036718	0.006372	0.028121
0.006472	-0.037188	0.006472	0.027146
0.006572	-0.037659	0.006572	0.026171
0.006671	-0.038129	0.006671	0.025197
0.006771	-0.0386	0.006771	0.024222
0.006871	-0.03907	0.006871	0.023247
0.006971	-0.039541	0.006971	0.022272
0.007071	-0.040011	0.007071	0.021297
0.007171	-0.040482	0.007171	0.020322
0.00727	-0.040953	0.00727	0.019348
0.00737	-0.041423	0.00737	0.018373
0.00747	-0.041894	0.00747	0.017398
0.00757	-0.042364	0.00757	0.016423
0.00767	-0.042835	0.00767	0.015448
0.007769	-0.043305	0.007769	0.014473
0.007869	-0.043776	0.007869	0.013498
0.007969	-0.044246	0.007969	0.012524
0.008069	-0.044717	0.008069	0.011549
0.008169	-0.045187	0.008169	0.010574
0.008269	-0.045658	0.008269	0.009599
0.008368	-0.046129	0.008368	0.008624
0.008468	-0.046599	0.008468	0.00765
0.008568	-0.04707	0.008568	0.006675
0.008668	-0.04754	0.008668	0.0057
0.008768	-0.048011	0.008768	0.004725
0.008867	-0.048481	0.008867	0.00375
0.008967	-0.048952	0.008967	0.002775
0.009067	-0.049422	0.009067	0.0018
0.009167	-0.049893	0.009167	0.000826
0.009267	-0.050364	0.009267	-0.000149
0.009367	-0.050834	0.009367	-0.001124
0.009466	-0.051305	0.009466	-0.002099
0.009566	-0.051775	0.009566	-0.003074
0.009666	-0.052246	0.009666	-0.004049
0.009766	-0.052716	0.009766	-0.005024
0.009866	-0.053187	0.009866	-0.005998
0.009966	-0.053657	0.009966	-0.006973
0.010065	-0.054406	0.010065	-0.007382
0.010165	-0.055303	0.010165	-0.007492
0.010265	-0.056199	0.010265	-0.007603
0.010365	-0.057095	0.010365	-0.007713
0.010465	-0.057991	0.010465	-0.007823
0.010564	-0.058887	0.010564	-0.007934
0.010664	-0.059783	0.010664	-0.008044
0.010764	-0.060679	0.010764	-0.008154
0.010864	-0.061575	0.010864	-0.008265
0.010964	-0.062471	0.010964	-0.008375
0.011064	-0.063367	0.011064	-0.008485
0.011163	-0.064263	0.011163	-0.008595
0.011263	-0.065159	0.011263	-0.008706
0.011363	-0.066056	0.011363	-0.008816
0.011463	-0.066952	0.011463	-0.008926
0.011563	-0.067848	0.011563	-0.009037
0.011662	-0.068744	0.011662	-0.009147
0.011762	-0.06964	0.011762	-0.009257
0.011862	-0.070536	0.011862	-0.009368
0.011962	-0.071432	0.011962	-0.009478
0.012062	-0.072328	0.012062	-0.009588
0.012162	-0.073224	0.012162	-0.009699
0.012261	-0.07412	0.012261	-0.009809
0.012361	-0.075016	0.012361	-0.009919
0.012461	-0.075912	0.012461	-0.010029
0.012561	-0.076809	0.012561	-0.01014
0.012661	-0.077705	0.012661	-0.01025
0.01276	-0.078601	0.01276	-0.01036
0.01286	-0.079497	0.01286	-0.010471
0.01296	-0.080393	0.01296	-0.010581
0.01306	-0.081289	0.01306	-0.010691
0.01316	-0.082185	0.01316	-0.010802
0.01326	-0.083081	0.01326	-0.010912
0.013359	-0.083977	0.013359	-0.011022
0.013459	-0.084873	0.013459	-0.011132
0.013559	-0.085769	0.013559	-0.011243
0.013659	-0.086665	0.013659	-0.011353
0.013759	-0.087562	0.013759	-0.011463
0.013858	-0.088458	0.013858	-0.011574
0.013958	-0.089354	0.013958	-0.011684
0.014058	-0.09025	0.014058	-0.011794
0.014158	-0.091146	0.014158	-0.011905
0.014258	-0.092042	0.014258	-0.012015
0.014358	-0.092938	0.014358	-0.012125
0.014457	-0.093834	0.014457	-0.012235
0.014557	-0.09473	0.014557	-0.012346
0.014657	-0.095626	0.014657	-0.012456
0.014757	-0.096522	0.014757	-0.012566
0.014857	-0.097418	0.014857	-0.012677
0.014956	-0.098314	0.014956	-0.012787
0.015056	-0.099211	0.015056	-0.012897
0.015156	-0.100107	0.015156	-0.013008
0.015256	-0.101003	0.015256	-0.013118
0.015356	-0.101899	0.015356	-0.013228
0.015456	-0.102795	0.015456	-0.013338
0.015555	-0.103691	0.015555	-0.013449
0.015655	-0.104587	0.015655	-0.013559
0.015755	-0.105483	0.015755	-0.013669
0.015855	-0.106379	0.015855	-0.01378
0.015955	-0.107275	0.015955	-0.01389
0.016055	-0.108171	0.016055	-0.014
0.016154	-0.109068	0.016154	-0.014111
0.016254	-0.109964	0.016254	-0.014221
0.016354	-0.11086	0.016354	-0.014331
0.016454	-0.111756	0.016454	-0.014441
0.016554	-0.112652	0.016554	-0.014552
0.016653	-0.113548	0.016653	-0.014662
0.016753	-0.114444	0.016753	-0.014772
0.016853	-0.11534	0.016853	-0.014883
0.016953	-0.116236	0.016953	-0.014993
0.017053	-0.117132	0.017053	-0.015103
0.017153	-0.118028	0.017153	-0.015214
0.017252	-0.118924	0.017252	-0.015324
0.017352	-0.119821	0.017352	-0.015434
0.017452	-0.120717	0.017452	-0.015544
0.017552	-0.121613	0.017552	-0.015655
0.017652	-0.122509	0.017652	-0.015765
0.017751	-0.123405	0.017751	-0.015875
0.017851	-0.124301	0.017851	-0.015986
0.017951	-0.125197	0.017951	-0.016096
0.018051	-0.126093	0.018051	-0.016206
0.018151	-0.126989	0.018151	-0.016317
0.018251	-0.127885	0.018251	-0.016427
0.01835	-0.128781	0.01835	-0.016537
0.01845	-0.129677	0.01845	-0.016647
0.01855	-0.130573	0.01855	-0.016758
0.01865	-0.13147	0.01865	-0.016868
0.01875	-0.132366	0.01875	-0.016978
0.018849	-0.133262	0.018849	-0.017089
0.018949	-0.134158	0.018949	-0.017199
0.019049	-0.135054	0.019049	-0.017309
0.019149	-0.13595	0.019149	-0.01742
0.019249	-0.136846	0.019249	-0.01753
0.019349	-0.137742	0.019349	-0.01764
0.019448	-0.138638	0.019448	-0.01775
0.019548	-0.139534	0.019548	-0.017861
0.019648	-0.14043	0.019648	-0.017971
0.019748	-0.141327	0.019748	-0.018081
0.019848	-0.142223	0.019848	-0.018192
0.019947	-0.143119	0.019947	-0.018302
0.020047	-0.143649	0.020047	-0.018512
0.020147	-0.143772	0.020147	-0.018832
0.020247	-0.143896	0.020247	-0.019152
0.020347	-0.14402	0.020347	-0.019472
0.020447	-0.144143	0.020447	-0.019792
0.020546	-0.144267	0.020546	-0.020112
0.020646	-0.144391	0.020646	-0.020432
0.020746	-0.144514	0.020746	-0.020752
0.020846	-0.144638	0.020846	-0.021072
0.020946	-0.144762	0.020946	-0.021392
0.021046	-0.144885	0.021046	-0.021712
0.021145	-0.145009	0.021145	-0.022032
0.021245	-0.145133	0.021245	-0.022352
0.021345	-0.145256	0.021345	-0.022672
0.021445	-0.14538	0.021445	-0.022992
0.021545	-0.145504	0.021545	-0.023312
0.021644	-0.145627	0.021644	-0.023632
0.021744	-0.145751	0.021744	-0.023952
0.021844	-0.145875	0.021844	-0.024272
0.021944	-0.145998	0.021944	-0.024592
0.022044	-0.146122	0.022044	-0.024912
0.022144	-0.146246	0.022144	-0.025232
0.022243	-0.14637	0.022243	-0.025552
0.022343	-0.146493	0.022343	-0.025872
0.022443	-0.146617	0.022443	-0.026192
0.022543	-0.146741	0.022543	-0.026512
0.022643	-0.146864	0.022643	-0.026832
0.022742	-0.146988	0.022742	-0.027152
0.022842	-0.147112	0.022842	-0.027472
0.022942	-0.147235	0.022942	-0.027792
0.023042	-0.147359	0.023042	-0.028112
0.023142	-0.147483	0.023142	-0.028432
0.023242	-0.147606	0.023242	-0.028752
0.023341	-0.14773	0.023341	-0.029072
0.023441	-0.147854	0.023441	-0.029392
0.023541	-0.147977	0.023541	-0.029712
0.023641	-0.148101	0.023641	-0.030032
0.023741	-0.148225	0.023741	-0.030353
0.02384	-0.148348	0.02384	-0.030673
0.02394	-0.148472	0.02394	-0.030993
0.02404	-0.148596	0.02404	-0.031313
0.02414	-0.148719	0.02414	-0.031633
0.02424	-0.148843	0.02424	-0.031953
0.02434	-0.148967	0.02434	-0.032273
0.024439	-0.14909	0.024439	-0.032593
0.024539	-0.149214	0.024539	-0.032913
0.024639	-0.149338	0.024639	-0.033233
0.024739	-0.149461	0.024739	-0.033553
0.024839	-0.149585	0.024839	-0.033873
0.024938	-0.149709	0.024938	-0.034193
0.025038	-0.149832	0.025038	-0.034513
0.025138	-0.149956	0.025138	-0.034833
0.025238	-0.15008	0.025238	-0.035153
0.025338	-0.150203	0.025338	-0.035473
0.025438	-0.150327	0.025438	-0.035793
0.025537	-0.150451	0.025537	-0.036113
0.025637	-0.150575	0.025637	-0.036433
0.025737	-0.150698	0.025737	-0.036753
0.025837	-0.150822	0.025837	-0.037073
0.025937	-0.150946	0.025937	-0.037393
0.026037	-0.151069	0.026037	-0.037713
0.026136	-0.151193	0.026136	-0.038033
0.026236	-0.151317	0.026236	-0.038353
0.026336	-0.15144	0.026336	-0.038673
0.026436	-0.151564	0.026436	-0.038993
0.026536	-0.151688	0.026536	-0.039313
0.026635	-0.151811	0.026635	-0.039633
0.026735	-0.151935	0.026735	-0.039953
0.026835	-0.152059	0.026835	-0.040273
0.026935	-0.152182	0.026935	-0.040593
0.027035	-0.152306	0.027035	-0.040913
0.027135	-0.15243	0.027135	-0.041233
0.027234	-0.152553	0.027234	-0.041553
0.027334	-0.152677	0.027334	-0.041873
0.027434	-0.152801	0.027434	-0.042193
0.027534	-0.152924	0.027534	-0.042513
0.027634	-0.153048	0.027634	-0.042833
0.027733	-0.153172	0.027733	-0.043153
0.027833	-0.153295	0.027833	-0.043473
0.027933	-0.153419	0.027933	-0.043793
0.028033	-0.153543	0.028033	-0.044113
0.028133	-0.153666	0.028133	-0.044434
0.028233	-0.15379	0.028233	-0.044754
0.028332	-0.153914	0.028332	-0.045074
0.028432	-0.154037	0.028432	-0.045394
0.028532	-0.154161	0.028532	-0.045714
0.028632	-0.154285	0.028632	-0.046034
0.028732	-0.154408	0.028732	-0.046354
0.028831	-0.154532	0.028831	-0.046674
0.028931	-0.154656	0.028931	-0.046994
0.029031	-0.15478	0.029031	-0.047314
0.029131	-0.154903	0.029131	-0.047634
0.029231	-0.155027	0.029231	-0.047954
0.029331	-0.155151	0.029331	-0.048274
0.02943	-0.155274	0.02943	-0.048594
0.02953	-0.155398	0.02953	-0.048914
0.02963	-0.155522	0.02963	-0.049234
0.02973	-0.155645	0.02973	-0.049554
0.02983	-0.155769	0.02983	-0.049874
0.029929	-0.155893	0.029929	-0.050194
0.030029	-0.15608	0.030029	-0.050593
0.030129	-0.15642	0.030129	-0.051184
0.030229	-0.156759	0.030229	-0.051775
0.030329	-0.157099	0.030329	-0.052366
0.030429	-0.157439	0.030429	-0.052956
0.030528	-0.157779	0.030528	-0.053547
0.030628	-0.158118	0.030628	-0.054138
0.030728	-0.158458	0.030728	-0.054729
0.030828	-0.158798	0.030828	-0.055319
0.030928	-0.159138	0.030928	-0.05591
0.031028	-0.159478	0.031028	-0.056501
0.031127	-0.159817	0.031127	-0.057091
0.031227	-0.160157	0.031227	-0.057682
0.031327	-0.160497	0.031327	-0.058273
0.031427	-0.160837	0.031427	-0.058864
0.031527	-0.161177	0.031527	-0.059454
0.031626	-0.161516	0.031626	-0.060045
0.031726	-0.161856	0.031726	-0.060636
0.031826	-0.162196	0.031826	-0.061227
0.031926	-0.162536	0.031926	-0.061817
0.032026	-0.162875	0.032026	-0.062408
0.032126	-0.163215	0.032126	-0.062999
0.032225	-0.163555	0.032225	-0.06359
0.032325	-0.163895	0.032325	-0.06418
0.032425	-0.164235	0.032425	-0.064771
0.032525	-0.164574	0.032525	-0.065362
0.032625	-0.164914	0.032625	-0.065952
0.032724	-0.165254	0.032724	-0.066543
0.032824	-0.165594	0.032824	-0.067134
0.032924	-0.165934	0.032924	-0.067725
0.033024	-0.166273	0.033024	-0.068315
0.033124	-0.166613	0.033124	-0.068906
0.033224	-0.166953	0.033224	-0.069497
0.033323	-0.167293	0.033323	-0.070088
0.033423	-0.167632	0.033423	-0.070678
0.033523	-0.167972	0.033523	-0.071269
0.033623	-0.168312	0.033623	-0.07186
0.033723	-0.168652	0.033723	-0.072451
0.033822	-0.168992	0.033822	-0.073041
0.033922	-0.169331	0.033922	-0.073632
0.034022	-0.169671	0.034022	-0.074223
0.034122	-0.170011	0.034122	-0.074814
0.034222	-0.170351	0.034222	-0.075404
0.034322	-0.170691	0.034322	-0.075995
0.034421	-0.17103	0.034421	-0.076586
0.034521	-0.17137	0.034521	-0.077176
0.034621	-0.17171	0.034621	-0.077767
0.034721	-0.17205	0.034721	-0.078358
0.034821	-0.172389	0.034821	-0.078949
0.03492	-0.172729	0.03492	-0.079539
0.03502	-0.173069	0.03502	-0.08013
0.03512	-0.173409	0.03512	-0.080721
0.03522	-0.173749	0.03522	-0.081312
0.03532	-0.174088	0.03532	-0.081902
0.03542	-0.174428	0.03542	-0.082493
0.035519	-0.174768	0.035519	-0.083084
0.035619	-0.175108	0.035619	-0.083675
0.035719	-0.175448	0.035719	-0.084265
0.035819	-0.175787	0.035819	-0.084856
0.035919	-0.176127	0.035919	-0.085447
0.036018	-0.176467	0.036018	-0.086037
0.036118	-0.176807	0.036118	-0.086628
0.036218	-0.177147	0.036218	-0.087219
0.036318	-0.177486	0.036318	-0.08781
0.036418	-0.177826	0.036418	-0.0884
0.036518	-0.178166	0.036518	-0.088991
0.036617	-0.178506	0.036617	-0.089582
0.036717	-0.178845	0.036717	-0.090173
0.036817	-0.179185	0.036817	-0.090763
0.036917	-0.179525	0.036917	-0.091354
0.037017	-0.179865	0.037017	-0.091945
0.037117	-0.180205	0.037117	-0.092536
0.037216	-0.180544	0.037216	-0.093126
0.037316	-0.180884	0.037316	-0.093717
0.037416	-0.181224	0.037416	-0.094308
0.037516	-0.181564	0.037516	-0.094898
0.037616	-0.181904	0.037616	-0.095489
0.037715	-0.182243	0.037715	-0.09608
0.037815	-0.182583	0.037815	-0.096671
0.037915	-0.182923	0.037915	-0.097261
0.038015	-0.183263	0.038015	-0.097852
0.038115	-0.183602	0.038115	-0.098443
0.038215	-0.183942	0.038215	-0.099034
0.038314	-0.184282	0.038314	-0.099624
0.038414	-0.184622	0.038414	-0.100215
0.038514	-0.184962	0.038514	-0.100806
0.038614	-0.185301	0.038614	-0.101397
0.038714	-0.185641	0.038714	-0.101987
0.038813	-0.185981	0.038813	-0.102578
0.038913	-0.186321	0.038913	-0.103169
0.039013	-0.186661	0.039013	-0.103759
0.039113	-0.187	0.039113	-0.10435
0.039213	-0.18734	0.039213	-0.104941
0.039313	-0.18768	0.039313	-0.105532
0.039412	-0.18802	0.039412	-0.106122
0.039512	-0.18836	0.039512	-0.106713
0.039612	-0.188699	0.039612	-0.107304
0.039712	-0.189039	0.039712	-0.107895
0.039812	-0.189379	0.039812	-0.108485
0.039911	-0.189719	0.039911	-0.109076
0.040011	-0.189904	0.040011	-0.109591
0.040111	-0.188877	0.040111	-0.109515
0.040211	-0.187851	0.040211	-0.109438
0.040311	-0.186825	0.040311	-0.109362
0.040411	-0.185798	0.040411	-0.109285
0.04051	-0.184772	0.04051	-0.109209
0.04061	-0.183746	0.04061	-0.109132
0.04071	-0.182719	0.04071	-0.109055
0.04081	-0.181693	0.04081	-0.108979
0.04091	-0.180667	0.04091	-0.108902
0.041009	-0.17964	0.041009	-0.108826
0.041109	-0.178614	0.041109	-0.108749
0.041209	-0.177588	0.041209	-0.108673
0.041309	-0.176561	0.041309	-0.108596
0.041409	-0.175535	0.041409	-0.108519
0.041509	-0.174509	0.041509	-0.108443
0.041608	-0.173482	0.041608	-0.108366
0.041708	-0.172456	0.041708	-0.10829
0.041808	-0.17143	0.041808	-0.108213
0.041908	-0.170403	0.041908	-0.108137
0.042008	-0.169377	0.042008	-0.10806
0.042108	-0.168351	0.042108	-0.107984
0.042207	-0.167324	0.042207	-0.107907
0.042307	-0.166298	0.042307	-0.10783
0.042407	-0.165272	0.042407	-0.107754
0.042507	-0.164245	0.042507	-0.107677
0.042607	-0.163219	0.042607	-0.107601
0.042706	-0.162192	0.042706	-0.107524
0.042806	-0.161166	0.042806	-0.107448
0.042906	-0.16014	0.042906	-0.107371
0.043006	-0.159113	0.043006	-0.107294
0.043106	-0.158087	0.043106	-0.107218
0.043206	-0.157061	0.043206	-0.107141
0.043305	-0.156034	0.043305	-0.107065
0.043405	-0.155008	0.043405	-0.106988
0.043505	-0.153982	0.043505	-0.106912
0.043605	-0.152955	0.043605	-0.106835
0.043705	-0.151929	0.043705	-0.106759
0.043804	-0.150903	0.043804	-0.106682
0.043904	-0.149876	0.043904	-0.106605
0.044004	-0.14885	0.044004	-0.106529
0.044104	-0.147824	0.044104	-0.106452
0.044204	-0.146797	0.044204	-0.106376
0.044304	-0.145771	0.044304	-0.106299
0.044403	-0.144745	0.044403	-0.106223
0.044503	-0.143718	0.044503	-0.106146
0.044603	-0.142692	0.044603	-0.106069
0.044703	-0.141665	0.044703	-0.105993
0.044803	-0.140639	0.044803	-0.105916
0.044902	-0.139613	0.044902	-0.10584
0.045002	-0.138586	0.045002	-0.105763
0.045102	-0.13756	0.045102	-0.105687
0.045202	-0.136534	0.045202	-0.10561
0.045302	-0.135507	0.045302	-0.105534
0.045402	-0.134481	0.045402	-0.105457
0.045501	-0.133455	0.045501	-0.10538
0.045601	-0.132428	0.045601	-0.105304
0.045701	-0.131402	0.045701	-0.105227
0.045801	-0.130376	0.045801	-0.105151
0.045901	-0.129349	0.045901	-0.105074
0.046	-0.128323	0.046	-0.104998
0.0461	-0.127297	0.0461	-0.104921
0.0462	-0.12627	0.0462	-0.104844
0.0463	-0.125244	0.0463	-0.104768
0.0464	-0.124218	0.0464	-0.104691
0.0465	-0.123191	0.0465	-0.104615
0.046599	-0.122165	0.046599	-0.104538
0.046699	-0.121139	0.046699	-0.104462
0.046799	-0.120112	0.046799	-0.104385
0.046899	-0.119086	0.046899	-0.104309
0.046999	-0.11806	0.046999	-0.104232
0.047099	-0.117033	0.047099	-0.104155
0.047198	-0.116007	0.047198	-0.104079
0.047298	-0.114981	0.047298	-0.104002
0.047398	-0.113954	0.047398	-0.103926
0.047498	-0.112928	0.047498	-0.103849
0.047598	-0.111901	0.047598	-0.103773
0.047697	-0.110875	0.047697	-0.103696
0.047797	-0.109849	0.047797	-0.10362
0.047897	-0.108822	0.047897	-0.103543
0.047997	-0.107796	0.047997	-0.103466
0.048097	-0.10677	0.048097	-0.10339
0.048197	-0.105743	0.048197	-0.103313
0.048296	-0.104717	0.048296	-0.103237
0.048396	-0.103691	0.048396	-0.10316
0.048496	-0.102664	0.048496	-0.103084
0.048596	-0.101638	0.048596	-0.103007
0.048696	-0.100612	0.048696	-0.10293
0.048795	-0.099585	0.048795	-0.102854
0.048895	-0.098559	0.048895	-0.102777
0.048995	-0.097533	0.048995	-0.102701
0.049095	-0.096506	0.049095	-0.102624
0.049195	-0.09548	0.049195	-0.102548
0.049295	-0.094454	0.049295	-0.102471
0.049394	-0.093427	0.049394	-0.102395
0.049494	-0.092401	0.049494	-0.102318
0.049594	-0.091374	0.049594	-0.102241
0.049694	-0.090348	0.049694	-0.102165
0.049794	-0.089322	0.049794	-0.102088
0.049893	-0.088295	0.049893	-0.102012
0.049993	-0.087269	0.049993	-0.101935
0.050093	-0.087888	0.050093	-0.102651
0.050193	-0.088625	0.050193	-0.103423
0.050293	-0.089362	0.050293	-0.104196
0.050393	-0.090099	0.050393	-0.104969
0.050492	-0.090837	0.050492	-0.105742
0.050592	-0.091574	0.050592	-0.106514
0.050692	-0.092311	0.050692	-0.107287
0.050792	-0.093048	0.050792	-0.10806
0.050892	-0.093786	0.050892	-0.108832
0.050991	-0.094523	0.050991	-0.109605
0.051091	-0.09526	0.051091	-0.110378
0.051191	-0.095998	0.051191	-0.11115
0.051291	-0.096735	0.051291	-0.111923
0.051391	-0.097472	0.051391	-0.112696
0.051491	-0.098209	0.051491	-0.113469
0.05159	-0.098947	0.05159	-0.114241
0.05169	-0.099684	0.05169	-0.115014
0.05179	-0.100421	0.05179	-0.115787
0.05189	-0.101158	0.05189	-0.116559
0.05199	-0.101896	0.05199	-0.117332
0.05209	-0.102633	0.05209	-0.118105
0.052189	-0.10337	0.052189	-0.118878
0.052289	-0.104108	0.052289	-0.11965
0.052389	-0.104845	0.052389	-0.120423
0.052489	-0.105582	0.052489	-0.121196
0.052589	-0.106319	0.052589	-0.121968
0.052688	-0.107057	0.052688	-0.122741
0.052788	-0.107794	0.052788	-0.123514
0.052888	-0.108531	0.052888	-0.124286
0.052988	-0.109268	0.052988	-0.125059
0.053088	-0.110006	0.053088	-0.125832
0.053188	-0.110743	0.053188	-0.126605
0.053287	-0.11148	0.053287	-0.127377
0.053387	-0.112218	0.053387	-0.12815
0.053487	-0.112955	0.053487	-0.128923
0.053587	-0.113692	0.053587	-0.129695
0.053687	-0.114429	0.053687	-0.130468
0.053786	-0.115167	0.053786	-0.131241
0.053886	-0.115904	0.053886	-0.132013
0.053986	-0.116641	0.053986	-0.132786
0.054086	-0.117378	0.054086	-0.133559
0.054186	-0.118116	0.054186	-0.134332
0.054286	-0.118853	0.054286	-0.135104
0.054385	-0.11959	0.054385	-0.135877
0.054485	-0.120327	0.054485	-0.13665
0.054585	-0.121065	0.054585	-0.137422
0.054685	-0.121802	0.054685	-0.138195
0.054785	-0.122539	0.054785	-0.138968
0.054884	-0.123277	0.054884	-0.139741
0.054984	-0.124014	0.054984	-0.140513
0.055084	-0.124751	0.055084	-0.141286
0.055184	-0.125488	0.055184	-0.142059
0.055284	-0.126226	0.055284	-0.142831
0.055384	-0.126963	0.055384	-0.143604
0.055483	-0.1277	0.055483	-0.144377
0.055583	-0.128437	0.055583	-0.145149
0.055683	-0.129175	0.055683	-0.145922
0.055783	-0.129912	0.055783	-0.146695
0.055883	-0.130649	0.055883	-0.147468
0.055982	-0.131387	0.055982	-0.14824
0.056082	-0.132124	0.056082	-0.149013
0.056182	-0.132861	0.056182	-0.149786
0.056282	-0.133598	0.056282	-0.150558
0.056382	-0.134336	0.056382	-0.151331
0.056482	-0.135073	0.056482	-0.152104
0.056581	-0.13581	0.056581	-0.152877
0.056681	-0.136547	0.056681	-0.153649
0.056781	-0.137285	0.056781	-0.154422
0.056881	-0.138022	0.056881	-0.155195
0.056981	-0.138759	0.056981	-0.155967
0.05708	-0.139497	0.05708	-0.15674
0.05718	-0.140234	0.05718	-0.157513
0.05728	-0.140971	0.05728	-0.158285
0.05738	-0.141708	0.05738	-0.159058
0.05748	-0.142446	0.05748	-0.159831
0.05758	-0.143183	0.05758	-0.160604
0.057679	-0.14392	0.057679	-0.161376
0.057779	-0.144657	0.057779	-0.162149
0.057879	-0.145395	0.057879	-0.162922
0.057979	-0.146132	0.057979	-0.163694
0.058079	-0.146869	0.058079	-0.164467
0.058179	-0.147606	0.058179	-0.16524
0.058278	-0.148344	0.058278	-0.166012
0.058378	-0.149081	0.058378	-0.166785
0.058478	-0.149818	0.058478	-0.167558
0.058578	-0.150556	0.058578	-0.168331
0.058678	-0.151293	0.058678	-0.169103
0.058777	-0.15203	0.058777	-0.169876
0.058877	-0.152767	0.058877	-0.170649
0.058977	-0.153505	0.058977	-0.171421
0.059077	-0.154242	0.059077	-0.172194
0.059177	-0.154979	0.059177	-0.172967
0.059277	-0.155716	0.059277	-0.17374
0.059376	-0.156454	0.059376	-0.174512
0.059476	-0.157191	0.059476	-0.175285
0.059576	-0.157928	0.059576	-0.176058
0.059676	-0.158666	0.059676	-0.17683
0.059776	-0.159403	0.059776	-0.177603
0.059875	-0.16014	0.059875	-0.178376
0.059975	-0.160877	0.059975	-0.179149
0.060075	-0.161538	0.060075	-0.180045
0.060175	-0.162174	0.060175	-0.180982
0.060275	-0.162809	0.060275	-0.181918
0.060375	-0.163445	0.060375	-0.182855
0.060474	-0.16408	0.060474	-0.183792
0.060574	-0.164716	0.060574	-0.184729
0.060674	-0.165351	0.060674	-0.185666
0.060774	-0.165987	0.060774	-0.186602
0.060874	-0.166622	0.060874	-0.187539
0.060973	-0.167258	0.060973	-0.188476
0.061073	-0.167894	0.061073	-0.189413
0.061173	-0.168529	0.061173	-0.19035
0.061273	-0.169165	0.061273	-0.191286
0.061373	-0.1698	0.061373	-0.192223
0.061473	-0.170436	0.061473	-0.19316
0.061572	-0.171071	0.061572	-0.194097
0.061672	-0.171707	0.061672	-0.195034
0.061772	-0.172342	0.061772	-0.19597
0.061872	-0.172978	0.061872	-0.196907
0.061972	-0.173614	0.061972	-0.197844
0.062071	-0.174249	0.062071	-0.198781
0.062171	-0.174885	0.062171	-0.199718
0.062271	-0.17552	0.062271	-0.200654
0.062371	-0.176156	0.062371	-0.201591
0.062471	-0.176791	0.062471	-0.202528
0.062571	-0.177427	0.062571	-0.203465
0.06267	-0.178062	0.06267	-0.204402
0.06277	-0.178698	0.06277	-0.205338
0.06287	-0.179334	0.06287	-0.206275
0.06297	-0.179969	0.06297	-0.207212
0.06307	-0.180605	0.06307	-0.208149
0.06317	-0.18124	0.06317	-0.209086
0.063269	-0.181876	0.063269	-0.210023
0.063369	-0.182511	0.063369	-0.210959
0.063469	-0.183147	0.063469	-0.211896
0.063569	-0.183782	0.063569	-0.212833
0.063669	-0.184418	0.063669	-0.21377
0.063768	-0.185054	0.063768	-0.214707
0.063868	-0.185689	0.063868	-0.215643
0.063968	-0.186325	0.063968	-0.21658
0.064068	-0.18696	0.064068	-0.217517
0.064168	-0.187596	0.064168	-0.218454
0.064268	-0.188231	0.064268	-0.219391
0.064367	-0.188867	0.064367	-0.220327
0.064467	-0.189502	0.064467	-0.221264
0.064567	-0.190138	0.064567	-0.222201
0.064667	-0.190774	0.064667	-0.223138
0.064767	-0.191409	0.064767	-0.224075
0.064866	-0.192045	0.064866	-0.225012
0.064966	-0.19268	0.064966	-0.225948
0.065066	-0.193316	0.065066	-0.226885
0.065166	-0.193951	0.065166	-0.227822
0.065266	-0.194587	0.065266	-0.228759
0.065366	-0.195222	0.065366	-0.229696
0.065465	-0.195858	0.065465	-0.230632
0.065565	-0.196494	0.065565	-0.231569
0.065665	-0.197129	0.065665	-0.232506
0.065765	-0.197765	0.065765	-0.233443
0.065865	-0.1984	0.065865	-0.23438
0.065964	-0.199036	0.065964	-0.235317
0.066064	-0.199671	0.066064	-0.236253
0.066164	-0.200307	0.066164	-0.23719
0.066264	-0.200942	0.066264	-0.238127
0.066364	-0.201578	0.066364	-0.239064
0.066464	-0.202214	0.066464	-0.240001
0.066563	-0.202849	0.066563	-0.240937
0.066663	-0.203485	0.066663	-0.241874
0.066763	-0.20412	0.066763	-0.242811
0.066863	-0.204756	0.066863	-0.243748
0.066963	-0.205391	0.066963	-0.244685
0.067062	-0.206027	0.067062	-0.245621
0.067162	-0.206662	0.067162	-0.246558
0.067262	-0.207298	0.067262	-0.247495
0.067362	-0.207933	0.067362	-0.248432
0.067462	-0.208569	0.067462	-0.249369
0.067562	-0.209205	0.067562	-0.250306
0.067661	-0.20984	0.067661	-0.251242
0.067761	-0.210476	0.067761	-0.252179
0.067861	-0.211111	0.067861	-0.253116
0.067961	-0.211747	0.067961	-0.254053
0.068061	-0.212382	0.068061	-0.25499
0.068161	-0.213018	0.068161	-0.255926
0.06826	-0.213653	0.06826	-0.256863
0.06836	-0.214289	0.06836	-0.2578
0.06846	-0.214925	0.06846	-0.258737
0.06856	-0.21556	0.06856	-0.259674
0.06866	-0.216196	0.06866	-0.26061
0.068759	-0.216831	0.068759	-0.261547
0.068859	-0.217467	0.068859	-0.262484
0.068959	-0.218102	0.068959	-0.263421
0.069059	-0.218738	0.069059	-0.264358
0.069159	-0.219374	0.069159	-0.265294
0.069259	-0.220009	0.069259	-0.266231
0.069358	-0.220645	0.069358	-0.267168
0.069458	-0.22128	0.069458	-0.268105
0.069558	-0.221916	0.069558	-0.269042
0.069658	-0.222551	0.069658	-0.269979
0.069758	-0.223187	0.069758	-0.270915
0.069857	-0.223822	0.069857	-0.271852
0.069957	-0.224458	0.069957	-0.272789
0.070057	-0.224372	0.070057	-0.272978
0.070157	-0.223745	0.070157	-0.272606
0.070257	-0.223119	0.070257	-0.272235
0.070357	-0.222492	0.070357	-0.271864
0.070456	-0.221865	0.070456	-0.271492
0.070556	-0.221239	0.070556	-0.271121
0.070656	-0.220612	0.070656	-0.27075
0.070756	-0.219986	0.070756	-0.270378
0.070856	-0.219359	0.070856	-0.270007
0.070955	-0.218733	0.070955	-0.269636
0.071055	-0.218106	0.071055	-0.269264
0.071155	-0.217479	0.071155	-0.268893
0.071255	-0.216853	0.071255	-0.268522
0.071355	-0.216226	0.071355	-0.26815
0.071455	-0.2156	0.071455	-0.267779
0.071554	-0.214973	0.071554	-0.267408
0.071654	-0.214347	0.071654	-0.267036
0.071754	-0.21372	0.071754	-0.266665
0.071854	-0.213093	0.071854	-0.266294
0.071954	-0.212467	0.071954	-0.265922
0.072053	-0.21184	0.072053	-0.265551
0.072153	-0.211214	0.072153	-0.26518
0.072253	-0.210587	0.072253	-0.264808
0.072353	-0.209961	0.072353	-0.264437
0.072453	-0.209334	0.072453	-0.264066
0.072553	-0.208707	0.072553	-0.263694
0.072652	-0.208081	0.072652	-0.263323
0.072752	-0.207454	0.072752	-0.262952
0.072852	-0.206828	0.072852	-0.26258
0.072952	-0.206201	0.072952	-0.262209
0.073052	-0.205575	0.073052	-0.261838
0.073152	-0.204948	0.073152	-0.261466
0.073251	-0.204322	0.073251	-0.261095
0.073351	-0.203695	0.073351	-0.260724
0.073451	-0.203068	0.073451	-0.260352
0.073551	-0.202442	0.073551	-0.259981
0.073651	-0.201815	0.073651	-0.25961
0.07375	-0.201189	0.07375	-0.259238
0.07385	-0.200562	0.07385	-0.258867
0.07395	-0.199935	0.07395	-0.258496
0.07405	-0.199309	0.07405	-0.258124
0.07415	-0.198682	0.07415	-0.257753
0.07425	-0.198056	0.07425	-0.257382
0.074349	-0.197429	0.074349	-0.25701
0.074449	-0.196803	0.074449	-0.256639
0.074549	-0.196176	0.074549	-0.256268
0.074649	-0.195549	0.074649	-0.255896
0.074749	-0.194923	0.074749	-0.255525
0.074848	-0.194296	0.074848	-0.255154
0.074948	-0.19367	0.074948	-0.254782
0.075048	-0.193043	0.075048	-0.254411
0.075148	-0.192417	0.075148	-0.25404
0.075248	-0.19179	0.075248	-0.253669
0.075348	-0.191164	0.075348	-0.253297
0.075447	-0.190537	0.075447	-0.252926
0.075547	-0.18991	0.075547	-0.252555
0.075647	-0.189284	0.075647	-0.252183
0.075747	-0.188657	0.075747	-0.251812
0.075847	-0.188031	0.075847	-0.251441
0.075946	-0.187404	0.075946	-0.251069
0.076046	-0.186778	0.076046	-0.250698
0.076146	-0.186151	0.076146	-0.250327
0.076246	-0.185524	0.076246	-0.249955
0.076346	-0.184898	0.076346	-0.249584
0.076446	-0.184271	0.076446	-0.249213
0.076545	-0.183645	0.076545	-0.248841
0.076645	-0.183018	0.076645	-0.24847
0.076745	-0.182392	0.076745	-0.248099
0.076845	-0.181765	0.076845	-0.247727
0.076945	-0.181138	0.076945	-0.247356
0.077044	-0.180512	0.077044	-0.246985
0.077144	-0.179885	0.077144	-0.246613
0.077244	-0.179259	0.077244	-0.246242
0.077344	-0.178632	0.077344	-0.245871
0.077444	-0.178006	0.077444	-0.245499
0.077544	-0.177379	0.077544	-0.245128
0.077643	-0.176752	0.077643	-0.244757
0.077743	-0.176126	0.077743	-0.244385
0.077843	-0.175499	0.077843	-0.244014
0.077943	-0.174873	0.077943	-0.243643
0.078043	-0.174246	0.078043	-0.243271
0.078143	-0.17362	0.078143	-0.2429
0.078242	-0.172993	0.078242	-0.242529
0.078342	-0.172366	0.078342	-0.242157
0.078442	-0.17174	0.078442	-0.241786
0.078542	-0.171113	0.078542	-0.241415
0.078642	-0.170487	0.078642	-0.241043
0.078741	-0.16986	0.078741	-0.240672
0.078841	-0.169234	0.078841	-0.240301
0.078941	-0.168607	0.078941	-0.239929
0.079041	-0.16798	0.079041	-0.239558
0.079141	-0.167354	0.079141	-0.239187
0.079241	-0.166727	0.079241	-0.238815
0.07934	-0.166101	0.07934	-0.238444
0.07944	-0.165474	0.07944	-0.238073
[truncated: 30,761 more rows]
