# Supplementary material for: Structural basis for higher-order DNA binding by a bacterial transcriptional regulator
Source: PLoS Genet. 2025 Jun 27;21(6):e1011749. doi: 10.1371/journal.pgen.1011749 (PMC12204516; doi:10.1371/journal.pgen.1011749)
Supplement: S1 Appendix — (ZIP) [file pgen.1011749.s012.zip › Raw data files/Figure 5/Figure5E_Superdex200inc32_300sSEC_Xre2RES2_1p5nmole_dsDNA4_15nmole.csv]

ml_1	mAU_280	ml_2	mAU_260
-0.12	-1.926	-0.12	-0.346
-0.1199	-2.349643	-0.1199	-0.503059
-0.1198	-2.350539	-0.1198	-0.503052
-0.119701	-2.351434	-0.119701	-0.503045
-0.119601	-2.352329	-0.119601	-0.503037
-0.119501	-2.353225	-0.119501	-0.50303
-0.119401	-2.35412	-0.119401	-0.503023
-0.119301	-2.355016	-0.119301	-0.503015
-0.119202	-2.355911	-0.119202	-0.503008
-0.119102	-2.356806	-0.119102	-0.503
-0.119002	-2.357702	-0.119002	-0.502993
-0.118902	-2.358597	-0.118902	-0.502986
-0.118803	-2.359492	-0.118803	-0.502978
-0.118703	-2.360388	-0.118703	-0.502971
-0.118603	-2.361283	-0.118603	-0.502964
-0.118503	-2.362178	-0.118503	-0.502956
-0.118403	-2.363073	-0.118403	-0.502949
-0.118304	-2.363969	-0.118304	-0.502942
-0.118204	-2.364864	-0.118204	-0.502934
-0.118104	-2.365759	-0.118104	-0.502927
-0.118004	-2.366655	-0.118004	-0.50292
-0.117904	-2.36755	-0.117904	-0.502912
-0.117805	-2.368445	-0.117805	-0.502905
-0.117705	-2.369341	-0.117705	-0.502898
-0.117605	-2.370236	-0.117605	-0.50289
-0.117505	-2.371131	-0.117505	-0.502883
-0.117405	-2.372027	-0.117405	-0.502876
-0.117306	-2.372922	-0.117306	-0.502868
-0.117206	-2.373817	-0.117206	-0.502861
-0.117106	-2.374713	-0.117106	-0.502853
-0.117006	-2.375608	-0.117006	-0.502846
-0.116907	-2.376503	-0.116907	-0.502839
-0.116807	-2.377399	-0.116807	-0.502831
-0.116707	-2.378294	-0.116707	-0.502824
-0.116607	-2.379189	-0.116607	-0.502817
-0.116507	-2.380085	-0.116507	-0.502809
-0.116408	-2.38098	-0.116408	-0.502802
-0.116308	-2.381875	-0.116308	-0.502795
-0.116208	-2.382771	-0.116208	-0.502787
-0.116108	-2.383666	-0.116108	-0.50278
-0.116008	-2.384561	-0.116008	-0.502773
-0.115909	-2.385457	-0.115909	-0.502765
-0.115809	-2.386352	-0.115809	-0.502758
-0.115709	-2.387247	-0.115709	-0.502751
-0.115609	-2.388143	-0.115609	-0.502743
-0.115509	-2.389038	-0.115509	-0.502736
-0.11541	-2.389933	-0.11541	-0.502729
-0.11531	-2.390829	-0.11531	-0.502721
-0.11521	-2.391724	-0.11521	-0.502714
-0.11511	-2.392619	-0.11511	-0.502706
-0.115011	-2.393515	-0.115011	-0.502699
-0.114911	-2.39441	-0.114911	-0.502692
-0.114811	-2.395305	-0.114811	-0.502684
-0.114711	-2.396201	-0.114711	-0.502677
-0.114611	-2.397096	-0.114611	-0.50267
-0.114512	-2.397991	-0.114512	-0.502662
-0.114412	-2.398887	-0.114412	-0.502655
-0.114312	-2.399782	-0.114312	-0.502648
-0.114212	-2.400677	-0.114212	-0.50264
-0.114112	-2.401573	-0.114112	-0.502633
-0.114013	-2.402468	-0.114013	-0.502626
-0.113913	-2.403363	-0.113913	-0.502618
-0.113813	-2.404258	-0.113813	-0.502611
-0.113713	-2.405154	-0.113713	-0.502604
-0.113613	-2.406049	-0.113613	-0.502596
-0.113514	-2.406945	-0.113514	-0.502589
-0.113414	-2.40784	-0.113414	-0.502581
-0.113314	-2.408735	-0.113314	-0.502574
-0.113214	-2.409631	-0.113214	-0.502567
-0.113115	-2.410526	-0.113115	-0.502559
-0.113015	-2.411421	-0.113015	-0.502552
-0.112915	-2.412317	-0.112915	-0.502545
-0.112815	-2.413212	-0.112815	-0.502537
-0.112715	-2.414107	-0.112715	-0.50253
-0.112616	-2.415003	-0.112616	-0.502523
-0.112516	-2.415898	-0.112516	-0.502515
-0.112416	-2.416793	-0.112416	-0.502508
-0.112316	-2.417689	-0.112316	-0.502501
-0.112216	-2.418584	-0.112216	-0.502493
-0.112117	-2.419479	-0.112117	-0.502486
-0.112017	-2.420374	-0.112017	-0.502479
-0.111917	-2.42127	-0.111917	-0.502471
-0.111817	-2.422165	-0.111817	-0.502464
-0.111717	-2.42306	-0.111717	-0.502457
-0.111618	-2.423956	-0.111618	-0.502449
-0.111518	-2.424851	-0.111518	-0.502442
-0.111418	-2.425746	-0.111418	-0.502434
-0.111318	-2.426642	-0.111318	-0.502427
-0.111219	-2.427537	-0.111219	-0.50242
-0.111119	-2.428432	-0.111119	-0.502412
-0.111019	-2.429328	-0.111019	-0.502405
-0.110919	-2.430223	-0.110919	-0.502398
-0.110819	-2.431118	-0.110819	-0.50239
-0.11072	-2.432014	-0.11072	-0.502383
-0.11062	-2.432909	-0.11062	-0.502376
-0.11052	-2.433805	-0.11052	-0.502368
-0.11042	-2.4347	-0.11042	-0.502361
-0.11032	-2.435595	-0.11032	-0.502354
-0.110221	-2.43649	-0.110221	-0.502346
-0.110121	-2.437386	-0.110121	-0.502339
-0.110021	-2.438281	-0.110021	-0.502332
-0.109921	-2.430899	-0.109921	-0.495678
-0.109821	-2.421304	-0.109821	-0.487248
-0.109722	-2.411708	-0.109722	-0.478817
-0.109622	-2.402112	-0.109622	-0.470387
-0.109522	-2.392517	-0.109522	-0.461956
-0.109422	-2.382921	-0.109422	-0.453525
-0.109323	-2.373326	-0.109323	-0.445095
-0.109223	-2.36373	-0.109223	-0.436664
-0.109123	-2.354135	-0.109123	-0.428233
-0.109023	-2.344539	-0.109023	-0.419803
-0.108923	-2.334944	-0.108923	-0.411372
-0.108824	-2.325348	-0.108824	-0.402942
-0.108724	-2.315753	-0.108724	-0.394511
-0.108624	-2.306157	-0.108624	-0.38608
-0.108524	-2.296561	-0.108524	-0.37765
-0.108424	-2.286966	-0.108424	-0.369219
-0.108325	-2.27737	-0.108325	-0.360789
-0.108225	-2.267775	-0.108225	-0.352358
-0.108125	-2.258179	-0.108125	-0.343927
-0.108025	-2.248584	-0.108025	-0.335497
-0.107925	-2.238988	-0.107925	-0.327066
-0.107826	-2.229393	-0.107826	-0.318636
-0.107726	-2.219797	-0.107726	-0.310205
-0.107626	-2.210202	-0.107626	-0.301774
-0.107526	-2.200606	-0.107526	-0.293344
-0.107427	-2.19101	-0.107427	-0.284913
-0.107327	-2.181415	-0.107327	-0.276482
-0.107227	-2.171819	-0.107227	-0.268052
-0.107127	-2.162224	-0.107127	-0.259621
-0.107027	-2.152628	-0.107027	-0.251191
-0.106928	-2.143033	-0.106928	-0.24276
-0.106828	-2.133437	-0.106828	-0.234329
-0.106728	-2.123842	-0.106728	-0.225899
-0.106628	-2.114246	-0.106628	-0.217468
-0.106528	-2.10465	-0.106528	-0.209038
-0.106429	-2.095055	-0.106429	-0.200607
-0.106329	-2.085459	-0.106329	-0.192176
-0.106229	-2.075864	-0.106229	-0.183746
-0.106129	-2.066268	-0.106129	-0.175315
-0.106029	-2.056673	-0.106029	-0.166885
-0.10593	-2.047077	-0.10593	-0.158454
-0.10583	-2.037482	-0.10583	-0.150023
-0.10573	-2.027886	-0.10573	-0.141593
-0.10563	-2.018291	-0.10563	-0.133162
-0.105531	-2.008695	-0.105531	-0.124732
-0.105431	-1.999099	-0.105431	-0.116301
-0.105331	-1.989504	-0.105331	-0.10787
-0.105231	-1.979908	-0.105231	-0.09944
-0.105131	-1.970313	-0.105131	-0.091009
-0.105032	-1.960717	-0.105032	-0.082578
-0.104932	-1.951122	-0.104932	-0.074148
-0.104832	-1.941526	-0.104832	-0.065717
-0.104732	-1.93193	-0.104732	-0.057287
-0.104632	-1.922335	-0.104632	-0.048856
-0.104533	-1.912739	-0.104533	-0.040425
-0.104433	-1.903144	-0.104433	-0.031995
-0.104333	-1.893548	-0.104333	-0.023564
-0.104233	-1.883953	-0.104233	-0.015134
-0.104133	-1.874357	-0.104133	-0.006703
-0.104034	-1.864762	-0.104034	0.001728
-0.103934	-1.855166	-0.103934	0.010158
-0.103834	-1.84557	-0.103834	0.018589
-0.103734	-1.835975	-0.103734	0.02702
-0.103635	-1.826379	-0.103635	0.03545
-0.103535	-1.816784	-0.103535	0.043881
-0.103435	-1.807188	-0.103435	0.052311
-0.103335	-1.797593	-0.103335	0.060742
-0.103235	-1.787997	-0.103235	0.069173
-0.103136	-1.778402	-0.103136	0.077603
-0.103036	-1.768806	-0.103036	0.086034
-0.102936	-1.759211	-0.102936	0.094464
-0.102836	-1.749615	-0.102836	0.102895
-0.102736	-1.740019	-0.102736	0.111326
-0.102637	-1.730424	-0.102637	0.119756
-0.102537	-1.720828	-0.102537	0.128187
-0.102437	-1.711233	-0.102437	0.136618
-0.102337	-1.701637	-0.102337	0.145048
-0.102237	-1.692042	-0.102237	0.153479
-0.102138	-1.682446	-0.102138	0.161909
-0.102038	-1.67285	-0.102038	0.17034
-0.101938	-1.663255	-0.101938	0.178771
-0.101838	-1.653659	-0.101838	0.187201
-0.101739	-1.644064	-0.101739	0.195632
-0.101639	-1.634468	-0.101639	0.204062
-0.101539	-1.624873	-0.101539	0.212493
-0.101439	-1.615277	-0.101439	0.220924
-0.101339	-1.605682	-0.101339	0.229354
-0.10124	-1.596086	-0.10124	0.237785
-0.10114	-1.586491	-0.10114	0.246215
-0.10104	-1.576895	-0.10104	0.254646
-0.10094	-1.567299	-0.10094	0.263077
-0.10084	-1.557704	-0.10084	0.271507
-0.100741	-1.548108	-0.100741	0.279938
-0.100641	-1.538513	-0.100641	0.288368
-0.100541	-1.528917	-0.100541	0.296799
-0.100441	-1.519322	-0.100441	0.30523
-0.100341	-1.509726	-0.100341	0.31366
-0.100242	-1.500131	-0.100242	0.322091
-0.100142	-1.490535	-0.100142	0.330522
-0.100042	-1.48094	-0.100042	0.338952
-0.099942	-1.470939	-0.099942	0.348157
-0.099843	-1.460642	-0.099843	0.357928
-0.099743	-1.450345	-0.099743	0.367699
-0.099643	-1.440048	-0.099643	0.377469
-0.099543	-1.429751	-0.099543	0.38724
-0.099443	-1.419454	-0.099443	0.397011
-0.099344	-1.409157	-0.099344	0.406781
-0.099244	-1.39886	-0.099244	0.416552
-0.099144	-1.388564	-0.099144	0.426323
-0.099044	-1.378267	-0.099044	0.436093
-0.098944	-1.36797	-0.098944	0.445864
-0.098845	-1.357673	-0.098845	0.455635
-0.098745	-1.347376	-0.098745	0.465405
-0.098645	-1.337079	-0.098645	0.475176
-0.098545	-1.326782	-0.098545	0.484947
-0.098445	-1.316486	-0.098445	0.494717
-0.098346	-1.306189	-0.098346	0.504488
-0.098246	-1.295892	-0.098246	0.514259
-0.098146	-1.285595	-0.098146	0.524029
-0.098046	-1.275298	-0.098046	0.5338
-0.097947	-1.265001	-0.097947	0.543571
-0.097847	-1.254704	-0.097847	0.553342
-0.097747	-1.244407	-0.097747	0.563112
-0.097647	-1.23411	-0.097647	0.572883
-0.097547	-1.223814	-0.097547	0.582654
-0.097448	-1.213517	-0.097448	0.592424
-0.097348	-1.20322	-0.097348	0.602195
-0.097248	-1.192923	-0.097248	0.611966
-0.097148	-1.182626	-0.097148	0.621736
-0.097048	-1.172329	-0.097048	0.631507
-0.096949	-1.162032	-0.096949	0.641278
-0.096849	-1.151736	-0.096849	0.651048
-0.096749	-1.141439	-0.096749	0.660819
-0.096649	-1.131142	-0.096649	0.67059
-0.096549	-1.120845	-0.096549	0.68036
-0.09645	-1.110548	-0.09645	0.690131
-0.09635	-1.100251	-0.09635	0.699902
-0.09625	-1.089954	-0.09625	0.709672
-0.09615	-1.079658	-0.09615	0.719443
-0.096051	-1.069361	-0.096051	0.729214
-0.095951	-1.059064	-0.095951	0.738985
-0.095851	-1.048767	-0.095851	0.748755
-0.095751	-1.03847	-0.095751	0.758526
-0.095651	-1.028173	-0.095651	0.768297
-0.095552	-1.017876	-0.095552	0.778067
-0.095452	-1.007579	-0.095452	0.787838
-0.095352	-0.997282	-0.095352	0.797609
-0.095252	-0.986986	-0.095252	0.807379
-0.095152	-0.976689	-0.095152	0.81715
-0.095053	-0.966392	-0.095053	0.826921
-0.094953	-0.956095	-0.094953	0.836691
-0.094853	-0.945798	-0.094853	0.846462
-0.094753	-0.935501	-0.094753	0.856233
-0.094653	-0.925204	-0.094653	0.866003
-0.094554	-0.914908	-0.094554	0.875774
-0.094454	-0.904611	-0.094454	0.885545
-0.094354	-0.894314	-0.094354	0.895315
-0.094254	-0.884017	-0.094254	0.905086
-0.094155	-0.87372	-0.094155	0.914857
-0.094055	-0.863423	-0.094055	0.924627
-0.093955	-0.853126	-0.093955	0.934398
-0.093855	-0.842829	-0.093855	0.944169
-0.093755	-0.832533	-0.093755	0.953939
-0.093656	-0.822236	-0.093656	0.96371
-0.093556	-0.811939	-0.093556	0.973481
-0.093456	-0.801642	-0.093456	0.983252
-0.093356	-0.791345	-0.093356	0.993022
-0.093256	-0.781048	-0.093256	1.002793
-0.093157	-0.770751	-0.093157	1.012564
-0.093057	-0.760454	-0.093057	1.022334
-0.092957	-0.750157	-0.092957	1.032105
-0.092857	-0.739861	-0.092857	1.041876
-0.092757	-0.729564	-0.092757	1.051646
-0.092658	-0.719267	-0.092658	1.061417
-0.092558	-0.70897	-0.092558	1.071188
-0.092458	-0.698673	-0.092458	1.080958
-0.092358	-0.688376	-0.092358	1.090729
-0.092259	-0.678079	-0.092259	1.1005
-0.092159	-0.667783	-0.092159	1.110271
-0.092059	-0.657486	-0.092059	1.120041
-0.091959	-0.647189	-0.091959	1.129812
-0.091859	-0.636892	-0.091859	1.139583
-0.09176	-0.626595	-0.09176	1.149353
-0.09166	-0.616298	-0.09166	1.159124
-0.09156	-0.606001	-0.09156	1.168895
-0.09146	-0.595704	-0.09146	1.178665
-0.09136	-0.585408	-0.09136	1.188436
-0.091261	-0.575111	-0.091261	1.198207
-0.091161	-0.564814	-0.091161	1.207977
-0.091061	-0.554517	-0.091061	1.217748
-0.090961	-0.54422	-0.090961	1.227519
-0.090861	-0.533923	-0.090861	1.237289
-0.090762	-0.523626	-0.090762	1.24706
-0.090662	-0.513329	-0.090662	1.256831
-0.090562	-0.503033	-0.090562	1.266601
-0.090462	-0.492736	-0.090462	1.276372
-0.090363	-0.482439	-0.090363	1.286143
-0.090263	-0.472142	-0.090263	1.295913
-0.090163	-0.461845	-0.090163	1.305684
-0.090063	-0.451548	-0.090063	1.315455
-0.089963	-0.44536	-0.089963	1.321172
-0.089864	-0.446258	-0.089864	1.319896
-0.089764	-0.447156	-0.089764	1.318621
-0.089664	-0.448054	-0.089664	1.317345
-0.089564	-0.448952	-0.089564	1.31607
-0.089464	-0.449851	-0.089464	1.314794
-0.089365	-0.450749	-0.089365	1.313519
-0.089265	-0.451647	-0.089265	1.312243
-0.089165	-0.452545	-0.089165	1.310968
-0.089065	-0.453443	-0.089065	1.309692
-0.088965	-0.454342	-0.088965	1.308417
-0.088866	-0.45524	-0.088866	1.307141
-0.088766	-0.456138	-0.088766	1.305866
-0.088666	-0.457036	-0.088666	1.30459
-0.088566	-0.457934	-0.088566	1.303315
-0.088467	-0.458833	-0.088467	1.302039
-0.088367	-0.459731	-0.088367	1.300764
-0.088267	-0.460629	-0.088267	1.299488
-0.088167	-0.461527	-0.088167	1.298213
-0.088067	-0.462426	-0.088067	1.296937
-0.087968	-0.463324	-0.087968	1.295662
-0.087868	-0.464222	-0.087868	1.294386
-0.087768	-0.46512	-0.087768	1.293111
-0.087668	-0.466018	-0.087668	1.291835
-0.087568	-0.466917	-0.087568	1.29056
-0.087469	-0.467815	-0.087469	1.289284
-0.087369	-0.468713	-0.087369	1.288009
-0.087269	-0.469611	-0.087269	1.286733
-0.087169	-0.470509	-0.087169	1.285458
-0.087069	-0.471408	-0.087069	1.284182
-0.08697	-0.472306	-0.08697	1.282907
-0.08687	-0.473204	-0.08687	1.281631
-0.08677	-0.474102	-0.08677	1.280356
-0.08667	-0.475	-0.08667	1.27908
-0.086571	-0.475899	-0.086571	1.277805
-0.086471	-0.476797	-0.086471	1.276529
-0.086371	-0.477695	-0.086371	1.275254
-0.086271	-0.478593	-0.086271	1.273978
-0.086171	-0.479491	-0.086171	1.272703
-0.086072	-0.48039	-0.086072	1.271427
-0.085972	-0.481288	-0.085972	1.270152
-0.085872	-0.482186	-0.085872	1.268876
-0.085772	-0.483084	-0.085772	1.267601
-0.085672	-0.483982	-0.085672	1.266325
-0.085573	-0.484881	-0.085573	1.26505
-0.085473	-0.485779	-0.085473	1.263774
-0.085373	-0.486677	-0.085373	1.262499
-0.085273	-0.487575	-0.085273	1.261223
-0.085173	-0.488473	-0.085173	1.259948
-0.085074	-0.489372	-0.085074	1.258672
-0.084974	-0.49027	-0.084974	1.257396
-0.084874	-0.491168	-0.084874	1.256121
-0.084774	-0.492066	-0.084774	1.254845
-0.084675	-0.492964	-0.084675	1.25357
-0.084575	-0.493863	-0.084575	1.252294
-0.084475	-0.494761	-0.084475	1.251019
-0.084375	-0.495659	-0.084375	1.249743
-0.084275	-0.496557	-0.084275	1.248468
-0.084176	-0.497456	-0.084176	1.247192
-0.084076	-0.498354	-0.084076	1.245917
-0.083976	-0.499252	-0.083976	1.244641
-0.083876	-0.50015	-0.083876	1.243366
-0.083776	-0.501048	-0.083776	1.24209
-0.083677	-0.501947	-0.083677	1.240815
-0.083577	-0.502845	-0.083577	1.239539
-0.083477	-0.503743	-0.083477	1.238264
-0.083377	-0.504641	-0.083377	1.236988
-0.083277	-0.505539	-0.083277	1.235713
-0.083178	-0.506438	-0.083178	1.234437
-0.083078	-0.507336	-0.083078	1.233162
-0.082978	-0.508234	-0.082978	1.231886
-0.082878	-0.509132	-0.082878	1.230611
-0.082779	-0.51003	-0.082779	1.229335
-0.082679	-0.510929	-0.082679	1.22806
-0.082579	-0.511827	-0.082579	1.226784
-0.082479	-0.512725	-0.082479	1.225509
-0.082379	-0.513623	-0.082379	1.224233
-0.08228	-0.514521	-0.08228	1.222958
-0.08218	-0.51542	-0.08218	1.221682
-0.08208	-0.516318	-0.08208	1.220407
-0.08198	-0.517216	-0.08198	1.219131
-0.08188	-0.518114	-0.08188	1.217856
-0.081781	-0.519012	-0.081781	1.21658
-0.081681	-0.519911	-0.081681	1.215305
-0.081581	-0.520809	-0.081581	1.214029
-0.081481	-0.521707	-0.081481	1.212754
-0.081381	-0.522605	-0.081381	1.211478
-0.081282	-0.523503	-0.081282	1.210203
-0.081182	-0.524402	-0.081182	1.208927
-0.081082	-0.5253	-0.081082	1.207652
-0.080982	-0.526198	-0.080982	1.206376
-0.080883	-0.527096	-0.080883	1.205101
-0.080783	-0.527994	-0.080783	1.203825
-0.080683	-0.528893	-0.080683	1.20255
-0.080583	-0.529791	-0.080583	1.201274
-0.080483	-0.530689	-0.080483	1.199999
-0.080384	-0.531587	-0.080384	1.198723
-0.080284	-0.532485	-0.080284	1.197448
-0.080184	-0.533384	-0.080184	1.196172
-0.080084	-0.534282	-0.080084	1.194897
-0.079984	-0.535278	-0.079984	1.193463
-0.079885	-0.536804	-0.079885	1.191174
-0.079785	-0.53833	-0.079785	1.188885
-0.079685	-0.539856	-0.079685	1.186596
-0.079585	-0.541382	-0.079585	1.184307
-0.079485	-0.542907	-0.079485	1.182018
-0.079386	-0.544433	-0.079386	1.179729
-0.079286	-0.545959	-0.079286	1.17744
-0.079186	-0.547485	-0.079186	1.175151
-0.079086	-0.549011	-0.079086	1.172862
-0.078987	-0.550537	-0.078987	1.170573
-0.078887	-0.552063	-0.078887	1.168284
-0.078787	-0.553589	-0.078787	1.165995
-0.078687	-0.555114	-0.078687	1.163706
-0.078587	-0.55664	-0.078587	1.161417
-0.078488	-0.558166	-0.078488	1.159128
-0.078388	-0.559692	-0.078388	1.156839
-0.078288	-0.561218	-0.078288	1.154551
-0.078188	-0.562744	-0.078188	1.152262
-0.078088	-0.56427	-0.078088	1.149973
-0.077989	-0.565796	-0.077989	1.147684
-0.077889	-0.567321	-0.077889	1.145395
-0.077789	-0.568847	-0.077789	1.143106
-0.077689	-0.570373	-0.077689	1.140817
-0.077589	-0.571899	-0.077589	1.138528
-0.07749	-0.573425	-0.07749	1.136239
-0.07739	-0.574951	-0.07739	1.13395
-0.07729	-0.576477	-0.07729	1.131661
-0.07719	-0.578003	-0.07719	1.129372
-0.077091	-0.579529	-0.077091	1.127083
-0.076991	-0.581054	-0.076991	1.124794
-0.076891	-0.58258	-0.076891	1.122505
-0.076791	-0.584106	-0.076791	1.120216
-0.076691	-0.585632	-0.076691	1.117927
-0.076592	-0.587158	-0.076592	1.115638
-0.076492	-0.588684	-0.076492	1.113349
-0.076392	-0.59021	-0.076392	1.11106
-0.076292	-0.591736	-0.076292	1.108771
-0.076192	-0.593261	-0.076192	1.106482
-0.076093	-0.594787	-0.076093	1.104193
-0.075993	-0.596313	-0.075993	1.101904
-0.075893	-0.597839	-0.075893	1.099615
-0.075793	-0.599365	-0.075793	1.097326
-0.075693	-0.600891	-0.075693	1.095037
-0.075594	-0.602417	-0.075594	1.092748
-0.075494	-0.603943	-0.075494	1.090459
-0.075394	-0.605469	-0.075394	1.08817
-0.075294	-0.606994	-0.075294	1.085881
-0.075195	-0.60852	-0.075195	1.083592
-0.075095	-0.610046	-0.075095	1.081303
-0.074995	-0.611572	-0.074995	1.079015
-0.074895	-0.613098	-0.074895	1.076726
-0.074795	-0.614624	-0.074795	1.074437
-0.074696	-0.61615	-0.074696	1.072148
-0.074596	-0.617675	-0.074596	1.069859
-0.074496	-0.619201	-0.074496	1.06757
-0.074396	-0.620727	-0.074396	1.065281
-0.074296	-0.622253	-0.074296	1.062992
-0.074197	-0.623779	-0.074197	1.060703
-0.074097	-0.625305	-0.074097	1.058414
-0.073997	-0.626831	-0.073997	1.056125
-0.073897	-0.628357	-0.073897	1.053836
-0.073797	-0.629883	-0.073797	1.051547
-0.073698	-0.631408	-0.073698	1.049258
-0.073598	-0.632934	-0.073598	1.046969
-0.073498	-0.63446	-0.073498	1.04468
-0.073398	-0.635986	-0.073398	1.042391
-0.073299	-0.637512	-0.073299	1.040102
-0.073199	-0.639038	-0.073199	1.037813
-0.073099	-0.640564	-0.073099	1.035524
-0.072999	-0.64209	-0.072999	1.033235
-0.072899	-0.643615	-0.072899	1.030946
-0.0728	-0.645141	-0.0728	1.028657
-0.0727	-0.646667	-0.0727	1.026368
-0.0726	-0.648193	-0.0726	1.024079
-0.0725	-0.649719	-0.0725	1.02179
-0.0724	-0.651245	-0.0724	1.019501
-0.072301	-0.652771	-0.072301	1.017212
-0.072201	-0.654297	-0.072201	1.014923
-0.072101	-0.655822	-0.072101	1.012634
-0.072001	-0.657348	-0.072001	1.010345
-0.071901	-0.658874	-0.071901	1.008057
-0.071802	-0.6604	-0.071802	1.005768
-0.071702	-0.661926	-0.071702	1.003479
-0.071602	-0.663452	-0.071602	1.00119
-0.071502	-0.664978	-0.071502	0.998901
-0.071403	-0.666504	-0.071403	0.996612
-0.071303	-0.668029	-0.071303	0.994323
-0.071203	-0.669555	-0.071203	0.992034
-0.071103	-0.671081	-0.071103	0.989745
-0.071003	-0.672607	-0.071003	0.987456
-0.070904	-0.674133	-0.070904	0.985167
-0.070804	-0.675659	-0.070804	0.982878
-0.070704	-0.677185	-0.070704	0.980589
-0.070604	-0.678711	-0.070604	0.9783
-0.070504	-0.680237	-0.070504	0.976011
-0.070405	-0.681762	-0.070405	0.973722
-0.070305	-0.683288	-0.070305	0.971433
-0.070205	-0.684814	-0.070205	0.969144
-0.070105	-0.68634	-0.070105	0.966855
-0.070005	-0.687866	-0.070005	0.964566
-0.069906	-0.68944	-0.069906	0.960807
-0.069806	-0.691017	-0.069806	0.956963
-0.069706	-0.692594	-0.069706	0.953118
-0.069606	-0.694171	-0.069606	0.949273
-0.069507	-0.695748	-0.069507	0.945429
-0.069407	-0.697325	-0.069407	0.941584
-0.069307	-0.698902	-0.069307	0.93774
-0.069207	-0.700479	-0.069207	0.933895
-0.069107	-0.702056	-0.069107	0.93005
-0.069008	-0.703633	-0.069008	0.926206
-0.068908	-0.70521	-0.068908	0.922361
-0.068808	-0.706787	-0.068808	0.918517
-0.068708	-0.708364	-0.068708	0.914672
-0.068608	-0.709941	-0.068608	0.910828
-0.068509	-0.711518	-0.068509	0.906983
-0.068409	-0.713095	-0.068409	0.903138
-0.068309	-0.714672	-0.068309	0.899294
-0.068209	-0.716249	-0.068209	0.895449
-0.068109	-0.717826	-0.068109	0.891605
-0.06801	-0.719403	-0.06801	0.88776
-0.06791	-0.72098	-0.06791	0.883915
-0.06781	-0.722557	-0.06781	0.880071
-0.06771	-0.724133	-0.06771	0.876226
-0.067611	-0.725711	-0.067611	0.872382
-0.067511	-0.727287	-0.067511	0.868537
-0.067411	-0.728864	-0.067411	0.864692
-0.067311	-0.730441	-0.067311	0.860848
-0.067211	-0.732018	-0.067211	0.857003
-0.067112	-0.733595	-0.067112	0.853159
-0.067012	-0.735172	-0.067012	0.849314
-0.066912	-0.736749	-0.066912	0.84547
-0.066812	-0.738326	-0.066812	0.841625
-0.066712	-0.739903	-0.066712	0.83778
-0.066613	-0.74148	-0.066613	0.833936
-0.066513	-0.743057	-0.066513	0.830091
-0.066413	-0.744634	-0.066413	0.826247
-0.066313	-0.746211	-0.066313	0.822402
-0.066213	-0.747788	-0.066213	0.818557
-0.066114	-0.749365	-0.066114	0.814713
-0.066014	-0.750942	-0.066014	0.810868
-0.065914	-0.752519	-0.065914	0.807024
-0.065814	-0.754096	-0.065814	0.803179
-0.065715	-0.755673	-0.065715	0.799334
-0.065615	-0.75725	-0.065615	0.79549
-0.065515	-0.758827	-0.065515	0.791645
-0.065415	-0.760404	-0.065415	0.787801
-0.065315	-0.761981	-0.065315	0.783956
-0.065216	-0.763558	-0.065216	0.780111
-0.065116	-0.765135	-0.065116	0.776267
-0.065016	-0.766712	-0.065016	0.772422
-0.064916	-0.768289	-0.064916	0.768578
-0.064816	-0.769866	-0.064816	0.764733
-0.064717	-0.771443	-0.064717	0.760889
-0.064617	-0.77302	-0.064617	0.757044
-0.064517	-0.774597	-0.064517	0.753199
-0.064417	-0.776174	-0.064417	0.749355
-0.064317	-0.777751	-0.064317	0.74551
-0.064218	-0.779328	-0.064218	0.741666
-0.064118	-0.780905	-0.064118	0.737821
-0.064018	-0.782481	-0.064018	0.733976
-0.063918	-0.784059	-0.063918	0.730132
-0.063819	-0.785635	-0.063819	0.726287
-0.063719	-0.787212	-0.063719	0.722443
-0.063619	-0.788789	-0.063619	0.718598
-0.063519	-0.790366	-0.063519	0.714754
-0.063419	-0.791943	-0.063419	0.710909
-0.06332	-0.79352	-0.06332	0.707064
-0.06322	-0.795097	-0.06322	0.70322
-0.06312	-0.796674	-0.06312	0.699375
-0.06302	-0.798251	-0.06302	0.695531
-0.06292	-0.799828	-0.06292	0.691686
-0.062821	-0.801405	-0.062821	0.687841
-0.062721	-0.802982	-0.062721	0.683997
-0.062621	-0.804559	-0.062621	0.680152
-0.062521	-0.806136	-0.062521	0.676308
-0.062421	-0.807713	-0.062421	0.672463
-0.062322	-0.80929	-0.062322	0.668619
-0.062222	-0.810867	-0.062222	0.664774
-0.062122	-0.812444	-0.062122	0.660929
-0.062022	-0.814021	-0.062022	0.657085
-0.061923	-0.815598	-0.061923	0.65324
-0.061823	-0.817175	-0.061823	0.649395
-0.061723	-0.818752	-0.061723	0.645551
-0.061623	-0.820329	-0.061623	0.641706
-0.061523	-0.821906	-0.061523	0.637862
-0.061424	-0.823483	-0.061424	0.634017
-0.061324	-0.82506	-0.061324	0.630172
-0.061224	-0.826637	-0.061224	0.626328
-0.061124	-0.828214	-0.061124	0.622483
-0.061024	-0.829791	-0.061024	0.618639
-0.060925	-0.831368	-0.060925	0.614794
-0.060825	-0.832945	-0.060825	0.61095
-0.060725	-0.834522	-0.060725	0.607105
-0.060625	-0.836099	-0.060625	0.60326
-0.060525	-0.837676	-0.060525	0.599416
-0.060426	-0.839253	-0.060426	0.595571
-0.060326	-0.840829	-0.060326	0.591727
-0.060226	-0.842407	-0.060226	0.587882
-0.060126	-0.843983	-0.060126	0.584037
-0.060027	-0.84556	-0.060027	0.580193
-0.059927	-0.847797	-0.059927	0.576585
-0.059827	-0.850272	-0.059827	0.573063
-0.059727	-0.852748	-0.059727	0.569541
-0.059627	-0.855223	-0.059627	0.566019
-0.059528	-0.857699	-0.059528	0.562497
-0.059428	-0.860174	-0.059428	0.558975
-0.059328	-0.86265	-0.059328	0.555453
-0.059228	-0.865125	-0.059228	0.551931
-0.059128	-0.867601	-0.059128	0.548409
-0.059029	-0.870076	-0.059029	0.544886
-0.058929	-0.872552	-0.058929	0.541364
-0.058829	-0.875027	-0.058829	0.537842
-0.058729	-0.877503	-0.058729	0.53432
-0.058629	-0.879978	-0.058629	0.530798
-0.05853	-0.882454	-0.05853	0.527276
-0.05843	-0.884929	-0.05843	0.523754
-0.05833	-0.887404	-0.05833	0.520232
-0.05823	-0.88988	-0.05823	0.51671
-0.058131	-0.892355	-0.058131	0.513188
-0.058031	-0.894831	-0.058031	0.509666
-0.057931	-0.897306	-0.057931	0.506144
-0.057831	-0.899782	-0.057831	0.502622
-0.057731	-0.902257	-0.057731	0.4991
-0.057632	-0.904733	-0.057632	0.495578
-0.057532	-0.907208	-0.057532	0.492055
-0.057432	-0.909684	-0.057432	0.488533
-0.057332	-0.912159	-0.057332	0.485011
-0.057232	-0.914635	-0.057232	0.481489
-0.057133	-0.91711	-0.057133	0.477967
-0.057033	-0.919586	-0.057033	0.474445
-0.056933	-0.922061	-0.056933	0.470923
-0.056833	-0.924537	-0.056833	0.467401
-0.056733	-0.927012	-0.056733	0.463879
-0.056634	-0.929487	-0.056634	0.460357
-0.056534	-0.931963	-0.056534	0.456835
-0.056434	-0.934438	-0.056434	0.453313
-0.056334	-0.936914	-0.056334	0.449791
-0.056235	-0.939389	-0.056235	0.446269
-0.056135	-0.941865	-0.056135	0.442746
-0.056035	-0.94434	-0.056035	0.439225
-0.055935	-0.946816	-0.055935	0.435702
-0.055835	-0.949291	-0.055835	0.43218
-0.055736	-0.951767	-0.055736	0.428658
-0.055636	-0.954242	-0.055636	0.425136
-0.055536	-0.956718	-0.055536	0.421614
-0.055436	-0.959193	-0.055436	0.418092
-0.055336	-0.961669	-0.055336	0.41457
-0.055237	-0.964144	-0.055237	0.411048
-0.055137	-0.96662	-0.055137	0.407526
-0.055037	-0.969095	-0.055037	0.404004
-0.054937	-0.971571	-0.054937	0.400482
-0.054837	-0.974046	-0.054837	0.396959
-0.054738	-0.976522	-0.054738	0.393438
-0.054638	-0.978997	-0.054638	0.389915
-0.054538	-0.981473	-0.054538	0.386393
-0.054438	-0.983948	-0.054438	0.382871
-0.054339	-0.986423	-0.054339	0.379349
-0.054239	-0.988899	-0.054239	0.375827
-0.054139	-0.991374	-0.054139	0.372305
-0.054039	-0.99385	-0.054039	0.368783
-0.053939	-0.996325	-0.053939	0.365261
-0.05384	-0.998801	-0.05384	0.361739
-0.05374	-1.001276	-0.05374	0.358217
-0.05364	-1.003752	-0.05364	0.354695
-0.05354	-1.006227	-0.05354	0.351173
-0.05344	-1.008703	-0.05344	0.347651
-0.053341	-1.011178	-0.053341	0.344129
-0.053241	-1.013654	-0.053241	0.340606
-0.053141	-1.016129	-0.053141	0.337085
-0.053041	-1.018605	-0.053041	0.333562
-0.052942	-1.02108	-0.052942	0.33004
-0.052842	-1.023556	-0.052842	0.326518
-0.052742	-1.026031	-0.052742	0.322996
-0.052642	-1.028507	-0.052642	0.319474
-0.052542	-1.030982	-0.052542	0.315952
-0.052443	-1.033458	-0.052443	0.31243
-0.052343	-1.035933	-0.052343	0.308908
-0.052243	-1.038409	-0.052243	0.305386
-0.052143	-1.040884	-0.052143	0.301864
-0.052043	-1.04336	-0.052043	0.298342
-0.051944	-1.045835	-0.051944	0.29482
-0.051844	-1.04831	-0.051844	0.291298
-0.051744	-1.050786	-0.051744	0.287776
-0.051644	-1.053261	-0.051644	0.284253
-0.051544	-1.055737	-0.051544	0.280731
-0.051445	-1.058212	-0.051445	0.277209
-0.051345	-1.060688	-0.051345	0.273687
-0.051245	-1.063163	-0.051245	0.270165
-0.051145	-1.065639	-0.051145	0.266643
-0.051045	-1.068114	-0.051045	0.263121
-0.050946	-1.07059	-0.050946	0.259599
-0.050846	-1.073065	-0.050846	0.256077
-0.050746	-1.075541	-0.050746	0.252555
-0.050646	-1.078016	-0.050646	0.249033
-0.050547	-1.080492	-0.050547	0.245511
-0.050447	-1.082967	-0.050447	0.241989
-0.050347	-1.085442	-0.050347	0.238467
-0.050247	-1.087918	-0.050247	0.234944
-0.050147	-1.090394	-0.050147	0.231422
-0.050048	-1.092869	-0.050048	0.2279
-0.049948	-1.094261	-0.049948	0.224987
-0.049848	-1.094665	-0.049848	0.22263
-0.049748	-1.095068	-0.049748	0.220273
-0.049648	-1.095472	-0.049648	0.217916
-0.049549	-1.095875	-0.049549	0.215559
-0.049449	-1.096279	-0.049449	0.213202
-0.049349	-1.096682	-0.049349	0.210845
-0.049249	-1.097086	-0.049249	0.208488
-0.049149	-1.097489	-0.049149	0.206131
-0.04905	-1.097893	-0.04905	0.203774
-0.04895	-1.098297	-0.04895	0.201417
-0.04885	-1.0987	-0.04885	0.19906
-0.04875	-1.099104	-0.04875	0.196703
-0.048651	-1.099507	-0.048651	0.194346
-0.048551	-1.099911	-0.048551	0.191989
-0.048451	-1.100314	-0.048451	0.189632
-0.048351	-1.100718	-0.048351	0.187275
-0.048251	-1.101121	-0.048251	0.184918
-0.048152	-1.101525	-0.048152	0.182561
-0.048052	-1.101928	-0.048052	0.180204
-0.047952	-1.102332	-0.047952	0.177847
-0.047852	-1.102736	-0.047852	0.17549
-0.047752	-1.103139	-0.047752	0.173133
-0.047653	-1.103543	-0.047653	0.170776
-0.047553	-1.103946	-0.047553	0.168419
-0.047453	-1.10435	-0.047453	0.166062
-0.047353	-1.104753	-0.047353	0.163705
-0.047254	-1.105157	-0.047254	0.161348
-0.047154	-1.10556	-0.047154	0.158991
-0.047054	-1.105964	-0.047054	0.156634
-0.046954	-1.106367	-0.046954	0.154277
-0.046854	-1.106771	-0.046854	0.15192
-0.046755	-1.107175	-0.046755	0.149563
-0.046655	-1.107578	-0.046655	0.147206
-0.046555	-1.107982	-0.046555	0.144849
-0.046455	-1.108385	-0.046455	0.142492
-0.046355	-1.108789	-0.046355	0.140135
-0.046256	-1.109192	-0.046256	0.137778
-0.046156	-1.109596	-0.046156	0.13542
-0.046056	-1.109999	-0.046056	0.133064
-0.045956	-1.110403	-0.045956	0.130706
-0.045856	-1.110807	-0.045856	0.128349
-0.045757	-1.11121	-0.045757	0.125992
-0.045657	-1.111614	-0.045657	0.123635
-0.045557	-1.112017	-0.045557	0.121278
-0.045457	-1.112421	-0.045457	0.118921
-0.045358	-1.112824	-0.045358	0.116564
-0.045258	-1.113228	-0.045258	0.114207
-0.045158	-1.113631	-0.045158	0.11185
-0.045058	-1.114035	-0.045058	0.109493
-0.044958	-1.114438	-0.044958	0.107136
-0.044859	-1.114842	-0.044859	0.104779
-0.044759	-1.115246	-0.044759	0.102422
-0.044659	-1.115649	-0.044659	0.100065
-0.044559	-1.116053	-0.044559	0.097708
-0.044459	-1.116456	-0.044459	0.095351
-0.04436	-1.11686	-0.04436	0.092994
-0.04426	-1.117263	-0.04426	0.090637
-0.04416	-1.117667	-0.04416	0.08828
-0.04406	-1.11807	-0.04406	0.085923
-0.04396	-1.118474	-0.04396	0.083566
-0.043861	-1.118878	-0.043861	0.081209
-0.043761	-1.119281	-0.043761	0.078852
-0.043661	-1.119685	-0.043661	0.076495
-0.043561	-1.120088	-0.043561	0.074138
-0.043462	-1.120492	-0.043462	0.071781
-0.043362	-1.120895	-0.043362	0.069424
-0.043262	-1.121299	-0.043262	0.067067
-0.043162	-1.121702	-0.043162	0.06471
-0.043062	-1.122106	-0.043062	0.062353
-0.042963	-1.122509	-0.042963	0.059996
-0.042863	-1.122913	-0.042863	0.057639
-0.042763	-1.123317	-0.042763	0.055282
-0.042663	-1.12372	-0.042663	0.052925
-0.042563	-1.124124	-0.042563	0.050568
-0.042464	-1.124527	-0.042464	0.04821
-0.042364	-1.124931	-0.042364	0.045854
-0.042264	-1.125334	-0.042264	0.043496
-0.042164	-1.125738	-0.042164	0.041139
-0.042064	-1.126141	-0.042064	0.038782
-0.041965	-1.126545	-0.041965	0.036425
-0.041865	-1.126948	-0.041865	0.034068
-0.041765	-1.127352	-0.041765	0.031711
-0.041665	-1.127756	-0.041665	0.029354
-0.041566	-1.128159	-0.041566	0.026997
-0.041466	-1.128563	-0.041466	0.02464
-0.041366	-1.128966	-0.041366	0.022283
-0.041266	-1.12937	-0.041266	0.019926
-0.041166	-1.129773	-0.041166	0.017569
-0.041067	-1.130177	-0.041067	0.015212
-0.040967	-1.13058	-0.040967	0.012855
-0.040867	-1.130984	-0.040867	0.010498
-0.040767	-1.131387	-0.040767	0.008141
-0.040667	-1.131791	-0.040667	0.005784
-0.040568	-1.132195	-0.040568	0.003427
-0.040468	-1.132598	-0.040468	0.00107
-0.040368	-1.133002	-0.040368	-0.001287
-0.040268	-1.133405	-0.040268	-0.003644
-0.040168	-1.133809	-0.040168	-0.006001
-0.040069	-1.134212	-0.040069	-0.008358
-0.039969	-1.134899	-0.039969	-0.010453
-0.039869	-1.13621	-0.039869	-0.011967
-0.039769	-1.137522	-0.039769	-0.013482
-0.03967	-1.138833	-0.03967	-0.014997
-0.03957	-1.140144	-0.03957	-0.016512
-0.03947	-1.141455	-0.03947	-0.018026
-0.03937	-1.142766	-0.03937	-0.019541
-0.03927	-1.144078	-0.03927	-0.021056
-0.039171	-1.145389	-0.039171	-0.022571
-0.039071	-1.1467	-0.039071	-0.024086
-0.038971	-1.148011	-0.038971	-0.025601
-0.038871	-1.149323	-0.038871	-0.027115
-0.038771	-1.150634	-0.038771	-0.02863
-0.038672	-1.151945	-0.038672	-0.030145
-0.038572	-1.153256	-0.038572	-0.03166
-0.038472	-1.154567	-0.038472	-0.033174
-0.038372	-1.155879	-0.038372	-0.034689
-0.038272	-1.15719	-0.038272	-0.036204
-0.038173	-1.158501	-0.038173	-0.037719
-0.038073	-1.159812	-0.038073	-0.039234
-0.037973	-1.161124	-0.037973	-0.040749
-0.037873	-1.162435	-0.037873	-0.042263
-0.037774	-1.163746	-0.037774	-0.043778
-0.037674	-1.165057	-0.037674	-0.045293
-0.037574	-1.166369	-0.037574	-0.046808
-0.037474	-1.16768	-0.037474	-0.048323
-0.037374	-1.168991	-0.037374	-0.049837
-0.037275	-1.170302	-0.037275	-0.051352
-0.037175	-1.171614	-0.037175	-0.052867
-0.037075	-1.172925	-0.037075	-0.054382
-0.036975	-1.174236	-0.036975	-0.055897
-0.036875	-1.175547	-0.036875	-0.057411
-0.036776	-1.176858	-0.036776	-0.058926
-0.036676	-1.17817	-0.036676	-0.060441
-0.036576	-1.179481	-0.036576	-0.061956
-0.036476	-1.180792	-0.036476	-0.063471
-0.036376	-1.182103	-0.036376	-0.064985
-0.036277	-1.183415	-0.036277	-0.0665
-0.036177	-1.184726	-0.036177	-0.068015
-0.036077	-1.186037	-0.036077	-0.06953
-0.035977	-1.187348	-0.035977	-0.071045
-0.035878	-1.18866	-0.035878	-0.072559
-0.035778	-1.189971	-0.035778	-0.074074
-0.035678	-1.191282	-0.035678	-0.075589
-0.035578	-1.192593	-0.035578	-0.077104
-0.035478	-1.193905	-0.035478	-0.078619
-0.035379	-1.195216	-0.035379	-0.080133
-0.035279	-1.196527	-0.035279	-0.081648
-0.035179	-1.197838	-0.035179	-0.083163
-0.035079	-1.199149	-0.035079	-0.084678
-0.034979	-1.200461	-0.034979	-0.086193
-0.03488	-1.201772	-0.03488	-0.087707
-0.03478	-1.203083	-0.03478	-0.089222
-0.03468	-1.204394	-0.03468	-0.090737
-0.03458	-1.205706	-0.03458	-0.092252
-0.03448	-1.207017	-0.03448	-0.093767
-0.034381	-1.208328	-0.034381	-0.095281
-0.034281	-1.209639	-0.034281	-0.096796
-0.034181	-1.21095	-0.034181	-0.098311
-0.034081	-1.212262	-0.034081	-0.099826
-0.033982	-1.213573	-0.033982	-0.101341
-0.033882	-1.214884	-0.033882	-0.102855
-0.033782	-1.216195	-0.033782	-0.10437
-0.033682	-1.217507	-0.033682	-0.105885
-0.033582	-1.218818	-0.033582	-0.1074
-0.033483	-1.220129	-0.033483	-0.108915
-0.033383	-1.22144	-0.033383	-0.110429
-0.033283	-1.222752	-0.033283	-0.111944
-0.033183	-1.224063	-0.033183	-0.113459
-0.033083	-1.225374	-0.033083	-0.114974
-0.032984	-1.226685	-0.032984	-0.116489
-0.032884	-1.227996	-0.032884	-0.118003
-0.032784	-1.229308	-0.032784	-0.119518
-0.032684	-1.230619	-0.032684	-0.121033
-0.032584	-1.23193	-0.032584	-0.122548
-0.032485	-1.233241	-0.032485	-0.124063
-0.032385	-1.234553	-0.032385	-0.125577
-0.032285	-1.235864	-0.032285	-0.127092
-0.032185	-1.237175	-0.032185	-0.128607
-0.032086	-1.238486	-0.032086	-0.130122
-0.031986	-1.239798	-0.031986	-0.131637
-0.031886	-1.241109	-0.031886	-0.133152
-0.031786	-1.24242	-0.031786	-0.134666
-0.031686	-1.243731	-0.031686	-0.136181
-0.031587	-1.245043	-0.031587	-0.137696
-0.031487	-1.246354	-0.031487	-0.139211
-0.031387	-1.247665	-0.031387	-0.140726
-0.031287	-1.248976	-0.031287	-0.14224
-0.031187	-1.250288	-0.031187	-0.143755
-0.031088	-1.251599	-0.031088	-0.14527
-0.030988	-1.25291	-0.030988	-0.146785
-0.030888	-1.254221	-0.030888	-0.1483
-0.030788	-1.255532	-0.030788	-0.149814
-0.030688	-1.256844	-0.030688	-0.151329
-0.030589	-1.258155	-0.030589	-0.152844
-0.030489	-1.259466	-0.030489	-0.154359
-0.030389	-1.260777	-0.030389	-0.155874
-0.030289	-1.262089	-0.030289	-0.157388
-0.03019	-1.2634	-0.03019	-0.158903
-0.03009	-1.264711	-0.03009	-0.160418
-0.02999	-1.266075	-0.02999	-0.16198
-0.02989	-1.267905	-0.02989	-0.16396
-0.02979	-1.269735	-0.02979	-0.165941
-0.029691	-1.271565	-0.029691	-0.167922
-0.029591	-1.273395	-0.029591	-0.169903
-0.029491	-1.275225	-0.029491	-0.171883
-0.029391	-1.277055	-0.029391	-0.173864
-0.029291	-1.278885	-0.029291	-0.175845
-0.029192	-1.280716	-0.029192	-0.177826
-0.029092	-1.282546	-0.029092	-0.179806
-0.028992	-1.284376	-0.028992	-0.181787
-0.028892	-1.286206	-0.028892	-0.183768
-0.028792	-1.288036	-0.028792	-0.185748
-0.028693	-1.289866	-0.028693	-0.187729
-0.028593	-1.291697	-0.028593	-0.18971
-0.028493	-1.293527	-0.028493	-0.191691
-0.028393	-1.295357	-0.028393	-0.193671
-0.028294	-1.297187	-0.028294	-0.195652
-0.028194	-1.299017	-0.028194	-0.197633
-0.028094	-1.300847	-0.028094	-0.199613
-0.027994	-1.302677	-0.027994	-0.201594
-0.027894	-1.304507	-0.027894	-0.203575
-0.027795	-1.306338	-0.027795	-0.205556
-0.027695	-1.308168	-0.027695	-0.207536
-0.027595	-1.309998	-0.027595	-0.209517
-0.027495	-1.311828	-0.027495	-0.211498
-0.027395	-1.313658	-0.027395	-0.213478
-0.027296	-1.315488	-0.027296	-0.215459
-0.027196	-1.317318	-0.027196	-0.21744
-0.027096	-1.319149	-0.027096	-0.219421
-0.026996	-1.320979	-0.026996	-0.221401
-0.026896	-1.322809	-0.026896	-0.223382
-0.026797	-1.324639	-0.026797	-0.225363
-0.026697	-1.326469	-0.026697	-0.227344
-0.026597	-1.328299	-0.026597	-0.229324
-0.026497	-1.33013	-0.026497	-0.231305
-0.026398	-1.331959	-0.026398	-0.233286
-0.026298	-1.33379	-0.026298	-0.235266
-0.026198	-1.33562	-0.026198	-0.237247
-0.026098	-1.33745	-0.026098	-0.239228
-0.025998	-1.33928	-0.025998	-0.241209
-0.025899	-1.34111	-0.025899	-0.243189
-0.025799	-1.34294	-0.025799	-0.24517
-0.025699	-1.344771	-0.025699	-0.247151
-0.025599	-1.346601	-0.025599	-0.249131
-0.025499	-1.348431	-0.025499	-0.251112
-0.0254	-1.350261	-0.0254	-0.253093
-0.0253	-1.352091	-0.0253	-0.255074
-0.0252	-1.353921	-0.0252	-0.257054
-0.0251	-1.355751	-0.0251	-0.259035
-0.025	-1.357581	-0.025	-0.261016
-0.024901	-1.359412	-0.024901	-0.262997
-0.024801	-1.361242	-0.024801	-0.264977
-0.024701	-1.363072	-0.024701	-0.266958
-0.024601	-1.364902	-0.024601	-0.268939
-0.024502	-1.366732	-0.024502	-0.270919
-0.024402	-1.368562	-0.024402	-0.2729
-0.024302	-1.370392	-0.024302	-0.274881
-0.024202	-1.372223	-0.024202	-0.276862
-0.024102	-1.374053	-0.024102	-0.278842
-0.024003	-1.375883	-0.024003	-0.280823
-0.023903	-1.377713	-0.023903	-0.282804
-0.023803	-1.379543	-0.023803	-0.284784
-0.023703	-1.381373	-0.023703	-0.286765
-0.023603	-1.383203	-0.023603	-0.288746
-0.023504	-1.385034	-0.023504	-0.290727
-0.023404	-1.386864	-0.023404	-0.292707
-0.023304	-1.388694	-0.023304	-0.294688
-0.023204	-1.390524	-0.023204	-0.296669
-0.023104	-1.392354	-0.023104	-0.298649
-0.023005	-1.394184	-0.023005	-0.30063
-0.022905	-1.396014	-0.022905	-0.302611
-0.022805	-1.397844	-0.022805	-0.304592
-0.022705	-1.399675	-0.022705	-0.306572
-0.022606	-1.401505	-0.022606	-0.308553
-0.022506	-1.403335	-0.022506	-0.310534
-0.022406	-1.405165	-0.022406	-0.312515
-0.022306	-1.406995	-0.022306	-0.314495
-0.022206	-1.408825	-0.022206	-0.316476
-0.022107	-1.410655	-0.022107	-0.318457
-0.022007	-1.412486	-0.022007	-0.320437
-0.021907	-1.414316	-0.021907	-0.322418
-0.021807	-1.416146	-0.021807	-0.324399
-0.021707	-1.417976	-0.021707	-0.32638
-0.021608	-1.419806	-0.021608	-0.32836
-0.021508	-1.421636	-0.021508	-0.330341
-0.021408	-1.423467	-0.021408	-0.332322
-0.021308	-1.425297	-0.021308	-0.334302
-0.021208	-1.427127	-0.021208	-0.336283
-0.021109	-1.428957	-0.021109	-0.338264
-0.021009	-1.430787	-0.021009	-0.340245
-0.020909	-1.432617	-0.020909	-0.342225
-0.020809	-1.434447	-0.020809	-0.344206
-0.02071	-1.436277	-0.02071	-0.346187
-0.02061	-1.438108	-0.02061	-0.348168
-0.02051	-1.439938	-0.02051	-0.350148
-0.02041	-1.441768	-0.02041	-0.352129
-0.02031	-1.443598	-0.02031	-0.35411
-0.020211	-1.445428	-0.020211	-0.35609
-0.020111	-1.447258	-0.020111	-0.358071
-0.020011	-1.449088	-0.020011	-0.360052
-0.019911	-1.450532	-0.019911	-0.362016
-0.019811	-1.451928	-0.019811	-0.363977
-0.019712	-1.453324	-0.019712	-0.365939
-0.019612	-1.45472	-0.019612	-0.367901
-0.019512	-1.456116	-0.019512	-0.369863
-0.019412	-1.457512	-0.019412	-0.371825
-0.019312	-1.458908	-0.019312	-0.373786
-0.019213	-1.460304	-0.019213	-0.375748
-0.019113	-1.4617	-0.019113	-0.37771
-0.019013	-1.463096	-0.019013	-0.379672
-0.018913	-1.464492	-0.018913	-0.381633
-0.018814	-1.465888	-0.018814	-0.383595
-0.018714	-1.467284	-0.018714	-0.385557
-0.018614	-1.46868	-0.018614	-0.387519
-0.018514	-1.470076	-0.018514	-0.38948
-0.018414	-1.471472	-0.018414	-0.391442
-0.018315	-1.472867	-0.018315	-0.393404
-0.018215	-1.474263	-0.018215	-0.395366
-0.018115	-1.475659	-0.018115	-0.397327
-0.018015	-1.477055	-0.018015	-0.399289
-0.017915	-1.478451	-0.017915	-0.401251
-0.017816	-1.479847	-0.017816	-0.403213
-0.017716	-1.481243	-0.017716	-0.405174
-0.017616	-1.482639	-0.017616	-0.407136
-0.017516	-1.484035	-0.017516	-0.409098
-0.017416	-1.485431	-0.017416	-0.41106
-0.017317	-1.486827	-0.017317	-0.413022
-0.017217	-1.488223	-0.017217	-0.414983
-0.017117	-1.489619	-0.017117	-0.416945
-0.017017	-1.491015	-0.017017	-0.418907
-0.016918	-1.492411	-0.016918	-0.420869
-0.016818	-1.493807	-0.016818	-0.42283
-0.016718	-1.495203	-0.016718	-0.424792
-0.016618	-1.496599	-0.016618	-0.426754
-0.016518	-1.497995	-0.016518	-0.428716
-0.016419	-1.499391	-0.016419	-0.430677
-0.016319	-1.500787	-0.016319	-0.432639
-0.016219	-1.502182	-0.016219	-0.434601
-0.016119	-1.503579	-0.016119	-0.436563
-0.016019	-1.504974	-0.016019	-0.438524
-0.01592	-1.50637	-0.01592	-0.440486
-0.01582	-1.507766	-0.01582	-0.442448
-0.01572	-1.509162	-0.01572	-0.44441
-0.01562	-1.510558	-0.01562	-0.446371
-0.01552	-1.511954	-0.01552	-0.448333
-0.015421	-1.51335	-0.015421	-0.450295
-0.015321	-1.514746	-0.015321	-0.452257
-0.015221	-1.516142	-0.015221	-0.454218
-0.015121	-1.517538	-0.015121	-0.45618
-0.015022	-1.518934	-0.015022	-0.458142
-0.014922	-1.52033	-0.014922	-0.460104
-0.014822	-1.521726	-0.014822	-0.462065
-0.014722	-1.523122	-0.014722	-0.464027
-0.014622	-1.524518	-0.014622	-0.465989
-0.014523	-1.525914	-0.014523	-0.467951
-0.014423	-1.52731	-0.014423	-0.469912
-0.014323	-1.528706	-0.014323	-0.471874
-0.014223	-1.530102	-0.014223	-0.473836
-0.014123	-1.531498	-0.014123	-0.475798
-0.014024	-1.532894	-0.014024	-0.47776
-0.013924	-1.534289	-0.013924	-0.479721
-0.013824	-1.535685	-0.013824	-0.481683
-0.013724	-1.537081	-0.013724	-0.483645
-0.013624	-1.538477	-0.013624	-0.485607
-0.013525	-1.539873	-0.013525	-0.487568
-0.013425	-1.541269	-0.013425	-0.48953
-0.013325	-1.542665	-0.013325	-0.491492
-0.013225	-1.544061	-0.013225	-0.493454
-0.013126	-1.545457	-0.013126	-0.495415
-0.013026	-1.546853	-0.013026	-0.497377
-0.012926	-1.548249	-0.012926	-0.499339
-0.012826	-1.549645	-0.012826	-0.501301
-0.012726	-1.551041	-0.012726	-0.503262
-0.012627	-1.552437	-0.012627	-0.505224
-0.012527	-1.553833	-0.012527	-0.507186
-0.012427	-1.555229	-0.012427	-0.509148
-0.012327	-1.556625	-0.012327	-0.511109
-0.012227	-1.558021	-0.012227	-0.513071
-0.012128	-1.559417	-0.012128	-0.515033
-0.012028	-1.560813	-0.012028	-0.516995
-0.011928	-1.562209	-0.011928	-0.518957
-0.011828	-1.563605	-0.011828	-0.520918
-0.011728	-1.565	-0.011728	-0.52288
-0.011629	-1.566396	-0.011629	-0.524842
-0.011529	-1.567792	-0.011529	-0.526804
-0.011429	-1.569188	-0.011429	-0.528765
-0.011329	-1.570584	-0.011329	-0.530727
-0.01123	-1.57198	-0.01123	-0.532689
-0.01113	-1.573376	-0.01113	-0.534651
-0.01103	-1.574772	-0.01103	-0.536612
-0.01093	-1.576168	-0.01093	-0.538574
-0.01083	-1.577564	-0.01083	-0.540536
-0.010731	-1.57896	-0.010731	-0.542498
-0.010631	-1.580356	-0.010631	-0.544459
-0.010531	-1.581752	-0.010531	-0.546421
-0.010431	-1.583148	-0.010431	-0.548383
-0.010331	-1.584544	-0.010331	-0.550345
-0.010232	-1.58594	-0.010232	-0.552307
-0.010132	-1.587336	-0.010132	-0.554268
-0.010032	-1.588732	-0.010032	-0.55623
-0.009932	-1.579741	-0.009932	-0.553118
-0.009832	-1.565836	-0.009832	-0.547606
-0.009733	-1.551932	-0.009733	-0.542095
-0.009633	-1.538027	-0.009633	-0.536583
-0.009533	-1.524122	-0.009533	-0.531071
-0.009433	-1.510217	-0.009433	-0.525559
-0.009334	-1.496313	-0.009334	-0.520047
-0.009234	-1.482408	-0.009234	-0.514535
-0.009134	-1.468504	-0.009134	-0.509023
-0.009034	-1.454599	-0.009034	-0.503511
-0.008934	-1.440694	-0.008934	-0.498
-0.008835	-1.426789	-0.008835	-0.492488
-0.008735	-1.412885	-0.008735	-0.486976
-0.008635	-1.39898	-0.008635	-0.481464
-0.008535	-1.385076	-0.008535	-0.475952
-0.008435	-1.371171	-0.008435	-0.47044
-0.008336	-1.357266	-0.008336	-0.464928
-0.008236	-1.343361	-0.008236	-0.459416
-0.008136	-1.329456	-0.008136	-0.453904
-0.008036	-1.315552	-0.008036	-0.448393
-0.007936	-1.301647	-0.007936	-0.442881
-0.007837	-1.287743	-0.007837	-0.437369
-0.007737	-1.273838	-0.007737	-0.431857
-0.007637	-1.259933	-0.007637	-0.426345
-0.007537	-1.246028	-0.007537	-0.420833
-0.007438	-1.232124	-0.007438	-0.415321
-0.007338	-1.218219	-0.007338	-0.409809
-0.007238	-1.204315	-0.007238	-0.404298
-0.007138	-1.19041	-0.007138	-0.398786
-0.007038	-1.176506	-0.007038	-0.393274
-0.006939	-1.1626	-0.006939	-0.387762
-0.006839	-1.148696	-0.006839	-0.38225
-0.006739	-1.134791	-0.006739	-0.376738
-0.006639	-1.120887	-0.006639	-0.371227
-0.006539	-1.106982	-0.006539	-0.365714
-0.00644	-1.093078	-0.00644	-0.360203
-0.00634	-1.079172	-0.00634	-0.354691
-0.00624	-1.065268	-0.00624	-0.349179
-0.00614	-1.051363	-0.00614	-0.343667
-0.00604	-1.037459	-0.00604	-0.338155
-0.005941	-1.023554	-0.005941	-0.332643
-0.005841	-1.00965	-0.005841	-0.327132
-0.005741	-0.995745	-0.005741	-0.32162
-0.005641	-0.98184	-0.005641	-0.316108
-0.005542	-0.967935	-0.005542	-0.310596
-0.005442	-0.954031	-0.005442	-0.305084
-0.005342	-0.940126	-0.005342	-0.299572
-0.005242	-0.926222	-0.005242	-0.29406
-0.005142	-0.912317	-0.005142	-0.288548
-0.005043	-0.898413	-0.005043	-0.283037
-0.004943	-0.884507	-0.004943	-0.277525
-0.004843	-0.870603	-0.004843	-0.272013
-0.004743	-0.856698	-0.004743	-0.266501
-0.004643	-0.842794	-0.004643	-0.260989
-0.004544	-0.828889	-0.004544	-0.255477
-0.004444	-0.814985	-0.004444	-0.249965
-0.004344	-0.80108	-0.004344	-0.244453
-0.004244	-0.787175	-0.004244	-0.238942
-0.004144	-0.77327	-0.004144	-0.23343
-0.004045	-0.759366	-0.004045	-0.227918
-0.003945	-0.745461	-0.003945	-0.222406
-0.003845	-0.731556	-0.003845	-0.216894
-0.003745	-0.717652	-0.003745	-0.211382
-0.003646	-0.703746	-0.003646	-0.20587
-0.003546	-0.689842	-0.003546	-0.200358
-0.003446	-0.675937	-0.003446	-0.194846
-0.003346	-0.662033	-0.003346	-0.189335
-0.003246	-0.648128	-0.003246	-0.183823
-0.003147	-0.634224	-0.003147	-0.178311
-0.003047	-0.620319	-0.003047	-0.172799
-0.002947	-0.606414	-0.002947	-0.167287
-0.002847	-0.592509	-0.002847	-0.161775
-0.002747	-0.578605	-0.002747	-0.156264
-0.002648	-0.5647	-0.002648	-0.150752
-0.002548	-0.550796	-0.002548	-0.14524
-0.002448	-0.536891	-0.002448	-0.139728
-0.002348	-0.522986	-0.002348	-0.134216
-0.002248	-0.509081	-0.002248	-0.128704
-0.002149	-0.495177	-0.002149	-0.123192
-0.002049	-0.481272	-0.002049	-0.11768
-0.001949	-0.467368	-0.001949	-0.112169
-0.001849	-0.453463	-0.001849	-0.106657
-0.00175	-0.439559	-0.00175	-0.101145
-0.00165	-0.425653	-0.00165	-0.095633
-0.00155	-0.411749	-0.00155	-0.090121
-0.00145	-0.397844	-0.00145	-0.084609
-0.00135	-0.38394	-0.00135	-0.079097
-0.001251	-0.370035	-0.001251	-0.073585
-0.001151	-0.356131	-0.001151	-0.068074
-0.001051	-0.342225	-0.001051	-0.062562
-0.000951	-0.328321	-0.000951	-0.05705
-0.000851	-0.314416	-0.000851	-0.051538
-0.000752	-0.300512	-0.000752	-0.046026
-0.000652	-0.286607	-0.000652	-0.040514
-0.000552	-0.272703	-0.000552	-0.035003
-0.000452	-0.258798	-0.000452	-0.02949
-0.000352	-0.244893	-0.000352	-0.023979
-0.000253	-0.230988	-0.000253	-0.018467
-0.000153	-0.217084	-0.000153	-0.012955
-0.000053	-0.203179	-0.000053	-0.007443
0.000047	-0.19569	0.000047	-0.004368
0.000146	-0.195497	0.000146	-0.004066
0.000246	-0.195305	0.000246	-0.003763
0.000346	-0.195112	0.000346	-0.00346
0.000446	-0.19492	0.000446	-0.003158
0.000546	-0.194727	0.000546	-0.002855
0.000645	-0.194534	0.000645	-0.002552
0.000745	-0.194342	0.000745	-0.00225
0.000845	-0.194149	0.000845	-0.001947
0.000945	-0.193957	0.000945	-0.001644
0.001045	-0.193764	0.001045	-0.001342
0.001144	-0.193571	0.001144	-0.001039
0.001244	-0.193379	0.001244	-0.000736
0.001344	-0.193186	0.001344	-0.000434
0.001444	-0.192994	0.001444	-0.000131
0.001544	-0.192801	0.001544	0.000172
0.001643	-0.192608	0.001643	0.000474
0.001743	-0.192416	0.001743	0.000777
0.001843	-0.192223	0.001843	0.00108
0.001943	-0.192031	0.001943	0.001382
0.002042	-0.191838	0.002042	0.001685
0.002142	-0.191645	0.002142	0.001987
0.002242	-0.191453	0.002242	0.00229
0.002342	-0.19126	0.002342	0.002593
0.002442	-0.191068	0.002442	0.002895
0.002541	-0.190875	0.002541	0.003198
0.002641	-0.190682	0.002641	0.003501
0.002741	-0.19049	0.002741	0.003803
0.002841	-0.190297	0.002841	0.004106
0.002941	-0.190105	0.002941	0.004409
0.00304	-0.189912	0.00304	0.004711
0.00314	-0.189719	0.00314	0.005014
0.00324	-0.189527	0.00324	0.005317
0.00334	-0.189334	0.00334	0.005619
0.00344	-0.189142	0.00344	0.005922
0.003539	-0.188949	0.003539	0.006225
0.003639	-0.188757	0.003639	0.006527
0.003739	-0.188564	0.003739	0.00683
0.003839	-0.188371	0.003839	0.007133
0.003938	-0.188179	0.003938	0.007435
0.004038	-0.187986	0.004038	0.007738
0.004138	-0.187794	0.004138	0.008041
0.004238	-0.187601	0.004238	0.008343
0.004338	-0.187408	0.004338	0.008646
0.004437	-0.187216	0.004437	0.008949
0.004537	-0.187023	0.004537	0.009251
0.004637	-0.186831	0.004637	0.009554
0.004737	-0.186638	0.004737	0.009857
0.004837	-0.186445	0.004837	0.010159
0.004936	-0.186253	0.004936	0.010462
0.005036	-0.18606	0.005036	0.010765
0.005136	-0.185868	0.005136	0.011067
0.005236	-0.185675	0.005236	0.01137
0.005336	-0.185482	0.005336	0.011673
0.005435	-0.18529	0.005435	0.011975
0.005535	-0.185097	0.005535	0.012278
0.005635	-0.184905	0.005635	0.012581
0.005735	-0.184712	0.005735	0.012883
0.005834	-0.184519	0.005834	0.013186
0.005934	-0.184327	0.005934	0.013489
0.006034	-0.184134	0.006034	0.013791
0.006134	-0.183942	0.006134	0.014094
0.006234	-0.183749	0.006234	0.014397
0.006333	-0.183556	0.006333	0.014699
0.006433	-0.183364	0.006433	0.015002
0.006533	-0.183171	0.006533	0.015305
0.006633	-0.182979	0.006633	0.015607
0.006733	-0.182786	0.006733	0.01591
0.006832	-0.182594	0.006832	0.016213
0.006932	-0.182401	0.006932	0.016515
0.007032	-0.182208	0.007032	0.016818
0.007132	-0.182016	0.007132	0.017121
0.007232	-0.181823	0.007232	0.017423
0.007331	-0.181631	0.007331	0.017726
0.007431	-0.181438	0.007431	0.018029
0.007531	-0.181245	0.007531	0.018331
0.007631	-0.181053	0.007631	0.018634
0.00773	-0.18086	0.00773	0.018937
0.00783	-0.180668	0.00783	0.019239
0.00793	-0.180475	0.00793	0.019542
0.00803	-0.180282	0.00803	0.019845
0.00813	-0.18009	0.00813	0.020147
0.008229	-0.179897	0.008229	0.02045
0.008329	-0.179705	0.008329	0.020752
0.008429	-0.179512	0.008429	0.021055
0.008529	-0.179319	0.008529	0.021358
0.008629	-0.179127	0.008629	0.021661
0.008728	-0.178934	0.008728	0.021963
0.008828	-0.178742	0.008828	0.022266
0.008928	-0.178549	0.008928	0.022568
0.009028	-0.178356	0.009028	0.022871
0.009128	-0.178164	0.009128	0.023174
0.009227	-0.177971	0.009227	0.023476
0.009327	-0.177779	0.009327	0.023779
0.009427	-0.177586	0.009427	0.024082
0.009527	-0.177394	0.009527	0.024384
0.009626	-0.177201	0.009626	0.024687
0.009726	-0.177008	0.009726	0.02499
0.009826	-0.176816	0.009826	0.025292
0.009926	-0.176623	0.009926	0.025595
0.010026	-0.176358	0.010026	0.02571
0.010125	-0.175883	0.010125	0.025282
0.010225	-0.175407	0.010225	0.024853
0.010325	-0.174932	0.010325	0.024425
0.010425	-0.174457	0.010425	0.023996
0.010525	-0.173981	0.010525	0.023568
0.010624	-0.173506	0.010624	0.02314
0.010724	-0.173031	0.010724	0.022711
0.010824	-0.172556	0.010824	0.022283
0.010924	-0.17208	0.010924	0.021854
0.011024	-0.171605	0.011024	0.021426
0.011123	-0.17113	0.011123	0.020998
0.011223	-0.170654	0.011223	0.020569
0.011323	-0.170179	0.011323	0.020141
0.011423	-0.169704	0.011423	0.019712
0.011522	-0.169228	0.011522	0.019284
0.011622	-0.168753	0.011622	0.018856
0.011722	-0.168278	0.011722	0.018427
0.011822	-0.167803	0.011822	0.017999
0.011922	-0.167327	0.011922	0.01757
0.012021	-0.166852	0.012021	0.017142
0.012121	-0.166377	0.012121	0.016714
0.012221	-0.165901	0.012221	0.016285
0.012321	-0.165426	0.012321	0.015857
0.012421	-0.164951	0.012421	0.015428
0.01252	-0.164475	0.01252	0.015
0.01262	-0.164	0.01262	0.014572
0.01272	-0.163525	0.01272	0.014143
0.01282	-0.16305	0.01282	0.013715
0.01292	-0.162574	0.01292	0.013286
0.013019	-0.162099	0.013019	0.012858
0.013119	-0.161624	0.013119	0.01243
0.013219	-0.161148	0.013219	0.012001
0.013319	-0.160673	0.013319	0.011573
0.013418	-0.160198	0.013418	0.011144
0.013518	-0.159722	0.013518	0.010716
0.013618	-0.159247	0.013618	0.010288
0.013718	-0.158772	0.013718	0.009859
0.013818	-0.158297	0.013818	0.009431
0.013917	-0.157821	0.013917	0.009003
0.014017	-0.157346	0.014017	0.008574
0.014117	-0.156871	0.014117	0.008146
0.014217	-0.156395	0.014217	0.007717
0.014317	-0.15592	0.014317	0.007289
0.014416	-0.155445	0.014416	0.006861
0.014516	-0.15497	0.014516	0.006432
0.014616	-0.154494	0.014616	0.006004
0.014716	-0.154019	0.014716	0.005575
0.014816	-0.153544	0.014816	0.005147
0.014915	-0.153068	0.014915	0.004719
0.015015	-0.152593	0.015015	0.00429
0.015115	-0.152118	0.015115	0.003862
0.015215	-0.151642	0.015215	0.003433
0.015314	-0.151167	0.015314	0.003005
0.015414	-0.150692	0.015414	0.002577
0.015514	-0.150217	0.015514	0.002148
0.015614	-0.149741	0.015614	0.00172
0.015714	-0.149266	0.015714	0.001291
0.015813	-0.148791	0.015813	0.000863
0.015913	-0.148315	0.015913	0.000435
0.016013	-0.14784	0.016013	0.000006
0.016113	-0.147365	0.016113	-0.000422
0.016213	-0.14689	0.016213	-0.000851
0.016312	-0.146414	0.016312	-0.001279
0.016412	-0.145939	0.016412	-0.001707
0.016512	-0.145464	0.016512	-0.002136
0.016612	-0.144988	0.016612	-0.002564
0.016712	-0.144513	0.016712	-0.002993
0.016811	-0.144038	0.016811	-0.003421
0.016911	-0.143562	0.016911	-0.003849
0.017011	-0.143087	0.017011	-0.004278
0.017111	-0.142612	0.017111	-0.004706
0.01721	-0.142137	0.01721	-0.005135
0.01731	-0.141661	0.01731	-0.005563
0.01741	-0.141186	0.01741	-0.005991
0.01751	-0.140711	0.01751	-0.00642
0.01761	-0.140235	0.01761	-0.006848
0.017709	-0.13976	0.017709	-0.007276
0.017809	-0.139285	0.017809	-0.007705
0.017909	-0.138809	0.017909	-0.008133
0.018009	-0.138334	0.018009	-0.008562
0.018109	-0.137859	0.018109	-0.00899
0.018208	-0.137384	0.018208	-0.009418
0.018308	-0.136908	0.018308	-0.009847
0.018408	-0.136433	0.018408	-0.010275
0.018508	-0.135958	0.018508	-0.010704
0.018608	-0.135482	0.018608	-0.011132
0.018707	-0.135007	0.018707	-0.01156
0.018807	-0.134532	0.018807	-0.011989
0.018907	-0.134057	0.018907	-0.012417
0.019007	-0.133581	0.019007	-0.012846
0.019106	-0.133106	0.019106	-0.013274
0.019206	-0.132631	0.019206	-0.013702
0.019306	-0.132155	0.019306	-0.014131
0.019406	-0.13168	0.019406	-0.014559
0.019506	-0.131205	0.019506	-0.014988
0.019605	-0.130729	0.019605	-0.015416
0.019705	-0.130254	0.019705	-0.015844
0.019805	-0.129779	0.019805	-0.016273
0.019905	-0.129304	0.019905	-0.016701
0.020005	-0.128863	0.020005	-0.017129
0.020104	-0.129144	0.020104	-0.017536
0.020204	-0.129424	0.020204	-0.017943
0.020304	-0.129705	0.020304	-0.01835
0.020404	-0.129986	0.020404	-0.018757
0.020504	-0.130267	0.020504	-0.019164
0.020603	-0.130548	0.020603	-0.019571
0.020703	-0.130829	0.020703	-0.019978
0.020803	-0.131109	0.020803	-0.020385
0.020903	-0.13139	0.020903	-0.020792
0.021002	-0.131671	0.021002	-0.021199
0.021102	-0.131952	0.021102	-0.021606
0.021202	-0.132233	0.021202	-0.022013
0.021302	-0.132513	0.021302	-0.02242
0.021402	-0.132794	0.021402	-0.022827
0.021501	-0.133075	0.021501	-0.023234
0.021601	-0.133356	0.021601	-0.023641
0.021701	-0.133637	0.021701	-0.024048
0.021801	-0.133917	0.021801	-0.024455
0.021901	-0.134198	0.021901	-0.024862
0.022	-0.134479	0.022	-0.025269
0.0221	-0.13476	0.0221	-0.025677
0.0222	-0.135041	0.0222	-0.026084
0.0223	-0.135321	0.0223	-0.026491
0.0224	-0.135602	0.0224	-0.026898
0.022499	-0.135883	0.022499	-0.027305
0.022599	-0.136164	0.022599	-0.027712
0.022699	-0.136445	0.022699	-0.028119
0.022799	-0.136725	0.022799	-0.028526
0.022898	-0.137006	0.022898	-0.028933
0.022998	-0.137287	0.022998	-0.02934
0.023098	-0.137568	0.023098	-0.029747
0.023198	-0.137849	0.023198	-0.030154
0.023298	-0.13813	0.023298	-0.030561
0.023397	-0.13841	0.023397	-0.030968
0.023497	-0.138691	0.023497	-0.031375
0.023597	-0.138972	0.023597	-0.031782
0.023697	-0.139253	0.023697	-0.032189
0.023797	-0.139534	0.023797	-0.032596
0.023896	-0.139814	0.023896	-0.033003
0.023996	-0.140095	0.023996	-0.03341
0.024096	-0.140376	0.024096	-0.033817
0.024196	-0.140657	0.024196	-0.034224
0.024296	-0.140938	0.024296	-0.034631
0.024395	-0.141218	0.024395	-0.035038
0.024495	-0.141499	0.024495	-0.035446
0.024595	-0.14178	0.024595	-0.035853
0.024695	-0.142061	0.024695	-0.03626
0.024794	-0.142342	0.024794	-0.036667
0.024894	-0.142622	0.024894	-0.037074
0.024994	-0.142903	0.024994	-0.037481
0.025094	-0.143184	0.025094	-0.037888
0.025194	-0.143465	0.025194	-0.038295
0.025293	-0.143746	0.025293	-0.038702
0.025393	-0.144026	0.025393	-0.039109
0.025493	-0.144307	0.025493	-0.039516
0.025593	-0.144588	0.025593	-0.039923
0.025693	-0.144869	0.025693	-0.04033
0.025792	-0.14515	0.025792	-0.040737
0.025892	-0.14543	0.025892	-0.041144
0.025992	-0.145711	0.025992	-0.041551
0.026092	-0.145992	0.026092	-0.041958
0.026192	-0.146273	0.026192	-0.042365
0.026291	-0.146554	0.026291	-0.042772
0.026391	-0.146835	0.026391	-0.043179
0.026491	-0.147115	0.026491	-0.043586
0.026591	-0.147396	0.026591	-0.043993
0.02669	-0.147677	0.02669	-0.0444
0.02679	-0.147958	0.02679	-0.044807
0.02689	-0.148239	0.02689	-0.045214
0.02699	-0.148519	0.02699	-0.045622
0.02709	-0.1488	0.02709	-0.046029
0.027189	-0.149081	0.027189	-0.046436
0.027289	-0.149362	0.027289	-0.046843
0.027389	-0.149643	0.027389	-0.04725
0.027489	-0.149923	0.027489	-0.047657
0.027589	-0.150204	0.027589	-0.048064
0.027688	-0.150485	0.027688	-0.048471
0.027788	-0.150766	0.027788	-0.048878
0.027888	-0.151047	0.027888	-0.049285
0.027988	-0.151327	0.027988	-0.049692
0.028088	-0.151608	0.028088	-0.050099
0.028187	-0.151889	0.028187	-0.050506
0.028287	-0.15217	0.028287	-0.050913
0.028387	-0.152451	0.028387	-0.05132
0.028487	-0.152731	0.028487	-0.051727
0.028586	-0.153012	0.028586	-0.052134
0.028686	-0.153293	0.028686	-0.052541
0.028786	-0.153574	0.028786	-0.052948
0.028886	-0.153855	0.028886	-0.053355
0.028986	-0.154136	0.028986	-0.053762
0.029085	-0.154416	0.029085	-0.054169
0.029185	-0.154697	0.029185	-0.054576
0.029285	-0.154978	0.029285	-0.054983
0.029385	-0.155259	0.029385	-0.055391
0.029485	-0.15554	0.029485	-0.055798
0.029584	-0.15582	0.029584	-0.056205
0.029684	-0.156101	0.029684	-0.056612
0.029784	-0.156382	0.029784	-0.057019
0.029884	-0.156663	0.029884	-0.057426
0.029984	-0.156944	0.029984	-0.057833
0.030083	-0.158571	0.030083	-0.05747
0.030183	-0.160466	0.030183	-0.056956
0.030283	-0.162361	0.030283	-0.056441
0.030383	-0.164255	0.030383	-0.055926
0.030482	-0.166149	0.030482	-0.055411
0.030582	-0.168044	0.030582	-0.054897
0.030682	-0.169939	0.030682	-0.054382
0.030782	-0.171833	0.030782	-0.053867
0.030882	-0.173727	0.030882	-0.053353
0.030981	-0.175622	0.030981	-0.052838
0.031081	-0.177517	0.031081	-0.052323
0.031181	-0.179411	0.031181	-0.051809
0.031281	-0.181305	0.031281	-0.051294
0.031381	-0.1832	0.031381	-0.050779
0.03148	-0.185095	0.03148	-0.050264
0.03158	-0.186989	0.03158	-0.04975
0.03168	-0.188883	0.03168	-0.049235
0.03178	-0.190778	0.03178	-0.04872
0.03188	-0.192673	0.03188	-0.048205
0.031979	-0.194567	0.031979	-0.047691
0.032079	-0.196461	0.032079	-0.047176
0.032179	-0.198356	0.032179	-0.046661
0.032279	-0.200251	0.032279	-0.046147
0.032378	-0.202145	0.032378	-0.045632
0.032478	-0.204039	0.032478	-0.045117
0.032578	-0.205934	0.032578	-0.044602
0.032678	-0.207829	0.032678	-0.044088
0.032778	-0.209723	0.032778	-0.043573
0.032877	-0.211617	0.032877	-0.043058
0.032977	-0.213512	0.032977	-0.042544
0.033077	-0.215407	0.033077	-0.042029
0.033177	-0.217301	0.033177	-0.041514
0.033277	-0.219196	0.033277	-0.041
0.033376	-0.22109	0.033376	-0.040485
0.033476	-0.222985	0.033476	-0.03997
0.033576	-0.224879	0.033576	-0.039455
0.033676	-0.226774	0.033676	-0.038941
0.033776	-0.228668	0.033776	-0.038426
0.033875	-0.230563	0.033875	-0.037911
0.033975	-0.232457	0.033975	-0.037396
0.034075	-0.234352	0.034075	-0.036882
0.034175	-0.236246	0.034175	-0.036367
0.034274	-0.238141	0.034274	-0.035852
0.034374	-0.240035	0.034374	-0.035338
0.034474	-0.24193	0.034474	-0.034823
0.034574	-0.243824	0.034574	-0.034308
0.034674	-0.245719	0.034674	-0.033793
0.034773	-0.247613	0.034773	-0.033279
0.034873	-0.249508	0.034873	-0.032764
0.034973	-0.251402	0.034973	-0.032249
0.035073	-0.253297	0.035073	-0.031735
0.035173	-0.255191	0.035173	-0.03122
0.035272	-0.257086	0.035272	-0.030705
0.035372	-0.25898	0.035372	-0.03019
0.035472	-0.260875	0.035472	-0.029676
0.035572	-0.262769	0.035572	-0.029161
0.035672	-0.264664	0.035672	-0.028646
0.035771	-0.266558	0.035771	-0.028132
0.035871	-0.268453	0.035871	-0.027617
0.035971	-0.270347	0.035971	-0.027102
0.036071	-0.272242	0.036071	-0.026588
0.03617	-0.274136	0.03617	-0.026073
0.03627	-0.276031	0.03627	-0.025558
0.03637	-0.277925	0.03637	-0.025043
0.03647	-0.27982	0.03647	-0.024529
0.03657	-0.281714	0.03657	-0.024014
0.036669	-0.283609	0.036669	-0.023499
0.036769	-0.285503	0.036769	-0.022984
0.036869	-0.287398	0.036869	-0.02247
0.036969	-0.289292	0.036969	-0.021955
0.037069	-0.291187	0.037069	-0.02144
0.037168	-0.293081	0.037168	-0.020926
0.037268	-0.294976	0.037268	-0.020411
0.037368	-0.29687	0.037368	-0.019896
0.037468	-0.298765	0.037468	-0.019381
0.037568	-0.300659	0.037568	-0.018867
0.037667	-0.302554	0.037667	-0.018352
0.037767	-0.304448	0.037767	-0.017837
0.037867	-0.306343	0.037867	-0.017323
0.037967	-0.308237	0.037967	-0.016808
0.038066	-0.310132	0.038066	-0.016293
0.038166	-0.312026	0.038166	-0.015779
0.038266	-0.313921	0.038266	-0.015264
0.038366	-0.315815	0.038366	-0.014749
0.038466	-0.31771	0.038466	-0.014234
0.038565	-0.319604	0.038565	-0.01372
0.038665	-0.321499	0.038665	-0.013205
0.038765	-0.323393	0.038765	-0.01269
0.038865	-0.325288	0.038865	-0.012175
0.038965	-0.327182	0.038965	-0.011661
0.039064	-0.329077	0.039064	-0.011146
0.039164	-0.330971	0.039164	-0.010631
0.039264	-0.332866	0.039264	-0.010117
0.039364	-0.33476	0.039364	-0.009602
0.039464	-0.336655	0.039464	-0.009087
0.039563	-0.338549	0.039563	-0.008572
0.039663	-0.340444	0.039663	-0.008058
0.039763	-0.342338	0.039763	-0.007543
0.039863	-0.344233	0.039863	-0.007028
0.039962	-0.346127	0.039962	-0.006514
0.040062	-0.346906	0.040062	-0.007106
0.040162	-0.347011	0.040162	-0.008366
0.040262	-0.347117	0.040262	-0.009625
0.040362	-0.347223	0.040362	-0.010885
0.040461	-0.347328	0.040461	-0.012145
0.040561	-0.347434	0.040561	-0.013404
0.040661	-0.347539	0.040661	-0.014664
0.040761	-0.347645	0.040761	-0.015924
0.040861	-0.34775	0.040861	-0.017184
0.04096	-0.347856	0.04096	-0.018443
0.04106	-0.347962	0.04106	-0.019703
0.04116	-0.348067	0.04116	-0.020963
0.04126	-0.348173	0.04126	-0.022223
0.04136	-0.348278	0.04136	-0.023482
0.041459	-0.348384	0.041459	-0.024742
0.041559	-0.34849	0.041559	-0.026002
0.041659	-0.348595	0.041659	-0.027262
0.041759	-0.348701	0.041759	-0.028521
0.041858	-0.348806	0.041858	-0.029781
0.041958	-0.348912	0.041958	-0.031041
0.042058	-0.349017	0.042058	-0.032301
0.042158	-0.349123	0.042158	-0.03356
0.042258	-0.349229	0.042258	-0.03482
0.042357	-0.349334	0.042357	-0.03608
0.042457	-0.34944	0.042457	-0.03734
0.042557	-0.349545	0.042557	-0.038599
0.042657	-0.349651	0.042657	-0.039859
0.042757	-0.349756	0.042757	-0.041119
0.042856	-0.349862	0.042856	-0.042379
0.042956	-0.349968	0.042956	-0.043638
0.043056	-0.350073	0.043056	-0.044898
0.043156	-0.350179	0.043156	-0.046158
0.043256	-0.350284	0.043256	-0.047418
0.043355	-0.35039	0.043355	-0.048677
0.043455	-0.350495	0.043455	-0.049937
0.043555	-0.350601	0.043555	-0.051197
0.043655	-0.350707	0.043655	-0.052457
0.043754	-0.350812	0.043754	-0.053716
0.043854	-0.350918	0.043854	-0.054976
0.043954	-0.351023	0.043954	-0.056236
0.044054	-0.351129	0.044054	-0.057496
0.044154	-0.351235	0.044154	-0.058755
0.044253	-0.35134	0.044253	-0.060015
0.044353	-0.351446	0.044353	-0.061275
0.044453	-0.351551	0.044453	-0.062534
0.044553	-0.351657	0.044553	-0.063794
0.044653	-0.351762	0.044653	-0.065054
0.044752	-0.351868	0.044752	-0.066314
0.044852	-0.351974	0.044852	-0.067573
0.044952	-0.352079	0.044952	-0.068833
0.045052	-0.352185	0.045052	-0.070093
0.045152	-0.35229	0.045152	-0.071353
0.045251	-0.352396	0.045251	-0.072612
0.045351	-0.352501	0.045351	-0.073872
0.045451	-0.352607	0.045451	-0.075132
0.045551	-0.352713	0.045551	-0.076392
0.04565	-0.352818	0.04565	-0.077651
0.04575	-0.352924	0.04575	-0.078911
0.04585	-0.353029	0.04585	-0.080171
0.04595	-0.353135	0.04595	-0.081431
0.04605	-0.35324	0.04605	-0.08269
0.046149	-0.353346	0.046149	-0.08395
0.046249	-0.353452	0.046249	-0.08521
0.046349	-0.353557	0.046349	-0.08647
0.046449	-0.353663	0.046449	-0.087729
0.046549	-0.353768	0.046549	-0.088989
0.046648	-0.353874	0.046648	-0.090249
0.046748	-0.35398	0.046748	-0.091508
0.046848	-0.354085	0.046848	-0.092768
0.046948	-0.354191	0.046948	-0.094028
0.047048	-0.354296	0.047048	-0.095288
0.047147	-0.354402	0.047147	-0.096547
0.047247	-0.354507	0.047247	-0.097807
0.047347	-0.354613	0.047347	-0.099067
0.047447	-0.354719	0.047447	-0.100327
0.047546	-0.354824	0.047546	-0.101586
0.047646	-0.35493	0.047646	-0.102846
0.047746	-0.355035	0.047746	-0.104106
0.047846	-0.355141	0.047846	-0.105366
0.047946	-0.355246	0.047946	-0.106625
0.048045	-0.355352	0.048045	-0.107885
0.048145	-0.355458	0.048145	-0.109145
0.048245	-0.355563	0.048245	-0.110405
0.048345	-0.355669	0.048345	-0.111664
0.048445	-0.355774	0.048445	-0.112924
0.048544	-0.35588	0.048544	-0.114184
0.048644	-0.355985	0.048644	-0.115444
0.048744	-0.356091	0.048744	-0.116703
0.048844	-0.356197	0.048844	-0.117963
0.048944	-0.356302	0.048944	-0.119223
0.049043	-0.356408	0.049043	-0.120483
0.049143	-0.356513	0.049143	-0.121742
0.049243	-0.356619	0.049243	-0.123002
0.049343	-0.356725	0.049343	-0.124262
0.049442	-0.35683	0.049442	-0.125522
0.049542	-0.356936	0.049542	-0.126781
0.049642	-0.357041	0.049642	-0.128041
0.049742	-0.357147	0.049742	-0.129301
0.049842	-0.357252	0.049842	-0.130561
0.049941	-0.357358	0.049941	-0.13182
0.050041	-0.357703	0.050041	-0.132755
0.050141	-0.358389	0.050141	-0.133226
0.050241	-0.359075	0.050241	-0.133697
0.050341	-0.359761	0.050341	-0.134168
0.05044	-0.360447	0.05044	-0.13464
0.05054	-0.361133	0.05054	-0.135111
0.05064	-0.361819	0.05064	-0.135582
0.05074	-0.362505	0.05074	-0.136054
0.05084	-0.363191	0.05084	-0.136525
0.050939	-0.363877	0.050939	-0.136996
0.051039	-0.364563	0.051039	-0.137468
0.051139	-0.365249	0.051139	-0.137939
0.051239	-0.365935	0.051239	-0.13841
0.051338	-0.366621	0.051338	-0.138882
0.051438	-0.367307	0.051438	-0.139353
0.051538	-0.367992	0.051538	-0.139824
0.051638	-0.368678	0.051638	-0.140295
0.051738	-0.369364	0.051738	-0.140767
0.051837	-0.37005	0.051837	-0.141238
0.051937	-0.370736	0.051937	-0.141709
0.052037	-0.371422	0.052037	-0.142181
0.052137	-0.372108	0.052137	-0.142652
0.052237	-0.372794	0.052237	-0.143123
0.052336	-0.37348	0.052336	-0.143595
0.052436	-0.374166	0.052436	-0.144066
0.052536	-0.374852	0.052536	-0.144537
0.052636	-0.375538	0.052636	-0.145008
0.052736	-0.376224	0.052736	-0.14548
0.052835	-0.37691	0.052835	-0.145951
0.052935	-0.377596	0.052935	-0.146422
0.053035	-0.378282	0.053035	-0.146894
0.053135	-0.378968	0.053135	-0.147365
0.053234	-0.379654	0.053234	-0.147836
0.053334	-0.38034	0.053334	-0.148308
0.053434	-0.381026	0.053434	-0.148779
0.053534	-0.381712	0.053534	-0.14925
0.053634	-0.382397	0.053634	-0.149722
0.053733	-0.383083	0.053733	-0.150193
0.053833	-0.383769	0.053833	-0.150664
0.053933	-0.384455	0.053933	-0.151135
0.054033	-0.385141	0.054033	-0.151607
0.054133	-0.385827	0.054133	-0.152078
0.054232	-0.386513	0.054232	-0.152549
0.054332	-0.387199	0.054332	-0.153021
0.054432	-0.387885	0.054432	-0.153492
0.054532	-0.388571	0.054532	-0.153963
0.054632	-0.389257	0.054632	-0.154435
0.054731	-0.389943	0.054731	-0.154906
0.054831	-0.390629	0.054831	-0.155377
0.054931	-0.391315	0.054931	-0.155848
0.055031	-0.392001	0.055031	-0.15632
0.05513	-0.392687	0.05513	-0.156791
0.05523	-0.393373	0.05523	-0.157262
0.05533	-0.394059	0.05533	-0.157734
0.05543	-0.394745	0.05543	-0.158205
0.05553	-0.395431	0.05553	-0.158676
0.055629	-0.396116	0.055629	-0.159148
0.055729	-0.396802	0.055729	-0.159619
0.055829	-0.397488	0.055829	-0.16009
0.055929	-0.398174	0.055929	-0.160562
0.056029	-0.39886	0.056029	-0.161033
0.056128	-0.399546	0.056128	-0.161504
0.056228	-0.400232	0.056228	-0.161975
0.056328	-0.400918	0.056328	-0.162447
0.056428	-0.401604	0.056428	-0.162918
0.056528	-0.40229	0.056528	-0.163389
0.056627	-0.402976	0.056627	-0.163861
0.056727	-0.403662	0.056727	-0.164332
0.056827	-0.404348	0.056827	-0.164803
0.056927	-0.405034	0.056927	-0.165275
0.057026	-0.40572	0.057026	-0.165746
0.057126	-0.406406	0.057126	-0.166217
0.057226	-0.407092	0.057226	-0.166689
0.057326	-0.407778	0.057326	-0.16716
0.057426	-0.408464	0.057426	-0.167631
0.057525	-0.40915	0.057525	-0.168102
0.057625	-0.409836	0.057625	-0.168574
0.057725	-0.410521	0.057725	-0.169045
0.057825	-0.411207	0.057825	-0.169516
0.057925	-0.411893	0.057925	-0.169988
0.058024	-0.412579	0.058024	-0.170459
0.058124	-0.413265	0.058124	-0.17093
0.058224	-0.413951	0.058224	-0.171402
0.058324	-0.414637	0.058324	-0.171873
0.058424	-0.415323	0.058424	-0.172344
0.058523	-0.416009	0.058523	-0.172815
0.058623	-0.416695	0.058623	-0.173287
0.058723	-0.417381	0.058723	-0.173758
0.058823	-0.418067	0.058823	-0.174229
0.058922	-0.418753	0.058922	-0.174701
0.059022	-0.419439	0.059022	-0.175172
0.059122	-0.420125	0.059122	-0.175643
0.059222	-0.420811	0.059222	-0.176115
0.059322	-0.421497	0.059322	-0.176586
0.059421	-0.422183	0.059421	-0.177057
0.059521	-0.422869	0.059521	-0.177529
0.059621	-0.423555	0.059621	-0.178
0.059721	-0.42424	0.059721	-0.178471
0.059821	-0.424926	0.059821	-0.178942
0.05992	-0.425612	0.05992	-0.179414
0.06002	-0.426235	0.06002	-0.179691
0.06012	-0.426608	0.06012	-0.1792
0.06022	-0.42698	0.06022	-0.178709
0.06032	-0.427353	0.06032	-0.178218
0.060419	-0.427726	0.060419	-0.177727
0.060519	-0.428098	0.060519	-0.177236
0.060619	-0.428471	0.060619	-0.176745
0.060719	-0.428843	0.060719	-0.176254
0.060818	-0.429216	0.060818	-0.175762
0.060918	-0.429589	0.060918	-0.175271
0.061018	-0.429961	0.061018	-0.17478
0.061118	-0.430334	0.061118	-0.174289
0.061218	-0.430707	0.061218	-0.173798
0.061317	-0.431079	0.061317	-0.173307
0.061417	-0.431452	0.061417	-0.172816
0.061517	-0.431824	0.061517	-0.172325
0.061617	-0.432197	0.061617	-0.171834
0.061717	-0.43257	0.061717	-0.171343
0.061816	-0.432942	0.061816	-0.170852
0.061916	-0.433315	0.061916	-0.170361
0.062016	-0.433687	0.062016	-0.16987
0.062116	-0.43406	0.062116	-0.169379
0.062215	-0.434433	0.062215	-0.168888
0.062315	-0.434805	0.062315	-0.168396
0.062415	-0.435178	0.062415	-0.167905
0.062515	-0.435551	0.062515	-0.167414
0.062615	-0.435923	0.062615	-0.166923
0.062714	-0.436296	0.062714	-0.166432
0.062814	-0.436668	0.062814	-0.165941
0.062914	-0.437041	0.062914	-0.16545
0.063014	-0.437414	0.063014	-0.164959
0.063114	-0.437786	0.063114	-0.164468
0.063213	-0.438159	0.063213	-0.163977
0.063313	-0.438531	0.063313	-0.163486
0.063413	-0.438904	0.063413	-0.162995
0.063513	-0.439277	0.063513	-0.162504
0.063613	-0.439649	0.063613	-0.162013
0.063712	-0.440022	0.063712	-0.161522
0.063812	-0.440394	0.063812	-0.161031
0.063912	-0.440767	0.063912	-0.160539
0.064012	-0.44114	0.064012	-0.160048
0.064112	-0.441512	0.064112	-0.159557
0.064211	-0.441885	0.064211	-0.159066
0.064311	-0.442258	0.064311	-0.158575
0.064411	-0.44263	0.064411	-0.158084
0.064511	-0.443003	0.064511	-0.157593
0.06461	-0.443375	0.06461	-0.157102
0.06471	-0.443748	0.06471	-0.156611
0.06481	-0.444121	0.06481	-0.15612
0.06491	-0.444493	0.06491	-0.155629
0.06501	-0.444866	0.06501	-0.155138
0.065109	-0.445238	0.065109	-0.154647
0.065209	-0.445611	0.065209	-0.154156
0.065309	-0.445984	0.065309	-0.153665
0.065409	-0.446356	0.065409	-0.153174
0.065509	-0.446729	0.065509	-0.152682
0.065608	-0.447102	0.065608	-0.152191
0.065708	-0.447474	0.065708	-0.1517
0.065808	-0.447847	0.065808	-0.151209
0.065908	-0.448219	0.065908	-0.150718
0.066008	-0.448592	0.066008	-0.150227
0.066107	-0.448965	0.066107	-0.149736
0.066207	-0.449337	0.066207	-0.149245
0.066307	-0.44971	0.066307	-0.148754
0.066407	-0.450082	0.066407	-0.148263
0.066506	-0.450455	0.066506	-0.147772
0.066606	-0.450828	0.066606	-0.147281
0.066706	-0.4512	0.066706	-0.14679
0.066806	-0.451573	0.066806	-0.146299
0.066906	-0.451946	0.066906	-0.145808
0.067005	-0.452318	0.067005	-0.145316
0.067105	-0.452691	0.067105	-0.144825
0.067205	-0.453063	0.067205	-0.144334
0.067305	-0.453436	0.067305	-0.143843
0.067405	-0.453809	0.067405	-0.143352
0.067504	-0.454181	0.067504	-0.142861
0.067604	-0.454554	0.067604	-0.14237
0.067704	-0.454926	0.067704	-0.141879
0.067804	-0.455299	0.067804	-0.141388
0.067903	-0.455672	0.067903	-0.140897
0.068003	-0.456044	0.068003	-0.140406
0.068103	-0.456417	0.068103	-0.139915
0.068203	-0.45679	0.068203	-0.139424
0.068303	-0.457162	0.068303	-0.138933
0.068402	-0.457535	0.068402	-0.138442
0.068502	-0.457907	0.068502	-0.13795
0.068602	-0.45828	0.068602	-0.137459
0.068702	-0.458653	0.068702	-0.136968
0.068802	-0.459025	0.068802	-0.136477
0.068901	-0.459398	0.068901	-0.135986
0.069001	-0.45977	0.069001	-0.135495
0.069101	-0.460143	0.069101	-0.135004
0.069201	-0.460516	0.069201	-0.134513
0.069301	-0.460888	0.069301	-0.134022
0.0694	-0.461261	0.0694	-0.133531
0.0695	-0.461633	0.0695	-0.13304
0.0696	-0.462006	0.0696	-0.132549
0.0697	-0.462379	0.0697	-0.132058
0.0698	-0.462751	0.0698	-0.131567
0.069899	-0.463124	0.069899	-0.131076
0.069999	-0.463497	0.069999	-0.130585
0.070099	-0.464315	0.070099	-0.130622
0.070199	-0.465138	0.070199	-0.130665
0.070298	-0.465961	0.070298	-0.130707
0.070398	-0.466784	0.070398	-0.13075
0.070498	-0.467607	0.070498	-0.130792
0.070598	-0.46843	0.070598	-0.130835
0.070698	-0.469253	0.070698	-0.130877
0.070797	-0.470076	0.070797	-0.13092
0.070897	-0.470899	0.070897	-0.130962
0.070997	-0.471722	0.070997	-0.131005
0.071097	-0.472545	0.071097	-0.131047
0.071197	-0.473368	0.071197	-0.13109
0.071296	-0.474191	0.071296	-0.131132
0.071396	-0.475014	0.071396	-0.131175
0.071496	-0.475837	0.071496	-0.131217
0.071596	-0.47666	0.071596	-0.13126
0.071695	-0.477483	0.071695	-0.131302
0.071795	-0.478306	0.071795	-0.131345
0.071895	-0.479129	0.071895	-0.131387
0.071995	-0.479952	0.071995	-0.13143
0.072095	-0.480775	0.072095	-0.131472
0.072194	-0.481598	0.072194	-0.131515
0.072294	-0.482421	0.072294	-0.131557
0.072394	-0.483243	0.072394	-0.1316
0.072494	-0.484066	0.072494	-0.131642
0.072594	-0.484889	0.072594	-0.131685
0.072693	-0.485712	0.072693	-0.131727
0.072793	-0.486535	0.072793	-0.13177
0.072893	-0.487358	0.072893	-0.131812
0.072993	-0.488181	0.072993	-0.131855
0.073093	-0.489004	0.073093	-0.131897
0.073192	-0.489827	0.073192	-0.13194
0.073292	-0.49065	0.073292	-0.131982
0.073392	-0.491473	0.073392	-0.132025
0.073492	-0.492296	0.073492	-0.132067
0.073591	-0.493119	0.073591	-0.13211
0.073691	-0.493942	0.073691	-0.132152
0.073791	-0.494765	0.073791	-0.132195
0.073891	-0.495588	0.073891	-0.132238
0.073991	-0.496411	0.073991	-0.13228
0.07409	-0.497234	0.07409	-0.132323
0.07419	-0.498057	0.07419	-0.132365
0.07429	-0.49888	0.07429	-0.132408
0.07439	-0.499703	0.07439	-0.13245
0.07449	-0.500526	0.07449	-0.132493
0.074589	-0.501349	0.074589	-0.132535
0.074689	-0.502172	0.074689	-0.132578
0.074789	-0.502995	0.074789	-0.13262
0.074889	-0.503818	0.074889	-0.132663
0.074989	-0.504641	0.074989	-0.132705
0.075088	-0.505464	0.075088	-0.132748
0.075188	-0.506287	0.075188	-0.13279
0.075288	-0.507109	0.075288	-0.132833
0.075388	-0.507932	0.075388	-0.132875
0.075488	-0.508755	0.075488	-0.132918
0.075587	-0.509578	0.075587	-0.13296
0.075687	-0.510401	0.075687	-0.133003
0.075787	-0.511224	0.075787	-0.133045
0.075887	-0.512047	0.075887	-0.133088
0.075986	-0.51287	0.075986	-0.13313
0.076086	-0.513693	0.076086	-0.133173
0.076186	-0.514516	0.076186	-0.133215
0.076286	-0.515339	0.076286	-0.133258
0.076386	-0.516162	0.076386	-0.1333
0.076485	-0.516985	0.076485	-0.133343
0.076585	-0.517808	0.076585	-0.133385
0.076685	-0.518631	0.076685	-0.133428
0.076785	-0.519454	0.076785	-0.13347
0.076885	-0.520277	0.076885	-0.133513
0.076984	-0.5211	0.076984	-0.133555
0.077084	-0.521923	0.077084	-0.133598
0.077184	-0.522746	0.077184	-0.13364
0.077284	-0.523569	0.077284	-0.133683
0.077383	-0.524392	0.077383	-0.133725
0.077483	-0.525215	0.077483	-0.133768
0.077583	-0.526038	0.077583	-0.13381
0.077683	-0.526861	0.077683	-0.133853
0.077783	-0.527683	0.077783	-0.133895
0.077882	-0.528507	0.077882	-0.133938
0.077982	-0.529329	0.077982	-0.13398
0.078082	-0.530152	0.078082	-0.134023
0.078182	-0.530975	0.078182	-0.134065
0.078282	-0.531798	0.078282	-0.134108
0.078381	-0.532621	0.078381	-0.13415
0.078481	-0.533444	0.078481	-0.134193
0.078581	-0.534267	0.078581	-0.134235
0.078681	-0.53509	0.078681	-0.134278
0.078781	-0.535913	0.078781	-0.134321
0.07888	-0.536736	0.07888	-0.134363
0.07898	-0.537559	0.07898	-0.134406
0.07908	-0.538382	0.07908	-0.134448
0.07918	-0.539205	0.07918	-0.134491
0.079279	-0.540028	0.079279	-0.134533
0.079379	-0.540851	0.079379	-0.134576
[truncated: 30,771 more rows]
