# Supplementary material for: Structural basis for higher-order DNA binding by a bacterial transcriptional regulator
Source: PLoS Genet. 2025 Jun 27;21(6):e1011749. doi: 10.1371/journal.pgen.1011749 (PMC12204516; doi:10.1371/journal.pgen.1011749)
Supplement: S1 Appendix — (ZIP) [file pgen.1011749.s012.zip › Raw data files/Figure S1/Figure S1.xlsx]

## Sheet: Sheet1
	Figure S1B																						Figure S1C																						Figure S1D
	Time (min)	OD600										RFU (x 103)											Time (min)	OD600										RFU (x 103)											Time (min)	OD600
		∆S1 (-Ara)					∆S1 (+Ara)					∆S1 (-Ara)					∆S1 (+Ara)							∆S1-2 (-Ara)					∆S1-2 (+Ara)					∆S1-2 (-Ara)					∆S1-2 (+Ara)							∆S1-3 (-Ara)
		Replicate 1	Replicate 2	Replicate 3	Mean	SEM	Replicate 1	Replicate 2	Replicate 3	Mean	SEM	Replicate 1	Replicate 2	Replicate 3	Mean	SEM	Replicate 1	Replicate 2	Replicate 3	Mean	SEM			Replicate 1	Replicate 2	Replicate 3	Mean	SEM	Replicate 1	Replicate 2	Replicate 3	Mean	SEM	Replicate 1	Replicate 2	Replicate 3	Mean	SEM	Replicate 1	Replicate 2	Replicate 3	Mean	SEM			Replicate 1	Replicate 2	Replicate 3	Mean
	0	0.00933333	0.0156667	0.000666667	0.00855556	0.00434756	0.0143333	0.0153333	0.0106667	0.0134444	0.00141857	29.3	19.7839	503.897	184.327	159.809	12.1	11.9799	24.1667	16.0822	4.04238		0	0.0166667	0.0143333	0.00166667	0.0108889	0.00466005	0.0283333	0.0346667	0.0315	0.0315	0.00182828	23.48	29.429	-16.3633	12.1819	14.3756	11.9867	-0.42947	-208.06	-65.5009	71.3696		0	0.00433333	0.0133333	0.00883333	0.00883333
	5	0.011	0.0153333	0.00266667	0.00966667	0.00371683	0.0166667	0.0146667	0.0116667	0.0143333	0.00145297	23.69	18.7722	155.717	66.0596	44.851	12.7467	12.5482	21.34	15.545	2.89808		5	0.0173333	0.0136667	0.00266667	0.0112222	0.00440678	0.0296667	0.0353333	0.0325	0.0325	0.00163583	20.1767	30.0132	-92.67	-14.16	39.3575	12.7633	-2.36963	-835.03	-274.879	280.11		5	0.00666667	0.013	0.00983333	0.00983333
	10	0.0123333	0.0156667	0.003	0.0103333	0.00379083	0.0163333	0.015	0.0123333	0.0145556	0.00117589	20.34	21.5869	86.5533	42.8268	21.8663	11.5867	11.6677	20.8367	14.697	3.06992		10	0.019	0.014	0.00233333	0.0117778	0.00493789	0.0303333	0.0346667	0.0325	0.0325	0.00125093	17.2233	30.6299	-1101.79	-351.312	375.259	11.84	-0.347395	276.79	96.0942	90.4164		10	0.00733333	0.0126667	0.01	0.01
	15	0.0126667	0.016	0.004	0.0108889	0.00357633	0.017	0.015	0.0126667	0.0148889	0.00125216	16.2367	20.5238	61.4633	32.7413	14.4143	10.33	11.2163	17.3133	12.9532	2.19502		15	0.0193333	0.0136667	0.00233333	0.0117778	0.00499753	0.03	0.0346667	0.0323333	0.0323333	0.00134715	15.9133	30.8565	291.05	112.607	89.3259	12.2567	-3.12038	1065.81	358.317	353.776		15	0.00833333	0.0123333	0.0103333	0.0103333
	20	0.0136667	0.016	0.00433333	0.0113333	0.00356423	0.018	0.015	0.012	0.015	0.00173205	13.6033	19.7508	64.8067	32.7203	16.1411	11.36	7.95983	19.5067	12.9422	3.42587		20	0.0203333	0.0136667	0.002	0.012	0.00535758	0.0316667	0.0353333	0.0335	0.0335	0.00105848	12.88	31.3786	2035.59	693.282	671.174	11.1667	-4.20446	1931.07	646.012	642.546		20	0.00866667	0.0126667	0.0106667	0.0106667
	25	0.0146667	0.0173333	0.00433333	0.0121111	0.00396435	0.018	0.016	0.012	0.0153333	0.00176383	18.3167	15.5118	58.8333	30.8873	13.9965	10.1533	6.63984	19.49	12.0944	3.83438		25	0.021	0.015	0.00233333	0.0127778	0.00550196	0.032	0.0363333	0.0341667	0.0341667	0.00125093	18.3067	26.4062	656.95	233.888	211.544	10.45	-5.10179	172.66	59.3361	56.8395		25	0.009	0.0133333	0.0111667	0.0111667
	30	0.014	0.0173333	0.00533333	0.0122222	0.00357633	0.0173333	0.016	0.0136667	0.0156667	0.00107152	16.6333	16.9544	56.4733	30.0204	13.2268	11.7833	13.2179	16.7833	13.9282	1.48643		30	0.0206667	0.0153333	0.00333333	0.0131111	0.00512558	0.0313333	0.0363333	0.0338333	0.0338333	0.00144338	14.89	26.6549	382.373	141.306	120.581	11.9633	-1.32715	137.167	49.2676	44.1167		30	0.00866667	0.0136667	0.0111667	0.0111667
	35	0.0133333	0.0176667	0.00566667	0.0122222	0.00350837	0.0176667	0.0163333	0.014	0.016	0.00107152	18.3933	17.2238	45.2333	26.9501	9.14783	13.6467	8.56902	16.7067	12.9741	2.37308		35	0.0203333	0.0156667	0.00366667	0.0132222	0.00496407	0.032	0.0363333	0.0341667	0.0341667	0.00125093	14.4	27.2427	182.153	74.5987	53.905	11.82	-2.3806	124.05	44.4965	39.9874		35	0.009	0.0143333	0.0116667	0.0116667
	40	0.0146667	0.0193333	0.00733333	0.0137778	0.0034925	0.019	0.0176667	0.014	0.0168889	0.00149485	12.5367	16.166	36.5633	21.7553	7.47776	12.2633	9.11725	14.63	12.0035	1.59669		40	0.0216667	0.0173333	0.00466667	0.0145556	0.00510023	0.0326667	0.038	0.0353333	0.0353333	0.0015396	11.9	25.0543	148.653	61.8692	43.5579	10.2933	-1.64391	89.3133	32.6543	28.5384		40	0.00933333	0.0153333	0.0123333	0.0123333
	45	0.0153333	0.0196667	0.007	0.014	0.00371683	0.02	0.0183333	0.0163333	0.0182222	0.00105993	16.1367	16.5757	40.2333	24.3152	7.96006	11.66	8.59827	12.4933	10.9172	1.18416		45	0.0226667	0.0176667	0.006	0.0154444	0.00493789	0.0333333	0.0386667	0.036	0.036	0.0015396	13.24	25.1633	124.75	54.3844	35.3508	10.4333	-2.17344	73.7467	27.3355	23.4892		45	0.0103333	0.0163333	0.0133333	0.0133333
	50	0.0163333	0.0203333	0.00966667	0.0154444	0.00311111	0.0216667	0.019	0.0163333	0.019	0.0015396	11.5533	16.2687	26.8367	18.2196	4.51846	10.7467	4.85513	13.4333	9.67838	2.53327		50	0.023	0.0183333	0.00633333	0.0158889	0.00496407	0.035	0.0383333	0.0366667	0.0366667	0.00096225	10.8367	24.8452	96.5933	44.0917	26.5605	8.37	-5.68914	61.1267	21.2692	20.3378		50	0.0113333	0.017	0.0141667	0.0141667
	55	0.018	0.0213333	0.00933333	0.0162222	0.00357633	0.023	0.02	0.0183333	0.0204444	0.00136536	11.7833	12.6107	28.0767	17.4902	5.2986	10.89	5.6326	10.8767	9.13309	1.75025		55	0.0253333	0.0186667	0.00733333	0.0171111	0.00525404	0.037	0.0393333	0.0381667	0.0381667	0.000673575	11.7833	22.8972	85.2	39.9602	22.8463	9.42	-4.63784	49.7267	18.1696	16.292		55	0.013	0.0173333	0.0151667	0.0151667
	60	0.019	0.022	0.01	0.017	0.00360555	0.025	0.021	0.0186667	0.0215556	0.00184926	12.1067	10.8312	31.25	18.0626	6.60397	10.59	6.13538	12.7033	9.80957	1.93574		60	0.0253333	0.0196667	0.00833333	0.0177778	0.00499753	0.038	0.0403333	0.0391667	0.0391667	0.000673575	13.1333	21.652	73.3867	36.0573	18.826	9.36667	-2.55701	47.4967	18.1021	15.095		60	0.0146667	0.0183333	0.0165	0.0165
	65	0.0206667	0.0226667	0.011	0.0181111	0.00360213	0.027	0.0223333	0.02	0.0231111	0.00205781	10.99	11.658	25.5567	16.0682	4.74814	9.03	6.5435	9.26333	8.27895	0.870331		65	0.0266667	0.0206667	0.00966667	0.019	0.00497773	0.0403333	0.0413333	0.0408333	0.0408333	0.000288675	13.0967	21.965	60.05	31.7039	14.4024	7.90333	-3.08648	40.4433	15.0867	13.0692		65	0.0156667	0.0193333	0.0175	0.0175
	70	0.0223333	0.0233333	0.011	0.0188889	0.00395499	0.029	0.0226667	0.022	0.0245556	0.00223054	11.1333	12.2286	23.9833	15.7818	4.11295	7.3	6.75822	9.28	7.77941	0.766423		70	0.0286667	0.021	0.0106667	0.0201111	0.00521513	0.0416667	0.0416667	0.0416667	0.0416667	0	11.5967	21.4293	58.8767	30.6342	14.4037	7.52	-0.616674	36.5533	14.4856	11.2811		70	0.017	0.0193333	0.0181667	0.0181667
	75	0.0246667	0.0256667	0.0133333	0.0212222	0.00395499	0.0306667	0.0253333	0.023	0.0263333	0.00226895	8.10667	11.6615	23.23	14.3327	4.56547	5.85	4.71393	9.22667	6.59687	1.35518		75	0.031	0.023	0.0116667	0.0218889	0.00560864	0.0436667	0.044	0.0438333	0.0438333	9.6225e-05	9.32	20.9791	53.7667	28.0219	13.3051	6.62667	-1.99412	33.55	12.7275	10.7045		75	0.0186667	0.0216667	0.0201667	0.0201667
	80	0.0266667	0.027	0.0146667	0.0227778	0.0040567	0.0333333	0.0273333	0.0246667	0.0284444	0.00256279	9.71667	10.1157	18.5667	12.7997	2.88579	6.21	3.86452	8.65	6.24151	1.38154		80	0.0323333	0.0246667	0.013	0.0233333	0.00562073	0.0463333	0.0456667	0.046	0.046	0.00019245	11.7367	17.7825	48.5467	26.022	11.3968	5.86	-2.65817	28.6333	10.6117	9.3403		80	0.021	0.0226667	0.0218333	0.0218333
	85	0.0286667	0.0286667	0.0153333	0.0242222	0.00444444	0.0356667	0.029	0.0273333	0.0306667	0.00254588	8.88333	10.8507	19.8667	13.2002	3.38126	6.64667	4.55159	8.09333	6.43053	1.02811		85	0.034	0.026	0.014	0.0246667	0.00581187	0.0483333	0.0476667	0.048	0.048	0.00019245	11.73	18.8673	44.44	25.0124	9.92988	6.54333	-0.463164	23.72	9.93339	7.18391		85	0.023	0.0246667	0.0238333	0.0238333
	90	0.031	0.0303333	0.018	0.0264444	0.00422661	0.0383333	0.0313333	0.029	0.0328889	0.00280432	7.63667	8.93851	16.18	10.9184	2.65751	5.42667	4.07033	6.48667	5.32789	0.699283		90	0.0363333	0.0276667	0.016	0.0266667	0.00589098	0.0513333	0.0496667	0.0505	0.0505	0.000481125	10.49	16.4759	39.7333	22.2331	8.91912	6.56	-0.951712	21.5067	9.03832	6.60054		90	0.0253333	0.026	0.0256667	0.0256667
	95	0.0326667	0.0323333	0.0186667	0.0278889	0.00461212	0.041	0.0336667	0.031	0.0352222	0.00298969	8.51333	7.97321	16.2567	10.9144	2.67568	5.33333	4.65373	5.97	5.31902	0.380041		95	0.038	0.0296667	0.018	0.0285556	0.00580017	0.0533333	0.052	0.0526667	0.0526667	0.0003849	11.6033	15.5607	34.9833	20.7158	7.22467	5.15	-0.604947	21.37	8.63835	6.57903		95	0.0266667	0.0283333	0.0275	0.0275
	100	0.0346667	0.0356667	0.021	0.0304444	0.00473104	0.044	0.037	0.0336667	0.0382222	0.00304493	8.45667	8.76796	16.8533	11.3593	2.74848	5.29667	5.08616	5.65	5.34427	0.164499		100	0.041	0.0323333	0.02	0.0311111	0.0060929	0.0563333	0.055	0.0556667	0.0556667	0.0003849	10.7267	15.5609	33.2067	19.8314	6.83168	5.2	0.486338	17.94	7.87545	5.213		100	0.029	0.0313333	0.0301667	0.0301667
	105	0.037	0.0366667	0.0223333	0.032	0.00483429	0.0463333	0.0386667	0.0363333	0.0404444	0.00302051	7.56	9.54506	13.6	10.235	1.7774	5.43	1.90012	4.69333	4.00782	1.07509		105	0.042	0.0336667	0.0213333	0.0323333	0.00600309	0.059	0.0563333	0.0576667	0.0576667	0.0007698	9.97333	16.0184	30.76	18.9172	6.17316	4.8	-1.26569	15.9133	6.48255	5.03001		105	0.031	0.0323333	0.0316667	0.0316667
	110	0.0386667	0.039	0.025	0.0342222	0.00461212	0.05	0.0416667	0.0393333	0.0436667	0.00323751	8.07667	8.35655	13.96	10.1311	1.91617	5.02	4.0732	4.14667	4.41329	0.304095		110	0.0436667	0.036	0.0233333	0.0343333	0.00592859	0.0613333	0.0596667	0.0605	0.0605	0.000481125	10.4333	15.1762	29.6533	18.421	5.78067	5.39	-0.362287	14.69	6.57257	4.38527		110	0.0326667	0.035	0.0338333	0.0338333
	115	0.041	0.0416667	0.0273333	0.0366667	0.00467063	0.0526667	0.0443333	0.0416667	0.0462222	0.0033129	8.42667	7.98046	12.4667	9.6246	1.42686	3.94333	3.4088	3.39	3.58071	0.181392		115	0.0456667	0.0383333	0.0253333	0.0364444	0.00594522	0.0653333	0.0616667	0.0635	0.0635	0.00105848	11.5833	14.3006	27.7867	17.8902	5.01002	4.3	0.00188887	12.8533	5.71841	3.77707		115	0.0346667	0.0373333	0.036	0.036
	120	0.0433333	0.0443333	0.029	0.0388889	0.00495286	0.056	0.0483333	0.0443333	0.0495556	0.00342287	7.84	8.73727	11.0833	9.2202	0.966906	4.77	2.76592	4.50333	4.01309	0.628315		120	0.0483333	0.0413333	0.0266667	0.0387778	0.00638381	0.0683333	0.066	0.0671667	0.0671667	0.000673575	10.1933	14.5133	25.8167	16.8411	4.65783	4.73667	0.0700978	12.9633	5.92337	3.76896		120	0.0366667	0.0403333	0.0385	0.0385
	125	0.0466667	0.0463333	0.031	0.0413333	0.00516756	0.061	0.0513333	0.047	0.0531111	0.00413805	8.66667	8.36708	10.7567	9.26347	0.75159	3.57667	2.93131	3.22667	3.24488	0.186521		125	0.0513333	0.0436667	0.0286667	0.0412222	0.00665647	0.0726667	0.0683333	0.0705	0.0705	0.00125093	11.2833	13.6769	24.9267	16.629	4.20599	3.58333	0.0478997	11.2567	4.96263	3.30837		125	0.0406667	0.0423333	0.0415	0.0415
	130	0.0496667	0.0483333	0.0323333	0.0434444	0.00556887	0.066	0.054	0.05	0.0566667	0.0048074	8.11	8.467	10.9267	9.16789	0.885407	3.32333	2.87183	3.73667	3.31061	0.249738		130	0.0536667	0.0456667	0.0303333	0.0432222	0.00684574	0.0766667	0.0713333	0.074	0.074	0.0015396	11.1567	13.9412	25.27	16.7893	4.31587	3.54333	0.127596	10.3967	4.6892	3.01928		130	0.0433333	0.0436667	0.0435	0.0435
	135	0.0523333	0.051	0.035	0.0461111	0.00556887	0.0703333	0.058	0.053	0.0604444	0.00515081	7.66	7.60523	10.22	8.49508	0.862606	2.69	2.47413	3.93333	3.03249	0.454714		135	0.056	0.0473333	0.0326667	0.0453333	0.00680958	0.0806667	0.075	0.0778333	0.0778333	0.00163583	11.1833	14.0394	23.1433	16.122	3.60617	3.54	0.439673	10.1367	4.70545	2.85929		135	0.046	0.046	0.046	0.046
	140	0.0553333	0.0536667	0.036	0.0483333	0.00618541	0.0746667	0.062	0.0556667	0.0641111	0.00558547	8.04667	7.62412	10.55	8.74026	0.913053	3.02667	2.9473	3.05333	3.0091	0.0318459		140	0.0586667	0.0503333	0.0343333	0.0477778	0.0071397	0.085	0.0786667	0.0818333	0.0818333	0.00182828	11.0033	13.0904	23.2367	15.7768	3.77827	3.32	0.377631	9.32667	4.34143	2.63336		140	0.0486667	0.0483333	0.0485	0.0485
	145	0.0586667	0.055	0.0396667	0.0511111	0.0058193	0.0796667	0.0646667	0.0603333	0.0682222	0.00585736	8.17667	7.67257	9.77	8.53975	0.632105	2.22333	1.79862	2.85	2.29065	0.305368		145	0.0616667	0.0516667	0.038	0.0504444	0.00685926	0.0896667	0.0813333	0.0855	0.0855	0.00240563	11.59	13.1305	21.7367	15.4857	3.15696	2.8	-0.232377	8.40667	3.6581	2.53051		145	0.0523333	0.05	0.0511667	0.0511667
	150	0.0626667	0.0583333	0.0406667	0.0538889	0.00672842	0.085	0.0686667	0.0636667	0.0724444	0.00644157	7.28667	7.85027	10.5	8.54564	0.990629	2.87	2.34379	3.08667	2.76682	0.220567		150	0.0653333	0.0543333	0.0396667	0.0531111	0.00743449	0.0946667	0.086	0.0903333	0.0903333	0.00250185	11.0467	13.4908	21.6133	15.3836	3.19378	2.93333	0.147968	7.96667	3.68266	2.28795		150	0.056	0.0526667	0.0543333	0.0543333
	155	0.0656667	0.0613333	0.0436667	0.0568889	0.00672842	0.0906667	0.0733333	0.0676667	0.0772222	0.0069184	6.98	7.95181	10.2933	8.40838	0.983342	2.39	2.11127	2.42	2.30709	0.098291		155	0.0693333	0.0573333	0.0426667	0.0564444	0.00771082	0.1	0.0906667	0.0953333	0.0953333	0.0026943	10.2767	13.2845	21.91	15.1571	3.48633	2.65333	-0.465439	6.65	2.94596	2.05926		155	0.0593333	0.0556667	0.0575	0.0575
	160	0.0696667	0.0643333	0.0466667	0.0602222	0.00695044	0.0973333	0.0783333	0.0723333	0.0826667	0.0075351	7.21	8.1745	9.44	8.27483	0.645697	1.86	1.78599	2.71	2.11866	0.296439		160	0.0726667	0.0603333	0.0456667	0.0595556	0.00780392	0.105667	0.0956667	0.100667	0.100667	0.00288675	10.5233	13.8873	19.47	14.6269	2.60902	2.23667	-0.602114	6.88	2.83818	2.18074		160	0.063	0.059	0.061	0.061
	165	0.0723333	0.068	0.0503333	0.0635556	0.00672842	0.102333	0.0836667	0.0776667	0.0878889	0.00742701	7.27333	8.06297	9.07667	8.13766	0.521915	2.05	1.97489	2.39	2.1383	0.127707		165	0.0753333	0.064	0.0496667	0.063	0.00742618	0.111	0.101667	0.106333	0.106333	0.0026943	11.2667	13.6718	19.1367	14.6917	2.3284	2.36333	-0.0382743	6.3	2.87502	1.8475		165	0.0663333	0.0623333	0.0643333	0.0643333
	170	0.077	0.0716667	0.0536667	0.0674444	0.00705884	0.11	0.089	0.0826667	0.0938889	0.00826042	6.72	7.28707	8.40333	7.47013	0.494482	1.77667	1.24416	2.28667	1.76917	0.300968		170	0.0806667	0.067	0.053	0.0668889	0.00798687	0.118333	0.107	0.112667	0.112667	0.00327165	10.2633	13.1067	17.4833	13.6178	2.09984	1.88667	-0.4477	5.76333	2.40077	1.8113		170	0.0713333	0.066	0.0686667	0.0686667
	175	0.081	0.076	0.0576667	0.0715556	0.00709286	0.117333	0.0953333	0.0893333	0.100667	0.00851143	7.26	6.88182	8.60333	7.58172	0.522343	1.37333	1.48187	1.73667	1.53062	0.107681		175	0.085	0.0706667	0.057	0.0708889	0.00808367	0.124333	0.113667	0.119	0.119	0.0030792	9.92667	12.7358	18.05	13.5708	2.38188	1.77667	0.0631913	5.70667	2.51551	1.67049		175	0.0756667	0.0696667	0.0726667	0.0726667
	180	0.085	0.079	0.0633333	0.0757778	0.0064588	0.124333	0.101	0.096	0.107111	0.00873124	7.41	7.88933	8.17667	7.82533	0.223619	1.42667	1.46748	1.93	1.60805	0.161407		180	0.0883333	0.074	0.0626667	0.075	0.00742618	0.131333	0.12	0.125667	0.125667	0.00327165	10.4233	14.06	17.1033	13.8622	1.93088	1.78333	0.0526186	5.32333	2.38643	1.55112		180	0.08	0.0733333	0.0766667	0.0766667
	185	0.0893333	0.0846667	0.0673333	0.0804444	0.00669254	0.132	0.109667	0.102667	0.114778	0.00884503	7.30333	6.91112	7.59	7.26815	0.196765	0.856667	1.3587	1.73333	1.31623	0.253961		185	0.093	0.0796667	0.067	0.0798889	0.00750638	0.138	0.128667	0.133333	0.133333	0.0026943	10.2733	12.1882	16.1933	12.885	1.74411	1.31	-0.688659	5.03	1.88378	1.67558		185	0.0853333	0.0786667	0.082	0.082
	190	0.0933333	0.089	0.0723333	0.0848889	0.0064012	0.140333	0.117333	0.110667	0.122778	0.00898627	7.04	6.8012	7.55667	7.13262	0.222948	0.936667	1.38268	1.58333	1.30089	0.191103		190	0.097	0.084	0.0713333	0.0841111	0.00740954	0.143333	0.136667	0.14	0.14	0.0019245	10.4	11.9435	16.0133	12.7856	1.67424	1.33667	0.0448297	4.37333	1.91828	1.28292		190	0.0896667	0.0836667	0.0866667	0.0866667
	195	0.098	0.0933333	0.077	0.0894444	0.00636639	0.149333	0.124667	0.118	0.130667	0.00952968	7.18	7.37769	7.28667	7.28145	0.0571277	0.596667	1.3663	1.82333	1.2621	0.357921		195	0.100667	0.089	0.0756667	0.0884444	0.00722222	0.15	0.145667	0.147833	0.147833	0.00125093	10.59	12.5171	15.6167	12.9079	1.46417	1.34667	-0.213757	4.28	1.8043	1.31726		195	0.0946667	0.0883333	0.0915	0.0915
	200	0.102333	0.0983333	0.0813333	0.094	0.00643774	0.158667	0.133	0.124667	0.138778	0.0102313	6.77	6.59137	6.93667	6.76601	0.0996989	0.653333	1.17129	1.66333	1.16265	0.291594		200	0.104667	0.094	0.0793333	0.0926667	0.00734343	0.156	0.155333	0.155667	0.155667	0.00019245	10.5633	12.0769	14.9167	12.519	1.27599	1.37667	-0.427771	4.38333	1.77741	1.40323		200	0.0996667	0.0933333	0.0965	0.0965
	205	0.106	0.103	0.0876667	0.0988889	0.00567755	0.168	0.141	0.133667	0.147556	0.0104391	7.09667	6.59397	7.38333	7.02466	0.230696	0.436667	0.951158	1.39	0.925942	0.275492		205	0.108667	0.0996667	0.085	0.0977778	0.00689695	0.163	0.165333	0.164167	0.164167	0.000673575	10.9133	11.7985	15.6167	12.7762	1.44306	1.24667	-0.678909	3.84	1.46925	1.30924		205	0.105	0.098	0.1015	0.1015
	210	0.110667	0.108	0.0933333	0.104	0.0053886	0.177667	0.150333	0.142667	0.156889	0.010622	7.07	6.88752	7.26333	7.07362	0.108502	0.313333	0.807848	1.29	0.803727	0.281947		210	0.113	0.105	0.0906667	0.102889	0.00653292	0.169333	0.175667	0.1725	0.1725	0.00182828	11.1233	11.9363	14.8733	12.6443	1.13895	1.19	-0.590924	3.67667	1.42525	1.23755		210	0.109667	0.103667	0.106667	0.106667
	215	0.114333	0.113333	0.0993333	0.109	0.00484195	0.185667	0.158	0.151667	0.165111	0.0104391	7.61333	7.17965	6.89	7.22766	0.210184	0.253333	0.837773	1.16667	0.752591	0.267075		215	0.117667	0.110667	0.0956667	0.108	0.00648931	0.175667	0.187	0.181333	0.181333	0.00327165	11.5567	12.0047	14.77	12.7771	1.00479	1.4	-0.955161	3.19333	1.21272	1.20122		215	0.115333	0.108667	0.112	0.112
	220	0.118333	0.118333	0.106	0.114222	0.00411111	0.197	0.166333	0.160333	0.174556	0.0113551	7.16667	7.27093	6.71	7.0492	0.172251	0.106667	1.14678	1.27333	0.842259	0.369606		220	0.121667	0.116	0.101667	0.113111	0.00595145	0.183667	0.197667	0.190667	0.190667	0.00404145	11.5233	12.1214	14.2867	12.6438	0.839385	1.3	-0.813102	3.23333	1.24008	1.16849		220	0.120333	0.113667	0.117	0.117
	225	0.122	0.123333	0.111	0.118778	0.00390789	0.207	0.174333	0.168333	0.183222	0.0120144	7.38667	6.93578	6.56667	6.96304	0.237106	-0.18	0.732599	1.32	0.6242	0.436392		225	0.126667	0.121333	0.107333	0.118444	0.00576494	0.191	0.208333	0.199667	0.199667	0.0050037	11.3433	11.6878	14.43	12.487	0.976553	0.87	-1.09726	3.21	0.994247	1.24495		225	0.125333	0.119333	0.122333	0.122333
	230	0.125667	0.128667	0.117667	0.124	0.00328295	0.217667	0.182333	0.178333	0.192778	0.0124979	7.34333	7.24661	6.61	7.06665	0.230025	-0.353333	1.00631	1.05	0.56766	0.460669		230	0.131333	0.127	0.113667	0.124	0.00531594	0.199333	0.219333	0.209333	0.209333	0.0057735	11.0133	11.9759	13.7867	12.2586	0.812978	0.953333	-1.29253	3.18	0.946935	1.29111		230	0.131333	0.125	0.128167	0.128167
	235	0.128333	0.133667	0.123667	0.128556	0.00288889	0.226333	0.190667	0.187333	0.201444	0.0124816	7.77333	7.30577	6.12	7.06637	0.492058	-0.0833333	0.884515	1.13333	0.644838	0.371103		235	0.135333	0.133	0.12	0.129444	0.00477002	0.207667	0.230333	0.219	0.219	0.0065433	11.57	11.954	13.59	12.3713	0.619337	1.16667	-1.21374	3.37	1.10764	1.32354		235	0.136	0.13	0.133	0.133
	240	0.133	0.137667	0.130333	0.133667	0.00214303	0.237333	0.198667	0.197333	0.211111	0.0131168	7.62667	7.50055	6.62333	7.25018	0.315532	-0.0966667	0.542566	1.15	0.531966	0.359921		240	0.138667	0.138	0.127	0.134556	0.00378268	0.217	0.240667	0.228833	0.228833	0.00683198	11.4333	12.2398	13.8167	12.4966	0.699886	0.983333	-1.70858	3.00333	0.759362	1.36481		240	0.141333	0.134667	0.138	0.138
	245	0.138	0.143333	0.137333	0.139556	0.00189867	0.247667	0.208333	0.207333	0.221111	0.0132809	7.58	7.83549	6.47667	7.29739	0.416935	-0.42	0.947672	1.16333	0.563668	0.495759		245	0.143667	0.144333	0.133667	0.140556	0.00344982	0.226667	0.252333	0.2395	0.2395	0.00740933	11.66	12.7992	13.54	12.6664	0.546758	0.73	-1.43793	3.17333	0.821799	1.33195		245	0.146667	0.140333	0.1435	0.1435
	250	0.143	0.148	0.143	0.144667	0.00166667	0.258	0.216667	0.217	0.230556	0.0137226	7.81	7.59326	6.36	7.25442	0.451566	-0.46	0.8199	0.92	0.426633	0.444257		250	0.147333	0.15	0.140667	0.146	0.00277555	0.237333	0.263333	0.250333	0.250333	0.00750555	11.69	12.7258	13.64	12.6853	0.563281	0.55	-1.89768	2.93333	0.528551	1.39463		250	0.151	0.145667	0.148333	0.148333
	255	0.148	0.152667	0.149667	0.150111	0.00136536	0.267667	0.226	0.228	0.240556	0.0135678	7.60667	8.05493	6.48	7.38053	0.468492	-0.503333	0.580355	0.986667	0.354563	0.444695		255	0.152	0.156	0.146667	0.151556	0.00270345	0.248667	0.275333	0.262	0.262	0.007698	11.7833	12.9288	13.8267	12.8463	0.591302	0.106667	-1.96459	2.87	0.33736	1.40038		255	0.156333	0.151333	0.153833	0.153833
	260	0.153333	0.158	0.157333	0.156222	0.00145721	0.277	0.234	0.239	0.25	0.0135769	7.92333	8.6977	5.98333	7.53479	0.807293	-0.46	0.889314	0.876667	0.435327	0.447678		260	0.155667	0.160333	0.153667	0.156556	0.00197515	0.261333	0.286333	0.273833	0.273833	0.00721688	12.65	13.6126	13.4467	13.2364	0.297106	0.1	-2.07884	2.73333	0.251498	1.39122		260	0.16	0.155667	0.157833	0.157833
	265	0.158	0.161333	0.162667	0.160667	0.00138778	0.286333	0.242333	0.25	0.259556	0.0135706	8.01	8.34164	6.37	7.57388	0.609506	-0.503333	0.816682	0.993333	0.435561	0.472209		265	0.160333	0.166333	0.160333	0.162333	0.002	0.273667	0.298	0.285833	0.285833	0.00702443	12.7233	13.4953	13.8233	13.3473	0.326052	-0.0866667	-2.19732	2.9	0.205337	1.4787		265	0.164667	0.161333	0.163	0.163
	270	0.162667	0.167	0.169667	0.166444	0.00203973	0.296	0.252333	0.259667	0.269333	0.0135003	8.55	8.99412	6.23	7.92471	0.856996	-0.556667	0.721453	0.97	0.378262	0.472939		270	0.165	0.171667	0.166	0.167556	0.00207573	0.286333	0.309333	0.297833	0.297833	0.00663953	12.96	14.1844	13.9033	13.6826	0.370277	-0.373333	-2.16344	2.84667	0.103299	1.4658		270	0.168667	0.165667	0.167167	0.167167
	275	0.168333	0.17	0.176	0.171444	0.00232804	0.306667	0.260667	0.27	0.279111	0.0140387	7.87333	9.10359	6.56667	7.84786	0.732456	-0.886667	0.731736	1.01333	0.286134	0.592008		275	0.171	0.176333	0.172	0.173111	0.00163677	0.300667	0.320333	0.3105	0.3105	0.00567728	12.6733	14.322	13.9367	13.644	0.497926	-0.796667	-2.41292	3.1	-0.03653	1.6362		275	0.174	0.169667	0.171833	0.171833
	280	0.171667	0.173667	0.181	0.175444	0.00283714	0.315	0.269	0.280333	0.288111	0.0138368	8.26667	9.33968	6.61	8.07212	0.793973	-0.69	0.925927	0.986667	0.407531	0.549046		280	0.175667	0.181	0.177667	0.178111	0.00155556	0.312	0.329667	0.320833	0.320833	0.00509993	12.87	15.0084	14.0967	13.9917	0.619525	-1.05	-2.55645	3.1	-0.168816	1.69127		280	0.176667	0.174333	0.1755	0.1755
	285	0.176667	0.177667	0.186333	0.180222	0.00306916	0.324333	0.278	0.291333	0.297889	0.0137711	8.29	9.51957	6.70333	8.17097	0.815153	-0.886667	0.805817	1.07333	0.330828	0.613626		285	0.182	0.184667	0.183333	0.183333	0.0007698	0.325	0.340333	0.332667	0.332667	0.00442635	13.4267	15.2911	14.3367	14.3515	0.538261	-1.44667	-2.59125	3.10333	-0.311527	1.73911		285	0.181333	0.177667	0.1795	0.1795
	290	0.180333	0.181	0.191333	0.184222	0.00356076	0.332667	0.287	0.303333	0.307667	0.0133597	8.97	9.98226	6.72667	8.55964	0.961944	-0.676667	0.770291	0.8	0.297875	0.487346		290	0.187	0.189667	0.188	0.188222	0.000777778	0.338	0.352	0.345	0.345	0.00404145	13.7333	15.618	14.6667	14.6727	0.544078	-1.42	-2.81842	2.93	-0.43614	1.73081		290	0.185	0.181	0.183	0.183
	295	0.183667	0.184	0.196333	0.188	0.00416778	0.342	0.296	0.315	0.317667	0.0133458	9.27333	9.93815	6.91667	8.70938	0.916673	-0.54	0.84959	0.956667	0.422086	0.482035		295	0.192	0.194	0.191667	0.192556	0.000728604	0.349	0.361	0.355	0.355	0.0034641	14.19	15.6903	14.9433	14.9412	0.433093	-1.56333	-3.01648	3.08333	-0.498826	1.83955		295	0.187667	0.184667	0.186167	0.186167
	300	0.188	0.186667	0.200333	0.191667	0.00435039	0.349667	0.304333	0.326	0.326667	0.0130909	9.44	10.3219	7.08333	8.94843	0.966676	-0.59	1.1758	0.97	0.518601	0.557475		300	0.196667	0.197333	0.196333	0.196778	0.000293972	0.360667	0.371667	0.366167	0.366167	0.00317543	14.16	16.2884	15.13	15.1928	0.615214	-1.94333	-3.04995	3.05	-0.647761	1.87628		300	0.190667	0.187	0.188833	0.188833
	305	0.191	0.189333	0.204333	0.194889	0.00474667	0.358333	0.313333	0.337667	0.336444	0.0130047	9.76667	10.3287	7.11	9.06846	0.992581	-0.6	0.893216	0.803333	0.365517	0.483455		305	0.201333	0.200333	0.199333	0.200333	0.00057735	0.371	0.381667	0.376333	0.376333	0.0030792	14.7733	16.3746	15.48	15.5427	0.463313	-1.99	-3.26025	3.1	-0.716751	1.94329		305	0.193333	0.19	0.191667	0.191667
	310	0.193667	0.192	0.208	0.197889	0.0050784	0.366333	0.322333	0.348333	0.345667	0.0127715	9.98333	10.4024	7.60333	9.32968	0.871608	-0.643333	0.810164	0.726667	0.297833	0.4712		310	0.206	0.203333	0.203333	0.204222	0.000888889	0.381	0.391667	0.386333	0.386333	0.0030792	14.8433	16.7771	15.67	15.7635	0.56019	-2.18	-3.29902	3.07667	-0.800784	1.96545		310	0.195333	0.192333	0.193833	0.193833
	315	0.196667	0.195	0.211667	0.201111	0.00529966	0.372667	0.33	0.358333	0.353667	0.0125359	10.2133	10.7614	7.43667	9.47048	1.02914	-0.28	0.769917	0.726667	0.405528	0.342991		315	0.21	0.206333	0.205667	0.207333	0.00134715	0.390333	0.402333	0.396333	0.396333	0.0034641	15.02	17.1347	16.04	16.0649	0.61059	-2.17333	-3.58571	3.27667	-0.827458	2.09217		315	0.197333	0.195	0.196167	0.196167
	320	0.2	0.197333	0.215333	0.204222	0.00560864	0.379333	0.338	0.367667	0.361667	0.0123033	10.36	10.9069	7.51667	9.59452	1.05085	-0.466667	0.941336	0.866667	0.447112	0.457398		320	0.214	0.209333	0.209333	0.210889	0.00155556	0.399667	0.411	0.405333	0.405333	0.00327165	15.73	17.2887	16.04	16.3529	0.47637	-2.38667	-3.7584	3.27	-0.958355	2.15094		320	0.199667	0.197667	0.198667	0.198667
	325	0.202667	0.198333	0.217667	0.206222	0.00585736	0.387	0.345	0.378	0.37	0.0127671	10.4933	11.3203	7.66333	9.82566	1.10721	-0.14	1.04057	0.63	0.51019	0.346026		325	0.218333	0.212667	0.212667	0.214556	0.00188889	0.408333	0.421333	0.414833	0.414833	0.00375278	15.4133	17.3371	16.6267	16.459	0.561635	-2.32333	-3.92368	3.20667	-1.01345	2.16004		325	0.201333	0.199333	0.200333	0.200333
	330	0.205667	0.202333	0.220667	0.209556	0.00563827	0.393667	0.353667	0.387333	0.378222	0.0124132	10.7567	11.7252	8.08667	10.1895	1.08797	-0.183333	0.845985	0.856667	0.506439	0.3449		330	0.223	0.216	0.215	0.218	0.00251661	0.418	0.430667	0.424333	0.424333	0.00365655	15.8667	17.8969	16.8233	16.8623	0.586396	-2.63667	-4.21146	3.36667	-1.16049	2.30877		330	0.204	0.202667	0.203333	0.203333
	335	0.207333	0.204333	0.223	0.211556	0.00578739	0.398333	0.361333	0.395333	0.385	0.011865	10.6133	11.2205	8.07667	9.97017	0.962842	0.0633333	0.994965	0.526667	0.528322	0.26894		335	0.226	0.217333	0.217333	0.220222	0.00288889	0.425333	0.438667	0.432	0.432	0.003849	15.89	18.3009	17.1367	17.1092	0.696105	-2.37333	-4.29752	3.72	-0.983616	2.41651		335	0.205333	0.204333	0.204833	0.204833
	340	0.21	0.205333	0.225667	0.213667	0.00614938	0.404	0.368	0.399333	0.390444	0.0113028	11.1033	11.5371	8.30667	10.3157	1.0123	0.19	1.02924	0.896667	0.705301	0.260477		340	0.23	0.219333	0.221	0.223444	0.0033129	0.432667	0.447	0.439833	0.439833	0.00413768	16.2567	18.558	17.1867	17.3338	0.668397	-2.47333	-4.55734	3.45333	-1.19245	2.39953		340	0.207333	0.205667	0.2065	0.2065
	345	0.212333	0.207667	0.228333	0.216111	0.00625783	0.408667	0.375	0.403667	0.395778	0.0104887	10.7467	11.4228	8.66333	10.2776	0.830388	0.286667	0.654812	0.873333	0.604937	0.171182		345	0.233667	0.221667	0.222333	0.225889	0.00389365	0.441	0.453333	0.447167	0.447167	0.00356033	16.0467	18.7991	17.32	17.3886	0.795304	-2.71	-4.60584	3.52	-1.26528	2.45443		345	0.209	0.208	0.2085	0.2085
	350	0.214	0.208667	0.231	0.217889	0.00673392	0.412667	0.38	0.407333	0.4	0.0101178	11.1533	11.6656	8.44667	10.4219	0.998607	0.403333	0.861829	0.78	0.681721	0.141184		350	0.237	0.223	0.226	0.228667	0.00425572	0.447667	0.458333	0.453	0.453	0.0030792	16.5733	18.6359	17.6233	17.6109	0.595451	-2.76	-5.11572	3.24667	-1.54302	2.48952		350	0.210333	0.209667	0.21	0.21
	355	0.214333	0.210667	0.232667	0.219222	0.00680505	0.414667	0.386333	0.413667	0.404889	0.00928227	11.1833	11.9398	8.73333	10.6188	0.967711	0.7	0.489738	0.996667	0.728802	0.147045		355	0.238667	0.224	0.228	0.230222	0.00437727	0.451333	0.466	0.458667	0.458667	0.0042339	16.3733	19.1844	18	17.8526	0.814828	-2.79667	-5.17232	3.75333	-1.40522	2.66889		355	0.210667	0.211	0.210833	0.210833
	360	0.217	0.213333	0.235667	0.222	0.00691483	0.419	0.392667	0.416	0.409222	0.00832296	11.59	11.8097	8.77667	10.7255	0.976454	0.773333	0.418533	0.946667	0.712844	0.15543		360	0.242333	0.226667	0.230667	0.233222	0.00469962	0.457	0.470333	0.463667	0.463667	0.003849	16.7967	19.3354	17.8367	17.9896	0.736857	-2.74333	-5.41559	3.53	-1.54298	2.6512		360	0.213	0.214	0.2135	0.2135
	365	0.218333	0.214333	0.238	0.223556	0.00731395	0.421667	0.398	0.419667	0.413111	0.00757758	11.7867	12.3015	8.83	10.9727	1.08163	0.69	0.499382	1.09667	0.762016	0.176141		365	0.244667	0.228	0.232667	0.235111	0.00496407	0.462333	0.475667	0.469	0.469	0.003849	16.65	19.8146	18	18.1549	0.916815	-2.83	-5.61683	4.04	-1.46894	2.86955		365	0.215	0.215333	0.215167	0.215167
	370	0.22	0.215333	0.240333	0.225222	0.00767471	0.424333	0.402333	0.422333	0.416333	0.00702377	11.75	12.1029	9.13333	10.9954	0.936588	0.656667	0.449977	1.07333	0.726659	0.183319		370	0.247667	0.229667	0.235	0.237444	0.00533796	0.467333	0.48	0.473667	0.473667	0.00365655	16.7933	19.5745	18.16	18.1759	0.802886	-2.96333	-5.97506	4.02667	-1.63724	2.9624		370	0.216333	0.215667	0.216	0.216
	375	0.221	0.217667	0.242667	0.227111	0.00783708	0.426333	0.407333	0.423	0.418889	0.00585736	11.72	12.1238	9.01667	10.9535	0.975404	0.873333	0.514341	1.31333	0.900336	0.231044		375	0.25	0.231	0.236667	0.239222	0.0056317	0.469667	0.489	0.479333	0.479333	0.00558105	16.8533	19.9184	18.3	18.3572	0.885257	-3.02	-6.11273	4.04	-1.69758	3.0045		375	0.217667	0.217333	0.2175	0.2175
	380	0.222	0.219	0.244667	0.228556	0.00810197	0.43	0.412	0.425	0.422333	0.00536449	11.6933	12.0314	9.01	10.9116	0.95579	0.5	0.628648	0.91	0.679549	0.121062		380	0.252333	0.233333	0.239667	0.241778	0.00558547	0.471333	0.495333	0.483333	0.483333	0.0069282	16.74	19.7058	18.1367	18.1942	0.856647	-3.19667	-6.25141	3.76667	-1.8938	2.96443		380	0.218667	0.219667	0.219167	0.219167
	385	0.223	0.220333	0.246667	0.23	0.00836881	0.431333	0.416	0.424333	0.423889	0.00443193	11.84	12.3503	9.18333	11.1245	0.981715	0.606667	0.307513	1.12667	0.680282	0.239317		385	0.254333	0.233	0.241	0.242778	0.00622222	0.473333	0.499667	0.4865	0.4865	0.00760178	16.7867	20.249	18.6967	18.5774	1.00127	-3.23333	-6.48199	3.88667	-1.94289	3.06193		385	0.219667	0.220333	0.22	0.22
	390	0.224	0.222	0.248667	0.231556	0.00857501	0.433333	0.42	0.426	0.426444	0.00385541	11.71	12.5656	9.10667	11.1274	1.04013	0.23	0.119922	1.11	0.486641	0.313295		390	0.256667	0.235667	0.244	0.245444	0.00610505	0.473667	0.503333	0.4885	0.4885	0.00856403	16.5	20.2527	18.9367	18.5631	1.09929	-3.3	-6.82525	4.13667	-1.99619	3.23088		390	0.221333	0.222	0.221667	0.221667
	395	0.225	0.221333	0.250667	0.232333	0.00922758	0.435333	0.422667	0.426333	0.428111	0.00376304	12.13	12.6806	9.3	11.3702	1.04722	0.576667	0.483234	1.32	0.7933	0.264727		395	0.258333	0.236333	0.245667	0.246778	0.00637511	0.475667	0.504333	0.49	0.49	0.00827535	17.0433	20.1637	18.61	18.6057	0.90076	-3.53	-6.66291	4.12333	-2.02319	3.20357		395	0.222333	0.223	0.222667	0.222667
	400	0.226667	0.222	0.253333	0.234	0.00976009	0.438	0.424333	0.428333	0.430222	0.0040567	11.76	12.2448	9.81	11.2716	0.744089	-0.0566667	0.246709	1.41667	0.53557	0.449169		400	0.260333	0.235667	0.248333	0.248111	0.00712152	0.476667	0.505	0.490833	0.490833	0.00817913	16.92	20.4623	19.23	18.8708	1.03823	-3.71333	-6.92222	4.08333	-2.18407	3.26775		400	0.223667	0.224	0.223833	0.223833
	405	0.228	0.224333	0.254667	0.235667	0.00955878	0.439	0.426	0.43	0.431667	0.00384419	11.4733	12.2166	9.59	11.0933	0.781668	-0.226667	0.414555	1.92667	0.704852	0.638335		405	0.262667	0.236333	0.250667	0.249889	0.00761172	0.479333	0.504667	0.492	0.492	0.0073131	16.83	20.5875	19.11	18.8425	1.09291	-3.91	-6.85675	4.77333	-1.99781	3.4908		405	0.224667	0.225	0.224833	0.224833
	410	0.229333	0.225667	0.257333	0.237444	0.0100006	0.441333	0.425667	0.432667	0.433222	0.0045311	12.0567	12.7016	9.59667	11.4517	0.945999	-0.26	0.418302	2.20333	0.787212	0.734637		410	0.264667	0.239	0.252333	0.252	0.0074112	0.481333	0.505667	0.4935	0.4935	0.00702443	16.9367	20.5715	19.3133	18.9405	1.06572	-4.35667	-7.13566	4.97333	-2.173	3.66211		410	0.226	0.226667	0.226333	0.226333
	415	0.230667	0.227	0.260667	0.239444	0.0106638	0.442333	0.426333	0.436	0.434889	0.00465209	11.7067	12.8659	9.66333	11.412	0.936158	-0.536667	0.718894	2.04333	0.741854	0.74487		415	0.266333	0.24	0.255333	0.253889	0.00763601	0.482667	0.507333	0.495	0.495	0.00712065	16.8467	20.7332	19.5033	19.0277	1.14688	-4.33667	-7.61679	4.74667	-2.40226	3.69776		415	0.227333	0.228333	0.227833	0.227833
	420	0.231	0.229	0.264333	0.241444	0.011459	0.443333	0.427333	0.439667	0.436778	0.0048394	11.7133	12.6194	9.66667	11.3331	0.873314	-0.16	0.43732	2.64	0.97244	0.851423		420	0.268	0.241	0.258333	0.255778	0.00789827	0.483	0.510667	0.496833	0.496833	0.00798668	16.8867	21.1043	19.1533	19.0481	1.21867	-4.24	-7.90899	5.74667	-2.13411	4.08025		420	0.228	0.228667	0.228333	0.228333
	425	0.233	0.229667	0.266	0.242889	0.0115956	0.446333	0.427667	0.441	0.438333	0.00555111	11.27	12.8212	9.69	11.2604	0.90391	-0.506667	0.670445	2.74333	0.969037	0.949999		425	0.270333	0.242	0.259333	0.257222	0.00824696	0.484667	0.512	0.498333	0.498333	0.00789045	16.1633	21.0822	19.2633	18.8363	1.43593	-4.60667	-8.06144	5.74667	-2.30715	4.14857		425	0.23	0.231	0.2305	0.2305
	430	0.234667	0.230333	0.268	0.244333	0.0118993	0.447333	0.429	0.444667	0.440333	0.00571872	11.5	12.7264	9.65667	11.2944	0.892097	-0.546667	-0.00949783	2.53667	0.660167	0.950978		430	0.272	0.242333	0.260667	0.258333	0.00864313	0.486667	0.514	0.500333	0.500333	0.00789045	16.68	21.136	19.5933	19.1365	1.30647	-4.47	-8.59934	5.57	-2.49978	4.20729		430	0.230333	0.231667	0.231	0.231
	435	0.236	0.231667	0.271333	0.246333	0.0125624	0.450667	0.43	0.450667	0.443778	0.00688889	11.4533	13.2316	9.75	11.4783	1.00514	-0.69	-0.0492669	2.93	0.730244	1.11532		435	0.274	0.243333	0.264333	0.260556	0.00905198	0.488	0.517333	0.502667	0.502667	0.0084678	16.3333	21.2342	19.6	19.0558	1.44067	-4.7	-9.01377	6.24667	-2.48903	4.5419		435	0.232	0.233	0.2325	0.2325
	440	0.237667	0.233333	0.275667	0.248889	0.0134472	0.453333	0.431667	0.457333	0.447444	0.00797295	11.5133	12.9716	9.71	11.3983	0.943287	-0.846667	0.136147	2.77667	0.688716	1.08184		440	0.276667	0.244	0.267333	0.262667	0.00971444	0.491	0.521	0.506	0.506	0.00866025	16.5533	21.3882	19.89	19.2772	1.42894	-4.87333	-9.05412	6.06	-2.62248	4.50588		440	0.233	0.234	0.2335	0.2335
	445	0.238667	0.234333	0.277	0.25	0.0135578	0.455	0.433667	0.461333	0.45	0.00836881	11.3667	12.8453	9.86333	11.3584	0.860822	-0.74	0.143785	2.35	0.584595	0.918833		445	0.278333	0.244667	0.269	0.264	0.0100351	0.493333	0.526	0.509667	0.509667	0.00943005	16.66	21.291	19.7333	19.2281	1.36051	-4.69	-9.49968	6.15	-2.67989	4.62812		445	0.233667	0.235667	0.234667	0.234667
	450	0.240333	0.236	0.280667	0.252333	0.0142218	0.457	0.435	0.466333	0.452778	0.00928825	10.84	13.0075	9.79	11.2125	0.947303	-0.816667	0.011307	2.63667	0.610436	1.04093		450	0.28	0.245667	0.272	0.265889	0.0103715	0.493	0.528333	0.510667	0.510667	0.0101999	16.4767	21.3303	19.91	19.239	1.44072	-4.79667	-9.8391	6.29667	-2.7797	4.76591		450	0.234667	0.236333	0.2355	0.2355
	455	0.242667	0.237	0.283333	0.254333	0.014592	0.46	0.436667	0.469	0.455222	0.00963469	10.9567	12.9587	9.80667	11.2407	0.920934	-0.993333	0.059687	2.36	0.475451	0.990094		455	0.283	0.246667	0.273	0.267556	0.010836	0.496333	0.530667	0.5135	0.5135	0.00991118	16.35	21.7346	20.0667	19.3838	1.59146	-4.69333	-10.0207	6.19	-2.84136	4.77037		455	0.237333	0.238333	0.237833	0.237833
	460	0.243	0.238333	0.286	0.255778	0.015171	0.459333	0.438333	0.472	0.456556	0.00981747	11.2767	12.7521	9.94667	11.3251	0.81021	-0.623333	-0.166791	2.19333	0.467736	0.872806		460	0.284667	0.248333	0.275333	0.269444	0.010894	0.496	0.533333	0.514667	0.514667	0.0107772	16.3467	21.6197	19.9567	19.3077	1.5564	-4.39	-10.0725	5.95	-2.8375	4.68998		460	0.237333	0.239333	0.238333	0.238333
	465	0.243667	0.240333	0.289	0.257667	0.0156962	0.461333	0.439333	0.474667	0.458444	0.0103016	11.3167	12.7935	9.79333	11.3012	0.866118	-0.676667	-0.0559431	2.35333	0.540241	0.924085		465	0.287667	0.249333	0.277667	0.271556	0.01148	0.497667	0.536667	0.517167	0.517167	0.0112583	16.05	21.3909	20.1233	19.1881	1.61114	-4.52667	-10.4949	6.46333	-2.85273	4.96644		465	0.238333	0.240333	0.239333	0.239333
	470	0.244667	0.241333	0.291	0.259	0.0160289	0.462	0.443	0.476333	0.460444	0.00965389	11.29	13.1903	9.85667	11.4457	0.96549	-0.82	-0.0282121	1.97333	0.37504	0.831191		470	0.289667	0.250333	0.279333	0.273111	0.0117731	0.498333	0.539333	0.518833	0.518833	0.0118357	16.3133	22.0422	20.1667	19.5074	1.6863	-4.59667	-10.5257	6.01667	-3.03524	4.83877		470	0.238667	0.241333	0.24	0.24
	475	0.245667	0.242	0.292	0.259889	0.0160904	0.462333	0.444333	0.476667	0.461111	0.00935381	11.3067	13.0408	9.87333	11.4069	0.915731	-0.513333	-0.234696	2.14	0.46399	0.841856		475	0.292	0.250667	0.28	0.274222	0.0122766	0.498333	0.541333	0.519833	0.519833	0.012413	15.7933	21.8167	20.1033	19.2378	1.79185	-4.42	-10.7976	6.00333	-3.07143	4.89666		475	0.239667	0.242667	0.241167	0.241167
	480	0.247667	0.243	0.294333	0.261667	0.0163888	0.464	0.447	0.478667	0.463222	0.00914965	11.6033	13.3253	9.86667	11.5984	0.998418	-0.94	-0.573402	1.91667	0.134422	0.897384		480	0.295333	0.251667	0.281	0.276	0.012851	0.5	0.543	0.5215	0.5215	0.012413	15.62	22.0941	20.7033	19.4725	1.96763	-4.56333	-10.8845	6.50333	-2.9815	5.08136		480	0.241667	0.243333	0.2425	0.2425
	485	0.248667	0.245667	0.298667	0.264333	0.0171885	0.463667	0.449333	0.480667	0.464556	0.00905607	11.4167	12.8664	9.74	11.341	0.903317	-1.30667	-0.0216767	1.78667	0.152774	0.897218		485	0.296667	0.252667	0.283333	0.277556	0.0130261	0.499667	0.544667	0.522167	0.522167	0.0129904	16.0467	22.0201	20.5267	19.5311	1.79477	-5.04	-10.9139	6.28	-3.22463	5.04576		485	0.242	0.245	0.2435	0.2435
	490	0.248333	0.246333	0.299	0.264556	0.0172319	0.462667	0.451333	0.480667	0.464889	0.00854039	11.1433	12.638	9.99333	11.2582	0.765613	-0.66	-0.106986	1.74667	0.32656	0.727778		490	0.298	0.253333	0.282333	0.277889	0.0130842	0.499	0.546667	0.522833	0.522833	0.0137602	15.7267	22.0556	21.3833	19.7219	2.007	-4.52333	-11.0977	6.42	-3.067	5.10907		490	0.242	0.246	0.244	0.244
	495	0.25	0.248333	0.301	0.266444	0.0172845	0.463333	0.451333	0.481667	0.465444	0.00881987	11.5933	12.7767	9.91	11.4267	0.831717	-0.913333	-0.0143141	1.71333	0.261895	0.770728		495	0.299333	0.254	0.284333	0.279222	0.0133338	0.500667	0.548333	0.5245	0.5245	0.0137602	15.7767	22.073	20.96	19.6032	1.94006	-4.69	-11.2595	6.75667	-3.06429	5.26397		495	0.243	0.247	0.245	0.245
	500	0.25	0.249667	0.303	0.267556	0.0177225	0.465	0.452333	0.483333	0.466889	0.00899863	11.2133	12.7226	9.96667	11.3009	0.796783	-1.18	-0.131779	1.58	0.089407	0.804382		500	0.301333	0.254333	0.285667	0.280444	0.0138167	0.501667	0.549333	0.5255	0.5255	0.0137602	15.6933	22.2095	21.07	19.6576	2.00925	-4.83	-11.1613	6.69	-3.10044	5.22529		500	0.243667	0.248333	0.246	0.246
	505	0.251	0.251	0.304333	0.268778	0.0177778	0.466	0.452667	0.485	0.467889	0.00938149	11.5133	12.5294	10.1833	11.4087	0.67927	-1.52	-0.221569	1.53	-0.0705229	0.883692		505	0.303333	0.255333	0.287333	0.282	0.0141107	0.502	0.55	0.526	0.526	0.0138564	15.9533	22.7318	21.0467	19.9106	2.03755	-5.25	-11.2891	6.68	-3.28635	5.27932		505	0.243667	0.249	0.246333	0.246333
	510	0.250333	0.252333	0.305667	0.269444	0.0181203	0.465333	0.453667	0.485667	0.468222	0.00934985	11.2933	12.7007	10.2567	11.4169	0.708242	-1.87333	0.174949	1.66333	-0.0116836	1.0252		510	0.302667	0.255667	0.288	0.282111	0.0138836	0.500333	0.550667	0.5255	0.5255	0.01453	15.5467	22.3378	21.0233	19.6359	2.07954	-5.27333	-11.0756	6.15	-3.39963	5.06008		510	0.243333	0.25	0.246667	0.246667
	515	0.252	0.253667	0.308667	0.271444	0.0186173	0.468667	0.453333	0.487333	0.469778	0.00983067	11.2633	12.7647	9.97667	11.3349	0.80562	-1.67667	-0.0923498	1.59	-0.0596722	0.943147		515	0.305667	0.254667	0.288	0.282778	0.0149522	0.502667	0.550333	0.5265	0.5265	0.0137602	15.66	22.8406	21.56	20.0202	2.21121	-5.46	-10.9772	6.9	-3.17906	5.28521		515	0.244667	0.251	0.247833	0.247833
	520	0.252333	0.252333	0.310667	0.271778	0.0194444	0.468	0.453	0.489667	0.470222	0.0106429	11.53	13.0524	9.99333	11.5253	0.883092	-1.83333	0.504234	1.5	0.0569668	0.987896		520	0.307	0.257	0.291333	0.285111	0.0147652	0.503333	0.551	0.527167	0.527167	0.0137602	15.4033	22.4182	21.4933	19.7716	2.20041	-5.30667	-10.8929	6.89	-3.1032	5.25038		520	0.245333	0.252333	0.248833	0.248833
	525	0.253	0.253667	0.312667	0.273111	0.0197787	0.47	0.452	0.492333	0.471444	0.0116656	11.3733	12.8123	10.19	11.4585	0.75819	-1.93	0.824661	1.18	0.024887	0.982811		525	0.307667	0.256	0.292667	0.285444	0.0153458	0.504667	0.550667	0.527667	0.527667	0.0132791	15.4833	22.9342	21.5733	19.997	2.29075	-5.36667	-10.6661	6.81	-3.07424	5.17348		525	0.246	0.252667	0.249333	0.249333
	530	0.253667	0.257333	0.313667	0.274889	0.0194178	0.469333	0.451667	0.493333	0.471444	0.0120744	11.38	13.1704	10.0767	11.5423	0.896751	-2.16	0.768763	1.2	-0.0637457	1.05549		530	0.308667	0.259333	0.294333	0.287444	0.0146519	0.505333	0.550667	0.528	0.528	0.0130866	15.4933	22.8849	21.57	19.9827	2.27658	-5.53667	-10.6897	6.68333	-3.18102	5.15162		530	0.246667	0.254	0.250333	0.250333
	535	0.254667	0.256667	0.314	0.275111	0.019453	0.470667	0.450333	0.494	0.471667	0.0126154	11.6233	13.023	10.2	11.6154	0.814942	-1.97333	0.900594	1.52667	0.151309	1.07759		535	0.309333	0.259333	0.296	0.288222	0.0149485	0.507333	0.55	0.528667	0.528667	0.0123168	15.5667	22.53	21.8233	19.9733	2.21276	-5.77667	-10.7105	6.89	-3.19906	5.24174		535	0.247	0.255333	0.251167	0.251167
	540	0.256	0.258667	0.315	0.276556	0.0192376	0.471	0.449333	0.496667	0.472333	0.0136802	11.2233	12.5832	10.0667	11.2911	0.727249	-2.65	1.11337	1.30667	-0.0766538	1.28788		540	0.310667	0.26	0.297	0.289222	0.0151344	0.509	0.55	0.5295	0.5295	0.0118357	15.55	22.6567	21.59	19.9322	2.21265	-6.38333	-10.6888	7.04	-3.34406	5.33872		540	0.247333	0.256667	0.252	0.252
	545	0.256667	0.259333	0.316667	0.277556	0.0195707	0.474	0.448	0.499	0.473667	0.0147234	11.6533	12.9728	10.39	11.672	0.745643	-3.05333	1.4029	0.98	-0.223478	1.42018		545	0.311667	0.260333	0.299	0.290333	0.0154392	0.510333	0.549667	0.53	0.53	0.0113546	15.63	22.592	21.4133	19.8784	2.15129	-6.63333	-10.4863	7.17333	-3.31542	5.36102		545	0.248	0.257	0.2525	0.2525
	550	0.256667	0.262333	0.318	0.279	0.0195685	0.474667	0.447333	0.501	0.474333	0.0154931	11.4733	12.6938	10.1667	11.4446	0.729663	-2.73	1.31551	1.01667	-0.132608	1.30156		550	0.310333	0.262667	0.3	0.291	0.0144773	0.510667	0.548333	0.5295	0.5295	0.0108734	15.6867	22.2403	21.7867	19.9046	2.11301	-6.65	-10.5139	6.74	-3.47464	5.2277		550	0.248667	0.258333	0.2535	0.2535
	555	0.257333	0.263	0.318667	0.279667	0.0195685	0.475	0.447	0.502333	0.474778	0.0159737	11.16	12.8358	10.4233	11.473	0.713778	-3.02333	1.78891	0.91	-0.108141	1.47951		555	0.313	0.263333	0.3	0.292111	0.0148702	0.512333	0.550333	0.531333	0.531333	0.0109697	15.7	22.6265	21.64	19.9888	2.16323	-6.83333	-10.0602	7.00667	-3.29563	5.2347		555	0.249	0.260333	0.254667	0.254667
	560	0.257	0.265333	0.318	0.280111	0.0190966	0.477333	0.445	0.502667	0.475	0.0166878	11.1733	12.6249	10.65	11.4827	0.590717	-3.25667	2.09938	1.01667	-0.0468745	1.63505		560	0.313333	0.264333	0.299667	0.292444	0.0145987	0.514667	0.548	0.531333	0.531333	0.0096225	15.5867	22.5916	22.26	20.1461	2.28172	-7.10333	-9.99924	7.29	-3.27086	5.34619		560	0.249667	0.260667	0.255167	0.255167
	565	0.258333	0.267	0.319667	0.281667	0.019164	0.482	0.444667	0.505667	0.477444	0.0177559	11.4933	12.6643	10.4233	11.527	0.647118	-3.32	2.23927	0.706667	-0.124687	1.65778		565	0.314667	0.265667	0.301333	0.293889	0.0146266	0.516333	0.55	0.533167	0.533167	0.00971873	15.86	22.8573	21.9533	20.2236	2.19733	-6.75667	-10.0206	6.90667	-3.29021	5.18477		565	0.249667	0.262667	0.256167	0.256167
	570	0.258667	0.269333	0.320667	0.282889	0.0191382	0.483	0.443667	0.508333	0.478333	0.0188129	11.2667	12.7697	10.57	11.5354	0.649058	-3.51	2.36983	0.686667	-0.151167	1.74829		570	0.316333	0.267333	0.303333	0.295667	0.0146553	0.517667	0.551	0.534333	0.534333	0.0096225	15.71	22.9326	21.7767	20.1398	2.23987	-7.01667	-10.2221	6.80667	-3.47735	5.2246		570	0.249667	0.263667	0.256667	0.256667
	575	0.258667	0.27	0.321333	0.283333	0.0192796	0.485	0.443333	0.511333	0.479889	0.0197956	11.1433	12.85	10.6233	11.5389	0.672517	-3.52667	2.71156	0.74	-0.0250354	1.841		575	0.316333	0.268333	0.303667	0.296111	0.0143622	0.52	0.551	0.5355	0.5355	0.00894893	15.74	22.5523	22.3767	20.223	2.24206	-7.27333	-9.79513	7.03333	-3.34504	5.24		575	0.250333	0.264667	0.2575	0.2575
	580	0.259333	0.273333	0.322	0.284889	0.0189906	0.486667	0.442333	0.514	0.481	0.0208815	11.0233	12.1521	10.63	11.2685	0.456166	-3.61333	2.85396	0.496667	-0.0875677	1.88966		580	0.317333	0.269	0.304667	0.297	0.0144696	0.522667	0.551333	0.537	0.537	0.00827535	15.5233	22.71	22.1367	20.1233	2.30595	-7.46	-9.79893	7.07667	-3.39409	5.27874		580	0.250667	0.265	0.257833	0.257833
	585	0.26	0.273667	0.322667	0.285444	0.0190247	0.488667	0.440333	0.515333	0.481444	0.0219497	11.1033	12.3936	10.5833	11.3601	0.538105	-4.06667	3.02568	0.41	-0.210329	2.07074		585	0.318	0.269667	0.305	0.297556	0.0144406	0.524333	0.551667	0.538	0.538	0.00789045	15.4933	22.5852	22.3933	20.1573	2.33263	-7.68	-9.78679	6.66333	-3.60115	5.16815		585	0.251	0.265	0.258	0.258
	590	0.258333	0.275667	0.323333	0.285778	0.019433	0.491	0.440667	0.517	0.482889	0.0224056	11.63	12.1178	10.65	11.4659	0.43159	-4.1	3.34095	0.516667	-0.0807955	2.16869		590	0.317667	0.273	0.304667	0.298444	0.0132642	0.526667	0.553	0.539833	0.539833	0.00760178	16.2033	22.0364	22.3933	20.211	2.0065	-7.78667	-9.79933	7.18333	-3.46755	5.35704		590	0.250667	0.267667	0.259167	0.259167
	595	0.257667	0.277333	0.323667	0.286222	0.0195641	0.492	0.440333	0.519333	0.483889	0.0231631	11.4167	12.1474	10.9167	11.4936	0.357351	-3.92667	3.40435	0.426667	-0.031882	2.12867		595	0.318	0.274	0.305333	0.299111	0.0130772	0.528	0.553667	0.540833	0.540833	0.00740933	15.3267	22.2285	22.3533	19.9695	2.3217	-7.85333	-9.82591	7.14333	-3.51197	5.358		595	0.251333	0.268333	0.259833	0.259833
	600	0.259333	0.277333	0.323	0.286556	0.0189486	0.494667	0.439	0.522333	0.485333	0.0245047	11.5067	12.3496	10.7433	11.5332	0.463882	-4.57333	3.53412	0.26	-0.259737	2.3548		600	0.318667	0.275333	0.306	0.3	0.012864	0.529667	0.555667	0.542667	0.542667	0.00750555	15.5133	22.1217	22.51	20.0483	2.27027	-8.09333	-9.57423	6.96	-3.56919	5.28192		600	0.25	0.269333	0.259667	0.259667
	605	0.260333	0.280333	0.325333	0.288667	0.0192209	0.497667	0.438	0.525	0.486889	0.0256864	11.3867	12.2258	11.2167	11.6097	0.311918	-4.49	3.51834	0.263333	-0.236109	2.32526		605	0.321	0.276333	0.307	0.301444	0.01319	0.532	0.556	0.544	0.544	0.0069282	15.36	22.3635	22.4133	20.0456	2.34285	-8.17	-9.7692	6.91667	-3.67418	5.31551		605	0.251	0.270667	0.260833	0.260833
	610	0.260333	0.281333	0.325333	0.289	0.0191514	0.499667	0.437667	0.527333	0.488222	0.0265095	11.2167	12.2453	10.8967	11.4529	0.406839	-4.47333	3.95378	0.406667	-0.0376288	2.44282		610	0.321	0.277333	0.307333	0.301889	0.0128961	0.533333	0.558	0.545667	0.545667	0.00712065	15.46	22.5866	22.4533	20.1667	2.35364	-7.91667	-9.56444	7.23333	-3.41593	5.34583		610	0.251333	0.271667	0.2615	0.2615
	615	0.261	0.282667	0.325333	0.289667	0.0188984	0.502	0.436333	0.529667	0.489333	0.0276774	11.11	12.2891	10.9567	11.4519	0.420929	-4.58	3.93125	0.116667	-0.177361	2.46138		615	0.322	0.279	0.306333	0.302444	0.0125644	0.534667	0.559	0.546833	0.546833	0.00702443	15.4733	22.5462	22.8867	20.3021	2.41637	-8.14	-9.66565	7.08	-3.57522	5.34578		615	0.249667	0.273	0.261333	0.261333
	620	0.261667	0.284667	0.326	0.290778	0.0188211	0.504333	0.436333	0.532	0.490889	0.028423	10.82	12.0599	11.14	11.34	0.371615	-4.72667	3.82035	-0.0866667	-0.330995	2.47033		620	0.323	0.281	0.307667	0.303889	0.0122706	0.537333	0.561	0.549167	0.549167	0.00683198	15.33	22.4543	23.1567	20.3137	2.50007	-8.07	-9.80399	6.80667	-3.68911	5.27171		620	0.251	0.273667	0.262333	0.262333
	625	0.261667	0.285	0.325667	0.290778	0.0186997	0.505333	0.436	0.535	0.492111	0.0293335	11.46	12.13	11.1933	11.5945	0.278638	-4.58667	4.74052	0.04	0.0646191	2.69256		625	0.323333	0.282333	0.306667	0.304111	0.0119045	0.538667	0.561333	0.55	0.55	0.0065433	15.4867	22.226	23.5567	20.4231	2.49793	-7.92667	-9.33175	7.12333	-3.37836	5.26649		625	0.249333	0.274667	0.262	0.262
	630	0.259667	0.286333	0.326333	0.290778	0.0193729	0.506667	0.435	0.537333	0.493	0.0303211	11.1167	12.1987	11.1167	11.4773	0.360672	-4.82667	5.17655	-0.123333	0.0755177	2.88939		630	0.323	0.283333	0.307667	0.304667	0.0115486	0.540333	0.563	0.551667	0.551667	0.0065433	14.9333	22.3655	23.1567	20.1518	2.61923	-8.33333	-9.04465	6.93333	-3.48155	5.21149		630	0.250333	0.275333	0.262833	0.262833
	635	0.263333	0.288	0.326333	0.292556	0.0183286	0.509667	0.434667	0.539667	0.494667	0.031225	10.87	11.864	11.2167	11.3169	0.291275	-4.72667	5.27156	-0.0633333	0.16052	2.88841		635	0.324333	0.284667	0.309	0.306	0.0115486	0.541667	0.563333	0.5525	0.5525	0.00625463	14.84	22.1423	23.2433	20.0752	2.63683	-8.21	-8.95434	6.76667	-3.46589	5.12079		635	0.252333	0.277	0.264667	0.264667
	640	0.263333	0.288333	0.327	0.292889	0.0185196	0.512667	0.435333	0.542333	0.496778	0.0318935	11.1067	12.3399	11.4067	11.6177	0.371308	-5.24	5.10636	-0.22	-0.11788	2.98717		640	0.325	0.287	0.309	0.307	0.0110151	0.543	0.564333	0.553667	0.553667	0.0061584	14.9333	22.3943	23.3433	20.2236	2.65931	-8.62667	-8.99274	7.09333	-3.50869	5.30207		640	0.252333	0.278333	0.265333	0.265333
	645	0.264333	0.288667	0.327667	0.293556	0.0184454	0.514667	0.434667	0.544	0.497778	0.032672	10.8467	12.44	11.3167	11.5344	0.472664	-4.57	5.37018	-0.01	0.263392	2.87274		645	0.326333	0.288667	0.309667	0.308222	0.0108974	0.545333	0.565333	0.555333	0.555333	0.0057735	15.1767	21.8429	22.9033	19.9743	2.41827	-8.37	-8.69143	7.04667	-3.33825	5.19329		645	0.251333	0.28	0.265667	0.265667
	650	0.263667	0.289667	0.328333	0.293889	0.0187867	0.516667	0.434	0.546333	0.499	0.0336094	10.9833	12.4419	11.3333	11.5862	0.439613	-4.89667	5.46407	-0.14	0.142469	2.99422		650	0.327	0.29	0.31	0.309	0.0106927	0.547	0.566667	0.556833	0.556833	0.00567728	15.1167	22.2304	22.8633	20.0701	2.48346	-8.29	-8.92223	6.81667	-3.46519	5.14417		650	0.252667	0.28	0.266333	0.266333
	655	0.264333	0.292667	0.328	0.295	0.018416	0.517667	0.434	0.548333	0.5	0.0341668	11.3	12.1388	11.3533	11.5974	0.271156	-4.98667	5.38765	-0.363333	0.0125489	3.0007		655	0.328	0.291667	0.309333	0.309667	0.0104899	0.549667	0.569333	0.5595	0.5595	0.00567728	15.2467	22.0485	22.53	19.9417	2.35163	-8.39333	-9.00561	6.90667	-3.49743	5.20505		655	0.254	0.281	0.2675	0.2675
	660	0.267	0.292667	0.328667	0.296111	0.0178847	0.520333	0.433667	0.550333	0.501444	0.0349779	10.4767	12.0844	11.44	11.3337	0.467147	-5.39	5.58662	-0.55	-0.117792	3.17604		660	0.329	0.293	0.310333	0.310778	0.0103947	0.550667	0.571333	0.561	0.561	0.00596595	15.0967	22.3338	23.1233	20.1846	2.55415	-8.72	-8.88726	7.05667	-3.51686	5.28699		660	0.252667	0.282	0.267333	0.267333
	665	0.266667	0.294667	0.327667	0.296333	0.0176289	0.522333	0.434333	0.551	0.502556	0.0351006	10.7667	12.3609	11.9367	11.6881	0.476712	-5.11333	5.58199	-0.43	0.0128861	3.09541		665	0.329667	0.296	0.31	0.311889	0.00976451	0.551667	0.573	0.562333	0.562333	0.0061584	14.9567	21.9188	22.8433	19.9063	2.48915	-8.51333	-8.87626	6.94333	-3.48209	5.21376		665	0.254333	0.284333	0.269333	0.269333
	670	0.268	0.294	0.327333	0.296444	0.0171716	0.523667	0.433333	0.554	0.503667	0.0362405	10.21	12.1973	11.77	11.3924	0.603953	-5.00667	5.99334	-0.413333	0.191113	3.18978		670	0.330333	0.296	0.31	0.312111	0.00996723	0.553667	0.573667	0.563667	0.563667	0.0057735	15.1833	21.7792	23.5833	20.182	2.553	-8.43667	-8.91648	7.14333	-3.40327	5.27512		670	0.254	0.283667	0.268833	0.268833
	675	0.269667	0.296333	0.329	0.298333	0.0171572	0.524667	0.433333	0.555667	0.504556	0.0367183	10.54	11.9977	11.6967	11.4115	0.444318	-5.15	6.255	-0.54	0.188332	3.31242		675	0.330667	0.297667	0.31	0.312778	0.00962699	0.554	0.576	0.565	0.565	0.00635085	15.33	21.58	23.9467	20.2855	2.57024	-8.27667	-8.75194	6.93	-3.3662	5.14993		675	0.254667	0.285	0.269833	0.269833
	680	0.269333	0.297	0.330667	0.299	0.0177336	0.525667	0.432333	0.558333	0.505444	0.0377523	10.8367	12.2739	11.4433	11.518	0.416563	-5.26333	5.88119	-0.61	0.0026186	3.2317		680	0.331667	0.299	0.311333	0.314	0.00952385	0.556	0.578333	0.567167	0.567167	0.00644708	15.0033	21.1732	24.1067	20.0944	2.68269	-8.38667	-9.19935	7.25333	-3.44423	5.35392		680	0.254	0.285667	0.269833	0.269833
	685	0.27	0.297667	0.331333	0.299667	0.0177336	0.528333	0.432	0.559667	0.506667	0.0384134	10.6333	12.3021	11.6133	11.5163	0.484174	-5.15667	6.18501	-0.483333	0.181671	3.2909		685	0.332667	0.3	0.312333	0.315	0.00952385	0.557667	0.579	0.568333	0.568333	0.0061584	15.17	21.2543	23.9567	20.127	2.59836	-8.56	-9.09539	7.05	-3.53513	5.29482		685	0.255667	0.286667	0.271167	0.271167
	690	0.271667	0.298333	0.331333	0.300444	0.0172566	0.528667	0.431667	0.561667	0.507333	0.0390142	10.7167	12.2654	11.6867	11.5562	0.451812	-5.03333	6.47433	-0.55	0.296999	3.34886		690	0.333333	0.301667	0.313	0.316	0.00926363	0.559333	0.581333	0.570333	0.570333	0.00635085	14.6067	20.7474	23.9933	19.7825	2.75232	-8.33	-8.71377	7.12	-3.30792	5.21514		690	0.254333	0.288	0.271167	0.271167
	695	0.272333	0.301	0.331667	0.301667	0.0171313	0.530333	0.433667	0.563333	0.509111	0.0389065	10.76	12.0825	11.65	11.4975	0.389319	-5.29	6.38756	-0.58	0.17252	3.39195		695	0.334	0.305333	0.312667	0.317333	0.00859802	0.561	0.583333	0.572167	0.572167	0.00644708	14.9967	20.7753	23.93	19.9007	2.61565	-8.32667	-8.86737	7.20667	-3.32912	5.27021		695	0.255	0.29	0.2725	0.2725
	700	0.273	0.301667	0.331667	0.302111	0.0169371	0.533	0.432667	0.564	0.509889	0.0396346	10.82	12.1546	11.5533	11.5093	0.385889	-4.95333	6.33187	-0.526667	0.283956	3.28287		700	0.334667	0.306333	0.313667	0.318222	0.00849037	0.562333	0.585333	0.573833	0.573833	0.00663953	14.97	20.8538	23.3433	19.7224	2.48249	-8.11	-9.18968	7.18	-3.37323	5.28581		700	0.256667	0.291	0.273833	0.273833
	705	0.273667	0.301667	0.331333	0.302222	0.0166493	0.533	0.433333	0.566667	0.511	0.040031	10.9033	12.0541	11.61	11.5225	0.335068	-4.74333	6.78088	-0.42	0.539184	3.36115		705	0.335667	0.308	0.314	0.319222	0.00840267	0.563667	0.587667	0.575667	0.575667	0.0069282	15.1767	21.0129	22.9533	19.7143	2.33694	-8.12667	-9.07179	7.52667	-3.22393	5.38222		705	0.255667	0.292	0.273833	0.273833
	710	0.274667	0.304	0.331	0.303222	0.0162667	0.534	0.433	0.568	0.511667	0.0405394	10.8533	11.8868	11.7833	11.5078	0.328604	-5.03667	7.13965	-0.783333	0.439884	3.56781		710	0.336667	0.309	0.314	0.319889	0.00851216	0.566	0.59	0.578	0.578	0.0069282	15.1467	20.2781	23.1333	19.5194	2.33655	-8.25	-8.70164	7.09333	-3.2861	5.19136		710	0.256667	0.293333	0.275	0.275
	715	0.273333	0.305	0.331333	0.303222	0.0167667	0.536667	0.433	0.568333	0.512667	0.0408688	11.0333	12.2429	11.9	11.7254	0.359907	-5.12	6.90535	-0.486667	0.432894	3.50174		715	0.339	0.310333	0.314	0.321111	0.00900686	0.567	0.591	0.579	0.579	0.0069282	14.5433	21.2742	23.2333	19.6836	2.63163	-8.42667	-8.81943	7.20667	-3.34648	5.27779		715	0.256	0.294667	0.275333	0.275333
	720	0.272667	0.305333	0.332333	0.303444	0.0172502	0.537333	0.432667	0.57	0.513333	0.0414211		11.9696	11.9933	11.9815	0.0118725		7.15363	-0.463333	3.34515	3.80848		720	0.340667	0.311	0.316	0.322556	0.00916986	0.568667	0.592667	0.580667	0.580667	0.0069282		20.4935	23.5967	22.0451	1.5516		-8.92262	7.30667	-0.807977	8.11464		720	0.257667	0.295333	0.2765	0.2765
[truncated: 58 more columns]
