# Supplementary material for: Structural basis for higher-order DNA binding by a bacterial transcriptional regulator
Source: PLoS Genet. 2025 Jun 27;21(6):e1011749. doi: 10.1371/journal.pgen.1011749 (PMC12204516; doi:10.1371/journal.pgen.1011749)
Supplement: S1 Appendix — (ZIP) [file pgen.1011749.s012.zip › Raw data files/Figure S2/Figure S2.xlsx]

## Sheet: Sheet1
	Figure S2C																						Figure S2C																						Figure S2D
	Time (min)	OD600										RFU (x 103)											Time (min)	OD600										RFU (x 103)											Time (min)	OD600
		∆repeat (-Ara)					∆repeat (+Ara)					∆repeat (-Ara)					∆repeat (+Ara)							5'-perf (-Ara)					5'-perf (+Ara)					5'-perf (-Ara)					5'-perf (+Ara)							3'-perf (-Ara)
		Replicate 1	Replicate 2	Replicate 3	Mean	SEM	Replicate 1	Replicate 2	Replicate 3	Mean	SEM	Replicate 1	Replicate 2	Replicate 3	Mean	SEM	Replicate 1	Replicate 2	Replicate 3	Mean	SEM			Replicate 1	Replicate 2	Replicate 3	Mean	SEM	Replicate 1	Replicate 2	Replicate 3	Mean	SEM	Replicate 1	Replicate 2	Replicate 3	Mean	SEM	Replicate 1	Replicate 2	Replicate 3	Mean	SEM			Replicate 1	Replicate 2	Replicate 3	Mean
	0	0.011	0.03	0.006	0.0156667	0.00731057	0.026	0.0333333	0.009	0.0227778	0.00720682	44.23	6.93166	85.2433	45.4683	22.6151	11.5233	0.514956	183.46	65.1661	59.2323		0	0.0133333	0.0106667	0.0143333	0.0127778	0.00109432	0.0126667	0.0113333	0.018	0.014	0.0020367	7.64333	31.2856	19.4645	19.4645	6.82493	10.4233	11.8507	11.137	11.137	0.412038		0	0.013	0.0303333	-0.00433333	0.013
	5	0.0126667	0.031	0.00633333	0.0166667	0.0073962	0.0273333	0.034	0.01	0.0237778	0.00715266	38.7633	7.95294	99.5167	48.7443	26.8992	10.9533	-1.27144	134.84	48.174	43.4765		5	0.0153333	0.0106667	0.0153333	0.0137778	0.00155556	0.014	0.0113333	0.0186667	0.0146667	0.00214303	6.85667	21.827	14.3419	14.3419	4.32158	10.19	11.606	10.898	10.898	0.408772		5	0.015	0.0296667	-0.003	0.0138889
	10	0.013	0.0306667	0.006	0.0165556	0.00733922	0.028	0.034	0.01	0.024	0.0072111	36.4	8.16391	101.7	48.7546	27.6991	11.95	-0.305344	137.78	49.8082	44.1279		10	0.0146667	0.01	0.015	0.0132222	0.00161398	0.015	0.011	0.018	0.0146667	0.00202759	3.9	31.6314	17.7657	17.7657	8.00538	9.10333	11.7455	10.4244	10.4244	0.762735		10	0.0156667	0.0296667	-0.002	0.0144444
	15	0.013	0.0286667	0.006	0.0158889	0.00670084	0.0273333	0.0333333	0.00966667	0.0234444	0.00710329	34.93	9.98448	98.4667	47.7937	26.34	11.25	-0.830978	116.527	42.3152	37.2692		15	0.016	0.0106667	0.0156667	0.0141111	0.00172491	0.0166667	0.012	0.0183333	0.0156667	0.00189541	3.08333	25.6433	14.3633	14.3633	6.51249	7.54	12.0178	9.77892	9.77892	1.29264		15	0.016	0.0293333	-0.002	0.0144444
	20	0.0146667	0.0286667	0.00633333	0.0165556	0.00651589	0.028	0.033	0.00966667	0.0235556	0.00709286	25.5833	8.36385	96.1233	43.3568	26.8474	10.77	-2.51589	130.23	46.1614	42.2089		20	0.0166667	0.0103333	0.0166667	0.0145556	0.00211111	0.0176667	0.0113333	0.0183333	0.0157778	0.00223054	1.31667	23.3929	12.3548	12.3548	6.37286	8.76	12.2924	10.5262	10.5262	1.01972		20	0.017	0.0296667	-0.00166667	0.015
	25	0.014	0.0296667	0.007	0.0168889	0.00670084	0.029	0.033	0.01	0.024	0.0070946	30.0633	6.1396	75.6133	37.2721	20.3767	11.3267	-3.60268	104.963	37.5624	33.9749		25	0.0183333	0.0116667	0.0156667	0.0152222	0.00193729	0.0183333	0.013	0.0186667	0.0166667	0.00183586	5.69333	18.4363	12.0648	12.0648	3.67859	7.04333	2.15034	4.59684	4.59684	1.41249		25	0.0173333	0.0303333	-0.00133333	0.0154444
	30	0.014	0.0293333	0.00866667	0.0173333	0.00619438	0.0286667	0.0336667	0.0116667	0.0246667	0.00665833	26.5933	6.93894	65.5567	33.0296	17.2248	11.0133	0.550397	72.4233	27.9957	22.4182		30	0.018	0.0116667	0.017	0.0155556	0.00196576	0.0186667	0.013	0.02	0.0172222	0.00214591	1.27667	19.3889	10.3328	10.3328	5.22855	6.24333	14.0516	10.1475	10.1475	2.25405		30	0.0166667	0.0306667	0	0.0157778
	35	0.015	0.0293333	0.00933333	0.0178889	0.00595145	0.028	0.0336667	0.0123333	0.0246667	0.00637995	24.8767	7.48395	60.94	31.1002	15.7421	12.0533	-1.4337	72.25	27.6232	22.6505		35	0.0176667	0.012	0.0173333	0.0156667	0.00183586	0.0183333	0.0133333	0.0206667	0.0174444	0.0021631	1.60333	14.3226	7.96295	7.96295	3.67173	5.53667	4.56777	5.05222	5.05222	0.279697		35	0.0183333	0.0306667	0.000333333	0.0164444
	40	0.0153333	0.0313333	0.00933333	0.0186667	0.00656591	0.029	0.0353333	0.0133333	0.0258889	0.00653858	21.46	8.04807	58.22	29.2427	14.997	11.1833	-0.118841	55.6267	22.2304	17.0139		40	0.0183333	0.0133333	0.018	0.0165556	0.00161398	0.0203333	0.015	0.021	0.0187778	0.00189867	-1.65333	12.3962	5.37143	5.37143	4.05575	6.27	4.71965	5.49482	5.49482	0.447548		40	0.0203333	0.0323333	0.00133333	0.018
	45	0.016	0.031	0.011	0.0193333	0.00600925	0.0303333	0.0363333	0.017	0.0278889	0.00571332	24.9733	9.12441	50.1067	28.0681	11.9313	11.09	-0.82343	42.6	17.6222	12.9538		45	0.0193333	0.014	0.0213333	0.0182222	0.00218864	0.022	0.015	0.0226667	0.0198889	0.00245201	0.463333	16.1826	8.32299	8.32299	4.53777	4.26	5.49319	4.8766	4.8766	0.355992		45	0.0216667	0.0326667	0.00233333	0.0188889
	50	0.0173333	0.0313333	0.0116667	0.0201111	0.0058447	0.0313333	0.0366667	0.015	0.0276667	0.00651778	18.1433	6.86415	45.1733	23.3936	11.3662	9.27667	-4.83067	39.2	14.5487	12.981		50	0.02	0.0143333	0.0233333	0.0192222	0.00262702	0.023	0.017	0.0236667	0.0212222	0.00211986	-3.40667	15.4393	6.01634	6.01634	5.44038	3.38333	-0.871865	1.25573	1.25573	1.22837		50	0.0223333	0.0343333	0.00266667	0.0197778
	55	0.0186667	0.0353333	0.0126667	0.0222222	0.00678051	0.0333333	0.038	0.018	0.0297778	0.00604101	16.91	2.39005	43.3567	20.8856	11.9919	9.83	-3.29353	34.39	13.6422	11.044		55	0.0213333	0.015	0.0243333	0.0202222	0.00275098	0.025	0.0283333	0.0243333	0.0258889	0.00123728	1.74333	14.2064	7.97486	7.97486	3.59777	2.07667	-5.41507	-1.6692	-1.6692	2.16268		55	0.0243333	0.0343333	0.00366667	0.0207778
	60	0.0203333	0.0363333	0.0136667	0.0234444	0.00672566	0.0346667	0.0393333	0.021	0.0316667	0.00550084	18.6267	1.64739	41.55	20.608	11.5614	10.1467	-2.20359	27.9967	11.9799	8.76612		60	0.0223333	0.0153333	0.0253333	0.021	0.00296273	0.0266667	0.0213333	0.0256667	0.0245556	0.00163677	0.9	11.1131	6.00654	6.00654	2.94826	3.23	-5.06351	-0.916755	-0.916755	2.39413		60	0.0253333	0.036	0.00433333	0.0218889
	65	0.0216667	0.038	0.0143333	0.0246667	0.00699471	0.0363333	0.0406667	0.0263333	0.0344444	0.0042441	14.9533	-0.138909	38.5	17.7715	11.2427	9.19	-2.14123	21.5533	9.53403	6.84219		65	0.0236667	0.016	0.0263333	0.022	0.00309719	0.0283333	0.0233333	0.0273333	0.0263333	0.00152753	2.14333	13.4017	7.77253	7.77253	3.25002	2.92	-7.71088	-2.39544	-2.39544	3.06887		65	0.027	0.0373333	0.00566667	0.0233333
	70	0.0236667	0.038	0.015	0.0255556	0.00670636	0.039	0.0403333	0.0276667	0.0356667	0.00401848	11.9967	1.29393	34.6367	15.9758	9.82869	7.76	0.268122	19.95	9.32604	5.73537		70	0.025	0.0166667	0.027	0.0228889	0.00316423	0.03	0.0243333	0.029	0.0277778	0.00174625	1.63	12.3281	6.97904	6.97904	3.08827	1.40333	-7.18187	-2.88927	-2.88927	2.47834		70	0.0286667	0.0373333	0.00666667	0.0242222
	75	0.0246667	0.0403333	0.017	0.0273333	0.00686645	0.041	0.043	0.0283333	0.0374444	0.004592	10.7567	1.43081	32.77	14.9858	9.29069	7.29	-1.46386	18.2733	8.03316	5.70974		75	0.0266667	0.0186667	0.0283333	0.0245556	0.00298349	0.032	0.0266667	0.0303333	0.0296667	0.00157527	0.353333	8.743	4.54817	4.54817	2.42189	1.37	-8.61122	-3.62061	-3.62061	2.88133		75	0.0306667	0.0393333	0.00766667	0.0258889
	80	0.0263333	0.0416667	0.0183333	0.0287778	0.00684574	0.0433333	0.0446667	0.029	0.039	0.00501479	13.4667	0.504363	29.1933	14.3881	8.2946	7.46667	-1.87745	17.7867	7.79196	5.67887		80	0.0283333	0.02	0.03	0.0261111	0.0030932	0.035	0.0443333	0.0326667	0.0373333	0.00356423	2.32	8.64896	5.48448	5.48448	1.82701	1.35333	-11.532	-5.08934	-5.08934	3.71968		80	0.032	0.0403333	0.00966667	0.0273333
	85	0.0286667	0.0426667	0.0196667	0.0303333	0.00669162	0.0453333	0.0463333	0.028	0.0398889	0.00595145	10.7133	0.626188	27.3367	12.8921	7.78722	8.05667	-0.071208	16.7333	8.2396	4.85192		85	0.0303333	0.021	0.0303333	0.0272222	0.00311111	0.0366667	0.0353333	0.0346667	0.0355556	0.000587945	1.03	7.47792	4.25396	4.25396	1.86136	1.68333	-8.6028	-3.45973	-3.45973	2.96935		85	0.034	0.0416667	0.011	0.0288889
	90	0.031	0.044	0.0216667	0.0322222	0.00647598	0.0483333	0.0486667	0.0303333	0.0424444	0.00605632	9.97333	0.966668	25.9767	12.3056	7.31333	6.93667	-0.275216	15.7867	7.48271	4.6447		90	0.0323333	0.023	0.032	0.0291111	0.00305707	0.0396667	0.0466667	0.037	0.0411111	0.00288247	0.273333	5.86334	3.06833	3.06833	1.61369	1.46333	-9.676	-4.10633	-4.10633	3.21565		90	0.0356667	0.0433333	0.0126667	0.0305556
	95	0.0323333	0.0453333	0.0236667	0.0337778	0.00629619	0.051	0.0506667	0.032	0.0445556	0.00627852	11.4267	0.661058	23.6733	11.9204	6.64766	7.46333	0.676352	15.5933	7.91101	4.31198		95	0.0343333	0.0246667	0.0343333	0.0311111	0.00322222	0.0423333	0.046	0.04	0.0427778	0.00174625	2.83	6.77368	4.80184	4.80184	1.13844	1.01667	-8.44093	-3.71213	-3.71213	2.73017		95	0.0376667	0.045	0.015	0.0325556
	100	0.035	0.0483333	0.0256667	0.0363333	0.00657718	0.0536667	0.054	0.0333333	0.047	0.00683401	9.51	1.75919	23.4767	11.582	6.35432	7.13333	1.8591	13.9767	7.65637	3.5078		100	0.037	0.027	0.0366667	0.0335556	0.00327919	0.045	0.054	0.0426667	0.0472222	0.00345518	1.44667	6.74832	4.0975	4.0975	1.53046	1.08333	-6.94266	-2.92966	-2.92966	2.3169		100	0.0403333	0.0473333	0.016	0.0345556
	105	0.036	0.05	0.0283333	0.0381111	0.00634307	0.0563333	0.0553333	0.037	0.0495556	0.00628441	9.73667	1.55306	20.5567	10.6155	5.50344	7.18	0.200142	12.11	6.49671	3.45501		105	0.0383333	0.0276667	0.0386667	0.0348889	0.00361239	0.0483333	0.0423333	0.0456667	0.0454444	0.00173561	1.38	6.87418	4.12709	4.12709	1.58603	0.526667	-7.1787	-3.32602	-3.32602	2.22435		105	0.0416667	0.0483333	0.0193333	0.0364444
	110	0.0386667	0.0516667	0.0306667	0.0403333	0.00611919	0.0593333	0.0583333	0.0403333	0.0526667	0.00617342	8.18333	1.65455	20.7467	10.1949	5.60244	7.31667	1.24845	10.8867	6.48393	2.8133		110	0.0403333	0.0306667	0.041	0.0373333	0.00333888	0.0503333	0.0443333	0.0493333	0.048	0.00185592	1.44667	4.12449	2.78558	2.78558	0.773022	1.25667	-6.07206	-2.4077	-2.4077	2.11562		110	0.0436667	0.0506667	0.0213333	0.0385556
	115	0.0406667	0.0536667	0.0326667	0.0423333	0.00611919	0.0626667	0.0613333	0.0426667	0.0555556	0.00645593	9.58667	1.17612	18.8633	9.87537	5.1079	6.56667	1.10699	10.8333	6.169	2.81478		115	0.0423333	0.0326667	0.0436667	0.0395556	0.00346588	0.0536667	0.0463333	0.052	0.0506667	0.00221944	2.22333	5.03453	3.62893	3.62893	0.811522	0.413333	-5.26707	-2.42687	-2.42687	1.63979		115	0.0453333	0.0523333	0.0236667	0.0404444
	120	0.0426667	0.0566667	0.034	0.0444444	0.0066034	0.0656667	0.065	0.045	0.0585556	0.00678051	8.76333	2.02528	17.8833	9.55731	4.59501	6.98	1.37174	11.49	6.61391	2.92662		120	0.045	0.0363333	0.046	0.0424444	0.00306916	0.057	0.0513333	0.0556667	0.0546667	0.00171053	1.47	4.8418	3.1559	3.1559	0.973356	1.24667	-5.58018	-2.16676	-2.16676	1.97074		120	0.0476667	0.0563333	0.0256667	0.0432222
	125	0.0463333	0.059	0.036	0.0471111	0.00665091	0.0706667	0.0676667	0.0473333	0.0618889	0.00732912	9.58	1.88234	17.85	9.77078	4.61045	6.24	1.88309	10.36	6.16103	2.44739		125	0.0486667	0.039	0.0476667	0.0451111	0.00306916	0.0613333	0.0536667	0.059	0.058	0.00226895	2.06	4.8432	3.4516	3.4516	0.803442	0.506667	-4.83684	-2.16509	-2.16509	1.54254		125	0.0506667	0.0583333	0.0273333	0.0454444
	130	0.0493333	0.0603333	0.038	0.0492222	0.00644732	0.0746667	0.0706667	0.051	0.0654444	0.00731395	9.44333	2.51175	17.5767	9.84392	4.35348	6.38	1.31567	9.53333	5.743	2.39352		130	0.051	0.0403333	0.05	0.0471111	0.00340116	0.0653333	0.057	0.063	0.0617778	0.00248203	2.34	4.94418	3.64209	3.64209	0.751763	0.0466667	-5.13422	-2.54378	-2.54378	1.49559		130	0.0533333	0.0603333	0.0293333	0.0476667
	135	0.0516667	0.0626667	0.0403333	0.0515556	0.00644732	0.079	0.074	0.0553333	0.0694444	0.00720168	8.81333	1.49779	16.64	8.98371	4.37201	6.04	1.92297	10.4167	6.12654	2.4523		135	0.0536667	0.0423333	0.0526667	0.0495556	0.00362263	0.0696667	0.0596667	0.0663333	0.0652222	0.00293972	1.76333	4.54703	3.15518	3.15518	0.803584	0.09	-4.60823	-2.25912	-2.25912	1.35626		135	0.0563333	0.0623333	0.0313333	0.05
	140	0.0553333	0.064	0.042	0.0537778	0.0063983	0.0833333	0.0776667	0.0573333	0.0727778	0.00789358	8.92333	1.56046	16.8433	9.10904	4.41276	6.43	2.33184	9.36	6.04061	2.03818		140	0.0576667	0.0446667	0.0543333	0.0522222	0.0038984	0.0733333	0.064	0.07	0.0691111	0.00273071	2.10667	3.92349	3.01508	3.01508	0.524471	0.2	-4.10057	-1.95029	-1.95029	1.24147		140	0.059	0.0643333	0.033	0.0521111
	145	0.0583333	0.0656667	0.046	0.0566667	0.00573811	0.0886667	0.0803333	0.0623333	0.0771111	0.00777063	8.81	1.54776	14.92	8.42592	3.86501	6.21	1.40068	9.28	5.63023	2.29296		145	0.0603333	0.0466667	0.058	0.055	0.00422076	0.0783333	0.0666667	0.0756667	0.0735556	0.00352942	2.56	3.63817	3.09908	3.09908	0.31124	0.0133333	-4.39768	-2.19217	-2.19217	1.27335		145	0.0623333	0.066	0.0373333	0.0552222
	150	0.0613333	0.0673333	0.0476667	0.0587778	0.0058193	0.0936667	0.0843333	0.0656667	0.0812222	0.00823123	8.44333	2.53579	15.6567	8.8786	3.79392	6.21667	2.16492	8.58667	5.65608	1.87487		150	0.0643333	0.049	0.0606667	0.058	0.00462281	0.083	0.0703333	0.0793333	0.0775556	0.00376304	1.99333	4.22752	3.11043	3.11043	0.644954	0.103333	-4.28329	-2.08998	-2.08998	1.26631		150	0.0653333	0.0683333	0.0386667	0.0574444
	155	0.0653333	0.0706667	0.0506667	0.0622222	0.00597939	0.0993333	0.089	0.071	0.0864444	0.00827834	7.61333	2.52791	15.3533	8.49819	3.72872	6.2	2.33254	7.95	5.49418	1.65958		155	0.068	0.0516667	0.064	0.0612222	0.00491533	0.089	0.0756667	0.085	0.0832222	0.00395031	1.90667	4.28936	3.09801	3.09801	0.687824	-0.316667	-4.08356	-2.20012	-2.20012	1.08741		155	0.0686667	0.0716667	0.0423333	0.0608889
	160	0.0696667	0.073	0.0543333	0.0656667	0.00574779	0.105333	0.0936667	0.076	0.0916667	0.00852665	7.89333	2.86215	13.7667	8.17405	3.15099	5.70667	1.68059	8.43667	5.27464	1.96224		160	0.072	0.055	0.0676667	0.0648889	0.00510023	0.0953333	0.0806667	0.0896667	0.0885556	0.0042702	1.97	4.55809	3.26405	3.26405	0.747119	-0.36	-4.62579	-2.4929	-2.4929	1.23143		160	0.0726667	0.075	0.046	0.0645556
	165	0.072	0.076	0.0576667	0.0685556	0.00556555	0.111	0.0986667	0.0816667	0.0971111	0.00850345	7.69667	3.16838	13.3933	8.08613	2.95811	5.83667	2.38268	7.66333	5.29423	1.54833		165	0.0743333	0.0583333	0.0716667	0.0681111	0.00494912	0.100333	0.086	0.097	0.0944444	0.00433048	2.58667	4.43065	3.50866	3.50866	0.532313	-0.353333	-3.69574	-2.02454	-2.02454	0.96487		165	0.0756667	0.078	0.0496667	0.0677778
	170	0.0773333	0.0793333	0.0616667	0.0727778	0.00558547	0.119	0.104667	0.088	0.103889	0.00895738	7.05667	2.50712	12.2533	7.27237	2.81556	5.52667	2.15657	7.53667	5.0733	1.56956		170	0.0796667	0.0613333	0.076	0.0723333	0.00560093	0.108667	0.0916667	0.103	0.101111	0.00499753	2.11667	4.4187	3.26768	3.26768	0.66454	-0.583333	-4.00622	-2.29478	-2.29478	0.988101		170	0.0806667	0.0813333	0.0536667	0.0718889
	175	0.0816667	0.083	0.0656667	0.0767778	0.00556887	0.125667	0.110333	0.0943333	0.110111	0.00904584	7.34333	2.54257	12.6633	7.51641	2.9229	5.23667	2.43778	7.01	4.89482	1.33091		175	0.0836667	0.065	0.0803333	0.0763333	0.00574779	0.114667	0.0983333	0.109	0.107333	0.0047881	1.74	3.73858	2.73929	2.73929	0.57694	-0.916667	-3.51577	-2.21622	-2.21622	0.750298		175	0.085	0.085	0.057	0.0756667
	180	0.0863333	0.0856667	0.0703333	0.0807778	0.00522577	0.133667	0.115667	0.101333	0.116889	0.00935381	6.73333	3.69225	12.05	7.49186	2.4423	5.40333	2.62744	7.17333	5.06804	1.32295		180	0.087	0.0686667	0.0863333	0.0806667	0.00600309	0.121667	0.102667	0.117667	0.114	0.00578312	1.99667	4.63095	3.31381	3.31381	0.760453	-0.51	-3.22194	-1.86597	-1.86597	0.78287		180	0.0896667	0.0883333	0.062	0.08
	185	0.0906667	0.0906667	0.0753333	0.0855556	0.00511111	0.141	0.124	0.109333	0.124778	0.00914965	6.92667	2.66944	10.93	6.84203	2.38499	5.06	2.17513	6.93333	4.72282	1.38388		185	0.0906667	0.0726667	0.091	0.0847778	0.00605632	0.129667	0.111333	0.125	0.122	0.00550084	2.33667	3.56373	2.9502	2.9502	0.354223	-0.8	-3.17355	-1.98677	-1.98677	0.685184		185	0.094	0.0936667	0.0656667	0.0844444
	190	0.0953333	0.0946667	0.08	0.09	0.0050037	0.149333	0.131667	0.116667	0.132556	0.00944052	7.18	2.78725	11.37	7.11242	2.47786	4.86667	2.76325	6.46333	4.69775	1.07146		190	0.0943333	0.0773333	0.0963333	0.0893333	0.00602771	0.136333	0.119667	0.134	0.13	0.00521039	2.2	3.47005	2.83502	2.83502	0.366631	-0.963333	-2.7381	-1.85071	-1.85071	0.51233		190	0.0986667	0.0983333	0.07	0.089
	195	0.1	0.0996667	0.0853333	0.095	0.00483429	0.157667	0.14	0.125	0.140889	0.00944052	6.63333	2.83617	11.0633	6.84428	2.37732	4.76	2.36486	6.55667	4.56051	1.21418		195	0.0983333	0.082	0.101667	0.094	0.00607667	0.144667	0.128667	0.141667	0.138333	0.00491031	2.15333	3.57055	2.86194	2.86194	0.409116	-1.07667	-2.80875	-1.94271	-1.94271	0.500009		195	0.103333	0.103	0.0743333	0.0935556
	200	0.105	0.103667	0.09	0.0995556	0.00479326	0.166	0.148667	0.132667	0.149111	0.00962507	7.17	2.9073	10.58	6.88577	2.21947	4.85333	2.67678	6.45667	4.66226	1.09533		200	0.101667	0.086	0.106	0.0978889	0.00607464	0.152333	0.135667	0.149	0.145667	0.00509175	2.81667	3.22223	3.01945	3.01945	0.117075	-1.05667	-2.94119	-1.99893	-1.99893	0.544016		200	0.108	0.107333	0.0786667	0.098
	205	0.109667	0.109	0.0963333	0.105	0.0043376	0.174667	0.158333	0.142	0.158333	0.00943005	7.04	2.70803	10.45	6.73268	2.24019	4.60333	2.40551	6.23333	4.41406	1.10904		205	0.105	0.0903333	0.113333	0.102889	0.00672291	0.160667	0.145333	0.159333	0.155111	0.00490402	2.65333	3.14367	2.8985	2.8985	0.141549	-0.953333	-2.91903	-1.93618	-1.93618	0.567447		205	0.112333	0.112333	0.0846667	0.103111
	210	0.114667	0.114	0.102333	0.110333	0.00400463	0.183667	0.168333	0.152	0.168	0.0091429	6.71	3.02078	9.92333	6.55137	1.99417	4.47333	2.54716	6.02333	4.34794	1.00544		210	0.109	0.095	0.119333	0.107778	0.00705096	0.169	0.155333	0.167	0.163778	0.00426151	2.21333	3.48333	2.84833	2.84833	0.366616	-1.03	-2.88871	-1.95936	-1.95936	0.536564		210	0.116667	0.117667	0.091	0.108444
	215	0.119333	0.119333	0.108333	0.115667	0.00366667	0.192667	0.179	0.161333	0.177667	0.00906969	7.30667	2.96307	9.34	6.53658	1.8807	4.38667	2.32657	5.64333	4.11886	0.966786		215	0.113	0.0996667	0.125	0.112556	0.00731648	0.178	0.166667	0.177667	0.174111	0.00372347	2.58667	3.54804	3.06736	3.06736	0.277526	-1.31	-2.75921	-2.0346	-2.0346	0.41835		215	0.121	0.122333	0.0966667	0.113333
	220	0.124	0.125	0.114667	0.121222	0.00329047	0.201667	0.189333	0.170667	0.187222	0.00901097	7.13	3.13578	9.28667	6.51748	1.80183	4.15333	2.45385	5.52667	4.04462	0.888709		220	0.115333	0.104667	0.132	0.117333	0.00795357	0.187	0.175	0.187333	0.183111	0.0040567	2.70333	3.64048	3.17191	3.17191	0.270532	-1.22667	-2.78625	-2.00646	-2.00646	0.450212		220	0.126333	0.128	0.103	0.119111
	225	0.129333	0.130333	0.121333	0.127	0.002848	0.21	0.199	0.18	0.196333	0.00876229	6.90667	2.53495	9.06667	6.16943	1.92124	4.07	2.05044	5.92	4.01348	1.1174		225	0.119	0.108667	0.138333	0.122	0.0086944	0.195667	0.185333	0.195	0.192	0.00333888	2.71333	3.24122	2.97727	2.97727	0.152387	-1.54667	-3.2263	-2.38649	-2.38649	0.48487		225	0.131667	0.132667	0.110333	0.124889
	230	0.133333	0.136	0.127667	0.132333	0.00245704	0.22	0.208667	0.190667	0.206444	0.00854039	6.86667	3.20335	8.63	6.23334	1.59822	4.04333	1.98843	5.63667	3.88948	1.05596		230	0.121667	0.113667	0.145333	0.126889	0.00950698	0.204333	0.197333	0.205667	0.202444	0.00258438	2.65333	3.2915	2.97242	2.97242	0.184224	-1.67667	-3.18054	-2.4286	-2.4286	0.43413		230	0.136	0.138	0.116667	0.130222
	235	0.138333	0.142	0.133667	0.138	0.00241139	0.229667	0.219667	0.199667	0.216333	0.00881917	7.18	3.17356	8.72667	6.36007	1.65464	4.29333	2.21659	5.61667	4.0422	0.989516		235	0.125333	0.118	0.151667	0.131667	0.0102216	0.213	0.209	0.213667	0.211889	0.00145721	2.54	3.57817	3.05908	3.05908	0.299693	-1.64667	-3.0253	-2.33598	-2.33598	0.397976		235	0.140333	0.143333	0.123333	0.135667
	240	0.142	0.147	0.141	0.143333	0.00185592	0.24	0.229667	0.210333	0.226667	0.0086944	7.05	2.93415	8.66333	6.21583	1.70565	4.51333	1.60779	5.26	3.79371	1.11401		240	0.128	0.121333	0.159	0.136111	0.0116051	0.224333	0.218667	0.223333	0.222111	0.00174625	2.80333	3.8101	3.30672	3.30672	0.290629	-1.50333	-3.61342	-2.55838	-2.55838	0.60913		240	0.145667	0.148	0.130333	0.141333
	245	0.147667	0.154	0.147667	0.149778	0.00211111	0.251	0.240667	0.219667	0.237111	0.00921821	6.78667	3.37997	8.56	6.24221	1.51992	4.48	1.90267	5.24	3.87422	1.0099		245	0.131333	0.127	0.166	0.141444	0.0123413	0.232667	0.232	0.234	0.232889	0.000587945	2.85	3.43099	3.14049	3.14049	0.167717	-1.82	-3.35855	-2.58928	-2.58928	0.444142		245	0.151333	0.154333	0.137333	0.147667
	250	0.151333	0.160333	0.153667	0.155111	0.00269659	0.263333	0.252	0.231	0.248778	0.00947186	6.98	3.46451	8.63333	6.35928	1.52405	4.26	1.61703	5.16	3.67901	1.06322		250	0.134333	0.131	0.173333	0.146222	0.0135897	0.244667	0.242667	0.244667	0.244	0.000666667	2.75	3.52865	3.13933	3.13933	0.224778	-1.99333	-3.84394	-2.91864	-2.91864	0.534225		250	0.156333	0.159333	0.143	0.152889
	255	0.155667	0.166	0.160333	0.160667	0.00298763	0.275667	0.263	0.242	0.260222	0.00981747	7.21	3.52621	8.66667	6.46762	1.52964	4.16333	1.56229	5.26	3.66187	1.09649		255	0.138	0.134667	0.181667	0.151444	0.0151417	0.253333	0.254667	0.254667	0.254222	0.000444444	2.76667	3.71989	3.24328	3.24328	0.275172	-2.18333	-4.065	-3.12417	-3.12417	0.543189		255	0.162667	0.165	0.149	0.158889
	260	0.160333	0.172333	0.166	0.166222	0.00346588	0.288	0.274	0.254	0.272	0.00986577	7.49	3.9499	8.78	6.73997	1.44388	4.15	1.38743	5.14667	3.56137	1.1244		260	0.140333	0.139	0.189	0.156111	0.0164489	0.263667	0.266667	0.263333	0.264556	0.00105993	3.11667	4.08569	3.60118	3.60118	0.279732	-2.06333	-4.22684	-3.14509	-3.14509	0.624551		260	0.168	0.169667	0.156	0.164556
	265	0.165333	0.178	0.171333	0.171556	0.00365824	0.301667	0.284333	0.264333	0.283444	0.0107864	7.67667	3.85821	8.7	6.74496	1.4733	4.03667	1.38641	5.43	3.61769	1.18593		265	0.145333	0.142667	0.196	0.161333	0.0173504	0.274	0.278333	0.274333	0.275556	0.00139222	3.25333	3.96704	3.61019	3.61019	0.206029	-2.20333	-4.28763	-3.24548	-3.24548	0.601685		265	0.173	0.176	0.161333	0.170111
	270	0.170333	0.183667	0.176667	0.176889	0.00385061	0.314333	0.296	0.275	0.295111	0.0113633	8.27667	4.4671	8.91667	7.22015	1.38886	3.63667	1.17271	5.38667	3.39868	1.22227		270	0.148667	0.147667	0.203667	0.166667	0.0185023	0.282667	0.288667	0.284667	0.285333	0.00176383	3.57667	4.45657	4.01662	4.01662	0.254006	-2.43667	-4.56555	-3.50111	-3.50111	0.614557		270	0.178667	0.181333	0.167333	0.175778
	275	0.176667	0.190333	0.183	0.183333	0.00394875	0.327333	0.307	0.287333	0.307222	0.0115475	7.75333	4.45602	9.02667	7.07867	1.36187	3.72333	1.12286	5.62	3.48873	1.3035		275	0.153667	0.152333	0.209667	0.171889	0.0188928	0.295667	0.301	0.295333	0.297333	0.00183586	3.00333	4.39838	3.70086	3.70086	0.402715	-2.64667	-4.89003	-3.76835	-3.76835	0.647602		275	0.185	0.187	0.173667	0.181889
	280	0.182	0.195333	0.187333	0.188222	0.00387458	0.339333	0.317667	0.298	0.318333	0.0119366	8.07	4.95755	9.10667	7.37807	1.24671	3.52333	1.03069	5.42	3.32467	1.27097		280	0.156667	0.156	0.219333	0.177333	0.0210009	0.305667	0.313	0.306	0.308222	0.00239083	3.01667	4.75407	3.88537	3.88537	0.501545	-2.66333	-5.10536	-3.88435	-3.88435	0.704952		280	0.189667	0.192	0.178333	0.186667
	285	0.188667	0.201333	0.192333	0.194111	0.00376304	0.352667	0.329667	0.309333	0.330556	0.0125171	8.28667	5.01355	9.44667	7.5823	1.32731	3.44	1.02655	5.51667	3.32774	1.2974		285	0.161333	0.16	0.226333	0.182556	0.0218923	0.316333	0.325	0.317667	0.319667	0.0026943	3.22	4.40891	3.81446	3.81446	0.34321	-2.99	-5.33903	-4.16452	-4.16452	0.678107		285	0.195667	0.196667	0.183	0.191778
	290	0.194667	0.207	0.196333	0.199333	0.00386341	0.364	0.340333	0.319333	0.341222	0.0129018	8.70667	5.48555	9.73	7.97407	1.27885	3.56	0.987586	5.52667	3.35808	1.3142		290	0.165667	0.163333	0.233667	0.187556	0.0230654	0.328667	0.335667	0.328	0.330778	0.00245201	3.58333	4.98275	4.28304	4.28304	0.403976	-2.98	-5.62556	-4.30278	-4.30278	0.763707		290	0.200333	0.201	0.187667	0.196333
	295	0.200667	0.212	0.200333	0.204333	0.00383454	0.376333	0.351333	0.33	0.352556	0.0133892	9.21	5.64925	9.81667	8.2253	1.29988	3.75333	1.07143	5.75	3.52492	1.35541		295	0.169	0.167333	0.24	0.192111	0.0239493	0.342333	0.347	0.338667	0.342667	0.00241139	3.94333	4.79741	4.37037	4.37037	0.246552	-3.23	-5.94382	-4.58691	-4.58691	0.783414		295	0.205333	0.206	0.190667	0.200667
	300	0.205667	0.217	0.203333	0.208667	0.00422076	0.386667	0.361667	0.34	0.362778	0.013483	9.17333	5.71438	9.94	8.27591	1.29974	3.45333	1.06711	5.88667	3.46904	1.39131		300	0.173667	0.170667	0.245667	0.196667	0.0245153	0.355	0.358	0.349	0.354	0.00264575	3.96667	5.11614	4.5414	4.5414	0.331824	-3.47333	-5.98231	-4.72782	-4.72782	0.72428		300	0.210333	0.211333	0.194667	0.205444
	305	0.211333	0.222333	0.207	0.213556	0.00456368	0.397667	0.373	0.349667	0.373444	0.0138582	9.72	5.91846	10.24	8.62615	1.36214	3.75333	0.815302	5.84667	3.47177	1.45924		305	0.178	0.173667	0.25	0.200556	0.0247538	0.368667	0.369	0.359333	0.365667	0.00316813	4.02667	5.06045	4.54356	4.54356	0.298429	-3.65667	-6.38999	-5.02333	-5.02333	0.789043		305	0.215667	0.216	0.198	0.209889
	310	0.216333	0.227333	0.210333	0.218	0.00497773	0.407667	0.384333	0.360667	0.384222	0.0135678	9.83333	5.98095	10.66	8.82476	1.44179	3.84	0.939856	6.32	3.69995	1.55469		310	0.182	0.176333	0.257333	0.205222	0.0261069	0.381667	0.381667	0.369333	0.377556	0.00411111	4.07	5.37951	4.72475	4.72475	0.378023	-3.93667	-6.6129	-5.27478	-5.27478	0.772562		310	0.219333	0.219667	0.202	0.213667
	315	0.220667	0.233333	0.213	0.222333	0.00592859	0.417333	0.396667	0.369667	0.394556	0.0138006	10.1233	6.17461	10.73	9.00931	1.42813	4.00333	0.8607	6.54667	3.80357	1.64443		315	0.186667	0.179	0.261667	0.209111	0.0263708	0.393667	0.392	0.379	0.388222	0.00463614	4.21	5.37481	4.7924	4.7924	0.336251	-3.98	-6.73708	-5.35854	-5.35854	0.795899		315	0.224333	0.223	0.205	0.217444
	320	0.226	0.236667	0.217	0.226556	0.00568407	0.426333	0.408	0.379333	0.404556	0.0136766	10.62	6.54479	10.7333	9.29937	1.37768	4.06333	0.768818	6.77333	3.86849	1.73609		320	0.190667	0.182333	0.268	0.213667	0.027273	0.407	0.402667	0.389333	0.399667	0.00531594	4.41667	5.39004	4.90335	4.90335	0.280989	-4.46	-7.115	-5.7875	-5.7875	0.766433		320	0.229	0.227333	0.208	0.221444
	325	0.230333	0.241	0.220333	0.230556	0.00596699	0.435333	0.419	0.388333	0.414222	0.0137764	10.71	6.41401	11.09	9.40467	1.49935	4.21	0.605475	6.77333	3.86294	1.78894		325	0.193667	0.185	0.273333	0.217333	0.0281116	0.419667	0.413333	0.397667	0.410222	0.00653858	4.39333	5.8501	5.12171	5.12171	0.420531	-4.52667	-7.33607	-5.93137	-5.93137	0.811006		325	0.233333	0.232333	0.212	0.225889
	330	0.236	0.247	0.222333	0.235111	0.00713451	0.446333	0.429	0.395	0.423444	0.0150768	10.9833	7.04037	11.2033	9.74235	1.35248	4.17	0.449802	7.38333	4.00105	2.00332		330	0.199	0.188667	0.276	0.221222	0.0275509	0.432333	0.424667	0.406667	0.421222	0.00760685	4.35667	6.02655	5.19161	5.19161	0.482054	-4.85	-7.68726	-6.26863	-6.26863	0.819046		330	0.238333	0.237667	0.213667	0.229889
	335	0.239	0.251	0.225667	0.238556	0.00731648	0.452667	0.437	0.401667	0.430444	0.0150829	11.0267	6.82421	11.4767	9.77585	1.48153	4.63667	0.613263	7.64667	4.29887	2.03738		335	0.202	0.19	0.281	0.224333	0.0285443	0.442333	0.435333	0.414667	0.430778	0.00830514	4.4	5.79516	5.09758	5.09758	0.402748	-4.93	-8.0858	-6.5079	-6.5079	0.911		335	0.241667	0.242333	0.216	0.233333
	340	0.244667	0.253333	0.227667	0.241889	0.00753838	0.460667	0.443	0.408	0.437222	0.0154756	11.0633	7.10832	11.6133	9.92833	1.41891	4.93	0.528922	8.14	4.53297	2.20608		340	0.205667	0.192	0.284667	0.227444	0.0288818	0.451333	0.444	0.423667	0.439667	0.00827535	4.39667	5.87326	5.13496	5.13496	0.426255	-5.09667	-8.36011	-6.72839	-6.72839	0.942074		340	0.245333	0.245333	0.219	0.236556
	345	0.249	0.258333	0.230333	0.245889	0.00823123	0.466	0.448333	0.412	0.442111	0.0158959	11.31	7.00217	11.99	10.1007	1.56166	5.10667	0.97066	8.35667	4.81133	2.13726		345	0.208	0.194667	0.29	0.230889	0.0298051	0.459667	0.453667	0.431	0.448111	0.00872912	4.6	5.7614	5.1807	5.1807	0.335267	-5.29667	-8.53465	-6.91566	-6.91566	0.934724		345	0.249667	0.25	0.221667	0.240444
	350	0.253	0.261	0.234	0.249333	0.00800694	0.470333	0.452333	0.415667	0.446111	0.0160847	11.4767	7.12815	11.7	10.1016	1.48813	5.5	0.889988	8.44	4.94333	2.1972		350	0.211667	0.196	0.293333	0.233667	0.0301742	0.465	0.461667	0.439333	0.455333	0.00805766	4.63333	6.02847	5.3309	5.3309	0.40274	-5.35333	-9.04362	-7.19848	-7.19848	1.06529		350	0.252333	0.252333	0.226	0.243556
	355	0.256	0.264333	0.236333	0.252222	0.00830068	0.471333	0.459	0.417333	0.449222	0.0163371	11.5833	7.32109	11.8433	10.2493	1.466	5.74667	0.757106	9.23333	5.2457	2.45966		355	0.213333	0.198333	0.294333	0.235333	0.0298161	0.466667	0.469333	0.444667	0.460222	0.00781578	4.67	5.97065	5.32033	5.32033	0.375467	-5.12333	-9.42547	-7.2744	-7.2744	1.24192		355	0.255	0.255667	0.227333	0.246
	360	0.259667	0.269	0.238667	0.255778	0.00896977	0.474333	0.464333	0.421	0.453222	0.0163677	11.8667	7.36806	11.9333	10.3894	1.51077	6.29	0.833703	9.56333	5.56235	2.54616		360	0.217	0.200667	0.300333	0.239333	0.0308623	0.47	0.476	0.449667	0.465222	0.0079683	4.61667	6.20897	5.41282	5.41282	0.459659	-5.14	-9.57788	-7.35894	-7.35894	1.28111		360	0.259667	0.26	0.231	0.250222
	365	0.263	0.272667	0.240667	0.258778	0.00947577	0.476667	0.467	0.423333	0.455667	0.0164057	11.8133	7.51482	12.3067	10.5449	1.52174	6.41	1.07215	9.94667	5.80961	2.57938		365	0.22	0.203	0.301667	0.241556	0.0304536	0.475	0.480667	0.453	0.469556	0.00843786	4.60333	6.2657	5.43452	5.43452	0.479885	-5.48	-9.72883	-7.60442	-7.60442	1.22653		365	0.263333	0.264	0.232333	0.253222
	370	0.266667	0.275333	0.243	0.261667	0.00966283	0.48	0.471	0.429	0.46	0.0157162	12.2367	7.55332	12.27	10.6867	1.5667	6.38333	0.784444	9.92333	5.69704	2.66039		370	0.222	0.203	0.305	0.243333	0.0313174	0.481333	0.483	0.456	0.473444	0.00873548	4.56	6.44429	5.50214	5.50214	0.543947	-5.72333	-9.8486	-7.78597	-7.78597	1.19086		370	0.266667	0.265667	0.234	0.255444
	375	0.269667	0.279	0.245	0.264556	0.0101422	0.482667	0.475	0.433333	0.463667	0.0153273	12.0633	7.6211	12.24	10.6415	1.51105	6.45667	1.15875	10.1567	5.92403	2.61109		375	0.224	0.207333	0.306667	0.246	0.0307125	0.486667	0.487667	0.458333	0.477556	0.00961545	4.75667	6.38012	5.56839	5.56839	0.468651	-5.89	-9.9016	-7.8958	-7.8958	1.15805		375	0.270667	0.269	0.236333	0.258667
	380	0.271	0.282	0.247	0.266667	0.0103333	0.485333	0.478333	0.436667	0.466778	0.0151906	12.22	8.12948	12.2167	10.8554	1.36295	6.39	1.30563	10.19	5.96188	2.57362		380	0.226	0.208333	0.312333	0.248889	0.0321296	0.492333	0.492333	0.461333	0.482	0.0103333	4.53667	6.42113	5.4789	5.4789	0.543998	-6.18	-10.2102	-8.19511	-8.19511	1.16342		380	0.273333	0.271333	0.237333	0.260667
	385	0.275333	0.285667	0.248333	0.269778	0.0111294	0.487667	0.481667	0.438	0.469111	0.0156517	12.08	7.63079	12.6067	10.7725	1.57819	6.42667	1.00245	10.28	5.90304	2.69097		385	0.228	0.210667	0.314667	0.251111	0.0321693	0.498	0.496	0.465333	0.486444	0.0105713	4.57667	6.34617	5.46142	5.46142	0.510811	-6.45667	-10.3603	-8.4085	-8.4085	1.12689		385	0.277	0.274667	0.238	0.263222
	390	0.276667	0.287667	0.25	0.271444	0.0111825	0.487333	0.483333	0.44	0.470222	0.0151552	12.2833	7.75766	12.81	10.9503	1.60356	6.44667	1.12349	10.5067	6.02561	2.71686		390	0.229667	0.211333	0.317667	0.252889	0.0328184	0.504	0.501333	0.47	0.491778	0.0109161	4.3	6.22441	5.2622	5.2622	0.555528	-7.00667	-10.6021	-8.80436	-8.80436	1.0379		390	0.280333	0.277	0.240333	0.265889
	395	0.279	0.291	0.252333	0.274111	0.0114266	0.488667	0.483	0.441667	0.471111	0.0148128	12.35	8.00876	12.7533	11.0374	1.51877	6.45333	1.5251	11.02	6.33281	2.7416		395	0.230667	0.214	0.318333	0.254333	0.0323597	0.510333	0.507	0.474	0.497111	0.0115956	4.64	6.48529	5.56264	5.56264	0.532688	-7.19	-10.9518	-9.07092	-9.07092	1.08595		395	0.283333	0.279	0.241333	0.267889
	400	0.281667	0.293333	0.254667	0.276556	0.0114509	0.489333	0.483667	0.443	0.472	0.014592	12.6267	7.88227	13	11.1696	1.64722	6.39667	1.23331	11.3133	6.31444	2.91014		400	0.232667	0.215	0.322667	0.256778	0.0333369	0.516667	0.512	0.479333	0.502667	0.0117442	4.28667	6.41014	5.3484	5.3484	0.612993	-7.66333	-11.437	-9.55016	-9.55016	1.08936		400	0.286333	0.281333	0.242667	0.270111
	405	0.283333	0.296	0.257	0.278778	0.0114864	0.492	0.482333	0.444667	0.473	0.0144389	12.58	7.8747	12.91	11.1216	1.62623	6.06667	1.58562	12.04	6.5641	3.02815		405	0.233333	0.215333	0.324	0.257556	0.0336261	0.521333	0.518	0.484333	0.507889	0.011817	4.42	6.55291	5.48646	5.48646	0.615718	-7.95	-11.557	-9.75349	-9.75349	1.04124		405	0.290333	0.284	0.243667	0.272667
	410	0.285667	0.298333	0.258667	0.280889	0.0116973	0.492333	0.482667	0.446667	0.473889	0.0138942	12.75	8.24691	13.2367	11.4112	1.58837	6.03	1.23003	12.4233	6.56112	3.24212		410	0.234333	0.217333	0.326333	0.259333	0.0338575	0.525	0.523667	0.489333	0.512667	0.011673	4.71667	6.86341	5.79004	5.79004	0.619712	-8.28333	-11.9459	-10.1146	-10.1146	1.05729		410	0.291667	0.286333	0.245333	0.274444
	415	0.287	0.301333	0.261	0.283111	0.0118045	0.494667	0.482667	0.449	0.475444	0.0136685	12.6233	8.18654	13.3867	11.3988	1.6212	6.05667	1.33849	12.94	6.77839	3.36845		415	0.236333	0.218333	0.329	0.261222	0.0342849	0.529667	0.529667	0.494667	0.518	0.0116667	4.59	6.78712	5.68856	5.68856	0.634254	-8.56	-12.565	-10.5625	-10.5625	1.15613		415	0.293667	0.289	0.246333	0.276333
	420	0.288333	0.305333	0.263667	0.285778	0.0120958	0.495667	0.484667	0.452	0.477444	0.0131125	12.78	8.19544	13.3467	11.4407	1.63086	6.23667	0.988449	13.7033	6.97615	3.68905		420	0.238	0.22	0.335333	0.264444	0.0358233	0.533667	0.536	0.500667	0.523444	0.0114088	4.56667	6.86198	5.71432	5.71432	0.6626	-8.68667	-13.1785	-10.9326	-10.9326	1.29669		420	0.296	0.291333	0.248333	0.278556
	425	0.29	0.307667	0.264667	0.287444	0.0124786	0.497333	0.485667	0.453667	0.478889	0.0130531	12.5967	8.16908	13.54	11.4352	1.65563	5.83333	1.13959	13.8667	6.94653	3.71591		425	0.238667	0.221	0.333	0.264222	0.034765	0.539	0.541667	0.504333	0.528333	0.0120247	4.30667	6.40772	5.3572	5.3572	0.606523	-9.03333	-13.2283	-11.1308	-11.1308	1.21097		425	0.298	0.293333	0.248667	0.28
	430	0.291667	0.310333	0.266667	0.289556	0.0126496	0.499333	0.485	0.456	0.480111	0.0127459	12.92	7.80163	13.4633	11.395	1.80351	5.97667	0.924536	14.1367	7.01262	3.84903		430	0.24	0.222	0.337	0.266333	0.0357134	0.542333	0.548667	0.507667	0.532889	0.0127429	4.62	6.77938	5.69969	5.69969	0.623359	-9.02	-13.8932	-11.4566	-11.4566	1.40678		430	0.300667	0.294333	0.249667	0.281556
	435	0.293333	0.313	0.269333	0.291889	0.0126262	0.500333	0.487333	0.459	0.482222	0.0122025	12.7	8.46747	13.6833	11.6169	1.60011	6.04333	0.397646	14.8567	7.09922	4.20722		435	0.242333	0.222667	0.341	0.268667	0.0366096	0.547333	0.554	0.513333	0.538222	0.0125924	4.08	6.9883	5.53415	5.53415	0.839553	-9.43667	-14.5255	-11.9811	-11.9811	1.46901		435	0.301	0.297667	0.252333	0.283667
	440	0.294667	0.316333	0.271667	0.294222	0.0128961	0.501333	0.488	0.461667	0.483667	0.011654	13	8.24918	13.7567	11.6686	1.72362	6.23333	0.68865	14.9833	7.30177	4.16096		440	0.242	0.225	0.342333	0.269778	0.0366082	0.551667	0.558667	0.516	0.542111	0.013211	4.52333	6.6453	5.58431	5.58431	0.612558	-9.34	-14.5782	-11.9591	-11.9591	1.51214		440	0.303667	0.298667	0.254333	0.285556
	445	0.297	0.317667	0.272	0.295556	0.0132026	0.503333	0.490667	0.463667	0.485889	0.0116973	12.9767	8.24306	13.96	11.7266	1.76474	6.14	0.534232	15.1467	7.27363	4.25616		445	0.244333	0.226	0.345	0.271778	0.0369917	0.555333	0.563	0.519	0.545778	0.0135706	4.6	6.7648	5.6824	5.6824	0.624923	-9.21	-14.6105	-11.9103	-11.9103	1.55899		445	0.304333	0.301	0.254333	0.286556
	450	0.298667	0.32	0.275	0.297889	0.0129962	0.504333	0.492333	0.465333	0.487333	0.0115326	12.7	8.19587	14.0833	11.6597	1.77737	6.13333	0.201304	15.6633	7.33266	4.5036		450	0.245667	0.226667	0.348	0.273444	0.0376791	0.56	0.567	0.522333	0.549778	0.0138702	4.2	6.95819	5.57909	5.57909	0.79622	-9.39667	-15.0881	-12.2424	-12.2424	1.64297		450	0.306667	0.303333	0.256667	0.288889
	455	0.300667	0.321667	0.275	0.299111	0.0134939	0.506667	0.494667	0.466	0.489111	0.0120636	13.1567	8.36789	14.0933	11.8726	1.77311	6.22	0.0868173	15.9467	7.41783	4.61735		455	0.248333	0.228	0.35	0.275444	0.0377371	0.564333	0.572	0.523	0.553111	0.0152174	4.5	6.95488	5.72744	5.72744	0.708663	-9.36667	-15.2889	-12.3278	-12.3278	1.7096		455	0.309333	0.302667	0.257	0.289667
	460	0.301	0.325	0.277333	0.301111	0.0137603	0.505333	0.499	0.466333	0.490222	0.0120836	13.2433	7.82046	13.94	11.6679	1.93422	6.86667	0.31702	16.2567	7.81345	4.62567		460	0.248333	0.228667	0.349	0.275333	0.0372683	0.565333	0.578	0.523667	0.555667	0.0164125	4.48	6.95399	5.717	5.717	0.71418	-9.01667	-15.3872	-12.202	-12.202	1.83903		460	0.309667	0.305	0.257333	0.290667
	465	0.303333	0.329333	0.280667	0.304444	0.0140598	0.506333	0.504	0.467333	0.492556	0.0126291	13.28	8.20189	14.35	11.944	1.89636	7.10667	-0.754303	16.5433	7.6319	5.0003		465	0.249667	0.229667	0.354667	0.278	0.0387657	0.568	0.583667	0.526333	0.559333	0.0171086	4.50333	6.89426	5.6988	5.6988	0.690202	-8.82667	-15.8428	-12.3347	-12.3347	2.02538		465	0.310667	0.307	0.260333	0.292667
	470	0.304667	0.332	0.282667	0.306444	0.014269	0.507	0.508667	0.467333	0.494333	0.0135086	13.1	8.11824	14.0167	11.745	1.83257	7.23	-0.87854	16.99	7.78049	5.16554		470	0.250333	0.23	0.356	0.278778	0.0390547	0.570667	0.588333	0.526333	0.561778	0.0184414	4.48333	7.19308	5.83821	5.83821	0.782236	-8.91667	-15.8132	-12.3649	-12.3649	1.99085		470	0.312	0.307667	0.261	0.293556
	475	0.305667	0.334	0.283333	0.307667	0.0146604	0.507667	0.513333	0.465333	0.495444	0.0151442	13.4167	7.96496	14.49	11.9572	2.02003	7.65333	-1.42478	16.9233	7.7173	5.29674		475	0.251	0.231333	0.358333	0.280222	0.039466	0.572	0.592	0.526	0.563333	0.0195391	4.62667	6.96244	5.79455	5.79455	0.67428	-8.62333	-16.3435	-12.4834	-12.4834	2.22863		475	0.313333	0.311667	0.261667	0.295556
	480	0.308667	0.337	0.284	0.309889	0.015312	0.508	0.518333	0.464	0.496778	0.0166581	13.1867	8.25209	14.67	12.0363	1.93993	7.66	-1.81692	17.7067	7.84992	5.63677		480	0.253667	0.232333	0.359667	0.281889	0.0393735	0.574333	0.595333	0.526333	0.565333	0.0204206	4.77667	7.17823	5.97745	5.97745	0.693271	-8.73667	-16.2369	-12.4868	-12.4868	2.16512		480	0.316333	0.312667	0.262333	0.297111
	485	0.310667	0.341	0.286	0.312556	0.0159052	0.507667	0.521333	0.464667	0.497889	0.0170732	13.6567	7.63351	14.6	11.9634	2.182	7.81	-2.04182	17.5067	7.75828	5.64322		485	0.254667	0.232667	0.362667	0.283333	0.0401719	0.574333	0.599667	0.527333	0.567111	0.0211908	5.14	6.92568	6.03284	6.03284	0.515482	-9.11333	-16.3316	-12.7225	-12.7225	2.08373		485	0.317333	0.314	0.263667	0.298333
	490	0.311333	0.342333	0.287667	0.313778	0.0158282	0.506667	0.524333	0.462333	0.497778	0.0184414	13.4	7.97544	15.03	12.1351	2.13242	8.34	-2.14878	17.9933	8.06152	5.81619		490	0.255	0.234	0.365	0.284667	0.0406216	0.575333	0.600667	0.525	0.567	0.0222369	4.81667	6.97155	5.89411	5.89411	0.622061	-8.61333	-16.0247	-12.319	-12.319	2.13948		490	0.317667	0.316667	0.264667	0.299667
	495	0.312333	0.345667	0.289333	0.315778	0.016353	0.507667	0.526333	0.462	0.498667	0.0191088	13.5367	7.89588	14.8167	12.0831	2.12595	8.38667	-2.15528	18.2633	8.16491	5.89539		495	0.256333	0.235	0.366	0.285778	0.0405811	0.576	0.601333	0.524	0.567111	0.0227623	4.88667	6.98805	5.93736	5.93736	0.606618	-8.61	-15.855	-12.2325	-12.2325	2.09146		495	0.318	0.316	0.265	0.299667
	500	0.314	0.347333	0.291	0.317444	0.016353	0.508	0.529	0.461333	0.499444	0.0199966	13.3067	8.00808	15.26	12.1916	2.16642	8.31333	-2.63723	18.7667	8.14759	6.17933		500	0.257333	0.236	0.368667	0.287333	0.0411303	0.576	0.602667	0.524667	0.567778	0.0228889	4.75667	7.12496	5.94081	5.94081	0.683668	-8.78333	-15.8901	-12.3367	-12.3367	2.05153		500	0.319667	0.317667	0.266333	0.301222
	505	0.315333	0.351	0.292	0.319444	0.0171554	0.508667	0.530333	0.460333	0.499778	0.0206902	13.5833	7.81858	15.1367	12.1795	2.2261	8.15667	-2.35609	18.75	8.18352	6.09282		505	0.257667	0.236667	0.371333	0.288556	0.0418305	0.575333	0.604333	0.524	0.567889	0.0234871	5.08	7.49968	6.28984	6.28984	0.698502	-9.11333	-16.0398	-12.5766	-12.5766	1.99949		505	0.321667	0.319	0.267667	0.302778
	510	0.314	0.354667	0.293	0.320556	0.0181009	0.507333	0.532	0.459333	0.499556	0.0213345	13.53	7.9367	15.0733	12.18	2.16793	8.15667	-2.26331	18.82	8.23779	6.08636		510	0.257	0.237333	0.373	0.289111	0.0423269	0.573	0.606	0.524667	0.567889	0.0236176	4.85333	7.54476	6.19905	6.19905	0.776947	-9.28333	-15.5025	-12.3929	-12.3929	1.79532		510	0.321667	0.32	0.267667	0.303111
	515	0.317333	0.357	0.294333	0.322889	0.0183023	0.509667	0.532333	0.459667	0.500556	0.021466	13.7767	7.78431	15.1467	12.2359	2.26065	8.65667	-2.43964	19.36	8.52568	6.29335		515	0.258667	0.238667	0.374333	0.290556	0.0422849	0.576	0.608333	0.524	0.569444	0.0245646	5.12333	7.07428	6.09881	6.09881	0.563189	-8.99667	-15.6369	-12.3168	-12.3168	1.91688		515	0.323667	0.322333	0.269	0.305
	520	0.318667	0.36	0.297333	0.325333	0.0183948	0.510333	0.534333	0.460333	0.501667	0.021797	13.6933	7.86041	15.1733	12.2424	2.23224	8.38	-2.03434	19.5333	8.62633	6.22727		520	0.259	0.238667	0.377667	0.291778	0.0433437	0.574333	0.608	0.525	0.569111	0.0241019	4.99333	7.53028	6.26181	6.26181	0.732353	-9.15667	-15.3606	-12.2586	-12.2586	1.79092		520	0.324667	0.323333	0.271	0.306333
	525	0.320333	0.362333	0.298667	0.327111	0.0186888	0.512333	0.535667	0.459667	0.502556	0.0224774	13.59	7.66469	15.2733	12.176	2.30741	8.36	-1.63778	19.6733	8.79852	6.1559		525	0.26	0.239667	0.38	0.293222	0.0437841	0.574667	0.610333	0.525	0.57	0.0247439	5.35667	7.30501	6.33084	6.33084	0.562439	-9.1	-15.1924	-12.1462	-12.1462	1.75873		525	0.326	0.325333	0.272333	0.307889
	530	0.32	0.366667	0.299	0.328556	0.0199966	0.514	0.537	0.460667	0.503889	0.022608	14.0667	7.83616	15.43	12.4443	2.33743	8.32	-1.84085	19.97	8.81638	6.30114		530	0.260333	0.24	0.382	0.294111	0.0443347	0.574667	0.612	0.525	0.570556	0.0251987	5.02	7.51172	6.26586	6.26586	0.719299	-9.25667	-15.4238	-12.3402	-12.3402	1.78029		530	0.327333	0.326	0.273	0.308778
	535	0.321	0.369	0.300333	0.330111	0.0203391	0.515667	0.538333	0.460333	0.504778	0.0231655	14.13	7.86866	15.49	12.4962	2.34685	8.28	-1.98774	20.27	8.85409	6.43167		535	0.260667	0.241333	0.383667	0.295222	0.044573	0.574333	0.613333	0.525	0.570889	0.0255577	5.11	7.54101	6.3255	6.3255	0.701771	-9.13667	-15.5312	-12.334	-12.334	1.84596		535	0.328333	0.328667	0.274	0.310333
	540	0.320667	0.372333	0.301333	0.331444	0.0211925	0.518	0.539667	0.461667	0.506444	0.0232461	13.6567	7.56042	15.57	12.2624	2.41498	7.70667	-1.94934	20.04	8.59911	6.36344		540	0.261	0.242333	0.386	0.296444	0.0451008	0.574	0.614	0.525667	0.571222	0.0255374	5.04333	7.49309	6.26821	6.26821	0.707185	-9.48	-15.339	-12.4095	-12.4095	1.69135		540	0.329	0.33	0.274	0.311
	545	0.32	0.374333	0.301667	0.332	0.0218183	0.520667	0.540667	0.462333	0.507889	0.0234981	14.23	7.75443	15.75	12.5781	2.45145	7.25667	-1.91027	20.5067	8.61769	6.5069		545	0.261333	0.244	0.388333	0.297889	0.0454982	0.575	0.614	0.527	0.572	0.0251595	5.34	7.64739	6.4937	6.4937	0.666087	-9.82	-15.4049	-12.6124	-12.6124	1.61221		545	0.330333	0.332	0.275333	0.312556
	550	0.320333	0.378	0.302667	0.333667	0.0227458	0.525333	0.542333	0.464	0.510556	0.0237895	14.38	7.41951	15.7	12.4998	2.56859	6.89	-2.12896	20.3133	8.35813	6.51999		550	0.261333	0.244	0.39	0.298444	0.0460504	0.575667	0.613667	0.527333	0.572222	0.0249817	5.35	7.26156	6.30578	6.30578	0.551819	-9.59333	-15.4279	-12.5106	-12.5106	1.6843		550	0.331	0.331667	0.277	0.313222
	555	0.321333	0.382	0.304	0.335778	0.0236466	0.528667	0.545	0.463333	0.512333	0.0249496	14.34	7.34708	16.0567	12.5812	2.66359	6.51333	-1.73529	20.73	8.50268	6.56101		555	0.261667	0.246	0.392333	0.3	0.0463877	0.575	0.615	0.527667	0.572556	0.0252406	5.19	7.35913	6.27457	6.27457	0.626175	-9.73667	-14.8801	-12.3084	-12.3084	1.4848		555	0.331667	0.335667	0.277333	0.314889
	560	0.322667	0.383333	0.304	0.336667	0.0239475	0.531	0.545333	0.464333	0.513556	0.0249565	14.64	7.408	16.1033	12.7171	2.68796	6.21667	-1.77949	20.48	8.30572	6.5101		560	0.262333	0.245667	0.393333	0.300444	0.046693	0.576333	0.614667	0.527333	0.572778	0.0252736	5.24333	7.83494	6.53913	6.53913	0.748131	-9.92667	-14.8247	-12.3757	-12.3757	1.41394		560	0.333	0.336	0.277	0.315333
	565	0.324	0.386333	0.305667	0.338667	0.0244139	0.535667	0.548	0.466667	0.516778	0.0253072	14.4467	7.45945	16.1867	12.6976	2.6668	6.62667	-1.57444	20.31	8.45408	6.38323		565	0.263	0.247333	0.396333	0.302222	0.0472724	0.576333	0.616333	0.528333	0.573667	0.0254384	5.36	7.5347	6.44735	6.44735	0.627782	-9.54667	-14.9679	-12.2573	-12.2573	1.56496		565	0.334	0.338667	0.278333	0.317
	570	0.325	0.389667	0.306333	0.340333	0.0252484	0.537667	0.550667	0.466	0.518111	0.0263244	14.3	7.39965	16.2567	12.6521	2.68628	6.32667	-1.79129	20.9867	8.50735	6.66522		570	0.263333	0.247667	0.398	0.303	0.0477148	0.577333	0.617	0.529333	0.574556	0.0253453	5.08667	7.70592	6.39629	6.39629	0.756114	-9.65333	-14.9419	-12.2976	-12.2976	1.52667		570	0.335333	0.340333	0.279	0.318222
	575	0.325667	0.393667	0.307333	0.342222	0.026261	0.542	0.552	0.467667	0.520556	0.0266015	14.59	7.54452	16.43	12.8548	2.70777	5.91	-1.61747	21.35	8.54751	6.76002		575	0.263667	0.248667	0.400667	0.304333	0.0483609	0.579333	0.618	0.529333	0.575556	0.0256655	5.19333	7.91138	6.55236	6.55236	0.784632	-9.79	-14.7456	-12.2678	-12.2678	1.43056		575	0.335667	0.339667	0.280667	0.318667
	580	0.325667	0.395	0.307667	0.342778	0.0266231	0.544333	0.555333	0.466	0.521889	0.0281243	14.45	7.45225	16.4733	12.7919	2.73295	5.77	-1.79256	21.7867	8.58804	6.95104		580	0.263667	0.249667	0.402333	0.305222	0.0487235	0.578333	0.618	0.53	0.575444	0.0254444	5.16	7.81375	6.48688	6.48688	0.766072	-9.85667	-14.3714	-12.114	-12.114	1.30329		580	0.337667	0.342	0.280667	0.320111
	585	0.326667	0.396667	0.308	0.343778	0.0269879	0.548667	0.556667	0.467	0.524111	0.0286488	14.56	7.41621	16.6467	12.8743	2.79473	5.18333	-1.98082	21.4633	8.22195	6.93618		585	0.264	0.249333	0.404	0.305778	0.0492933	0.579	0.618	0.530333	0.575778	0.0253584	5.37333	7.82779	6.60056	6.60056	0.708541	-10.1333	-14.4999	-12.3166	-12.3166	1.26052		585	0.338667	0.341333	0.281333	0.320444
	590	0.325667	0.400333	0.309333	0.345111	0.0280108	0.552	0.561	0.468667	0.527222	0.0293928	14.95	7.49756	16.62	13.0225	2.80423	5.22667	-1.77328	21.6633	8.37224	6.94597		590	0.264	0.251333	0.405333	0.306889	0.0493579	0.580667	0.619333	0.530667	0.576889	0.0256655	5.4	7.94813	6.67406	6.67406	0.735581	-9.93667	-14.4243	-12.1805	-12.1805	1.29546		590	0.339667	0.341333	0.282	0.321
	595	0.327667	0.403667	0.310667	0.347333	0.028591	0.556	0.563333	0.47	0.529778	0.0299638	14.7667	7.5202	16.7467	13.0112	2.80435	4.67667	-1.69793	21.9833	8.32069	7.07483		595	0.264667	0.251667	0.406333	0.307556	0.0495313	0.58	0.62	0.531667	0.577222	0.0255374	5.13	7.99638	6.56319	6.56319	0.827452	-9.80667	-14.3015	-12.0541	-12.0541	1.29756		595	0.34	0.341667	0.283	0.321556
	600	0.327333	0.407333	0.311	0.348556	0.0297647	0.559	0.565333	0.47	0.531444	0.0307766	15.2567	7.2679	16.59	13.0382	2.9107	4.40333	-1.74002	22.23	8.29777	7.18831		600	0.265667	0.252667	0.409333	0.309222	0.050196	0.582667	0.620333	0.532667	0.578556	0.0253905	5.22	7.78021	6.5001	6.5001	0.739068	-10.3033	-14.177	-12.2401	-12.2401	1.11822		600	0.341	0.342	0.283	0.322
	605	0.328667	0.409	0.311	0.349556	0.0301566	0.563667	0.567	0.471333	0.534	0.0313481	15.11	7.33109	16.9167	13.1193	2.9407	4.37667	-1.88635	22.3933	8.29455	7.27755		605	0.265667	0.253667	0.410333	0.309889	0.0503415	0.584	0.621333	0.532333	0.579222	0.0258029	5.06	8.06182	6.56091	6.56091	0.866552	-10.14	-14.1937	-12.1668	-12.1668	1.1702		605	0.342333	0.342667	0.284333	0.323111
	610	0.329667	0.410667	0.313333	0.351222	0.0300939	0.568	0.570333	0.472333	0.536889	0.0322848	14.9633	7.40897	16.5667	12.9797	2.82354	4.36	-1.65048	22.2767	8.32873	7.18657		610	0.265667	0.254667	0.412667	0.311	0.0509324	0.584667	0.622	0.533667	0.580111	0.0256012	4.95	7.73377	6.34189	6.34189	0.803606	-10.02	-13.9793	-11.9996	-11.9996	1.14295		610	0.343	0.344333	0.285667	0.324333
	615	0.331667	0.413	0.313333	0.352667	0.0306274	0.571667	0.573	0.474	0.539556	0.03278	14.96	7.57487	17.08	13.205	2.8808	4.32667	-1.76714	22.1633	8.24095	7.18002		615	0.267333	0.255333	0.415	0.312556	0.0513392	0.586	0.623333	0.534667	0.581333	0.025702	5.07667	7.72475	6.40071	6.40071	0.764436	-10.1633	-13.8619	-12.0126	-12.0126	1.06768		615	0.344333	0.347333	0.286333	0.326
	620	0.333	0.414667	0.313333	0.353667	0.0310239	0.575667	0.576667	0.475333	0.542556	0.0336124	14.77	7.49709	17.0733	13.1135	2.88584	3.99333	-2.26375	22.3767	8.03542	7.39462		620	0.268	0.255	0.416	0.313	0.0516366	0.586	0.624	0.534667	0.581556	0.0258839	4.92	7.64384	6.28192	6.28192	0.786304	-9.98	-13.8379	-11.9089	-11.9089	1.11367		620	0.344667	0.346667	0.286667	0.326
	625	0.333	0.417667	0.314	0.354889	0.0318645	0.579667	0.577667	0.477333	0.544889	0.0337827	15.0767	7.46862	17.0933	13.2129	2.93053	3.94667	-1.84916	22.0833	8.06028	7.20838		625	0.267667	0.257333	0.417333	0.314111	0.0516972	0.587667	0.625333	0.536	0.583	0.0258937	4.95333	8.13621	6.54477	6.54477	0.918817	-9.61667	-13.3267	-11.4717	-11.4717	1.07099		625	0.346	0.349	0.287667	0.327556
	630	0.334333	0.42	0.315667	0.356667	0.0321219	0.582667	0.580333	0.478	0.547	0.0345066	14.9533	7.25527	17.0967	13.1018	2.988	3.67333	-1.51555	22.5233	8.22704	7.3034		630	0.268667	0.257	0.419667	0.315111	0.0523861	0.589	0.626333	0.536	0.583778	0.0262074	5.08667	8.04749	6.56708	6.56708	0.854716	-9.98333	-13.226	-11.6047	-11.6047	0.936086		630	0.346333	0.349333	0.288	0.327889
	635	0.335	0.425	0.315667	0.358556	0.0336877	0.586	0.582	0.479333	0.549111	0.034908	14.89	7.13032	17.14	13.0534	3.03195	3.74667	-1.54055	22.6267	8.2776	7.33509		635	0.268333	0.257667	0.421333	0.315778	0.0528675	0.590333	0.628333	0.537	0.585222	0.0264892	5.06	8.11049	6.58524	6.58524	0.8806	-9.83333	-13.2019	-11.5176	-11.5176	0.972422		635	0.347	0.349	0.288667	0.328222
	640	0.336	0.426667	0.314667	0.359111	0.0343346	0.592	0.586	0.481	0.553	0.0360416	15.06	7.33156	17.4833	13.2916	3.06104	3.19667	-1.7985	22.6833	8.02717	7.46861		640	0.269333	0.258667	0.423667	0.317222	0.0533112	0.592333	0.630667	0.538333	0.587111	0.0267819	5.23333	8.31578	6.77456	6.77456	0.889825	-10.1	-13.0496	-11.5748	-11.5748	0.851479		640	0.347333	0.350667	0.289333	0.329111
	645	0.337	0.429667	0.315667	0.360778	0.0349907	0.594	0.588	0.482667	0.554889	0.0361526	15.1933	7.30058	17.67	13.388	3.12654	3.46667	-1.41622	22.6667	8.23904	7.35024		645	0.27	0.259333	0.425	0.318111	0.0535331	0.591333	0.632	0.539333	0.587556	0.0268172	5.07	8.14896	6.60948	6.60948	0.888819	-9.93333	-12.9064	-11.4199	-11.4199	0.858261		645	0.348333	0.351667	0.290667	0.330222
	650	0.338	0.430333	0.315667	0.361333	0.0350972	0.597	0.589667	0.485	0.557222	0.0361731	15.1767	7.68037	18.1133	13.6568	3.10613	3.31667	-1.75829	22.7033	8.08724	7.45345		650	0.271	0.259333	0.428	0.319444	0.0543822	0.593	0.631667	0.540667	0.588444	0.026368	5.02	8.30278	6.66139	6.66139	0.947658	-9.57	-12.9057	-11.2378	-11.2378	0.962924		650	0.348667	0.353333	0.291333	0.331111
	655	0.339667	0.432667	0.316	0.362778	0.035606	0.601	0.593333	0.486	0.560111	0.0371216	15.2967	7.29057	17.75	13.4457	3.15802	2.92333	-1.84548	22.87	7.98262	7.56992		655	0.271667	0.259667	0.429667	0.320333	0.0547763	0.596333	0.634667	0.541	0.590667	0.0271873	5.20667	8.17346	6.69006	6.69006	0.856439	-9.77333	-13.0839	-11.4286	-11.4286	0.955668		655	0.35	0.353333	0.292	0.331778
	660	0.340333	0.435	0.316333	0.363889	0.0362243	0.604333	0.595	0.488	0.562444	0.0373196	15.0667	7.41196	18.09	13.5229	3.17766	2.62333	-1.76096	22.67	7.84413	7.5202		660	0.272333	0.261667	0.431667	0.321889	0.0549752	0.599667	0.636	0.542667	0.592778	0.0271623	4.69	8.27815	6.48408	6.48408	1.03581	-10.1833	-12.924	-11.5537	-11.5537	0.791156		660	0.350333	0.354667	0.292667	0.332556
	665	0.341333	0.438667	0.315667	0.365222	0.0374622	0.607	0.599	0.491333	0.565778	0.0372938	15.34	7.57917	17.8367	13.5853	3.08833	2.87	-2.01965	22.67	7.84012	7.5481		665	0.272667	0.263333	0.431333	0.322444	0.0545111	0.599667	0.638333	0.543	0.593667	0.0276834	4.76333	8.35408	6.5587	6.5587	1.03656	-9.88667	-12.7902	-11.3385	-11.3385	0.83819		665	0.35	0.356333	0.293667	0.333333
	670	0.342	0.438	0.315333	0.365111	0.0372486	0.609667	0.6	0.494	0.567889	0.0370497	15.2733	7.65046	18.0033	13.6424	3.09788	3.05333	-1.79792	22.73	7.99514	7.49935		670	0.274	0.263	0.433667	0.323556	0.0551471	0.602333	0.639	0.543667	0.595	0.0277636	4.75667	8.09422	6.42544	6.42544	0.963469	-9.78333	-12.5471	-11.1652	-11.1652	0.797824		670	0.35	0.357	0.293333	0.333444
	675	0.343333	0.44	0.315667	0.366333	0.0376893	0.612667	0.602333	0.496333	0.570444	0.0371754	15.3433	7.57036	18.2133	13.709	3.17918	2.97667	-1.46172	22.4433	7.98609	7.34129		675	0.273333	0.263667	0.434667	0.323889	0.0554591	0.604	0.641333	0.544333	0.596556	0.0282478	5.02333	8.19307	6.6082	6.6082	0.915026	-9.87	-12.5628	-11.2164	-11.2164	0.777346		675	0.351	0.359333	0.293667	0.334667
	680	0.344333	0.44	0.317333	0.367222	0.0372143	0.615	0.605	0.498333	0.572778	0.037334	15.1433	7.65868	17.9033	13.5684	3.06042	2.80667	-1.7296	22.7467	7.94124	7.51764		680	0.275	0.263667	0.436	0.324889	0.0556518	0.604333	0.642667	0.545667	0.597556	0.0282058	4.83333	8.04413	6.43873	6.43873	0.926876	-9.79333	-12.8694	-11.3314	-11.3314	0.887989		680	0.349333	0.358667	0.295333	0.334444
	685	0.345	0.441	0.318667	0.368222	0.0371744	0.617333	0.606667	0.499667	0.574556	0.0375708	15.5933	7.97496	18.2533	13.9405	3.08005	2.68667	-1.86954	22.52	7.77904	7.48691		685	0.275333	0.264333	0.436667	0.325444	0.0557017	0.607	0.644	0.546	0.599	0.0285715	4.94667	8.526	6.73634	6.73634	1.03327	-9.74667	-12.647	-11.1968	-11.1968	0.837243		685	0.351667	0.362667	0.296	0.336778
	690	0.345667	0.444667	0.319	0.369778	0.0382276	0.619	0.609667	0.502667	0.577111	0.0373196	15.13	7.69929	18.1667	13.6653	3.10915	2.61667	-1.62532	23.0433	8.01156	7.61499		690	0.275667	0.265	0.439	0.326556	0.0563065	0.608333	0.645667	0.547	0.600333	0.0287621	4.84667	8.33257	6.58962	6.58962	1.00629	-9.83333	-12.2018	-11.0176	-11.0176	0.683732		690	0.351333	0.364	0.295667	0.337
	695	0.345	0.446667	0.32	0.370556	0.0387338	0.622333	0.613	0.505667	0.580333	0.0374304	15.46	7.91438	18.06	13.8115	3.04257	2.58	-1.69415	22.57	7.81862	7.47818		695	0.276	0.267	0.439667	0.327556	0.0561157	0.609333	0.648	0.547667	0.601667	0.0292163	4.92667	8.48837	6.70752	6.70752	1.02818	-9.69	-12.499	-11.0945	-11.0945	0.81089		695	0.352333	0.365667	0.297333	0.338444
	700	0.346333	0.447667	0.319	0.371	0.039137	0.624333	0.615	0.508667	0.582667	0.037098	15.86	7.97627	18.5233	14.1199	3.16655	2.70333	-1.94217	22.63	7.79706	7.53674		700	0.277333	0.268	0.440667	0.328667	0.0560648	0.611333	0.649333	0.548333	0.603	0.0294524	4.61333	8.32564	6.46949	6.46949	1.07165	-9.60333	-12.5812	-11.0923	-11.0923	0.859643		700	0.353333	0.367333	0.297667	0.339444
	705	0.347333	0.449	0.319	0.371778	0.0394679	0.626	0.618333	0.510667	0.585	0.0372325	16.1467	8.20767	18.0267	14.127	3.00901	2.80667	-1.85554	22.7133	7.88815	7.53378		705	0.277	0.268	0.443333	0.329444	0.0570037	0.611667	0.651333	0.549	0.604	0.0297888	4.80333	8.23125	6.51729	6.51729	0.989553	-9.56333	-12.393	-10.9782	-10.9782	0.81686		705	0.357333	0.368667	0.298333	0.341444
	710	0.346667	0.451	0.319	0.372222	0.0401904	0.628	0.620667	0.512333	0.587	0.0373933	16.2533	7.78993	18.4233	14.1555	3.24386	2.75333	-1.59229	22.57	7.91035	7.4364		710	0.278	0.269	0.444333	0.330444	0.0570037	0.614667	0.652	0.55	0.605556	0.0297952	5	8.27384	6.63692	6.63692	0.945078	-9.4	-12.0316	-10.7158	-10.7158	0.759674		710	0.359667	0.369	0.299	0.342556
	715	0.348667	0.450667	0.318667	0.372667	0.03995	0.630667	0.622	0.515	0.589222	0.0371953	15.8633	8.17484	18.6433	14.2272	3.13077	2.36667	-2.00929	22.7467	7.70135	7.62799		715	0.278667	0.269333	0.446333	0.331444	0.0575076	0.614667	0.653667	0.550333	0.606222	0.0301271	4.56667	8.45736	6.51201	6.51201	1.12315	-9.64667	-12.1699	-10.9083	-10.9083	0.728384		715	0.359333	0.371	0.300333	0.343556
	720	0.35	0.452333	0.319	0.373778	0.0402843	0.633667	0.623667	0.516667	0.591333	0.0374448		8.06748	18.54	13.3037	5.23626		-1.87181	22.74	10.4341	12.3059		720	0.278667	0.269	0.448667	0.332111	0.0583445	0.615	0.656	0.551667	0.607556	0.0303476		8.34677	8.34677	8.34677	0		-12.0259	-12.0259	-12.0259	0		720	0.360333	0.372333	0.3	0.344222
[truncated: 16 more columns]
