# Supplementary material for: Structural basis for higher-order DNA binding by a bacterial transcriptional regulator
Source: PLoS Genet. 2025 Jun 27;21(6):e1011749. doi: 10.1371/journal.pgen.1011749 (PMC12204516; doi:10.1371/journal.pgen.1011749)
Supplement: S1 Appendix — (ZIP) [file pgen.1011749.s012.zip › Raw data files/Figure S3/FigureS3A_Superdex200_DNAS1.csv]

ml	mAU_280	mAU_260
-1.19	-1.214	-1.126
-1.188669	-1.570468	-1.366397
-1.187337	-1.420871	-1.241425
-1.186006	-1.271274	-1.116452
-1.184674	-1.121677	-0.99148
-1.183343	-0.972081	-0.866508
-1.182011	-0.822484	-0.741535
-1.18068	-0.672887	-0.616563
-1.179348	-0.642283	-0.595026
-1.178017	-0.735837	-0.681414
-1.176686	-0.82939	-0.767801
-1.175354	-0.922943	-0.854188
-1.174023	-1.016497	-0.940576
-1.172691	-1.11005	-1.026963
-1.17136	-1.203603	-1.11335
-1.170028	-1.297157	-1.199737
-1.168697	-1.390005	-1.286725
-1.167365	-1.482838	-1.373726
-1.166034	-1.57567	-1.460726
-1.164703	-1.668503	-1.547727
-1.163371	-1.761336	-1.634727
-1.16204	-1.854169	-1.721728
-1.160708	-1.947002	-1.808729
-1.159377	-2.02124	-1.878464
-1.158045	-2.074353	-1.928583
-1.156714	-2.127466	-1.978703
-1.155382	-2.180579	-2.028822
-1.154051	-2.233692	-2.078942
-1.152719	-2.286804	-2.129061
-1.151388	-2.339917	-2.179181
-1.150057	-2.39303	-2.2293
-1.148725	-2.392158	-2.230513
-1.147394	-2.388891	-2.229558
-1.146062	-2.385624	-2.228602
-1.144731	-2.382357	-2.227646
-1.143399	-2.37909	-2.22669
-1.142068	-2.375823	-2.225734
-1.140736	-2.372557	-2.224779
-1.139405	-2.363029	-2.216449
-1.138074	-2.345754	-2.198992
-1.136742	-2.328478	-2.181536
-1.135411	-2.311203	-2.16408
-1.134079	-2.293927	-2.146624
-1.132748	-2.276651	-2.129167
-1.131416	-2.259376	-2.111711
-1.130085	-2.2421	-2.094255
-1.128753	-2.392653	-2.245823
-1.127422	-2.554625	-2.40889
-1.126091	-2.716595	-2.571957
-1.124759	-2.878566	-2.735023
-1.123428	-3.040537	-2.89809
-1.122096	-3.202507	-3.061157
-1.120765	-3.364478	-3.224224
-1.119433	-3.571508	-3.433773
-1.118102	-3.839329	-3.706032
-1.11677	-4.10715	-3.978292
-1.115439	-4.374971	-4.250552
-1.114107	-4.642792	-4.522812
-1.112776	-4.910613	-4.795072
-1.111445	-5.178433	-5.067332
-1.110113	-5.446255	-5.339592
-1.108782	-5.663893	-5.565105
-1.10745	-5.876875	-5.78628
-1.106119	-6.089857	-6.007455
-1.104787	-6.302839	-6.22863
-1.103456	-6.515821	-6.449805
-1.102124	-6.728802	-6.670979
-1.100793	-6.941784	-6.892155
-1.099462	-7.094763	-7.054739
-1.09813	-7.159388	-7.131047
-1.096799	-7.224013	-7.207355
-1.095467	-7.288638	-7.283664
-1.094136	-7.353263	-7.359973
-1.092804	-7.417889	-7.436282
-1.091473	-7.482514	-7.51259
-1.090141	-7.547139	-7.588899
-1.08881	-7.360922	-7.409575
-1.087479	-7.144911	-7.199888
-1.086147	-6.9289	-6.990201
-1.084816	-6.712889	-6.780515
-1.083484	-6.496878	-6.570828
-1.082153	-6.280867	-6.361142
-1.080821	-6.064856	-6.151455
-1.07949	-5.838285	-5.926646
-1.078158	-5.594718	-5.677496
-1.076827	-5.351151	-5.428347
-1.075495	-5.107584	-5.179197
-1.074164	-4.864017	-4.930047
-1.072833	-4.62045	-4.680897
-1.071501	-4.376882	-4.431747
-1.07017	-4.133315	-4.182598
-1.068838	-3.909607	-3.949819
-1.067507	-3.688798	-3.719431
-1.066175	-3.467989	-3.489043
-1.064844	-3.247179	-3.258653
-1.063512	-3.02637	-3.028265
-1.062181	-2.805561	-2.797877
-1.06085	-2.584752	-2.567489
-1.059518	-2.37009	-2.340426
-1.058187	-2.166262	-2.119225
-1.056855	-1.962434	-1.898024
-1.055524	-1.758606	-1.676823
-1.054192	-1.554778	-1.455622
-1.052861	-1.35095	-1.234421
-1.051529	-1.147122	-1.01322
-1.050198	-0.943294	-0.792019
-1.048867	-0.666054	-0.487256
-1.047535	-0.375998	-0.167906
-1.046204	-0.085942	0.151444
-1.044872	0.204114	0.470794
-1.043541	0.49417	0.790144
-1.042209	0.784226	1.109494
-1.040878	1.074282	1.428844
-1.039546	1.364804	1.750565
-1.038215	1.65623	2.076873
-1.036883	1.947656	2.40318
-1.035552	2.239082	2.729488
-1.034221	2.530508	3.055795
-1.032889	2.821934	3.382102
-1.031558	3.113359	3.70841
-1.030226	3.404785	4.034718
-1.028895	3.637512	4.298226
-1.027563	3.858228	4.548885
-1.026232	4.078944	4.799545
-1.0249	4.29966	5.050204
-1.023569	4.520376	5.300863
-1.022238	4.741092	5.551523
-1.020906	4.961808	5.802182
-1.019575	5.134049	5.998104
-1.018243	5.203056	6.077454
-1.016912	5.272063	6.156803
-1.01558	5.34107	6.236153
-1.014249	5.410078	6.315502
-1.012917	5.479084	6.394852
-1.011586	5.548091	6.474201
-1.010255	5.617098	6.553551
-1.008923	5.570131	6.505511
-1.007592	5.495765	6.427376
-1.00626	5.421398	6.349242
-1.004929	5.347032	6.271107
-1.003597	5.272666	6.192972
-1.002266	5.198299	6.114838
-1.000934	5.123933	6.036703
-0.999603	5.041672	5.948899
-0.998271	4.940839	5.838348
-0.99694	4.840005	5.727798
-0.995609	4.739172	5.617247
-0.994277	4.638339	5.506696
-0.992946	4.537505	5.396146
-0.991614	4.436672	5.285595
-0.990283	4.335838	5.175045
-0.988951	4.224624	5.057111
-0.98762	4.110611	4.937188
-0.986288	3.996599	4.817265
-0.984957	3.882586	4.697341
-0.983626	3.768574	4.577418
-0.982294	3.654562	4.457495
-0.980963	3.540549	4.337572
-0.979631	3.425215	4.214739
-0.9783	3.306433	4.084311
-0.976968	3.187652	3.953884
-0.975637	3.06887	3.823457
-0.974305	2.950088	3.69303
-0.972974	2.831306	3.562603
-0.971642	2.712524	3.432175
-0.970311	2.593743	3.301748
-0.96898	2.474476	3.170319
-0.967648	2.355062	3.038584
-0.966317	2.235648	2.906849
-0.964985	2.116233	2.775114
-0.963654	1.996819	2.643379
-0.962322	1.877405	2.511644
-0.960991	1.757991	2.37991
-0.959659	1.644816	2.254148
-0.958328	1.549791	2.145766
-0.956997	1.454765	2.037384
-0.955665	1.35974	1.929001
-0.954334	1.264715	1.820619
-0.953002	1.16969	1.712237
-0.951671	1.074665	1.603854
-0.950339	0.97964	1.495472
-0.949008	0.900095	1.406503
-0.947676	0.825843	1.324172
-0.946345	0.751591	1.241841
-0.945014	0.677339	1.15951
-0.943682	0.603087	1.077179
-0.942351	0.528835	0.994848
-0.941019	0.454583	0.912517
-0.939688	0.384264	0.83425
-0.938356	0.326779	0.769247
-0.937025	0.269293	0.704244
-0.935693	0.211808	0.63924
-0.934362	0.154323	0.574237
-0.93303	0.096837	0.509234
-0.931699	0.039352	0.444231
-0.930368	-0.018133	0.379227
-0.929036	-0.067955	0.325544
-0.927705	-0.114855	0.276176
-0.926373	-0.161756	0.226807
-0.925042	-0.208656	0.177439
-0.92371	-0.255556	0.128071
-0.922379	-0.302456	0.078703
-0.921047	-0.349356	0.029335
-0.919716	-0.394339	-0.017919
-0.918385	-0.432252	-0.057377
-0.917053	-0.470165	-0.096836
-0.915722	-0.508078	-0.136294
-0.91439	-0.545991	-0.175753
-0.913059	-0.583904	-0.215211
-0.911727	-0.621817	-0.25467
-0.910396	-0.65973	-0.294128
-0.909064	-0.690848	-0.327356
-0.907733	-0.719091	-0.357948
-0.906402	-0.747335	-0.388541
-0.90507	-0.775578	-0.419133
-0.903739	-0.803822	-0.449726
-0.902407	-0.832065	-0.480318
-0.901076	-0.860308	-0.510911
-0.899744	-0.887211	-0.540466
-0.898413	-0.908479	-0.565661
-0.897081	-0.929746	-0.590856
-0.89575	-0.951014	-0.616052
-0.894418	-0.972281	-0.641247
-0.893087	-0.993549	-0.666442
-0.891756	-1.014816	-0.691637
-0.890424	-1.036084	-0.716833
-0.889093	-1.055438	-0.74109
-0.887761	-1.073897	-0.764908
-0.88643	-1.092357	-0.788727
-0.885098	-1.110816	-0.812546
-0.883767	-1.129276	-0.836365
-0.882435	-1.147735	-0.860183
-0.881104	-1.166195	-0.884002
-0.879773	-1.183871	-0.906941
-0.878441	-1.197747	-0.925615
-0.87711	-1.211622	-0.944288
-0.875778	-1.225498	-0.962962
-0.874447	-1.239374	-0.981636
-0.873115	-1.253249	-1.000309
-0.871784	-1.267125	-1.018983
-0.870452	-1.281001	-1.037656
-0.869121	-1.29741	-1.053978
-0.86779	-1.315123	-1.06909
-0.866458	-1.332836	-1.084202
-0.865127	-1.350549	-1.099314
-0.863795	-1.368262	-1.114426
-0.862464	-1.385975	-1.129538
-0.861132	-1.403688	-1.14465
-0.859801	-1.420896	-1.159542
-0.858469	-1.435233	-1.17319
-0.857138	-1.449569	-1.186837
-0.855806	-1.463906	-1.200485
-0.854475	-1.478243	-1.214132
-0.853144	-1.49258	-1.227779
-0.851812	-1.506917	-1.241427
-0.850481	-1.521254	-1.255074
-0.849149	-1.535262	-1.267381
-0.847818	-1.549086	-1.278931
-0.846486	-1.562909	-1.290482
-0.845155	-1.576732	-1.302032
-0.843823	-1.590556	-1.313583
-0.842492	-1.604379	-1.325133
-0.841161	-1.618202	-1.336683
-0.839829	-1.631406	-1.348249
-0.838498	-1.640408	-1.359923
-0.837166	-1.649409	-1.371597
-0.835835	-1.658411	-1.383271
-0.834503	-1.667412	-1.394945
-0.833172	-1.676414	-1.406619
-0.83184	-1.685415	-1.418293
-0.830509	-1.694417	-1.429967
-0.829177	-1.702424	-1.440984
-0.827846	-1.709816	-1.451595
-0.826515	-1.717208	-1.462207
-0.825183	-1.7246	-1.472818
-0.823852	-1.731992	-1.483429
-0.82252	-1.739384	-1.49404
-0.821189	-1.746776	-1.504651
-0.819857	-1.754189	-1.515073
-0.818526	-1.761786	-1.52392
-0.817194	-1.769382	-1.532767
-0.815863	-1.776978	-1.541614
-0.814532	-1.784575	-1.550461
-0.8132	-1.792171	-1.559308
-0.811869	-1.799768	-1.568155
-0.810537	-1.807364	-1.577002
-0.809206	-1.813294	-1.584756
-0.807874	-1.818097	-1.59177
-0.806543	-1.822899	-1.598784
-0.805211	-1.827702	-1.605797
-0.80388	-1.832505	-1.612811
-0.802549	-1.837307	-1.619825
-0.801217	-1.84211	-1.626839
-0.799886	-1.846898	-1.633744
-0.798554	-1.85153	-1.639493
-0.797223	-1.856161	-1.645242
-0.795891	-1.860793	-1.650991
-0.79456	-1.865424	-1.65674
-0.793228	-1.870056	-1.662489
-0.791897	-1.874687	-1.668238
-0.790565	-1.879319	-1.673987
-0.789234	-1.88338	-1.678952
-0.787903	-1.88702	-1.683339
-0.786571	-1.89066	-1.687726
-0.78524	-1.8943	-1.692112
-0.783908	-1.89794	-1.696499
-0.782577	-1.90158	-1.700886
-0.781245	-1.905221	-1.705272
-0.779914	-1.908915	-1.709724
-0.778582	-1.913397	-1.715114
-0.777251	-1.917879	-1.720504
-0.77592	-1.92236	-1.725894
-0.774588	-1.926842	-1.731284
-0.773257	-1.931324	-1.736674
-0.771925	-1.935806	-1.742064
-0.770594	-1.940287	-1.747454
-0.769262	-1.944718	-1.75198
-0.767931	-1.949107	-1.75581
-0.766599	-1.953496	-1.75964
-0.765268	-1.957885	-1.763471
-0.763937	-1.962274	-1.767301
-0.762605	-1.966663	-1.771131
-0.761274	-1.971052	-1.774961
-0.759942	-1.975426	-1.778803
-0.758611	-1.979483	-1.782885
-0.757279	-1.983539	-1.786967
-0.755948	-1.987595	-1.791049
-0.754616	-1.991651	-1.795132
-0.753285	-1.995707	-1.799214
-0.751953	-1.999763	-1.803296
-0.750622	-2.003819	-1.807379
-0.749291	-2.007118	-1.810312
-0.747959	-2.009752	-1.812238
-0.746628	-2.012387	-1.814164
-0.745296	-2.015021	-1.81609
-0.743965	-2.017656	-1.818015
-0.742633	-2.02029	-1.819941
-0.741302	-2.022924	-1.821867
-0.73997	-2.025561	-1.82382
-0.738639	-2.02831	-1.826953
-0.737308	-2.031058	-1.830087
-0.735976	-2.033807	-1.833221
-0.734645	-2.036555	-1.836354
-0.733313	-2.039304	-1.839488
-0.731982	-2.042052	-1.842622
-0.73065	-2.044801	-1.845755
-0.729319	-2.047112	-1.848714
-0.727987	-2.049007	-1.851505
-0.726656	-2.050902	-1.854296
-0.725325	-2.052797	-1.857088
-0.723993	-2.054692	-1.859879
-0.722662	-2.056587	-1.86267
-0.72133	-2.058482	-1.865462
-0.719999	-2.060379	-1.868254
-0.718667	-2.063752	-1.871949
-0.717336	-2.067126	-1.875643
-0.716004	-2.0705	-1.879338
-0.714673	-2.073874	-1.883033
-0.713341	-2.077247	-1.886728
-0.71201	-2.080621	-1.890422
-0.710679	-2.083995	-1.894117
-0.709347	-2.08681	-1.897714
-0.708016	-2.089045	-1.901209
-0.706684	-2.09128	-1.904704
-0.705353	-2.093515	-1.908199
-0.704021	-2.09575	-1.911694
-0.70269	-2.097985	-1.915189
-0.701358	-2.10022	-1.918684
-0.700027	-2.102455	-1.922179
-0.698696	-2.106665	-1.924342
-0.697364	-2.110916	-1.926477
-0.696033	-2.115167	-1.928612
-0.694701	-2.119419	-1.930747
-0.69337	-2.12367	-1.932882
-0.692038	-2.127921	-1.935017
-0.690707	-2.132172	-1.937152
-0.689375	-2.135456	-1.939439
-0.688044	-2.137646	-1.941898
-0.686712	-2.139836	-1.944356
-0.685381	-2.142025	-1.946815
-0.68405	-2.144215	-1.949273
-0.682718	-2.146405	-1.951731
-0.681387	-2.148595	-1.95419
-0.680055	-2.150784	-1.956648
-0.678724	-2.152313	-1.957675
-0.677392	-2.153813	-1.958641
-0.676061	-2.155314	-1.959606
-0.674729	-2.156814	-1.960571
-0.673398	-2.158314	-1.961537
-0.672067	-2.159814	-1.962502
-0.670735	-2.161315	-1.963467
-0.669404	-2.163432	-1.964358
-0.668072	-2.166309	-1.965157
-0.666741	-2.169185	-1.965956
-0.665409	-2.172062	-1.966754
-0.664078	-2.174939	-1.967553
-0.662746	-2.177816	-1.968352
-0.661415	-2.180693	-1.969151
-0.660083	-2.18357	-1.96995
-0.658752	-2.184423	-1.97189
-0.657421	-2.185141	-1.973906
-0.656089	-2.185859	-1.975922
-0.654758	-2.186577	-1.977938
-0.653426	-2.187295	-1.979955
-0.652095	-2.188013	-1.981971
-0.650763	-2.188731	-1.983987
-0.649432	-2.189192	-1.985966
-0.6481	-2.189306	-1.987894
-0.646769	-2.18942	-1.989822
-0.645438	-2.189534	-1.99175
-0.644106	-2.189648	-1.993679
-0.642775	-2.189762	-1.995607
-0.641443	-2.189876	-1.997535
-0.640112	-2.18999	-1.999463
-0.63878	-2.189669	-2.00286
-0.637449	-2.189307	-2.00639
-0.636117	-2.188946	-2.009921
-0.634786	-2.188585	-2.013452
-0.633455	-2.188223	-2.016982
-0.632123	-2.187862	-2.020513
-0.630792	-2.1875	-2.024044
-0.62946	-2.187095	-2.026101
-0.628129	-2.186624	-2.025999
-0.626797	-2.186153	-2.025897
-0.625466	-2.185683	-2.025795
-0.624134	-2.185212	-2.025692
-0.622803	-2.184741	-2.02559
-0.621471	-2.18427	-2.025488
-0.62014	-2.1838	-2.025386
-0.618809	-2.183609	-2.024428
-0.617477	-2.183453	-2.02337
-0.616146	-2.183296	-2.022312
-0.614814	-2.183139	-2.021254
-0.613483	-2.182982	-2.020196
-0.612151	-2.182825	-2.019138
-0.61082	-2.182668	-2.01808
-0.609488	-2.183265	-2.017228
-0.608157	-2.18507	-2.016705
-0.606826	-2.186874	-2.016181
-0.605494	-2.188679	-2.015658
-0.604163	-2.190483	-2.015135
-0.602831	-2.192288	-2.014612
-0.6015	-2.194093	-2.014089
-0.600168	-2.195897	-2.013566
-0.598837	-2.197805	-2.01409
-0.597505	-2.199729	-2.014765
-0.596174	-2.201653	-2.01544
-0.594842	-2.203576	-2.016116
-0.593511	-2.205499	-2.016791
-0.59218	-2.207423	-2.017466
-0.590848	-2.209346	-2.018141
-0.589517	-2.210925	-2.019106
-0.588185	-2.211897	-2.020577
-0.586854	-2.212869	-2.022049
-0.585522	-2.213842	-2.023521
-0.584191	-2.214814	-2.024992
-0.582859	-2.215787	-2.026464
-0.581528	-2.216759	-2.027936
-0.580197	-2.217731	-2.029408
-0.578865	-2.219446	-2.031159
-0.577534	-2.221288	-2.032959
-0.576202	-2.223131	-2.034759
-0.574871	-2.224974	-2.036559
-0.573539	-2.226816	-2.038358
-0.572208	-2.228659	-2.040158
-0.570876	-2.230501	-2.041958
-0.569545	-2.231397	-2.043688
-0.568214	-2.23047	-2.045284
-0.566882	-2.229543	-2.046879
-0.565551	-2.228616	-2.048474
-0.564219	-2.227688	-2.05007
-0.562888	-2.226761	-2.051665
-0.561556	-2.225834	-2.05326
-0.560225	-2.224906	-2.054856
-0.558893	-2.224003	-2.056265
-0.557562	-2.223104	-2.057637
-0.55623	-2.222206	-2.059009
-0.554899	-2.221307	-2.060381
-0.553568	-2.220408	-2.061753
-0.552236	-2.219509	-2.063125
-0.550905	-2.218611	-2.064497
-0.549573	-2.218224	-2.065906
-0.548242	-2.218923	-2.067397
-0.54691	-2.219622	-2.068888
-0.545579	-2.220321	-2.070379
-0.544247	-2.22102	-2.071869
-0.542916	-2.221719	-2.07336
-0.541585	-2.222418	-2.074851
-0.540253	-2.223117	-2.076342
-0.538922	-2.222237	-2.076018
-0.53759	-2.220986	-2.075269
-0.536259	-2.219736	-2.07452
-0.534927	-2.218485	-2.073771
-0.533596	-2.217235	-2.073023
-0.532264	-2.215984	-2.072274
-0.530933	-2.214733	-2.071525
-0.529602	-2.214261	-2.071075
-0.52827	-2.215612	-2.071324
-0.526939	-2.216962	-2.071574
-0.525607	-2.218313	-2.071824
-0.524276	-2.219663	-2.072073
-0.522944	-2.221014	-2.072323
-0.521613	-2.222364	-2.072573
-0.520281	-2.223715	-2.072822
-0.51895	-2.22499	-2.073803
-0.517618	-2.226245	-2.07498
-0.516287	-2.227501	-2.076157
-0.514956	-2.228756	-2.077334
-0.513624	-2.230011	-2.078511
-0.512293	-2.231267	-2.079688
-0.510961	-2.232522	-2.080865
-0.50963	-2.233621	-2.081868
-0.508298	-2.234313	-2.082422
-0.506967	-2.235005	-2.082976
-0.505635	-2.235697	-2.08353
-0.504304	-2.236388	-2.084084
-0.502973	-2.23708	-2.084638
-0.501641	-2.237772	-2.085192
-0.50031	-2.238464	-2.085746
-0.498978	-2.23859	-2.08653
-0.497647	-2.238545	-2.087384
-0.496315	-2.2385	-2.088237
-0.494984	-2.238455	-2.089091
-0.493652	-2.23841	-2.089944
-0.492321	-2.238364	-2.090798
-0.49099	-2.238319	-2.091651
-0.489658	-2.238118	-2.092319
-0.488327	-2.237464	-2.092447
-0.486995	-2.23681	-2.092575
-0.485664	-2.236156	-2.092704
-0.484332	-2.235502	-2.092832
-0.483001	-2.234848	-2.092961
-0.481669	-2.234195	-2.093089
-0.480338	-2.233541	-2.093217
-0.479006	-2.234062	-2.094659
-0.477675	-2.234982	-2.096547
-0.476344	-2.235902	-2.098434
-0.475012	-2.236822	-2.100322
-0.473681	-2.237742	-2.10221
-0.472349	-2.238662	-2.104098
-0.471018	-2.239582	-2.105986
-0.469686	-2.240253	-2.107537
-0.468355	-2.240115	-2.107996
-0.467023	-2.239977	-2.108454
-0.465692	-2.23984	-2.108913
-0.464361	-2.239702	-2.109372
-0.463029	-2.239564	-2.109831
-0.461698	-2.239426	-2.11029
-0.460366	-2.239288	-2.110749
-0.459035	-2.240426	-2.110749
-0.457703	-2.242047	-2.110575
-0.456372	-2.243669	-2.110402
-0.45504	-2.24529	-2.110228
-0.453709	-2.246912	-2.110055
-0.452377	-2.248533	-2.109881
-0.451046	-2.250155	-2.109708
-0.449715	-2.251577	-2.109587
-0.448383	-2.252269	-2.109661
-0.447052	-2.252961	-2.109735
-0.44572	-2.253653	-2.109808
-0.444389	-2.254344	-2.109882
-0.443057	-2.255036	-2.109956
-0.441726	-2.255728	-2.110029
-0.440394	-2.25642	-2.110103
-0.439063	-2.258226	-2.109565
-0.437732	-2.260502	-2.108768
-0.4364	-2.262777	-2.107971
-0.435069	-2.265052	-2.107175
-0.433737	-2.267328	-2.106379
-0.432406	-2.269603	-2.105582
-0.431074	-2.271878	-2.104785
-0.429743	-2.274034	-2.104448
-0.428411	-2.275686	-2.106027
-0.42708	-2.277338	-2.107605
-0.425749	-2.278991	-2.109184
-0.424417	-2.280643	-2.110763
-0.423086	-2.282296	-2.112341
-0.421754	-2.283948	-2.11392
-0.420423	-2.2856	-2.115499
-0.419091	-2.285971	-2.115688
-0.41776	-2.285745	-2.115232
-0.416428	-2.285519	-2.114775
-0.415097	-2.285293	-2.114319
-0.413765	-2.285067	-2.113862
-0.412434	-2.284842	-2.113406
-0.411103	-2.284616	-2.112949
-0.409771	-2.28435	-2.112461
-0.40844	-2.283894	-2.111819
-0.407108	-2.283437	-2.111177
-0.405777	-2.282981	-2.110535
-0.404445	-2.282524	-2.109893
-0.403114	-2.282068	-2.109251
-0.401782	-2.281611	-2.108609
-0.400451	-2.281155	-2.107967
-0.39912	-2.280673	-2.107621
-0.397788	-2.280178	-2.107426
-0.396457	-2.279684	-2.107231
-0.395125	-2.279189	-2.107036
-0.393794	-2.278695	-2.106841
-0.392462	-2.2782	-2.106646
-0.391131	-2.277706	-2.106451
-0.389799	-2.277431	-2.106135
-0.388468	-2.278391	-2.105131
-0.387137	-2.279352	-2.104128
-0.385805	-2.280312	-2.103125
-0.384474	-2.281273	-2.102121
-0.383142	-2.282233	-2.101118
-0.381811	-2.283194	-2.100114
-0.380479	-2.284154	-2.099111
-0.379148	-2.285139	-2.099319
-0.377816	-2.286138	-2.100208
-0.376485	-2.287136	-2.101098
-0.375153	-2.288135	-2.101987
-0.373822	-2.289134	-2.102876
-0.372491	-2.290132	-2.103765
-0.371159	-2.291131	-2.104655
-0.369828	-2.292104	-2.105387
-0.368496	-2.292902	-2.105063
-0.367165	-2.293701	-2.10474
-0.365833	-2.2945	-2.104417
-0.364502	-2.295299	-2.104093
-0.36317	-2.296098	-2.10377
-0.361839	-2.296897	-2.103447
-0.360508	-2.297696	-2.103123
-0.359176	-2.298954	-2.10393
-0.357845	-2.300494	-2.105433
-0.356513	-2.302035	-2.106935
-0.355182	-2.303576	-2.108438
-0.35385	-2.305116	-2.109941
-0.352519	-2.306657	-2.111443
-0.351187	-2.308197	-2.112946
-0.349856	-2.309592	-2.114507
-0.348525	-2.309782	-2.116549
-0.347193	-2.309973	-2.118592
-0.345862	-2.310163	-2.120634
-0.34453	-2.310353	-2.122676
-0.343199	-2.310543	-2.124718
-0.341867	-2.310733	-2.126761
-0.340536	-2.310924	-2.128803
-0.339204	-2.310693	-2.130337
-0.337873	-2.31018	-2.131528
-0.336541	-2.309666	-2.132719
-0.33521	-2.309152	-2.13391
-0.333879	-2.308639	-2.135102
-0.332547	-2.308125	-2.136293
-0.331216	-2.307612	-2.137484
-0.329884	-2.307096	-2.138595
-0.328553	-2.306561	-2.138869
-0.327221	-2.306026	-2.139142
-0.32589	-2.305491	-2.139416
-0.324558	-2.304956	-2.139689
-0.323227	-2.304421	-2.139962
-0.321896	-2.303887	-2.140236
-0.320564	-2.303352	-2.140509
-0.319233	-2.30294	-2.140281
-0.317901	-2.302619	-2.139684
-0.31657	-2.302298	-2.139087
-0.315238	-2.301977	-2.138491
-0.313907	-2.301656	-2.137894
-0.312575	-2.301335	-2.137297
-0.311244	-2.301014	-2.1367
-0.309913	-2.30063	-2.13603
-0.308581	-2.299354	-2.134313
-0.30725	-2.298077	-2.132597
-0.305918	-2.2968	-2.13088
-0.304587	-2.295523	-2.129164
-0.303255	-2.294246	-2.127447
-0.301924	-2.29297	-2.12573
-0.300592	-2.291693	-2.124014
-0.299261	-2.2912	-2.122799
-0.297929	-2.291336	-2.121985
-0.296598	-2.291471	-2.121172
-0.295267	-2.291607	-2.120359
-0.293935	-2.291742	-2.119546
-0.292604	-2.291878	-2.118733
-0.291272	-2.292013	-2.11792
-0.289941	-2.292139	-2.117106
-0.288609	-2.292053	-2.116289
-0.287278	-2.291968	-2.115471
-0.285946	-2.291882	-2.114653
-0.284615	-2.291797	-2.113835
-0.283284	-2.291711	-2.113017
-0.281952	-2.291625	-2.112199
-0.280621	-2.29154	-2.111381
-0.279289	-2.292074	-2.111335
-0.277958	-2.293149	-2.111963
-0.276626	-2.294223	-2.112591
-0.275295	-2.295298	-2.113218
-0.273963	-2.296372	-2.113846
-0.272632	-2.297447	-2.114474
-0.2713	-2.298522	-2.115101
-0.269969	-2.299601	-2.115703
-0.268638	-2.30089	-2.115225
-0.267306	-2.302179	-2.114747
-0.265975	-2.303467	-2.114269
-0.264643	-2.304756	-2.113792
-0.263312	-2.306045	-2.113314
-0.26198	-2.307333	-2.112836
-0.260649	-2.308622	-2.112358
-0.259317	-2.308102	-2.112974
-0.257986	-2.305862	-2.114632
-0.256655	-2.303622	-2.116289
-0.255323	-2.301383	-2.117946
-0.253992	-2.299143	-2.119603
-0.25266	-2.296903	-2.12126
-0.251329	-2.294664	-2.122918
-0.249997	-2.292426	-2.124573
-0.248666	-2.290987	-2.125479
-0.247334	-2.289549	-2.126385
-0.246003	-2.28811	-2.127291
-0.244672	-2.286672	-2.128197
-0.24334	-2.285233	-2.129103
-0.242009	-2.283795	-2.130008
-0.240677	-2.282357	-2.130914
-0.239346	-2.280537	-2.131743
-0.238014	-2.278324	-2.132492
-0.236683	-2.27611	-2.133241
-0.235351	-2.273896	-2.13399
-0.23402	-2.271683	-2.134739
-0.232688	-2.269469	-2.135488
-0.231357	-2.267256	-2.136237
-0.230026	-2.265042	-2.136986
-0.228694	-2.266208	-2.13669
-0.227363	-2.26744	-2.136374
-0.226031	-2.268671	-2.136057
-0.2247	-2.269903	-2.135741
-0.223368	-2.271134	-2.135425
-0.222037	-2.272366	-2.135109
-0.220705	-2.273597	-2.134793
-0.219374	-2.274583	-2.134058
-0.218043	-2.275292	-2.132853
-0.216711	-2.276	-2.131647
-0.21538	-2.276709	-2.130442
-0.214048	-2.277417	-2.129236
-0.212717	-2.278126	-2.128031
-0.211385	-2.278834	-2.126826
-0.210054	-2.279543	-2.12562
-0.208722	-2.278652	-2.124061
-0.207391	-2.277694	-2.122487
-0.20606	-2.276736	-2.120913
-0.204728	-2.275778	-2.119339
-0.203397	-2.274819	-2.117765
-0.202065	-2.273861	-2.116191
-0.200734	-2.272903	-2.114617
-0.199402	-2.271772	-2.113594
-0.198071	-2.270429	-2.113247
-0.196739	-2.269085	-2.1129
-0.195408	-2.267742	-2.112553
-0.194076	-2.266399	-2.112206
-0.192745	-2.265055	-2.111859
-0.191414	-2.263712	-2.111511
-0.190082	-2.262368	-2.111164
-0.188751	-2.263031	-2.110891
-0.187419	-2.263825	-2.110622
-0.186088	-2.264619	-2.110353
-0.184756	-2.265413	-2.110085
-0.183425	-2.266207	-2.109816
-0.182093	-2.267001	-2.109547
-0.180762	-2.267796	-2.109279
-0.17943	-2.268561	-2.109492
-0.178099	-2.269289	-2.11035
-0.176768	-2.270016	-2.111209
-0.175436	-2.270744	-2.112067
-0.174105	-2.271472	-2.112925
-0.172773	-2.272199	-2.113784
-0.171442	-2.272927	-2.114642
-0.17011	-2.273654	-2.1155
-0.168779	-2.274619	-2.116204
-0.167447	-2.275606	-2.116893
-0.166116	-2.276593	-2.117583
-0.164785	-2.277579	-2.118272
-0.163453	-2.278566	-2.118962
-0.162122	-2.279553	-2.119651
-0.16079	-2.28054	-2.120341
-0.159459	-2.280917	-2.120988
-0.158127	-2.280406	-2.121573
-0.156796	-2.279895	-2.122158
-0.155464	-2.279384	-2.122742
-0.154133	-2.278872	-2.123327
-0.152802	-2.278361	-2.123912
-0.15147	-2.27785	-2.124497
-0.150139	-2.277339	-2.125082
-0.148807	-2.275373	-2.125678
-0.147476	-2.273238	-2.126274
-0.146144	-2.271103	-2.126871
-0.144813	-2.268968	-2.127468
-0.143481	-2.266833	-2.128065
-0.14215	-2.264697	-2.128661
-0.140818	-2.262562	-2.129258
-0.139487	-2.261736	-2.12982
-0.138156	-2.262996	-2.130327
-0.136824	-2.264256	-2.130833
-0.135493	-2.265516	-2.13134
-0.134161	-2.266776	-2.131846
-0.13283	-2.268036	-2.132352
-0.131498	-2.269296	-2.132859
-0.130167	-2.270556	-2.133365
-0.128835	-2.272145	-2.13236
-0.127504	-2.273781	-2.131138
-0.126173	-2.275417	-2.129915
-0.124841	-2.277052	-2.128693
-0.12351	-2.278688	-2.127471
-0.122178	-2.280324	-2.126249
-0.120847	-2.28196	-2.125027
-0.119515	-2.283776	-2.12376
-0.118184	-2.285906	-2.122414
-0.116852	-2.288036	-2.121069
-0.115521	-2.290167	-2.119723
-0.11419	-2.292297	-2.118377
-0.112858	-2.294427	-2.117032
-0.111527	-2.296557	-2.115686
-0.110195	-2.298688	-2.11434
-0.108864	-2.298034	-2.11272
-0.107532	-2.296902	-2.111054
-0.106201	-2.295771	-2.109387
-0.104869	-2.294639	-2.10772
-0.103538	-2.293507	-2.106054
-0.102206	-2.292376	-2.104387
-0.100875	-2.291244	-2.10272
-0.099544	-2.290008	-2.101773
-0.098212	-2.288572	-2.102203
-0.096881	-2.287136	-2.102633
-0.095549	-2.285699	-2.103064
-0.094218	-2.284263	-2.103494
-0.092886	-2.282827	-2.103924
-0.091555	-2.281391	-2.104355
-0.090223	-2.279955	-2.104785
-0.088892	-2.27807	-2.105233
-0.087561	-2.276094	-2.105685
-0.086229	-2.274118	-2.106137
-0.084898	-2.272143	-2.106588
-0.083566	-2.270167	-2.10704
-0.082235	-2.268191	-2.107492
-0.080903	-2.266215	-2.107944
-0.079572	-2.264318	-2.108301
-0.07824	-2.262584	-2.108458
-0.076909	-2.260851	-2.108614
-0.075577	-2.259118	-2.108771
-0.074246	-2.257385	-2.108928
-0.072915	-2.255651	-2.109085
-0.071583	-2.253918	-2.109242
-0.070252	-2.252185	-2.109399
-0.06892	-2.252183	-2.110287
-0.067589	-2.252585	-2.111345
-0.066257	-2.252987	-2.112403
-0.064926	-2.253388	-2.113461
-0.063594	-2.25379	-2.114519
-0.062263	-2.254192	-2.115577
-0.060932	-2.254594	-2.116635
-0.0596	-2.255051	-2.117194
-0.058269	-2.255639	-2.116593
-0.056937	-2.256226	-2.115991
-0.055606	-2.256813	-2.11539
-0.054274	-2.257401	-2.114788
-0.052943	-2.257988	-2.114187
-0.051611	-2.258575	-2.113585
-0.05028	-2.259162	-2.112984
-0.048949	-2.260531	-2.113608
-0.047617	-2.262107	-2.114559
-0.046286	-2.263683	-2.11551
-0.044954	-2.26526	-2.116461
-0.043623	-2.266836	-2.117412
-0.042291	-2.268412	-2.118363
-0.04096	-2.269989	-2.119314
-0.039628	-2.271142	-2.119777
-0.038297	-2.271201	-2.118978
-0.036965	-2.27126	-2.118179
-0.035634	-2.27132	-2.11738
-0.034303	-2.271379	-2.116581
-0.032971	-2.271439	-2.115783
-0.03164	-2.271498	-2.114984
-0.030308	-2.271558	-2.114185
-0.028977	-2.270605	-2.114409
-0.027645	-2.269347	-2.114942
-0.026314	-2.268089	-2.115474
-0.024982	-2.266831	-2.116007
-0.023651	-2.265574	-2.11654
-0.02232	-2.264316	-2.117072
-0.020988	-2.263058	-2.117605
-0.019657	-2.217748	-2.066032
-0.018325	-2.045708	-1.864565
-0.016994	-1.873668	-1.663098
-0.015662	-1.701628	-1.46163
-0.014331	-1.529588	-1.260163
-0.012999	-1.357548	-1.058695
-0.011668	-1.185508	-0.857228
-0.010337	-1.013468	-0.655761
-0.009005	-0.873271	-0.54507
-0.007674	-0.743839	-0.46507
-0.006342	-0.614407	-0.38507
-0.005011	-0.484975	-0.30507
-0.003679	-0.355543	-0.225069
-0.002348	-0.226111	-0.145069
-0.001016	-0.096679	-0.065069
0.000315	0.002427	-0.004198
0.001647	0.003704	-0.005035
0.002978	0.004981	-0.005872
0.004309	0.006257	-0.006709
0.005641	0.007534	-0.007546
0.006972	0.008811	-0.008383
0.008304	0.010088	-0.00922
0.009635	0.011364	-0.010056
0.010967	0.013264	-0.010246
0.012298	0.015399	-0.010191
0.01363	0.017535	-0.010137
0.014961	0.01967	-0.010082
0.016292	0.021805	-0.010027
0.017624	0.02394	-0.009973
0.018955	0.026075	-0.009918
0.020287	0.027913	-0.009854
0.021618	0.028669	-0.009757
0.02295	0.029425	-0.009659
0.024281	0.030181	-0.009562
0.025613	0.030937	-0.009464
0.026944	0.031693	-0.009367
0.028275	0.032449	-0.009269
0.029607	0.033205	-0.009172
0.030938	0.033424	-0.009129
0.03227	0.033416	-0.00911
0.033601	0.033409	-0.009091
0.034933	0.033402	-0.009072
0.036264	0.033395	-0.009053
0.037596	0.033388	-0.009034
0.038927	0.033381	-0.009015
0.040259	0.032922	-0.009048
0.04159	0.03059	-0.009295
0.042921	0.028257	-0.009543
0.044253	0.025925	-0.00979
0.045584	0.023592	-0.010037
0.046916	0.02126	-0.010284
0.048247	0.018928	-0.010532
0.049579	0.016595	-0.010779
0.05091	0.015438	-0.011985
0.052242	0.014824	-0.013635
0.053573	0.014211	-0.015285
0.054904	0.013598	-0.016935
0.056236	0.012984	-0.018585
0.057567	0.012371	-0.020235
0.058899	0.011757	-0.021885
0.06023	0.011415	-0.023267
0.061562	0.012371	-0.023367
0.062893	0.013327	-0.023467
0.064225	0.014283	-0.023567
0.065556	0.015238	-0.023667
0.066887	0.016194	-0.023767
0.068219	0.01715	-0.023866
0.06955	0.018106	-0.023966
0.070882	0.018292	-0.024088
0.072213	0.018085	-0.024221
0.073545	0.017878	-0.024354
0.074876	0.017671	-0.024488
0.076208	0.017464	-0.024621
0.077539	0.017257	-0.024754
0.078871	0.01705	-0.024887
0.080202	0.016924	-0.024833
0.081533	0.017245	-0.023729
0.082865	0.017566	-0.022626
0.084196	0.017887	-0.021523
0.085528	0.018208	-0.02042
0.086859	0.018529	-0.019317
0.088191	0.01885	-0.018213
0.089522	0.019171	-0.01711
0.090854	0.019016	-0.015789
0.092185	0.018595	-0.014346
0.093516	0.018174	-0.012903
0.094848	0.017753	-0.011459
0.096179	0.017333	-0.010016
0.097511	0.016912	-0.008573
0.098842	0.016491	-0.00713
0.100174	0.016307	-0.005775
0.101505	0.017697	-0.005012
0.102837	0.019088	-0.004249
0.104168	0.020479	-0.003486
0.1055	0.02187	-0.002723
0.106831	0.023261	-0.001959
0.108162	0.024652	-0.001196
0.109494	0.026043	-0.000433
0.110825	0.026813	0.000034
0.112157	0.027203	0.000319
0.113488	0.027593	0.000605
0.11482	0.027983	0.00089
0.116151	0.028373	0.001175
0.117483	0.028763	0.001461
0.118814	0.029153	0.001746
0.120145	0.029501	0.00205
0.121477	0.029511	0.002506
0.122808	0.02952	0.002963
0.12414	0.02953	0.003419
0.125471	0.029539	0.003876
0.126803	0.029549	0.004332
0.128134	0.029558	0.004789
0.129466	0.029568	0.005245
0.130797	0.028759	0.005594
0.132128	0.027401	0.005869
0.13346	0.026044	0.006145
0.134791	0.024686	0.006421
0.136123	0.023328	0.006697
0.137454	0.021971	0.006973
0.138786	0.020613	0.007248
0.140117	0.019436	0.007626
0.141449	0.020128	0.009062
0.14278	0.02082	0.010499
0.144112	0.021512	0.011935
0.145443	0.022203	0.013371
0.146774	0.022895	0.014807
0.148106	0.023587	0.016243
0.149437	0.024279	0.017679
0.150769	0.025998	0.01933
0.1521	0.028468	0.02114
0.153432	0.030938	0.022949
0.154763	0.033409	0.024758
0.156095	0.035879	0.026568
0.157426	0.038349	0.028377
0.158757	0.04082	0.030187
0.160089	0.043346	0.032008
0.16142	0.046658	0.034003
0.162752	0.04997	0.035998
0.164083	0.053282	0.037993
0.165415	0.056594	0.039987
0.166746	0.059906	0.041982
0.168078	0.063218	0.043977
0.169409	0.06653	0.045972
0.17074	0.069314	0.047247
0.172072	0.071678	0.047949
0.173403	0.074041	0.04865
0.174735	0.076404	0.049351
0.176066	0.078768	0.050053
0.177398	0.081131	0.050754
0.178729	0.083494	0.051456
0.180061	0.085758	0.0522
0.181392	0.085924	0.053838
0.182724	0.08609	0.055476
0.184055	0.086257	0.057114
0.185386	0.086423	0.058752
0.186718	0.08659	0.06039
0.188049	0.086756	0.062029
0.189381	0.086923	0.063667
0.190712	0.086697	0.064692
0.192044	0.086131	0.065184
0.193375	0.085566	0.065676
0.194707	0.085	0.066168
0.196038	0.084434	0.066661
0.197369	0.083868	0.067153
0.198701	0.083302	0.067645
0.200032	0.082718	0.068143
0.201364	0.08142	0.068868
0.202695	0.080122	0.069593
0.204027	0.078824	0.070318
0.205358	0.077526	0.071043
0.20669	0.076228	0.071768
0.208021	0.074929	0.072494
0.209352	0.073631	0.073219
0.210684	0.07253	0.073036
0.212015	0.071614	0.071995
0.213347	0.070699	0.070954
0.214678	0.069784	0.069912
0.21601	0.068868	0.068871
0.217341	0.067953	0.06783
0.218673	0.067038	0.066788
0.220004	0.066122	0.065743
0.221336	0.065173	0.063379
0.222667	0.064225	0.061016
0.223998	0.063276	0.058653
0.22533	0.062327	0.056289
0.226661	0.061379	0.053926
0.227993	0.06043	0.051563
0.229324	0.059481	0.049199
0.230656	0.058607	0.047107
0.231987	0.057808	0.045292
0.233319	0.057009	0.043478
0.23465	0.05621	0.041664
0.235981	0.055411	0.03985
0.237313	0.054612	0.038036
0.238644	0.053813	0.036222
0.239976	0.053014	0.034408
0.241307	0.052552	0.033187
0.242639	0.052095	0.031977
0.24397	0.051639	0.030766
0.245302	0.051182	0.029556
0.246633	0.050726	0.028346
0.247965	0.050269	0.027136
0.249296	0.049813	0.025926
0.250627	0.049042	0.025495
0.251959	0.047917	0.02594
0.25329	0.046792	0.026384
0.254622	0.045668	0.026829
0.255953	0.044543	0.027274
0.257285	0.043419	0.027718
0.258616	0.042294	0.028163
0.259948	0.041169	0.028607
0.261279	0.039958	0.02891
0.26261	0.038743	0.029208
0.263942	0.037528	0.029505
0.265273	0.036313	0.029802
0.266605	0.035098	0.030099
0.267936	0.033883	0.030396
0.269268	0.032668	0.030694
0.270599	0.031925	0.030649
0.271931	0.031759	0.030185
0.273262	0.031592	0.029721
0.274593	0.031426	0.029258
0.275925	0.031259	0.028794
0.277256	0.031093	0.02833
0.278588	0.030927	0.027867
0.279919	0.03076	0.027403
0.281251	0.031139	0.02815
0.282582	0.031552	0.028975
0.283914	0.031966	0.0298
0.285245	0.03238	0.030625
0.286577	0.032793	0.03145
0.287908	0.033207	0.032275
0.289239	0.033621	0.0331
0.290571	0.03445	0.033503
0.291902	0.035834	0.033344
0.293234	0.037218	0.033185
0.294565	0.038602	0.033025
0.295897	0.039985	0.032866
0.297228	0.041369	0.032707
0.29856	0.042753	0.032547
0.299891	0.044137	0.032388
0.301222	0.043503	0.033063
0.302554	0.04269	0.033812
0.303885	0.041877	0.034561
0.305217	0.041064	0.035309
0.306548	0.040251	0.036058
0.30788	0.039438	0.036807
0.309211	0.038625	0.037556
0.310543	0.038223	0.037973
0.311874	0.038421	0.037906
0.313205	0.038618	0.03784
0.314537	0.038815	0.037773
0.315868	0.039013	0.037707
0.3172	0.03921	0.03764
0.318531	0.039407	0.037573
0.319863	0.039605	0.037507
0.321194	0.041325	0.037577
0.322526	0.04322	0.037662
0.323857	0.045115	0.037748
0.325189	0.047009	0.037834
0.32652	0.048904	0.037919
0.327851	0.050799	0.038005
0.329183	0.052694	0.03809
0.330514	0.054077	0.038251
0.331846	0.054645	0.038532
0.333177	0.055213	0.038812
0.334509	0.055781	0.039093
0.33584	0.05635	0.039373
0.337172	0.056918	0.039654
0.338503	0.057486	0.039935
0.339834	0.058054	0.040215
0.341166	0.05916	0.040737
0.342497	0.060341	0.041294
0.343829	0.061523	0.04185
0.34516	0.062705	0.042406
0.346492	0.063886	0.042963
0.347823	0.065068	0.043519
0.349155	0.06625	0.044075
0.350486	0.066119	0.044159
0.351817	0.063706	0.043419
0.353149	0.061292	0.04268
0.35448	0.058879	0.04194
0.355812	0.056466	0.041201
0.357143	0.054053	0.040461
0.358475	0.051639	0.039722
0.359806	0.049226	0.038983
0.361138	0.046711	0.037345
0.362469	0.044179	0.035555
0.363801	0.041647	0.033765
0.365132	0.039115	0.031974
0.366463	0.036583	0.030184
0.367795	0.034051	0.028394
0.369126	0.031518	0.026603
0.370458	0.029927	0.025409
0.371789	0.030129	0.025352
0.373121	0.030331	0.025295
0.374452	0.030533	0.025238
0.375784	0.030735	0.025181
0.377115	0.030937	0.025124
0.378446	0.031139	0.025067
0.379778	0.031341	0.02501
0.381109	0.031714	0.024873
0.382441	0.03212	0.024721
0.383772	0.032527	0.024569
0.385104	0.032933	0.024417
0.386435	0.03334	0.024265
0.387767	0.033747	0.024112
0.389098	0.034153	0.02396
0.390429	0.035049	0.024196
0.391761	0.036973	0.025247
0.393092	0.038896	0.026298
0.394424	0.040819	0.027349
0.395755	0.042743	0.0284
0.397087	0.044666	0.029451
0.398418	0.04659	0.030502
0.39975	0.048513	0.031552
0.401081	0.049367	0.031175
0.402413	0.049974	0.030466
0.403744	0.05058	0.029758
0.405075	0.051186	0.029049
0.406407	0.051792	0.028341
0.407738	0.052399	0.027632
0.40907	0.053005	0.026924
0.410401	0.053095	0.02608
0.411733	0.05199	0.024925
0.413064	0.050884	0.023769
0.414396	0.049779	0.022614
0.415727	0.048673	0.021458
0.417058	0.047567	0.020303
0.41839	0.046462	0.019147
0.419721	0.045356	0.017992
0.421053	0.04439	0.017731
0.422384	0.04346	0.017707
0.423716	0.042531	0.017684
0.425047	0.041601	0.01766
0.426379	0.040671	0.017636
0.42771	0.039742	0.017612
0.429042	0.038812	0.017589
0.430373	0.038077	0.017699
0.431704	0.037842	0.018156
0.433036	0.037606	0.018612
0.434367	0.037371	0.019069
0.435699	0.037135	0.019525
0.43703	0.0369	0.019982
0.438362	0.036665	0.020438
0.439693	0.036429	0.020895
0.441025	0.036644	0.021146
0.442356	0.036993	0.021337
0.443687	0.037343	0.021527
0.445019	0.037692	0.021717
0.44635	0.038042	0.021907
0.447682	0.038391	0.022097
0.449013	0.038741	0.022288
0.450345	0.039112	0.022293
0.451676	0.039545	0.02177
0.453008	0.039977	0.021247
0.454339	0.04041	0.020724
0.45567	0.040843	0.020201
0.457002	0.041276	0.019678
0.458333	0.041708	0.019155
0.459665	0.042141	0.018632
0.460996	0.042453	0.018151
0.462328	0.042724	0.017685
0.463659	0.042995	0.017219
0.464991	0.043266	0.016753
0.466322	0.043537	0.016287
0.467654	0.043808	0.015821
0.468985	0.044079	0.015355
0.470316	0.044205	0.015055
0.471648	0.043868	0.015288
0.472979	0.04353	0.015521
0.474311	0.043193	0.015754
0.475642	0.042855	0.015987
0.476974	0.042517	0.01622
0.478305	0.04218	0.016453
0.479637	0.041842	0.016686
0.480968	0.042839	0.016373
0.482299	0.044337	0.015855
0.483631	0.045835	0.015337
0.484962	0.047333	0.014818
0.486294	0.048831	0.0143
0.487625	0.050329	0.013782
0.488957	0.051826	0.013263
0.490288	0.053263	0.013117
0.49162	0.054478	0.014318
0.492951	0.055693	0.015518
0.494282	0.056908	0.016719
0.495614	0.058123	0.01792
0.496945	0.059338	0.01912
0.498277	0.060553	0.020321
0.499608	0.061768	0.021522
0.50094	0.061429	0.022518
0.502271	0.060442	0.023428
0.503603	0.059455	0.024339
0.504934	0.058468	0.02525
0.506266	0.057482	0.02616
0.507597	0.056495	0.027071
0.508928	0.055508	0.027981
0.51026	0.054572	0.028933
0.511591	0.053845	0.030053
0.512923	0.053117	0.031173
0.514254	0.05239	0.032292
0.515586	0.051662	0.033412
0.516917	0.050935	0.034532
0.518249	0.050207	0.035652
0.51958	0.049479	0.036772
0.520911	0.048889	0.037179
0.522243	0.048361	0.037257
0.523574	0.047833	0.037336
0.524906	0.047305	0.037414
0.526237	0.046777	0.037493
0.527569	0.04625	0.037571
0.5289	0.045722	0.037649
0.530232	0.045163	0.037646
0.531563	0.04446	0.037251
0.532894	0.043756	0.036856
0.534226	0.043052	0.036462
0.535557	0.042348	0.036067
0.536889	0.041644	0.035672
0.53822	0.040941	0.035278
0.539552	0.040237	0.034883
0.540883	0.039786	0.033801
0.542215	0.039462	0.032369
0.543546	0.039139	0.030938
0.544878	0.038815	0.029507
0.546209	0.038492	0.028075
0.54754	0.038169	0.026644
0.548872	0.037845	0.025213
0.550203	0.037346	0.023952
0.551535	0.035872	0.023635
0.552866	0.034398	0.023319
0.554198	0.032924	0.023003
0.555529	0.03145	0.022687
0.556861	0.029976	0.022371
0.558192	0.028502	0.022054
0.559523	0.027028	0.021738
0.560855	0.025981	0.019947
0.562186	0.025173	0.017334
0.563518	0.024364	0.014721
0.564849	0.023556	0.012108
0.566181	0.022747	0.009495
0.567512	0.021939	0.006882
0.568844	0.021131	0.004269
0.570175	0.020417	0.002002
0.571507	0.020326	0.002019
0.572838	0.020236	0.002035
0.574169	0.020146	0.002052
0.575501	0.020055	0.002069
0.576832	0.019965	0.002085
0.578164	0.019875	0.002102
0.579495	0.019784	0.002119
0.580827	0.020456	0.002079
0.582158	0.021592	0.002006
0.58349	0.022729	0.001932
0.584821	0.023865	0.001858
0.586152	0.025002	0.001784
0.587484	0.026138	0.001711
0.588815	0.027275	0.001637
0.590147	0.028298	0.001736
0.591478	0.02841	0.003224
0.59281	0.028522	0.004712
0.594141	0.028633	0.006201
0.595473	0.028745	0.007689
0.596804	0.028857	0.009177
0.598135	0.028969	0.010666
0.599467	0.02908	0.012154
0.600798	0.030278	0.013511
0.60213	0.032202	0.014781
0.603461	0.034125	0.016051
0.604793	0.036049	0.01732
0.606124	0.037972	0.01859
0.607456	0.039896	0.01986
0.608787	0.041819	0.021129
0.610119	0.043477	0.022205
0.61145	0.042419	0.021302
0.612781	0.041361	0.020398
0.614113	0.040303	0.019495
0.615444	0.039245	0.018591
0.616776	0.038187	0.017688
0.618107	0.037129	0.016784
0.619439	0.036071	0.015881
0.62077	0.034708	0.016001
0.622102	0.033122	0.016866
0.623433	0.031536	0.017731
0.624764	0.02995	0.018597
0.626096	0.028364	0.019462
0.627427	0.026778	0.020328
0.628759	0.025193	0.021193
0.63009	0.02371	0.02203
0.631422	0.023648	0.02248
0.632753	0.023586	0.022929
0.634085	0.023525	0.023379
0.635416	0.023463	0.023828
0.636747	0.023401	0.024277
0.638079	0.023339	0.024727
0.63941	0.023277	0.025176
0.640742	0.024122	0.026078
0.642073	0.025686	0.027341
0.643405	0.027251	0.028603
0.644736	0.028815	0.029866
0.646068	0.030379	0.031128
0.647399	0.031944	0.032391
0.648731	0.033508	0.033653
0.650062	0.035118	0.034941
0.651393	0.037648	0.036741
0.652725	0.040177	0.038541
0.654056	0.042707	0.04034
0.655388	0.045237	0.04214
0.656719	0.047767	0.04394
0.658051	0.050296	0.04574
0.659382	0.052826	0.04754
0.660714	0.054673	0.048073
0.662045	0.055928	0.04751
0.663376	0.057184	0.046946
0.664708	0.058439	0.046383
0.666039	0.059694	0.045819
0.667371	0.06095	0.045256
0.668702	0.062205	0.044692
0.670034	0.063363	0.04412
0.671365	0.060759	0.043219
0.672697	0.058156	0.042318
0.674028	0.055552	0.041417
0.675359	0.052949	0.040516
0.676691	0.050345	0.039614
0.678022	0.047742	0.038713
0.679354	0.045138	0.037812
0.680685	0.043306	0.036928
0.682017	0.0422	0.03606
0.683348	0.041095	0.035193
0.68468	0.039989	0.034325
0.686011	0.038884	0.033457
0.687343	0.037778	0.032589
0.688674	0.036672	0.031721
0.690005	0.035571	0.03085
0.691337	0.035528	0.029205
0.692668	0.035486	0.02756
0.694	0.035443	0.025914
0.695331	0.0354	0.024269
0.696663	0.035357	0.022624
0.697994	0.035314	0.020979
0.699326	0.035272	0.019333
0.700657	0.035637	0.018824
0.701988	0.036422	0.01948
0.70332	0.037206	0.020136
0.704651	0.037991	0.020792
0.705983	0.038776	0.021449
0.707314	0.03956	0.022105
0.708646	0.040345	0.022761
0.709977	0.041129	0.023417
0.711309	0.04168	0.024419
0.71264	0.042227	0.025428
0.713971	0.042774	0.026436
0.715303	0.043321	0.027444
0.716634	0.043868	0.028452
0.717966	0.044415	0.02946
0.719297	0.044961	0.030468
0.720629	0.045297	0.031081
0.72196	0.045397	0.031252
0.723292	0.045497	0.031423
0.724623	0.045597	0.031594
0.725955	0.045697	0.031766
0.727286	0.045796	0.031937
0.728617	0.045896	0.032108
0.729949	0.045996	0.032279
0.73128	0.045664	0.031929
0.732612	0.045314	0.031558
0.733943	0.044965	0.031187
0.735275	0.044615	0.030816
0.736606	0.044266	0.030445
0.737938	0.043916	0.030075
0.739269	0.043567	0.029704
0.7406	0.043413	0.028861
0.741932	0.043496	0.027444
0.743263	0.043579	0.026027
0.744595	0.043662	0.02461
0.745926	0.043745	0.023193
0.747258	0.043829	0.021776
0.748589	0.043912	0.020359
0.749921	0.043995	0.018942
0.751252	0.042904	0.01947
0.752584	0.041739	0.020121
0.753915	0.040574	0.020773
0.755246	0.039409	0.021424
0.756578	0.038244	0.022076
0.757909	0.037079	0.022727
0.759241	0.035914	0.023379
0.760572	0.035162	0.024083
0.761904	0.034958	0.024858
0.763235	0.034753	0.025633
0.764567	0.034549	0.026408
0.765898	0.034344	0.027183
0.767229	0.03414	0.027959
0.768561	0.033935	0.028734
0.769892	0.033731	0.029509
0.771224	0.033734	0.0297
0.772555	0.033755	0.029841
0.773887	0.033777	0.029981
0.775218	0.033798	0.030121
0.77655	0.03382	0.030261
0.777881	0.033841	0.030402
0.779212	0.033862	0.030542
0.780544	0.033664	0.030319
0.781875	0.033148	0.02957
0.783207	0.032632	0.028821
0.784538	0.032116	0.028072
0.78587	0.0316	0.027323
0.787201	0.031085	0.026574
0.788533	0.030569	0.025825
0.789864	0.030053	0.025076
0.791196	0.029866	0.023969
0.792527	0.029716	0.02282
0.793858	0.029566	0.021672
0.79519	0.029416	0.020524
0.796521	0.029266	0.019375
0.797853	0.029117	0.018227
0.799184	0.028967	0.017079
0.800516	0.029139	0.016466
0.801847	0.029822	0.016702
0.803179	0.030504	0.016937
0.80451	0.031186	0.017172
0.805841	0.031869	0.017408
0.807173	0.032551	0.017643
0.808504	0.033234	0.017878
0.809836	0.033916	0.018114
0.811167	0.034102	0.019614
0.812499	0.034219	0.021293
0.81383	0.034335	0.022972
0.815162	0.034452	0.02465
0.816493	0.034568	0.026329
0.817825	0.034685	0.028008
0.819156	0.034801	0.029686
0.820487	0.035299	0.03125
0.821819	0.036457	0.032614
0.82315	0.037615	0.033979
0.824482	0.038773	0.035344
0.825813	0.039931	0.036709
0.827145	0.041088	0.038073
0.828476	0.042246	0.039438
0.829808	0.043404	0.040803
0.831139	0.043834	0.041313
0.83247	0.044141	0.041679
0.833802	0.044447	0.042046
0.835133	0.044754	0.042412
0.836465	0.045061	0.042778
0.837796	0.045367	0.043144
0.839128	0.045674	0.04351
0.840459	0.046287	0.043709
0.841791	0.047483	0.04359
0.843122	0.048679	0.043471
0.844454	0.049875	0.043352
0.845785	0.051071	0.043233
0.847116	0.052267	0.043115
0.848448	0.053463	0.042996
0.849779	0.054659	0.042877
0.851111	0.055442	0.043317
0.852442	0.056144	0.043869
0.853774	0.056845	0.044421
0.855105	0.057547	0.044972
0.856436	0.058248	0.045524
0.857768	0.058949	0.046075
0.859099	0.059651	0.046627
0.860431	0.059849	0.047597
0.861762	0.058995	0.049442
0.863094	0.058142	0.051287
0.864425	0.057288	0.053132
0.865757	0.056434	0.054977
0.867088	0.055581	0.056822
0.86842	0.054727	0.058667
0.869751	0.053874	0.060512
0.871083	0.054462	0.061292
0.872414	0.055383	0.061827
0.873745	0.056303	0.062362
0.875077	0.057223	0.062897
0.876408	0.058143	0.063432
0.87774	0.059063	0.063967
0.879071	0.059983	0.064502
0.880403	0.060427	0.064334
0.881734	0.059773	0.062543
0.883065	0.05912	0.060753
0.884397	0.058466	0.058962
0.885728	0.057812	0.057172
0.88706	0.057158	0.055382
0.888391	0.056504	0.053592
0.889723	0.05585	0.051801
0.891054	0.056272	0.048563
0.892386	0.056975	0.044944
0.893717	0.057679	0.041326
0.895049	0.058383	0.037707
0.89638	0.059087	0.034088
0.897712	0.05979	0.030469
0.899043	0.060494	0.026851
0.900374	0.06062	0.023347
0.901706	0.05927	0.020138
0.903037	0.057919	0.016928
0.904369	0.056569	0.013718
0.9057	0.055218	0.010508
0.907032	0.053868	0.007299
0.908363	0.052517	0.004089
0.909694	0.051167	0.000879
0.911026	0.050102	0.001206
0.912357	0.049123	0.002585
0.913689	0.048143	0.003964
0.91502	0.047164	0.005343
0.916352	0.046184	0.006722
0.917683	0.045204	0.008101
0.919015	0.044225	0.00948
0.920346	0.043344	0.011106
0.921678	0.042745	0.013436
0.923009	0.042146	0.015766
0.92434	0.041547	0.018096
0.925672	0.040948	0.020426
0.927003	0.040348	0.022756
0.928335	0.039749	0.025086
0.929666	0.03915	0.027416
0.930998	0.040122	0.029783
0.932329	0.04162	0.032164
0.933661	0.043118	0.034543
0.934992	0.044616	0.036923
0.936323	0.046114	0.039303
0.937655	0.047612	0.041683
0.938986	0.04911	0.044063
0.940318	0.050483	0.045761
0.941649	0.051457	0.045283
0.942981	0.052432	0.044805
0.944312	0.053407	0.044327
0.945644	0.054382	0.043849
0.946975	0.055357	0.043371
0.948307	0.056332	0.042894
0.949638	0.057306	0.042416
0.950969	0.057298	0.041422
0.952301	0.056922	0.040236
0.953632	0.056547	0.039049
0.954964	0.056171	0.037863
0.956295	0.055795	0.036676
0.957627	0.05542	0.03549
0.958958	0.055044	0.034303
0.960289	0.05477	0.03312
0.961621	0.05486	0.031948
0.962952	0.05495	0.030776
0.964284	0.055041	0.029604
0.965615	0.055131	0.028432
0.966947	0.055221	0.027259
0.968278	0.055312	0.026087
0.96961	0.055402	0.024915
0.970941	0.054753	0.025071
0.972273	0.053797	0.025777
0.973604	0.052841	0.026483
0.974936	0.051886	0.027189
0.976267	0.05093	0.027895
0.977598	0.049974	0.028601
0.97893	0.049018	0.029307
0.980261	0.048475	0.029819
0.981593	0.049621	0.029531
0.982924	0.050767	0.029243
0.984256	0.051913	0.028956
0.985587	0.053059	0.028668
0.986918	0.054205	0.02838
0.98825	0.055351	0.028092
0.989581	0.056497	0.027805
0.990913	0.056277	0.027501
0.992244	0.05543	0.027189
0.993576	0.054584	0.026878
0.994907	0.053738	0.026566
0.996239	0.052891	0.026255
0.99757	0.052045	0.025943
0.998902	0.051198	0.025632
1.000233	0.050196	0.025336
1.001565	0.048455	0.025115
1.002896	0.046715	0.024894
1.004227	0.044974	0.024673
1.005559	0.043234	0.024452
1.00689	0.041493	0.024231
1.008222	0.039753	0.02401
1.009553	0.038013	0.023788
1.010885	0.035964	0.023275
1.012216	0.03376	0.022614
1.013547	0.031556	0.021953
1.014879	0.029352	0.021292
1.01621	0.027148	0.020631
1.017542	0.024944	0.01997
1.018873	0.02274	0.019309
1.020205	0.020646	0.018738
1.021536	0.019161	0.018657
1.022868	0.017674	0.018576
1.024199	0.016189	0.018495
1.025531	0.014702	0.018414
1.026862	0.013217	0.018333
1.028193	0.01173	0.018253
1.029525	0.010245	0.018172
1.030856	0.010038	0.018034
1.032188	0.010542	0.017865
1.033519	0.011047	0.017697
1.034851	0.011551	0.017528
1.036182	0.012055	0.017359
1.037513	0.012559	0.01719
1.038845	0.013063	0.017021
1.040176	0.01364	0.016915
1.041508	0.014696	0.017217
1.042839	0.015751	0.017519
1.044171	0.016807	0.017821
1.045502	0.017862	0.018123
1.046834	0.018918	0.018425
1.048165	0.019974	0.018727
1.049497	0.02103	0.019029
1.050828	0.022221	0.020446
1.05216	0.023496	0.02254
1.053491	0.02477	0.024635
1.054822	0.026044	0.02673
1.056154	0.027319	0.028824
1.057485	0.028593	0.030919
1.058817	0.029867	0.033013
1.060148	0.031017	0.034981
1.06148	0.031169	0.035929
1.062811	0.031321	0.036878
1.064142	0.031473	0.037827
1.065474	0.031626	0.038775
1.066805	0.031778	0.039724
1.068137	0.03193	0.040673
1.069468	0.032082	0.041621
1.0708	0.031881	0.04242
1.072131	0.031446	0.043119
1.073463	0.031011	0.043818
1.074794	0.030576	0.044517
1.076126	0.030141	0.045216
1.077457	0.029706	0.045915
1.078789	0.029271	0.046614
1.08012	0.028863	0.047242
1.081451	0.028727	0.047152
1.082783	0.028592	0.047061
1.084114	0.028456	0.046971
1.085446	0.028321	0.04688
1.086777	0.028185	0.04679
1.088109	0.02805	0.0467
1.08944	0.027914	0.046609
1.090771	0.028543	0.046643
1.092103	0.029727	0.046767
1.093434	0.030911	0.04689
1.094766	0.032095	0.047014
1.096097	0.033279	0.047138
1.097429	0.034464	0.047261
1.09876	0.035647	0.047385
1.100092	0.03681	0.047484
1.101423	0.03768	0.047246
1.102755	0.03855	0.047008
1.104086	0.039421	0.04677
1.105417	0.040291	0.046533
1.106749	0.041161	0.046295
1.10808	0.042031	0.046057
1.109412	0.042901	0.045819
1.110743	0.043227	0.045791
1.112075	0.043123	0.045929
1.113406	0.043018	0.046067
1.114738	0.042913	0.046205
1.116069	0.042809	0.046343
1.1174	0.042704	0.046481
1.118732	0.0426	0.046619
1.120063	0.04243	0.046783
1.121395	0.040956	0.047482
1.122726	0.039482	0.048181
1.124058	0.038007	0.04888
1.125389	0.036533	0.049579
1.126721	0.035059	0.050278
1.128052	0.033585	0.050977
1.129384	0.032111	0.051676
1.130715	0.030969	0.052009
1.132046	0.030113	0.052026
1.133378	0.029257	0.052042
1.134709	0.028401	0.052059
1.136041	0.027545	0.052076
1.137372	0.026689	0.052092
1.138704	0.025833	0.052109
1.140035	0.025009	0.052157
1.141366	0.025351	0.053377
1.142698	0.025694	0.054597
1.144029	0.026036	0.055816
1.145361	0.026379	0.057036
1.146692	0.026721	0.058256
1.148024	0.027063	0.059476
1.149355	0.027406	0.060695
1.150687	0.029	0.061481
1.152018	0.03177	0.061859
1.15335	0.03454	0.062237
1.154681	0.03731	0.062615
1.156013	0.04008	0.062993
1.157344	0.04285	0.063371
1.158675	0.04562	0.063749
1.160007	0.048384	0.064126
1.161338	0.050122	0.064395
1.16267	0.05186	0.064664
1.164001	0.053598	0.064932
1.165333	0.055336	0.065201
1.166664	0.057074	0.06547
1.167995	0.058812	0.065738
1.169327	0.06055	0.066007
1.170658	0.062545	0.065681
1.17199	0.064801	0.064746
1.173321	0.067057	0.063812
1.174653	0.069314	0.062877
1.175984	0.07157	0.061943
1.177316	0.073826	0.061009
1.178647	0.076083	0.060074
1.179979	0.078339	0.05914
1.18131	0.079318	0.059988
1.182642	0.080276	0.060866
1.183973	0.081234	0.061743
1.185304	0.082192	0.06262
1.186636	0.08315	0.063497
1.187967	0.084109	0.064375
1.189299	0.085067	0.065252
1.19063	0.08563	0.065913
1.191962	0.085754	0.066334
1.193293	0.085877	0.066755
1.194624	0.086001	0.067176
1.195956	0.086124	0.067597
1.197287	0.086248	0.068018
1.198619	0.086372	0.068438
1.19995	0.086495	0.068859
1.201282	0.085575	0.069697
1.202613	0.084615	0.07055
1.203945	0.083654	0.071404
1.205276	0.082694	0.072257
1.206608	0.081733	0.073111
1.207939	0.080773	0.073964
1.20927	0.079812	0.074818
1.210602	0.07881	0.075035
1.211933	0.077756	0.074481
1.213265	0.076703	0.073927
1.214596	0.07565	0.073373
1.215928	0.074597	0.072819
1.217259	0.073543	0.072265
1.21859	0.07249	0.071711
1.219922	0.071437	0.071157
1.221253	0.070952	0.070393
1.222585	0.070503	0.069616
1.223916	0.070053	0.068838
1.225248	0.069604	0.068061
1.226579	0.069155	0.067283
1.227911	0.068705	0.066506
1.229242	0.068256	0.065728
1.230574	0.068315	0.065635
1.231905	0.069048	0.066446
1.233237	0.06978	0.067257
1.234568	0.070512	0.068067
1.235899	0.071245	0.068878
1.237231	0.071977	0.069689
1.238562	0.072709	0.0705
1.239894	0.073442	0.07131
1.241225	0.074506	0.071819
1.242557	0.0756	0.072302
1.243888	0.076694	0.072784
1.245219	0.077787	0.073267
1.246551	0.078881	0.07375
1.247882	0.079975	0.074232
1.249214	0.081069	0.074715
1.250545	0.081771	0.075593
1.251877	0.081909	0.077041
1.253208	0.082047	0.078489
1.25454	0.082184	0.079937
1.255871	0.082322	0.081385
1.257203	0.08246	0.082833
1.258534	0.082598	0.084281
1.259866	0.082736	0.085729
1.261197	0.083857	0.085719
1.262528	0.085089	0.085545
1.26386	0.08632	0.085372
1.265191	0.087552	0.085198
1.266523	0.088783	0.085025
1.267854	0.090015	0.084851
1.269186	0.091247	0.084678
1.270517	0.092123	0.084568
1.271848	0.092439	0.084558
1.27318	0.092755	0.084549
1.274511	0.093071	0.084539
1.275843	0.093388	0.08453
1.277174	0.093704	0.08452
1.278506	0.09402	0.084511
1.279837	0.094336	0.084501
1.281169	0.096886	0.085043
1.2825	0.099746	0.085661
1.283832	0.102606	0.086279
1.285163	0.105466	0.086897
1.286494	0.108327	0.087515
1.287826	0.111187	0.088133
1.289157	0.114047	0.088752
1.290489	0.116732	0.089722
1.29182	0.119114	0.091301
1.293152	0.121496	0.09288
1.294483	0.123879	0.094459
1.295815	0.126261	0.096037
1.297146	0.128644	0.097616
1.298477	0.131026	0.099195
1.299809	0.133408	0.100774
1.30114	0.134349	0.102368
1.302472	0.135048	0.103966
1.303803	0.135747	0.105564
1.305135	0.136446	0.107162
1.306466	0.137145	0.108759
1.307798	0.137844	0.110357
1.309129	0.138543	0.111955
1.310461	0.138511	0.113357
1.311792	0.137096	0.114389
1.313123	0.135681	0.115421
1.314455	0.134267	0.116453
1.315786	0.132852	0.117484
1.317118	0.131437	0.118516
1.318449	0.130023	0.119548
1.319781	0.128608	0.12058
1.321112	0.127205	0.119554
1.322443	0.125805	0.118123
1.323775	0.124404	0.116692
1.325106	0.123004	0.115261
1.326438	0.121604	0.113829
1.327769	0.120203	0.112398
1.329101	0.118803	0.110967
1.330432	0.117296	0.109665
1.331764	0.115567	0.108633
1.333095	0.113839	0.107601
1.334427	0.11211	0.106569
1.335758	0.110382	0.105538
1.33709	0.108653	0.104506
1.338421	0.106925	0.103474
1.339752	0.105196	0.102442
1.341084	0.105353	0.102115
1.342415	0.10594	0.101948
1.343747	0.106528	0.101782
1.345078	0.107115	0.101615
1.34641	0.107702	0.101449
1.347741	0.108289	0.101282
1.349072	0.108877	0.101116
1.350404	0.109628	0.101697
1.351735	0.110755	0.103994
1.353067	0.111882	0.106291
1.354398	0.113009	0.108587
1.35573	0.114136	0.110884
1.357061	0.115263	0.113181
1.358393	0.11639	0.115478
1.359724	0.117517	0.117774
1.361056	0.118199	0.12029
1.362387	0.118764	0.122862
1.363719	0.11933	0.125435
1.36505	0.119896	0.128007
1.366381	0.120462	0.13058
1.367713	0.121028	0.133152
1.369044	0.121594	0.135725
1.370376	0.12269	0.137512
1.371707	0.125137	0.137303
1.373039	0.127584	0.137094
1.37437	0.13003	0.136885
1.375701	0.132477	0.136675
1.377033	0.134923	0.136466
1.378364	0.13737	0.136257
1.379696	0.139816	0.136048
1.381027	0.139882	0.135721
1.382359	0.139242	0.13536
1.38369	0.138602	0.134998
1.385022	0.137963	0.134637
1.386353	0.137323	0.134276
1.387685	0.136684	0.133914
1.389016	0.136044	0.133553
1.390347	0.135691	0.132924
1.391679	0.136147	0.131538
1.39301	0.136604	0.130152
1.394342	0.13706	0.128766
1.395673	0.137517	0.127379
1.397005	0.137973	0.125993
1.398336	0.13843	0.124607
1.399668	0.138886	0.123221
1.400999	0.138001	0.123187
1.40233	0.136669	0.123603
1.403662	0.135338	0.124019
1.404993	0.134007	0.124435
1.406325	0.132675	0.124852
1.407656	0.131344	0.125268
1.408988	0.130012	0.125684
1.410319	0.128773	0.126347
1.411651	0.127824	0.127795
1.412982	0.126875	0.129243
1.414314	0.125926	0.130691
1.415645	0.124978	0.132139
1.416976	0.124029	0.133587
1.418308	0.123081	0.135035
1.419639	0.122132	0.136483
1.420971	0.121721	0.136624
1.422302	0.121509	0.136279
1.423634	0.121297	0.135934
1.424965	0.121086	0.135589
1.426296	0.120874	0.135245
1.427628	0.120663	0.1349
1.428959	0.120451	0.134555
1.430291	0.120052	0.134176
1.431622	0.118982	0.133672
1.432954	0.117912	0.133167
1.434285	0.116842	0.132663
1.435617	0.115772	0.132159
1.436948	0.114702	0.131655
1.43828	0.113632	0.131151
1.439611	0.112563	0.130647
1.440943	0.112603	0.129807
1.442274	0.113103	0.128827
1.443605	0.113602	0.127847
1.444937	0.114101	0.126868
1.446268	0.114601	0.125888
1.4476	0.1151	0.124909
1.448931	0.115599	0.123929
1.450263	0.115859	0.123106
1.451594	0.115143	0.122921
1.452925	0.114428	0.122735
1.454257	0.113712	0.12255
1.455588	0.112996	0.122364
1.45692	0.112281	0.122179
1.458251	0.111565	0.121994
1.459583	0.110849	0.121808
1.460914	0.110281	0.122726
1.462246	0.109779	0.124148
1.463577	0.109277	0.12557
1.464909	0.108776	0.126992
1.46624	0.108274	0.128413
1.467571	0.107772	0.129835
1.468903	0.107271	0.131257
1.470234	0.107013	0.132369
[truncated: 27,361 more rows]
