# Supplementary material for: Structural basis for higher-order DNA binding by a bacterial transcriptional regulator
Source: PLoS Genet. 2025 Jun 27;21(6):e1011749. doi: 10.1371/journal.pgen.1011749 (PMC12204516; doi:10.1371/journal.pgen.1011749)
Supplement: S1 Appendix — (ZIP) [file pgen.1011749.s012.zip › Raw data files/Figure S3/FigureS3A_Superdex200_XreRES.csv]

ml	mAU_280	mAU_260
-1.19	-2.5	-7.009
-1.188669	-9.123397	-67.150307
-1.187337	-8.385793	-61.347298
-1.186006	-7.64819	-55.544289
-1.184674	-6.910586	-49.74128
-1.183343	-6.172982	-43.938271
-1.182011	-5.435379	-38.135262
-1.18068	-4.697775	-32.332253
-1.179348	-4.326363	-29.728746
-1.178017	-4.337029	-30.463552
-1.176686	-4.347694	-31.19836
-1.175354	-4.35836	-31.933168
-1.174023	-4.369026	-32.667976
-1.172691	-4.379692	-33.402782
-1.17136	-4.390357	-34.137592
-1.170028	-4.401023	-34.872398
-1.168697	-4.894955	-38.723183
-1.167365	-5.399369	-42.64156
-1.166034	-5.903784	-46.559937
-1.164703	-6.408198	-50.478313
-1.163371	-6.912613	-54.39669
-1.16204	-7.417027	-58.315067
-1.160708	-7.921442	-62.233444
-1.159377	-8.41673	-66.05938
-1.158045	-8.901649	-69.780289
-1.156714	-9.386567	-73.501198
-1.155382	-9.871485	-77.222107
-1.154051	-10.356403	-80.943016
-1.152719	-10.841322	-84.663925
-1.151388	-11.326241	-88.384834
-1.150057	-11.811158	-92.105743
-1.148725	-11.978251	-93.284836
-1.147394	-12.131248	-94.351212
-1.146062	-12.284246	-95.41758
-1.144731	-12.437243	-96.483955
-1.143399	-12.590241	-97.550323
-1.142068	-12.743239	-98.616692
-1.140736	-12.896236	-99.683067
-1.139405	-12.988385	-100.277298
-1.138074	-13.005231	-100.287239
-1.136742	-13.022076	-100.297173
-1.135411	-13.038921	-100.307114
-1.134079	-13.055766	-100.317055
-1.132748	-13.072612	-100.326988
-1.131416	-13.089457	-100.336929
-1.130085	-13.106302	-100.34687
-1.128753	-13.1261	-100.366196
-1.127422	-13.146097	-100.386154
-1.126091	-13.166095	-100.40612
-1.124759	-13.186093	-100.426079
-1.123428	-13.206091	-100.446037
-1.122096	-13.226089	-100.466003
-1.120765	-13.246086	-100.485962
-1.119433	-13.232197	-100.473541
-1.118102	-13.172588	-100.417435
-1.11677	-13.11298	-100.36132
-1.115439	-13.053371	-100.305206
-1.114107	-12.993763	-100.2491
-1.112776	-12.934155	-100.192986
-1.111445	-12.874546	-100.136879
-1.110113	-12.814938	-100.080765
-1.108782	-12.529196	-99.802673
-1.10745	-12.222466	-99.503967
-1.106119	-11.915735	-99.205269
-1.104787	-11.609006	-98.906563
-1.103456	-11.302276	-98.607864
-1.102124	-10.995545	-98.309166
-1.100793	-10.688816	-98.01046
-1.099462	-10.284695	-97.614563
-1.09813	-9.737167	-97.075531
-1.096799	-9.18964	-96.536499
-1.095467	-8.642113	-95.997475
-1.094136	-8.094585	-95.458443
-1.092804	-7.547058	-94.919411
-1.091473	-6.99953	-94.380379
-1.090141	-6.452003	-93.841354
-1.08881	-5.776876	-93.166145
-1.087479	-5.086594	-92.474762
-1.086147	-4.396311	-91.783386
-1.084816	-3.706028	-91.092003
-1.083484	-3.015746	-90.40062
-1.082153	-2.325463	-89.709236
-1.080821	-1.635181	-89.01786
-1.07949	-0.985757	-88.364067
-1.078158	-0.402092	-87.770767
-1.076827	0.181572	-87.177467
-1.075495	0.765237	-86.58416
-1.074164	1.348901	-85.99086
-1.072833	1.932565	-85.39756
-1.071501	2.51623	-84.80426
-1.07017	3.099894	-84.21096
-1.068838	3.498072	-83.801094
-1.067507	3.869171	-83.417999
-1.066175	4.24027	-83.034912
-1.064844	4.61137	-82.651825
-1.063512	4.982469	-82.26873
-1.062181	5.353567	-81.885643
-1.06085	5.724666	-81.502556
-1.059518	6.024975	-81.189651
-1.058187	6.200519	-81.00045
-1.056855	6.376063	-80.811249
-1.055524	6.551608	-80.622047
-1.054192	6.727152	-80.432846
-1.052861	6.902696	-80.243645
-1.051529	7.07824	-80.054443
-1.050198	7.253785	-79.865242
-1.048867	7.380922	-79.714447
-1.047535	7.499609	-79.570351
-1.046204	7.618295	-79.426247
-1.044872	7.736982	-79.28215
-1.043541	7.855669	-79.138054
-1.042209	7.974355	-78.99395
-1.040878	8.093042	-78.849854
-1.039546	8.179507	-78.735191
-1.038215	8.203635	-78.677475
-1.036883	8.227763	-78.619759
-1.035552	8.25189	-78.562042
-1.034221	8.276018	-78.504326
-1.032889	8.300146	-78.446609
-1.031558	8.324274	-78.388893
-1.030226	8.348402	-78.331177
-1.028895	8.275201	-78.376503
-1.027563	8.182085	-78.442909
-1.026232	8.088969	-78.509315
-1.0249	7.995853	-78.575729
-1.023569	7.902738	-78.642136
-1.022238	7.809622	-78.708542
-1.020906	7.716506	-78.774956
-1.019575	7.569689	-78.899734
-1.018243	7.308506	-79.148811
-1.016912	7.047324	-79.397888
-1.01558	6.786142	-79.646965
-1.014249	6.524959	-79.896042
-1.012917	6.263777	-80.145119
-1.011586	6.002594	-80.394196
-1.010255	5.741412	-80.64328
-1.008923	5.375543	-81.01696
-1.007592	4.984943	-81.420082
-1.00626	4.594344	-81.823204
-1.004929	4.203743	-82.226326
-1.003597	3.813144	-82.629448
-1.002266	3.422544	-83.032578
-1.000934	3.031944	-83.435699
-0.999603	2.639653	-83.84079
-0.998271	2.243383	-84.250519
-0.99694	1.847113	-84.660248
-0.995609	1.450844	-85.069969
-0.994277	1.054574	-85.479698
-0.992946	0.658304	-85.889427
-0.991614	0.262034	-86.299149
-0.990283	-0.134236	-86.708878
-0.988951	-0.503519	-87.090752
-0.98762	-0.865529	-87.465111
-0.986288	-1.227538	-87.839478
-0.984957	-1.589547	-88.213844
-0.983626	-1.951557	-88.588203
-0.982294	-2.313566	-88.96257
-0.980963	-2.675575	-89.336929
-0.979631	-3.027082	-89.700417
-0.9783	-3.351185	-90.035492
-0.976968	-3.675288	-90.370575
-0.975637	-3.999391	-90.705658
-0.974305	-4.323494	-91.040741
-0.972974	-4.647597	-91.375824
-0.971642	-4.9717	-91.710907
-0.970311	-5.295803	-92.04599
-0.96898	-5.589481	-92.353485
-0.967648	-5.873888	-92.652573
-0.966317	-6.158294	-92.951653
-0.964985	-6.442701	-93.25074
-0.963654	-6.727108	-93.549828
-0.962322	-7.011515	-93.848915
-0.960991	-7.295921	-94.147995
-0.959659	-7.566294	-94.43364
-0.958328	-7.795844	-94.680168
-0.956997	-8.025393	-94.926689
-0.955665	-8.254942	-95.173218
-0.954334	-8.484491	-95.419739
-0.953002	-8.71404	-95.666267
-0.951671	-8.943589	-95.912788
-0.950339	-9.173139	-96.159309
-0.949008	-9.366432	-96.366776
-0.947676	-9.547331	-96.560883
-0.946345	-9.72823	-96.75499
-0.945014	-9.909128	-96.949097
-0.943682	-10.090027	-97.143211
-0.942351	-10.270926	-97.337318
-0.941019	-10.451824	-97.531425
-0.939688	-10.622391	-97.714302
-0.938356	-10.759242	-97.860535
-0.937025	-10.896094	-98.00676
-0.935693	-11.032946	-98.152985
-0.934362	-11.169798	-98.29921
-0.93303	-11.306649	-98.445435
-0.931699	-11.443501	-98.591667
-0.930368	-11.580353	-98.737892
-0.929036	-11.696703	-98.860382
-0.927705	-11.805237	-98.973831
-0.926373	-11.913772	-99.087273
-0.925042	-12.022305	-99.200714
-0.92371	-12.130839	-99.314156
-0.922379	-12.239374	-99.427605
-0.921047	-12.347908	-99.541046
-0.919716	-12.45115	-99.649361
-0.918385	-12.534876	-99.738762
-0.917053	-12.618603	-99.828163
-0.915722	-12.70233	-99.917564
-0.91439	-12.786057	-100.006973
-0.913059	-12.869783	-100.096375
-0.911727	-12.95351	-100.185776
-0.910396	-13.037237	-100.275177
-0.909064	-13.107146	-100.35183
-0.907733	-13.17121	-100.423096
-0.906402	-13.235274	-100.494362
-0.90507	-13.299338	-100.565628
-0.903739	-13.363402	-100.636894
-0.902407	-13.427466	-100.70816
-0.901076	-13.49153	-100.779427
-0.899744	-13.553066	-100.847656
-0.898413	-13.603973	-100.903107
-0.897081	-13.65488	-100.958565
-0.89575	-13.705786	-101.014015
-0.894418	-13.756692	-101.069473
-0.893087	-13.807599	-101.124931
-0.891756	-13.858505	-101.180382
-0.890424	-13.909411	-101.23584
-0.889093	-13.95454	-101.285072
-0.887761	-13.996968	-101.331398
-0.88643	-14.039396	-101.377724
-0.885098	-14.081824	-101.424049
-0.883767	-14.124252	-101.470367
-0.882435	-14.16668	-101.516693
-0.881104	-14.209108	-101.563019
-0.879773	-14.250318	-101.607666
-0.878441	-14.285613	-101.644196
-0.87711	-14.320909	-101.680717
-0.875778	-14.356203	-101.717239
-0.874447	-14.391499	-101.753769
-0.873115	-14.426794	-101.790291
-0.871784	-14.46209	-101.826813
-0.870452	-14.497385	-101.863342
-0.869121	-14.52931	-101.895576
-0.86779	-14.559504	-101.925606
-0.866458	-14.589697	-101.955635
-0.865127	-14.619889	-101.985664
-0.863795	-14.650083	-102.015694
-0.862464	-14.680276	-102.045723
-0.861132	-14.710468	-102.075752
-0.859801	-14.73937	-102.104828
-0.858469	-14.760938	-102.128525
-0.857138	-14.782505	-102.152214
-0.855806	-14.804072	-102.175911
-0.854475	-14.825639	-102.199608
-0.853144	-14.847206	-102.223305
-0.851812	-14.868773	-102.247002
-0.850481	-14.89034	-102.270699
-0.849149	-14.909151	-102.291763
-0.847818	-14.926405	-102.31134
-0.846486	-14.94366	-102.330917
-0.845155	-14.960914	-102.350494
-0.843823	-14.978168	-102.370071
-0.842492	-14.995422	-102.389648
-0.841161	-15.012676	-102.409225
-0.839829	-15.029731	-102.428604
-0.838498	-15.04543	-102.446693
-0.837166	-15.06113	-102.464783
-0.835835	-15.076828	-102.482864
-0.834503	-15.092527	-102.500954
-0.833172	-15.108227	-102.519043
-0.83184	-15.123926	-102.537125
-0.830509	-15.139625	-102.555214
-0.829177	-15.154693	-102.570961
-0.827846	-15.16937	-102.585266
-0.826515	-15.184046	-102.599579
-0.825183	-15.198723	-102.613884
-0.823852	-15.2134	-102.628189
-0.82252	-15.228077	-102.642494
-0.821189	-15.242753	-102.656799
-0.819857	-15.257318	-102.671059
-0.818526	-15.270952	-102.684929
-0.817194	-15.284585	-102.698799
-0.815863	-15.298218	-102.712669
-0.814532	-15.311852	-102.72654
-0.8132	-15.325484	-102.74041
-0.811869	-15.339117	-102.75428
-0.810537	-15.35275	-102.76815
-0.809206	-15.365515	-102.781342
-0.807874	-15.377693	-102.79406
-0.806543	-15.389871	-102.806778
-0.805211	-15.402049	-102.819496
-0.80388	-15.414227	-102.832222
-0.802549	-15.426405	-102.84494
-0.801217	-15.438583	-102.857658
-0.799886	-15.450749	-102.870491
-0.798554	-15.462788	-102.884483
-0.797223	-15.474825	-102.898476
-0.795891	-15.486862	-102.912468
-0.79456	-15.4989	-102.92646
-0.793228	-15.510938	-102.940453
-0.791897	-15.522975	-102.954445
-0.790565	-15.535013	-102.968437
-0.789234	-15.546145	-102.981354
-0.787903	-15.556609	-102.993477
-0.786571	-15.567073	-103.0056
-0.78524	-15.577537	-103.017723
-0.783908	-15.588	-103.029846
-0.782577	-15.598464	-103.041969
-0.781245	-15.608928	-103.054092
-0.779914	-15.619303	-103.065926
-0.778582	-15.628395	-103.073647
-0.777251	-15.637486	-103.08136
-0.77592	-15.646579	-103.089073
-0.774588	-15.65567	-103.096786
-0.773257	-15.664762	-103.104507
-0.771925	-15.673854	-103.112221
-0.770594	-15.682946	-103.119934
-0.769262	-15.690562	-103.127426
-0.767931	-15.696992	-103.134735
-0.766599	-15.703421	-103.142052
-0.765268	-15.709849	-103.149361
-0.763937	-15.716278	-103.15667
-0.762605	-15.722708	-103.163979
-0.761274	-15.729136	-103.171295
-0.759942	-15.735502	-103.178635
-0.758611	-15.740491	-103.186737
-0.757279	-15.745479	-103.194839
-0.755948	-15.750467	-103.202942
-0.754616	-15.755455	-103.211037
-0.753285	-15.760444	-103.219139
-0.751953	-15.765431	-103.227242
-0.750622	-15.77042	-103.235344
-0.749291	-15.776711	-103.244652
-0.747959	-15.784142	-103.25502
-0.746628	-15.791575	-103.265388
-0.745296	-15.799007	-103.275757
-0.743965	-15.806439	-103.286125
-0.742633	-15.813872	-103.296494
-0.741302	-15.821304	-103.306862
-0.73997	-15.828748	-103.317184
-0.738639	-15.836678	-103.325233
-0.737308	-15.844606	-103.33329
-0.735976	-15.852535	-103.341347
-0.734645	-15.860465	-103.349403
-0.733313	-15.868394	-103.35746
-0.731982	-15.876324	-103.365509
-0.73065	-15.884253	-103.373566
-0.729319	-15.891493	-103.380493
-0.727987	-15.898076	-103.386345
-0.726656	-15.90466	-103.392189
-0.725325	-15.911243	-103.398041
-0.723993	-15.917828	-103.403885
-0.722662	-15.924411	-103.409737
-0.72133	-15.930995	-103.415588
-0.719999	-15.937577	-103.421432
-0.718667	-15.943393	-103.426979
-0.717336	-15.949208	-103.432533
-0.716004	-15.955024	-103.438087
-0.714673	-15.960839	-103.443642
-0.713341	-15.966655	-103.449188
-0.71201	-15.972471	-103.454742
-0.710679	-15.978287	-103.460297
-0.709347	-15.983341	-103.464897
-0.708016	-15.987607	-103.468513
-0.706684	-15.991873	-103.47213
-0.705353	-15.996138	-103.475746
-0.704021	-16.000402	-103.479362
-0.70269	-16.004669	-103.482979
-0.701358	-16.008934	-103.486595
-0.700027	-16.013199	-103.490211
-0.698696	-16.018106	-103.49498
-0.697364	-16.023029	-103.499771
-0.696033	-16.02795	-103.504555
-0.694701	-16.032873	-103.509346
-0.69337	-16.037794	-103.51413
-0.692038	-16.042715	-103.518921
-0.690707	-16.047638	-103.523705
-0.689375	-16.052797	-103.528511
-0.688044	-16.058222	-103.533333
-0.686712	-16.063648	-103.538147
-0.685381	-16.069073	-103.542961
-0.68405	-16.074499	-103.547775
-0.682718	-16.079924	-103.552597
-0.681387	-16.08535	-103.557411
-0.680055	-16.090775	-103.562225
-0.678724	-16.094254	-103.568489
-0.677392	-16.097651	-103.574806
-0.676061	-16.101046	-103.581123
-0.674729	-16.104441	-103.58744
-0.673398	-16.107836	-103.593758
-0.672067	-16.111231	-103.600075
-0.670735	-16.114626	-103.606392
-0.669404	-16.118473	-103.612511
-0.668072	-16.122877	-103.618385
-0.666741	-16.127279	-103.62426
-0.665409	-16.131683	-103.630135
-0.664078	-16.136086	-103.636009
-0.662746	-16.14049	-103.641884
-0.661415	-16.144892	-103.647758
-0.660083	-16.149296	-103.653633
-0.658752	-16.152012	-103.658989
-0.657421	-16.154615	-103.664314
-0.656089	-16.157219	-103.66964
-0.654758	-16.159822	-103.674973
-0.653426	-16.162426	-103.680298
-0.652095	-16.16503	-103.685623
-0.650763	-16.167633	-103.690948
-0.649432	-16.170563	-103.696175
-0.6481	-16.173931	-103.701271
-0.646769	-16.177299	-103.706367
-0.645438	-16.18067	-103.711472
-0.644106	-16.184038	-103.716568
-0.642775	-16.187408	-103.721664
-0.641443	-16.190777	-103.726761
-0.640112	-16.194145	-103.731857
-0.63878	-16.198112	-103.736717
-0.637449	-16.202133	-103.741554
-0.636117	-16.206154	-103.746391
-0.634786	-16.210175	-103.751236
-0.633455	-16.214193	-103.756073
-0.632123	-16.218214	-103.76091
-0.630792	-16.222235	-103.765747
-0.62946	-16.226797	-103.770447
-0.628129	-16.232153	-103.774948
-0.626797	-16.237511	-103.779449
-0.625466	-16.242867	-103.783951
-0.624134	-16.248224	-103.788452
-0.622803	-16.25358	-103.792953
-0.621471	-16.258938	-103.797455
-0.62014	-16.264294	-103.801956
-0.618809	-16.269817	-103.804222
-0.617477	-16.275362	-103.806229
-0.616146	-16.280907	-103.808235
-0.614814	-16.286451	-103.810242
-0.613483	-16.291996	-103.812248
-0.612151	-16.297541	-103.814255
-0.61082	-16.303085	-103.816261
-0.609488	-16.308565	-103.819572
-0.608157	-16.313938	-103.824959
-0.606826	-16.319311	-103.830353
-0.605494	-16.324684	-103.835747
-0.604163	-16.330057	-103.841141
-0.602831	-16.335432	-103.846535
-0.6015	-16.340805	-103.851929
-0.600168	-16.346178	-103.857315
-0.598837	-16.350319	-103.86142
-0.597505	-16.354282	-103.865326
-0.596174	-16.358246	-103.86924
-0.594842	-16.362209	-103.873154
-0.593511	-16.366173	-103.87706
-0.59218	-16.370136	-103.880974
-0.590848	-16.3741	-103.884888
-0.589517	-16.377831	-103.888985
-0.588185	-16.381153	-103.893425
-0.586854	-16.384474	-103.897865
-0.585522	-16.387794	-103.902306
-0.584191	-16.391117	-103.906746
-0.582859	-16.394438	-103.911179
-0.581528	-16.39776	-103.915619
-0.580197	-16.401081	-103.920059
-0.578865	-16.404131	-103.923271
-0.577534	-16.407133	-103.92627
-0.576202	-16.410137	-103.929276
-0.574871	-16.413139	-103.932274
-0.573539	-16.416143	-103.935272
-0.572208	-16.419146	-103.938271
-0.570876	-16.422148	-103.941277
-0.569545	-16.425434	-103.944572
-0.568214	-16.429258	-103.948441
-0.566882	-16.433084	-103.952301
-0.565551	-16.436909	-103.956169
-0.564219	-16.440735	-103.960037
-0.562888	-16.444561	-103.963898
-0.561556	-16.448385	-103.967766
-0.560225	-16.452211	-103.971634
-0.558893	-16.453897	-103.976761
-0.557562	-16.455149	-103.982147
-0.55623	-16.456398	-103.987534
-0.554899	-16.457649	-103.992928
-0.553568	-16.458899	-103.998314
-0.552236	-16.46015	-104.0037
-0.550905	-16.461401	-104.009087
-0.549573	-16.462818	-104.014107
-0.548242	-16.464592	-104.018341
-0.54691	-16.466366	-104.022583
-0.545579	-16.46814	-104.026817
-0.544247	-16.469913	-104.031052
-0.542916	-16.471687	-104.035294
-0.541585	-16.473461	-104.039528
-0.540253	-16.475235	-104.043762
-0.538922	-16.475807	-104.046394
-0.53759	-16.476097	-104.048653
-0.536259	-16.476387	-104.050903
-0.534927	-16.476677	-104.053162
-0.533596	-16.476967	-104.055412
-0.532264	-16.477257	-104.057671
-0.530933	-16.477547	-104.059921
-0.529602	-16.477528	-104.061813
-0.52827	-16.47678	-104.062851
-0.526939	-16.476034	-104.063881
-0.525607	-16.475286	-104.064919
-0.524276	-16.474541	-104.065956
-0.522944	-16.473795	-104.066994
-0.521613	-16.473047	-104.068031
-0.520281	-16.472301	-104.069069
-0.51895	-16.473074	-104.071198
-0.517618	-16.474253	-104.073624
-0.516287	-16.475431	-104.07605
-0.514956	-16.47661	-104.078468
-0.513624	-16.477791	-104.080894
-0.512293	-16.47897	-104.083321
-0.510961	-16.480148	-104.085747
-0.50963	-16.48173	-104.088585
-0.508298	-16.484354	-104.092499
-0.506967	-16.486979	-104.096405
-0.505635	-16.489603	-104.100311
-0.504304	-16.492229	-104.104225
-0.502973	-16.494854	-104.108131
-0.501641	-16.497478	-104.112038
-0.50031	-16.500103	-104.115952
-0.498978	-16.504269	-104.119072
-0.497647	-16.5089	-104.121948
-0.496315	-16.513531	-104.124832
-0.494984	-16.518164	-104.127716
-0.493652	-16.522795	-104.130592
-0.492321	-16.527426	-104.133476
-0.49099	-16.532059	-104.13636
-0.489658	-16.536865	-104.139076
-0.488327	-16.542181	-104.141327
-0.486995	-16.547499	-104.143585
-0.485664	-16.552814	-104.145836
-0.484332	-16.55813	-104.148094
-0.483001	-16.563446	-104.150345
-0.481669	-16.568764	-104.152603
-0.480338	-16.57408	-104.154854
-0.479006	-16.578056	-104.156464
-0.477675	-16.581577	-104.157852
-0.476344	-16.585098	-104.159248
-0.475012	-16.588619	-104.160637
-0.473681	-16.59214	-104.162033
-0.472349	-16.595663	-104.163422
-0.471018	-16.599184	-104.16481
-0.469686	-16.602623	-104.166176
-0.468355	-16.605797	-104.16745
-0.467023	-16.608971	-104.168724
-0.465692	-16.612144	-104.169991
-0.464361	-16.61532	-104.171265
-0.463029	-16.618494	-104.172539
-0.461698	-16.621668	-104.173805
-0.460366	-16.624842	-104.175079
-0.459035	-16.626322	-104.176605
-0.457703	-16.627159	-104.17823
-0.456372	-16.627996	-104.179855
-0.45504	-16.628832	-104.18148
-0.453709	-16.629669	-104.183105
-0.452377	-16.630507	-104.184723
-0.451046	-16.631342	-104.186348
-0.449715	-16.632391	-104.188339
-0.448383	-16.634218	-104.191704
-0.447052	-16.636044	-104.195061
-0.44572	-16.637869	-104.198425
-0.444389	-16.639696	-104.201782
-0.443057	-16.641521	-104.205139
-0.441726	-16.643347	-104.208504
-0.440394	-16.645174	-104.211861
-0.439063	-16.646606	-104.214943
-0.437732	-16.647877	-104.217911
-0.4364	-16.649147	-104.220879
-0.435069	-16.650417	-104.223839
-0.433737	-16.651686	-104.226807
-0.432406	-16.652956	-104.229767
-0.431074	-16.654226	-104.232735
-0.429743	-16.65523	-104.235519
-0.428411	-16.655121	-104.237556
-0.42708	-16.65501	-104.239594
-0.425749	-16.654902	-104.241631
-0.424417	-16.654791	-104.243668
-0.423086	-16.654682	-104.245705
-0.421754	-16.654573	-104.247742
-0.420423	-16.654463	-104.249779
-0.419091	-16.654991	-104.250648
-0.41776	-16.655817	-104.250977
-0.416428	-16.656641	-104.251305
-0.415097	-16.657467	-104.251625
-0.413765	-16.658291	-104.251953
-0.412434	-16.659117	-104.252281
-0.411103	-16.659943	-104.252602
-0.409771	-16.660723	-104.252693
-0.40844	-16.661285	-104.251625
-0.407108	-16.66185	-104.250557
-0.405777	-16.662413	-104.249489
-0.404445	-16.662975	-104.248421
-0.403114	-16.66354	-104.247353
-0.401782	-16.664103	-104.246284
-0.400451	-16.664667	-104.245216
-0.39912	-16.667137	-104.245483
-0.397788	-16.670586	-104.246437
-0.396457	-16.674032	-104.247391
-0.395125	-16.677481	-104.248337
-0.393794	-16.680927	-104.24929
-0.392462	-16.684374	-104.250244
-0.391131	-16.687822	-104.25119
-0.389799	-16.691111	-104.252136
-0.388468	-16.693502	-104.253029
-0.387137	-16.695894	-104.253922
-0.385805	-16.698286	-104.254814
-0.384474	-16.700678	-104.255707
-0.383142	-16.70307	-104.256607
-0.381811	-16.705462	-104.2575
-0.380479	-16.707853	-104.258392
-0.379148	-16.709015	-104.260757
-0.377816	-16.709486	-104.263962
-0.376485	-16.709957	-104.267159
-0.375153	-16.710428	-104.270363
-0.373822	-16.710897	-104.27356
-0.372491	-16.711369	-104.276764
-0.371159	-16.71184	-104.279961
-0.369828	-16.712257	-104.283142
-0.368496	-16.71232	-104.286201
-0.367165	-16.712381	-104.289261
-0.365833	-16.712442	-104.292313
-0.364502	-16.712505	-104.295372
-0.36317	-16.712566	-104.298431
-0.361839	-16.712629	-104.301491
-0.360508	-16.71269	-104.30455
-0.359176	-16.712799	-104.306633
-0.357845	-16.712936	-104.308121
-0.356513	-16.713076	-104.309608
-0.355182	-16.713213	-104.311096
-0.35385	-16.71335	-104.312576
-0.352519	-16.71349	-104.314064
-0.351187	-16.713627	-104.315552
-0.349856	-16.71398	-104.316986
-0.348525	-16.716085	-104.318008
-0.347193	-16.718191	-104.319031
-0.345862	-16.720299	-104.320061
-0.34453	-16.722404	-104.321083
-0.343199	-16.72451	-104.322105
-0.341867	-16.726618	-104.323128
-0.340536	-16.728724	-104.324158
-0.339204	-16.731516	-104.324455
-0.337873	-16.734768	-104.324265
-0.336541	-16.73802	-104.324074
-0.33521	-16.741274	-104.323875
-0.333879	-16.744526	-104.323685
-0.332547	-16.747778	-104.323494
-0.331216	-16.75103	-104.323303
-0.329884	-16.754162	-104.323334
-0.328553	-16.756025	-104.325676
-0.327221	-16.757891	-104.328011
-0.32589	-16.759754	-104.330353
-0.324558	-16.761618	-104.332695
-0.323227	-16.763481	-104.335037
-0.321896	-16.765347	-104.337379
-0.320564	-16.76721	-104.339722
-0.319233	-16.768921	-104.342262
-0.317901	-16.770519	-104.344948
-0.31657	-16.772116	-104.347633
-0.315238	-16.773714	-104.350311
-0.313907	-16.775312	-104.352997
-0.312575	-16.776909	-104.355682
-0.311244	-16.778507	-104.358368
-0.309913	-16.780027	-104.361092
-0.308581	-16.780447	-104.364281
-0.30725	-16.780865	-104.36747
-0.305918	-16.781284	-104.370667
-0.304587	-16.781702	-104.373856
-0.303255	-16.78212	-104.377052
-0.301924	-16.782539	-104.380241
-0.300592	-16.782957	-104.383438
-0.299261	-16.783957	-104.385429
-0.297929	-16.785418	-104.386467
-0.296598	-16.78688	-104.387497
-0.295267	-16.788342	-104.388535
-0.293935	-16.789804	-104.389565
-0.292604	-16.791265	-104.390602
-0.291272	-16.792728	-104.391632
-0.289941	-16.79427	-104.392693
-0.288609	-16.797504	-104.394302
-0.287278	-16.800741	-104.395912
-0.285946	-16.803976	-104.397522
-0.284615	-16.807213	-104.399132
-0.283284	-16.810448	-104.400742
-0.281952	-16.813684	-104.402351
-0.280621	-16.816919	-104.403961
-0.279289	-16.820139	-104.405121
-0.277958	-16.823343	-104.405869
-0.276626	-16.82655	-104.406624
-0.275295	-16.829754	-104.407379
-0.273963	-16.83296	-104.408134
-0.272632	-16.836164	-104.408882
-0.2713	-16.839369	-104.409637
-0.269969	-16.842583	-104.410416
-0.268638	-16.846148	-104.412117
-0.267306	-16.849714	-104.413818
-0.265975	-16.853281	-104.415512
-0.264643	-16.856848	-104.417213
-0.263312	-16.860415	-104.418915
-0.26198	-16.863981	-104.420616
-0.260649	-16.867548	-104.422318
-0.259317	-16.869999	-104.424149
-0.257986	-16.871393	-104.426109
-0.256655	-16.872786	-104.42807
-0.255323	-16.87418	-104.430031
-0.253992	-16.875572	-104.431992
-0.25266	-16.876966	-104.433952
-0.251329	-16.878359	-104.435921
-0.249997	-16.879751	-104.437881
-0.248666	-16.880411	-104.440407
-0.247334	-16.881073	-104.442932
-0.246003	-16.881733	-104.445465
-0.244672	-16.882395	-104.44799
-0.24334	-16.883057	-104.450516
-0.242009	-16.883717	-104.453041
-0.240677	-16.884378	-104.455574
-0.239346	-16.884562	-104.457626
-0.238014	-16.884249	-104.45919
-0.236683	-16.883938	-104.460762
-0.235351	-16.883627	-104.462326
-0.23402	-16.883316	-104.463898
-0.232688	-16.883003	-104.465462
-0.231357	-16.882692	-104.467026
-0.230026	-16.882381	-104.468597
-0.228694	-16.882158	-104.470299
-0.227363	-16.881937	-104.472008
-0.226031	-16.881716	-104.473709
-0.2247	-16.881495	-104.47541
-0.223368	-16.881273	-104.477119
-0.222037	-16.881052	-104.478821
-0.220705	-16.880831	-104.480522
-0.219374	-16.881233	-104.48111
-0.218043	-16.882336	-104.480415
-0.216711	-16.88344	-104.479729
-0.21538	-16.884542	-104.479034
-0.214048	-16.885647	-104.478348
-0.212717	-16.886749	-104.477661
-0.211385	-16.887852	-104.476967
-0.210054	-16.888956	-104.47628
-0.208722	-16.890242	-104.476654
-0.207391	-16.891535	-104.477081
-0.20606	-16.892828	-104.477501
-0.204728	-16.894121	-104.477928
-0.203397	-16.895414	-104.478348
-0.202065	-16.896708	-104.478775
-0.200734	-16.898001	-104.479195
-0.199402	-16.899597	-104.480225
-0.198071	-16.901567	-104.482002
-0.196739	-16.903536	-104.483772
-0.195408	-16.905504	-104.48555
-0.194076	-16.907473	-104.48732
-0.192745	-16.909441	-104.489098
-0.191414	-16.911409	-104.490868
-0.190082	-16.913378	-104.492645
-0.188751	-16.91367	-104.492676
-0.187419	-16.913851	-104.492592
-0.186088	-16.91403	-104.492516
-0.184756	-16.914211	-104.492432
-0.183425	-16.914392	-104.492348
-0.182093	-16.914574	-104.492271
-0.180762	-16.914753	-104.492188
-0.17943	-16.915251	-104.492378
-0.178099	-16.916168	-104.49292
-0.176768	-16.917086	-104.493469
-0.175436	-16.918003	-104.494019
-0.174105	-16.918921	-104.49456
-0.172773	-16.919838	-104.49511
-0.171442	-16.920757	-104.495659
-0.17011	-16.921675	-104.496201
-0.168779	-16.923769	-104.494301
-0.167447	-16.92597	-104.492172
-0.166116	-16.928171	-104.490044
-0.164785	-16.930374	-104.487923
-0.163453	-16.932575	-104.485794
-0.162122	-16.934778	-104.483673
-0.16079	-16.936979	-104.481544
-0.159459	-16.938053	-104.480759
-0.158127	-16.937483	-104.481918
-0.156796	-16.936913	-104.483078
-0.155464	-16.936342	-104.484238
-0.154133	-16.935772	-104.485397
-0.152802	-16.9352	-104.486557
-0.15147	-16.934629	-104.487717
-0.150139	-16.934059	-104.488876
-0.148807	-16.935499	-104.492065
-0.147476	-16.937174	-104.495491
-0.146144	-16.938847	-104.498917
-0.144813	-16.940521	-104.502335
-0.143481	-16.942196	-104.50576
-0.14215	-16.943869	-104.509186
-0.140818	-16.945543	-104.512611
-0.139487	-16.946632	-104.516151
-0.138156	-16.946789	-104.519867
-0.136824	-16.946945	-104.523582
-0.135493	-16.947104	-104.527298
-0.134161	-16.94726	-104.531013
-0.13283	-16.947416	-104.534729
-0.131498	-16.947573	-104.538445
-0.130167	-16.947731	-104.54216
-0.128835	-16.948511	-104.543732
-0.127504	-16.949381	-104.544998
-0.126173	-16.950253	-104.546272
-0.124841	-16.951122	-104.547539
-0.12351	-16.951992	-104.548805
-0.122178	-16.952862	-104.550072
-0.120847	-16.953732	-104.551338
-0.119515	-16.9548	-104.552155
-0.118184	-16.956209	-104.552162
-0.116852	-16.957619	-104.552177
-0.115521	-16.959028	-104.552193
-0.11419	-16.96044	-104.552208
-0.112858	-16.961849	-104.552223
-0.111527	-16.963259	-104.552238
-0.110195	-16.964668	-104.552246
-0.108864	-16.966431	-104.552193
-0.107532	-16.968254	-104.552124
-0.106201	-16.970078	-104.552048
-0.104869	-16.971901	-104.551979
-0.103538	-16.973726	-104.551903
-0.102206	-16.97555	-104.551834
-0.100875	-16.977373	-104.551765
-0.099544	-16.979349	-104.552147
-0.098212	-16.981621	-104.553375
-0.096881	-16.983891	-104.554611
-0.095549	-16.986162	-104.555847
-0.094218	-16.988432	-104.557083
-0.092886	-16.990702	-104.558319
-0.091555	-16.992973	-104.559555
-0.090223	-16.995243	-104.560791
-0.088892	-16.996838	-104.561295
-0.087561	-16.998295	-104.561661
-0.086229	-16.999752	-104.562019
-0.084898	-17.001209	-104.562386
-0.083566	-17.002668	-104.562744
-0.082235	-17.004126	-104.56311
-0.080903	-17.005583	-104.563469
-0.079572	-17.006451	-104.564087
-0.07824	-17.006075	-104.565262
-0.076909	-17.005699	-104.566429
-0.075577	-17.005323	-104.567596
-0.074246	-17.004948	-104.568771
-0.072915	-17.004572	-104.569939
-0.071583	-17.004196	-104.571106
-0.070252	-17.00382	-104.572281
-0.06892	-17.003222	-104.572258
-0.067589	-17.002569	-104.57196
-0.066257	-17.001919	-104.571671
-0.064926	-17.001266	-104.571373
-0.063594	-17.000616	-104.571083
-0.062263	-16.999964	-104.570786
-0.060932	-16.999313	-104.570488
-0.0596	-16.999163	-104.570755
-0.058269	-17.000181	-104.572334
-0.056937	-17.001198	-104.573906
-0.055606	-17.002216	-104.575485
-0.054274	-17.003233	-104.577065
-0.052943	-17.004251	-104.578636
-0.051611	-17.005268	-104.580215
-0.05028	-17.006287	-104.581795
-0.048949	-17.00786	-104.582695
-0.047617	-17.009581	-104.58342
-0.046286	-17.011303	-104.584145
-0.044954	-17.013023	-104.584869
-0.043623	-17.014746	-104.585594
-0.042291	-17.016466	-104.586319
-0.04096	-17.018188	-104.587044
-0.039628	-17.019394	-104.587715
-0.038297	-17.01927	-104.588242
-0.036965	-17.019146	-104.58876
-0.035634	-17.019022	-104.589287
-0.034303	-17.0189	-104.589813
-0.032971	-17.018776	-104.590332
-0.03164	-17.018652	-104.590858
-0.030308	-17.018528	-104.591377
-0.028977	-17.019222	-104.593155
-0.027645	-17.020164	-104.595314
-0.026314	-17.021107	-104.597473
-0.024982	-17.022047	-104.599632
-0.023651	-17.022989	-104.601791
-0.02232	-17.023932	-104.603951
-0.020988	-17.024872	-104.60611
-0.019657	-16.733185	-103.260597
-0.018325	-15.599662	-98.038124
-0.016994	-14.466139	-92.815651
-0.015662	-13.332616	-87.59317
-0.014331	-12.199093	-82.370697
-0.012999	-11.065571	-77.148224
-0.011668	-9.932048	-71.925751
-0.010337	-8.798525	-66.703278
-0.009005	-7.664547	-58.878334
-0.007674	-6.530415	-50.173527
-0.006342	-5.396283	-41.468719
-0.005011	-4.262151	-32.763916
-0.003679	-3.128019	-24.059109
-0.002348	-1.993886	-15.354303
-0.001016	-0.859754	-6.649497
0.000315	0.006205	-0.005002
0.001647	0.00707	-0.006824
0.002978	0.007936	-0.008645
0.004309	0.008801	-0.010466
0.005641	0.009667	-0.012287
0.006972	0.010532	-0.014109
0.008304	0.011397	-0.01593
0.009635	0.012263	-0.017751
0.010967	0.0127	-0.019538
0.012298	0.012976	-0.021311
0.01363	0.013252	-0.023085
0.014961	0.013528	-0.024859
0.016292	0.013803	-0.026632
0.017624	0.014079	-0.028406
0.018955	0.014355	-0.03018
0.020287	0.014638	-0.031695
0.021618	0.014944	-0.032268
0.02295	0.015251	-0.032841
0.024281	0.015558	-0.033414
0.025613	0.015864	-0.033987
0.026944	0.016171	-0.03456
0.028275	0.016478	-0.035133
0.029607	0.016784	-0.035706
0.030938	0.015962	-0.035565
0.03227	0.014666	-0.035125
0.033601	0.01337	-0.034685
0.034933	0.012074	-0.034245
0.036264	0.010779	-0.033806
0.037596	0.009483	-0.033366
0.038927	0.008187	-0.032926
0.040259	0.006926	-0.032877
0.04159	0.005808	-0.034448
0.042921	0.004691	-0.03602
0.044253	0.003573	-0.037591
0.045584	0.002456	-0.039163
0.046916	0.001339	-0.040735
0.048247	0.000221	-0.042306
0.049579	-0.000896	-0.043878
0.05091	-0.002072	-0.044705
0.052242	-0.003275	-0.045188
0.053573	-0.004479	-0.04567
0.054904	-0.005682	-0.046153
0.056236	-0.006885	-0.046636
0.057567	-0.008088	-0.047118
0.058899	-0.009291	-0.047601
0.06023	-0.010345	-0.04815
0.061562	-0.01069	-0.049015
0.062893	-0.011035	-0.049881
0.064225	-0.01138	-0.050746
0.065556	-0.011724	-0.051611
0.066887	-0.012069	-0.052477
0.068219	-0.012414	-0.053342
0.06955	-0.012759	-0.054208
0.070882	-0.012508	-0.054443
0.072213	-0.011954	-0.054358
0.073545	-0.0114	-0.054272
0.074876	-0.010846	-0.054187
0.076208	-0.010292	-0.054101
0.077539	-0.009738	-0.054015
0.078871	-0.009184	-0.05393
0.080202	-0.008945	-0.053799
0.081533	-0.010464	-0.053419
0.082865	-0.011983	-0.053039
0.084196	-0.013503	-0.052658
0.085528	-0.015022	-0.052278
0.086859	-0.016541	-0.051897
0.088191	-0.018061	-0.051517
0.089522	-0.01958	-0.051137
0.090854	-0.020029	-0.051317
0.092185	-0.019879	-0.051812
0.093516	-0.019729	-0.052306
0.094848	-0.01958	-0.052801
0.096179	-0.01943	-0.053295
0.097511	-0.01928	-0.05379
0.098842	-0.01913	-0.054284
0.100174	-0.019063	-0.054776
0.101505	-0.019546	-0.055247
0.102837	-0.020028	-0.055717
0.104168	-0.020511	-0.056188
0.1055	-0.020994	-0.056659
0.106831	-0.021476	-0.05713
0.108162	-0.021959	-0.0576
0.109494	-0.022442	-0.058071
0.110825	-0.022326	-0.057899
0.112157	-0.021843	-0.057333
0.113488	-0.02136	-0.056767
0.11482	-0.020878	-0.056202
0.116151	-0.020395	-0.055636
0.117483	-0.019913	-0.05507
0.118814	-0.01943	-0.054504
0.120145	-0.018933	-0.054133
0.121477	-0.018317	-0.055348
0.122808	-0.017701	-0.056563
0.12414	-0.017085	-0.057778
0.125471	-0.01647	-0.058993
0.126803	-0.015854	-0.060207
0.128134	-0.015238	-0.061422
0.129466	-0.014622	-0.062637
0.130797	-0.014254	-0.063388
0.132128	-0.014052	-0.063828
0.13346	-0.01385	-0.064268
0.134791	-0.013648	-0.064708
0.136123	-0.013446	-0.065148
0.137454	-0.013244	-0.065588
0.138786	-0.013041	-0.066027
0.140117	-0.012793	-0.066302
0.141449	-0.012063	-0.064864
0.14278	-0.011333	-0.063425
0.144112	-0.010603	-0.061987
0.145443	-0.009873	-0.060548
0.146774	-0.009143	-0.05911
0.148106	-0.008413	-0.057671
0.149437	-0.007683	-0.056233
0.150769	-0.005787	-0.054215
0.1521	-0.003036	-0.051773
0.153432	-0.000285	-0.049332
0.154763	0.002466	-0.04689
0.156095	0.005217	-0.044448
0.157426	0.007968	-0.042006
0.158757	0.010719	-0.039564
0.160089	0.013462	-0.036977
0.16142	0.016104	-0.032363
0.162752	0.018745	-0.027748
0.164083	0.021387	-0.023133
0.165415	0.024028	-0.018518
0.166746	0.02667	-0.013903
0.168078	0.029311	-0.009288
0.169409	0.031953	-0.004673
0.17074	0.034047	-0.000992
0.172072	0.035704	0.001944
0.173403	0.037361	0.004881
0.174735	0.039018	0.007817
0.176066	0.040675	0.010753
0.177398	0.042333	0.01369
0.178729	0.04399	0.016626
0.180061	0.045558	0.019556
0.181392	0.045266	0.022345
0.182724	0.044973	0.025133
0.184055	0.044681	0.027922
0.185386	0.044388	0.030711
0.186718	0.044096	0.0335
0.188049	0.043803	0.036289
0.189381	0.043511	0.039078
0.190712	0.043389	0.039656
0.192044	0.043415	0.038313
0.193375	0.043441	0.03697
0.194707	0.043467	0.035626
0.196038	0.043494	0.034283
0.197369	0.04352	0.03294
0.198701	0.043546	0.031596
0.200032	0.043562	0.030251
0.201364	0.043187	0.028815
0.202695	0.042811	0.027379
0.204027	0.042435	0.025943
0.205358	0.04206	0.024506
0.20669	0.041684	0.02307
0.208021	0.041308	0.021634
0.209352	0.040933	0.020198
0.210684	0.041305	0.018186
0.212015	0.042384	0.015627
0.213347	0.043463	0.013069
0.214678	0.044543	0.010511
0.21601	0.045622	0.007953
0.217341	0.046702	0.005394
0.218673	0.047781	0.002836
0.220004	0.048855	0.000279
0.221336	0.048158	-0.001923
0.222667	0.047462	-0.004124
0.223998	0.046765	-0.006326
0.22533	0.046068	-0.008528
0.226661	0.045372	-0.010729
0.227993	0.044675	-0.012931
0.229324	0.043979	-0.015133
0.230656	0.042778	-0.016964
0.231987	0.041059	-0.018415
0.233319	0.03934	-0.019865
0.23465	0.037621	-0.021315
0.235981	0.035902	-0.022766
0.237313	0.034183	-0.024216
0.238644	0.032464	-0.025666
0.239976	0.030745	-0.027117
0.241307	0.027745	-0.030082
0.242639	0.02472	-0.033075
0.24397	0.021696	-0.036069
0.245302	0.018672	-0.039062
0.246633	0.015648	-0.042055
0.247965	0.012623	-0.045049
0.249296	0.009599	-0.048042
0.250627	0.007391	-0.050572
0.251959	0.006097	-0.052581
0.25329	0.004804	-0.05459
0.254622	0.00351	-0.056599
0.255953	0.002217	-0.058608
0.257285	0.000923	-0.060617
0.258616	-0.00037	-0.062626
0.259948	-0.001663	-0.064635
0.261279	-0.003733	-0.065646
0.26261	-0.005835	-0.066616
0.263942	-0.007937	-0.067586
0.265273	-0.010039	-0.068556
0.266605	-0.01214	-0.069526
0.267936	-0.014242	-0.070496
0.269268	-0.016344	-0.071466
0.270599	-0.018172	-0.071897
0.271931	-0.019665	-0.071669
0.273262	-0.021158	-0.071441
0.274593	-0.022651	-0.071213
0.275925	-0.024144	-0.070984
0.277256	-0.025638	-0.070756
0.278588	-0.027131	-0.070528
0.279919	-0.028624	-0.0703
0.281251	-0.029422	-0.070641
0.282582	-0.030176	-0.071019
0.283914	-0.03093	-0.071397
0.285245	-0.031683	-0.071775
0.286577	-0.032437	-0.072153
0.287908	-0.033191	-0.072531
0.289239	-0.033944	-0.072909
0.290571	-0.034859	-0.074072
0.291902	-0.035989	-0.076281
0.293234	-0.037118	-0.07849
0.294565	-0.038247	-0.080698
0.295897	-0.039377	-0.082907
0.297228	-0.040506	-0.085116
0.29856	-0.041635	-0.087325
0.299891	-0.042765	-0.089534
0.301222	-0.042447	-0.092026
0.302554	-0.042	-0.094544
0.303885	-0.041553	-0.097062
0.305217	-0.041106	-0.09958
0.306548	-0.040659	-0.102098
0.30788	-0.040212	-0.104615
0.309211	-0.039765	-0.107133
0.310543	-0.039543	-0.109072
0.311874	-0.039647	-0.110168
0.313205	-0.039752	-0.111264
0.314537	-0.039856	-0.11236
0.315868	-0.039961	-0.113456
0.3172	-0.040066	-0.114552
0.318531	-0.04017	-0.115648
0.319863	-0.040275	-0.116744
0.321194	-0.041535	-0.116785
0.322526	-0.042929	-0.116704
0.323857	-0.044322	-0.116623
0.325189	-0.045715	-0.116542
0.32652	-0.047108	-0.116461
0.327851	-0.048502	-0.11638
0.329183	-0.049895	-0.1163
0.330514	-0.051365	-0.115958
0.331846	-0.052958	-0.115202
0.333177	-0.054551	-0.114446
0.334509	-0.056144	-0.11369
0.33584	-0.057737	-0.112934
0.337172	-0.05933	-0.112178
0.338503	-0.060923	-0.111421
0.339834	-0.062516	-0.110665
0.341166	-0.064088	-0.110199
0.342497	-0.065658	-0.109773
0.343829	-0.067227	-0.109348
0.34516	-0.068796	-0.108922
0.346492	-0.070365	-0.108496
0.347823	-0.071935	-0.108071
0.349155	-0.073504	-0.107645
0.350486	-0.07501	-0.107593
0.351817	-0.076408	-0.10819
0.353149	-0.077806	-0.108786
0.35448	-0.079205	-0.109383
0.355812	-0.080603	-0.10998
0.357143	-0.082001	-0.110577
0.358475	-0.083399	-0.111174
0.359806	-0.084797	-0.11177
0.361138	-0.085156	-0.112542
0.362469	-0.08534	-0.113343
0.363801	-0.085523	-0.114144
0.365132	-0.085706	-0.114946
0.366463	-0.085889	-0.115747
0.367795	-0.086072	-0.116548
0.369126	-0.086255	-0.117349
0.370458	-0.086391	-0.117998
0.371789	-0.086436	-0.118357
0.373121	-0.086481	-0.118716
0.374452	-0.086526	-0.119075
0.375784	-0.086571	-0.119435
0.377115	-0.086616	-0.119794
0.378446	-0.086662	-0.120153
0.379778	-0.086707	-0.120512
0.381109	-0.086136	-0.120314
0.382441	-0.085442	-0.120005
0.383772	-0.084747	-0.119696
0.385104	-0.084053	-0.119387
0.386435	-0.083359	-0.119078
0.387767	-0.082665	-0.118768
0.389098	-0.08197	-0.118459
0.390429	-0.081515	-0.117994
0.391761	-0.081563	-0.1172
0.393092	-0.08161	-0.116406
0.394424	-0.081658	-0.115611
0.395755	-0.081706	-0.114817
0.397087	-0.081753	-0.114023
0.398418	-0.081801	-0.113229
0.39975	-0.081848	-0.112435
0.401081	-0.081981	-0.112687
0.402413	-0.082133	-0.113182
0.403744	-0.082285	-0.113676
0.405075	-0.082437	-0.114171
0.406407	-0.082589	-0.114665
0.407738	-0.082742	-0.11516
0.40907	-0.082894	-0.115654
0.410401	-0.083332	-0.116539
0.411733	-0.084436	-0.118327
0.413064	-0.085539	-0.120115
0.414396	-0.086642	-0.121903
0.415727	-0.087745	-0.123691
0.417058	-0.088848	-0.125479
0.41839	-0.089952	-0.127267
0.419721	-0.091055	-0.129054
0.421053	-0.093427	-0.131107
0.422384	-0.096135	-0.133231
0.423716	-0.098843	-0.135354
0.425047	-0.101551	-0.137477
0.426379	-0.104259	-0.1396
0.42771	-0.106968	-0.141723
0.429042	-0.109676	-0.143847
0.430373	-0.1123	-0.146134
0.431704	-0.114708	-0.148842
0.433036	-0.117117	-0.15155
0.434367	-0.119525	-0.154258
0.435699	-0.121934	-0.156966
0.43703	-0.124342	-0.159674
0.438362	-0.126751	-0.162382
0.439693	-0.129159	-0.16509
0.441025	-0.130832	-0.166538
0.442356	-0.132285	-0.167608
0.443687	-0.133738	-0.168677
0.445019	-0.13519	-0.169747
0.44635	-0.136643	-0.170817
0.447682	-0.138096	-0.171887
0.449013	-0.139548	-0.172957
0.450345	-0.14047	-0.174103
0.451676	-0.139874	-0.175468
0.453008	-0.139277	-0.176833
0.454339	-0.13868	-0.178198
0.45567	-0.138083	-0.179562
0.457002	-0.137487	-0.180927
0.458333	-0.13689	-0.182292
0.459665	-0.136293	-0.183657
0.460996	-0.135107	-0.184548
0.462328	-0.133724	-0.18528
0.463659	-0.13234	-0.186013
0.464991	-0.130956	-0.186745
0.466322	-0.129572	-0.187477
0.467654	-0.128189	-0.188209
0.468985	-0.126805	-0.188942
0.470316	-0.12616	-0.189783
0.471648	-0.127886	-0.190971
0.472979	-0.129613	-0.19216
0.474311	-0.131339	-0.193349
0.475642	-0.133065	-0.194538
0.476974	-0.134791	-0.195727
0.478305	-0.136517	-0.196915
0.479637	-0.138243	-0.198104
0.480968	-0.140013	-0.199016
0.482299	-0.141798	-0.199825
0.483631	-0.143584	-0.200633
0.484962	-0.145369	-0.201441
0.486294	-0.147155	-0.20225
0.487625	-0.14894	-0.203058
0.488957	-0.150726	-0.203867
0.490288	-0.152455	-0.20444
0.49162	-0.153979	-0.204164
0.492951	-0.155503	-0.203889
0.494282	-0.157027	-0.203613
0.495614	-0.158551	-0.203337
0.496945	-0.160075	-0.203061
0.498277	-0.161599	-0.202786
0.499608	-0.163123	-0.20251
0.50094	-0.163588	-0.201848
0.502271	-0.163612	-0.201025
0.503603	-0.163636	-0.200203
0.504934	-0.16366	-0.19938
0.506266	-0.163683	-0.198557
0.507597	-0.163707	-0.197735
0.508928	-0.163731	-0.196912
0.51026	-0.163593	-0.195987
0.511591	-0.16279	-0.194642
0.512923	-0.161986	-0.193296
0.514254	-0.161182	-0.19195
0.515586	-0.160379	-0.190604
0.516917	-0.159575	-0.189259
0.518249	-0.158771	-0.187913
0.51958	-0.157968	-0.186567
0.520911	-0.156966	-0.186631
0.522243	-0.155872	-0.187344
0.523574	-0.154778	-0.188058
0.524906	-0.153684	-0.188771
0.526237	-0.152591	-0.189484
0.527569	-0.151497	-0.190198
0.5289	-0.150403	-0.190911
0.530232	-0.149548	-0.191558
0.531563	-0.149824	-0.191891
0.532894	-0.1501	-0.192224
0.534226	-0.150375	-0.192556
0.535557	-0.150651	-0.192889
0.536889	-0.150927	-0.193222
0.53822	-0.151203	-0.193555
0.539552	-0.151479	-0.193888
0.540883	-0.152139	-0.195281
0.542215	-0.152995	-0.197211
0.543546	-0.153851	-0.199142
0.544878	-0.154707	-0.201072
0.546209	-0.155563	-0.203003
0.54754	-0.156419	-0.204934
0.548872	-0.157275	-0.206864
0.550203	-0.158171	-0.208592
0.551535	-0.159294	-0.209191
0.552866	-0.160416	-0.20979
0.554198	-0.161538	-0.210389
0.555529	-0.16266	-0.210988
0.556861	-0.163783	-0.211587
0.558192	-0.164905	-0.212186
0.559523	-0.166027	-0.212786
0.560855	-0.1676	-0.213406
0.562186	-0.169423	-0.214039
0.563518	-0.171247	-0.214671
0.564849	-0.17307	-0.215303
0.566181	-0.174894	-0.215936
0.567512	-0.176718	-0.216568
0.568844	-0.178541	-0.217201
0.570175	-0.1803	-0.217952
0.571507	-0.181634	-0.219488
0.572838	-0.182968	-0.221024
0.574169	-0.184302	-0.22256
0.575501	-0.185636	-0.224096
0.576832	-0.18697	-0.225632
0.578164	-0.188303	-0.227168
0.579495	-0.189637	-0.228703
0.580827	-0.190751	-0.230502
0.582158	-0.191731	-0.232461
0.58349	-0.19271	-0.23442
0.584821	-0.19369	-0.23638
0.586152	-0.194669	-0.238339
0.587484	-0.195649	-0.240298
0.588815	-0.196628	-0.242257
0.590147	-0.197505	-0.24418
0.591478	-0.197553	-0.245816
0.59281	-0.1976	-0.247452
0.594141	-0.197648	-0.249088
0.595473	-0.197695	-0.250724
0.596804	-0.197743	-0.252359
0.598135	-0.197791	-0.253995
0.599467	-0.197838	-0.255631
0.600798	-0.197659	-0.256133
0.60213	-0.197328	-0.255879
0.603461	-0.196998	-0.255624
0.604793	-0.196667	-0.25537
0.606124	-0.196337	-0.255116
0.607456	-0.196007	-0.254861
0.608787	-0.195676	-0.254607
0.610119	-0.195425	-0.254152
0.61145	-0.195983	-0.251648
0.612781	-0.196542	-0.249145
0.614113	-0.197101	-0.246641
0.615444	-0.19766	-0.244138
0.616776	-0.198218	-0.241634
0.618107	-0.198777	-0.23913
0.619439	-0.199336	-0.236627
0.62077	-0.200336	-0.235219
0.622102	-0.201658	-0.234611
0.623433	-0.20298	-0.234002
0.624764	-0.204302	-0.233393
0.626096	-0.205624	-0.232785
0.627427	-0.206946	-0.232176
0.628759	-0.208268	-0.231567
0.63009	-0.209615	-0.231041
0.631422	-0.211318	-0.23165
0.632753	-0.21302	-0.232259
0.634085	-0.214722	-0.232867
0.635416	-0.216425	-0.233476
0.636747	-0.218127	-0.234085
0.638079	-0.219829	-0.234693
0.63941	-0.221532	-0.235302
0.640742	-0.222246	-0.236818
0.642073	-0.222175	-0.239055
0.643405	-0.222103	-0.241293
0.644736	-0.222032	-0.24353
0.646068	-0.221961	-0.245767
0.647399	-0.221889	-0.248005
0.648731	-0.221818	-0.250242
0.650062	-0.221767	-0.252455
0.651393	-0.222123	-0.254174
0.652725	-0.22248	-0.255893
0.654056	-0.222837	-0.257612
0.655388	-0.223193	-0.259331
0.656719	-0.22355	-0.26105
0.658051	-0.223906	-0.262769
0.659382	-0.224263	-0.264488
0.660714	-0.225174	-0.265167
0.662045	-0.226565	-0.264946
0.663376	-0.227956	-0.264725
0.664708	-0.229347	-0.264504
0.666039	-0.230738	-0.264283
0.667371	-0.232128	-0.264062
0.668702	-0.233519	-0.263841
0.670034	-0.234903	-0.263627
0.671365	-0.236023	-0.263715
0.672697	-0.237143	-0.263803
0.674028	-0.238263	-0.263891
0.675359	-0.239383	-0.263979
0.676691	-0.240503	-0.264067
0.678022	-0.241622	-0.264155
0.679354	-0.242742	-0.264243
0.680685	-0.243249	-0.264789
0.682017	-0.243178	-0.265766
0.683348	-0.243106	-0.266743
0.68468	-0.243035	-0.26772
0.686011	-0.242964	-0.268697
0.687343	-0.242892	-0.269675
0.688674	-0.242821	-0.270652
0.690005	-0.242747	-0.271636
0.691337	-0.242039	-0.274273
0.692668	-0.24133	-0.276909
0.694	-0.240622	-0.279546
0.695331	-0.239913	-0.282183
0.696663	-0.239204	-0.28482
0.697994	-0.238496	-0.287456
0.699326	-0.237787	-0.290093
0.700657	-0.23763	-0.292008
0.701988	-0.238039	-0.293183
0.70332	-0.238448	-0.294357
0.704651	-0.238857	-0.295532
0.705983	-0.239266	-0.296706
0.707314	-0.239675	-0.297881
0.708646	-0.240084	-0.299055
0.709977	-0.240493	-0.30023
0.711309	-0.241482	-0.300105
0.71264	-0.24248	-0.299958
0.713971	-0.243479	-0.29981
0.715303	-0.244477	-0.299663
0.716634	-0.245476	-0.299515
0.717966	-0.246474	-0.299368
0.719297	-0.247473	-0.299221
0.720629	-0.249486	-0.298898
0.72196	-0.252631	-0.29838
0.723292	-0.255777	-0.297861
0.724623	-0.258922	-0.297343
0.725955	-0.262068	-0.296825
0.727286	-0.265213	-0.296306
0.728617	-0.268359	-0.295788
0.729949	-0.271504	-0.29527
0.73128	-0.273777	-0.295364
0.732612	-0.276014	-0.295483
0.733943	-0.278251	-0.295602
0.735275	-0.280488	-0.295721
0.736606	-0.282726	-0.29584
0.737938	-0.284963	-0.295959
0.739269	-0.2872	-0.296078
0.7406	-0.289334	-0.29705
0.741932	-0.29134	-0.299062
0.743263	-0.293347	-0.301073
0.744595	-0.295354	-0.303084
0.745926	-0.29736	-0.305096
0.747258	-0.299367	-0.307107
0.748589	-0.301374	-0.309119
0.749921	-0.30338	-0.31113
0.751252	-0.305423	-0.312775
0.752584	-0.307468	-0.314396
0.753915	-0.309512	-0.316018
0.755246	-0.311557	-0.317639
0.756578	-0.313602	-0.319261
0.757909	-0.315646	-0.320882
0.759241	-0.317691	-0.322504
0.760572	-0.319123	-0.32389
0.761904	-0.319741	-0.324965
0.763235	-0.320359	-0.32604
0.764567	-0.320977	-0.327114
0.765898	-0.321595	-0.328189
0.767229	-0.322214	-0.329264
0.768561	-0.322832	-0.330338
0.769892	-0.32345	-0.331413
0.771224	-0.324295	-0.332033
0.772555	-0.325161	-0.332613
0.773887	-0.326026	-0.333193
0.775218	-0.326892	-0.333774
0.77655	-0.327757	-0.334354
0.777881	-0.328623	-0.334934
0.779212	-0.329488	-0.335514
0.780544	-0.329252	-0.336015
0.781875	-0.327421	-0.3364
0.783207	-0.325591	-0.336785
0.784538	-0.32376	-0.33717
0.78587	-0.321929	-0.337555
0.787201	-0.320098	-0.33794
0.788533	-0.318268	-0.338326
0.789864	-0.316437	-0.338711
0.791196	-0.315349	-0.338814
0.792527	-0.314346	-0.338885
0.793858	-0.313342	-0.338957
0.79519	-0.312339	-0.339028
0.796521	-0.311336	-0.339099
0.797853	-0.310332	-0.339171
0.799184	-0.309329	-0.339242
0.800516	-0.307801	-0.339168
0.801847	-0.305442	-0.338863
0.803179	-0.303084	-0.338559
0.80451	-0.300725	-0.338255
0.805841	-0.298366	-0.33795
0.807173	-0.296008	-0.337646
0.808504	-0.293649	-0.337342
0.809836	-0.291291	-0.337038
0.811167	-0.2907	-0.338067
0.812499	-0.290357	-0.339285
0.81383	-0.290015	-0.340502
0.815162	-0.289673	-0.341719
0.816493	-0.28933	-0.342937
0.817825	-0.288988	-0.344154
0.819156	-0.288646	-0.345371
0.820487	-0.288822	-0.346428
0.821819	-0.289897	-0.347208
0.82315	-0.290971	-0.347988
0.824482	-0.292046	-0.348768
0.825813	-0.293121	-0.349548
0.827145	-0.294195	-0.350328
0.828476	-0.29527	-0.351108
0.829808	-0.296345	-0.351887
0.831139	-0.297517	-0.352651
0.83247	-0.298706	-0.353412
0.833802	-0.299895	-0.354173
0.835133	-0.301083	-0.354933
0.836465	-0.302272	-0.355694
0.837796	-0.303461	-0.356455
0.839128	-0.30465	-0.357216
0.840459	-0.306155	-0.357463
0.841791	-0.308262	-0.356736
0.843122	-0.310368	-0.356008
0.844454	-0.312475	-0.355281
0.845785	-0.314581	-0.354553
0.847116	-0.316688	-0.353826
0.848448	-0.318794	-0.353098
0.849779	-0.320901	-0.352371
0.851111	-0.322857	-0.351016
0.852442	-0.324783	-0.349537
0.853774	-0.326708	-0.348059
0.855105	-0.328634	-0.34658
0.856436	-0.33056	-0.345101
0.857768	-0.332486	-0.343622
0.859099	-0.334412	-0.342143
0.860431	-0.336147	-0.34084
0.861762	-0.337483	-0.339906
0.863094	-0.338819	-0.338972
0.864425	-0.340155	-0.338037
0.865757	-0.341492	-0.337103
0.867088	-0.342828	-0.336168
0.86842	-0.344164	-0.335234
0.869751	-0.3455	-0.3343
0.871083	-0.347726	-0.333849
0.872414	-0.350156	-0.333509
0.873745	-0.352586	-0.333169
0.875077	-0.355015	-0.332829
0.876408	-0.357445	-0.332489
0.87774	-0.359875	-0.332149
0.879071	-0.362305	-0.331809
0.880403	-0.363572	-0.332097
0.881734	-0.362157	-0.333835
0.883065	-0.360743	-0.335573
0.884397	-0.359328	-0.337311
0.885728	-0.357913	-0.339049
0.88706	-0.356499	-0.340787
0.888391	-0.355084	-0.342525
0.889723	-0.353669	-0.344263
0.891054	-0.352266	-0.345252
0.892386	-0.350866	-0.346044
0.893717	-0.349465	-0.346835
0.895049	-0.348065	-0.347627
0.89638	-0.346665	-0.348419
0.897712	-0.345264	-0.349211
0.899043	-0.343864	-0.350002
0.900374	-0.342572	-0.351018
0.901706	-0.341559	-0.352606
0.903037	-0.340547	-0.354195
0.904369	-0.339534	-0.355783
0.9057	-0.338521	-0.357371
0.907032	-0.337508	-0.358959
0.908363	-0.336495	-0.360548
0.909694	-0.335482	-0.362136
0.911026	-0.336353	-0.362375
0.912357	-0.337784	-0.362214
0.913689	-0.339216	-0.362052
0.91502	-0.340647	-0.36189
0.916352	-0.342078	-0.361729
0.917683	-0.34351	-0.361567
0.919015	-0.344941	-0.361405
0.920346	-0.346601	-0.361458
0.921678	-0.348915	-0.362119
0.923009	-0.351228	-0.362779
0.92434	-0.353542	-0.363441
0.925672	-0.355855	-0.364101
0.927003	-0.358169	-0.364762
0.928335	-0.360482	-0.365423
0.929666	-0.362795	-0.366084
0.930998	-0.363637	-0.366054
0.932329	-0.363986	-0.365792
0.933661	-0.364336	-0.365531
0.934992	-0.364685	-0.365269
0.936323	-0.365035	-0.365008
0.937655	-0.365384	-0.364746
0.938986	-0.365734	-0.364485
0.940318	-0.365873	-0.364098
0.941649	-0.36534	-0.363311
0.942981	-0.364808	-0.362524
0.944312	-0.364275	-0.361737
0.945644	-0.363743	-0.36095
0.946975	-0.36321	-0.360163
0.948307	-0.362677	-0.359376
0.949638	-0.362145	-0.358589
0.950969	-0.361252	-0.358546
0.952301	-0.360225	-0.358782
0.953632	-0.359198	-0.359017
0.954964	-0.358171	-0.359253
0.956295	-0.357144	-0.359488
0.957627	-0.356117	-0.359723
0.958958	-0.355089	-0.359959
0.960289	-0.354603	-0.360428
0.961621	-0.356063	-0.361741
0.962952	-0.357523	-0.363053
0.964284	-0.358983	-0.364366
0.965615	-0.360442	-0.365678
0.966947	-0.361902	-0.36699
0.968278	-0.363362	-0.368303
0.96961	-0.364822	-0.369615
0.970941	-0.36528	-0.371116
0.972273	-0.365323	-0.372695
0.973604	-0.365366	-0.374273
0.974936	-0.365409	-0.375852
0.976267	-0.365451	-0.377431
0.977598	-0.365494	-0.37901
0.97893	-0.365537	-0.380588
0.980261	-0.365344	-0.382096
0.981593	-0.364186	-0.383313
0.982924	-0.363028	-0.384531
0.984256	-0.361871	-0.385748
0.985587	-0.360713	-0.386965
0.986918	-0.359555	-0.388183
0.98825	-0.358397	-0.3894
0.989581	-0.357239	-0.390617
0.990913	-0.355934	-0.389944
0.992244	-0.354563	-0.388403
0.993576	-0.353191	-0.386862
0.994907	-0.351819	-0.385322
0.996239	-0.350447	-0.383781
0.99757	-0.349075	-0.38224
0.998902	-0.347703	-0.3807
1.000233	-0.346628	-0.379334
1.001565	-0.346951	-0.378794
1.002896	-0.347275	-0.378255
1.004227	-0.347598	-0.377715
1.005559	-0.347921	-0.377175
1.00689	-0.348245	-0.376636
1.008222	-0.348568	-0.376096
1.009553	-0.348891	-0.375556
1.010885	-0.348747	-0.37519
1.012216	-0.348367	-0.374912
1.013547	-0.347986	-0.374634
1.014879	-0.347606	-0.374356
1.01621	-0.347226	-0.374077
1.017542	-0.346845	-0.373799
1.018873	-0.346465	-0.373521
1.020205	-0.34636	-0.373165
1.021536	-0.347772	-0.372378
1.022868	-0.349185	-0.371591
1.024199	-0.350597	-0.370804
1.025531	-0.352009	-0.370017
1.026862	-0.353421	-0.36923
1.028193	-0.354834	-0.368443
1.029525	-0.356246	-0.367656
1.030856	-0.356686	-0.367392
1.032188	-0.356586	-0.367418
1.033519	-0.356486	-0.367444
1.034851	-0.356386	-0.36747
1.036182	-0.356286	-0.367496
1.037513	-0.356186	-0.367523
1.038845	-0.356087	-0.367549
1.040176	-0.355989	-0.367471
1.041508	-0.355906	-0.366712
1.042839	-0.355823	-0.365954
1.044171	-0.355739	-0.365196
1.045502	-0.355656	-0.364437
1.046834	-0.355573	-0.363679
1.048165	-0.35549	-0.36292
1.049497	-0.355406	-0.362162
1.050828	-0.356361	-0.36295
1.05216	-0.357947	-0.364679
1.053491	-0.359533	-0.366407
1.054822	-0.361119	-0.368136
1.056154	-0.362705	-0.369864
1.057485	-0.364291	-0.371593
1.058817	-0.365876	-0.373321
1.060148	-0.36722	-0.374982
1.06148	-0.366633	-0.376099
1.062811	-0.366046	-0.377217
1.064142	-0.365459	-0.378334
1.065474	-0.364871	-0.379451
1.066805	-0.364284	-0.380569
1.068137	-0.363697	-0.381686
1.069468	-0.363109	-0.382804
1.0708	-0.362668	-0.383596
1.072131	-0.362323	-0.384171
1.073463	-0.361978	-0.384746
1.074794	-0.361634	-0.385322
1.076126	-0.361289	-0.385897
1.077457	-0.360944	-0.386472
1.078789	-0.360599	-0.387048
1.08012	-0.360324	-0.387679
1.081451	-0.360752	-0.388867
1.082783	-0.36118	-0.390056
1.084114	-0.361608	-0.391245
1.085446	-0.362036	-0.392434
1.086777	-0.362464	-0.393623
1.088109	-0.362892	-0.394811
1.08944	-0.36332	-0.396
1.090771	-0.363307	-0.395877
1.092103	-0.362974	-0.394803
1.093434	-0.362641	-0.393728
1.094766	-0.362309	-0.392653
1.096097	-0.361976	-0.391579
1.097429	-0.361643	-0.390504
1.09876	-0.36131	-0.389429
1.100092	-0.361078	-0.388469
1.101423	-0.36221	-0.389061
1.102755	-0.363341	-0.389653
1.104086	-0.364473	-0.390245
1.105417	-0.365605	-0.390837
1.106749	-0.366737	-0.391429
1.10808	-0.367868	-0.392022
1.109412	-0.369	-0.392613
1.110743	-0.369612	-0.392895
1.112075	-0.369811	-0.392931
1.113406	-0.370011	-0.392966
1.114738	-0.370211	-0.393002
1.116069	-0.37041	-0.393038
1.1174	-0.37061	-0.393073
1.118732	-0.37081	-0.393109
1.120063	-0.371025	-0.393085
1.121395	-0.371541	-0.391867
1.122726	-0.372056	-0.39065
1.124058	-0.372572	-0.389433
1.125389	-0.373088	-0.388216
1.126721	-0.373604	-0.386998
1.128052	-0.37412	-0.385781
1.129384	-0.374636	-0.384563
1.130715	-0.374659	-0.384419
1.132046	-0.374257	-0.385199
1.133378	-0.373856	-0.385978
1.134709	-0.373454	-0.386758
1.136041	-0.373052	-0.387538
1.137372	-0.37265	-0.388318
1.138704	-0.372248	-0.389098
1.140035	-0.37187	-0.389865
1.141366	-0.372355	-0.39015
1.142698	-0.37284	-0.390435
1.144029	-0.373325	-0.390721
1.145361	-0.37381	-0.391006
1.146692	-0.374295	-0.391291
1.148024	-0.37478	-0.391577
1.149355	-0.375265	-0.391862
1.150687	-0.375554	-0.39198
1.152018	-0.375659	-0.391942
1.15335	-0.375763	-0.391904
1.154681	-0.375868	-0.391866
1.156013	-0.375972	-0.391828
1.157344	-0.376077	-0.39179
1.158675	-0.376182	-0.391752
1.160007	-0.376294	-0.391715
1.161338	-0.377803	-0.391853
1.16267	-0.379313	-0.391991
1.164001	-0.380823	-0.392129
1.165333	-0.382333	-0.392267
1.166664	-0.383843	-0.392405
1.167995	-0.385352	-0.392542
1.169327	-0.386862	-0.39268
1.170658	-0.388685	-0.392823
1.17199	-0.390827	-0.39297
1.173321	-0.392969	-0.393118
1.174653	-0.395111	-0.393265
1.175984	-0.397253	-0.393413
1.177316	-0.399396	-0.39356
1.178647	-0.401538	-0.393707
1.179979	-0.40368	-0.393855
1.18131	-0.404341	-0.393679
1.182642	-0.404978	-0.393499
1.183973	-0.405616	-0.393318
1.185304	-0.406253	-0.393137
1.186636	-0.40689	-0.392957
1.187967	-0.407527	-0.392776
1.189299	-0.408164	-0.392595
1.19063	-0.408072	-0.39245
1.191962	-0.407169	-0.392346
1.193293	-0.406265	-0.392241
1.194624	-0.405362	-0.392137
1.195956	-0.404458	-0.392032
1.197287	-0.403555	-0.391927
1.198619	-0.402651	-0.391823
1.19995	-0.401748	-0.391718
1.201282	-0.40087	-0.389492
1.202613	-0.399992	-0.387183
1.203945	-0.399115	-0.384875
1.205276	-0.398238	-0.382566
1.206608	-0.39736	-0.380257
1.207939	-0.396483	-0.377949
1.20927	-0.395606	-0.37564
1.210602	-0.394542	-0.373699
1.211933	-0.39325	-0.372203
1.213265	-0.391959	-0.370708
1.214596	-0.390668	-0.369212
1.215928	-0.389377	-0.367717
1.217259	-0.388086	-0.366221
1.21859	-0.386795	-0.364726
1.219922	-0.385504	-0.36323
1.221253	-0.385704	-0.363235
1.222585	-0.385996	-0.363332
1.223916	-0.386289	-0.36343
1.225248	-0.386581	-0.363527
1.226579	-0.386874	-0.363625
1.227911	-0.387166	-0.363722
1.229242	-0.387459	-0.36382
1.230574	-0.387573	-0.364448
1.231905	-0.387452	-0.365777
1.233237	-0.38733	-0.367106
1.234568	-0.387209	-0.368435
1.235899	-0.387088	-0.369764
1.237231	-0.386966	-0.371093
1.238562	-0.386845	-0.372422
1.239894	-0.386724	-0.373751
1.241225	-0.387239	-0.374533
1.242557	-0.38781	-0.375268
1.243888	-0.388381	-0.376003
1.245219	-0.388951	-0.376737
1.246551	-0.389522	-0.377472
1.247882	-0.390092	-0.378207
1.249214	-0.390663	-0.378941
1.250545	-0.391234	-0.379627
1.251877	-0.391804	-0.380243
1.253208	-0.392375	-0.380859
1.25454	-0.392946	-0.381475
1.255871	-0.393516	-0.38209
1.257203	-0.394087	-0.382706
1.258534	-0.394657	-0.383322
1.259866	-0.395228	-0.383938
1.261197	-0.396104	-0.384658
1.262528	-0.397015	-0.385391
1.26386	-0.397926	-0.386123
1.265191	-0.398836	-0.386855
1.266523	-0.399747	-0.387587
1.267854	-0.400657	-0.38832
1.269186	-0.401568	-0.389052
1.270517	-0.40254	-0.389518
1.271848	-0.403607	-0.389566
1.27318	-0.404675	-0.389614
1.274511	-0.405742	-0.389661
1.275843	-0.40681	-0.389709
1.277174	-0.407877	-0.389756
1.278506	-0.408945	-0.389804
1.279837	-0.410012	-0.389851
1.281169	-0.408242	-0.390137
1.2825	-0.406076	-0.390455
1.283832	-0.40391	-0.390774
1.285163	-0.401744	-0.391093
1.286494	-0.399578	-0.391411
1.287826	-0.397412	-0.39173
1.289157	-0.395246	-0.392048
1.290489	-0.393462	-0.392154
1.29182	-0.392337	-0.391892
1.293152	-0.391213	-0.391631
1.294483	-0.390088	-0.391369
1.295815	-0.388964	-0.391108
1.297146	-0.387839	-0.390846
1.298477	-0.386715	-0.390585
1.299809	-0.38559	-0.390323
1.30114	-0.38414	-0.390011
1.302472	-0.382634	-0.38969
1.303803	-0.38113	-0.389369
1.305135	-0.379624	-0.389048
1.306466	-0.378119	-0.388727
1.307798	-0.376614	-0.388406
1.309129	-0.375109	-0.388085
1.310461	-0.374409	-0.387756
1.311792	-0.375229	-0.387411
1.313123	-0.376049	-0.387066
1.314455	-0.376869	-0.386721
1.315786	-0.37769	-0.386377
1.317118	-0.37851	-0.386032
1.318449	-0.37933	-0.385687
1.319781	-0.380151	-0.385343
1.321112	-0.380893	-0.383613
1.322443	-0.381621	-0.381612
1.323775	-0.382349	-0.37961
1.325106	-0.383076	-0.377608
1.326438	-0.383804	-0.375606
1.327769	-0.384531	-0.373604
1.329101	-0.385259	-0.371602
1.330432	-0.385508	-0.369504
1.331764	-0.384761	-0.367207
1.333095	-0.384014	-0.364911
1.334427	-0.383268	-0.362614
1.335758	-0.382521	-0.360317
1.33709	-0.381775	-0.35802
1.338421	-0.381028	-0.355724
1.339752	-0.380282	-0.353427
1.341084	-0.380127	-0.352959
1.342415	-0.380108	-0.352909
1.343747	-0.380089	-0.352859
1.345078	-0.38007	-0.35281
1.34641	-0.380051	-0.35276
1.347741	-0.380032	-0.35271
1.349072	-0.380013	-0.35266
1.350404	-0.37989	-0.352883
1.351735	-0.379529	-0.353731
1.353067	-0.379168	-0.35458
1.354398	-0.378806	-0.355429
1.35573	-0.378445	-0.356278
1.357061	-0.378083	-0.357127
1.358393	-0.377722	-0.357975
1.359724	-0.377361	-0.358824
1.361056	-0.377849	-0.359396
1.362387	-0.37856	-0.359895
1.363719	-0.379271	-0.360394
1.36505	-0.379982	-0.360894
1.366381	-0.380693	-0.361393
1.367713	-0.381404	-0.361892
1.369044	-0.382115	-0.362392
1.370376	-0.383042	-0.362942
1.371707	-0.384518	-0.363622
1.373039	-0.385995	-0.364302
1.37437	-0.387471	-0.364982
1.375701	-0.388948	-0.365662
1.377033	-0.390424	-0.366342
1.378364	-0.391901	-0.367022
1.379696	-0.393377	-0.367702
1.381027	-0.393063	-0.368103
1.382359	-0.392219	-0.368422
1.38369	-0.391375	-0.36874
1.385022	-0.390531	-0.369059
1.386353	-0.389687	-0.369377
1.387685	-0.388843	-0.369696
1.389016	-0.387999	-0.370015
1.390347	-0.386796	-0.370579
1.391679	-0.384578	-0.371839
1.39301	-0.382359	-0.373099
1.394342	-0.380141	-0.374359
1.395673	-0.377923	-0.375619
1.397005	-0.375705	-0.376879
1.398336	-0.373486	-0.37814
1.399668	-0.371268	-0.3794
1.400999	-0.369182	-0.379493
1.40233	-0.367139	-0.379198
1.403662	-0.365097	-0.378903
1.404993	-0.363055	-0.378609
1.406325	-0.361012	-0.378314
1.407656	-0.35897	-0.378019
1.408988	-0.356927	-0.377724
1.410319	-0.355222	-0.377863
1.411651	-0.354582	-0.379375
1.412982	-0.353943	-0.380887
1.414314	-0.353303	-0.382399
1.415645	-0.352663	-0.383911
1.416976	-0.352024	-0.385423
1.418308	-0.351384	-0.386935
1.419639	-0.350745	-0.388448
1.420971	-0.351572	-0.389102
1.422302	-0.352944	-0.389437
1.423634	-0.354315	-0.389772
1.424965	-0.355687	-0.390107
1.426296	-0.357059	-0.390443
1.427628	-0.358431	-0.390778
1.428959	-0.359803	-0.391113
1.430291	-0.361053	-0.391572
1.431622	-0.361869	-0.392473
1.432954	-0.362684	-0.393374
1.434285	-0.3635	-0.394275
1.435617	-0.364315	-0.395176
1.436948	-0.365131	-0.396077
1.43828	-0.365946	-0.396979
1.439611	-0.366762	-0.39788
1.440943	-0.367719	-0.398271
1.442274	-0.368734	-0.398451
1.443605	-0.369749	-0.398632
1.444937	-0.370764	-0.398813
1.446268	-0.37178	-0.398994
1.4476	-0.372795	-0.399174
1.448931	-0.37381	-0.399355
1.450263	-0.374721	-0.399071
1.451594	-0.375209	-0.396893
1.452925	-0.375696	-0.394715
1.454257	-0.376183	-0.392537
1.455588	-0.376671	-0.390359
1.45692	-0.377158	-0.388181
1.458251	-0.377646	-0.386003
1.459583	-0.378133	-0.383825
1.460914	-0.378774	-0.382433
1.462246	-0.379485	-0.381398
1.463577	-0.380196	-0.380364
1.464909	-0.380907	-0.37933
1.46624	-0.381617	-0.378296
1.467571	-0.382328	-0.377261
1.468903	-0.383039	-0.376227
1.470234	-0.383667	-0.375383
[truncated: 27,361 more rows]
