# Supplementary material for: Structural basis for higher-order DNA binding by a bacterial transcriptional regulator
Source: PLoS Genet. 2025 Jun 27;21(6):e1011749. doi: 10.1371/journal.pgen.1011749 (PMC12204516; doi:10.1371/journal.pgen.1011749)
Supplement: S1 Appendix — (ZIP) [file pgen.1011749.s012.zip › Raw data files/Figure S3/FigureS3A_Superdex200_XreRES_DNAS1.csv]

ml	mAU_280	mAU_260
-1.19	4.235	7.119
-1.188669	2.327881	3.95088
-1.187337	2.085717	3.556216
-1.186006	1.843554	3.161552
-1.184674	1.601391	2.766888
-1.183343	1.359228	2.372224
-1.182011	1.117065	1.97756
-1.18068	0.874902	1.582897
-1.179348	0.818245	1.505236
-1.178017	0.955142	1.758333
-1.176686	1.092038	2.011429
-1.175354	1.228935	2.264526
-1.174023	1.365832	2.517622
-1.172691	1.502729	2.770719
-1.17136	1.639625	3.023815
-1.170028	1.776522	3.276912
-1.168697	1.912688	3.529999
-1.167365	2.048838	3.783086
-1.166034	2.184988	4.036173
-1.164703	2.321138	4.28926
-1.163371	2.457289	4.542347
-1.16204	2.593439	4.795434
-1.160708	2.729589	5.048521
-1.159377	2.845437	5.262911
-1.158045	2.93822	5.433339
-1.156714	3.031003	5.603767
-1.155382	3.123785	5.774195
-1.154051	3.216568	5.944623
-1.152719	3.309351	6.11505
-1.151388	3.402134	6.285478
-1.150057	3.494917	6.455906
-1.148725	3.509011	6.475539
-1.147394	3.519615	6.488485
-1.146062	3.530219	6.501431
-1.144731	3.540823	6.514377
-1.143399	3.551427	6.527323
-1.142068	3.562031	6.540269
-1.140736	3.572635	6.553215
-1.139405	3.579694	6.5602
-1.138074	3.582367	6.559807
-1.136742	3.585039	6.559415
-1.135411	3.587712	6.559023
-1.134079	3.590384	6.55863
-1.132748	3.593056	6.558238
-1.131416	3.595729	6.557846
-1.130085	3.598401	6.557454
-1.128753	3.380011	6.320888
-1.127422	3.146581	6.068254
-1.126091	2.913152	5.815621
-1.124759	2.679723	5.562989
-1.123428	2.446294	5.310356
-1.122096	2.212865	5.057723
-1.120765	1.979436	4.80509
-1.119433	1.707124	4.508143
-1.118102	1.382353	4.15141
-1.11677	1.057581	3.794677
-1.115439	0.73281	3.437944
-1.114107	0.408039	3.08121
-1.112776	0.083268	2.724477
-1.111445	-0.241504	2.367744
-1.110113	-0.566275	2.011011
-1.108782	-0.83601	1.710606
-1.10745	-1.100638	1.415429
-1.106119	-1.365266	1.120251
-1.104787	-1.629893	0.825074
-1.103456	-1.894521	0.529897
-1.102124	-2.159149	0.23472
-1.100793	-2.423776	-0.060457
-1.099462	-2.601033	-0.262093
-1.09813	-2.649638	-0.325988
-1.096799	-2.698243	-0.389883
-1.095467	-2.746848	-0.453778
-1.094136	-2.795453	-0.517674
-1.092804	-2.844058	-0.581569
-1.091473	-2.892663	-0.645464
-1.090141	-2.941268	-0.709359
-1.08881	-2.72261	-0.48315
-1.087479	-2.472207	-0.222483
-1.086147	-2.221804	0.038184
-1.084816	-1.971401	0.298851
-1.083484	-1.720999	0.559517
-1.082153	-1.470596	0.820184
-1.080821	-1.220193	1.080851
-1.07949	-0.957381	1.355733
-1.078158	-0.674595	1.653495
-1.076827	-0.39181	1.951257
-1.075495	-0.109024	2.249019
-1.074164	0.173761	2.546781
-1.072833	0.456546	2.844543
-1.071501	0.739332	3.142305
-1.07017	1.022117	3.440067
-1.068838	1.28583	3.718687
-1.067507	1.546759	3.994514
-1.066175	1.807687	4.27034
-1.064844	2.068617	4.546168
-1.063512	2.329545	4.821994
-1.062181	2.590473	5.09782
-1.06085	2.851402	5.373647
-1.059518	3.113278	5.65258
-1.058187	3.376826	5.936989
-1.056855	3.640375	6.221398
-1.055524	3.903923	6.505807
-1.054192	4.167471	6.790216
-1.052861	4.431019	7.074625
-1.051529	4.694568	7.359035
-1.050198	4.958116	7.643444
-1.048867	5.286793	8.011575
-1.047535	5.62684	8.39432
-1.046204	5.966887	8.777066
-1.044872	6.306934	9.159813
-1.043541	6.646981	9.542559
-1.042209	6.987028	9.925304
-1.040878	7.327075	10.308051
-1.039546	7.659393	10.684483
-1.038215	7.976758	11.048698
-1.036883	8.294124	11.412914
-1.035552	8.611489	11.77713
-1.034221	8.928855	12.141346
-1.032889	9.24622	12.505562
-1.031558	9.563585	12.869778
-1.030226	9.880951	13.233993
-1.028895	10.11534	13.510549
-1.027563	10.332751	13.769168
-1.026232	10.550162	14.027787
-1.0249	10.767573	14.286407
-1.023569	10.984984	14.545027
-1.022238	11.202395	14.803646
-1.020906	11.419806	15.062265
-1.019575	11.579801	15.255007
-1.018243	11.617514	15.307452
-1.016912	11.655227	15.359897
-1.01558	11.69294	15.412341
-1.014249	11.730653	15.464787
-1.012917	11.768367	15.517231
-1.011586	11.80608	15.569675
-1.010255	11.843793	15.622121
-1.008923	11.778409	15.555754
-1.007592	11.688669	15.461318
-1.00626	11.598929	15.366883
-1.004929	11.509191	15.272448
-1.003597	11.419451	15.178012
-1.002266	11.329711	15.083576
-1.000934	11.239971	14.989141
-0.999603	11.144773	14.8889
-0.998271	11.036736	14.775002
-0.99694	10.928699	14.661103
-0.995609	10.820661	14.547205
-0.994277	10.712624	14.433307
-0.992946	10.604586	14.319408
-0.991614	10.496549	14.20551
-0.990283	10.388511	14.091612
-0.988951	10.274402	13.967871
-0.98762	10.158656	13.841475
-0.986288	10.04291	13.715081
-0.984957	9.927164	13.588686
-0.983626	9.811419	13.462291
-0.982294	9.695673	13.335896
-0.980963	9.579926	13.209501
-0.979631	9.461749	13.08052
-0.9783	9.337226	12.944791
-0.976968	9.212702	12.809061
-0.975637	9.088179	12.673332
-0.974305	8.963655	12.537602
-0.972974	8.839131	12.401874
-0.971642	8.714607	12.266144
-0.970311	8.590084	12.130415
-0.96898	8.469144	11.996581
-0.967648	8.349298	11.863324
-0.966317	8.22945	11.730068
-0.964985	8.109604	11.596811
-0.963654	7.989757	11.463554
-0.962322	7.86991	11.330298
-0.960991	7.750063	11.197042
-0.959659	7.635961	11.070591
-0.958328	7.538573	10.96394
-0.956997	7.441184	10.857288
-0.955665	7.343796	10.750637
-0.954334	7.246408	10.643985
-0.953002	7.149019	10.537333
-0.951671	7.05163	10.430682
-0.950339	6.954242	10.324031
-0.949008	6.875013	10.236743
-0.947676	6.801992	10.156076
-0.946345	6.728972	10.07541
-0.945014	6.655952	9.994743
-0.943682	6.582932	9.914077
-0.942351	6.509911	9.833409
-0.941019	6.436891	9.752743
-0.939688	6.366953	9.675909
-0.938356	6.307076	9.611581
-0.937025	6.247199	9.547253
-0.935693	6.187321	9.482924
-0.934362	6.127444	9.418596
-0.93303	6.067567	9.354268
-0.931699	6.007689	9.28994
-0.930368	5.947813	9.225613
-0.929036	5.897388	9.171421
-0.927705	5.850565	9.121095
-0.926373	5.803744	9.070769
-0.925042	5.756922	9.020443
-0.92371	5.710101	8.970117
-0.922379	5.663279	8.91979
-0.921047	5.616457	8.869464
-0.919716	5.571515	8.821372
-0.918385	5.533504	8.781522
-0.917053	5.495494	8.741671
-0.915722	5.457484	8.70182
-0.91439	5.419473	8.661969
-0.913059	5.381463	8.622119
-0.911727	5.343452	8.582268
-0.910396	5.305441	8.542418
-0.909064	5.27303	8.507582
-0.907733	5.242987	8.474869
-0.906402	5.212944	8.442156
-0.90507	5.1829	8.409442
-0.903739	5.152857	8.376729
-0.902407	5.122814	8.344016
-0.901076	5.092771	8.311303
-0.899744	5.063422	8.279302
-0.898413	5.036993	8.250293
-0.897081	5.010563	8.221284
-0.89575	4.984134	8.192275
-0.894418	4.957705	8.163266
-0.893087	4.931276	8.134257
-0.891756	4.904847	8.105248
-0.890424	4.878417	8.07624
-0.889093	4.855164	8.049646
-0.887761	4.833395	8.024182
-0.88643	4.811625	7.998718
-0.885098	4.789856	7.973254
-0.883767	4.768087	7.947791
-0.882435	4.746318	7.922327
-0.881104	4.724549	7.896863
-0.879773	4.703186	7.872099
-0.878441	4.683794	7.850734
-0.87711	4.664403	7.829369
-0.875778	4.645011	7.808004
-0.874447	4.625619	7.786639
-0.873115	4.606228	7.765274
-0.871784	4.586836	7.743909
-0.870452	4.567445	7.722544
-0.869121	4.550189	7.702063
-0.86779	4.53403	7.682036
-0.866458	4.517872	7.66201
-0.865127	4.501714	7.641984
-0.863795	4.485556	7.621957
-0.862464	4.469398	7.601931
-0.861132	4.45324	7.581904
-0.859801	4.437557	7.562321
-0.858469	4.424575	7.545258
-0.857138	4.411594	7.528193
-0.855806	4.398612	7.511129
-0.854475	4.385631	7.494066
-0.853144	4.372649	7.477002
-0.851812	4.359667	7.459938
-0.850481	4.346686	7.442873
-0.849149	4.333992	7.4269
-0.847818	4.321459	7.411544
-0.846486	4.308927	7.396187
-0.845155	4.296394	7.38083
-0.843823	4.283862	7.365473
-0.842492	4.27133	7.350116
-0.841161	4.258798	7.33476
-0.839829	4.246497	7.319736
-0.838498	4.235767	7.306981
-0.837166	4.225037	7.294225
-0.835835	4.214307	7.281469
-0.834503	4.203577	7.268714
-0.833172	4.192847	7.255958
-0.83184	4.182117	7.243202
-0.830509	4.171387	7.230447
-0.829177	4.161257	7.219684
-0.827846	4.1515	7.210155
-0.826515	4.141742	7.200625
-0.825183	4.131984	7.191096
-0.823852	4.122227	7.181567
-0.82252	4.112469	7.172037
-0.821189	4.102712	7.162508
-0.819857	4.09314	7.152842
-0.818526	4.085113	7.142038
-0.817194	4.077086	7.131234
-0.815863	4.069059	7.12043
-0.814532	4.061033	7.109627
-0.8132	4.053006	7.098823
-0.811869	4.044979	7.088019
-0.810537	4.036952	7.077216
-0.809206	4.02918	7.067318
-0.807874	4.021578	7.058034
-0.806543	4.013977	7.048749
-0.805211	4.006376	7.039465
-0.80388	3.998775	7.03018
-0.802549	3.991174	7.020896
-0.801217	3.983573	7.011611
-0.799886	3.976027	7.002188
-0.798554	3.969078	6.991292
-0.797223	3.962128	6.980395
-0.795891	3.955178	6.969499
-0.79456	3.948229	6.958602
-0.793228	3.941279	6.947706
-0.791897	3.93433	6.93681
-0.790565	3.92738	6.925913
-0.789234	3.920231	6.915566
-0.787903	3.912934	6.905626
-0.786571	3.905637	6.895685
-0.78524	3.89834	6.885744
-0.783908	3.891043	6.875803
-0.782577	3.883746	6.865863
-0.781245	3.87645	6.855922
-0.779914	3.869267	6.846056
-0.778582	3.863744	6.837261
-0.777251	3.858221	6.828466
-0.77592	3.852698	6.819672
-0.774588	3.847175	6.810877
-0.773257	3.841652	6.802082
-0.771925	3.836129	6.793287
-0.770594	3.830606	6.784493
-0.769262	3.825596	6.77661
-0.767931	3.821	6.76946
-0.766599	3.816405	6.762311
-0.765268	3.811809	6.755162
-0.763937	3.807213	6.748012
-0.762605	3.802617	6.740863
-0.761274	3.798021	6.733714
-0.759942	3.79339	6.726566
-0.758611	3.787981	6.719469
-0.757279	3.782572	6.712372
-0.755948	3.777163	6.705275
-0.754616	3.771754	6.698178
-0.753285	3.766345	6.691081
-0.751953	3.760936	6.683984
-0.750622	3.755527	6.676887
-0.749291	3.749515	6.669584
-0.747959	3.742974	6.662102
-0.746628	3.736433	6.65462
-0.745296	3.729892	6.647138
-0.743965	3.723351	6.639655
-0.742633	3.716811	6.632173
-0.741302	3.71027	6.624691
-0.73997	3.70369	6.617189
-0.738639	3.695395	6.608866
-0.737308	3.687099	6.600542
-0.735976	3.678804	6.592218
-0.734645	3.670509	6.583894
-0.733313	3.662213	6.57557
-0.731982	3.653918	6.567246
-0.73065	3.645622	6.558922
-0.729319	3.638493	6.551146
-0.727987	3.632475	6.543892
-0.726656	3.626457	6.536638
-0.725325	3.62044	6.529384
-0.723993	3.614422	6.52213
-0.722662	3.608404	6.514875
-0.72133	3.602386	6.507622
-0.719999	3.59637	6.500369
-0.718667	3.590975	6.494898
-0.717336	3.58558	6.489428
-0.716004	3.580185	6.483957
-0.714673	3.57479	6.478486
-0.713341	3.569396	6.473015
-0.71201	3.564001	6.467545
-0.710679	3.558606	6.462074
-0.709347	3.554544	6.456182
-0.708016	3.551867	6.449853
-0.706684	3.54919	6.443523
-0.705353	3.546513	6.437194
-0.704021	3.543836	6.430865
-0.70269	3.541158	6.424536
-0.701358	3.538481	6.418207
-0.700027	3.535804	6.411878
-0.698696	3.532558	6.405689
-0.697364	3.529301	6.399502
-0.696033	3.526044	6.393316
-0.694701	3.522787	6.387129
-0.69337	3.519529	6.380943
-0.692038	3.516272	6.374756
-0.690707	3.513015	6.36857
-0.689375	3.509331	6.361028
-0.688044	3.505166	6.351953
-0.686712	3.501	6.342877
-0.685381	3.496835	6.333802
-0.68405	3.492669	6.324727
-0.682718	3.488504	6.315651
-0.681387	3.484338	6.306576
-0.680055	3.480172	6.297501
-0.678724	3.474439	6.290855
-0.677392	3.468638	6.284314
-0.676061	3.462836	6.277773
-0.674729	3.457035	6.271233
-0.673398	3.451234	6.264692
-0.672067	3.445432	6.258152
-0.670735	3.439631	6.251611
-0.669404	3.433861	6.245264
-0.668072	3.428128	6.239156
-0.666741	3.422396	6.233048
-0.665409	3.416663	6.22694
-0.664078	3.410931	6.220832
-0.662746	3.405199	6.214724
-0.661415	3.399467	6.208616
-0.660083	3.393734	6.202507
-0.658752	3.388924	6.197456
-0.657421	3.384176	6.192475
-0.656089	3.379428	6.187494
-0.654758	3.37468	6.182513
-0.653426	3.369932	6.177532
-0.652095	3.365184	6.172551
-0.650763	3.360436	6.16757
-0.649432	3.356126	6.162273
-0.6481	3.352402	6.156553
-0.646769	3.348679	6.150832
-0.645438	3.344956	6.145112
-0.644106	3.341232	6.139391
-0.642775	3.337509	6.133671
-0.641443	3.333786	6.127951
-0.640112	3.330062	6.12223
-0.63878	3.328352	6.115751
-0.637449	3.326825	6.109203
-0.636117	3.325299	6.102655
-0.634786	3.323772	6.096108
-0.633455	3.322246	6.08956
-0.632123	3.320719	6.083012
-0.630792	3.319193	6.076464
-0.62946	3.317764	6.069949
-0.628129	3.316478	6.063482
-0.626797	3.315192	6.057015
-0.625466	3.313905	6.050548
-0.624134	3.312619	6.044081
-0.622803	3.311333	6.037614
-0.621471	3.310046	6.031147
-0.62014	3.30876	6.02468
-0.618809	3.3053	6.019796
-0.617477	3.301583	6.015098
-0.616146	3.297867	6.0104
-0.614814	3.294151	6.005702
-0.613483	3.290435	6.001003
-0.612151	3.286719	5.996305
-0.61082	3.283002	5.991607
-0.609488	3.279143	5.986164
-0.608157	3.275053	5.979528
-0.606826	3.270964	5.972892
-0.605494	3.266875	5.966257
-0.604163	3.262785	5.959621
-0.602831	3.258696	5.952985
-0.6015	3.254606	5.946349
-0.600168	3.250517	5.939713
-0.598837	3.244782	5.934253
-0.597505	3.23881	5.928963
-0.596174	3.232837	5.923673
-0.594842	3.226865	5.918383
-0.593511	3.220892	5.913093
-0.59218	3.21492	5.907803
-0.590848	3.208947	5.902513
-0.589517	3.204085	5.896798
-0.588185	3.20117	5.890338
-0.586854	3.198255	5.883878
-0.585522	3.19534	5.877418
-0.584191	3.192425	5.870958
-0.582859	3.18951	5.864498
-0.581528	3.186595	5.858038
-0.580197	3.18368	5.851578
-0.578865	3.179655	5.844085
-0.577534	3.175437	5.836412
-0.576202	3.171219	5.82874
-0.574871	3.167001	5.821067
-0.573539	3.162783	5.813395
-0.572208	3.158566	5.805723
-0.570876	3.154348	5.79805
-0.569545	3.149958	5.790765
-0.568214	3.145239	5.784224
-0.566882	3.140519	5.777683
-0.565551	3.1358	5.771142
-0.564219	3.13108	5.764602
-0.562888	3.126361	5.758061
-0.561556	3.121641	5.75152
-0.560225	3.116922	5.744979
-0.558893	3.110404	5.736363
-0.557562	3.103521	5.727326
-0.55623	3.096638	5.718289
-0.554899	3.089755	5.709252
-0.553568	3.082871	5.700214
-0.552236	3.075988	5.691177
-0.550905	3.069105	5.68214
-0.549573	3.062692	5.673285
-0.548242	3.057276	5.664813
-0.54691	3.05186	5.656342
-0.545579	3.046444	5.647871
-0.544247	3.041028	5.639399
-0.542916	3.035612	5.630928
-0.541585	3.030195	5.622456
-0.540253	3.024779	5.613985
-0.538922	3.019941	5.606388
-0.53759	3.015238	5.598996
-0.536259	3.010535	5.591604
-0.534927	3.005832	5.584212
-0.533596	3.001129	5.57682
-0.532264	2.996427	5.569428
-0.530933	2.991724	5.562037
-0.529602	2.98737	5.554452
-0.52827	2.983835	5.546415
-0.526939	2.980299	5.538379
-0.525607	2.976764	5.530343
-0.524276	2.973228	5.522307
-0.522944	2.969693	5.514271
-0.521613	2.966157	5.506234
-0.520281	2.962622	5.498198
-0.51895	2.958468	5.491512
-0.517618	2.954148	5.485188
-0.516287	2.949828	5.478863
-0.514956	2.945508	5.472539
-0.513624	2.941187	5.466214
-0.512293	2.936867	5.45989
-0.510961	2.932547	5.453566
-0.50963	2.92833	5.447241
-0.508298	2.924378	5.440917
-0.506967	2.920427	5.434592
-0.505635	2.916475	5.428268
-0.504304	2.912524	5.421944
-0.502973	2.908572	5.415619
-0.501641	2.90462	5.409295
-0.50031	2.900669	5.402971
-0.498978	2.895878	5.396033
-0.497647	2.890833	5.38891
-0.496315	2.885787	5.381787
-0.494984	2.880742	5.374663
-0.493652	2.875697	5.36754
-0.492321	2.870652	5.360417
-0.49099	2.865606	5.353293
-0.489658	2.860426	5.346273
-0.488327	2.854852	5.339549
-0.486995	2.849279	5.332825
-0.485664	2.843706	5.326101
-0.484332	2.838133	5.319377
-0.483001	2.83256	5.312654
-0.481669	2.826987	5.30593
-0.480338	2.821414	5.299206
-0.479006	2.815628	5.29102
-0.477675	2.80977	5.282338
-0.476344	2.803911	5.273654
-0.475012	2.798053	5.264972
-0.473681	2.792195	5.256289
-0.472349	2.786336	5.247606
-0.471018	2.780478	5.238923
-0.469686	2.774886	5.230433
-0.468355	2.77016	5.222573
-0.467023	2.765433	5.214713
-0.465692	2.760706	5.206853
-0.464361	2.75598	5.198992
-0.463029	2.751253	5.191132
-0.461698	2.746526	5.183272
-0.460366	2.7418	5.175412
-0.459035	2.737473	5.167779
-0.457703	2.733298	5.160233
-0.456372	2.729123	5.152686
-0.45504	2.724948	5.14514
-0.453709	2.720773	5.137593
-0.452377	2.716598	5.130046
-0.451046	2.712423	5.1225
-0.449715	2.708336	5.115107
-0.448383	2.704572	5.108274
-0.447052	2.700809	5.10144
-0.44572	2.697045	5.094607
-0.444389	2.693281	5.087774
-0.443057	2.689517	5.08094
-0.441726	2.685754	5.074107
-0.440394	2.68199	5.067274
-0.439063	2.677674	5.060421
-0.437732	2.673126	5.053559
-0.4364	2.668577	5.046698
-0.435069	2.664029	5.039835
-0.433737	2.659481	5.032974
-0.432406	2.654932	5.026112
-0.431074	2.650384	5.01925
-0.429743	2.645895	5.012195
-0.428411	2.641656	5.004327
-0.42708	2.637417	4.996459
-0.425749	2.633178	4.988592
-0.424417	2.628938	4.980725
-0.423086	2.624699	4.972857
-0.421754	2.62046	4.96499
-0.420423	2.616221	4.957122
-0.419091	2.612264	4.949064
-0.41776	2.608438	4.940916
-0.416428	2.604613	4.932767
-0.415097	2.600787	4.92462
-0.413765	2.596962	4.916471
-0.412434	2.593136	4.908323
-0.411103	2.589311	4.900176
-0.409771	2.585427	4.892145
-0.40844	2.581264	4.884682
-0.407108	2.577101	4.877219
-0.405777	2.572937	4.869756
-0.404445	2.568774	4.862292
-0.403114	2.564611	4.854829
-0.401782	2.560448	4.847366
-0.400451	2.556285	4.839903
-0.39912	2.551502	4.833644
-0.397788	2.546402	4.828002
-0.396457	2.541302	4.82236
-0.395125	2.536203	4.816718
-0.393794	2.531103	4.811076
-0.392462	2.526003	4.805434
-0.391131	2.520903	4.799792
-0.389799	2.515865	4.794102
-0.388468	2.511179	4.788144
-0.387137	2.506493	4.782186
-0.385805	2.501807	4.776227
-0.384474	2.49712	4.770269
-0.383142	2.492434	4.764311
-0.381811	2.487748	4.758353
-0.380479	2.483062	4.752395
-0.379148	2.47847	4.745371
-0.377816	2.473931	4.737748
-0.376485	2.469392	4.730126
-0.375153	2.464853	4.722503
-0.373822	2.460315	4.714881
-0.372491	2.455776	4.707258
-0.371159	2.451237	4.699636
-0.369828	2.447132	4.691823
-0.368496	2.445946	4.682736
-0.367165	2.444759	4.673649
-0.365833	2.443573	4.664562
-0.364502	2.442386	4.655475
-0.36317	2.4412	4.646388
-0.361839	2.440014	4.6373
-0.360508	2.438827	4.628213
-0.359176	2.436496	4.61958
-0.357845	2.43346	4.611225
-0.356513	2.430424	4.60287
-0.355182	2.427387	4.594515
-0.35385	2.424351	4.58616
-0.352519	2.421315	4.577806
-0.351187	2.418279	4.56945
-0.349856	2.415401	4.56144
-0.348525	2.413827	4.556263
-0.347193	2.412253	4.551087
-0.345862	2.410679	4.545912
-0.34453	2.409105	4.540736
-0.343199	2.407531	4.53556
-0.341867	2.405957	4.530384
-0.340536	2.404383	4.525208
-0.339204	2.401587	4.520432
-0.337873	2.397969	4.515927
-0.336541	2.39435	4.511422
-0.33521	2.390731	4.506916
-0.333879	2.387113	4.50241
-0.332547	2.383494	4.497905
-0.331216	2.379875	4.4934
-0.329884	2.37629	4.488751
-0.328553	2.373051	4.482605
-0.327221	2.369813	4.476459
-0.32589	2.366575	4.470313
-0.324558	2.363337	4.464167
-0.323227	2.360098	4.458021
-0.321896	2.35686	4.451875
-0.320564	2.353622	4.445729
-0.319233	2.349611	4.437798
-0.317901	2.345031	4.428556
-0.31657	2.340452	4.419315
-0.315238	2.335873	4.410073
-0.313907	2.331294	4.400832
-0.312575	2.326715	4.39159
-0.311244	2.322135	4.382348
-0.309913	2.317447	4.373105
-0.308581	2.311208	4.36384
-0.30725	2.304969	4.354574
-0.305918	2.29873	4.345309
-0.304587	2.292492	4.336043
-0.303255	2.286253	4.326777
-0.301924	2.280014	4.317512
-0.300592	2.273775	4.308247
-0.299261	2.267378	4.299459
-0.297929	2.260854	4.291054
-0.296598	2.25433	4.28265
-0.295267	2.247806	4.274245
-0.293935	2.241282	4.26584
-0.292604	2.234758	4.257435
-0.291272	2.228234	4.249031
-0.289941	2.221691	4.240664
-0.288609	2.214751	4.233108
-0.287278	2.20781	4.225552
-0.285946	2.20087	4.217996
-0.284615	2.19393	4.21044
-0.283284	2.18699	4.202884
-0.281952	2.18005	4.195328
-0.280621	2.17311	4.187772
-0.279289	2.167751	4.179733
-0.277958	2.163774	4.171274
-0.276626	2.159796	4.162815
-0.275295	2.155818	4.154355
-0.273963	2.15184	4.145895
-0.272632	2.147863	4.137436
-0.2713	2.143885	4.128977
-0.269969	2.139916	4.12053
-0.268638	2.136322	4.112596
-0.267306	2.132727	4.104661
-0.265975	2.129132	4.096727
-0.264643	2.125537	4.088794
-0.263312	2.121942	4.08086
-0.26198	2.118347	4.072926
-0.260649	2.114752	4.064991
-0.259317	2.111479	4.057323
-0.257986	2.108511	4.049908
-0.256655	2.105544	4.042492
-0.255323	2.102577	4.035076
-0.253992	2.09961	4.02766
-0.25266	2.096643	4.020245
-0.251329	2.093675	4.012829
-0.249997	2.090704	4.005416
-0.248666	2.085916	3.999268
-0.247334	2.081127	3.993119
-0.246003	2.076339	3.986971
-0.244672	2.071551	3.980822
-0.24334	2.066762	3.974674
-0.242009	2.061974	3.968525
-0.240677	2.057185	3.962377
-0.239346	2.051345	3.955915
-0.238014	2.044417	3.94913
-0.236683	2.037488	3.942344
-0.235351	2.03056	3.935558
-0.23402	2.023632	3.928773
-0.232688	2.016704	3.921987
-0.231357	2.009775	3.915201
-0.230026	2.002847	3.908416
-0.228694	1.997136	3.900136
-0.227363	1.991449	3.891826
-0.226031	1.985762	3.883516
-0.2247	1.980075	3.875206
-0.223368	1.974388	3.866897
-0.222037	1.9687	3.858587
-0.220705	1.963013	3.850278
-0.219374	1.958158	3.841984
-0.218043	1.954239	3.833707
-0.216711	1.950321	3.825431
-0.21538	1.946403	3.817154
-0.214048	1.942485	3.808878
-0.212717	1.938566	3.800602
-0.211385	1.934648	3.792325
-0.210054	1.93073	3.784049
-0.208722	1.926857	3.776772
-0.207391	1.922987	3.769537
-0.20606	1.919116	3.762302
-0.204728	1.915245	3.755067
-0.203397	1.911374	3.747832
-0.202065	1.907504	3.740597
-0.200734	1.903633	3.733362
-0.199402	1.899813	3.725945
-0.198071	1.896057	3.718306
-0.196739	1.8923	3.710667
-0.195408	1.888544	3.703028
-0.194076	1.884787	3.695389
-0.192745	1.88103	3.687749
-0.191414	1.877274	3.68011
-0.190082	1.873517	3.672471
-0.188751	1.868721	3.665534
-0.187419	1.863856	3.658644
-0.186088	1.858992	3.651754
-0.184756	1.854127	3.644863
-0.183425	1.849263	3.637973
-0.182093	1.844398	3.631083
-0.180762	1.839534	3.624193
-0.17943	1.835495	3.61729
-0.178099	1.832561	3.610371
-0.176768	1.829627	3.603453
-0.175436	1.826693	3.596534
-0.174105	1.823759	3.589615
-0.172773	1.820825	3.582696
-0.171442	1.817891	3.575778
-0.17011	1.814957	3.568859
-0.168779	1.811803	3.560176
-0.167447	1.808629	3.551333
-0.166116	1.805455	3.542491
-0.164785	1.802281	3.533649
-0.163453	1.799107	3.524807
-0.162122	1.795933	3.515965
-0.16079	1.792759	3.507122
-0.159459	1.788415	3.498394
-0.158127	1.782364	3.489832
-0.156796	1.776313	3.481271
-0.155464	1.770262	3.472709
-0.154133	1.764211	3.464147
-0.152802	1.75816	3.455585
-0.15147	1.752109	3.447024
-0.150139	1.746058	3.438462
-0.148807	1.740814	3.431106
-0.147476	1.735665	3.42389
-0.146144	1.730515	3.416674
-0.144813	1.725365	3.409458
-0.143481	1.720215	3.402242
-0.14215	1.715065	3.395026
-0.140818	1.709915	3.38781
-0.139487	1.704798	3.380864
-0.138156	1.699734	3.374347
-0.136824	1.69467	3.36783
-0.135493	1.689606	3.361313
-0.134161	1.684541	3.354796
-0.13283	1.679477	3.348279
-0.131498	1.674413	3.341762
-0.130167	1.669349	3.335245
-0.128835	1.666127	3.32889
-0.127504	1.663169	3.322559
-0.126173	1.660212	3.316227
-0.124841	1.657254	3.309896
-0.12351	1.654296	3.303564
-0.122178	1.651339	3.297233
-0.120847	1.648381	3.290901
-0.119515	1.645112	3.284008
-0.118184	1.641298	3.27613
-0.116852	1.637484	3.268254
-0.115521	1.633671	3.260377
-0.11419	1.629857	3.2525
-0.112858	1.626043	3.244623
-0.111527	1.62223	3.236746
-0.110195	1.618416	3.228869
-0.108864	1.61357	3.221128
-0.107532	1.608546	3.21341
-0.106201	1.603522	3.205693
-0.104869	1.598498	3.197975
-0.103538	1.593474	3.190257
-0.102206	1.58845	3.182539
-0.100875	1.583427	3.174822
-0.099544	1.578163	3.167375
-0.098212	1.57244	3.160446
-0.096881	1.566717	3.153518
-0.095549	1.560995	3.14659
-0.094218	1.555272	3.139662
-0.092886	1.549549	3.132733
-0.091555	1.543826	3.125805
-0.090223	1.538103	3.118877
-0.088892	1.533747	3.113314
-0.087561	1.529667	3.108026
-0.086229	1.525588	3.102738
-0.084898	1.521508	3.09745
-0.083566	1.517428	3.092163
-0.082235	1.513348	3.086875
-0.080903	1.509268	3.081587
-0.079572	1.505488	3.075975
-0.07824	1.50234	3.069679
-0.076909	1.499192	3.063384
-0.075577	1.496044	3.057088
-0.074246	1.492896	3.050792
-0.072915	1.489748	3.044496
-0.071583	1.4866	3.0382
-0.070252	1.483452	3.031904
-0.06892	1.480254	3.025468
-0.067589	1.477044	3.018998
-0.066257	1.473835	3.012529
-0.064926	1.470625	3.006059
-0.063594	1.467415	2.99959
-0.062263	1.464205	2.993121
-0.060932	1.460996	2.986651
-0.0596	1.45724	2.979995
-0.058269	1.452214	2.972902
-0.056937	1.447188	2.96581
-0.055606	1.442162	2.958718
-0.054274	1.437135	2.951625
-0.052943	1.432109	2.944533
-0.051611	1.427083	2.93744
-0.05028	1.422057	2.930348
-0.048949	1.417359	2.922602
-0.047617	1.412749	2.914683
-0.046286	1.408139	2.906763
-0.044954	1.403529	2.898843
-0.043623	1.398918	2.890923
-0.042291	1.394308	2.883003
-0.04096	1.389698	2.875084
-0.039628	1.385278	2.867131
-0.038297	1.381348	2.859092
-0.036965	1.377417	2.851054
-0.035634	1.373487	2.843015
-0.034303	1.369557	2.834976
-0.032971	1.365627	2.826938
-0.03164	1.361697	2.818899
-0.030308	1.357767	2.81086
-0.028977	1.355094	2.803116
-0.027645	1.352799	2.79546
-0.026314	1.350505	2.787804
-0.024982	1.348211	2.780149
-0.023651	1.345916	2.772493
-0.02232	1.343622	2.764837
-0.020988	1.341328	2.757181
-0.019657	1.319576	2.696856
-0.018325	1.24185	2.485013
-0.016994	1.164124	2.27317
-0.015662	1.086399	2.061327
-0.014331	1.008673	1.849483
-0.012999	0.930947	1.63764
-0.011668	0.853221	1.425797
-0.010337	0.775496	1.213954
-0.009005	0.680212	1.043706
-0.007674	0.578992	0.887522
-0.006342	0.477772	0.731338
-0.005011	0.376552	0.575153
-0.003679	0.275332	0.418969
-0.002348	0.174112	0.262785
-0.001016	0.072893	0.1066
0.000315	-0.005164	-0.013852
0.001647	-0.0085	-0.019038
0.002978	-0.011836	-0.024223
0.004309	-0.015172	-0.029409
0.005641	-0.018507	-0.034594
0.006972	-0.021843	-0.03978
0.008304	-0.025179	-0.044965
0.009635	-0.028515	-0.050151
0.010967	-0.031804	-0.056144
0.012298	-0.035075	-0.062442
0.01363	-0.038347	-0.068741
0.014961	-0.041619	-0.075039
0.016292	-0.04489	-0.081337
0.017624	-0.048162	-0.087635
0.018955	-0.051433	-0.093934
0.020287	-0.054844	-0.100485
0.021618	-0.058762	-0.107958
0.02295	-0.062681	-0.11543
0.024281	-0.066599	-0.122903
0.025613	-0.070517	-0.130376
0.026944	-0.074435	-0.137849
0.028275	-0.078354	-0.145321
0.029607	-0.082272	-0.152794
0.030938	-0.086133	-0.159047
0.03227	-0.089971	-0.164789
0.033601	-0.093808	-0.170531
0.034933	-0.097646	-0.176273
0.036264	-0.101483	-0.182014
0.037596	-0.10532	-0.187756
0.038927	-0.109158	-0.193498
0.040259	-0.112982	-0.199274
0.04159	-0.116753	-0.205192
0.042921	-0.120524	-0.21111
0.044253	-0.124295	-0.217028
0.045584	-0.128066	-0.222946
0.046916	-0.131837	-0.228863
0.048247	-0.135607	-0.234781
0.049579	-0.139378	-0.240699
0.05091	-0.144046	-0.246365
0.052242	-0.14913	-0.251914
0.053573	-0.154213	-0.257463
0.054904	-0.159296	-0.263013
0.056236	-0.164379	-0.268562
0.057567	-0.169463	-0.274111
0.058899	-0.174546	-0.279661
0.06023	-0.179394	-0.28532
0.061562	-0.183117	-0.291507
0.062893	-0.186841	-0.297693
0.064225	-0.190564	-0.30388
0.065556	-0.194287	-0.310066
0.066887	-0.198011	-0.316253
0.068219	-0.201734	-0.322439
0.06955	-0.205457	-0.328626
0.070882	-0.208591	-0.334598
0.072213	-0.211426	-0.340461
0.073545	-0.21426	-0.346324
0.074876	-0.217094	-0.352187
0.076208	-0.219928	-0.35805
0.077539	-0.222762	-0.363914
0.078871	-0.225596	-0.369777
0.080202	-0.228303	-0.375485
0.081533	-0.2303	-0.380331
0.082865	-0.232297	-0.385176
0.084196	-0.234295	-0.390022
0.085528	-0.236292	-0.394867
0.086859	-0.238289	-0.399713
0.088191	-0.240286	-0.404559
0.089522	-0.242283	-0.409404
0.090854	-0.244761	-0.414833
0.092185	-0.247507	-0.42059
0.093516	-0.250253	-0.426346
0.094848	-0.252999	-0.432102
0.096179	-0.255745	-0.437858
0.097511	-0.258491	-0.443614
0.098842	-0.261237	-0.44937
0.100174	-0.26416	-0.455245
0.101505	-0.268262	-0.461909
0.102837	-0.272363	-0.468574
0.104168	-0.276464	-0.475238
0.1055	-0.280566	-0.481902
0.106831	-0.284667	-0.488567
0.108162	-0.288768	-0.495231
0.109494	-0.29287	-0.501896
0.110825	-0.297674	-0.509057
0.112157	-0.30291	-0.516522
0.113488	-0.308145	-0.523988
0.11482	-0.313381	-0.531454
0.116151	-0.318616	-0.538919
0.117483	-0.323851	-0.546385
0.118814	-0.329087	-0.553851
0.120145	-0.334315	-0.561406
0.121477	-0.339484	-0.569689
0.122808	-0.344653	-0.577972
0.12414	-0.349822	-0.586256
0.125471	-0.35499	-0.594539
0.126803	-0.360159	-0.602823
0.128134	-0.365328	-0.611106
0.129466	-0.370497	-0.61939
0.130797	-0.375017	-0.626483
0.132128	-0.379101	-0.632779
0.13346	-0.383186	-0.639075
0.134791	-0.387271	-0.645371
0.136123	-0.391355	-0.651667
0.137454	-0.39544	-0.657962
0.138786	-0.399525	-0.664258
0.140117	-0.403483	-0.670554
0.141449	-0.406132	-0.67685
0.14278	-0.40878	-0.683146
0.144112	-0.411429	-0.689442
0.145443	-0.414078	-0.695738
0.146774	-0.416726	-0.702033
0.148106	-0.419375	-0.708329
0.149437	-0.422024	-0.714625
0.150769	-0.42489	-0.72031
0.1521	-0.427917	-0.725548
0.153432	-0.430944	-0.730786
0.154763	-0.43397	-0.736024
0.156095	-0.436997	-0.741261
0.157426	-0.440024	-0.746499
0.158757	-0.44305	-0.751737
0.160089	-0.446092	-0.756895
0.16142	-0.449342	-0.760939
0.162752	-0.452592	-0.764984
0.164083	-0.455843	-0.769028
0.165415	-0.459093	-0.773072
0.166746	-0.462343	-0.777117
0.168078	-0.465593	-0.781161
0.169409	-0.468843	-0.785205
0.17074	-0.471551	-0.789444
0.172072	-0.473827	-0.793838
0.173403	-0.476102	-0.798231
0.174735	-0.478377	-0.802625
0.176066	-0.480653	-0.807019
0.177398	-0.482928	-0.811413
0.178729	-0.485203	-0.815806
0.180061	-0.487506	-0.82024
0.181392	-0.490385	-0.825509
0.182724	-0.493265	-0.830778
0.184055	-0.496144	-0.836046
0.185386	-0.499023	-0.841315
0.186718	-0.501903	-0.846584
0.188049	-0.504782	-0.851853
0.189381	-0.507661	-0.857121
0.190712	-0.510736	-0.862923
0.192044	-0.513982	-0.869188
0.193375	-0.517227	-0.875453
0.194707	-0.520472	-0.881718
0.196038	-0.523718	-0.887983
0.197369	-0.526963	-0.894248
0.198701	-0.530209	-0.900513
0.200032	-0.533479	-0.906801
0.201364	-0.537747	-0.914022
0.202695	-0.542014	-0.921242
0.204027	-0.546282	-0.928463
0.205358	-0.55055	-0.935684
0.20669	-0.554818	-0.942905
0.208021	-0.559086	-0.950125
0.209352	-0.563353	-0.957346
0.210684	-0.566733	-0.964005
0.212015	-0.569272	-0.970132
0.213347	-0.571812	-0.976259
0.214678	-0.574351	-0.982386
0.21601	-0.57689	-0.988513
0.217341	-0.579429	-0.99464
0.218673	-0.581969	-1.000767
0.220004	-0.584508	-1.00689
0.221336	-0.587181	-1.011814
0.222667	-0.589853	-1.016738
0.223998	-0.592526	-1.021662
0.22533	-0.595198	-1.026586
0.226661	-0.59787	-1.03151
0.227993	-0.600543	-1.036434
0.229324	-0.603215	-1.041358
0.230656	-0.60637	-1.046367
0.231987	-0.610022	-1.051462
0.233319	-0.613674	-1.056557
0.23465	-0.617326	-1.061652
0.235981	-0.620978	-1.066747
0.237313	-0.62463	-1.071843
0.238644	-0.628282	-1.076938
0.239976	-0.631934	-1.082033
0.241307	-0.63624	-1.087992
0.242639	-0.640557	-1.093967
0.24397	-0.644875	-1.099941
0.245302	-0.649193	-1.105916
0.246633	-0.65351	-1.111891
0.247965	-0.657828	-1.117866
0.249296	-0.662145	-1.123841
0.250627	-0.666245	-1.129768
0.251959	-0.670099	-1.135643
0.25329	-0.673953	-1.141518
0.254622	-0.677807	-1.147393
0.255953	-0.681661	-1.153268
0.257285	-0.685515	-1.159143
0.258616	-0.689369	-1.165019
0.259948	-0.693223	-1.170894
0.261279	-0.694971	-1.177486
0.26261	-0.696633	-1.184107
0.263942	-0.698295	-1.190729
0.265273	-0.699957	-1.197351
0.266605	-0.701619	-1.203972
0.267936	-0.703281	-1.210594
0.269268	-0.704943	-1.217215
0.270599	-0.707154	-1.224154
0.271931	-0.710036	-1.231479
0.273262	-0.712917	-1.238804
0.274593	-0.715799	-1.24613
0.275925	-0.71868	-1.253455
0.277256	-0.721562	-1.26078
0.278588	-0.724444	-1.268106
0.279919	-0.727325	-1.275431
0.281251	-0.729403	-1.282073
0.282582	-0.731429	-1.288671
0.283914	-0.733454	-1.295269
0.285245	-0.73548	-1.301866
0.286577	-0.737506	-1.308464
0.287908	-0.739531	-1.315062
0.289239	-0.741557	-1.32166
0.290571	-0.744607	-1.328094
0.291902	-0.749023	-1.334312
0.293234	-0.753438	-1.340529
0.294565	-0.757853	-1.346747
0.295897	-0.762268	-1.352964
0.297228	-0.766683	-1.359181
0.29856	-0.771098	-1.365399
0.299891	-0.775514	-1.371616
0.301222	-0.77713	-1.375236
0.302554	-0.778497	-1.378624
0.303885	-0.779864	-1.382012
0.305217	-0.781232	-1.3854
0.306548	-0.782599	-1.388788
0.30788	-0.783966	-1.392176
0.309211	-0.785333	-1.395564
0.310543	-0.787566	-1.39885
0.311874	-0.791059	-1.401986
0.313205	-0.794552	-1.405122
0.314537	-0.798044	-1.408258
0.315868	-0.801537	-1.411394
0.3172	-0.80503	-1.41453
0.318531	-0.808522	-1.417666
0.319863	-0.812015	-1.420802
0.321194	-0.814958	-1.42401
0.322526	-0.817837	-1.427227
0.323857	-0.820716	-1.430444
0.325189	-0.823595	-1.433661
0.32652	-0.826475	-1.436878
0.327851	-0.829354	-1.440095
0.329183	-0.832233	-1.443312
0.330514	-0.835119	-1.446563
0.331846	-0.838015	-1.449871
0.333177	-0.840911	-1.453178
0.334509	-0.843807	-1.456485
0.33584	-0.846702	-1.459792
0.337172	-0.849598	-1.463099
0.338503	-0.852494	-1.466407
0.339834	-0.85539	-1.469714
0.341166	-0.858811	-1.474591
0.342497	-0.862306	-1.479691
0.343829	-0.865801	-1.484791
0.34516	-0.869296	-1.489891
0.346492	-0.872791	-1.494991
0.347823	-0.876286	-1.500091
0.349155	-0.879781	-1.505191
0.350486	-0.882365	-1.50969
0.351817	-0.883363	-1.513145
0.353149	-0.884362	-1.516599
0.35448	-0.88536	-1.520054
0.355812	-0.886359	-1.523508
0.357143	-0.887358	-1.526963
0.358475	-0.888356	-1.530418
0.359806	-0.889355	-1.533872
0.361138	-0.891199	-1.537681
0.362469	-0.893186	-1.541549
0.363801	-0.895174	-1.545417
0.365132	-0.897161	-1.549286
0.366463	-0.899149	-1.553154
0.367795	-0.901137	-1.557022
0.369126	-0.903124	-1.560891
0.370458	-0.905376	-1.564537
0.371789	-0.908132	-1.567758
0.373121	-0.910887	-1.57098
0.374452	-0.913643	-1.574201
0.375784	-0.916399	-1.577423
0.377115	-0.919154	-1.580644
0.378446	-0.92191	-1.583866
0.379778	-0.924665	-1.587088
0.381109	-0.927298	-1.591232
0.382441	-0.929906	-1.595562
0.383772	-0.932515	-1.599892
0.385104	-0.935123	-1.604221
0.386435	-0.937731	-1.608551
0.387767	-0.940339	-1.61288
0.389098	-0.942947	-1.61721
0.390429	-0.945655	-1.621817
0.391761	-0.948573	-1.627007
0.393092	-0.95149	-1.632198
0.394424	-0.954407	-1.637388
0.395755	-0.957325	-1.642578
0.397087	-0.960242	-1.647769
0.398418	-0.963159	-1.652959
0.39975	-0.966076	-1.658149
0.401081	-0.968612	-1.662648
0.402413	-0.971058	-1.666987
0.403744	-0.973505	-1.671326
0.405075	-0.975951	-1.675665
0.406407	-0.978398	-1.680005
0.407738	-0.980844	-1.684344
0.40907	-0.983291	-1.688683
0.410401	-0.985522	-1.693135
0.411733	-0.987253	-1.69785
0.413064	-0.988983	-1.702565
0.414396	-0.990714	-1.707279
0.415727	-0.992445	-1.711994
0.417058	-0.994176	-1.716709
0.41839	-0.995907	-1.721424
0.419721	-0.997638	-1.726138
0.421053	-1.000376	-1.729278
0.422384	-1.003382	-1.732
0.423716	-1.006387	-1.734722
0.425047	-1.009392	-1.737445
0.426379	-1.012398	-1.740167
0.42771	-1.015403	-1.742889
0.429042	-1.018408	-1.745612
0.430373	-1.021422	-1.748553
0.431704	-1.024458	-1.752055
0.433036	-1.027494	-1.755557
0.434367	-1.030531	-1.759059
0.435699	-1.033567	-1.762561
0.43703	-1.036603	-1.766064
0.438362	-1.039639	-1.769566
0.439693	-1.042675	-1.773068
0.441025	-1.046118	-1.77642
0.442356	-1.049682	-1.779727
0.443687	-1.053246	-1.783034
0.445019	-1.05681	-1.786342
0.44635	-1.060374	-1.789649
0.447682	-1.063938	-1.792956
0.449013	-1.067502	-1.796263
0.450345	-1.071095	-1.799539
0.451676	-1.07477	-1.802722
0.453008	-1.078446	-1.805906
0.454339	-1.082122	-1.809089
0.45567	-1.085798	-1.812273
0.457002	-1.089473	-1.815457
0.458333	-1.093149	-1.81864
0.459665	-1.096825	-1.821824
0.460996	-1.100365	-1.82642
0.462328	-1.10386	-1.831491
0.463659	-1.107355	-1.836563
0.464991	-1.110851	-1.841634
0.466322	-1.114346	-1.846706
0.467654	-1.117841	-1.851777
0.468985	-1.121336	-1.856848
0.470316	-1.124146	-1.861784
0.471648	-1.124762	-1.866282
0.472979	-1.125378	-1.87078
0.474311	-1.125994	-1.875279
0.475642	-1.12661	-1.879777
0.476974	-1.127225	-1.884276
0.478305	-1.127841	-1.888774
0.479637	-1.128457	-1.893272
0.480968	-1.129768	-1.897757
0.482299	-1.131339	-1.902236
0.483631	-1.132911	-1.906716
0.484962	-1.134483	-1.911195
0.486294	-1.136054	-1.915674
0.487625	-1.137626	-1.920154
0.488957	-1.139197	-1.924633
0.490288	-1.140492	-1.92882
0.49162	-1.140784	-1.931946
0.492951	-1.141077	-1.935073
0.494282	-1.141369	-1.938199
0.495614	-1.141662	-1.941326
0.496945	-1.141954	-1.944452
0.498277	-1.142246	-1.947579
0.499608	-1.142539	-1.950705
0.50094	-1.143895	-1.953674
0.502271	-1.145695	-1.956577
0.503603	-1.147495	-1.95948
0.504934	-1.149295	-1.962383
0.506266	-1.151095	-1.965286
0.507597	-1.152894	-1.968189
0.508928	-1.154694	-1.971092
0.51026	-1.156636	-1.974262
0.511591	-1.159163	-1.978532
0.512923	-1.161691	-1.982802
0.514254	-1.164218	-1.987072
0.515586	-1.166746	-1.991343
0.516917	-1.169273	-1.995613
0.518249	-1.1718	-1.999883
0.51958	-1.174328	-2.004153
0.520911	-1.176455	-2.007434
0.522243	-1.178397	-2.010258
0.523574	-1.18034	-2.013083
0.524906	-1.182282	-2.015907
0.526237	-1.184225	-2.018732
0.527569	-1.186167	-2.021557
0.5289	-1.18811	-2.024381
0.530232	-1.19019	-2.027144
0.531563	-1.192924	-2.029612
0.532894	-1.195658	-2.032079
0.534226	-1.198393	-2.034548
0.535557	-1.201127	-2.037015
0.536889	-1.203861	-2.039483
0.53822	-1.206595	-2.041951
0.539552	-1.209329	-2.044419
0.540883	-1.211919	-2.046855
0.542215	-1.214434	-2.049276
0.543546	-1.21695	-2.051696
0.544878	-1.219465	-2.054117
0.546209	-1.221981	-2.056537
0.54754	-1.224496	-2.058958
0.548872	-1.227012	-2.061378
0.550203	-1.229648	-2.063567
0.551535	-1.232958	-2.064476
0.552866	-1.236268	-2.065384
0.554198	-1.239577	-2.066292
0.555529	-1.242887	-2.0672
0.556861	-1.246196	-2.068109
0.558192	-1.249506	-2.069017
0.559523	-1.252816	-2.069925
0.560855	-1.254525	-2.072598
0.562186	-1.255343	-2.076255
0.563518	-1.256161	-2.079912
0.564849	-1.256979	-2.083568
0.566181	-1.257797	-2.087225
0.567512	-1.258615	-2.090882
0.568844	-1.259433	-2.094538
0.570175	-1.260103	-2.098197
0.571507	-1.259801	-2.101863
0.572838	-1.259499	-2.105529
0.574169	-1.259197	-2.109195
0.575501	-1.258895	-2.112861
0.576832	-1.258593	-2.116528
0.578164	-1.258291	-2.120194
0.579495	-1.257989	-2.12386
0.580827	-1.258086	-2.128194
0.582158	-1.258426	-2.132935
0.58349	-1.258766	-2.137676
0.584821	-1.259106	-2.142416
0.586152	-1.259446	-2.147157
0.587484	-1.259786	-2.151898
0.588815	-1.260126	-2.156639
0.590147	-1.260624	-2.161425
0.591478	-1.262398	-2.16657
0.59281	-1.264172	-2.171715
0.594141	-1.265945	-2.17686
0.595473	-1.267719	-2.182005
0.596804	-1.269493	-2.18715
0.598135	-1.271266	-2.192295
0.599467	-1.27304	-2.19744
0.600798	-1.27507	-2.201513
0.60213	-1.277272	-2.20487
0.603461	-1.279474	-2.208228
0.604793	-1.281675	-2.211585
0.606124	-1.283877	-2.214942
0.607456	-1.286079	-2.218299
0.608787	-1.28828	-2.221656
0.610119	-1.290521	-2.224829
0.61145	-1.293163	-2.226115
0.612781	-1.295804	-2.227401
0.614113	-1.298446	-2.228688
0.615444	-1.301087	-2.229974
0.616776	-1.303729	-2.23126
0.618107	-1.30637	-2.232547
0.619439	-1.309012	-2.233833
0.62077	-1.311084	-2.234918
0.622102	-1.312741	-2.235857
0.623433	-1.314398	-2.236797
0.624764	-1.316055	-2.237736
0.626096	-1.317712	-2.238675
0.627427	-1.319369	-2.239614
0.628759	-1.321027	-2.240553
0.63009	-1.322658	-2.241509
0.631422	-1.32393	-2.242701
0.632753	-1.325202	-2.243892
0.634085	-1.326474	-2.245083
0.635416	-1.327746	-2.246274
0.636747	-1.329018	-2.247465
0.638079	-1.33029	-2.248656
0.63941	-1.331562	-2.249847
0.640742	-1.334098	-2.252361
0.642073	-1.337638	-2.255925
0.643405	-1.341178	-2.259489
0.644736	-1.344718	-2.263053
0.646068	-1.348258	-2.266617
0.647399	-1.351799	-2.270181
0.648731	-1.355339	-2.273745
0.650062	-1.358838	-2.277339
0.651393	-1.361506	-2.281564
0.652725	-1.364174	-2.285789
0.654056	-1.366841	-2.290015
0.655388	-1.369509	-2.29424
0.656719	-1.372177	-2.298464
0.658051	-1.374844	-2.302689
0.659382	-1.377512	-2.306914
0.660714	-1.379991	-2.31127
0.662045	-1.382307	-2.315737
0.663376	-1.384623	-2.320204
0.664708	-1.386938	-2.324672
0.666039	-1.389254	-2.329139
0.667371	-1.39157	-2.333607
0.668702	-1.393886	-2.338074
0.670034	-1.396162	-2.34247
0.671365	-1.396925	-2.344128
0.672697	-1.397689	-2.345785
0.674028	-1.398452	-2.347442
0.675359	-1.399215	-2.349099
0.676691	-1.399978	-2.350756
0.678022	-1.400741	-2.352414
0.679354	-1.401505	-2.354071
0.680685	-1.401531	-2.356029
0.682017	-1.400863	-2.358271
0.683348	-1.400195	-2.360513
0.68468	-1.399527	-2.362755
0.686011	-1.398859	-2.364997
0.687343	-1.398191	-2.367239
0.688674	-1.397523	-2.369481
0.690005	-1.396858	-2.371721
0.691337	-1.39696	-2.373474
0.692668	-1.397062	-2.375226
0.694	-1.397164	-2.376978
0.695331	-1.397267	-2.378731
0.696663	-1.397369	-2.380483
0.697994	-1.397471	-2.382235
0.699326	-1.397573	-2.383987
0.700657	-1.398767	-2.385756
0.701988	-1.40108	-2.387542
0.70332	-1.403393	-2.389327
0.704651	-1.405707	-2.391113
0.705983	-1.40802	-2.392899
0.707314	-1.410334	-2.394684
0.708646	-1.412647	-2.39647
0.709977	-1.41496	-2.398255
0.711309	-1.416914	-2.400604
0.71264	-1.418861	-2.402962
0.713971	-1.420808	-2.405321
0.715303	-1.422756	-2.40768
0.716634	-1.424703	-2.410038
0.717966	-1.42665	-2.412397
0.719297	-1.428597	-2.414755
0.720629	-1.430457	-2.416287
0.72196	-1.432219	-2.416896
0.723292	-1.433981	-2.417505
0.724623	-1.435742	-2.418113
0.725955	-1.437504	-2.418722
0.727286	-1.439266	-2.419331
0.728617	-1.441028	-2.41994
0.729949	-1.44279	-2.420548
0.73128	-1.443948	-2.422435
0.732612	-1.445082	-2.424373
0.733943	-1.446216	-2.426311
0.735275	-1.44735	-2.428248
0.736606	-1.448484	-2.430186
0.737938	-1.449618	-2.432124
0.739269	-1.450752	-2.434061
0.7406	-1.45076	-2.436284
0.741932	-1.449398	-2.438854
0.743263	-1.448036	-2.441425
0.744595	-1.446674	-2.443995
0.745926	-1.445311	-2.446565
0.747258	-1.443949	-2.449135
0.748589	-1.442586	-2.451705
0.749921	-1.441224	-2.454275
0.751252	-1.441845	-2.456112
0.752584	-1.442592	-2.457902
0.753915	-1.443338	-2.459693
0.755246	-1.444085	-2.461483
0.756578	-1.444831	-2.463274
0.757909	-1.445578	-2.465064
0.759241	-1.446324	-2.466854
0.760572	-1.447623	-2.468414
0.761904	-1.449653	-2.469666
0.763235	-1.451684	-2.470919
0.764567	-1.453714	-2.472172
0.765898	-1.455745	-2.473425
0.767229	-1.457775	-2.474679
0.768561	-1.459805	-2.475931
0.769892	-1.461836	-2.477184
0.771224	-1.465335	-2.477756
0.772555	-1.468963	-2.478267
0.773887	-1.472591	-2.478778
0.775218	-1.476219	-2.479289
0.77655	-1.479848	-2.4798
0.777881	-1.483476	-2.480311
0.779212	-1.487104	-2.480823
0.780544	-1.490682	-2.481678
0.781875	-1.494186	-2.483031
0.783207	-1.497691	-2.484384
0.784538	-1.501195	-2.485736
0.78587	-1.5047	-2.487089
0.787201	-1.508205	-2.488442
0.788533	-1.511709	-2.489795
0.789864	-1.515214	-2.491148
0.791196	-1.516609	-2.493673
0.792527	-1.517765	-2.496331
0.793858	-1.51892	-2.498989
0.79519	-1.520076	-2.501647
0.796521	-1.521231	-2.504305
0.797853	-1.522387	-2.506963
0.799184	-1.523542	-2.509621
0.800516	-1.524716	-2.5126
0.801847	-1.525919	-2.516086
0.803179	-1.527122	-2.519571
0.80451	-1.528325	-2.523057
0.805841	-1.529528	-2.526542
0.807173	-1.530731	-2.530028
0.808504	-1.531934	-2.533513
0.809836	-1.533137	-2.536999
0.811167	-1.53245	-2.540151
0.812499	-1.531496	-2.543256
0.81383	-1.530543	-2.546361
0.815162	-1.52959	-2.549467
0.816493	-1.528636	-2.552572
0.817825	-1.527683	-2.555677
0.819156	-1.526729	-2.558782
0.820487	-1.526293	-2.561403
0.821819	-1.526752	-2.563186
0.82315	-1.527211	-2.564969
0.824482	-1.52767	-2.566752
0.825813	-1.528129	-2.568536
0.827145	-1.528587	-2.570319
0.828476	-1.529046	-2.572102
0.829808	-1.529505	-2.573885
0.831139	-1.529492	-2.575237
0.83247	-1.529399	-2.576516
0.833802	-1.529307	-2.577796
0.835133	-1.529214	-2.579075
0.836465	-1.529121	-2.580354
0.837796	-1.529029	-2.581633
0.839128	-1.528936	-2.582912
0.840459	-1.528927	-2.583906
0.841791	-1.529076	-2.584358
0.843122	-1.529226	-2.584809
0.844454	-1.529376	-2.585261
0.845785	-1.529526	-2.585713
0.847116	-1.529676	-2.586164
0.848448	-1.529825	-2.586616
0.849779	-1.529975	-2.587068
0.851111	-1.532291	-2.588988
0.852442	-1.535037	-2.591199
0.853774	-1.537783	-2.59341
0.855105	-1.54053	-2.595621
0.856436	-1.543275	-2.597832
0.857768	-1.546022	-2.600044
0.859099	-1.548768	-2.602255
0.860431	-1.551183	-2.604426
0.861762	-1.552907	-2.606513
0.863094	-1.554631	-2.608601
0.864425	-1.556354	-2.610688
0.865757	-1.558078	-2.612776
0.867088	-1.559802	-2.614863
0.86842	-1.561526	-2.616951
0.869751	-1.563249	-2.619038
0.871083	-1.565485	-2.621128
0.872414	-1.567839	-2.623218
0.873745	-1.570193	-2.625308
0.875077	-1.572547	-2.627398
0.876408	-1.574901	-2.629488
0.87774	-1.577254	-2.631577
0.879071	-1.579608	-2.633667
0.880403	-1.581804	-2.63558
0.881734	-1.583635	-2.637085
0.883065	-1.585465	-2.63859
0.884397	-1.587296	-2.640095
0.885728	-1.589127	-2.6416
0.88706	-1.590958	-2.643105
0.888391	-1.592788	-2.64461
0.889723	-1.594619	-2.646115
0.891054	-1.594143	-2.646317
0.892386	-1.593062	-2.646177
0.893717	-1.59198	-2.646037
0.895049	-1.590898	-2.645897
0.89638	-1.589816	-2.645756
0.897712	-1.588734	-2.645616
0.899043	-1.587653	-2.645476
0.900374	-1.586692	-2.645393
0.901706	-1.586043	-2.645457
0.903037	-1.585394	-2.645521
0.904369	-1.584745	-2.645586
0.9057	-1.584096	-2.64565
0.907032	-1.583447	-2.645714
0.908363	-1.582798	-2.645778
0.909694	-1.582149	-2.645842
0.911026	-1.582385	-2.64659
0.912357	-1.582884	-2.647541
0.913689	-1.583383	-2.648492
0.91502	-1.583883	-2.649443
0.916352	-1.584382	-2.650394
0.917683	-1.584881	-2.651345
0.919015	-1.585381	-2.652296
0.920346	-1.586387	-2.653242
0.921678	-1.588836	-2.654175
0.923009	-1.591285	-2.655107
0.92434	-1.593734	-2.656039
0.925672	-1.596182	-2.656971
0.927003	-1.598632	-2.657902
0.928335	-1.60108	-2.658834
0.929666	-1.603529	-2.659766
0.930998	-1.606149	-2.661522
0.932329	-1.608826	-2.663552
0.933661	-1.611503	-2.665582
0.934992	-1.614181	-2.667613
0.936323	-1.616858	-2.669643
0.937655	-1.619535	-2.671674
0.938986	-1.622212	-2.673704
0.940318	-1.624592	-2.676037
0.941649	-1.626023	-2.679332
0.942981	-1.627454	-2.682627
0.944312	-1.628886	-2.685922
0.945644	-1.630317	-2.689218
0.946975	-1.631748	-2.692513
0.948307	-1.63318	-2.695809
0.949638	-1.634611	-2.699104
0.950969	-1.634891	-2.702775
0.952301	-1.634741	-2.706586
0.953632	-1.634591	-2.710397
0.954964	-1.634442	-2.714208
0.956295	-1.634292	-2.71802
0.957627	-1.634142	-2.721831
0.958958	-1.633992	-2.725643
0.960289	-1.633655	-2.72857
0.961621	-1.632645	-2.728315
0.962952	-1.631634	-2.728061
0.964284	-1.630624	-2.727807
0.965615	-1.629613	-2.727552
0.966947	-1.628603	-2.727298
0.968278	-1.627592	-2.727043
0.96961	-1.626582	-2.726789
0.970941	-1.626647	-2.726859
0.972273	-1.627158	-2.727063
0.973604	-1.627669	-2.727268
0.974936	-1.628181	-2.727472
0.976267	-1.628692	-2.727677
0.977598	-1.629203	-2.727881
0.97893	-1.629714	-2.728086
0.980261	-1.630137	-2.727904
0.981593	-1.630196	-2.72614
0.982924	-1.630256	-2.724375
0.984256	-1.630315	-2.722611
0.985587	-1.630374	-2.720847
0.986918	-1.630434	-2.719083
0.98825	-1.630493	-2.717319
0.989581	-1.630553	-2.715555
0.990913	-1.631124	-2.71589
0.992244	-1.63193	-2.717188
0.993576	-1.632736	-2.718486
0.994907	-1.633542	-2.719784
0.996239	-1.634348	-2.721083
0.99757	-1.635154	-2.722381
0.998902	-1.63596	-2.723679
1.000233	-1.636737	-2.725138
1.001565	-1.637377	-2.727359
1.002896	-1.638016	-2.72958
1.004227	-1.638656	-2.731801
1.005559	-1.639295	-2.734021
1.00689	-1.639935	-2.736242
1.008222	-1.640574	-2.738462
1.009553	-1.641214	-2.740683
1.010885	-1.640694	-2.741944
1.012216	-1.639588	-2.742719
1.013547	-1.638483	-2.743494
1.014879	-1.637377	-2.744269
1.01621	-1.636272	-2.745044
1.017542	-1.635166	-2.745819
1.018873	-1.634061	-2.746594
1.020205	-1.63328	-2.747371
1.021536	-1.634291	-2.748155
1.022868	-1.635301	-2.74894
1.024199	-1.636312	-2.749724
1.025531	-1.637322	-2.750509
1.026862	-1.638333	-2.751294
1.028193	-1.639343	-2.752078
1.029525	-1.640354	-2.752863
1.030856	-1.640674	-2.752734
1.032188	-1.640613	-2.7521
1.033519	-1.640551	-2.751465
1.034851	-1.640489	-2.75083
1.036182	-1.640427	-2.750195
1.037513	-1.640365	-2.749561
1.038845	-1.640304	-2.748926
1.040176	-1.640684	-2.748318
1.041508	-1.643961	-2.747888
1.042839	-1.647237	-2.747457
1.044171	-1.650513	-2.747027
1.045502	-1.653789	-2.746597
1.046834	-1.657066	-2.746166
1.048165	-1.660342	-2.745736
1.049497	-1.663619	-2.745306
1.050828	-1.665666	-2.745328
1.05216	-1.666967	-2.745625
1.053491	-1.668267	-2.745922
1.054822	-1.669568	-2.746219
1.056154	-1.670868	-2.746516
1.057485	-1.672169	-2.746814
1.058817	-1.673469	-2.747111
1.060148	-1.674648	-2.747541
1.06148	-1.67485	-2.749032
1.062811	-1.675052	-2.750523
1.064142	-1.675254	-2.752013
1.065474	-1.675456	-2.753504
1.066805	-1.675658	-2.754995
1.068137	-1.67586	-2.756485
1.069468	-1.676062	-2.757976
1.0708	-1.675491	-2.760675
1.072131	-1.674407	-2.764177
1.073463	-1.673323	-2.76768
1.074794	-1.672239	-2.771182
1.076126	-1.671155	-2.774684
1.077457	-1.670071	-2.778186
1.078789	-1.668986	-2.781688
1.08012	-1.667873	-2.785063
1.081451	-1.666466	-2.787153
1.082783	-1.665058	-2.789243
1.084114	-1.663651	-2.791333
1.085446	-1.662243	-2.793423
1.086777	-1.660835	-2.795513
1.088109	-1.659428	-2.797603
1.08944	-1.65802	-2.799693
1.090771	-1.65809	-2.800894
1.092103	-1.659231	-2.80145
1.093434	-1.660372	-2.802006
1.094766	-1.661514	-2.802563
1.096097	-1.662655	-2.803119
1.097429	-1.663796	-2.803676
1.09876	-1.664937	-2.804232
1.100092	-1.666097	-2.804724
1.101423	-1.667504	-2.804338
1.102755	-1.668912	-2.803953
1.104086	-1.67032	-2.803568
1.105417	-1.671727	-2.803183
1.106749	-1.673135	-2.802798
1.10808	-1.674542	-2.802413
1.109412	-1.67595	-2.802027
1.110743	-1.676994	-2.802397
1.112075	-1.67775	-2.803365
1.113406	-1.678506	-2.804333
1.114738	-1.679262	-2.8053
1.116069	-1.680018	-2.806268
1.1174	-1.680774	-2.807236
1.118732	-1.68153	-2.808203
1.120063	-1.682292	-2.809201
1.121395	-1.683172	-2.810802
1.122726	-1.684051	-2.812401
1.124058	-1.684931	-2.814002
1.125389	-1.685811	-2.815602
1.126721	-1.686691	-2.817202
1.128052	-1.68757	-2.818802
1.129384	-1.68845	-2.820402
1.130715	-1.689207	-2.822009
1.132046	-1.689859	-2.823621
1.133378	-1.69051	-2.825233
1.134709	-1.691161	-2.826845
1.136041	-1.691813	-2.828457
1.137372	-1.692464	-2.830069
1.138704	-1.693116	-2.831681
1.140035	-1.693809	-2.833277
1.141366	-1.696029	-2.83429
1.142698	-1.69825	-2.835303
1.144029	-1.700471	-2.836315
1.145361	-1.702692	-2.837328
1.146692	-1.704912	-2.838341
1.148024	-1.707133	-2.839354
1.149355	-1.709353	-2.840367
1.150687	-1.711318	-2.840395
1.152018	-1.713041	-2.839499
1.15335	-1.714765	-2.838602
1.154681	-1.716489	-2.837706
1.156013	-1.718213	-2.836809
1.157344	-1.719936	-2.835913
1.158675	-1.72166	-2.835017
1.160007	-1.723377	-2.834131
1.161338	-1.723707	-2.835313
1.16267	-1.724038	-2.836494
1.164001	-1.724368	-2.837676
1.165333	-1.724699	-2.838858
1.166664	-1.725029	-2.840039
1.167995	-1.72536	-2.841221
1.169327	-1.72569	-2.842403
1.170658	-1.725307	-2.842926
1.17199	-1.724194	-2.842776
1.173321	-1.723081	-2.842626
1.174653	-1.721969	-2.842477
1.175984	-1.720856	-2.842327
1.177316	-1.719743	-2.842177
1.178647	-1.718631	-2.842027
1.179979	-1.717518	-2.841877
1.18131	-1.717304	-2.842921
1.182642	-1.717104	-2.843984
1.183973	-1.716904	-2.845046
1.185304	-1.716704	-2.846109
1.186636	-1.716505	-2.847172
1.187967	-1.716305	-2.848235
1.189299	-1.716105	-2.849297
1.19063	-1.717016	-2.850197
1.191962	-1.719163	-2.850915
1.193293	-1.72131	-2.851633
1.194624	-1.723457	-2.852351
1.195956	-1.725604	-2.853069
1.197287	-1.727751	-2.853787
1.198619	-1.729898	-2.854505
1.19995	-1.732045	-2.855223
1.201282	-1.73231	-2.856005
1.202613	-1.732503	-2.85679
1.203945	-1.732696	-2.857575
1.205276	-1.732888	-2.858359
1.206608	-1.733081	-2.859144
1.207939	-1.733273	-2.859928
1.20927	-1.733466	-2.860713
1.210602	-1.733545	-2.861947
1.211933	-1.733485	-2.863725
1.213265	-1.733426	-2.865504
1.214596	-1.733366	-2.867282
1.215928	-1.733307	-2.86906
1.217259	-1.733247	-2.870839
1.21859	-1.733188	-2.872617
1.219922	-1.733128	-2.874396
1.221253	-1.731068	-2.876228
1.222585	-1.728883	-2.878063
1.223916	-1.726698	-2.879899
1.225248	-1.724513	-2.881735
1.226579	-1.722328	-2.88357
1.227911	-1.720143	-2.885406
1.229242	-1.717958	-2.887241
1.230574	-1.716917	-2.888011
1.231905	-1.717388	-2.887374
1.233237	-1.717859	-2.886737
1.234568	-1.718329	-2.8861
1.235899	-1.7188	-2.885462
1.237231	-1.719271	-2.884825
1.238562	-1.719742	-2.884188
1.239894	-1.720212	-2.883551
1.241225	-1.722355	-2.882914
1.242557	-1.724642	-2.882276
1.243888	-1.726929	-2.881639
1.245219	-1.729216	-2.881002
1.246551	-1.731504	-2.880365
1.247882	-1.733791	-2.879728
1.249214	-1.736078	-2.879091
1.250545	-1.738066	-2.87781
1.251877	-1.739624	-2.875601
1.253208	-1.741181	-2.873392
1.25454	-1.742738	-2.871183
1.255871	-1.744296	-2.868975
1.257203	-1.745853	-2.866766
1.258534	-1.74741	-2.864557
1.259866	-1.748968	-2.862348
1.261197	-1.749025	-2.862076
1.262528	-1.748913	-2.862021
1.26386	-1.748801	-2.861966
1.265191	-1.748689	-2.861912
1.266523	-1.748578	-2.861857
1.267854	-1.748466	-2.861802
1.269186	-1.748354	-2.861748
1.270517	-1.747948	-2.861574
1.271848	-1.747078	-2.861213
1.27318	-1.746207	-2.860851
1.274511	-1.745337	-2.86049
1.275843	-1.744467	-2.860128
1.277174	-1.743597	-2.859767
1.278506	-1.742727	-2.859406
1.279837	-1.741856	-2.859044
1.281169	-1.740443	-2.859317
1.2825	-1.738955	-2.859679
1.283832	-1.737467	-2.86004
1.285163	-1.735978	-2.860401
1.286494	-1.73449	-2.860763
1.287826	-1.733002	-2.861124
1.289157	-1.731513	-2.861485
1.290489	-1.730708	-2.861741
1.29182	-1.731082	-2.861812
1.293152	-1.731455	-2.861883
1.294483	-1.731828	-2.861954
1.295815	-1.732202	-2.862026
1.297146	-1.732575	-2.862097
1.298477	-1.732948	-2.862169
1.299809	-1.733321	-2.86224
1.30114	-1.733642	-2.862808
1.302472	-1.733953	-2.86346
1.303803	-1.734265	-2.864111
1.305135	-1.734576	-2.864763
1.306466	-1.734888	-2.865414
1.307798	-1.735199	-2.866065
1.309129	-1.735511	-2.866717
1.310461	-1.735509	-2.867695
1.311792	-1.734914	-2.86929
1.313123	-1.73432	-2.870886
1.314455	-1.733726	-2.872481
1.315786	-1.733131	-2.874076
1.317118	-1.732537	-2.875672
1.318449	-1.731942	-2.877267
1.319781	-1.731348	-2.878862
1.321112	-1.731794	-2.88008
1.322443	-1.732445	-2.881224
1.323775	-1.733097	-2.882368
1.325106	-1.733748	-2.883511
1.326438	-1.7344	-2.884655
1.327769	-1.735051	-2.885798
1.329101	-1.735703	-2.886942
1.330432	-1.736191	-2.888656
1.331764	-1.736338	-2.891557
1.333095	-1.736486	-2.894457
1.334427	-1.736633	-2.897358
1.335758	-1.73678	-2.900259
1.33709	-1.736928	-2.903159
1.338421	-1.737075	-2.90606
1.339752	-1.737223	-2.908961
1.341084	-1.739778	-2.909926
1.342415	-1.742883	-2.910449
1.343747	-1.745988	-2.910972
1.345078	-1.749093	-2.911495
1.34641	-1.752198	-2.912018
1.347741	-1.755304	-2.912541
1.349072	-1.758408	-2.913064
1.350404	-1.760801	-2.91331
1.351735	-1.761557	-2.91292
1.353067	-1.762313	-2.91253
1.354398	-1.763069	-2.91214
1.35573	-1.763825	-2.911751
1.357061	-1.764581	-2.911361
1.358393	-1.765337	-2.910971
1.359724	-1.766093	-2.910581
1.361056	-1.766917	-2.910342
1.362387	-1.767759	-2.910142
1.363719	-1.768601	-2.909942
1.36505	-1.769442	-2.909743
1.366381	-1.770284	-2.909543
1.367713	-1.771126	-2.909343
1.369044	-1.771967	-2.909143
1.370376	-1.771916	-2.908657
1.371707	-1.769593	-2.907442
1.373039	-1.76727	-2.906227
1.37437	-1.764947	-2.905012
1.375701	-1.762624	-2.903797
1.377033	-1.760301	-2.902582
1.378364	-1.757978	-2.901367
1.379696	-1.755655	-2.900152
1.381027	-1.755215	-2.900064
1.382359	-1.755331	-2.900309
1.38369	-1.755448	-2.900554
1.385022	-1.755564	-2.900799
1.386353	-1.755681	-2.901043
1.387685	-1.755797	-2.901289
1.389016	-1.755914	-2.901533
1.390347	-1.756148	-2.901346
1.391679	-1.756714	-2.899936
1.39301	-1.75728	-2.898526
1.394342	-1.757845	-2.897117
1.395673	-1.758411	-2.895707
1.397005	-1.758977	-2.894297
1.398336	-1.759543	-2.892887
1.399668	-1.760109	-2.891477
1.400999	-1.761153	-2.891084
1.40233	-1.762356	-2.891029
1.403662	-1.763559	-2.890975
1.404993	-1.764762	-2.89092
1.406325	-1.765965	-2.890865
1.407656	-1.767168	-2.89081
1.408988	-1.768371	-2.890756
1.410319	-1.769324	-2.890999
1.411651	-1.769486	-2.892185
1.412982	-1.769648	-2.893372
1.414314	-1.769809	-2.894558
1.415645	-1.769971	-2.895744
1.416976	-1.770133	-2.896931
1.418308	-1.770295	-2.898117
1.419639	-1.770456	-2.899304
1.420971	-1.770978	-2.900369
1.422302	-1.771635	-2.901389
1.423634	-1.772291	-2.902409
1.424965	-1.772947	-2.903429
1.426296	-1.773603	-2.904449
1.427628	-1.77426	-2.905469
1.428959	-1.774916	-2.906489
1.430291	-1.775492	-2.907168
1.431622	-1.775785	-2.906631
1.432954	-1.776077	-2.906094
1.434285	-1.77637	-2.905556
1.435617	-1.776662	-2.905019
1.436948	-1.776955	-2.904482
1.43828	-1.777247	-2.903944
1.439611	-1.777539	-2.903407
1.440943	-1.778293	-2.902903
1.442274	-1.779237	-2.902414
1.443605	-1.780181	-2.901924
1.444937	-1.781125	-2.901434
1.446268	-1.782069	-2.900944
1.4476	-1.783013	-2.900455
1.448931	-1.783957	-2.899965
1.450263	-1.784666	-2.89951
1.451594	-1.784421	-2.899201
1.452925	-1.784176	-2.898892
1.454257	-1.783931	-2.898583
1.455588	-1.783686	-2.898274
1.45692	-1.783442	-2.897965
1.458251	-1.783197	-2.897656
1.459583	-1.782952	-2.897347
1.460914	-1.782547	-2.898115
1.462246	-1.782069	-2.899375
1.463577	-1.781591	-2.900635
1.464909	-1.781113	-2.901896
1.46624	-1.780635	-2.903156
1.467571	-1.780157	-2.904416
1.468903	-1.77968	-2.905676
1.470234	-1.779173	-2.906897
[truncated: 27,361 more rows]
