# Supplementary material for: Structural basis for higher-order DNA binding by a bacterial transcriptional regulator
Source: PLoS Genet. 2025 Jun 27;21(6):e1011749. doi: 10.1371/journal.pgen.1011749 (PMC12204516; doi:10.1371/journal.pgen.1011749)
Supplement: S1 Appendix — (ZIP) [file pgen.1011749.s012.zip › Raw data files/Figure S3/FigureS3B_Superdex200inc_DNAS2.csv]

ml	mAU_280	mAU_260
-1.19	-1.672	-1.649
-1.189169	-1.078705	-0.978311
-1.188337	-1.0045	-0.912644
-1.187505	-0.930295	-0.846977
-1.186674	-0.85609	-0.78131
-1.185843	-0.781885	-0.715644
-1.185011	-0.70768	-0.649977
-1.184179	-0.633476	-0.58431
-1.183348	-0.559271	-0.518643
-1.182516	-0.485066	-0.452977
-1.181685	-0.410861	-0.38731
-1.180853	-0.336656	-0.321643
-1.180022	-0.262451	-0.255976
-1.17919	-0.286436	-0.278863
-1.178359	-0.313072	-0.304141
-1.177527	-0.339708	-0.329419
-1.176696	-0.366344	-0.354697
-1.175864	-0.39298	-0.379975
-1.175033	-0.419616	-0.405253
-1.174201	-0.446252	-0.430531
-1.17337	-0.472888	-0.455809
-1.172538	-0.499525	-0.481087
-1.171707	-0.526161	-0.506365
-1.170875	-0.552797	-0.531643
-1.170044	-0.579433	-0.556921
-1.169212	-0.59416	-0.56964
-1.168381	-0.608227	-0.581662
-1.167549	-0.622293	-0.593685
-1.166718	-0.636359	-0.605707
-1.165886	-0.650426	-0.617729
-1.165055	-0.664492	-0.629752
-1.164223	-0.678559	-0.641774
-1.163392	-0.692625	-0.653796
-1.16256	-0.706691	-0.665818
-1.161729	-0.720758	-0.677841
-1.160897	-0.734824	-0.689863
-1.160066	-0.748891	-0.701885
-1.159234	-0.754136	-0.703548
-1.158403	-0.758626	-0.704324
-1.157571	-0.763116	-0.7051
-1.15674	-0.767606	-0.705876
-1.155908	-0.772097	-0.706653
-1.155077	-0.776587	-0.707429
-1.154245	-0.781077	-0.708205
-1.153414	-0.785567	-0.708981
-1.152582	-0.790057	-0.709757
-1.151751	-0.794547	-0.710533
-1.150919	-0.799038	-0.711309
-1.150087	-0.803528	-0.712085
-1.149256	-0.942986	-0.847612
-1.148425	-1.098305	-0.998975
-1.147593	-1.253625	-1.150338
-1.146761	-1.408945	-1.301701
-1.14593	-1.564264	-1.453064
-1.145098	-1.719583	-1.604426
-1.144267	-1.874903	-1.755789
-1.143435	-2.030222	-1.907152
-1.142604	-2.185542	-2.058515
-1.141772	-2.340861	-2.209878
-1.140941	-2.49618	-2.36124
-1.140109	-2.6515	-2.512603
-1.139278	-3.107034	-2.967786
-1.138446	-3.608008	-3.468954
-1.137615	-4.10898	-3.97012
-1.136783	-4.609951	-4.471285
-1.135952	-5.110923	-4.972451
-1.13512	-5.611895	-5.473617
-1.134289	-6.112868	-5.974784
-1.133457	-6.61384	-6.47595
-1.132626	-7.114811	-6.977115
-1.131794	-7.615783	-7.478281
-1.130963	-8.116755	-7.979446
-1.130131	-8.617728	-8.480615
-1.1293	-9.321375	-9.189702
-1.128468	-10.062979	-9.937729
-1.127637	-10.804583	-10.685757
-1.126805	-11.546189	-11.433786
-1.125974	-12.287789	-12.18181
-1.125142	-13.029397	-12.929841
-1.124311	-13.771004	-13.677872
-1.123479	-14.512604	-14.425895
-1.122648	-15.25421	-15.173925
-1.121816	-15.995811	-15.921949
-1.120985	-16.737419	-16.669979
-1.120153	-17.479025	-17.418011
-1.119322	-18.233099	-18.180637
-1.11849	-18.989992	-18.946568
-1.117658	-19.746878	-19.712488
-1.116827	-20.503771	-20.478418
-1.115996	-21.260664	-21.244347
-1.115164	-22.017551	-22.010269
-1.114332	-22.774445	-22.776199
-1.113501	-23.53133	-23.54212
-1.112669	-24.288225	-24.30805
-1.111838	-25.045118	-25.073978
-1.111006	-25.802004	-25.839901
-1.110175	-26.558897	-26.605831
-1.109343	-27.024044	-27.082239
-1.108512	-27.411493	-27.481546
-1.10768	-27.798944	-27.880854
-1.106849	-28.186394	-28.280157
-1.106017	-28.573843	-28.679464
-1.105186	-28.961292	-29.078768
-1.104354	-29.348742	-29.478075
-1.103523	-29.736193	-29.87738
-1.102691	-30.123642	-30.276684
-1.10186	-30.511091	-30.675991
-1.101028	-30.89854	-31.075294
-1.100197	-31.28599	-31.474602
-1.099365	-31.204893	-31.400633
-1.098534	-30.978571	-31.179972
-1.097702	-30.752247	-30.959309
-1.096871	-30.525925	-30.738647
-1.096039	-30.299601	-30.517984
-1.095208	-30.073275	-30.297319
-1.094376	-29.846952	-30.076658
-1.093545	-29.620628	-29.855995
-1.092713	-29.394306	-29.635334
-1.091882	-29.167982	-29.414671
-1.09105	-28.941658	-29.194008
-1.090219	-28.715334	-28.973347
-1.089387	-28.118069	-28.380035
-1.088556	-27.388504	-27.653818
-1.087724	-26.658934	-26.927593
-1.086893	-25.929363	-26.201368
-1.086061	-25.199799	-25.475151
-1.08523	-24.470226	-24.748928
-1.084398	-23.740662	-24.022709
-1.083567	-23.011091	-23.296486
-1.082735	-22.281521	-22.570261
-1.081904	-21.551956	-21.844044
-1.081072	-20.822384	-21.117819
-1.08024	-20.092819	-20.391602
-1.079409	-19.185333	-19.483196
-1.078578	-18.205463	-18.500671
-1.077746	-17.225601	-17.518156
-1.076914	-16.245729	-16.535631
-1.076083	-15.265868	-15.553116
-1.075251	-14.285997	-14.570591
-1.07442	-13.306126	-13.588066
-1.073588	-12.326264	-12.60555
-1.072757	-11.346393	-11.623025
-1.071925	-10.366531	-10.64051
-1.071094	-9.38666	-9.657985
-1.070262	-8.406789	-8.67546
-1.069431	-7.502866	-7.768063
-1.068599	-6.633933	-6.895277
-1.067768	-5.765008	-6.022499
-1.066936	-4.896075	-5.149714
-1.066105	-4.027142	-4.276927
-1.065273	-3.158217	-3.40415
-1.064442	-2.289284	-2.531364
-1.06361	-1.420351	-1.658579
-1.062779	-0.551418	-0.785793
-1.061947	0.317499	0.086977
-1.061116	1.186432	0.959763
-1.060284	2.055365	1.832548
-1.059453	2.78003	2.561453
-1.058621	3.429788	3.215654
-1.05779	4.079536	3.869843
-1.056958	4.729295	4.524044
-1.056127	5.379054	5.178244
-1.055295	6.028813	5.832445
-1.054464	6.678572	6.486646
-1.053632	7.32832	7.140834
-1.052801	7.978078	7.795035
-1.051969	8.627837	8.449236
-1.051138	9.277596	9.103436
-1.050306	9.927356	9.757637
-1.049475	10.436928	10.273854
-1.048643	10.864866	10.70972
-1.047812	11.292806	11.145586
-1.04698	11.720744	11.581451
-1.046149	12.148683	12.017318
-1.045317	12.576613	12.453176
-1.044486	13.004553	12.889041
-1.043654	13.432491	13.324907
-1.042822	13.86043	13.760773
-1.041991	14.288369	14.196639
-1.04116	14.7163	14.632497
-1.040328	15.144238	15.068363
-1.039496	15.447818	15.378296
-1.038665	15.670422	15.606228
-1.037833	15.893024	15.83416
-1.037002	16.115625	16.062088
-1.03617	16.338228	16.29002
-1.035339	16.560831	16.517952
-1.034507	16.783436	16.745884
-1.033676	17.006039	16.973818
-1.032844	17.228638	17.201746
-1.032013	17.451242	17.429678
-1.031181	17.673845	17.65761
-1.03035	17.89645	17.885542
-1.029518	18.016508	18.011679
-1.028687	18.062115	18.063911
-1.027855	18.107723	18.116144
-1.027024	18.153332	18.168377
-1.026192	18.19894	18.22061
-1.025361	18.244549	18.272842
-1.024529	18.290157	18.325075
-1.023698	18.335766	18.377308
-1.022866	18.381374	18.429541
-1.022035	18.426983	18.481773
-1.021203	18.472591	18.534006
-1.020372	18.518198	18.586239
-1.01954	18.496651	18.57024
-1.018709	18.42083	18.499104
-1.017877	18.345011	18.427969
-1.017046	18.26919	18.356833
-1.016214	18.193371	18.285698
-1.015383	18.11755	18.214561
-1.014551	18.041731	18.143425
-1.01372	17.96591	18.072289
-1.012888	17.890089	18.001154
-1.012057	17.81427	17.930019
-1.011225	17.738451	17.858883
-1.010394	17.66263	17.787746
-1.009562	17.548761	17.678314
-1.008731	17.400709	17.534475
-1.007899	17.252661	17.39064
-1.007067	17.10461	17.246801
-1.006236	16.956558	17.102962
-1.005404	16.808508	16.959124
-1.004573	16.660456	16.815287
-1.003742	16.512407	16.67145
-1.00291	16.364355	16.527613
-1.002078	16.216305	16.383774
-1.001247	16.068253	16.239935
-1.000415	15.920201	16.096098
-0.999584	15.753227	15.93327
-0.998752	15.567364	15.751488
-0.997921	15.381499	15.569705
-0.997089	15.195635	15.387922
-0.996258	15.009771	15.20614
-0.995426	14.82391	15.02436
-0.994595	14.638046	14.842577
-0.993763	14.452182	14.660794
-0.992932	14.266317	14.479012
-0.9921	14.080454	14.297228
-0.991269	13.894592	14.115449
-0.990437	13.708729	13.933666
-0.989606	13.520455	13.74772
-0.988774	13.329512	13.557158
-0.987943	13.138568	13.366594
-0.987111	12.947628	13.176035
-0.98628	12.756684	12.985473
-0.985448	12.565741	12.79491
-0.984617	12.374797	12.604348
-0.983785	12.183853	12.413785
-0.982954	11.992913	12.223227
-0.982122	11.80197	12.032663
-0.981291	11.611026	11.842101
-0.980459	11.420082	11.651539
-0.979628	11.231771	11.462925
-0.978796	11.046707	11.276718
-0.977965	10.861639	11.090508
-0.977133	10.676572	10.904297
-0.976302	10.491505	10.718086
-0.97547	10.306437	10.531876
-0.974639	10.121373	10.345668
-0.973807	9.936306	10.159457
-0.972975	9.751239	9.973247
-0.972144	9.566172	9.787036
-0.971313	9.381104	9.600825
-0.970481	9.19604	9.414618
-0.969649	9.016529	9.233883
-0.968818	8.844642	9.060658
-0.967986	8.672753	8.887432
-0.967155	8.500866	8.714207
-0.966323	8.328981	8.540985
-0.965492	8.157093	8.36776
-0.96466	7.985205	8.194534
-0.963829	7.813317	8.021309
-0.962997	7.64143	7.848084
-0.962166	7.469545	7.674862
-0.961334	7.297657	7.501637
-0.960503	7.125769	7.328411
-0.959671	6.964795	7.165489
-0.95884	6.820513	7.018324
-0.958008	6.676234	6.871162
-0.957177	6.531952	6.723998
-0.956345	6.387671	6.576834
-0.955514	6.243389	6.429669
-0.954682	6.099107	6.282505
-0.953851	5.954828	6.135344
-0.953019	5.810546	5.988179
-0.952188	5.666264	5.841015
-0.951356	5.521982	5.693851
-0.950525	5.377701	5.546686
-0.949693	5.244174	5.41075
-0.948862	5.129031	5.294005
-0.94803	5.013886	5.177261
-0.947199	4.898743	5.060516
-0.946367	4.783599	4.943772
-0.945536	4.668457	4.827029
-0.944704	4.553313	4.710285
-0.943873	4.438169	4.59354
-0.943041	4.323025	4.476796
-0.94221	4.207881	4.360051
-0.941378	4.092739	4.243309
-0.940547	3.977595	4.126564
-0.939715	3.87131	4.019096
-0.938884	3.782012	3.929417
-0.938052	3.692714	3.839738
-0.937221	3.603417	3.750059
-0.936389	3.514119	3.66038
-0.935557	3.424821	3.570701
-0.934726	3.335526	3.481026
-0.933895	3.246228	3.391347
-0.933063	3.156931	3.301668
-0.932231	3.067633	3.211989
-0.9314	2.978335	3.12231
-0.930568	2.889037	3.032631
-0.929737	2.806483	2.949915
-0.928905	2.738493	2.882236
-0.928074	2.670503	2.814558
-0.927242	2.602513	2.74688
-0.926411	2.534525	2.679204
-0.925579	2.466535	2.611526
-0.924748	2.398545	2.543848
-0.923916	2.330555	2.47617
-0.923085	2.262565	2.408491
-0.922253	2.194575	2.340813
-0.921422	2.126585	2.273135
-0.92059	2.058595	2.205457
-0.919759	1.995195	2.142542
-0.918927	1.943024	2.091279
-0.918096	1.890856	2.040018
-0.917264	1.838685	1.988755
-0.916433	1.786514	1.937492
-0.915601	1.734344	1.886229
-0.91477	1.682173	1.834966
-0.913938	1.630002	1.783703
-0.913107	1.577832	1.73244
-0.912275	1.525661	1.681177
-0.911444	1.47349	1.629914
-0.910612	1.42132	1.578651
-0.909781	1.373093	1.531018
-0.908949	1.335862	1.493503
-0.908118	1.298631	1.455987
-0.907286	1.2614	1.418472
-0.906455	1.224168	1.380957
-0.905623	1.186937	1.343442
-0.904792	1.149706	1.305927
-0.90396	1.112475	1.268411
-0.903129	1.075244	1.230896
-0.902297	1.038013	1.193381
-0.901466	1.000783	1.155867
-0.900634	0.963552	1.118352
-0.899803	0.928998	1.08385
-0.898971	0.903034	1.059015
-0.898139	0.87707	1.034181
-0.897308	0.851106	1.009346
-0.896476	0.825142	0.984511
-0.895645	0.799178	0.959677
-0.894813	0.773214	0.934842
-0.893982	0.74725	0.910008
-0.89315	0.721287	0.885174
-0.892319	0.695323	0.86034
-0.891487	0.669359	0.835505
-0.890656	0.643395	0.810671
-0.889824	0.618738	0.787215
-0.888993	0.598962	0.768908
-0.888161	0.579186	0.750601
-0.88733	0.55941	0.732294
-0.886498	0.539634	0.713987
-0.885667	0.519857	0.695679
-0.884835	0.500082	0.677373
-0.884004	0.480306	0.659066
-0.883172	0.460529	0.640758
-0.882341	0.440753	0.622451
-0.881509	0.420977	0.604144
-0.880678	0.401201	0.585837
-0.879846	0.382183	0.568301
-0.879015	0.366509	0.554166
-0.878183	0.350835	0.54003
-0.877352	0.335161	0.525894
-0.87652	0.319488	0.511759
-0.875689	0.303814	0.497623
-0.874857	0.28814	0.483487
-0.874026	0.272466	0.469352
-0.873194	0.256792	0.455216
-0.872363	0.241117	0.44108
-0.871531	0.225443	0.426944
-0.8707	0.209769	0.412809
-0.869868	0.19432	0.398746
-0.869037	0.180059	0.385075
-0.868205	0.165799	0.371404
-0.867374	0.151539	0.357733
-0.866542	0.137278	0.344061
-0.86571	0.123018	0.33039
-0.864879	0.108757	0.316718
-0.864048	0.094497	0.303047
-0.863216	0.080237	0.289375
-0.862384	0.065976	0.275704
-0.861553	0.051716	0.262032
-0.860721	0.037455	0.248361
-0.85989	0.023099	0.234599
-0.859058	0.008111	0.220242
-0.858227	-0.006877	0.205884
-0.857395	-0.021865	0.191527
-0.856564	-0.036853	0.177169
-0.855732	-0.051841	0.162812
-0.854901	-0.066829	0.148454
-0.854069	-0.081817	0.134097
-0.853238	-0.096806	0.119739
-0.852406	-0.111794	0.105382
-0.851575	-0.126781	0.091025
-0.850743	-0.141769	0.076667
-0.849912	-0.156543	0.062391
-0.84908	-0.169515	0.048803
-0.848249	-0.182487	0.035215
-0.847417	-0.195458	0.021626
-0.846586	-0.20843	0.008038
-0.845754	-0.221401	-0.00555
-0.844923	-0.234373	-0.019139
-0.844091	-0.247345	-0.032727
-0.84326	-0.260316	-0.046315
-0.842428	-0.273288	-0.059903
-0.841597	-0.286259	-0.073492
-0.840765	-0.299231	-0.08708
-0.839934	-0.311986	-0.100583
-0.839102	-0.322241	-0.113104
-0.838271	-0.332496	-0.125626
-0.837439	-0.342752	-0.138147
-0.836608	-0.353007	-0.150668
-0.835776	-0.363262	-0.163189
-0.834945	-0.373517	-0.17571
-0.834113	-0.383773	-0.188231
-0.833282	-0.394028	-0.200752
-0.83245	-0.404283	-0.213274
-0.831619	-0.414538	-0.225795
-0.830787	-0.424794	-0.238316
-0.829956	-0.435002	-0.250721
-0.829124	-0.444377	-0.261073
-0.828292	-0.453753	-0.271426
-0.827461	-0.463128	-0.281778
-0.82663	-0.472503	-0.29213
-0.825798	-0.481878	-0.302482
-0.824966	-0.491254	-0.312835
-0.824135	-0.500629	-0.323187
-0.823303	-0.510004	-0.33354
-0.822472	-0.51938	-0.343892
-0.82164	-0.528755	-0.354244
-0.820809	-0.53813	-0.364597
-0.819977	-0.547465	-0.374929
-0.819146	-0.555365	-0.384561
-0.818314	-0.563264	-0.394192
-0.817483	-0.571163	-0.403824
-0.816651	-0.579063	-0.413456
-0.81582	-0.586962	-0.423088
-0.814988	-0.594862	-0.432719
-0.814157	-0.602761	-0.442351
-0.813325	-0.61066	-0.451983
-0.812494	-0.61856	-0.461614
-0.811662	-0.626459	-0.471246
-0.810831	-0.634359	-0.480878
-0.809999	-0.642256	-0.490508
-0.809168	-0.648368	-0.499281
-0.808336	-0.654479	-0.508053
-0.807505	-0.660591	-0.516826
-0.806673	-0.666702	-0.525598
-0.805842	-0.672814	-0.534371
-0.80501	-0.678926	-0.543143
-0.804179	-0.685037	-0.551916
-0.803347	-0.691149	-0.560688
-0.802516	-0.697261	-0.569461
-0.801684	-0.703372	-0.578233
-0.800853	-0.709484	-0.587006
-0.800021	-0.715595	-0.595778
-0.79919	-0.721119	-0.603294
-0.798358	-0.726628	-0.610778
-0.797527	-0.732137	-0.618262
-0.796695	-0.737646	-0.625745
-0.795864	-0.743154	-0.633229
-0.795032	-0.748663	-0.640712
-0.794201	-0.754172	-0.648196
-0.793369	-0.759681	-0.655679
-0.792538	-0.765189	-0.663163
-0.791706	-0.770698	-0.670647
-0.790874	-0.776207	-0.67813
-0.790043	-0.781716	-0.685614
-0.789211	-0.786298	-0.691297
-0.78838	-0.79083	-0.696882
-0.787548	-0.795361	-0.702467
-0.786717	-0.799893	-0.708052
-0.785885	-0.804425	-0.713637
-0.785054	-0.808957	-0.719222
-0.784222	-0.813488	-0.724807
-0.783391	-0.81802	-0.730392
-0.782559	-0.822552	-0.735977
-0.781728	-0.827084	-0.741562
-0.780896	-0.831615	-0.747147
-0.780065	-0.836147	-0.752732
-0.779233	-0.840059	-0.758208
-0.778402	-0.843919	-0.763675
-0.77757	-0.847778	-0.769143
-0.776739	-0.851638	-0.77461
-0.775907	-0.855497	-0.780077
-0.775076	-0.859357	-0.785544
-0.774244	-0.863217	-0.791011
-0.773413	-0.867076	-0.796478
-0.772581	-0.870936	-0.801946
-0.77175	-0.874795	-0.807413
-0.770918	-0.878655	-0.81288
-0.770087	-0.882515	-0.818347
-0.769255	-0.887237	-0.823045
-0.768424	-0.89206	-0.827653
-0.767592	-0.896883	-0.83226
-0.766761	-0.901705	-0.836868
-0.765929	-0.906528	-0.841476
-0.765098	-0.911351	-0.846084
-0.764266	-0.916174	-0.850692
-0.763435	-0.920996	-0.8553
-0.762603	-0.925819	-0.859908
-0.761772	-0.930642	-0.864516
-0.76094	-0.935465	-0.869124
-0.760109	-0.940287	-0.873732
-0.759277	-0.945068	-0.877334
-0.758446	-0.949842	-0.880785
-0.757614	-0.954616	-0.884235
-0.756783	-0.959391	-0.887686
-0.755951	-0.964165	-0.891137
-0.755119	-0.968939	-0.894588
-0.754288	-0.973714	-0.898039
-0.753456	-0.978488	-0.901489
-0.752625	-0.983262	-0.90494
-0.751793	-0.988036	-0.908391
-0.750962	-0.992811	-0.911842
-0.75013	-0.997585	-0.915292
-0.749299	-1.001711	-0.919199
-0.748467	-1.005716	-0.92319
-0.747636	-1.009721	-0.927181
-0.746804	-1.013726	-0.931173
-0.745973	-1.017731	-0.935164
-0.745141	-1.021736	-0.939155
-0.74431	-1.025741	-0.943147
-0.743478	-1.029747	-0.947138
-0.742647	-1.033751	-0.951129
-0.741815	-1.037757	-0.95512
-0.740984	-1.041762	-0.959112
-0.740152	-1.045767	-0.963103
-0.739321	-1.049602	-0.966386
-0.738489	-1.053399	-0.969512
-0.737658	-1.057197	-0.972637
-0.736826	-1.060994	-0.975762
-0.735995	-1.064791	-0.978887
-0.735163	-1.068588	-0.982012
-0.734332	-1.072386	-0.985137
-0.7335	-1.076183	-0.988262
-0.732669	-1.07998	-0.991387
-0.731837	-1.083777	-0.994512
-0.731006	-1.087574	-0.997637
-0.730174	-1.091372	-1.000762
-0.729343	-1.093991	-1.003066
-0.728511	-1.096298	-1.005152
-0.72768	-1.098606	-1.007237
-0.726848	-1.100913	-1.009323
-0.726017	-1.103221	-1.011409
-0.725185	-1.105528	-1.013494
-0.724354	-1.107836	-1.01558
-0.723522	-1.110143	-1.017666
-0.722691	-1.112451	-1.019751
-0.721859	-1.114758	-1.021837
-0.721027	-1.117066	-1.023923
-0.720196	-1.119373	-1.026009
-0.719364	-1.121908	-1.028809
-0.718533	-1.124514	-1.03183
-0.717701	-1.127119	-1.034852
-0.71687	-1.129724	-1.037873
-0.716038	-1.13233	-1.040894
-0.715207	-1.134935	-1.043915
-0.714375	-1.137541	-1.046936
-0.713544	-1.140146	-1.049957
-0.712712	-1.142751	-1.052979
-0.711881	-1.145357	-1.056
-0.711049	-1.147962	-1.059021
-0.710218	-1.150568	-1.062042
-0.709386	-1.152626	-1.065263
-0.708555	-1.15449	-1.068554
-0.707723	-1.156354	-1.071845
-0.706892	-1.158218	-1.075137
-0.70606	-1.160082	-1.078428
-0.705229	-1.161946	-1.08172
-0.704397	-1.16381	-1.085011
-0.703566	-1.165674	-1.088302
-0.702734	-1.167538	-1.091594
-0.701903	-1.169402	-1.094885
-0.701071	-1.171265	-1.098177
-0.70024	-1.173129	-1.101468
-0.699408	-1.174402	-1.104261
-0.698577	-1.175434	-1.106853
-0.697745	-1.176466	-1.109444
-0.696914	-1.177499	-1.112036
-0.696082	-1.178531	-1.114627
-0.695251	-1.179564	-1.117219
-0.694419	-1.180596	-1.119811
-0.693588	-1.181629	-1.122402
-0.692756	-1.182661	-1.124994
-0.691925	-1.183694	-1.127585
-0.691093	-1.184726	-1.130177
-0.690262	-1.185759	-1.132768
-0.68943	-1.187309	-1.135517
-0.688599	-1.189097	-1.138337
-0.687767	-1.190884	-1.141157
-0.686936	-1.192672	-1.143977
-0.686104	-1.19446	-1.146797
-0.685273	-1.196248	-1.149618
-0.684441	-1.198035	-1.152438
-0.683609	-1.199823	-1.155258
-0.682778	-1.201611	-1.158078
-0.681946	-1.203399	-1.160898
-0.681115	-1.205186	-1.163719
-0.680283	-1.206974	-1.166539
-0.679452	-1.209561	-1.169409
-0.67862	-1.212562	-1.172306
-0.677789	-1.215562	-1.175202
-0.676957	-1.218562	-1.178099
-0.676126	-1.221563	-1.180995
-0.675294	-1.224563	-1.183892
-0.674463	-1.227563	-1.186788
-0.673631	-1.230564	-1.189685
-0.6728	-1.233564	-1.192581
-0.671968	-1.236565	-1.195477
-0.671137	-1.239565	-1.198374
-0.670305	-1.242565	-1.20127
-0.669474	-1.245785	-1.203579
-0.668642	-1.249132	-1.205547
-0.667811	-1.252479	-1.207515
-0.666979	-1.255826	-1.209483
-0.666148	-1.259172	-1.211451
-0.665316	-1.262519	-1.213418
-0.664485	-1.265866	-1.215386
-0.663653	-1.269213	-1.217354
-0.662822	-1.27256	-1.219322
-0.66199	-1.275907	-1.22129
-0.661159	-1.279253	-1.223258
-0.660327	-1.2826	-1.225226
-0.659496	-1.285817	-1.226988
-0.658664	-1.288949	-1.228616
-0.657833	-1.292081	-1.230245
-0.657001	-1.295213	-1.231873
-0.65617	-1.298345	-1.233501
-0.655338	-1.301477	-1.23513
-0.654507	-1.304609	-1.236758
-0.653675	-1.307741	-1.238386
-0.652844	-1.310873	-1.240015
-0.652012	-1.314005	-1.241643
-0.651181	-1.317137	-1.243272
-0.650349	-1.320269	-1.2449
-0.649517	-1.323662	-1.246673
-0.648686	-1.327245	-1.248551
-0.647854	-1.330827	-1.250429
-0.647023	-1.334409	-1.252307
-0.646191	-1.337992	-1.254184
-0.64536	-1.341574	-1.256062
-0.644528	-1.345157	-1.25794
-0.643697	-1.348739	-1.259818
-0.642865	-1.352322	-1.261696
-0.642034	-1.355904	-1.263574
-0.641202	-1.359487	-1.265451
-0.640371	-1.363069	-1.267329
-0.639539	-1.365957	-1.269053
-0.638708	-1.368285	-1.270654
-0.637876	-1.370613	-1.272255
-0.637045	-1.372941	-1.273855
-0.636213	-1.37527	-1.275456
-0.635382	-1.377598	-1.277057
-0.63455	-1.379926	-1.278657
-0.633719	-1.382254	-1.280258
-0.632887	-1.384583	-1.281859
-0.632056	-1.386911	-1.283459
-0.631224	-1.389239	-1.28506
-0.630393	-1.391567	-1.286661
-0.629561	-1.392981	-1.2884
-0.62873	-1.393577	-1.290264
-0.627898	-1.394173	-1.292128
-0.627067	-1.394769	-1.293992
-0.626235	-1.395365	-1.295856
-0.625404	-1.395961	-1.29772
-0.624572	-1.396557	-1.299584
-0.623741	-1.397153	-1.301448
-0.622909	-1.397748	-1.303312
-0.622078	-1.398344	-1.305176
-0.621246	-1.39894	-1.30704
-0.620415	-1.399536	-1.308904
-0.619583	-1.400469	-1.31074
-0.618752	-1.401737	-1.312549
-0.61792	-1.403005	-1.314357
-0.617089	-1.404273	-1.316166
-0.616257	-1.405542	-1.317975
-0.615426	-1.406809	-1.319783
-0.614594	-1.408078	-1.321592
-0.613762	-1.409346	-1.3234
-0.612931	-1.410614	-1.325209
-0.612099	-1.411882	-1.327017
-0.611268	-1.41315	-1.328826
-0.610436	-1.414418	-1.330634
-0.609605	-1.415524	-1.332413
-0.608773	-1.416453	-1.334159
-0.607942	-1.417382	-1.335905
-0.60711	-1.41831	-1.337652
-0.606279	-1.419239	-1.339398
-0.605447	-1.420167	-1.341144
-0.604616	-1.421096	-1.34289
-0.603784	-1.422024	-1.344636
-0.602953	-1.422953	-1.346382
-0.602121	-1.423881	-1.348129
-0.60129	-1.42481	-1.349875
-0.600458	-1.425738	-1.351621
-0.599627	-1.427121	-1.353181
-0.598795	-1.429061	-1.354511
-0.597964	-1.431001	-1.355841
-0.597132	-1.432942	-1.357172
-0.596301	-1.434882	-1.358502
-0.595469	-1.436822	-1.359833
-0.594638	-1.438762	-1.361163
-0.593806	-1.440702	-1.362494
-0.592975	-1.442642	-1.363824
-0.592143	-1.444583	-1.365154
-0.591312	-1.446523	-1.366485
-0.59048	-1.448463	-1.367815
-0.589649	-1.450289	-1.369043
-0.588817	-1.451959	-1.370131
-0.587986	-1.453629	-1.371219
-0.587154	-1.455299	-1.372307
-0.586323	-1.456969	-1.373395
-0.585491	-1.458639	-1.374483
-0.58466	-1.460309	-1.37557
-0.583828	-1.461979	-1.376658
-0.582997	-1.463649	-1.377746
-0.582165	-1.465319	-1.378834
-0.581334	-1.466989	-1.379922
-0.580502	-1.468658	-1.38101
-0.579671	-1.47018	-1.381966
-0.578839	-1.471476	-1.382721
-0.578008	-1.472772	-1.383476
-0.577176	-1.474068	-1.384232
-0.576344	-1.475363	-1.384987
-0.575513	-1.476659	-1.385742
-0.574681	-1.477955	-1.386498
-0.57385	-1.479251	-1.387253
-0.573018	-1.480546	-1.388008
-0.572187	-1.481842	-1.388764
-0.571355	-1.483138	-1.389519
-0.570524	-1.484434	-1.390274
-0.569692	-1.485568	-1.391068
-0.568861	-1.486427	-1.391927
-0.568029	-1.487286	-1.392786
-0.567198	-1.488146	-1.393646
-0.566366	-1.489005	-1.394505
-0.565535	-1.489864	-1.395364
-0.564703	-1.490723	-1.396223
-0.563872	-1.491583	-1.397083
-0.56304	-1.492442	-1.397942
-0.562209	-1.493301	-1.398801
-0.561377	-1.49416	-1.39966
-0.560546	-1.495019	-1.400519
-0.559714	-1.495645	-1.40121
-0.558883	-1.495825	-1.401577
-0.558051	-1.496006	-1.401944
-0.55722	-1.496186	-1.402311
-0.556388	-1.496366	-1.402679
-0.555557	-1.496546	-1.403046
-0.554725	-1.496726	-1.403413
-0.553894	-1.496906	-1.40378
-0.553062	-1.497087	-1.404148
-0.552231	-1.497267	-1.404515
-0.551399	-1.497447	-1.404882
-0.550568	-1.497627	-1.405249
-0.549736	-1.498062	-1.405863
-0.548905	-1.499046	-1.407006
-0.548073	-1.50003	-1.40815
-0.547242	-1.501014	-1.409293
-0.54641	-1.501998	-1.410436
-0.545579	-1.502982	-1.41158
-0.544747	-1.503966	-1.412723
-0.543916	-1.50495	-1.413866
-0.543084	-1.505934	-1.415009
-0.542252	-1.506918	-1.416153
-0.541421	-1.507902	-1.417296
-0.540589	-1.508886	-1.41844
-0.539758	-1.509618	-1.419381
-0.538926	-1.509735	-1.419832
-0.538095	-1.509853	-1.420282
-0.537263	-1.509971	-1.420732
-0.536432	-1.510089	-1.421183
-0.5356	-1.510207	-1.421633
-0.534769	-1.510324	-1.422083
-0.533937	-1.510442	-1.422534
-0.533106	-1.51056	-1.422984
-0.532274	-1.510678	-1.423435
-0.531443	-1.510796	-1.423885
-0.530611	-1.510913	-1.424335
-0.52978	-1.511066	-1.424878
-0.528948	-1.511315	-1.425675
-0.528117	-1.511565	-1.426471
-0.527285	-1.511814	-1.427268
-0.526454	-1.512064	-1.428065
-0.525622	-1.512313	-1.428862
-0.524791	-1.512563	-1.429659
-0.523959	-1.512812	-1.430456
-0.523128	-1.513062	-1.431253
-0.522296	-1.513311	-1.43205
-0.521465	-1.513561	-1.432846
-0.520633	-1.51381	-1.433643
-0.519802	-1.514038	-1.434562
-0.51897	-1.514197	-1.435872
-0.518139	-1.514357	-1.437182
-0.517307	-1.514516	-1.438491
-0.516476	-1.514675	-1.439801
-0.515644	-1.514835	-1.441111
-0.514813	-1.514994	-1.44242
-0.513981	-1.515154	-1.44373
-0.51315	-1.515313	-1.445039
-0.512318	-1.515472	-1.446349
-0.511487	-1.515632	-1.447659
-0.510655	-1.515791	-1.448968
-0.509824	-1.51567	-1.449987
-0.508992	-1.514506	-1.449924
-0.508161	-1.513341	-1.449862
-0.507329	-1.512177	-1.4498
-0.506498	-1.511013	-1.449737
-0.505666	-1.509849	-1.449675
-0.504834	-1.508685	-1.449613
-0.504003	-1.507521	-1.44955
-0.503171	-1.506357	-1.449488
-0.50234	-1.505193	-1.449425
-0.501508	-1.504028	-1.449363
-0.500677	-1.502864	-1.449301
-0.499845	-1.502033	-1.449477
-0.499014	-1.502656	-1.450696
-0.498182	-1.50328	-1.451916
-0.497351	-1.503904	-1.453135
-0.496519	-1.504527	-1.454355
-0.495688	-1.505151	-1.455575
-0.494856	-1.505774	-1.456794
-0.494025	-1.506398	-1.458014
-0.493193	-1.507022	-1.459233
-0.492362	-1.507645	-1.460453
-0.49153	-1.508269	-1.461672
-0.490699	-1.508893	-1.462892
-0.489867	-1.509617	-1.464014
-0.489036	-1.510871	-1.464624
-0.488204	-1.512125	-1.465234
-0.487373	-1.51338	-1.465843
-0.486541	-1.514634	-1.466453
-0.48571	-1.515888	-1.467063
-0.484878	-1.517142	-1.467673
-0.484047	-1.518396	-1.468282
-0.483215	-1.519651	-1.468892
-0.482384	-1.520905	-1.469502
-0.481552	-1.522159	-1.470112
-0.480721	-1.523413	-1.470722
-0.479889	-1.524684	-1.47128
-0.479058	-1.526063	-1.471509
-0.478226	-1.527442	-1.471738
-0.477395	-1.528821	-1.471967
-0.476563	-1.5302	-1.472195
-0.475732	-1.531579	-1.472424
-0.4749	-1.532957	-1.472652
-0.474069	-1.534336	-1.472881
-0.473237	-1.535715	-1.47311
-0.472405	-1.537094	-1.473338
-0.471574	-1.538473	-1.473567
-0.470743	-1.539852	-1.473796
-0.469911	-1.541241	-1.474121
-0.469079	-1.54271	-1.47525
-0.468248	-1.544179	-1.47638
-0.467416	-1.545648	-1.477509
-0.466585	-1.547117	-1.478639
-0.465753	-1.548586	-1.479768
-0.464922	-1.550055	-1.480898
-0.46409	-1.551524	-1.482027
-0.463259	-1.552993	-1.483157
-0.462427	-1.554462	-1.484286
-0.461596	-1.555931	-1.485416
-0.460764	-1.5574	-1.486545
-0.459933	-1.55884	-1.48762
-0.459101	-1.559956	-1.488078
-0.45827	-1.561071	-1.488535
-0.457438	-1.562187	-1.488992
-0.456607	-1.563303	-1.48945
-0.455775	-1.564418	-1.489907
-0.454944	-1.565534	-1.490364
-0.454112	-1.566649	-1.490822
-0.453281	-1.567765	-1.491279
-0.452449	-1.568881	-1.491736
-0.451618	-1.569996	-1.492194
-0.450786	-1.571112	-1.492651
-0.449955	-1.572187	-1.493104
-0.449123	-1.572569	-1.493478
-0.448292	-1.57295	-1.493852
-0.44746	-1.573331	-1.494226
-0.446629	-1.573712	-1.4946
-0.445797	-1.574093	-1.494975
-0.444966	-1.574474	-1.495349
-0.444134	-1.574855	-1.495723
-0.443303	-1.575236	-1.496097
-0.442471	-1.575617	-1.496471
-0.44164	-1.575999	-1.496845
-0.440808	-1.57638	-1.49722
-0.439977	-1.576739	-1.497599
-0.439145	-1.576365	-1.498146
-0.438314	-1.575991	-1.498694
-0.437482	-1.575617	-1.499241
-0.436651	-1.575243	-1.499789
-0.435819	-1.574869	-1.500336
-0.434987	-1.574494	-1.500883
-0.434156	-1.57412	-1.501431
-0.433324	-1.573746	-1.501978
-0.432493	-1.573372	-1.502526
-0.431661	-1.572998	-1.503073
-0.43083	-1.572623	-1.50362
-0.429998	-1.572249	-1.504166
-0.429167	-1.571785	-1.504111
-0.428335	-1.571321	-1.504056
-0.427504	-1.570856	-1.504
-0.426672	-1.570392	-1.503945
-0.425841	-1.569928	-1.503889
-0.425009	-1.569463	-1.503834
-0.424178	-1.568999	-1.503778
-0.423346	-1.568535	-1.503723
-0.422515	-1.568071	-1.503668
-0.421683	-1.567606	-1.503612
-0.420852	-1.567142	-1.503557
-0.42002	-1.566678	-1.503501
-0.419189	-1.566126	-1.50279
-0.418357	-1.565572	-1.502063
-0.417526	-1.565017	-1.501335
-0.416694	-1.564463	-1.500607
-0.415863	-1.563908	-1.49988
-0.415031	-1.563354	-1.499152
-0.4142	-1.5628	-1.498425
-0.413368	-1.562245	-1.497697
-0.412537	-1.561691	-1.496969
-0.411705	-1.561137	-1.496242
-0.410874	-1.560582	-1.495514
-0.410042	-1.560028	-1.494787
-0.409211	-1.558901	-1.495441
-0.408379	-1.557744	-1.496168
-0.407548	-1.556587	-1.496896
-0.406716	-1.55543	-1.497623
-0.405885	-1.554273	-1.498351
-0.405053	-1.553115	-1.499079
-0.404222	-1.551958	-1.499806
-0.40339	-1.550801	-1.500534
-0.402559	-1.549644	-1.501261
-0.401727	-1.548487	-1.501989
-0.400896	-1.54733	-1.502716
-0.400064	-1.546172	-1.503444
-0.399233	-1.544996	-1.50396
-0.398401	-1.543818	-1.504459
-0.397569	-1.54264	-1.504958
-0.396738	-1.541462	-1.505457
-0.395906	-1.540284	-1.505956
-0.395075	-1.539106	-1.506455
-0.394243	-1.537928	-1.506954
-0.393412	-1.53675	-1.507453
-0.39258	-1.535572	-1.507952
-0.391749	-1.534394	-1.508451
-0.390917	-1.533216	-1.50895
-0.390086	-1.532038	-1.509449
-0.389254	-1.532892	-1.510066
-0.388423	-1.53398	-1.510696
-0.387591	-1.535068	-1.511327
-0.38676	-1.536156	-1.511957
-0.385928	-1.537244	-1.512588
-0.385097	-1.538332	-1.513218
-0.384265	-1.53942	-1.513849
-0.383434	-1.540508	-1.514479
-0.382602	-1.541595	-1.51511
-0.381771	-1.542683	-1.515741
-0.380939	-1.543771	-1.516371
-0.380108	-1.544859	-1.517002
-0.379276	-1.545169	-1.51762
-0.378445	-1.545363	-1.518237
-0.377613	-1.545557	-1.518854
-0.376782	-1.545751	-1.51947
-0.37595	-1.545945	-1.520087
-0.375119	-1.546139	-1.520704
-0.374287	-1.546333	-1.52132
-0.373456	-1.546527	-1.521937
-0.372624	-1.546721	-1.522554
-0.371793	-1.546915	-1.52317
-0.370961	-1.547109	-1.523787
-0.37013	-1.547303	-1.524404
-0.369298	-1.54755	-1.525079
-0.368467	-1.547806	-1.525765
-0.367635	-1.548063	-1.526451
-0.366804	-1.548319	-1.527137
-0.365972	-1.548575	-1.527823
-0.36514	-1.548832	-1.528509
-0.364309	-1.549088	-1.529195
-0.363478	-1.549344	-1.529881
-0.362646	-1.549601	-1.530567
-0.361814	-1.549857	-1.531253
-0.360983	-1.550114	-1.531939
-0.360151	-1.55037	-1.532625
-0.35932	-1.551012	-1.53334
-0.358488	-1.551739	-1.53406
-0.357657	-1.552467	-1.534781
-0.356825	-1.553195	-1.535501
-0.355994	-1.553922	-1.536222
-0.355162	-1.55465	-1.536943
-0.354331	-1.555377	-1.537663
-0.353499	-1.556105	-1.538384
-0.352668	-1.556832	-1.539105
-0.351836	-1.55756	-1.539825
-0.351005	-1.558288	-1.540546
-0.350173	-1.559015	-1.541267
-0.349342	-1.559084	-1.5414
-0.34851	-1.55898	-1.541379
-0.347679	-1.558877	-1.541359
-0.346847	-1.558773	-1.541338
-0.346016	-1.558669	-1.541317
-0.345184	-1.558565	-1.541296
-0.344353	-1.558461	-1.541276
-0.343521	-1.558357	-1.541255
-0.34269	-1.558253	-1.541234
-0.341858	-1.558149	-1.541213
-0.341027	-1.558045	-1.541192
-0.340195	-1.557941	-1.541172
-0.339364	-1.557662	-1.542042
-0.338532	-1.55733	-1.543185
-0.337701	-1.556997	-1.544328
-0.336869	-1.556664	-1.545472
-0.336038	-1.556332	-1.546615
-0.335206	-1.555999	-1.547758
-0.334375	-1.555666	-1.548902
-0.333543	-1.555334	-1.550045
-0.332712	-1.555001	-1.551188
-0.33188	-1.554669	-1.552332
-0.331049	-1.554336	-1.553475
-0.330217	-1.554003	-1.554618
-0.329386	-1.554234	-1.555029
-0.328554	-1.554664	-1.555182
-0.327722	-1.555093	-1.555334
-0.326891	-1.555523	-1.555487
-0.326059	-1.555953	-1.555639
-0.325228	-1.556382	-1.555791
-0.324396	-1.556812	-1.555944
-0.323565	-1.557241	-1.556096
-0.322733	-1.557671	-1.556249
-0.321902	-1.558101	-1.556401
-0.32107	-1.55853	-1.556554
-0.320239	-1.55896	-1.556706
-0.319407	-1.559523	-1.556923
-0.318576	-1.56014	-1.557165
-0.317744	-1.560756	-1.557408
-0.316913	-1.561373	-1.55765
-0.316081	-1.56199	-1.557893
-0.31525	-1.562606	-1.558136
-0.314418	-1.563223	-1.558378
-0.313587	-1.56384	-1.558621
-0.312755	-1.564457	-1.558863
-0.311924	-1.565073	-1.559106
-0.311092	-1.56569	-1.559348
-0.310261	-1.566307	-1.559591
-0.309429	-1.566648	-1.560009
-0.308598	-1.566862	-1.560508
-0.307766	-1.567077	-1.561007
-0.306935	-1.567292	-1.561506
-0.306103	-1.567507	-1.562005
-0.305272	-1.567721	-1.562504
-0.30444	-1.567936	-1.563003
-0.303609	-1.568151	-1.563501
-0.302777	-1.568366	-1.564
-0.301946	-1.568581	-1.564499
-0.301114	-1.568796	-1.564998
-0.300283	-1.56901	-1.565497
-0.299451	-1.568617	-1.565529
-0.29862	-1.56791	-1.565322
-0.297788	-1.567203	-1.565114
-0.296957	-1.566496	-1.564906
-0.296125	-1.56579	-1.564698
-0.295294	-1.565083	-1.56449
-0.294462	-1.564376	-1.564282
-0.293631	-1.563669	-1.564074
-0.292799	-1.562962	-1.563866
-0.291968	-1.562256	-1.563658
-0.291136	-1.561549	-1.563451
-0.290304	-1.560842	-1.563243
-0.289473	-1.560966	-1.563008
-0.288641	-1.561568	-1.562759
-0.28781	-1.562171	-1.56251
-0.286978	-1.562774	-1.56226
-0.286147	-1.563377	-1.562011
-0.285315	-1.56398	-1.561761
-0.284484	-1.564583	-1.561512
-0.283652	-1.565185	-1.561262
-0.282821	-1.565788	-1.561013
-0.281989	-1.566391	-1.560763
-0.281158	-1.566994	-1.560514
-0.280326	-1.567597	-1.560265
-0.279495	-1.567791	-1.559569
-0.278663	-1.567722	-1.558585
-0.277832	-1.567653	-1.557601
-0.277	-1.567583	-1.556617
-0.276169	-1.567514	-1.555633
-0.275337	-1.567445	-1.554649
-0.274506	-1.567375	-1.553665
-0.273674	-1.567306	-1.552681
-0.272843	-1.567237	-1.551697
-0.272011	-1.567168	-1.550713
-0.27118	-1.567098	-1.549729
-0.270348	-1.567029	-1.548745
-0.269517	-1.567318	-1.547866
-0.268685	-1.567866	-1.547062
-0.267854	-1.568413	-1.546258
-0.267022	-1.56896	-1.545455
-0.266191	-1.569508	-1.544651
-0.265359	-1.570055	-1.543847
-0.264528	-1.570603	-1.543043
-0.263696	-1.57115	-1.542239
-0.262865	-1.571698	-1.541436
-0.262033	-1.572245	-1.540632
-0.261202	-1.572792	-1.539828
-0.26037	-1.57334	-1.539024
-0.259539	-1.572922	-1.538663
-0.258707	-1.57173	-1.538656
-0.257876	-1.570538	-1.538649
-0.257044	-1.569346	-1.538642
-0.256212	-1.568154	-1.538635
-0.255381	-1.566963	-1.538628
-0.25455	-1.565771	-1.538621
-0.253718	-1.564579	-1.538614
-0.252886	-1.563387	-1.538607
-0.252055	-1.562195	-1.5386
-0.251223	-1.561004	-1.538594
-0.250392	-1.559812	-1.538587
-0.24956	-1.559114	-1.538613
-0.248729	-1.558858	-1.538668
-0.247897	-1.558602	-1.538723
-0.247066	-1.558345	-1.538779
-0.246234	-1.558089	-1.538834
-0.245403	-1.557832	-1.53889
-0.244571	-1.557576	-1.538945
-0.24374	-1.55732	-1.539001
-0.242908	-1.557063	-1.539056
-0.242077	-1.556807	-1.539111
-0.241245	-1.556551	-1.539167
-0.240414	-1.556294	-1.539222
-0.239582	-1.55625	-1.540075
-0.238751	-1.556417	-1.541717
-0.237919	-1.556583	-1.54336
-0.237088	-1.556749	-1.545002
-0.236256	-1.556915	-1.546644
-0.235425	-1.557082	-1.548286
-0.234593	-1.557248	-1.549929
-0.233762	-1.557414	-1.551571
-0.23293	-1.557581	-1.553213
-0.232099	-1.557747	-1.554855
-0.231267	-1.557913	-1.556498
-0.230436	-1.55808	-1.55814
-0.229604	-1.557942	-1.559228
-0.228773	-1.557471	-1.559706
-0.227941	-1.557	-1.560184
-0.22711	-1.556529	-1.560662
-0.226278	-1.556058	-1.56114
-0.225447	-1.555586	-1.561618
-0.224615	-1.555115	-1.562096
-0.223784	-1.554644	-1.562575
-0.222952	-1.554173	-1.563053
-0.222121	-1.553702	-1.563531
-0.221289	-1.55323	-1.564009
-0.220457	-1.552759	-1.564487
-0.219626	-1.552883	-1.565058
-0.218794	-1.553736	-1.565745
-0.217963	-1.554588	-1.566431
-0.217131	-1.55544	-1.567117
-0.2163	-1.556293	-1.567803
-0.215468	-1.557145	-1.568489
-0.214637	-1.557997	-1.569175
-0.213805	-1.55885	-1.569861
-0.212974	-1.559702	-1.570547
-0.212142	-1.560554	-1.571233
-0.211311	-1.561406	-1.571919
-0.210479	-1.562259	-1.572605
-0.209648	-1.563181	-1.573056
-0.208816	-1.5642	-1.573187
-0.207985	-1.565219	-1.573319
-0.207153	-1.566237	-1.573451
-0.206322	-1.567256	-1.573582
-0.20549	-1.568274	-1.573714
-0.204659	-1.569293	-1.573846
-0.203827	-1.570312	-1.573977
-0.202996	-1.57133	-1.574109
-0.202164	-1.572349	-1.574241
-0.201333	-1.573367	-1.574372
-0.200501	-1.574386	-1.574504
-0.19967	-1.575058	-1.574366
-0.198838	-1.575203	-1.573818
-0.198007	-1.575349	-1.573271
-0.197175	-1.575494	-1.572724
-0.196344	-1.57564	-1.572176
-0.195512	-1.575785	-1.571629
-0.194681	-1.575931	-1.571081
-0.193849	-1.576076	-1.570534
-0.193018	-1.576222	-1.569987
-0.192186	-1.576367	-1.569439
-0.191355	-1.576513	-1.568892
-0.190523	-1.576658	-1.568344
-0.189692	-1.576884	-1.568018
-0.18886	-1.577244	-1.568067
-0.188029	-1.577604	-1.568115
-0.187197	-1.577965	-1.568164
-0.186365	-1.578325	-1.568212
-0.185534	-1.578685	-1.568261
-0.184703	-1.579046	-1.568309
-0.183871	-1.579406	-1.568358
-0.183039	-1.579766	-1.568406
-0.182208	-1.580127	-1.568455
-0.181376	-1.580487	-1.568503
-0.180545	-1.580847	-1.568552
-0.179713	-1.581291	-1.568567
-0.178882	-1.581894	-1.568518
-0.17805	-1.582497	-1.56847
-0.177219	-1.5831	-1.568421
-0.176387	-1.583702	-1.568373
-0.175556	-1.584305	-1.568324
-0.174724	-1.584908	-1.568276
-0.173893	-1.585511	-1.568227
-0.173061	-1.586114	-1.568179
-0.17223	-1.586717	-1.56813
-0.171398	-1.58732	-1.568082
-0.170567	-1.587922	-1.568033
-0.169735	-1.588671	-1.568181
-0.168904	-1.589731	-1.568749
-0.168072	-1.590791	-1.569317
-0.167241	-1.591851	-1.569885
-0.166409	-1.592912	-1.570454
-0.165578	-1.593972	-1.571022
-0.164746	-1.595032	-1.57159
-0.163915	-1.596092	-1.572158
-0.163083	-1.597152	-1.572726
-0.162252	-1.598212	-1.573295
-0.16142	-1.599273	-1.573863
-0.160589	-1.600333	-1.574431
-0.159757	-1.60128	-1.575004
-0.158926	-1.601952	-1.575585
-0.158094	-1.602624	-1.576167
-0.157263	-1.603296	-1.57675
-0.156431	-1.603968	-1.577332
-0.1556	-1.60464	-1.577914
-0.154768	-1.605312	-1.578496
-0.153937	-1.605985	-1.579078
-0.153105	-1.606657	-1.57966
-0.152274	-1.607329	-1.580242
-0.151442	-1.608001	-1.580824
-0.150611	-1.608673	-1.581406
-0.149779	-1.609264	-1.581725
-0.148947	-1.609632	-1.581316
-0.148116	-1.609999	-1.580907
-0.147285	-1.610366	-1.580498
-0.146453	-1.610733	-1.580089
-0.145621	-1.611101	-1.57968
-0.14479	-1.611468	-1.579272
-0.143958	-1.611835	-1.578863
-0.143127	-1.612202	-1.578454
-0.142295	-1.61257	-1.578045
-0.141464	-1.612937	-1.577636
-0.140632	-1.613304	-1.577227
-0.139801	-1.613608	-1.577149
-0.138969	-1.613712	-1.578119
-0.138138	-1.613816	-1.579089
-0.137306	-1.61392	-1.580059
-0.136475	-1.614024	-1.58103
-0.135643	-1.614128	-1.582
-0.134812	-1.614232	-1.58297
-0.13398	-1.614336	-1.58394
-0.133149	-1.61444	-1.58491
-0.132317	-1.614544	-1.58588
-0.131486	-1.614648	-1.58685
-0.130654	-1.614752	-1.58782
-0.129823	-1.614718	-1.588773
-0.128991	-1.614178	-1.589659
-0.12816	-1.613637	-1.590546
-0.127328	-1.613097	-1.591433
-0.126497	-1.612556	-1.59232
-0.125665	-1.612016	-1.593207
-0.124834	-1.611475	-1.594094
-0.124002	-1.610935	-1.594981
-0.123171	-1.610394	-1.595868
-0.122339	-1.609854	-1.596755
-0.121508	-1.609313	-1.597642
-0.120676	-1.608773	-1.598529
-0.119845	-1.608335	-1.599361
-0.119013	-1.608342	-1.599957
-0.118182	-1.608348	-1.600553
-0.11735	-1.608355	-1.601149
-0.116518	-1.608362	-1.601745
-0.115687	-1.608369	-1.602341
-0.114856	-1.608376	-1.602937
-0.114024	-1.608383	-1.603533
-0.113192	-1.60839	-1.604129
-0.112361	-1.608397	-1.604725
-0.111529	-1.608404	-1.605321
-0.110698	-1.608411	-1.605917
-0.109866	-1.608615	-1.606501
-0.109035	-1.609848	-1.607028
-0.108203	-1.611082	-1.607555
-0.107372	-1.612315	-1.608081
-0.10654	-1.613548	-1.608608
-0.105709	-1.614782	-1.609134
-0.104877	-1.616015	-1.609661
-0.104046	-1.617249	-1.610188
-0.103214	-1.618482	-1.610714
-0.102383	-1.619715	-1.611241
-0.101551	-1.620949	-1.611768
-0.10072	-1.622182	-1.612294
-0.099888	-1.623268	-1.61269
-0.099057	-1.623399	-1.612247
-0.098225	-1.623531	-1.611804
-0.097394	-1.623663	-1.61136
-0.096562	-1.623794	-1.610917
-0.095731	-1.623926	-1.610473
-0.094899	-1.624058	-1.61003
-0.094068	-1.624189	-1.609586
-0.093236	-1.624321	-1.609143
-0.092405	-1.624453	-1.608699
-0.091573	-1.624584	-1.608256
-0.090742	-1.624716	-1.607812
-0.08991	-1.624875	-1.607233
-0.089079	-1.625263	-1.605536
-0.088247	-1.625651	-1.603838
-0.087416	-1.626039	-1.60214
-0.086584	-1.626427	-1.600442
-0.085753	-1.626815	-1.598745
-0.084921	-1.627203	-1.597047
-0.08409	-1.627591	-1.59535
-0.083258	-1.62798	-1.593652
-0.082427	-1.628368	-1.591954
-0.081595	-1.628756	-1.590256
-0.080764	-1.629144	-1.588559
-0.079932	-1.629491	-1.586872
-0.0791	-1.62938	-1.585306
-0.078269	-1.629269	-1.58374
-0.077438	-1.629158	-1.582174
-0.076606	-1.629048	-1.580608
-0.075774	-1.628937	-1.579042
-0.074943	-1.628826	-1.577476
-0.074111	-1.628715	-1.57591
-0.07328	-1.628604	-1.574344
-0.072448	-1.628493	-1.572778
-0.071617	-1.628382	-1.571212
-0.070785	-1.628271	-1.569646
-0.069954	-1.628126	-1.56816
-0.069122	-1.627391	-1.568042
-0.068291	-1.626657	-1.567925
-0.067459	-1.625922	-1.567807
-0.066628	-1.625188	-1.567689
-0.065796	-1.624453	-1.567571
-0.064965	-1.623719	-1.567453
-0.064133	-1.622984	-1.567336
-0.063302	-1.62225	-1.567218
-0.06247	-1.621515	-1.5671
-0.061639	-1.620781	-1.566982
-0.060807	-1.620046	-1.566864
-0.059976	-1.619371	-1.566748
-0.059144	-1.620653	-1.566693
-0.058313	-1.621935	-1.566638
-0.057481	-1.623217	-1.566582
-0.05665	-1.624498	-1.566527
-0.055818	-1.62578	-1.566471
-0.054987	-1.627062	-1.566416
-0.054155	-1.628344	-1.56636
-0.053324	-1.629626	-1.566305
-0.052492	-1.630908	-1.566249
-0.051661	-1.63219	-1.566194
-0.050829	-1.633472	-1.566139
-0.049998	-1.634756	-1.566087
-0.049166	-1.636675	-1.567376
-0.048335	-1.638595	-1.568665
-0.047503	-1.640514	-1.569954
-0.046672	-1.642433	-1.571243
-0.04584	-1.644353	-1.572531
-0.045009	-1.646272	-1.57382
-0.044177	-1.648191	-1.575109
-0.043346	-1.650111	-1.576398
-0.042514	-1.65203	-1.577687
-0.041682	-1.65395	-1.578976
-0.040851	-1.655869	-1.580264
-0.04002	-1.657789	-1.581553
-0.039188	-1.657867	-1.583099
-0.038356	-1.657902	-1.584652
-0.037525	-1.657936	-1.586204
-0.036693	-1.657971	-1.587756
-0.035862	-1.658006	-1.589308
-0.03503	-1.65804	-1.59086
-0.034199	-1.658075	-1.592412
-0.033367	-1.65811	-1.593964
-0.032536	-1.658144	-1.595516
-0.031704	-1.658179	-1.597069
-0.030873	-1.658214	-1.598621
-0.030041	-1.658248	-1.600173
-0.02921	-1.657907	-1.601007
-0.028378	-1.657547	-1.601804
-0.027547	-1.657187	-1.602601
-0.026715	-1.656827	-1.603398
-0.025884	-1.656466	-1.604195
-0.025052	-1.656106	-1.604992
-0.024221	-1.655746	-1.605789
-0.023389	-1.655385	-1.606585
-0.022558	-1.655025	-1.607382
-0.021726	-1.654665	-1.608179
-0.020895	-1.654304	-1.608976
-0.020063	-1.653944	-1.609773
-0.019232	-1.653584	-1.589451
-0.0184	-1.653223	-1.567396
-0.017569	-1.652863	-1.545341
-0.016737	-1.652503	-1.523282
-0.015906	-1.652142	-1.501227
-0.015074	-1.651782	-1.479172
-0.014243	-1.651422	-1.457117
-0.013411	-1.651061	-1.435058
-0.01258	-1.650701	-1.413003
-0.011748	-1.650341	-1.390948
-0.010917	-1.64998	-1.368893
-0.010085	-1.64962	-1.346838
-0.009254	-1.536617	-1.244234
-0.008422	-1.410807	-1.132477
-0.007591	-1.284998	-1.02072
-0.006759	-1.159189	-0.908962
-0.005927	-1.033362	-0.797189
-0.005096	-0.907553	-0.685432
-0.004264	-0.781743	-0.573674
-0.003433	-0.655934	-0.461917
-0.002602	-0.530125	-0.35016
-0.00177	-0.404298	-0.238387
-0.000938	-0.278489	-0.126629
-0.000107	-0.152679	-0.014872
0.000725	-0.126103	-0.000808
0.001556	-0.114169	-0.001161
0.002388	-0.102237	-0.001515
0.003219	-0.090305	-0.001868
0.004051	-0.078374	-0.002222
0.004882	-0.066442	-0.002575
0.005714	-0.054508	-0.002928
0.006545	-0.042576	-0.003282
0.007377	-0.030645	-0.003635
0.008208	-0.018713	-0.003988
0.00904	-0.006779	-0.004342
0.009871	0.005152	-0.004695
0.010703	0.007638	-0.005037
0.011534	0.008394	-0.005376
0.012366	0.009149	-0.005716
0.013197	0.009904	-0.006056
0.014029	0.010659	-0.006395
0.01486	0.011415	-0.006735
0.015692	0.01217	-0.007074
0.016523	0.012925	-0.007414
0.017355	0.013681	-0.007753
0.018186	0.014436	-0.008093
0.019018	0.015191	-0.008432
0.019849	0.015947	-0.008772
0.020681	0.01631	-0.009526
0.021512	0.016587	-0.010371
0.022344	0.016865	-0.011216
0.023175	0.017142	-0.012062
0.024007	0.017419	-0.012907
0.024838	0.017696	-0.013752
0.02567	0.017973	-0.014598
0.026501	0.01825	-0.015443
0.027333	0.018528	-0.016289
0.028165	0.018805	-0.017134
0.028996	0.019082	-0.017979
0.029827	0.019359	-0.018825
0.030659	0.020866	-0.019313
0.031491	0.022696	-0.019708
0.032322	0.024525	-0.020103
0.033154	0.026355	-0.020498
0.033985	0.028184	-0.020893
0.034817	0.030013	-0.021288
0.035648	0.031843	-0.021683
0.03648	0.033672	-0.022078
0.037311	0.035501	-0.022473
0.038143	0.03733	-0.022868
0.038974	0.03916	-0.023263
0.039806	0.040989	-0.023658
0.040637	0.042197	-0.02349
0.041469	0.043216	-0.02315
0.0423	0.044234	-0.022811
0.043132	0.045253	-0.022471
0.043963	0.046272	-0.022132
0.044795	0.04729	-0.021792
0.045626	0.048309	-0.021453
0.046458	0.049327	-0.021113
0.047289	0.050346	-0.020774
0.048121	0.051365	-0.020434
0.048952	0.052383	-0.020094
0.049784	0.053402	-0.019755
0.050615	0.054246	-0.019836
0.051447	0.055029	-0.020065
0.052278	0.055812	-0.020293
0.05311	0.056595	-0.020522
0.053941	0.057378	-0.020751
0.054773	0.058161	-0.020979
0.055604	0.058944	-0.021208
0.056436	0.059727	-0.021437
0.057267	0.06051	-0.021665
0.058099	0.061293	-0.021894
0.05893	0.062076	-0.022123
0.059762	0.062859	-0.022351
0.060593	0.063504	-0.02207
0.061425	0.064093	-0.021585
0.062256	0.064682	-0.0211
0.063088	0.065271	-0.020615
0.063919	0.06586	-0.02013
0.064751	0.066449	-0.019645
0.065583	0.067038	-0.01916
0.066414	0.067627	-0.018675
0.067245	0.068216	-0.01819
0.068077	0.068805	-0.017705
0.068909	0.069394	-0.01722
0.06974	0.069983	-0.016735
0.070572	0.069547	-0.016774
0.071403	0.068647	-0.017051
0.072235	0.067746	-0.017328
0.073066	0.066845	-0.017605
0.073898	0.065944	-0.017883
0.074729	0.065043	-0.01816
0.075561	0.064143	-0.018437
0.076392	0.063242	-0.018714
0.077224	0.062341	-0.018991
0.078055	0.06144	-0.019268
0.078887	0.060539	-0.019546
0.079718	0.059639	-0.019823
0.08055	0.059136	-0.02021
0.081381	0.058838	-0.020653
0.082213	0.05854	-0.021097
0.083044	0.058242	-0.02154
0.083876	0.057944	-0.021984
0.084707	0.057647	-0.022427
0.085539	0.057349	-0.022871
0.08637	0.057051	-0.023314
0.087202	0.056753	-0.023758
0.088033	0.056455	-0.024201
0.088865	0.056157	-0.024645
0.089696	0.055859	-0.025088
0.090528	0.054531	-0.025312
0.091359	0.052612	-0.025409
0.092191	0.050693	-0.025506
0.093022	0.048773	-0.025603
0.093854	0.046854	-0.0257
0.094685	0.044934	-0.025797
0.095517	0.043015	-0.025894
0.096348	0.041096	-0.025991
0.09718	0.039176	-0.026088
0.098011	0.037257	-0.026185
0.098843	0.035337	-0.026282
0.099674	0.033418	-0.026379
0.100506	0.032654	-0.026509
0.101338	0.032633	-0.026662
0.102169	0.032612	-0.026814
0.103001	0.032592	-0.026967
0.103832	0.032571	-0.027119
0.104663	0.03255	-0.027272
0.105495	0.032529	-0.027424
0.106327	0.032508	-0.027577
0.107158	0.032488	-0.027729
0.10799	0.032467	-0.027881
0.108821	0.032446	-0.028034
0.109653	0.032425	-0.028186
0.110484	0.032695	-0.027851
0.111316	0.033173	-0.027165
0.112147	0.033651	-0.026478
0.112979	0.034129	-0.025792
0.11381	0.034608	-0.025107
0.114642	0.035086	-0.024421
0.115473	0.035564	-0.023735
0.116305	0.036042	-0.023048
0.117136	0.03652	-0.022363
0.117968	0.036998	-0.021677
0.118799	0.037476	-0.020991
0.119631	0.037954	-0.020304
0.120462	0.037916	-0.019707
0.121294	0.037466	-0.019181
0.122125	0.037015	-0.018654
0.122957	0.036565	-0.018127
0.123788	0.036115	-0.017601
0.12462	0.035664	-0.017074
0.125451	0.035214	-0.016547
0.126283	0.034763	-0.016021
0.127114	0.034313	-0.015494
0.127946	0.033863	-0.014968
0.128777	0.033412	-0.014441
0.129609	0.032962	-0.013914
0.13044	0.033278	-0.013758
0.131272	0.034276	-0.013932
0.132103	0.035274	-0.014105
0.132935	0.036272	-0.014278
0.133766	0.03727	-0.014451
0.134598	0.038268	-0.014625
0.13543	0.039265	-0.014798
0.136261	0.040263	-0.014971
0.137092	0.041261	-0.015144
0.137924	0.042259	-0.015317
0.138756	0.043257	-0.015491
0.139587	0.044254	-0.015664
0.140419	0.04542	-0.015565
0.14125	0.04675	-0.015198
0.142082	0.048081	-0.014831
0.142913	0.049411	-0.014463
0.143745	0.050741	-0.014096
0.144576	0.052072	-0.013729
0.145408	0.053402	-0.013362
0.146239	0.054733	-0.012994
0.147071	0.056063	-0.012627
0.147902	0.057393	-0.01226
0.148734	0.058724	-0.011893
0.149565	0.060054	-0.011525
0.150397	0.060945	-0.011386
0.151228	0.061354	-0.011497
0.15206	0.061763	-0.011608
0.152891	0.062172	-0.011719
0.153723	0.06258	-0.01183
0.154554	0.062989	-0.011941
0.155386	0.063398	-0.012051
0.156217	0.063807	-0.012162
0.157049	0.064216	-0.012273
0.15788	0.064625	-0.012384
0.158712	0.065033	-0.012495
0.159543	0.065442	-0.012606
0.160375	0.065476	-0.01262
0.161206	0.065053	-0.012516
0.162038	0.064631	-0.012412
0.162869	0.064208	-0.012308
0.163701	0.063785	-0.012204
0.164532	0.063363	-0.0121
0.165364	0.06294	-0.011996
0.166195	0.062517	-0.011892
0.167027	0.062095	-0.011788
0.167858	0.061672	-0.011684
0.16869	0.061249	-0.01158
0.169521	0.060827	-0.011476
0.170353	0.060701	-0.011425
0.171184	0.060978	-0.011446
0.172016	0.061255	-0.011467
0.172848	0.061533	-0.011488
0.173679	0.06181	-0.011509
0.17451	0.062087	-0.011529
0.175342	0.062364	-0.01155
0.176174	0.062641	-0.011571
0.177005	0.062918	-0.011592
0.177837	0.063196	-0.011613
0.178668	0.063473	-0.011633
0.1795	0.06375	-0.011654
0.180331	0.063649	-0.011711
0.181163	0.062977	-0.011822
0.181994	0.062305	-0.011933
0.182826	0.061633	-0.012043
0.183657	0.06096	-0.012154
0.184489	0.060288	-0.012265
0.18532	0.059616	-0.012376
0.186152	0.058944	-0.012487
0.186983	0.058272	-0.012598
0.187815	0.0576	-0.012709
0.188646	0.056928	-0.01282
0.189478	0.056255	-0.01293
0.190309	0.055367	-0.012758
0.191141	0.054113	-0.012106
0.191972	0.052858	-0.011455
0.192804	0.051604	-0.010804
0.193635	0.05035	-0.010152
0.194467	0.049096	-0.009501
0.195298	0.047842	-0.00885
0.19613	0.046587	-0.008198
0.196961	0.045333	-0.007547
0.197793	0.044079	-0.006896
0.198624	0.042825	-0.006244
0.199456	0.041571	-0.005593
0.200287	0.041088	-0.005241
0.201119	0.042065	-0.005456
0.20195	0.043042	-0.005671
0.202782	0.044019	-0.005885
0.203613	0.044996	-0.0061
0.204445	0.045973	-0.006315
0.205276	0.04695	-0.00653
0.206108	0.047927	-0.006745
0.206939	0.048904	-0.006959
0.207771	0.049881	-0.007174
0.208603	0.050858	-0.007389
0.209434	0.051835	-0.007604
0.210266	0.052735	-0.007668
0.211097	0.053469	-0.007412
0.211929	0.054204	-0.007155
0.21276	0.054938	-0.006899
0.213592	0.055673	-0.006643
0.214423	0.056407	-0.006386
0.215255	0.057142	-0.00613
0.216086	0.057876	-0.005873
0.216918	0.058611	-0.005617
0.217749	0.059345	-0.005361
0.218581	0.06008	-0.005104
0.219412	0.060814	-0.004848
0.220244	0.061291	-0.004709
0.221075	0.061145	-0.004855
0.221907	0.061	-0.005
0.222738	0.060854	-0.005146
0.22357	0.060709	-0.005291
0.224401	0.060563	-0.005437
0.225233	0.060418	-0.005582
0.226064	0.060272	-0.005728
0.226896	0.060127	-0.005873
0.227727	0.059981	-0.006019
0.228559	0.059836	-0.006164
0.22939	0.05969	-0.00631
0.230222	0.059861	-0.006535
0.231053	0.0609	-0.006979
0.231885	0.06194	-0.007422
0.232716	0.062979	-0.007865
0.233548	0.064018	-0.008309
0.234379	0.065058	-0.008752
0.235211	0.066097	-0.009196
0.236042	0.067136	-0.009639
0.236874	0.068176	-0.010083
0.237705	0.069215	-0.010526
0.238537	0.070255	-0.01097
0.239368	0.071294	-0.011413
0.2402	0.07192	-0.011805
0.241031	0.071241	-0.012034
0.241863	0.070562	-0.012262
0.242694	0.069883	-0.012491
0.243526	0.069204	-0.01272
0.244357	0.068525	-0.012948
0.245189	0.067846	-0.013177
0.246021	0.067167	-0.013406
0.246852	0.066487	-0.013634
0.247684	0.065808	-0.013863
0.248515	0.065129	-0.014092
0.249347	0.06445	-0.01432
0.250178	0.063626	-0.01447
0.25101	0.062268	-0.014332
0.251841	0.06091	-0.014193
0.252673	0.059551	-0.014055
0.253504	0.058193	-0.013916
0.254336	0.056835	-0.013777
0.255167	0.055477	-0.013639
0.255999	0.054119	-0.0135
0.25683	0.052761	-0.013362
0.257662	0.051403	-0.013223
0.258493	0.050044	-0.013084
0.259325	0.048686	-0.012946
0.260156	0.04749	-0.012831
0.260988	0.046991	-0.012817
0.261819	0.046492	-0.012803
0.262651	0.045993	-0.012789
0.263482	0.045494	-0.012775
0.264314	0.044995	-0.012761
0.265145	0.044496	-0.012748
0.265977	0.043997	-0.012734
0.266808	0.043498	-0.01272
0.26764	0.042999	-0.012706
0.268471	0.042501	-0.012692
0.269303	0.042002	-0.012678
0.270134	0.041495	-0.012612
0.270966	0.040947	-0.012272
0.271797	0.0404	-0.011933
0.272629	0.039853	-0.011593
0.27346	0.039305	-0.011254
0.274292	0.038758	-0.010914
0.275123	0.03821	-0.010575
0.275955	0.037663	-0.010235
0.276786	0.037116	-0.009896
0.277618	0.036568	-0.009556
0.27845	0.036021	-0.009216
0.279281	0.035473	-0.008877
0.280113	0.035113	-0.008566
0.280944	0.035952	-0.008442
0.281775	0.03679	-0.008317
0.282607	0.037629	-0.008192
0.283439	0.038467	-0.008068
0.28427	0.039306	-0.007943
0.285102	0.040144	-0.007818
0.285933	0.040983	-0.007693
0.286765	0.041821	-0.007569
0.287596	0.042659	-0.007444
0.288428	0.043498	-0.007319
0.289259	0.044336	-0.007194
0.290091	0.045237	-0.007074
0.290922	0.046643	-0.006991
0.291754	0.04805	-0.006908
0.292585	0.049457	-0.006825
0.293417	0.050863	-0.006742
0.294248	0.05227	-0.006659
0.29508	0.053677	-0.006575
0.295911	0.055083	-0.006492
0.296743	0.05649	-0.006409
0.297574	0.057897	-0.006326
0.298406	0.059303	-0.006243
0.299237	0.06071	-0.00616
0.300069	0.062172	-0.005968
0.3009	0.064251	-0.004575
0.301732	0.06633	-0.003182
0.302563	0.068408	-0.00179
0.303395	0.070487	-0.000397
0.304226	0.072566	0.000996
0.305058	0.074645	0.002389
0.305889	0.076724	0.003781
0.306721	0.078802	0.005174
0.307552	0.080881	0.006567
0.308384	0.08296	0.00796
0.309215	0.085039	0.009353
0.310047	0.087084	0.010758
0.310878	0.088567	0.01238
0.31171	0.09005	0.014001
0.312541	0.091532	0.015623
0.313373	0.093015	0.017244
0.314204	0.094498	0.018865
0.315036	0.095981	0.020487
0.315868	0.097464	0.022108
0.316699	0.098947	0.02373
0.317531	0.10043	0.025351
0.318362	0.101912	0.026973
0.319194	0.103395	0.028594
0.320025	0.10489	0.030245
0.320857	0.106768	0.032851
0.321688	0.108646	0.035456
0.32252	0.110523	0.038061
0.323351	0.112401	0.040667
0.324183	0.114279	0.043272
0.325014	0.116157	0.045878
0.325846	0.118035	0.048483
0.326677	0.119913	0.051089
0.327509	0.121791	0.053694
0.32834	0.123668	0.056299
0.329172	0.125546	0.058905
0.330003	0.127425	0.061513
0.330835	0.129636	0.064825
0.331666	0.131846	0.068137
0.332498	0.134057	0.07145
0.333329	0.136267	0.074762
0.334161	0.138478	0.078074
0.334992	0.140688	0.081386
0.335824	0.142898	0.084698
0.336655	0.145109	0.08801
0.337487	0.147319	0.091323
0.338318	0.14953	0.094635
0.33915	0.15174	0.097947
0.339981	0.153951	0.101259
0.340813	0.157766	0.104416
0.341644	0.161619	0.107569
0.342476	0.165472	0.110721
0.343307	0.169325	0.113874
0.344139	0.173177	0.117027
0.34497	0.17703	0.12018
0.345802	0.180883	0.123333
0.346633	0.184735	0.126485
0.347465	0.188588	0.129638
0.348296	0.19244	0.132791
0.349128	0.196294	0.135944
0.349959	0.200146	0.139097
0.350791	0.203148	0.142955
0.351622	0.206107	0.146849
0.352454	0.209066	0.150744
0.353286	0.212025	0.154638
0.354117	0.214983	0.158532
0.354949	0.217942	0.162426
0.35578	0.220901	0.16632
0.356612	0.22386	0.170215
0.357443	0.226819	0.174109
0.358275	0.229777	0.178003
0.359106	0.232736	0.181897
0.359938	0.235695	0.185792
0.360769	0.23841	0.188609
0.361601	0.241106	0.191339
0.362432	0.243801	0.194069
0.363264	0.246497	0.196799
0.364095	0.249192	0.19953
0.364927	0.251888	0.20226
0.365758	0.254583	0.20499
0.36659	0.257279	0.20772
0.367421	0.259974	0.21045
0.368253	0.26267	0.21318
0.369084	0.265365	0.21591
0.369916	0.268061	0.21864
0.370747	0.270432	0.221115
0.371579	0.272767	0.223561
0.37241	0.275102	0.226007
0.373242	0.277438	0.228453
0.374073	0.279773	0.230899
0.374905	0.282108	0.233345
0.375736	0.284443	0.235791
0.376568	0.286778	0.238237
0.377399	0.289113	0.240683
0.378231	0.291449	0.243129
0.379062	0.293784	0.245575
0.379894	0.296119	0.248021
0.380725	0.296145	0.249434
0.381557	0.295833	0.250695
0.382388	0.295521	0.251956
0.38322	0.295209	0.253217
0.384051	0.294897	0.254478
0.384883	0.294586	0.255739
0.385715	0.294274	0.257
0.386546	0.293962	0.258261
0.387378	0.29365	0.259523
0.388209	0.293338	0.260784
0.38904	0.293026	0.262045
0.389872	0.292715	0.263306
0.390704	0.293253	0.263799
0.391535	0.293946	0.264152
0.392367	0.294639	0.264506
0.393198	0.295332	0.264859
0.39403	0.296025	0.265213
0.394861	0.296718	0.265566
0.395693	0.297411	0.265919
0.396524	0.298103	0.266273
0.397356	0.298796	0.266626
0.398187	0.299489	0.26698
0.399019	0.300182	0.267333
0.39985	0.300875	0.267686
0.400682	0.302079	0.267955
0.401513	0.303396	0.268204
0.402345	0.304712	0.268453
0.403176	0.306029	0.268703
0.404008	0.307346	0.268952
0.404839	0.308662	0.269202
0.405671	0.309979	0.269451
0.406502	0.311295	0.269701
0.407334	0.312612	0.26995
0.408165	0.313928	0.2702
0.408997	0.315245	0.270449
0.409828	0.316562	0.270699
0.41066	0.317603	0.270662
0.411491	0.318573	0.270551
0.412323	0.319543	0.27044
0.413154	0.320513	0.270329
0.413986	0.321484	0.270219
0.414817	0.322454	0.270108
0.415649	0.323424	0.269997
0.41648	0.324394	0.269886
0.417312	0.325364	0.269775
0.418143	0.326334	0.269664
0.418975	0.327304	0.269553
0.419806	0.328274	0.269442
0.420638	0.329303	0.269651
0.421469	0.330349	0.269955
0.422301	0.331395	0.27026
0.423133	0.332442	0.270565
0.423964	0.333488	0.27087
0.424796	0.334534	0.271175
0.425627	0.335581	0.27148
0.426459	0.336627	0.271785
0.42729	0.337673	0.27209
0.428122	0.33872	0.272395
0.428953	0.339766	0.272699
0.429785	0.340812	0.273004
0.430616	0.340981	0.273176
0.431448	0.340842	0.2733
0.432279	0.340703	0.273425
0.433111	0.340565	0.27355
0.433942	0.340426	0.273675
0.434774	0.340288	0.273799
0.435605	0.340149	0.273924
0.436437	0.340011	0.274049
0.437268	0.339872	0.274174
0.4381	0.339733	0.274298
0.438931	0.339595	0.274423
0.439763	0.339456	0.274548
0.440594	0.338535	0.274504
0.441426	0.337302	0.274393
0.442257	0.336068	0.274282
0.443089	0.334835	0.274172
0.44392	0.333602	0.274061
0.444752	0.332368	0.27395
0.445583	0.331135	0.273839
0.446415	0.329901	0.273728
0.447246	0.328668	0.273617
0.448078	0.327435	0.273506
0.448909	0.326201	0.273395
0.449741	0.324968	0.273285
0.450572	0.323558	0.273322
0.451404	0.322068	0.273425
0.452235	0.320578	0.273529
0.453067	0.319088	0.273633
0.453898	0.317599	0.273737
0.45473	0.316109	0.273841
0.455561	0.314619	0.273945
0.456393	0.313129	0.274049
0.457224	0.311639	0.274153
0.458056	0.31015	0.274257
0.458887	0.30866	0.274361
0.459719	0.30717	0.274465
0.460551	0.30624	0.274096
0.461382	0.305596	0.273486
0.462214	0.304951	0.272877
0.463045	0.304307	0.272267
0.463877	0.303662	0.271657
0.464708	0.303018	0.271047
0.46554	0.302373	0.270438
0.466371	0.301729	0.269828
0.467203	0.301085	0.269218
0.468034	0.30044	0.268608
0.468866	0.299796	0.267998
0.469697	0.299151	0.267389
0.470529	0.299349	0.267334
0.47136	0.300028	0.267597
[truncated: 34,141 more rows]
