# Supplementary material for: Structural basis for higher-order DNA binding by a bacterial transcriptional regulator
Source: PLoS Genet. 2025 Jun 27;21(6):e1011749. doi: 10.1371/journal.pgen.1011749 (PMC12204516; doi:10.1371/journal.pgen.1011749)
Supplement: S1 Appendix — (ZIP) [file pgen.1011749.s012.zip › Raw data files/Figure S3/FigureS3B_Superdex200inc_XreRES_DNAS2.csv]

ml	mAU_280	mAU_260
-1.19	-1.972	-1.905
-1.189169	-1.749368	-1.512968
-1.188337	-1.624905	-1.408576
-1.187505	-1.500442	-1.304185
-1.186674	-1.375978	-1.199793
-1.185843	-1.251515	-1.095402
-1.185011	-1.127052	-0.99101
-1.184179	-1.002589	-0.886619
-1.183348	-0.878125	-0.782227
-1.182516	-0.753662	-0.677836
-1.181685	-0.629199	-0.573444
-1.180853	-0.504735	-0.469053
-1.180022	-0.380272	-0.364661
-1.17919	-0.417105	-0.39773
-1.178359	-0.458292	-0.434511
-1.177527	-0.49948	-0.471291
-1.176696	-0.540667	-0.508072
-1.175864	-0.581855	-0.544852
-1.175033	-0.623042	-0.581633
-1.174201	-0.66423	-0.618413
-1.17337	-0.705418	-0.655194
-1.172538	-0.746605	-0.691975
-1.171707	-0.787793	-0.728755
-1.170875	-0.82898	-0.765536
-1.170044	-0.870168	-0.802316
-1.169212	-0.904679	-0.832131
-1.168381	-0.938819	-0.86156
-1.167549	-0.97296	-0.890988
-1.166718	-1.0071	-0.920417
-1.165886	-1.041241	-0.949846
-1.165055	-1.075381	-0.979274
-1.164223	-1.109522	-1.008703
-1.163392	-1.143662	-1.038131
-1.16256	-1.177803	-1.06756
-1.161729	-1.211943	-1.096988
-1.160897	-1.246083	-1.126417
-1.160066	-1.280224	-1.155846
-1.159234	-1.401834	-1.273267
-1.158403	-1.530933	-1.398222
-1.157571	-1.660032	-1.523178
-1.15674	-1.789131	-1.648133
-1.155908	-1.91823	-1.773088
-1.155077	-2.04733	-1.898044
-1.154245	-2.176429	-2.023
-1.153414	-2.305528	-2.147955
-1.152582	-2.434627	-2.27291
-1.151751	-2.563726	-2.397866
-1.150919	-2.692825	-2.522821
-1.150087	-2.821924	-2.647777
-1.149256	-3.090264	-2.914862
-1.148425	-3.374966	-3.19865
-1.147593	-3.659668	-3.482437
-1.146761	-3.944372	-3.766226
-1.14593	-4.229074	-4.050014
-1.145098	-4.513777	-4.333802
-1.144267	-4.798479	-4.617589
-1.143435	-5.083181	-4.901377
-1.142604	-5.367885	-5.185166
-1.141772	-5.652587	-5.468954
-1.140941	-5.93729	-5.752741
-1.140109	-6.221992	-6.036529
-1.139278	-6.561251	-6.377564
-1.138446	-6.908769	-6.727264
-1.137615	-7.256285	-7.076963
-1.136783	-7.603801	-7.426662
-1.135952	-7.951317	-7.776361
-1.13512	-8.298834	-8.12606
-1.134289	-8.646352	-8.47576
-1.133457	-8.993868	-8.825459
-1.132626	-9.341384	-9.175158
-1.131794	-9.6889	-9.524857
-1.130963	-10.036416	-9.874556
-1.130131	-10.383934	-10.224257
-1.1293	-10.743986	-10.588581
-1.128468	-11.106386	-10.955645
-1.127637	-11.468786	-11.322708
-1.126805	-11.831188	-11.689773
-1.125974	-12.193586	-12.056835
-1.125142	-12.555988	-12.4239
-1.124311	-12.91839	-12.790965
-1.123479	-13.280788	-13.158027
-1.122648	-13.64319	-13.525092
-1.121816	-14.005589	-13.892154
-1.120985	-14.36799	-14.259218
-1.120153	-14.730392	-14.626284
-1.119322	-14.945497	-14.846838
-1.11849	-15.127383	-15.034351
-1.117658	-15.309269	-15.221863
-1.116827	-15.491156	-15.409377
-1.115996	-15.673042	-15.59689
-1.115164	-15.854928	-15.784402
-1.114332	-16.036816	-15.971915
-1.113501	-16.2187	-16.159428
-1.112669	-16.400587	-16.346941
-1.111838	-16.582474	-16.534454
-1.111006	-16.76436	-16.721966
-1.110175	-16.946247	-16.909479
-1.109343	-16.89184	-16.860607
-1.108512	-16.7745	-16.748775
-1.10768	-16.657158	-16.636944
-1.106849	-16.53982	-16.525112
-1.106017	-16.422478	-16.41328
-1.105186	-16.30514	-16.301449
-1.104354	-16.187799	-16.189617
-1.103523	-16.070457	-16.077785
-1.102691	-15.953118	-15.965956
-1.10186	-15.835778	-15.854123
-1.101028	-15.718438	-15.742292
-1.100197	-15.601098	-15.630461
-1.099365	-15.323585	-15.356668
-1.098534	-14.996428	-15.032679
-1.097702	-14.669269	-14.708686
-1.096871	-14.342112	-14.384696
-1.096039	-14.014953	-14.060703
-1.095208	-13.687793	-13.73671
-1.094376	-13.360637	-13.41272
-1.093545	-13.033477	-13.088727
-1.092713	-12.70632	-12.764737
-1.091882	-12.379161	-12.440744
-1.09105	-12.052001	-12.116752
-1.090219	-11.724845	-11.792762
-1.089387	-11.313002	-11.382661
-1.088556	-10.870958	-10.941851
-1.087724	-10.428911	-10.501038
-1.086893	-9.986864	-10.060224
-1.086061	-9.544821	-9.619414
-1.08523	-9.102774	-9.1786
-1.084398	-8.66073	-8.73779
-1.083567	-8.218683	-8.296977
-1.082735	-7.776637	-7.856163
-1.081904	-7.334593	-7.415353
-1.081072	-6.892546	-6.97454
-1.08024	-6.450503	-6.53373
-1.079409	-6.039343	-6.12238
-1.078578	-5.64075	-5.723017
-1.077746	-5.24216	-5.323658
-1.076914	-4.843566	-4.924295
-1.076083	-4.444976	-4.524936
-1.075251	-4.046383	-4.125574
-1.07442	-3.647789	-3.726211
-1.073588	-3.249199	-3.326852
-1.072757	-2.850606	-2.927489
-1.071925	-2.452016	-2.52813
-1.071094	-2.053422	-2.128767
-1.070262	-1.654829	-1.729405
-1.069431	-1.324318	-1.396498
-1.068599	-1.025181	-1.094215
-1.067768	-0.726046	-0.791934
-1.066936	-0.426909	-0.489651
-1.066105	-0.127771	-0.187367
-1.065273	0.171364	0.114913
-1.064442	0.470501	0.417196
-1.06361	0.769638	0.71948
-1.062779	1.068776	1.021763
-1.061947	1.367908	1.324041
-1.061116	1.667045	1.626324
-1.060284	1.966183	1.928608
-1.059453	2.204037	2.169817
-1.058621	2.410072	2.379318
-1.05779	2.616104	2.588814
-1.056958	2.822139	2.798314
-1.056127	3.028175	3.007814
-1.055295	3.23421	3.217314
-1.054464	3.440245	3.426814
-1.053632	3.646277	3.63631
-1.052801	3.852312	3.84581
-1.051969	4.058348	4.05531
-1.051138	4.264383	4.26481
-1.050306	4.470418	4.47431
-1.049475	4.616937	4.625126
-1.048643	4.728797	4.741766
-1.047812	4.840656	4.858407
-1.04698	4.952516	4.975048
-1.046149	5.064375	5.091688
-1.045317	5.176233	5.208327
-1.044486	5.288092	5.324967
-1.043654	5.399951	5.441608
-1.042822	5.511811	5.558249
-1.041991	5.623671	5.674889
-1.04116	5.735528	5.791528
-1.040328	5.847387	5.908168
-1.039496	5.912693	5.977118
-1.038665	5.947686	6.015014
-1.037833	5.982679	6.052911
-1.037002	6.017672	6.090806
-1.03617	6.052664	6.128703
-1.035339	6.087657	6.166599
-1.034507	6.12265	6.204495
-1.033676	6.157643	6.242392
-1.032844	6.192636	6.280287
-1.032013	6.227628	6.318184
-1.031181	6.262621	6.35608
-1.03035	6.297614	6.393976
-1.029518	6.303352	6.40302
-1.028687	6.287852	6.391116
-1.027855	6.272351	6.379211
-1.027024	6.25685	6.367306
-1.026192	6.24135	6.355402
-1.025361	6.225849	6.343497
-1.024529	6.210348	6.331593
-1.023698	6.194848	6.319688
-1.022866	6.179347	6.307784
-1.022035	6.163846	6.295879
-1.021203	6.148345	6.283975
-1.020372	6.132844	6.27207
-1.01954	6.102328	6.246266
-1.018709	6.059679	6.209229
-1.017877	6.017029	6.172192
-1.017046	5.97438	6.135155
-1.016214	5.93173	6.098119
-1.015383	5.889081	6.061082
-1.014551	5.846431	6.024045
-1.01372	5.803781	5.987008
-1.012888	5.761131	5.949971
-1.012057	5.718482	5.912934
-1.011225	5.675833	5.875897
-1.010394	5.633183	5.838861
-1.009562	5.582448	5.793939
-1.008731	5.52445	5.741935
-1.007899	5.466453	5.689931
-1.007067	5.408454	5.637927
-1.006236	5.350456	5.585922
-1.005404	5.292458	5.533918
-1.004573	5.23446	5.481914
-1.003742	5.176463	5.42991
-1.00291	5.118464	5.377906
-1.002078	5.060466	5.325902
-1.001247	5.002468	5.273897
-1.000415	4.94447	5.221893
-0.999584	4.8834	5.166213
-0.998752	4.819263	5.106864
-0.997921	4.755126	5.047514
-0.997089	4.690988	4.988165
-0.996258	4.626851	4.928816
-0.995426	4.562714	4.869468
-0.994595	4.498577	4.810118
-0.993763	4.434439	4.750769
-0.992932	4.370302	4.69142
-0.9921	4.306164	4.632071
-0.991269	4.242028	4.572722
-0.990437	4.177891	4.513373
-0.989606	4.112176	4.450915
-0.988774	4.044713	4.385011
-0.987943	3.977249	4.319106
-0.987111	3.909786	4.253203
-0.98628	3.842323	4.187298
-0.985448	3.774859	4.121394
-0.984617	3.707396	4.055489
-0.983785	3.639932	3.989585
-0.982954	3.572469	3.923681
-0.982122	3.505006	3.857777
-0.981291	3.437542	3.791872
-0.980459	3.370079	3.725968
-0.979628	3.299424	3.656472
-0.978796	3.224839	3.582552
-0.977965	3.150252	3.50863
-0.977133	3.075665	3.434709
-0.976302	3.001078	3.360787
-0.97547	2.926491	3.286865
-0.974639	2.851906	3.212945
-0.973807	2.777319	3.139024
-0.972975	2.702732	3.065102
-0.972144	2.628145	2.99118
-0.971313	2.553559	2.917259
-0.970481	2.478973	2.843338
-0.969649	2.407095	2.771012
-0.968818	2.338931	2.700874
-0.967986	2.270768	2.630736
-0.967155	2.202605	2.560597
-0.966323	2.134442	2.49046
-0.965492	2.066279	2.420322
-0.96466	1.998116	2.350184
-0.963829	1.929952	2.280046
-0.962997	1.861789	2.209908
-0.962166	1.793627	2.139771
-0.961334	1.725463	2.069632
-0.960503	1.6573	1.999494
-0.959671	1.593561	1.933761
-0.95884	1.536588	1.874765
-0.958008	1.479616	1.81577
-0.957177	1.422644	1.756774
-0.956345	1.365671	1.697778
-0.955514	1.308698	1.638782
-0.954682	1.251726	1.579786
-0.953851	1.194754	1.520791
-0.953019	1.137781	1.461795
-0.952188	1.080809	1.402799
-0.951356	1.023836	1.343803
-0.950525	0.966863	1.284807
-0.949693	0.913699	1.230317
-0.948862	0.867044	1.183531
-0.94803	0.82039	1.136744
-0.947199	0.773735	1.089958
-0.946367	0.72708	1.043171
-0.945536	0.680426	0.996386
-0.944704	0.633771	0.949599
-0.943873	0.587116	0.902812
-0.943041	0.540461	0.856026
-0.94221	0.493806	0.809239
-0.941378	0.447152	0.762454
-0.940547	0.400497	0.715667
-0.939715	0.358357	0.67269
-0.938884	0.324875	0.637018
-0.938052	0.291393	0.601346
-0.937221	0.25791	0.565674
-0.936389	0.224428	0.530002
-0.935557	0.190946	0.49433
-0.934726	0.157464	0.458659
-0.933895	0.123982	0.422987
-0.933063	0.0905	0.387315
-0.932231	0.057017	0.351643
-0.9314	0.023535	0.315971
-0.930568	-0.009947	0.280299
-0.929737	-0.041392	0.247191
-0.928905	-0.068437	0.219619
-0.928074	-0.095482	0.192048
-0.927242	-0.122527	0.164476
-0.926411	-0.149571	0.136906
-0.925579	-0.176616	0.109334
-0.924748	-0.203661	0.081762
-0.923916	-0.230706	0.054191
-0.923085	-0.257751	0.026619
-0.922253	-0.284796	-0.000952
-0.921422	-0.311841	-0.028524
-0.92059	-0.338886	-0.056095
-0.919759	-0.363971	-0.081256
-0.918927	-0.38426	-0.10052
-0.918096	-0.404548	-0.119783
-0.917264	-0.424837	-0.139046
-0.916433	-0.445126	-0.158309
-0.915601	-0.465415	-0.177573
-0.91477	-0.485704	-0.196836
-0.913938	-0.505993	-0.2161
-0.913107	-0.526282	-0.235363
-0.912275	-0.546571	-0.254627
-0.911444	-0.56686	-0.27389
-0.910612	-0.587149	-0.293153
-0.909781	-0.605848	-0.310698
-0.908949	-0.620115	-0.323447
-0.908118	-0.634383	-0.336197
-0.907286	-0.64865	-0.348947
-0.906455	-0.662918	-0.361697
-0.905623	-0.677185	-0.374447
-0.904792	-0.691452	-0.387197
-0.90396	-0.70572	-0.399947
-0.903129	-0.719987	-0.412697
-0.902297	-0.734255	-0.425447
-0.901466	-0.748522	-0.438196
-0.900634	-0.762789	-0.450946
-0.899803	-0.776368	-0.46298
-0.898971	-0.787739	-0.472715
-0.898139	-0.79911	-0.482451
-0.897308	-0.810481	-0.492187
-0.896476	-0.821852	-0.501922
-0.895645	-0.833223	-0.511658
-0.894813	-0.844594	-0.521394
-0.893982	-0.855965	-0.531129
-0.89315	-0.867335	-0.540864
-0.892319	-0.878706	-0.5506
-0.891487	-0.890077	-0.560336
-0.890656	-0.901448	-0.570071
-0.889824	-0.912559	-0.579568
-0.888993	-0.922696	-0.588175
-0.888161	-0.932834	-0.596781
-0.88733	-0.942971	-0.605387
-0.886498	-0.953109	-0.613993
-0.885667	-0.963246	-0.622599
-0.884835	-0.973384	-0.631205
-0.884004	-0.983521	-0.639811
-0.883172	-0.993659	-0.648417
-0.882341	-1.003796	-0.657024
-0.881509	-1.013934	-0.66563
-0.880678	-1.024071	-0.674236
-0.879846	-1.034105	-0.682885
-0.879015	-1.043681	-0.691719
-0.878183	-1.053258	-0.700554
-0.877352	-1.062834	-0.709389
-0.87652	-1.07241	-0.718224
-0.875689	-1.081986	-0.727058
-0.874857	-1.091562	-0.735893
-0.874026	-1.101139	-0.744728
-0.873194	-1.110715	-0.753563
-0.872363	-1.120291	-0.762398
-0.871531	-1.129868	-0.771233
-0.8707	-1.139444	-0.780068
-0.869868	-1.148889	-0.789138
-0.869037	-1.157641	-0.799456
-0.868205	-1.166392	-0.809773
-0.867374	-1.175144	-0.820091
-0.866542	-1.183896	-0.830408
-0.86571	-1.192647	-0.840726
-0.864879	-1.201399	-0.851044
-0.864048	-1.210151	-0.861361
-0.863216	-1.218902	-0.871679
-0.862384	-1.227654	-0.881997
-0.861553	-1.236406	-0.892314
-0.860721	-1.245157	-0.902632
-0.85989	-1.253914	-0.913056
-0.859058	-1.262707	-0.924177
-0.858227	-1.271501	-0.935299
-0.857395	-1.280294	-0.94642
-0.856564	-1.289087	-0.957542
-0.855732	-1.297881	-0.968663
-0.854901	-1.306674	-0.979785
-0.854069	-1.315467	-0.990906
-0.853238	-1.32426	-1.002028
-0.852406	-1.333054	-1.013149
-0.851575	-1.341847	-1.024271
-0.850743	-1.35064	-1.035392
-0.849912	-1.359388	-1.046407
-0.84908	-1.367751	-1.056524
-0.848249	-1.376115	-1.06664
-0.847417	-1.384479	-1.076757
-0.846586	-1.392842	-1.086874
-0.845754	-1.401206	-1.096991
-0.844923	-1.40957	-1.107108
-0.844091	-1.417933	-1.117224
-0.84326	-1.426297	-1.127341
-0.842428	-1.43466	-1.137457
-0.841597	-1.443024	-1.147574
-0.840765	-1.451388	-1.157691
-0.839934	-1.459605	-1.16781
-0.839102	-1.466132	-1.177947
-0.838271	-1.472659	-1.188085
-0.837439	-1.479187	-1.198222
-0.836608	-1.485714	-1.20836
-0.835776	-1.492241	-1.218497
-0.834945	-1.498769	-1.228634
-0.834113	-1.505296	-1.238772
-0.833282	-1.511823	-1.248909
-0.83245	-1.518351	-1.259047
-0.831619	-1.524878	-1.269184
-0.830787	-1.531405	-1.279322
-0.829956	-1.53795	-1.289341
-0.829124	-1.544803	-1.297268
-0.828292	-1.551656	-1.305195
-0.827461	-1.558509	-1.313122
-0.82663	-1.565362	-1.321049
-0.825798	-1.572215	-1.328976
-0.824966	-1.579069	-1.336903
-0.824135	-1.585922	-1.344831
-0.823303	-1.592775	-1.352758
-0.822472	-1.599628	-1.360685
-0.82164	-1.606481	-1.368612
-0.820809	-1.613334	-1.376539
-0.819977	-1.620193	-1.384449
-0.819146	-1.627254	-1.391731
-0.818314	-1.634314	-1.399014
-0.817483	-1.641375	-1.406296
-0.816651	-1.648436	-1.413579
-0.81582	-1.655497	-1.420862
-0.814988	-1.662558	-1.428145
-0.814157	-1.669619	-1.435427
-0.813325	-1.67668	-1.44271
-0.812494	-1.683741	-1.449993
-0.811662	-1.690802	-1.457275
-0.810831	-1.697863	-1.464558
-0.809999	-1.704922	-1.471839
-0.809168	-1.710126	-1.477646
-0.808336	-1.715329	-1.483452
-0.807505	-1.720533	-1.489259
-0.806673	-1.725737	-1.495066
-0.805842	-1.730941	-1.500873
-0.80501	-1.736145	-1.506679
-0.804179	-1.741349	-1.512486
-0.803347	-1.746553	-1.518293
-0.802516	-1.751757	-1.5241
-0.801684	-1.756961	-1.529906
-0.800853	-1.762164	-1.535713
-0.800021	-1.767368	-1.54152
-0.79919	-1.773065	-1.545814
-0.798358	-1.778775	-1.550068
-0.797527	-1.784485	-1.554323
-0.796695	-1.790194	-1.558577
-0.795864	-1.795904	-1.562832
-0.795032	-1.801614	-1.567086
-0.794201	-1.807324	-1.571341
-0.793369	-1.813033	-1.575595
-0.792538	-1.818743	-1.57985
-0.791706	-1.824453	-1.584105
-0.790874	-1.830162	-1.588359
-0.790043	-1.835872	-1.592614
-0.789211	-1.8403	-1.597657
-0.78838	-1.844659	-1.602743
-0.787548	-1.849017	-1.607829
-0.786717	-1.853376	-1.612915
-0.785885	-1.857734	-1.618001
-0.785054	-1.862093	-1.623087
-0.784222	-1.866451	-1.628173
-0.783391	-1.87081	-1.633259
-0.782559	-1.875168	-1.638346
-0.781728	-1.879527	-1.643432
-0.780896	-1.883885	-1.648518
-0.780065	-1.888244	-1.653604
-0.779233	-1.893011	-1.657859
-0.778402	-1.897813	-1.662045
-0.77757	-1.902615	-1.66623
-0.776739	-1.907417	-1.670415
-0.775907	-1.912219	-1.6746
-0.775076	-1.917021	-1.678786
-0.774244	-1.921823	-1.682971
-0.773413	-1.926625	-1.687156
-0.772581	-1.931427	-1.691342
-0.77175	-1.936229	-1.695527
-0.770918	-1.941031	-1.699712
-0.770087	-1.945833	-1.703897
-0.769255	-1.950343	-1.70884
-0.768424	-1.95482	-1.713871
-0.767592	-1.959296	-1.718901
-0.766761	-1.963772	-1.723932
-0.765929	-1.968248	-1.728962
-0.765098	-1.972725	-1.733993
-0.764266	-1.977201	-1.739024
-0.763435	-1.981677	-1.744054
-0.762603	-1.986154	-1.749085
-0.761772	-1.99063	-1.754116
-0.76094	-1.995106	-1.759146
-0.760109	-1.999583	-1.764177
-0.759277	-2.003089	-1.769003
-0.758446	-2.006449	-1.773798
-0.757614	-2.00981	-1.778593
-0.756783	-2.013171	-1.783388
-0.755951	-2.016532	-1.788183
-0.755119	-2.019892	-1.792978
-0.754288	-2.023253	-1.797773
-0.753456	-2.026614	-1.802568
-0.752625	-2.029974	-1.807363
-0.751793	-2.033335	-1.812158
-0.750962	-2.036696	-1.816953
-0.75013	-2.040056	-1.821748
-0.749299	-2.043768	-1.826181
-0.748467	-2.047544	-1.830546
-0.747636	-2.051321	-1.834912
-0.746804	-2.055097	-1.839278
-0.745973	-2.058874	-1.843643
-0.745141	-2.06265	-1.848008
-0.74431	-2.066427	-1.852374
-0.743478	-2.070203	-1.856739
-0.742647	-2.073979	-1.861105
-0.741815	-2.077756	-1.86547
-0.740984	-2.081532	-1.869835
-0.740152	-2.085309	-1.874201
-0.739321	-2.088796	-1.877921
-0.738489	-2.09222	-1.881497
-0.737658	-2.095643	-1.885072
-0.736826	-2.099066	-1.888648
-0.735995	-2.102489	-1.892223
-0.735163	-2.105912	-1.895799
-0.734332	-2.109335	-1.899374
-0.7335	-2.112758	-1.902949
-0.732669	-2.116181	-1.906525
-0.731837	-2.119604	-1.9101
-0.731006	-2.123027	-1.913676
-0.730174	-2.12645	-1.917251
-0.729343	-2.128684	-1.919649
-0.728511	-2.130604	-1.921735
-0.72768	-2.132523	-1.92382
-0.726848	-2.134443	-1.925906
-0.726017	-2.136362	-1.927992
-0.725185	-2.138281	-1.930078
-0.724354	-2.140201	-1.932163
-0.723522	-2.14212	-1.934249
-0.722691	-2.14404	-1.936335
-0.721859	-2.145959	-1.93842
-0.721027	-2.147878	-1.940506
-0.720196	-2.149798	-1.942592
-0.719364	-2.151431	-1.944688
-0.718533	-2.152976	-1.946788
-0.717701	-2.154521	-1.948887
-0.71687	-2.156067	-1.950987
-0.716038	-2.157612	-1.953086
-0.715207	-2.159157	-1.955186
-0.714375	-2.160702	-1.957286
-0.713544	-2.162248	-1.959385
-0.712712	-2.163793	-1.961485
-0.711881	-2.165338	-1.963584
-0.711049	-2.166883	-1.965684
-0.710218	-2.168429	-1.967783
-0.709386	-2.169902	-1.969878
-0.708555	-2.17135	-1.971971
-0.707723	-2.172799	-1.974063
-0.706892	-2.174247	-1.976156
-0.70606	-2.175695	-1.978248
-0.705229	-2.177143	-1.980341
-0.704397	-2.178591	-1.982434
-0.703566	-2.18004	-1.984526
-0.702734	-2.181488	-1.986619
-0.701903	-2.182936	-1.988712
-0.701071	-2.184384	-1.990804
-0.70024	-2.185833	-1.992897
-0.699408	-2.18695	-1.995335
-0.698577	-2.187934	-1.997912
-0.697745	-2.188918	-2.00049
-0.696914	-2.189902	-2.003068
-0.696082	-2.190886	-2.005646
-0.695251	-2.19187	-2.008223
-0.694419	-2.192854	-2.010801
-0.693588	-2.193838	-2.013379
-0.692756	-2.194822	-2.015956
-0.691925	-2.195806	-2.018534
-0.691093	-2.19679	-2.021111
-0.690262	-2.197774	-2.023689
-0.68943	-2.199295	-2.026481
-0.688599	-2.201061	-2.02937
-0.687767	-2.202829	-2.03226
-0.686936	-2.204596	-2.035149
-0.686104	-2.206362	-2.038039
-0.685273	-2.208129	-2.040928
-0.684441	-2.209896	-2.043818
-0.683609	-2.211663	-2.046707
-0.682778	-2.21343	-2.049597
-0.681946	-2.215197	-2.052486
-0.681115	-2.216964	-2.055376
-0.680283	-2.218731	-2.058265
-0.679452	-2.220882	-2.061027
-0.67862	-2.223231	-2.063722
-0.677789	-2.22558	-2.066418
-0.676957	-2.227929	-2.069113
-0.676126	-2.230278	-2.071809
-0.675294	-2.232627	-2.074504
-0.674463	-2.234976	-2.0772
-0.673631	-2.237325	-2.079895
-0.6728	-2.239674	-2.082591
-0.671968	-2.242023	-2.085286
-0.671137	-2.244372	-2.087982
-0.670305	-2.246721	-2.090677
-0.669474	-2.247943	-2.092583
-0.668642	-2.248511	-2.094032
-0.667811	-2.249079	-2.09548
-0.666979	-2.249648	-2.096928
-0.666148	-2.250216	-2.098376
-0.665316	-2.250784	-2.099824
-0.664485	-2.251352	-2.101273
-0.663653	-2.25192	-2.102721
-0.662822	-2.252489	-2.104169
-0.66199	-2.253057	-2.105617
-0.661159	-2.253625	-2.107065
-0.660327	-2.254193	-2.108514
-0.659496	-2.255913	-2.10918
-0.658664	-2.25838	-2.109339
-0.657833	-2.260847	-2.109499
-0.657001	-2.263314	-2.109658
-0.65617	-2.26578	-2.109818
-0.655338	-2.268247	-2.109977
-0.654507	-2.270714	-2.110136
-0.653675	-2.273181	-2.110296
-0.652844	-2.275648	-2.110455
-0.652012	-2.278114	-2.110614
-0.651181	-2.280581	-2.110774
-0.650349	-2.283048	-2.110933
-0.649517	-2.284638	-2.111487
-0.648686	-2.285594	-2.112325
-0.647854	-2.286551	-2.113163
-0.647023	-2.287507	-2.114002
-0.646191	-2.288463	-2.11484
-0.64536	-2.289419	-2.115679
-0.644528	-2.290376	-2.116517
-0.643697	-2.291332	-2.117356
-0.642865	-2.292288	-2.118194
-0.642034	-2.293244	-2.119033
-0.641202	-2.294201	-2.119871
-0.640371	-2.295157	-2.120709
-0.639539	-2.296002	-2.121248
-0.638708	-2.296757	-2.121546
-0.637876	-2.297512	-2.121844
-0.637045	-2.298268	-2.122142
-0.636213	-2.299023	-2.12244
-0.635382	-2.299778	-2.122738
-0.63455	-2.300534	-2.123036
-0.633719	-2.301289	-2.123334
-0.632887	-2.302044	-2.123632
-0.632056	-2.302799	-2.12393
-0.631224	-2.303555	-2.124228
-0.630393	-2.30431	-2.124526
-0.629561	-2.30512	-2.125226
-0.62873	-2.305979	-2.126287
-0.627898	-2.306839	-2.127347
-0.627067	-2.307698	-2.128407
-0.626235	-2.308557	-2.129467
-0.625404	-2.309416	-2.130527
-0.624572	-2.310275	-2.131587
-0.623741	-2.311135	-2.132648
-0.622909	-2.311994	-2.133708
-0.622078	-2.312853	-2.134768
-0.621246	-2.313712	-2.135828
-0.620415	-2.314572	-2.136888
-0.619583	-2.315017	-2.138535
-0.618752	-2.315052	-2.140767
-0.61792	-2.315087	-2.142998
-0.617089	-2.315121	-2.145229
-0.616257	-2.315156	-2.14746
-0.615426	-2.315191	-2.149692
-0.614594	-2.315225	-2.151923
-0.613762	-2.31526	-2.154154
-0.612931	-2.315295	-2.156385
-0.612099	-2.315329	-2.158617
-0.611268	-2.315364	-2.160848
-0.610436	-2.315398	-2.163079
-0.609605	-2.315453	-2.164819
-0.608773	-2.315529	-2.166018
-0.607942	-2.315605	-2.167217
-0.60711	-2.315681	-2.168416
-0.606279	-2.315758	-2.169615
-0.605447	-2.315834	-2.170813
-0.604616	-2.31591	-2.172012
-0.603784	-2.315986	-2.173211
-0.602953	-2.316063	-2.17441
-0.602121	-2.316139	-2.175608
-0.60129	-2.316215	-2.176807
-0.600458	-2.316291	-2.178006
-0.599627	-2.316445	-2.179021
-0.598795	-2.316695	-2.179811
-0.597964	-2.316944	-2.180601
-0.597132	-2.317194	-2.181391
-0.596301	-2.317443	-2.182181
-0.595469	-2.317693	-2.182971
-0.594638	-2.317942	-2.183761
-0.593806	-2.318192	-2.184551
-0.592975	-2.318441	-2.185341
-0.592143	-2.31869	-2.186131
-0.591312	-2.31894	-2.186921
-0.59048	-2.319189	-2.187711
-0.589649	-2.319752	-2.188638
-0.588817	-2.320743	-2.189754
-0.587986	-2.321734	-2.190869
-0.587154	-2.322725	-2.191985
-0.586323	-2.323716	-2.1931
-0.585491	-2.324707	-2.194216
-0.58466	-2.325697	-2.195332
-0.583828	-2.326688	-2.196447
-0.582997	-2.327679	-2.197563
-0.582165	-2.32867	-2.198678
-0.581334	-2.329661	-2.199794
-0.580502	-2.330652	-2.20091
-0.579671	-2.331632	-2.202025
-0.578839	-2.332595	-2.203141
-0.578008	-2.333558	-2.204257
-0.577176	-2.334521	-2.205372
-0.576344	-2.335484	-2.206488
-0.575513	-2.336447	-2.207603
-0.574681	-2.337411	-2.208719
-0.57385	-2.338374	-2.209835
-0.573018	-2.339337	-2.21095
-0.572187	-2.3403	-2.212066
-0.571355	-2.341263	-2.213181
-0.570524	-2.342227	-2.214297
-0.569692	-2.343102	-2.215433
-0.568861	-2.34383	-2.216604
-0.568029	-2.344558	-2.217775
-0.567198	-2.345285	-2.218946
-0.566366	-2.346013	-2.220118
-0.565535	-2.34674	-2.221288
-0.564703	-2.347468	-2.22246
-0.563872	-2.348196	-2.223631
-0.56304	-2.348923	-2.224802
-0.562209	-2.349651	-2.225973
-0.561377	-2.350378	-2.227144
-0.560546	-2.351106	-2.228315
-0.559714	-2.351924	-2.229624
-0.558883	-2.352915	-2.231197
-0.558051	-2.353906	-2.23277
-0.55722	-2.354897	-2.234343
-0.556388	-2.355887	-2.235916
-0.555557	-2.356878	-2.237489
-0.554725	-2.357869	-2.239062
-0.553894	-2.35886	-2.240635
-0.553062	-2.359851	-2.242208
-0.552231	-2.360842	-2.24378
-0.551399	-2.361833	-2.245353
-0.550568	-2.362824	-2.246926
-0.549736	-2.36352	-2.248337
-0.548905	-2.363582	-2.249397
-0.548073	-2.363645	-2.250457
-0.547242	-2.363707	-2.251517
-0.54641	-2.363769	-2.252577
-0.545579	-2.363832	-2.253637
-0.544747	-2.363894	-2.254698
-0.543916	-2.363956	-2.255758
-0.543084	-2.364019	-2.256818
-0.542252	-2.364081	-2.257878
-0.541421	-2.364143	-2.258938
-0.540589	-2.364206	-2.259999
-0.539758	-2.364137	-2.26077
-0.538926	-2.363749	-2.260839
-0.538095	-2.363361	-2.260909
-0.537263	-2.362973	-2.260978
-0.536432	-2.362585	-2.261047
-0.5356	-2.362197	-2.261117
-0.534769	-2.361809	-2.261186
-0.533937	-2.361421	-2.261255
-0.533106	-2.361033	-2.261324
-0.532274	-2.360645	-2.261394
-0.531443	-2.360257	-2.261463
-0.530611	-2.359869	-2.261532
-0.52978	-2.359361	-2.261508
-0.528948	-2.358523	-2.261224
-0.528117	-2.357684	-2.26094
-0.527285	-2.356846	-2.260656
-0.526454	-2.356008	-2.260372
-0.525622	-2.355169	-2.260087
-0.524791	-2.354331	-2.259804
-0.523959	-2.353492	-2.259519
-0.523128	-2.352654	-2.259235
-0.522296	-2.351815	-2.258951
-0.521465	-2.350977	-2.258667
-0.520633	-2.350138	-2.258383
-0.519802	-2.349473	-2.257965
-0.51897	-2.349363	-2.25712
-0.518139	-2.349252	-2.256274
-0.517307	-2.349141	-2.255429
-0.516476	-2.34903	-2.254584
-0.515644	-2.348919	-2.253738
-0.514813	-2.348808	-2.252893
-0.513981	-2.348697	-2.252048
-0.51315	-2.348587	-2.251202
-0.512318	-2.348476	-2.250357
-0.511487	-2.348365	-2.249511
-0.510655	-2.348254	-2.248666
-0.509824	-2.348129	-2.247959
-0.508992	-2.347948	-2.247765
-0.508161	-2.347768	-2.247571
-0.507329	-2.347588	-2.247377
-0.506498	-2.347408	-2.247183
-0.505666	-2.347228	-2.246989
-0.504834	-2.347048	-2.246795
-0.504003	-2.346867	-2.246601
-0.503171	-2.346687	-2.246407
-0.50234	-2.346507	-2.246212
-0.501508	-2.346327	-2.246019
-0.500677	-2.346147	-2.245825
-0.499845	-2.346219	-2.24577
-0.499014	-2.347397	-2.246324
-0.498182	-2.348575	-2.246878
-0.497351	-2.349753	-2.247433
-0.496519	-2.350931	-2.247987
-0.495688	-2.352109	-2.248541
-0.494856	-2.353287	-2.249096
-0.494025	-2.354465	-2.24965
-0.493193	-2.355643	-2.250204
-0.492362	-2.356821	-2.250759
-0.49153	-2.357999	-2.251313
-0.490699	-2.359177	-2.251868
-0.489867	-2.360429	-2.252496
-0.489036	-2.362071	-2.253515
-0.488204	-2.363713	-2.254533
-0.487373	-2.365355	-2.255552
-0.486541	-2.366998	-2.256571
-0.48571	-2.36864	-2.257589
-0.484878	-2.370282	-2.258608
-0.484047	-2.371925	-2.259626
-0.483215	-2.373567	-2.260645
-0.482384	-2.375209	-2.261663
-0.481552	-2.376851	-2.262682
-0.480721	-2.378494	-2.263701
-0.479889	-2.380036	-2.264776
-0.479058	-2.38093	-2.266217
-0.478226	-2.381824	-2.267658
-0.477395	-2.382718	-2.269099
-0.476563	-2.383611	-2.270541
-0.475732	-2.384505	-2.271982
-0.4749	-2.385399	-2.273423
-0.474069	-2.386293	-2.274865
-0.473237	-2.387187	-2.276306
-0.472405	-2.388081	-2.277747
-0.471574	-2.388975	-2.279188
-0.470743	-2.389868	-2.28063
-0.469911	-2.390767	-2.282011
-0.469079	-2.391702	-2.282891
-0.468248	-2.392638	-2.283771
-0.467416	-2.393573	-2.284651
-0.466585	-2.394509	-2.285531
-0.465753	-2.395444	-2.286411
-0.464922	-2.39638	-2.287291
-0.46409	-2.397315	-2.288171
-0.463259	-2.398251	-2.289051
-0.462427	-2.399186	-2.289931
-0.461596	-2.400121	-2.290811
-0.460764	-2.401057	-2.291691
-0.459933	-2.401948	-2.292534
-0.459101	-2.402336	-2.292949
-0.45827	-2.402724	-2.293365
-0.457438	-2.403112	-2.293781
-0.456607	-2.4035	-2.294197
-0.455775	-2.403888	-2.294612
-0.454944	-2.404276	-2.295028
-0.454112	-2.404664	-2.295444
-0.453281	-2.405052	-2.29586
-0.452449	-2.40544	-2.296275
-0.451618	-2.405828	-2.296691
-0.450786	-2.406216	-2.297107
-0.449955	-2.40658	-2.297495
-0.449123	-2.406518	-2.297412
-0.448292	-2.406455	-2.297329
-0.44746	-2.406393	-2.297246
-0.446629	-2.40633	-2.297163
-0.445797	-2.406268	-2.29708
-0.444966	-2.406206	-2.296997
-0.444134	-2.406143	-2.296913
-0.443303	-2.406081	-2.29683
-0.442471	-2.406019	-2.296747
-0.44164	-2.405956	-2.296664
-0.440808	-2.405894	-2.296581
-0.439977	-2.405849	-2.296528
-0.439145	-2.40641	-2.297505
-0.438314	-2.406972	-2.298482
-0.437482	-2.407533	-2.299459
-0.436651	-2.408094	-2.300436
-0.435819	-2.408655	-2.301413
-0.434987	-2.409217	-2.30239
-0.434156	-2.409778	-2.303367
-0.433324	-2.410339	-2.304344
-0.432493	-2.410901	-2.305321
-0.431661	-2.411462	-2.306298
-0.43083	-2.412023	-2.307275
-0.429998	-2.412584	-2.308251
-0.429167	-2.412792	-2.308583
-0.428335	-2.412999	-2.308916
-0.427504	-2.413207	-2.309248
-0.426672	-2.413415	-2.309581
-0.425841	-2.413623	-2.309914
-0.425009	-2.413831	-2.310246
-0.424178	-2.414039	-2.310579
-0.423346	-2.414247	-2.310911
-0.422515	-2.414455	-2.311244
-0.421683	-2.414663	-2.311577
-0.420852	-2.414871	-2.311909
-0.42002	-2.415078	-2.312242
-0.419189	-2.415597	-2.312074
-0.418357	-2.416124	-2.311894
-0.417526	-2.416651	-2.311714
-0.416694	-2.417177	-2.311534
-0.415863	-2.417704	-2.311353
-0.415031	-2.41823	-2.311173
-0.4142	-2.418757	-2.310993
-0.413368	-2.419284	-2.310813
-0.412537	-2.41981	-2.310633
-0.411705	-2.420337	-2.310453
-0.410874	-2.420863	-2.310273
-0.410042	-2.42139	-2.310092
-0.409211	-2.4212	-2.310143
-0.408379	-2.420971	-2.310205
-0.407548	-2.420742	-2.310267
-0.406716	-2.420514	-2.31033
-0.405885	-2.420285	-2.310392
-0.405053	-2.420056	-2.310454
-0.404222	-2.419828	-2.310517
-0.40339	-2.419599	-2.310579
-0.402559	-2.41937	-2.310642
-0.401727	-2.419142	-2.310704
-0.400896	-2.418913	-2.310766
-0.400064	-2.418684	-2.310828
-0.399233	-2.418117	-2.309957
-0.398401	-2.417521	-2.309008
-0.397569	-2.416925	-2.308059
-0.396738	-2.416329	-2.307109
-0.395906	-2.415733	-2.30616
-0.395075	-2.415137	-2.305211
-0.394243	-2.414541	-2.304261
-0.393412	-2.413945	-2.303312
-0.39258	-2.413349	-2.302363
-0.391749	-2.412753	-2.301413
-0.390917	-2.412157	-2.300464
-0.390086	-2.411561	-2.299515
-0.389254	-2.411189	-2.29992
-0.388423	-2.410843	-2.300481
-0.387591	-2.410496	-2.301043
-0.38676	-2.41015	-2.301604
-0.385928	-2.409803	-2.302165
-0.385097	-2.409457	-2.302727
-0.384265	-2.409111	-2.303288
-0.383434	-2.408764	-2.303849
-0.382602	-2.408417	-2.30441
-0.381771	-2.408071	-2.304971
-0.380939	-2.407725	-2.305533
-0.380108	-2.407378	-2.306094
-0.379276	-2.406984	-2.307132
-0.378445	-2.406582	-2.30824
-0.377613	-2.40618	-2.309349
-0.376782	-2.405778	-2.310458
-0.37595	-2.405376	-2.311567
-0.375119	-2.404974	-2.312675
-0.374287	-2.404572	-2.313784
-0.373456	-2.40417	-2.314893
-0.372624	-2.403768	-2.316001
-0.371793	-2.403366	-2.31711
-0.370961	-2.402965	-2.318218
-0.37013	-2.402563	-2.319327
-0.369298	-2.402032	-2.320149
-0.368467	-2.401478	-2.320919
-0.367635	-2.400923	-2.321688
-0.366804	-2.400369	-2.322457
-0.365972	-2.399815	-2.323226
-0.36514	-2.39926	-2.323995
-0.364309	-2.398706	-2.324764
-0.363478	-2.398152	-2.325533
-0.362646	-2.397597	-2.326303
-0.361814	-2.397043	-2.327072
-0.360983	-2.396488	-2.327841
-0.360151	-2.395934	-2.32861
-0.35932	-2.39623	-2.329192
-0.358488	-2.396715	-2.329733
-0.357657	-2.3972	-2.330273
-0.356825	-2.397685	-2.330814
-0.355994	-2.39817	-2.331354
-0.355162	-2.398655	-2.331895
-0.354331	-2.39914	-2.332435
-0.353499	-2.399625	-2.332975
-0.352668	-2.40011	-2.333516
-0.351836	-2.400595	-2.334056
-0.351005	-2.401081	-2.334597
-0.350173	-2.401566	-2.335137
-0.349342	-2.402429	-2.334778
-0.34851	-2.403392	-2.334182
-0.347679	-2.404356	-2.333586
-0.346847	-2.405318	-2.33299
-0.346016	-2.406282	-2.332395
-0.345184	-2.407245	-2.331799
-0.344353	-2.408208	-2.331203
-0.343521	-2.409171	-2.330607
-0.34269	-2.410135	-2.330011
-0.341858	-2.411098	-2.329415
-0.341027	-2.412061	-2.328819
-0.340195	-2.413024	-2.328223
-0.339364	-2.412937	-2.327007
-0.338532	-2.412528	-2.3256
-0.337701	-2.412119	-2.324193
-0.336869	-2.411711	-2.322787
-0.336038	-2.411302	-2.32138
-0.335206	-2.410893	-2.319973
-0.334375	-2.410484	-2.318567
-0.333543	-2.410075	-2.31716
-0.332712	-2.409667	-2.315754
-0.33188	-2.409258	-2.314347
-0.331049	-2.408849	-2.31294
-0.330217	-2.40844	-2.311534
-0.329386	-2.408605	-2.31046
-0.328554	-2.408972	-2.309504
-0.327722	-2.409339	-2.308547
-0.326891	-2.409707	-2.307591
-0.326059	-2.410074	-2.306635
-0.325228	-2.410441	-2.305679
-0.324396	-2.410808	-2.304723
-0.323565	-2.411175	-2.303766
-0.322733	-2.411543	-2.30281
-0.321902	-2.41191	-2.301854
-0.32107	-2.412277	-2.300898
-0.320239	-2.412645	-2.299941
-0.319407	-2.412478	-2.299637
-0.318576	-2.412097	-2.299595
-0.317744	-2.411716	-2.299554
-0.316913	-2.411335	-2.299512
-0.316081	-2.410954	-2.299471
-0.31525	-2.410573	-2.299429
-0.314418	-2.410192	-2.299388
-0.313587	-2.409811	-2.299346
-0.312755	-2.40943	-2.299304
-0.311924	-2.409048	-2.299263
-0.311092	-2.408667	-2.299221
-0.310261	-2.408286	-2.29918
-0.309429	-2.407125	-2.299233
-0.308598	-2.405607	-2.29933
-0.307766	-2.40409	-2.299427
-0.306935	-2.402572	-2.299524
-0.306103	-2.401055	-2.299621
-0.305272	-2.399537	-2.299718
-0.30444	-2.39802	-2.299815
-0.303609	-2.396502	-2.299912
-0.302777	-2.394985	-2.300009
-0.301946	-2.393467	-2.300106
-0.301114	-2.39195	-2.300203
-0.300283	-2.390432	-2.3003
-0.299451	-2.389587	-2.300402
-0.29862	-2.389088	-2.300506
-0.297788	-2.388589	-2.30061
-0.296957	-2.388091	-2.300714
-0.296125	-2.387592	-2.300818
-0.295294	-2.387093	-2.300922
-0.294462	-2.386594	-2.301026
-0.293631	-2.386095	-2.30113
-0.292799	-2.385596	-2.301234
-0.291968	-2.385097	-2.301337
-0.291136	-2.384598	-2.301441
-0.290304	-2.384099	-2.301545
-0.289473	-2.383341	-2.302277
-0.288641	-2.382433	-2.303372
-0.28781	-2.381526	-2.304467
-0.286978	-2.380618	-2.305562
-0.286147	-2.37971	-2.306657
-0.285315	-2.378803	-2.307751
-0.284484	-2.377895	-2.308846
-0.283652	-2.376987	-2.309941
-0.282821	-2.376079	-2.311036
-0.281989	-2.375172	-2.312131
-0.281158	-2.374264	-2.313226
-0.280326	-2.373356	-2.31432
-0.279495	-2.373071	-2.315019
-0.278663	-2.373189	-2.315463
-0.277832	-2.373307	-2.315906
-0.277	-2.373425	-2.31635
-0.276169	-2.373543	-2.316793
-0.275337	-2.373661	-2.317237
-0.274506	-2.373778	-2.31768
-0.273674	-2.373896	-2.318124
-0.272843	-2.374014	-2.318567
-0.272011	-2.374132	-2.319011
-0.27118	-2.374249	-2.319454
-0.270348	-2.374367	-2.319898
-0.269517	-2.375025	-2.320216
-0.268685	-2.376071	-2.320445
-0.267854	-2.377117	-2.320674
-0.267022	-2.378164	-2.320902
-0.266191	-2.37921	-2.321131
-0.265359	-2.380256	-2.32136
-0.264528	-2.381303	-2.321588
-0.263696	-2.382349	-2.321817
-0.262865	-2.383395	-2.322046
-0.262033	-2.384442	-2.322274
-0.261202	-2.385488	-2.322503
-0.26037	-2.386534	-2.322731
-0.259539	-2.387511	-2.32316
-0.258707	-2.388433	-2.323749
-0.257876	-2.389355	-2.324338
-0.257044	-2.390276	-2.324927
-0.256212	-2.391198	-2.325516
-0.255381	-2.392119	-2.326105
-0.25455	-2.393041	-2.326694
-0.253718	-2.393963	-2.327283
-0.252886	-2.394884	-2.327872
-0.252055	-2.395806	-2.328461
-0.251223	-2.396727	-2.32905
-0.250392	-2.397649	-2.329639
-0.24956	-2.398644	-2.33018
-0.248729	-2.399704	-2.330679
-0.247897	-2.400764	-2.331178
-0.247066	-2.401824	-2.331677
-0.246234	-2.402884	-2.332176
-0.245403	-2.403945	-2.332675
-0.244571	-2.405005	-2.333174
-0.24374	-2.406065	-2.333673
-0.242908	-2.407125	-2.334172
-0.242077	-2.408185	-2.334671
-0.241245	-2.409246	-2.33517
-0.240414	-2.410306	-2.335668
-0.239582	-2.410882	-2.335798
-0.238751	-2.410979	-2.335562
-0.237919	-2.411076	-2.335327
-0.237088	-2.411173	-2.335091
-0.236256	-2.41127	-2.334856
-0.235425	-2.411367	-2.33462
-0.234593	-2.411464	-2.334385
-0.233762	-2.411561	-2.334149
-0.23293	-2.411658	-2.333914
-0.232099	-2.411755	-2.333678
-0.231267	-2.411852	-2.333442
-0.230436	-2.411949	-2.333207
-0.229604	-2.412142	-2.333014
-0.228773	-2.41244	-2.332869
-0.227941	-2.412738	-2.332723
-0.22711	-2.413036	-2.332577
-0.226278	-2.413334	-2.332432
-0.225447	-2.413632	-2.332287
-0.224615	-2.41393	-2.332141
-0.223784	-2.414227	-2.331995
-0.222952	-2.414526	-2.33185
-0.222121	-2.414824	-2.331704
-0.221289	-2.415121	-2.331559
-0.220457	-2.415419	-2.331414
-0.219626	-2.415387	-2.33162
-0.218794	-2.41495	-2.332258
-0.217963	-2.414514	-2.332895
-0.217131	-2.414077	-2.333533
-0.2163	-2.413641	-2.33417
-0.215468	-2.413204	-2.334808
-0.214637	-2.412768	-2.335445
-0.213805	-2.412331	-2.336083
-0.212974	-2.411895	-2.33672
-0.212142	-2.411458	-2.337358
-0.211311	-2.411021	-2.337995
-0.210479	-2.410585	-2.338633
-0.209648	-2.410275	-2.338897
-0.208816	-2.410136	-2.338655
-0.207985	-2.409997	-2.338412
-0.207153	-2.409859	-2.33817
-0.206322	-2.40972	-2.337927
-0.20549	-2.409582	-2.337685
-0.204659	-2.409443	-2.337442
-0.203827	-2.409305	-2.3372
-0.202996	-2.409166	-2.336957
-0.202164	-2.409027	-2.336715
-0.201333	-2.408889	-2.336472
-0.200501	-2.40875	-2.33623
-0.19967	-2.408708	-2.336295
-0.198838	-2.408812	-2.336829
-0.198007	-2.408916	-2.337363
-0.197175	-2.40902	-2.337896
-0.196344	-2.409124	-2.33843
-0.195512	-2.409228	-2.338963
-0.194681	-2.409332	-2.339497
-0.193849	-2.409436	-2.34003
-0.193018	-2.409539	-2.340564
-0.192186	-2.409643	-2.341097
-0.191355	-2.409747	-2.341631
-0.190523	-2.409851	-2.342165
-0.189692	-2.409842	-2.342523
-0.18886	-2.409641	-2.342586
-0.188029	-2.40944	-2.342648
-0.187197	-2.409239	-2.34271
-0.186365	-2.409038	-2.342772
-0.185534	-2.408837	-2.342835
-0.184703	-2.408636	-2.342897
-0.183871	-2.408436	-2.34296
-0.183039	-2.408235	-2.343022
-0.182208	-2.408034	-2.343084
-0.181376	-2.407833	-2.343147
-0.180545	-2.407632	-2.343209
-0.179713	-2.407359	-2.342999
-0.178882	-2.40695	-2.342272
-0.17805	-2.406541	-2.341544
-0.177219	-2.406133	-2.340816
-0.176387	-2.405724	-2.340089
-0.175556	-2.405315	-2.339361
-0.174724	-2.404906	-2.338634
-0.173893	-2.404497	-2.337906
-0.173061	-2.404088	-2.337179
-0.17223	-2.40368	-2.336451
-0.171398	-2.403271	-2.335723
-0.170567	-2.402862	-2.334996
-0.169735	-2.402458	-2.334533
-0.168904	-2.402063	-2.334637
-0.168072	-2.401668	-2.334741
-0.167241	-2.401273	-2.334845
-0.166409	-2.400878	-2.334949
-0.165578	-2.400483	-2.335053
-0.164746	-2.400088	-2.335157
-0.163915	-2.399693	-2.335261
-0.163083	-2.399298	-2.335365
-0.162252	-2.398903	-2.335469
-0.16142	-2.398508	-2.335572
-0.160589	-2.398113	-2.335676
-0.159757	-2.397854	-2.335629
-0.158926	-2.397923	-2.335213
-0.158094	-2.397992	-2.334797
-0.157263	-2.398062	-2.334381
-0.156431	-2.398131	-2.333966
-0.1556	-2.3982	-2.33355
-0.154768	-2.398269	-2.333134
-0.153937	-2.398339	-2.332718
-0.153105	-2.398408	-2.332303
-0.152274	-2.398477	-2.331887
-0.151442	-2.398546	-2.331471
-0.150611	-2.398616	-2.331055
-0.149779	-2.398639	-2.330616
-0.148947	-2.398535	-2.33011
-0.148116	-2.398431	-2.329604
-0.147285	-2.398327	-2.329098
-0.146453	-2.398223	-2.328592
-0.145621	-2.398119	-2.328086
-0.14479	-2.398015	-2.32758
-0.143958	-2.397912	-2.327075
-0.143127	-2.397808	-2.326569
-0.142295	-2.397704	-2.326063
-0.141464	-2.3976	-2.325557
-0.140632	-2.397496	-2.325051
-0.139801	-2.39729	-2.324944
-0.138969	-2.396764	-2.326101
-0.138138	-2.396237	-2.327258
-0.137306	-2.39571	-2.328416
-0.136475	-2.395184	-2.329573
-0.135643	-2.394657	-2.33073
-0.134812	-2.394131	-2.331887
-0.13398	-2.393604	-2.333044
-0.133149	-2.393077	-2.334201
-0.132317	-2.392551	-2.335359
-0.131486	-2.392024	-2.336516
-0.130654	-2.391498	-2.337673
-0.129823	-2.391243	-2.338536
-0.128991	-2.391991	-2.338314
-0.12816	-2.39274	-2.338093
-0.127328	-2.393488	-2.337871
-0.126497	-2.394236	-2.337649
-0.125665	-2.394985	-2.337427
-0.124834	-2.395733	-2.337206
-0.124002	-2.396482	-2.336984
-0.123171	-2.39723	-2.336762
-0.122339	-2.397978	-2.33654
-0.121508	-2.398726	-2.336319
-0.120676	-2.399475	-2.336097
-0.119845	-2.400099	-2.335839
-0.119013	-2.400182	-2.335423
-0.118182	-2.400265	-2.335007
-0.11735	-2.400348	-2.334592
-0.116518	-2.400431	-2.334176
-0.115687	-2.400515	-2.33376
-0.114856	-2.400598	-2.333344
-0.114024	-2.400681	-2.332929
-0.113192	-2.400764	-2.332513
-0.112361	-2.400847	-2.332097
-0.111529	-2.40093	-2.331681
-0.110698	-2.401014	-2.331266
-0.109866	-2.401024	-2.330978
-0.109035	-2.400657	-2.331359
-0.108203	-2.40029	-2.33174
-0.107372	-2.399923	-2.332121
-0.10654	-2.399555	-2.332502
-0.105709	-2.399188	-2.332883
-0.104877	-2.398821	-2.333265
-0.104046	-2.398453	-2.333646
-0.103214	-2.398086	-2.334027
-0.102383	-2.397719	-2.334408
-0.101551	-2.397352	-2.334789
-0.10072	-2.396985	-2.33517
-0.099888	-2.396924	-2.335387
-0.099057	-2.398844	-2.334541
-0.098225	-2.400764	-2.333696
-0.097394	-2.402683	-2.33285
-0.096562	-2.404602	-2.332005
-0.095731	-2.406522	-2.33116
-0.094899	-2.408441	-2.330314
-0.094068	-2.410361	-2.329469
-0.093236	-2.41228	-2.328624
-0.092405	-2.414199	-2.327778
-0.091573	-2.416119	-2.326933
-0.090742	-2.418038	-2.326087
-0.08991	-2.419719	-2.325379
-0.089079	-2.419427	-2.325802
-0.088247	-2.419137	-2.326224
-0.087416	-2.418845	-2.326647
-0.086584	-2.418554	-2.32707
-0.085753	-2.418263	-2.327492
-0.084921	-2.417972	-2.327915
-0.08409	-2.417681	-2.328338
-0.083258	-2.41739	-2.328761
-0.082427	-2.417099	-2.329183
-0.081595	-2.416808	-2.329606
-0.080764	-2.416517	-2.330029
-0.079932	-2.416228	-2.330421
-0.0791	-2.415958	-2.330477
-0.078269	-2.415687	-2.330532
-0.077438	-2.415417	-2.330588
-0.076606	-2.415147	-2.330643
-0.075774	-2.414877	-2.330698
-0.074943	-2.414607	-2.330754
-0.074111	-2.414336	-2.330809
-0.07328	-2.414066	-2.330865
-0.072448	-2.413796	-2.33092
-0.071617	-2.413526	-2.330976
-0.070785	-2.413255	-2.331031
-0.069954	-2.413034	-2.331066
-0.069122	-2.413644	-2.330747
-0.068291	-2.414253	-2.330428
-0.067459	-2.414863	-2.330109
-0.066628	-2.415473	-2.329791
-0.065796	-2.416083	-2.329472
-0.064965	-2.416692	-2.329153
-0.064133	-2.417302	-2.328834
-0.063302	-2.417912	-2.328516
-0.06247	-2.418522	-2.328197
-0.061639	-2.419132	-2.327878
-0.060807	-2.419741	-2.327559
-0.059976	-2.420281	-2.327251
-0.059144	-2.418494	-2.327293
-0.058313	-2.416706	-2.327334
-0.057481	-2.414918	-2.327376
-0.05665	-2.41313	-2.327418
-0.055818	-2.411342	-2.327459
-0.054987	-2.409555	-2.327501
-0.054155	-2.407767	-2.327542
-0.053324	-2.405979	-2.327584
-0.052492	-2.404191	-2.327626
-0.051661	-2.402404	-2.327667
-0.050829	-2.400616	-2.327708
-0.049998	-2.398833	-2.32775
-0.049166	-2.398555	-2.327889
-0.048335	-2.398278	-2.328027
-0.047503	-2.398001	-2.328166
-0.046672	-2.397724	-2.328305
-0.04584	-2.397447	-2.328443
-0.045009	-2.397169	-2.328582
-0.044177	-2.396892	-2.328721
-0.043346	-2.396615	-2.328859
-0.042514	-2.396338	-2.328998
-0.041682	-2.396061	-2.329136
-0.040851	-2.395784	-2.329275
-0.04002	-2.395506	-2.329413
-0.039188	-2.395926	-2.329254
-0.038356	-2.396363	-2.329088
-0.037525	-2.396799	-2.328922
-0.036693	-2.397236	-2.328755
-0.035862	-2.397672	-2.328589
-0.03503	-2.398109	-2.328423
-0.034199	-2.398546	-2.328256
-0.033367	-2.398982	-2.32809
-0.032536	-2.399419	-2.327924
-0.031704	-2.399855	-2.327758
-0.030873	-2.400292	-2.327591
-0.030041	-2.400728	-2.327425
-0.02921	-2.400658	-2.327509
-0.028378	-2.400561	-2.327606
-0.027547	-2.400464	-2.327703
-0.026715	-2.400367	-2.3278
-0.025884	-2.40027	-2.327897
-0.025052	-2.400173	-2.327994
-0.024221	-2.400076	-2.328091
-0.023389	-2.399979	-2.328188
-0.022558	-2.399882	-2.328285
-0.021726	-2.399785	-2.328382
-0.020895	-2.399688	-2.328479
-0.020063	-2.399591	-2.328576
-0.019232	-2.399705	-2.299121
-0.0184	-2.399837	-2.26724
-0.017569	-2.399968	-2.235359
-0.016737	-2.4001	-2.203475
-0.015906	-2.400232	-2.171594
-0.015074	-2.400363	-2.139713
-0.014243	-2.400495	-2.107833
-0.013411	-2.400627	-2.075948
-0.01258	-2.400758	-2.044067
-0.011748	-2.40089	-2.012187
-0.010917	-2.401021	-1.980306
-0.010085	-2.401153	-1.948426
-0.009254	-2.236902	-1.799959
-0.008422	-2.053964	-1.638244
-0.007591	-1.871025	-1.476529
-0.006759	-1.688087	-1.314814
-0.005927	-1.505122	-1.153076
-0.005096	-1.322184	-0.991361
-0.004264	-1.139245	-0.829646
-0.003433	-0.956307	-0.66793
-0.002602	-0.773368	-0.506215
-0.00177	-0.590403	-0.344477
-0.000938	-0.407465	-0.182762
-0.000107	-0.224526	-0.021047
0.000725	-0.187282	-0.000636
0.001556	-0.171537	-0.00108
0.002388	-0.155794	-0.001523
0.003219	-0.140051	-0.001967
0.004051	-0.124308	-0.00241
0.004882	-0.108566	-0.002854
0.005714	-0.09282	-0.003297
0.006545	-0.077078	-0.003741
0.007377	-0.061335	-0.004184
0.008208	-0.045592	-0.004628
0.00904	-0.029847	-0.005071
0.009871	-0.014104	-0.005515
0.010703	-0.013154	-0.006028
0.011534	-0.014914	-0.006555
0.012366	-0.016674	-0.007082
0.013197	-0.018434	-0.007608
0.014029	-0.020194	-0.008135
0.01486	-0.021954	-0.008662
0.015692	-0.023714	-0.009188
0.016523	-0.025474	-0.009715
0.017355	-0.027234	-0.010241
0.018186	-0.028994	-0.010768
0.019018	-0.030754	-0.011295
0.019849	-0.032515	-0.011821
0.020681	-0.03428	-0.012461
0.021512	-0.036047	-0.013127
0.022344	-0.037814	-0.013792
0.023175	-0.039581	-0.014457
0.024007	-0.041348	-0.015122
0.024838	-0.043115	-0.015787
0.02567	-0.044882	-0.016453
0.026501	-0.046649	-0.017118
0.027333	-0.048416	-0.017783
0.028165	-0.050183	-0.018448
0.028996	-0.05195	-0.019113
0.029827	-0.053717	-0.019779
0.030659	-0.055731	-0.020433
0.031491	-0.05781	-0.021084
0.032322	-0.059889	-0.021736
0.033154	-0.061967	-0.022387
0.033985	-0.064046	-0.023038
0.034817	-0.066125	-0.02369
0.035648	-0.068204	-0.024341
0.03648	-0.070282	-0.024992
0.037311	-0.072361	-0.025644
0.038143	-0.07444	-0.026295
0.038974	-0.076519	-0.026946
0.039806	-0.078598	-0.027598
0.040637	-0.079816	-0.02835
0.041469	-0.080772	-0.029133
0.0423	-0.081729	-0.029916
0.043132	-0.082685	-0.030699
0.043963	-0.083641	-0.031482
0.044795	-0.084597	-0.032265
0.045626	-0.085553	-0.033048
0.046458	-0.08651	-0.033831
0.047289	-0.087466	-0.034614
0.048121	-0.088422	-0.035397
0.048952	-0.089378	-0.03618
0.049784	-0.090335	-0.036963
0.050615	-0.090158	-0.037859
0.051447	-0.089583	-0.038794
0.052278	-0.089007	-0.03973
0.05311	-0.088432	-0.040665
0.053941	-0.087857	-0.041601
0.054773	-0.087282	-0.042536
0.055604	-0.086707	-0.043472
0.056436	-0.086132	-0.044407
0.057267	-0.085557	-0.045343
0.058099	-0.084982	-0.046278
0.05893	-0.084406	-0.047213
0.059762	-0.083831	-0.048149
0.060593	-0.083048	-0.048837
0.061425	-0.082182	-0.049426
0.062256	-0.081316	-0.050015
0.063088	-0.08045	-0.050604
0.063919	-0.079584	-0.051193
0.064751	-0.078718	-0.051782
0.065583	-0.077851	-0.052371
0.066414	-0.076985	-0.05296
0.067245	-0.076119	-0.053549
0.068077	-0.075253	-0.054138
0.068909	-0.074387	-0.054727
0.06974	-0.073521	-0.055316
0.070572	-0.072764	-0.05549
0.071403	-0.072057	-0.055477
0.072235	-0.071351	-0.055463
0.073066	-0.070644	-0.055449
0.073898	-0.069937	-0.055435
0.074729	-0.06923	-0.055421
0.075561	-0.068523	-0.055407
0.076392	-0.067817	-0.055393
0.077224	-0.06711	-0.05538
0.078055	-0.066403	-0.055366
0.078887	-0.065696	-0.055352
0.079718	-0.064989	-0.055338
0.08055	-0.064145	-0.055553
0.081381	-0.063231	-0.055886
0.082213	-0.062316	-0.056218
0.083044	-0.061401	-0.056551
0.083876	-0.060487	-0.056884
0.084707	-0.059572	-0.057216
0.085539	-0.058657	-0.057549
0.08637	-0.057743	-0.057882
0.087202	-0.056828	-0.058214
0.088033	-0.055913	-0.058547
0.088865	-0.054999	-0.058879
0.089696	-0.054084	-0.059212
0.090528	-0.053248	-0.059263
0.091359	-0.052459	-0.059152
0.092191	-0.051669	-0.059041
0.093022	-0.050879	-0.05893
0.093854	-0.050089	-0.058819
0.094685	-0.049299	-0.058709
0.095517	-0.048509	-0.058598
0.096348	-0.047719	-0.058487
0.09718	-0.046929	-0.058376
0.098011	-0.046139	-0.058265
0.098843	-0.045349	-0.058154
0.099674	-0.044559	-0.058043
0.100506	-0.043326	-0.057583
0.101338	-0.041809	-0.056896
0.102169	-0.040291	-0.05621
0.103001	-0.038774	-0.055524
0.103832	-0.037256	-0.054839
0.104663	-0.035739	-0.054153
0.105495	-0.034221	-0.053466
0.106327	-0.032704	-0.05278
0.107158	-0.031186	-0.052095
0.10799	-0.029669	-0.051409
0.108821	-0.028151	-0.050722
0.109653	-0.026634	-0.050036
0.110484	-0.026226	-0.049322
0.111316	-0.026614	-0.048588
0.112147	-0.027002	-0.047853
0.112979	-0.02739	-0.047119
0.11381	-0.027778	-0.046384
0.114642	-0.028166	-0.04565
0.115473	-0.028554	-0.044915
0.116305	-0.028942	-0.044181
0.117136	-0.02933	-0.043446
0.117968	-0.029718	-0.042712
0.118799	-0.030106	-0.041977
0.119631	-0.030494	-0.041243
0.120462	-0.03022	-0.040454
0.121294	-0.029416	-0.039623
0.122125	-0.028612	-0.038791
0.122957	-0.027808	-0.03796
0.123788	-0.027005	-0.037128
0.12462	-0.026201	-0.036297
0.125451	-0.025397	-0.035465
0.126283	-0.024593	-0.034634
0.127114	-0.023789	-0.033802
0.127946	-0.022986	-0.032971
0.128777	-0.022182	-0.032139
0.129609	-0.021378	-0.031308
0.13044	-0.021117	-0.03063
0.131272	-0.021339	-0.03009
0.132103	-0.021561	-0.029549
0.132935	-0.021783	-0.029009
0.133766	-0.022004	-0.028468
0.134598	-0.022226	-0.027928
0.13543	-0.022448	-0.027387
0.136261	-0.02267	-0.026847
0.137092	-0.022891	-0.026307
0.137924	-0.023113	-0.025766
0.138756	-0.023335	-0.025226
0.139587	-0.023557	-0.024685
0.140419	-0.02464	-0.024445
0.14125	-0.026573	-0.0245
0.142082	-0.028506	-0.024555
0.142913	-0.03044	-0.024611
0.143745	-0.032373	-0.024666
0.144576	-0.034306	-0.024722
0.145408	-0.03624	-0.024777
0.146239	-0.038173	-0.024833
0.147071	-0.040106	-0.024888
0.147902	-0.042039	-0.024943
0.148734	-0.043972	-0.024999
0.149565	-0.045906	-0.025054
0.150397	-0.046784	-0.025338
0.151228	-0.046507	-0.025871
0.15206	-0.04623	-0.026405
0.152891	-0.045953	-0.026939
0.153723	-0.045676	-0.027472
0.154554	-0.045399	-0.028006
0.155386	-0.045121	-0.028539
0.156217	-0.044844	-0.029073
0.157049	-0.044567	-0.029606
0.15788	-0.04429	-0.03014
0.158712	-0.044013	-0.030673
0.159543	-0.043736	-0.031207
0.160375	-0.043652	-0.031762
0.161206	-0.043805	-0.032344
0.162038	-0.043957	-0.032927
0.162869	-0.044109	-0.033509
0.163701	-0.044262	-0.034091
0.164532	-0.044414	-0.034673
0.165364	-0.044567	-0.035255
0.166195	-0.044719	-0.035837
0.167027	-0.044872	-0.036419
0.167858	-0.045024	-0.037001
0.16869	-0.045177	-0.037583
0.169521	-0.045329	-0.038165
0.170353	-0.045246	-0.03845
0.171184	-0.044844	-0.038332
0.172016	-0.044442	-0.038214
0.172848	-0.04404	-0.038097
0.173679	-0.043638	-0.037979
0.17451	-0.043237	-0.037861
0.175342	-0.042835	-0.037743
0.176174	-0.042433	-0.037625
0.177005	-0.042031	-0.037508
0.177837	-0.041629	-0.03739
0.178668	-0.041227	-0.037272
0.1795	-0.040825	-0.037154
0.180331	-0.040172	-0.037058
0.181163	-0.03914	-0.036996
0.181994	-0.038107	-0.036934
0.182826	-0.037075	-0.036871
0.183657	-0.036042	-0.036809
0.184489	-0.03501	-0.036747
0.18532	-0.033977	-0.036684
0.186152	-0.032945	-0.036622
0.186983	-0.031912	-0.03656
0.187815	-0.03088	-0.036497
0.188646	-0.029848	-0.036435
0.189478	-0.028815	-0.036373
0.190309	-0.028043	-0.036308
0.191141	-0.02771	-0.036238
0.191972	-0.027378	-0.036169
0.192804	-0.027045	-0.0361
0.193635	-0.026713	-0.03603
0.194467	-0.02638	-0.035961
0.195298	-0.026047	-0.035892
0.19613	-0.025715	-0.035823
0.196961	-0.025382	-0.035753
0.197793	-0.025049	-0.035684
0.198624	-0.024717	-0.035615
0.199456	-0.024384	-0.035545
0.200287	-0.024109	-0.035713
0.201119	-0.023943	-0.03633
0.20195	-0.023777	-0.036947
0.202782	-0.02361	-0.037563
0.203613	-0.023444	-0.03818
0.204445	-0.023278	-0.038797
0.205276	-0.023111	-0.039413
0.206108	-0.022945	-0.04003
0.206939	-0.022779	-0.040647
0.207771	-0.022612	-0.041264
0.208603	-0.022446	-0.04188
0.209434	-0.02228	-0.042497
0.210266	-0.02222	-0.043123
0.211097	-0.022386	-0.043767
0.211929	-0.022552	-0.044411
0.21276	-0.022719	-0.045056
0.213592	-0.022885	-0.0457
0.214423	-0.023051	-0.046345
0.215255	-0.023218	-0.046989
0.216086	-0.023384	-0.047633
0.216918	-0.02355	-0.048278
0.217749	-0.023717	-0.048922
0.218581	-0.023883	-0.049567
0.219412	-0.024049	-0.050211
0.220244	-0.024439	-0.050951
0.221075	-0.025367	-0.051921
0.221907	-0.026296	-0.052891
0.222738	-0.027224	-0.053861
0.22357	-0.028153	-0.054831
0.224401	-0.029081	-0.055802
0.225233	-0.03001	-0.056772
0.226064	-0.030938	-0.057742
0.226896	-0.031867	-0.058712
0.227727	-0.032796	-0.059682
0.228559	-0.033724	-0.060652
0.22939	-0.034653	-0.061622
0.230222	-0.035509	-0.062344
0.231053	-0.036167	-0.062386
0.231885	-0.036826	-0.062428
0.232716	-0.037484	-0.062469
0.233548	-0.038142	-0.062511
0.234379	-0.0388	-0.062552
0.235211	-0.039459	-0.062594
0.236042	-0.040117	-0.062635
0.236874	-0.040775	-0.062677
0.237705	-0.041433	-0.062719
0.238537	-0.042092	-0.06276
0.239368	-0.04275	-0.062802
0.2402	-0.04333	-0.062777
0.241031	-0.043663	-0.062541
0.241863	-0.043995	-0.062305
0.242694	-0.044328	-0.06207
0.243526	-0.04466	-0.061834
0.244357	-0.044993	-0.061599
0.245189	-0.045326	-0.061363
0.246021	-0.045658	-0.061127
0.246852	-0.045991	-0.060892
0.247684	-0.046323	-0.060656
0.248515	-0.046656	-0.060421
0.249347	-0.046989	-0.060185
0.250178	-0.047167	-0.059733
0.25101	-0.046779	-0.058486
0.251841	-0.046391	-0.057238
0.252673	-0.046003	-0.055991
0.253504	-0.045615	-0.054744
0.254336	-0.045227	-0.053497
0.255167	-0.044839	-0.052249
0.255999	-0.044451	-0.051002
0.25683	-0.044063	-0.049755
0.257662	-0.043675	-0.048507
0.258493	-0.043287	-0.04726
0.259325	-0.042898	-0.046013
0.260156	-0.042518	-0.044695
0.260988	-0.042172	-0.043074
0.261819	-0.041825	-0.041452
0.262651	-0.041479	-0.039831
0.263482	-0.041132	-0.03821
0.264314	-0.040786	-0.036588
0.265145	-0.040439	-0.034967
0.265977	-0.040093	-0.033345
0.266808	-0.039747	-0.031724
0.26764	-0.0394	-0.030102
0.268471	-0.039054	-0.028481
0.269303	-0.038707	-0.026859
0.270134	-0.03807	-0.02532
0.270966	-0.035922	-0.024204
0.271797	-0.033773	-0.023088
0.272629	-0.031625	-0.021973
0.27346	-0.029477	-0.020857
0.274292	-0.027329	-0.019742
0.275123	-0.025181	-0.018626
0.275955	-0.023033	-0.01751
0.276786	-0.020885	-0.016395
0.277618	-0.018737	-0.015279
0.27845	-0.016589	-0.014164
0.279281	-0.014441	-0.013048
0.280113	-0.012379	-0.011825
0.280944	-0.010868	-0.009912
0.281775	-0.009358	-0.008
0.282607	-0.007847	-0.006087
0.283439	-0.006337	-0.004175
0.28427	-0.004826	-0.002262
0.285102	-0.003315	-0.00035
0.285933	-0.001805	0.001563
0.286765	-0.000294	0.003475
0.287596	0.001216	0.005388
0.288428	0.002727	0.0073
0.289259	0.004237	0.009213
0.290091	0.005811	0.011137
0.290922	0.007897	0.013161
0.291754	0.009982	0.015184
0.292585	0.012068	0.017207
0.293417	0.014154	0.019231
0.294248	0.016239	0.021254
0.29508	0.018325	0.023277
0.295911	0.020411	0.025301
0.296743	0.022496	0.027324
0.297574	0.024582	0.029348
0.298406	0.026668	0.031371
0.299237	0.028754	0.033394
0.300069	0.031015	0.035485
0.3009	0.035221	0.038326
0.301732	0.039427	0.041167
0.302563	0.043633	0.044008
0.303395	0.047839	0.046849
0.304226	0.052045	0.04969
0.305058	0.056251	0.052531
0.305889	0.060457	0.055372
0.306721	0.064663	0.058213
0.307552	0.068869	0.061054
0.308384	0.073076	0.063895
0.309215	0.077282	0.066736
0.310047	0.081409	0.069581
0.310878	0.084229	0.072499
0.31171	0.08705	0.075416
0.312541	0.08987	0.078333
0.313373	0.09269	0.08125
0.314204	0.09551	0.084168
0.315036	0.09833	0.087085
0.315868	0.101151	0.090002
0.316699	0.103971	0.092919
0.317531	0.106791	0.095836
0.318362	0.109611	0.098754
0.319194	0.112432	0.101671
0.320025	0.115249	0.104576
0.320857	0.117965	0.107091
0.321688	0.120681	0.109607
0.32252	0.123397	0.112122
0.323351	0.126114	0.114637
0.324183	0.12883	0.117153
0.325014	0.131546	0.119668
0.325846	0.134263	0.122183
0.326677	0.136979	0.124699
0.327509	0.139695	0.127214
0.32834	0.142411	0.129729
0.329172	0.145128	0.132244
0.330003	0.147839	0.134761
0.330835	0.14919	0.137491
0.331666	0.150541	0.140221
0.332498	0.151892	0.142951
0.333329	0.153243	0.145681
0.334161	0.154595	0.148412
0.334992	0.155946	0.151142
0.335824	0.157297	0.153872
0.336655	0.158648	0.156602
0.337487	0.16	0.159332
0.338318	0.161351	0.162062
0.33915	0.162702	0.164792
0.339981	0.164053	0.167522
0.340813	0.163934	0.168911
0.341644	0.163782	0.170269
0.342476	0.163629	0.171627
0.343307	0.163477	0.172986
0.344139	0.163325	0.174344
0.34497	0.163172	0.175702
0.345802	0.16302	0.17706
0.346633	0.162867	0.178418
0.347465	0.162715	0.179776
0.348296	0.162562	0.181134
0.349128	0.16241	0.182493
0.349959	0.162257	0.183851
0.350791	0.162441	0.183983
0.351622	0.162642	0.184052
0.352454	0.162843	0.184121
0.353286	0.163044	0.18419
0.354117	0.163245	0.18426
0.354949	0.163446	0.184329
0.35578	0.163647	0.184398
0.356612	0.163848	0.184468
0.357443	0.164049	0.184537
0.358275	0.16425	0.184606
0.359106	0.164451	0.184676
0.359938	0.164652	0.184745
0.360769	0.164282	0.18493
0.361601	0.163866	0.185124
0.362432	0.163451	0.185318
0.363264	0.163035	0.185512
0.364095	0.162619	0.185706
0.364927	0.162203	0.1859
0.365758	0.161788	0.186094
0.36659	0.161372	0.186288
0.367421	0.160956	0.186482
0.368253	0.16054	0.186676
0.369084	0.160124	0.18687
0.369916	0.159709	0.187064
0.370747	0.159679	0.18684
0.371579	0.159693	0.18657
0.37241	0.159707	0.1863
0.373242	0.159721	0.18603
0.374073	0.159735	0.185759
0.374905	0.159748	0.185489
0.375736	0.159762	0.185219
0.376568	0.159776	0.184949
0.377399	0.15979	0.184679
0.378231	0.159804	0.184408
0.379062	0.159818	0.184138
0.379894	0.159832	0.183868
0.380725	0.159833	0.183126
0.381557	0.159833	0.182315
0.382388	0.159833	0.181505
0.38322	0.159833	0.180694
0.384051	0.159833	0.179883
0.384883	0.159833	0.179072
0.385715	0.159833	0.178262
0.386546	0.159833	0.177451
0.387378	0.159833	0.17664
0.388209	0.159833	0.17583
0.38904	0.159833	0.175019
0.389872	0.159833	0.174208
0.390704	0.159534	0.174025
0.391535	0.159181	0.173955
0.392367	0.158828	0.173886
0.393198	0.158474	0.173817
0.39403	0.158121	0.173748
0.394861	0.157767	0.173678
0.395693	0.157414	0.173609
0.396524	0.157061	0.17354
0.397356	0.156707	0.17347
0.398187	0.156354	0.173401
0.399019	0.156	0.173332
0.39985	0.155647	0.173262
0.400682	0.15547	0.173528
0.401513	0.155331	0.173868
0.402345	0.155193	0.174207
0.403176	0.155054	0.174547
0.404008	0.154915	0.174887
0.404839	0.154777	0.175226
0.405671	0.154638	0.175566
0.406502	0.1545	0.175905
0.407334	0.154361	0.176245
0.408165	0.154222	0.176584
0.408997	0.154084	0.176924
0.409828	0.153945	0.177263
0.41066	0.153603	0.17697
0.411491	0.153208	0.176513
0.412323	0.152813	0.176056
0.413154	0.152418	0.175598
0.413986	0.152023	0.175141
0.414817	0.151628	0.174684
0.415649	0.151233	0.174226
0.41648	0.150838	0.173769
0.417312	0.150443	0.173312
0.418143	0.150049	0.172854
0.418975	0.149654	0.172397
0.419806	0.149259	0.17194
0.420638	0.148571	0.172094
0.421469	0.147795	0.172433
0.422301	0.147019	0.172773
0.423133	0.146243	0.173112
0.423964	0.145467	0.173452
0.424796	0.144691	0.173792
0.425627	0.143915	0.174131
0.426459	0.143139	0.174471
0.42729	0.142363	0.17481
0.428122	0.141586	0.17515
0.428953	0.14081	0.175489
0.429785	0.140034	0.175829
0.430616	0.138924	0.176132
0.431448	0.137698	0.176423
0.432279	0.136472	0.176714
0.433111	0.135245	0.177005
0.433942	0.134019	0.177296
0.434774	0.132792	0.177587
0.435605	0.131566	0.177878
0.436437	0.130339	0.17817
0.437268	0.129113	0.178461
0.4381	0.127886	0.178752
0.438931	0.12666	0.179043
0.439763	0.125433	0.179334
0.440594	0.124791	0.179521
0.441426	0.124382	0.179666
0.442257	0.123973	0.179812
0.443089	0.123565	0.179957
0.44392	0.123156	0.180103
0.444752	0.122747	0.180248
0.445583	0.122338	0.180394
0.446415	0.121929	0.180539
0.447246	0.121521	0.180685
0.448078	0.121112	0.18083
0.448909	0.120703	0.180976
0.449741	0.120294	0.181121
0.450572	0.12021	0.181563
0.451404	0.120272	0.182138
0.452235	0.120334	0.182713
0.453067	0.120397	0.183288
0.453898	0.120459	0.183863
0.45473	0.120521	0.184438
0.455561	0.120584	0.185013
0.456393	0.120646	0.185589
0.457224	0.120709	0.186164
0.458056	0.120771	0.186739
0.458887	0.120833	0.187314
0.459719	0.120896	0.187889
0.460551	0.121242	0.187946
0.461382	0.121734	0.187738
0.462214	0.122226	0.18753
0.463045	0.122718	0.187322
0.463877	0.12321	0.187114
0.464708	0.123702	0.186906
0.46554	0.124194	0.186698
0.466371	0.124686	0.186491
0.467203	0.125178	0.186283
0.468034	0.12567	0.186075
0.468866	0.126162	0.185867
0.469697	0.126654	0.185659
0.470529	0.127199	0.185248
0.47136	0.127774	0.184722
[truncated: 34,141 more rows]
