# Supplementary material for: Structural basis for higher-order DNA binding by a bacterial transcriptional regulator
Source: PLoS Genet. 2025 Jun 27;21(6):e1011749. doi: 10.1371/journal.pgen.1011749 (PMC12204516; doi:10.1371/journal.pgen.1011749)
Supplement: S1 Appendix — (ZIP) [file pgen.1011749.s012.zip › Raw data files/Figure S3/FigureS3C_Superdex200inc_DNAS3.csv]

ml	mAU_280	mAU_260
-1.49	0.339	0.489
-1.489169	-0.221386	-0.222377
-1.488337	-0.205148	-0.203857
-1.487505	-0.188909	-0.185337
-1.486674	-0.17267	-0.166816
-1.485843	-0.156431	-0.148296
-1.485011	-0.140193	-0.129776
-1.484179	-0.123954	-0.111255
-1.483348	-0.107715	-0.092735
-1.482516	-0.091476	-0.074215
-1.481685	-0.075238	-0.055694
-1.480853	-0.058999	-0.037174
-1.480022	-0.04276	-0.018654
-1.47919	-0.045437	-0.018261
-1.478359	-0.048624	-0.018358
-1.477527	-0.051812	-0.018455
-1.476696	-0.054999	-0.018552
-1.475864	-0.058187	-0.018649
-1.475033	-0.061374	-0.018746
-1.474201	-0.064562	-0.018843
-1.47337	-0.067749	-0.01894
-1.472538	-0.070937	-0.019037
-1.471707	-0.074124	-0.019134
-1.470875	-0.077312	-0.019231
-1.470044	-0.080499	-0.019328
-1.469212	-0.084474	-0.018427
-1.468381	-0.088493	-0.017471
-1.467549	-0.092512	-0.016515
-1.466718	-0.096531	-0.015559
-1.465886	-0.10055	-0.014602
-1.465055	-0.104569	-0.013646
-1.464223	-0.108588	-0.01269
-1.463392	-0.112607	-0.011734
-1.46256	-0.116626	-0.010777
-1.461729	-0.120645	-0.009821
-1.460897	-0.124664	-0.008865
-1.460066	-0.128683	-0.007909
-1.459234	-0.131885	-0.005925
-1.458403	-0.135017	-0.003853
-1.457571	-0.138149	-0.001781
-1.45674	-0.141281	0.000291
-1.455908	-0.144413	0.002363
-1.455077	-0.147545	0.004434
-1.454245	-0.150677	0.006506
-1.453414	-0.153809	0.008578
-1.452582	-0.156941	0.01065
-1.451751	-0.160073	0.012722
-1.450919	-0.163205	0.014794
-1.450087	-0.166337	0.016865
-1.449256	-0.167491	0.021238
-1.448425	-0.168413	0.02588
-1.447593	-0.169335	0.030523
-1.446761	-0.170256	0.035166
-1.44593	-0.171178	0.039808
-1.445098	-0.172099	0.044451
-1.444267	-0.173021	0.049093
-1.443435	-0.173942	0.053736
-1.442604	-0.174864	0.058379
-1.441772	-0.175786	0.063021
-1.440941	-0.176707	0.067664
-1.440109	-0.177629	0.072306
-1.439278	-0.176306	0.077683
-1.438446	-0.174643	0.083171
-1.437615	-0.17298	0.088659
-1.436783	-0.171317	0.094147
-1.435952	-0.169653	0.099635
-1.43512	-0.16799	0.105123
-1.434289	-0.166327	0.110611
-1.433457	-0.164664	0.116099
-1.432626	-0.163001	0.121587
-1.431794	-0.161338	0.127075
-1.430963	-0.159675	0.132563
-1.430131	-0.158012	0.138051
-1.4293	-0.148167	0.170859
-1.428468	-0.136789	0.208782
-1.427637	-0.125411	0.246706
-1.426805	-0.114033	0.28463
-1.425974	-0.102656	0.322554
-1.425142	-0.091278	0.360478
-1.424311	-0.0799	0.398402
-1.423479	-0.068522	0.436325
-1.422648	-0.057144	0.474249
-1.421816	-0.045766	0.512173
-1.420985	-0.034388	0.550097
-1.420153	-0.02301	0.588021
-1.419322	0.074801	0.735057
-1.41849	0.192107	0.906702
-1.417658	0.309412	1.078346
-1.416827	0.426718	1.249992
-1.415996	0.544024	1.421637
-1.415164	0.661329	1.593281
-1.414332	0.778634	1.764926
-1.413501	0.895939	1.93657
-1.412669	1.013245	2.108216
-1.411838	1.130551	2.279861
-1.411006	1.247856	2.451505
-1.410175	1.365162	2.62315
-1.409343	1.519851	2.774417
-1.408512	1.684498	2.920258
-1.40768	1.849144	3.066098
-1.406849	2.01379	3.211937
-1.406017	2.178436	3.357778
-1.405186	2.343082	3.503618
-1.404354	2.507728	3.649458
-1.403523	2.672375	3.795299
-1.402691	2.83702	3.941138
-1.40186	3.001667	4.086979
-1.401028	3.166312	4.232818
-1.400197	3.330959	4.378659
-1.399365	3.428585	4.454088
-1.398534	3.505437	4.507692
-1.397702	3.58229	4.561297
-1.396871	3.659142	4.614902
-1.396039	3.735995	4.668507
-1.395208	3.812847	4.722112
-1.394376	3.889699	4.775716
-1.393545	3.966552	4.829321
-1.392713	4.043404	4.882926
-1.391882	4.120257	4.936531
-1.39105	4.19711	4.990136
-1.390219	4.273962	5.04374
-1.389387	4.58921	5.365942
-1.388556	4.989484	5.78394
-1.387724	5.389761	6.201943
-1.386893	5.790039	6.619946
-1.386061	6.190312	7.037944
-1.38523	6.59059	7.455947
-1.384398	6.990863	7.873945
-1.383567	7.39114	8.291948
-1.382735	7.791418	8.70995
-1.381904	8.191691	9.127949
-1.381072	8.591969	9.545952
-1.38024	8.992243	9.96395
-1.379409	13.091352	17.850124
-1.378578	18.695333	28.774725
-1.377746	24.299263	39.699226
-1.376914	29.903242	50.623829
-1.376083	35.507172	61.548332
-1.375251	41.111153	72.472931
-1.37442	46.715134	83.39753
-1.373588	52.319061	94.322037
-1.372757	57.923042	105.246635
-1.371925	63.526974	116.171135
-1.371094	69.130951	127.095741
-1.370262	74.734932	138.02034
-1.369431	77.78653	143.685989
-1.368599	79.661858	146.928024
-1.367768	81.53717	150.170029
-1.366936	83.412498	153.412064
-1.366105	85.287827	156.654099
-1.365273	87.163139	159.896103
-1.364442	89.038467	163.138138
-1.36361	90.913803	166.380173
-1.362779	92.789131	169.622208
-1.361947	94.664421	172.864182
-1.361116	96.539757	176.106216
-1.360284	98.415085	179.348251
-1.359453	98.985222	180.386215
-1.358621	98.877693	180.2798
-1.35779	98.770164	180.173386
-1.356958	98.662636	180.066971
-1.356127	98.555107	179.960556
-1.355295	98.447578	179.854141
-1.354464	98.34005	179.747726
-1.353632	98.232521	179.641327
-1.352801	98.124992	179.534912
-1.351969	98.017464	179.428497
-1.351138	97.909935	179.322083
-1.350306	97.802406	179.215668
-1.349475	97.697624	179.132355
-1.348643	97.594429	179.062485
-1.347812	97.491241	178.99263
-1.34698	97.388054	178.922775
-1.346149	97.284859	178.852905
-1.345317	97.181671	178.783051
-1.344486	97.078484	178.713181
-1.343654	96.975288	178.643326
-1.342822	96.872101	178.573471
-1.341991	96.768906	178.503601
-1.34116	96.665718	178.433746
-1.340328	96.562531	178.363876
-1.339496	93.940277	173.498383
-1.338665	89.677765	165.510223
-1.337833	85.415253	157.522064
-1.337002	81.152817	149.534058
-1.33617	76.890297	141.545914
-1.335339	72.627785	133.557755
-1.334507	68.365273	125.569603
-1.333676	64.102753	117.581444
-1.332844	59.840317	109.593437
-1.332013	55.577805	101.605286
-1.331181	51.315289	93.617126
-1.33035	47.052776	85.628975
-1.329518	43.062366	78.245415
-1.328687	39.269581	71.300919
-1.327855	35.476727	64.3563
-1.327024	31.683872	57.411682
-1.326192	27.891016	50.467064
-1.325361	24.098162	43.522446
-1.324529	20.305374	36.57795
-1.323698	16.51252	29.633329
-1.322866	12.719666	22.688711
-1.322035	8.92681	15.744091
-1.321203	5.133955	8.799472
-1.320372	1.341169	1.854977
-1.31954	-0.363236	-1.228629
-1.318709	-0.379935	-1.192098
-1.317877	-0.396635	-1.155567
-1.317046	-0.413335	-1.119036
-1.316214	-0.430034	-1.082505
-1.315383	-0.446734	-1.045974
-1.314551	-0.463433	-1.009443
-1.31372	-0.480133	-0.972912
-1.312888	-0.496832	-0.93638
-1.312057	-0.513532	-0.89985
-1.311225	-0.530231	-0.863319
-1.310394	-0.546931	-0.826788
-1.309562	-0.530855	-0.775448
-1.308731	-0.485337	-0.710804
-1.307899	-0.439819	-0.646162
-1.307067	-0.394301	-0.581519
-1.306236	-0.348782	-0.516875
-1.305404	-0.303264	-0.452232
-1.304573	-0.257745	-0.387588
-1.303742	-0.212227	-0.322946
-1.30291	-0.166709	-0.258303
-1.302078	-0.12119	-0.193659
-1.301247	-0.075672	-0.129016
-1.300415	-0.030153	-0.064373
-1.299584	0.01654	0.002146
-1.298752	0.064408	0.070538
-1.297921	0.112275	0.13893
-1.297089	0.160143	0.207322
-1.296258	0.20801	0.275714
-1.295426	0.255877	0.344105
-1.294595	0.303744	0.412497
-1.293763	0.351612	0.480889
-1.292932	0.399479	0.549281
-1.2921	0.447347	0.617673
-1.291269	0.495214	0.686064
-1.290437	0.543081	0.754456
-1.289606	0.585698	0.814617
-1.288774	0.622492	0.865651
-1.287943	0.659287	0.916685
-1.287111	0.696081	0.967719
-1.28628	0.732875	1.018753
-1.285448	0.76967	1.069787
-1.284617	0.806464	1.120821
-1.283785	0.843259	1.171856
-1.282954	0.880053	1.222889
-1.282122	0.916847	1.273923
-1.281291	0.953642	1.324958
-1.280459	0.990437	1.375992
-1.279628	1.024239	1.422184
-1.278796	1.054353	1.462408
-1.277965	1.084468	1.502632
-1.277133	1.114583	1.542857
-1.276302	1.144697	1.583081
-1.27547	1.174812	1.623306
-1.274639	1.204926	1.66353
-1.273807	1.235041	1.703754
-1.272975	1.265155	1.743979
-1.272144	1.29527	1.784203
-1.271313	1.325385	1.824428
-1.270481	1.355499	1.864651
-1.269649	1.382946	1.901329
-1.268818	1.406734	1.933142
-1.267986	1.430523	1.964954
-1.267155	1.454311	1.996766
-1.266323	1.478099	2.028578
-1.265492	1.501887	2.06039
-1.26466	1.525675	2.092203
-1.263829	1.549463	2.124015
-1.262997	1.573252	2.155828
-1.262166	1.597039	2.187639
-1.261334	1.620828	2.219452
-1.260503	1.644616	2.251264
-1.259671	1.667065	2.281054
-1.25884	1.687464	2.307753
-1.258008	1.707864	2.334451
-1.257177	1.728264	2.36115
-1.256345	1.748664	2.387848
-1.255514	1.769063	2.414547
-1.254682	1.789463	2.441246
-1.253851	1.809863	2.467944
-1.253019	1.830263	2.494642
-1.252188	1.850662	2.521341
-1.251356	1.871062	2.548039
-1.250525	1.891462	2.574738
-1.249693	1.910744	2.598639
-1.248862	1.928116	2.617756
-1.24803	1.945488	2.636874
-1.247199	1.962859	2.655992
-1.246367	1.980231	2.67511
-1.245536	1.997602	2.694228
-1.244704	2.014974	2.713346
-1.243873	2.032346	2.732463
-1.243041	2.049718	2.751581
-1.24221	2.067089	2.770699
-1.241378	2.084461	2.789817
-1.240547	2.101832	2.808935
-1.239715	2.118299	2.826613
-1.238884	2.133031	2.841532
-1.238052	2.147763	2.856451
-1.237221	2.162494	2.87137
-1.236389	2.177226	2.886288
-1.235557	2.191958	2.901207
-1.234726	2.206689	2.916126
-1.233895	2.221421	2.931044
-1.233063	2.236152	2.945963
-1.232231	2.250884	2.960882
-1.2314	2.265615	2.975801
-1.230568	2.280347	2.990719
-1.229737	2.29477	3.005496
-1.228905	2.308524	3.019964
-1.228074	2.322279	3.034432
-1.227242	2.336034	3.048901
-1.226411	2.349788	3.063368
-1.225579	2.363542	3.077837
-1.224748	2.377297	3.092305
-1.223916	2.391052	3.106773
-1.223085	2.404806	3.121242
-1.222253	2.418561	3.13571
-1.221422	2.432315	3.150178
-1.22059	2.44607	3.164647
-1.219759	2.458741	3.17748
-1.218927	2.46876	3.186315
-1.218096	2.47878	3.19515
-1.217264	2.4888	3.203984
-1.216433	2.49882	3.212819
-1.215601	2.508839	3.221654
-1.21477	2.518859	3.230489
-1.213938	2.528879	3.239324
-1.213107	2.538898	3.248159
-1.212275	2.548918	3.256994
-1.211444	2.558938	3.265828
-1.210612	2.568958	3.274663
-1.209781	2.576993	3.281492
-1.208949	2.579495	3.282725
-1.208118	2.581996	3.283959
-1.207286	2.584498	3.285192
-1.206455	2.586999	3.286426
-1.205623	2.589501	3.287659
-1.204792	2.592002	3.288893
-1.20396	2.594504	3.290126
-1.203129	2.597005	3.291359
-1.202297	2.599507	3.292593
-1.201466	2.602008	3.293826
-1.200634	2.60451	3.29506
-1.199803	2.605078	3.294638
-1.198971	2.599445	3.288908
-1.198139	2.593811	3.283177
-1.197308	2.588178	3.277447
-1.196476	2.582544	3.271716
-1.195645	2.576911	3.265986
-1.194813	2.571277	3.260255
-1.193982	2.565644	3.254525
-1.19315	2.56001	3.248795
-1.192319	2.554377	3.243064
-1.191487	2.548743	3.237334
-1.190656	2.54311	3.231603
-1.189824	2.536075	3.224104
-1.188993	2.523811	3.210003
-1.188161	2.511546	3.195902
-1.18733	2.499281	3.181801
-1.186498	2.487016	3.1677
-1.185667	2.474751	3.153598
-1.184835	2.462487	3.139498
-1.184004	2.450222	3.125397
-1.183172	2.437957	3.111295
-1.182341	2.425692	3.097194
-1.181509	2.413427	3.083093
-1.180678	2.401162	3.068992
-1.179846	2.388413	3.054487
-1.179015	2.373529	3.038203
-1.178183	2.358645	3.021919
-1.177352	2.34376	3.005636
-1.17652	2.328877	2.989352
-1.175689	2.313993	2.973069
-1.174857	2.299109	2.956785
-1.174026	2.284225	2.940501
-1.173194	2.269341	2.924217
-1.172363	2.254456	2.907933
-1.171531	2.239572	2.891649
-1.1707	2.224688	2.875365
-1.169868	2.210284	2.859282
-1.169037	2.198421	2.844259
-1.168205	2.186558	2.829237
-1.167374	2.174695	2.814214
-1.166542	2.162832	2.799192
-1.16571	2.150969	2.784169
-1.164879	2.139107	2.769146
-1.164048	2.127244	2.754124
-1.163216	2.115381	2.739101
-1.162384	2.103518	2.724078
-1.161553	2.091655	2.709056
-1.160721	2.079792	2.694033
-1.15989	2.068007	2.679102
-1.159058	2.056733	2.664765
-1.158227	2.04546	2.650429
-1.157395	2.034185	2.636092
-1.156564	2.022912	2.621755
-1.155732	2.011637	2.607418
-1.154901	2.000364	2.593081
-1.154069	1.98909	2.578745
-1.153238	1.977816	2.564408
-1.152406	1.966542	2.550071
-1.151575	1.955268	2.535735
-1.150743	1.943994	2.521399
-1.149912	1.932459	2.50701
-1.14908	1.918725	2.492189
-1.148249	1.904992	2.477367
-1.147417	1.891258	2.462545
-1.146586	1.877524	2.447723
-1.145754	1.86379	2.432902
-1.144923	1.850056	2.41808
-1.144091	1.836322	2.403258
-1.14326	1.822589	2.388437
-1.142428	1.808855	2.373615
-1.141597	1.795121	2.358793
-1.140765	1.781387	2.343971
-1.139934	1.767683	2.329169
-1.139102	1.754323	2.31459
-1.138271	1.740964	2.300011
-1.137439	1.727604	2.285431
-1.136608	1.714245	2.270852
-1.135776	1.700885	2.256273
-1.134945	1.687526	2.241694
-1.134113	1.674166	2.227115
-1.133282	1.660807	2.212536
-1.13245	1.647447	2.197957
-1.131619	1.634087	2.183378
-1.130787	1.620728	2.168798
-1.129956	1.607391	2.154208
-1.129124	1.594454	2.139414
-1.128292	1.581517	2.12462
-1.127461	1.56858	2.109826
-1.12663	1.555643	2.095032
-1.125798	1.542706	2.080238
-1.124966	1.529769	2.065444
-1.124135	1.516832	2.05065
-1.123303	1.503895	2.035856
-1.122472	1.490958	2.021062
-1.12164	1.478021	2.006268
-1.120809	1.465084	1.991474
-1.119977	1.452143	1.976697
-1.119146	1.439039	1.962541
-1.118314	1.425936	1.948385
-1.117483	1.412833	1.934228
-1.116651	1.39973	1.920071
-1.11582	1.386627	1.905915
-1.114988	1.373523	1.891758
-1.114157	1.36042	1.877602
-1.113325	1.347317	1.863445
-1.112494	1.334213	1.849289
-1.111662	1.32111	1.835132
-1.110831	1.308007	1.820976
-1.109999	1.294908	1.80682
-1.109168	1.285699	1.792656
-1.108336	1.27649	1.778493
-1.107505	1.267281	1.764329
-1.106673	1.258072	1.750166
-1.105842	1.248863	1.736002
-1.10501	1.239654	1.721839
-1.104179	1.230445	1.707675
-1.103347	1.221236	1.693512
-1.102516	1.212026	1.679348
-1.101684	1.202818	1.665185
-1.100853	1.193609	1.651022
-1.100021	1.1844	1.636858
-1.09919	1.175799	1.624802
-1.098358	1.167213	1.612801
-1.097527	1.158628	1.600799
-1.096695	1.150042	1.588798
-1.095864	1.141457	1.576796
-1.095032	1.132872	1.564795
-1.094201	1.124286	1.552793
-1.093369	1.115701	1.540792
-1.092538	1.107116	1.528791
-1.091706	1.098531	1.516789
-1.090874	1.089945	1.504788
-1.090043	1.08136	1.492786
-1.089211	1.073385	1.482309
-1.08838	1.065445	1.471915
-1.087548	1.057504	1.461521
-1.086717	1.049563	1.451127
-1.085885	1.041622	1.440733
-1.085054	1.033681	1.43034
-1.084222	1.02574	1.419946
-1.083391	1.017799	1.409552
-1.082559	1.009858	1.399158
-1.081728	1.001917	1.388764
-1.080896	0.993976	1.37837
-1.080065	0.986035	1.367976
-1.079233	0.979608	1.358809
-1.078402	0.97331	1.349746
-1.07757	0.967011	1.340682
-1.076739	0.960713	1.331619
-1.075907	0.954414	1.322555
-1.075076	0.948115	1.313492
-1.074244	0.941816	1.304428
-1.073413	0.935518	1.295365
-1.072581	0.929219	1.286301
-1.07175	0.92292	1.277238
-1.070918	0.916621	1.268174
-1.070087	0.910323	1.259111
-1.069255	0.903316	1.251742
-1.068424	0.896228	1.24457
-1.067592	0.889139	1.237399
-1.066761	0.882051	1.230227
-1.065929	0.874962	1.223055
-1.065098	0.867873	1.215883
-1.064266	0.860785	1.208711
-1.063435	0.853696	1.20154
-1.062603	0.846607	1.194368
-1.061772	0.839519	1.187196
-1.06094	0.83243	1.180024
-1.060109	0.825341	1.172852
-1.059277	0.820296	1.166416
-1.058446	0.815556	1.160089
-1.057614	0.810816	1.153763
-1.056783	0.806077	1.147436
-1.055951	0.801337	1.14111
-1.055119	0.796597	1.134784
-1.054288	0.791858	1.128457
-1.053456	0.787118	1.122131
-1.052625	0.782378	1.115804
-1.051793	0.777639	1.109478
-1.050962	0.772899	1.103152
-1.05013	0.76816	1.096825
-1.049299	0.764431	1.091071
-1.048467	0.76089	1.085424
-1.047636	0.757349	1.079777
-1.046804	0.753808	1.074129
-1.045973	0.750267	1.068482
-1.045141	0.746727	1.062834
-1.04431	0.743186	1.057187
-1.043478	0.739645	1.05154
-1.042647	0.736104	1.045892
-1.041815	0.732563	1.040245
-1.040984	0.729022	1.034598
-1.040152	0.725481	1.02895
-1.039321	0.721895	1.023829
-1.038489	0.718299	1.018826
-1.037658	0.714703	1.013824
-1.036826	0.711106	1.008821
-1.035995	0.70751	1.003818
-1.035163	0.703914	0.998815
-1.034332	0.700318	0.993812
-1.0335	0.696721	0.988809
-1.032669	0.693125	0.983806
-1.031837	0.689529	0.978803
-1.031006	0.685933	0.9738
-1.030174	0.682336	0.968797
-1.029343	0.679014	0.964392
-1.028511	0.675764	0.960144
-1.02768	0.672514	0.955896
-1.026848	0.669264	0.951649
-1.026017	0.666015	0.947401
-1.025185	0.662765	0.943153
-1.024354	0.659515	0.938906
-1.023522	0.656265	0.934658
-1.022691	0.653015	0.93041
-1.021859	0.649765	0.926163
-1.021027	0.646516	0.921915
-1.020196	0.643266	0.917668
-1.019364	0.640334	0.913563
-1.018533	0.6375	0.909502
-1.017701	0.634666	0.905442
-1.01687	0.631832	0.901381
-1.016038	0.628997	0.897321
-1.015207	0.626163	0.89326
-1.014375	0.623329	0.8892
-1.013544	0.620495	0.885139
-1.012712	0.617661	0.881078
-1.011881	0.614827	0.877018
-1.011049	0.611993	0.872957
-1.010218	0.609159	0.868897
-1.009386	0.605916	0.865046
-1.008555	0.602527	0.86127
-1.007723	0.599139	0.857493
-1.006892	0.595751	0.853717
-1.00606	0.592362	0.84994
-1.005229	0.588974	0.846164
-1.004397	0.585585	0.842387
-1.003566	0.582197	0.838611
-1.002734	0.578808	0.834834
-1.001903	0.57542	0.831058
-1.001071	0.572032	0.827282
-1.00024	0.568643	0.823505
-0.999408	0.56489	0.819655
-0.998577	0.560989	0.815774
-0.997745	0.557088	0.811894
-0.996914	0.553186	0.808013
-0.996082	0.549285	0.804133
-0.995251	0.545384	0.800253
-0.994419	0.541483	0.796372
-0.993588	0.537582	0.792492
-0.992756	0.53368	0.788612
-0.991925	0.529779	0.784731
-0.991093	0.525878	0.780851
-0.990262	0.521977	0.77697
-0.98943	0.518574	0.773266
-0.988599	0.515401	0.769642
-0.987767	0.512227	0.766018
-0.986936	0.509054	0.762394
-0.986104	0.50588	0.75877
-0.985273	0.502707	0.755146
-0.984441	0.499533	0.751522
-0.983609	0.496359	0.747898
-0.982778	0.493186	0.744274
-0.981946	0.490012	0.74065
-0.981115	0.486838	0.737026
-0.980283	0.483665	0.733402
-0.979452	0.481035	0.730522
-0.97862	0.478686	0.728028
-0.977789	0.476337	0.725533
-0.976957	0.473988	0.723039
-0.976126	0.471639	0.720544
-0.975294	0.46929	0.718049
-0.974463	0.466941	0.715555
-0.973631	0.464592	0.71306
-0.9728	0.462243	0.710566
-0.971968	0.459894	0.708071
-0.971137	0.457545	0.705577
-0.970305	0.455196	0.703082
-0.969474	0.453031	0.699943
-0.968642	0.450973	0.69643
-0.967811	0.448915	0.692917
-0.966979	0.446857	0.689404
-0.966148	0.444799	0.68589
-0.965316	0.442741	0.682377
-0.964485	0.440683	0.678864
-0.963653	0.438625	0.675351
-0.962822	0.436567	0.671838
-0.96199	0.434509	0.668325
-0.961159	0.432451	0.664812
-0.960327	0.430393	0.661298
-0.959496	0.428751	0.659021
-0.958664	0.427379	0.657545
-0.957833	0.426007	0.656069
-0.957001	0.424635	0.654593
-0.95617	0.423263	0.653118
-0.955338	0.421891	0.651642
-0.954507	0.420519	0.650166
-0.953675	0.419147	0.64869
-0.952844	0.417775	0.647214
-0.952012	0.416403	0.645738
-0.951181	0.415031	0.644262
-0.950349	0.413659	0.642786
-0.949517	0.411885	0.640329
-0.948686	0.40982	0.637162
-0.947854	0.407755	0.633996
-0.947023	0.40569	0.630829
-0.946191	0.403625	0.627662
-0.94536	0.40156	0.624496
-0.944528	0.399496	0.621329
-0.943697	0.397431	0.618162
-0.942865	0.395366	0.614996
-0.942034	0.393301	0.611829
-0.941202	0.391236	0.608662
-0.940371	0.389171	0.605495
-0.939539	0.386814	0.602225
-0.938708	0.384223	0.598872
-0.937876	0.381631	0.595518
-0.937045	0.37904	0.592164
-0.936213	0.376448	0.58881
-0.935382	0.373857	0.585456
-0.93455	0.371265	0.582103
-0.933719	0.368673	0.578749
-0.932887	0.366082	0.575395
-0.932056	0.36349	0.572041
-0.931224	0.360899	0.568687
-0.930393	0.358307	0.565334
-0.929561	0.355701	0.56247
-0.92873	0.353082	0.560045
-0.927898	0.350463	0.55762
-0.927067	0.347843	0.555194
-0.926235	0.345224	0.552769
-0.925404	0.342605	0.550344
-0.924572	0.339985	0.547919
-0.923741	0.337366	0.545493
-0.922909	0.334747	0.543068
-0.922078	0.332128	0.540643
-0.921246	0.329508	0.538218
-0.920415	0.326889	0.535792
-0.919583	0.325215	0.532731
-0.918752	0.324481	0.529038
-0.91792	0.323746	0.525345
-0.917089	0.323012	0.521651
-0.916257	0.322277	0.517958
-0.915426	0.321543	0.514265
-0.914594	0.320808	0.510571
-0.913762	0.320073	0.506878
-0.912931	0.319339	0.503185
-0.912099	0.318604	0.499491
-0.911268	0.31787	0.495798
-0.910436	0.317135	0.492105
-0.909605	0.316582	0.488909
-0.908773	0.316229	0.486262
-0.907942	0.315875	0.483615
-0.90711	0.315522	0.480968
-0.906279	0.315168	0.478321
-0.905447	0.314815	0.475674
-0.904616	0.314462	0.473027
-0.903784	0.314108	0.47038
-0.902953	0.313755	0.467733
-0.902121	0.313402	0.465086
-0.90129	0.313048	0.462439
-0.900458	0.312695	0.459792
-0.899627	0.312316	0.457294
-0.898795	0.311908	0.45498
-0.897964	0.311499	0.452666
-0.897132	0.31109	0.450351
-0.896301	0.310681	0.448037
-0.895469	0.310272	0.445723
-0.894638	0.309864	0.443408
-0.893806	0.309455	0.441094
-0.892975	0.309046	0.43878
-0.892143	0.308637	0.436465
-0.891312	0.308228	0.434151
-0.89048	0.307819	0.431836
-0.889649	0.307586	0.429481
-0.888817	0.307593	0.42707
-0.887986	0.3076	0.424658
-0.887154	0.307607	0.422247
-0.886323	0.307614	0.419835
-0.885491	0.307621	0.417424
-0.88466	0.307628	0.415013
-0.883828	0.307635	0.412601
-0.882997	0.307642	0.41019
-0.882165	0.307649	0.407779
-0.881334	0.307656	0.405367
-0.880502	0.307662	0.402956
-0.879671	0.307186	0.400616
-0.878839	0.305973	0.398385
-0.878008	0.304761	0.396153
-0.877176	0.303548	0.393922
-0.876344	0.302336	0.391691
-0.875513	0.301123	0.38946
-0.874681	0.29991	0.387228
-0.87385	0.298698	0.384997
-0.873018	0.297485	0.382766
-0.872187	0.296273	0.380535
-0.871355	0.29506	0.378304
-0.870524	0.293847	0.376072
-0.869692	0.29215	0.373567
-0.868861	0.289628	0.370594
-0.868029	0.287106	0.367621
-0.867198	0.284583	0.364649
-0.866366	0.282061	0.361676
-0.865535	0.279539	0.358703
-0.864703	0.277016	0.355731
-0.863872	0.274494	0.352758
-0.86304	0.271972	0.349786
-0.862209	0.26945	0.346813
-0.861377	0.266928	0.34384
-0.860546	0.264405	0.340867
-0.859714	0.262274	0.338228
-0.858883	0.260888	0.336226
-0.858051	0.259502	0.334223
-0.85722	0.258116	0.332221
-0.856388	0.25673	0.330218
-0.855557	0.255344	0.328216
-0.854725	0.253958	0.326213
-0.853894	0.252573	0.32421
-0.853062	0.251187	0.322208
-0.852231	0.249801	0.320205
-0.851399	0.248415	0.318203
-0.850568	0.247029	0.3162
-0.849736	0.245778	0.31433
-0.848905	0.244814	0.312743
-0.848073	0.243851	0.311156
-0.847242	0.242888	0.309569
-0.84641	0.241925	0.307982
-0.845579	0.240962	0.306396
-0.844747	0.239999	0.304809
-0.843916	0.239035	0.303222
-0.843084	0.238072	0.301635
-0.842252	0.237109	0.300048
-0.841421	0.236146	0.298462
-0.840589	0.235183	0.296875
-0.839758	0.23446	0.295704
-0.838926	0.234321	0.295544
-0.838095	0.234182	0.295385
-0.837263	0.234044	0.295225
-0.836432	0.233905	0.295066
-0.8356	0.233767	0.294907
-0.834769	0.233628	0.294747
-0.833937	0.23349	0.294588
-0.833106	0.233351	0.294429
-0.832274	0.233212	0.294269
-0.831443	0.233074	0.29411
-0.830611	0.232935	0.29395
-0.82978	0.233055	0.293819
-0.828948	0.233894	0.293763
-0.828117	0.234732	0.293708
-0.827285	0.235571	0.293652
-0.826454	0.236409	0.293597
-0.825622	0.237248	0.293541
-0.824791	0.238086	0.293486
-0.823959	0.238924	0.293431
-0.823128	0.239763	0.293375
-0.822296	0.240601	0.29332
-0.821465	0.24144	0.293264
-0.820633	0.242278	0.293209
-0.819802	0.243064	0.293026
-0.81897	0.24368	0.292437
-0.818139	0.244297	0.291848
-0.817307	0.244914	0.291259
-0.816476	0.245531	0.29067
-0.815644	0.246147	0.290081
-0.814813	0.246764	0.289492
-0.813981	0.247381	0.288903
-0.81315	0.247997	0.288314
-0.812318	0.248614	0.287725
-0.811487	0.249231	0.287136
-0.810655	0.249848	0.286547
-0.809824	0.250426	0.285842
-0.808992	0.250863	0.284706
-0.808161	0.251299	0.283569
-0.807329	0.251736	0.282433
-0.806498	0.252172	0.281297
-0.805666	0.252609	0.28016
-0.804834	0.253045	0.279024
-0.804003	0.253482	0.277887
-0.803171	0.253918	0.276751
-0.80234	0.254355	0.275615
-0.801508	0.254791	0.274478
-0.800677	0.255228	0.273342
-0.799845	0.255632	0.272094
-0.799014	0.255896	0.270362
-0.798182	0.256159	0.26863
-0.797351	0.256422	0.266897
-0.796519	0.256686	0.265165
-0.795688	0.256949	0.263433
-0.794856	0.257212	0.261701
-0.794025	0.257475	0.259968
-0.793193	0.257739	0.258236
-0.792362	0.258002	0.256504
-0.79153	0.258265	0.254771
-0.790699	0.258529	0.253039
-0.789867	0.258698	0.251281
-0.789036	0.258372	0.249389
-0.788204	0.258047	0.247498
-0.787373	0.257721	0.245606
-0.786541	0.257395	0.243714
-0.78571	0.25707	0.241823
-0.784878	0.256744	0.239931
-0.784047	0.256418	0.238039
-0.783215	0.256093	0.236148
-0.782384	0.255767	0.234256
-0.781552	0.255441	0.232364
-0.780721	0.255116	0.230473
-0.779889	0.254782	0.228519
-0.779058	0.254394	0.226163
-0.778226	0.254005	0.223807
-0.777395	0.253617	0.221451
-0.776563	0.253229	0.219095
-0.775732	0.252841	0.216739
-0.7749	0.252453	0.214383
-0.774069	0.252065	0.212027
-0.773237	0.251677	0.209671
-0.772405	0.251289	0.207315
-0.771574	0.250901	0.20496
-0.770743	0.250513	0.202604
-0.769911	0.25009	0.200333
-0.769079	0.249377	0.198774
-0.768248	0.248663	0.197215
-0.767416	0.247949	0.195656
-0.766585	0.247235	0.194097
-0.765753	0.246522	0.192538
-0.764922	0.245808	0.190978
-0.76409	0.245094	0.189419
-0.763259	0.244381	0.18786
-0.762427	0.243667	0.186301
-0.761596	0.242953	0.184742
-0.760764	0.242239	0.183183
-0.759933	0.2414	0.181547
-0.759101	0.239134	0.179039
-0.75827	0.236869	0.176531
-0.757438	0.234603	0.174022
-0.756607	0.232337	0.171514
-0.755775	0.230071	0.169005
-0.754944	0.227805	0.166497
-0.754112	0.225539	0.163989
-0.753281	0.223273	0.16148
-0.752449	0.221007	0.158972
-0.751618	0.218741	0.156463
-0.750786	0.216476	0.153955
-0.749955	0.214258	0.15149
-0.749123	0.212887	0.149786
-0.748292	0.211514	0.148081
-0.74746	0.210143	0.146377
-0.746629	0.208771	0.144672
-0.745797	0.207399	0.142967
-0.744966	0.206027	0.141263
-0.744134	0.204655	0.139558
-0.743303	0.203283	0.137854
-0.742471	0.201911	0.136149
-0.74164	0.200539	0.134444
-0.740808	0.199167	0.13274
-0.739977	0.19778	0.131066
-0.739145	0.195888	0.130449
-0.738314	0.193997	0.129833
-0.737482	0.192105	0.129216
-0.736651	0.190213	0.128599
-0.735819	0.188321	0.127982
-0.734987	0.18643	0.127366
-0.734156	0.184538	0.126749
-0.733324	0.182646	0.126132
-0.732493	0.180755	0.125516
-0.731661	0.178863	0.124899
-0.73083	0.176971	0.124282
-0.729998	0.175081	0.123665
-0.729167	0.173945	0.122549
-0.728335	0.172808	0.121433
-0.727504	0.171672	0.120318
-0.726672	0.170536	0.119202
-0.725841	0.169399	0.118086
-0.725009	0.168263	0.116971
-0.724178	0.167126	0.115855
-0.723346	0.16599	0.11474
-0.722515	0.164853	0.113624
-0.721683	0.163717	0.112508
-0.720852	0.162581	0.111393
-0.72002	0.161444	0.110277
-0.719189	0.161058	0.109304
-0.718357	0.160691	0.108333
-0.717526	0.160324	0.107363
-0.716694	0.159957	0.106393
-0.715863	0.159589	0.105423
-0.715031	0.159222	0.104453
-0.7142	0.158855	0.103483
-0.713368	0.158488	0.102513
-0.712537	0.15812	0.101543
-0.711705	0.157753	0.100573
-0.710874	0.157386	0.099602
-0.710042	0.157019	0.098632
-0.709211	0.157171	0.097353
-0.708379	0.157351	0.096057
-0.707548	0.157531	0.094762
-0.706716	0.157712	0.093466
-0.705885	0.157892	0.09217
-0.705053	0.158072	0.090874
-0.704222	0.158252	0.089579
-0.70339	0.158432	0.088283
-0.702559	0.158612	0.086987
-0.701727	0.158792	0.085691
-0.700896	0.158973	0.084395
-0.700064	0.159153	0.0831
-0.699233	0.15987	0.081305
-0.698401	0.160632	0.079469
-0.697569	0.161395	0.077633
-0.696738	0.162157	0.075796
-0.695906	0.162919	0.07396
-0.695075	0.163681	0.072124
-0.694243	0.164444	0.070287
-0.693412	0.165206	0.068451
-0.69258	0.165968	0.066615
-0.691749	0.16673	0.064779
-0.690917	0.167492	0.062942
-0.690086	0.168255	0.061106
-0.689254	0.168625	0.059966
-0.688423	0.168951	0.058906
-0.687591	0.169277	0.057846
-0.68676	0.169602	0.056785
-0.685928	0.169928	0.055725
-0.685097	0.170254	0.054665
-0.684265	0.170579	0.053605
-0.683434	0.170905	0.052545
-0.682602	0.171231	0.051484
-0.681771	0.171556	0.050424
-0.680939	0.171882	0.049364
-0.680108	0.172208	0.048304
-0.679276	0.172497	0.047847
-0.678445	0.172781	0.04748
-0.677613	0.173066	0.047112
-0.676782	0.17335	0.046745
-0.67595	0.173634	0.046378
-0.675119	0.173918	0.046011
-0.674287	0.174202	0.045643
-0.673456	0.174486	0.045276
-0.672624	0.17477	0.044909
-0.671793	0.175054	0.044542
-0.670961	0.175338	0.044174
-0.67013	0.175622	0.043807
-0.669298	0.175479	0.04368
-0.668467	0.175258	0.043597
-0.667635	0.175036	0.043513
-0.666804	0.174814	0.04343
-0.665972	0.174593	0.043347
-0.66514	0.174371	0.043264
-0.664309	0.174149	0.043181
-0.663478	0.173927	0.043098
-0.662646	0.173706	0.043015
-0.661814	0.173484	0.042931
-0.660983	0.173262	0.042848
-0.660151	0.17304	0.042765
-0.65932	0.172524	0.042308
-0.658488	0.171942	0.041767
-0.657657	0.17136	0.041227
-0.656825	0.170778	0.040686
-0.655994	0.170196	0.040146
-0.655162	0.169614	0.039605
-0.654331	0.169032	0.039065
-0.653499	0.168449	0.038525
-0.652668	0.167867	0.037984
-0.651836	0.167285	0.037444
-0.651005	0.166703	0.036903
-0.650173	0.166121	0.036363
-0.649342	0.166055	0.035932
-0.64851	0.166124	0.03553
-0.647679	0.166193	0.035128
-0.646847	0.166263	0.034726
-0.646016	0.166332	0.034324
-0.645184	0.166401	0.033922
-0.644353	0.166471	0.03352
-0.643521	0.16654	0.033119
-0.64269	0.166609	0.032717
-0.641858	0.166678	0.032315
-0.641027	0.166748	0.031913
-0.640195	0.166817	0.031511
-0.639364	0.166711	0.030892
-0.638532	0.166552	0.030206
-0.637701	0.166393	0.02952
-0.636869	0.166233	0.028834
-0.636038	0.166074	0.028148
-0.635206	0.165915	0.027462
-0.634375	0.165755	0.026776
-0.633543	0.165596	0.02609
-0.632712	0.165436	0.025404
-0.63188	0.165277	0.024718
-0.631049	0.165118	0.024032
-0.630217	0.164958	0.023346
-0.629386	0.164942	0.02311
-0.628554	0.164977	0.023034
-0.627722	0.165012	0.022958
-0.626891	0.165046	0.022882
-0.626059	0.165081	0.022805
-0.625228	0.165116	0.022729
-0.624396	0.16515	0.022653
-0.623565	0.165185	0.022577
-0.622733	0.165219	0.022501
-0.621902	0.165254	0.022424
-0.62107	0.165289	0.022348
-0.620239	0.165323	0.022272
-0.619407	0.165877	0.021855
-0.618576	0.166639	0.021301
-0.617744	0.167401	0.020746
-0.616913	0.168163	0.020192
-0.616081	0.168925	0.019638
-0.61525	0.169688	0.019083
-0.614418	0.17045	0.018529
-0.613587	0.171212	0.017974
-0.612755	0.171974	0.01742
-0.611924	0.172737	0.016866
-0.611092	0.173499	0.016311
-0.610261	0.174261	0.015757
-0.609429	0.174995	0.015074
-0.608598	0.175715	0.014333
-0.607766	0.176436	0.013591
-0.606935	0.177157	0.01285
-0.606103	0.177877	0.012109
-0.605272	0.178598	0.011367
-0.60444	0.179319	0.010626
-0.603609	0.180039	0.009884
-0.602777	0.18076	0.009143
-0.601946	0.181481	0.008401
-0.601114	0.182201	0.00766
-0.600283	0.182922	0.006919
-0.599451	0.184214	0.006054
-0.59862	0.185801	0.005125
-0.597788	0.187388	0.004197
-0.596957	0.188975	0.003268
-0.596125	0.190562	0.00234
-0.595294	0.192148	0.001411
-0.594462	0.193735	0.000483
-0.593631	0.195322	-0.000446
-0.592799	0.196909	-0.001375
-0.591968	0.198495	-0.002303
-0.591136	0.200082	-0.003232
-0.590304	0.201669	-0.00416
-0.589473	0.203058	-0.005286
-0.588641	0.204333	-0.006527
-0.58781	0.205608	-0.007767
-0.586978	0.206883	-0.009007
-0.586147	0.208158	-0.010248
-0.585315	0.209433	-0.011488
-0.584484	0.210708	-0.012728
-0.583652	0.211983	-0.013969
-0.582821	0.213258	-0.015209
-0.581989	0.214533	-0.016449
-0.581158	0.215808	-0.01769
-0.580326	0.217083	-0.01893
-0.579495	0.218438	-0.019459
-0.578663	0.219845	-0.019528
-0.577832	0.221251	-0.019597
-0.577	0.222658	-0.019667
-0.576169	0.224065	-0.019736
-0.575337	0.225471	-0.019805
-0.574506	0.226878	-0.019875
-0.573674	0.228284	-0.019944
-0.572843	0.229691	-0.020013
-0.572011	0.231098	-0.020082
-0.57118	0.232504	-0.020152
-0.570348	0.233911	-0.020221
-0.569517	0.234617	-0.020447
-0.568685	0.234818	-0.020787
-0.567854	0.235019	-0.021126
-0.567022	0.23522	-0.021466
-0.566191	0.235421	-0.021806
-0.565359	0.235622	-0.022145
-0.564528	0.235822	-0.022485
-0.563696	0.236023	-0.022824
-0.562865	0.236224	-0.023164
-0.562033	0.236425	-0.023503
-0.561202	0.236626	-0.023843
-0.56037	0.236827	-0.024182
-0.559539	0.236894	-0.024845
-0.558707	0.236852	-0.025766
-0.557876	0.23681	-0.026688
-0.557044	0.236769	-0.02761
-0.556212	0.236727	-0.028531
-0.555381	0.236686	-0.029453
-0.55455	0.236644	-0.030374
-0.553718	0.236603	-0.031296
-0.552886	0.236561	-0.032218
-0.552055	0.236519	-0.033139
-0.551223	0.236478	-0.034061
-0.550392	0.236436	-0.034982
-0.54956	0.235856	-0.035362
-0.548729	0.234796	-0.035258
-0.547897	0.233736	-0.035154
-0.547066	0.232676	-0.03505
-0.546234	0.231615	-0.034946
-0.545403	0.230555	-0.034842
-0.544571	0.229495	-0.034738
-0.54374	0.228435	-0.034634
-0.542908	0.227375	-0.03453
-0.542077	0.226315	-0.034426
-0.541245	0.225254	-0.034322
-0.540414	0.224194	-0.034218
-0.539582	0.223186	-0.03417
-0.538751	0.22223	-0.034177
-0.537919	0.221274	-0.034184
-0.537088	0.220317	-0.034191
-0.536256	0.219361	-0.034198
-0.535425	0.218405	-0.034205
-0.534593	0.217449	-0.034212
-0.533762	0.216493	-0.034219
-0.53293	0.215536	-0.034226
-0.532099	0.21458	-0.034233
-0.531267	0.213624	-0.034239
-0.530436	0.212668	-0.034246
-0.529604	0.211695	-0.034738
-0.528773	0.210704	-0.035764
-0.527941	0.209713	-0.036789
-0.52711	0.208722	-0.037815
-0.526278	0.207731	-0.03884
-0.525447	0.20674	-0.039866
-0.524615	0.20575	-0.040892
-0.523784	0.204759	-0.041917
-0.522952	0.203768	-0.042943
-0.522121	0.202777	-0.043968
-0.521289	0.201786	-0.044994
-0.520457	0.200795	-0.046019
-0.519626	0.199798	-0.046605
-0.518794	0.198793	-0.046654
-0.517963	0.197789	-0.046702
-0.517131	0.196784	-0.046751
-0.5163	0.195779	-0.046799
-0.515468	0.194774	-0.046848
-0.514637	0.19377	-0.046896
-0.513805	0.192765	-0.046945
-0.512974	0.19176	-0.046993
-0.512142	0.190755	-0.047042
-0.511311	0.189751	-0.04709
-0.510479	0.188746	-0.047139
-0.509648	0.187952	-0.047378
-0.508816	0.187447	-0.047877
-0.507985	0.186941	-0.048376
-0.507153	0.186435	-0.048875
-0.506322	0.185929	-0.049374
-0.50549	0.185423	-0.049873
-0.504659	0.184917	-0.050371
-0.503827	0.184412	-0.05087
-0.502996	0.183906	-0.051369
-0.502164	0.1834	-0.051868
-0.501333	0.182894	-0.052367
-0.500501	0.182388	-0.052866
-0.49967	0.181838	-0.053577
-0.498838	0.181222	-0.054609
-0.498007	0.180605	-0.055642
-0.497175	0.179988	-0.056674
-0.496344	0.179372	-0.057707
-0.495512	0.178755	-0.058739
-0.494681	0.178138	-0.059772
-0.493849	0.177521	-0.060804
-0.493018	0.176905	-0.061837
-0.492186	0.176288	-0.062869
-0.491355	0.175671	-0.063901
-0.490523	0.175055	-0.064934
-0.489692	0.174523	-0.065709
-0.48886	0.174135	-0.066049
-0.488029	0.173747	-0.066388
-0.487197	0.173359	-0.066728
-0.486365	0.172971	-0.067067
-0.485534	0.172582	-0.067407
-0.484703	0.172194	-0.067746
-0.483871	0.171806	-0.068086
-0.483039	0.171418	-0.068426
-0.482208	0.17103	-0.068765
-0.481376	0.170642	-0.069105
-0.480545	0.170254	-0.069444
-0.479713	0.169716	-0.069461
-0.478882	0.168891	-0.068865
-0.47805	0.168067	-0.068269
-0.477219	0.167242	-0.067674
-0.476387	0.166417	-0.067078
-0.475556	0.165593	-0.066482
-0.474724	0.164768	-0.065886
-0.473893	0.163944	-0.06529
-0.473061	0.163119	-0.064694
-0.47223	0.162294	-0.064098
-0.471398	0.16147	-0.063502
-0.470567	0.160645	-0.062906
-0.469735	0.159995	-0.062657
-0.468904	0.159718	-0.063149
-0.468072	0.159441	-0.063641
-0.467241	0.159164	-0.064133
-0.466409	0.158886	-0.064625
-0.465578	0.158609	-0.065117
-0.464746	0.158332	-0.065609
-0.463915	0.158055	-0.066101
-0.463083	0.157778	-0.066592
-0.462252	0.157501	-0.067084
-0.46142	0.157223	-0.067576
-0.460589	0.156946	-0.068068
-0.459757	0.156382	-0.068678
-0.458926	0.15512	-0.069572
-0.458094	0.153859	-0.070466
-0.457263	0.152598	-0.07136
-0.456431	0.151337	-0.072253
-0.4556	0.150076	-0.073147
-0.454768	0.148815	-0.074041
-0.453937	0.147554	-0.074935
-0.453105	0.146292	-0.075829
-0.452274	0.145031	-0.076723
-0.451442	0.14377	-0.077617
-0.450611	0.142509	-0.07851
-0.449779	0.141458	-0.079443
-0.448947	0.140987	-0.080482
-0.448116	0.140516	-0.081522
-0.447285	0.140045	-0.082561
-0.446453	0.139573	-0.083601
-0.445621	0.139102	-0.08464
-0.44479	0.138631	-0.085679
-0.443958	0.13816	-0.086719
-0.443127	0.137689	-0.087758
-0.442295	0.137217	-0.088798
-0.441464	0.136746	-0.089837
-0.440632	0.136275	-0.090876
-0.439801	0.136028	-0.092042
-0.438969	0.136492	-0.093608
-0.438138	0.136956	-0.095174
-0.437306	0.137421	-0.09674
-0.436475	0.137885	-0.098306
-0.435643	0.138349	-0.099872
-0.434812	0.138813	-0.101438
-0.43398	0.139278	-0.103004
-0.433149	0.139742	-0.10457
-0.432317	0.140206	-0.106136
-0.431486	0.140671	-0.107702
-0.430654	0.141135	-0.109268
-0.429823	0.141398	-0.110895
-0.428991	0.14092	-0.112745
-0.42816	0.140442	-0.114595
-0.427328	0.139964	-0.116445
-0.426497	0.139486	-0.118295
-0.425665	0.139007	-0.120145
-0.424834	0.138529	-0.121995
-0.424002	0.138051	-0.123845
-0.423171	0.137573	-0.125695
-0.422339	0.137095	-0.127546
-0.421508	0.136617	-0.129396
-0.420676	0.136139	-0.131246
-0.419845	0.135959	-0.132808
-0.419013	0.137074	-0.13312
-0.418182	0.13819	-0.133432
-0.41735	0.139305	-0.133744
-0.416518	0.140421	-0.134056
-0.415687	0.141537	-0.134367
-0.414856	0.142652	-0.134679
-0.414024	0.143768	-0.134991
-0.413192	0.144883	-0.135303
-0.412361	0.145999	-0.135615
-0.411529	0.147115	-0.135926
-0.410698	0.14823	-0.136238
-0.409866	0.149391	-0.136498
-0.409035	0.150791	-0.136484
-0.408203	0.152191	-0.13647
-0.407372	0.153591	-0.136456
-0.40654	0.15499	-0.136442
-0.405709	0.15639	-0.136428
-0.404877	0.15779	-0.136415
-0.404046	0.159189	-0.136401
-0.403214	0.160589	-0.136387
-0.402383	0.161989	-0.136373
-0.401551	0.163389	-0.136359
-0.40072	0.164788	-0.136345
-0.399888	0.165934	-0.136392
-0.399057	0.165442	-0.136828
-0.398225	0.16495	-0.137265
-0.397394	0.164458	-0.137702
-0.396562	0.163966	-0.138138
-0.395731	0.163474	-0.138575
-0.394899	0.162982	-0.139011
-0.394068	0.16249	-0.139448
-0.393236	0.161998	-0.139884
-0.392405	0.161506	-0.140321
-0.391573	0.161014	-0.140757
-0.390742	0.160522	-0.141194
-0.38991	0.160116	-0.141635
-0.389079	0.160421	-0.142113
-0.388247	0.160726	-0.142591
-0.387416	0.161031	-0.143069
-0.386584	0.161336	-0.143548
-0.385753	0.161641	-0.144026
-0.384921	0.161946	-0.144504
-0.38409	0.16225	-0.144982
-0.383258	0.162555	-0.14546
-0.382427	0.16286	-0.145938
-0.381595	0.163165	-0.146416
-0.380764	0.16347	-0.146894
-0.379932	0.163734	-0.147372
-0.3791	0.163533	-0.147851
-0.378269	0.163332	-0.148329
-0.377438	0.163131	-0.148807
-0.376606	0.16293	-0.149285
-0.375774	0.162729	-0.149763
-0.374943	0.162528	-0.150241
-0.374111	0.162327	-0.150719
-0.37328	0.162126	-0.151197
-0.372448	0.161925	-0.151676
-0.371617	0.161724	-0.152154
-0.370785	0.161523	-0.152632
-0.369954	0.161273	-0.153158
-0.369122	0.160178	-0.154509
-0.368291	0.159083	-0.155861
-0.367459	0.157988	-0.157212
-0.366628	0.156893	-0.158563
-0.365796	0.155798	-0.159914
-0.364965	0.154704	-0.161266
-0.364133	0.153609	-0.162617
-0.363302	0.152514	-0.163968
-0.36247	0.151419	-0.165319
-0.361639	0.150324	-0.16667
-0.360807	0.149229	-0.168022
-0.359976	0.148193	-0.169352
-0.359144	0.149087	-0.169975
-0.358313	0.149981	-0.170599
-0.357481	0.150874	-0.171223
-0.35665	0.151768	-0.171846
-0.355818	0.152662	-0.17247
-0.354987	0.153556	-0.173093
-0.354155	0.15445	-0.173717
-0.353324	0.155344	-0.174341
-0.352492	0.156238	-0.174964
-0.351661	0.157132	-0.175588
-0.350829	0.158025	-0.176212
-0.349998	0.158918	-0.176833
-0.349166	0.159271	-0.176771
-0.348335	0.159624	-0.176708
-0.347503	0.159978	-0.176646
-0.346672	0.160331	-0.176584
-0.34584	0.160685	-0.176521
-0.345009	0.161038	-0.176459
-0.344177	0.161391	-0.176397
-0.343346	0.161745	-0.176334
-0.342514	0.162098	-0.176272
-0.341682	0.162452	-0.17621
-0.340851	0.162805	-0.176147
-0.34002	0.163158	-0.176085
-0.339188	0.163302	-0.175522
-0.338356	0.163441	-0.174946
-0.337525	0.163579	-0.174371
-0.336693	0.163718	-0.173796
-0.335862	0.163856	-0.173221
-0.33503	0.163995	-0.172646
-0.334199	0.164134	-0.172071
-0.333367	0.164272	-0.171496
-0.332536	0.164411	-0.170921
-0.331704	0.164549	-0.170345
-0.330873	0.164688	-0.16977
-0.330041	0.164826	-0.169195
-0.32921	0.165064	-0.169022
-0.328378	0.165306	-0.168869
-0.327547	0.165549	-0.168717
-0.326715	0.165791	-0.168564
-0.325884	0.166034	-0.168412
-0.325052	0.166276	-0.16826
-0.324221	0.166519	-0.168107
-0.323389	0.166762	-0.167955
-0.322558	0.167004	-0.167802
-0.321726	0.167247	-0.16765
-0.320895	0.167489	-0.167497
-0.320063	0.167732	-0.167345
-0.319232	0.167161	-0.166341
-0.3184	0.166523	-0.165267
-0.317569	0.165886	-0.164193
-0.316737	0.165248	-0.163119
-0.315906	0.164611	-0.162045
-0.315074	0.163973	-0.160971
-0.314243	0.163336	-0.159897
-0.313411	0.162698	-0.158822
-0.31258	0.162061	-0.157748
-0.311748	0.161423	-0.156674
-0.310917	0.160786	-0.1556
-0.310085	0.160149	-0.154526
-0.309254	0.150035	-0.142931
-0.308422	0.138845	-0.130141
-0.307591	0.127655	-0.11735
-0.306759	0.116465	-0.104559
-0.305927	0.105273	-0.091766
-0.305096	0.094082	-0.078975
-0.304264	0.082892	-0.066184
-0.303433	0.071702	-0.053394
-0.302602	0.060512	-0.040603
-0.30177	0.04932	-0.02781
-0.300938	0.038129	-0.015019
-0.300107	0.026939	-0.002228
-0.299275	0.023447	-0.000813
-0.298444	0.021091	-0.001076
-0.297612	0.018735	-0.001339
-0.296781	0.016379	-0.001603
-0.295949	0.014023	-0.001866
-0.295118	0.011667	-0.002129
-0.294286	0.009311	-0.002393
-0.293455	0.006955	-0.002656
-0.292623	0.004599	-0.002919
-0.291792	0.002244	-0.003183
-0.29096	-0.000113	-0.003446
-0.290129	-0.002469	-0.003709
-0.289297	-0.003296	-0.004113
-0.288466	-0.003843	-0.004543
-0.287634	-0.004391	-0.004972
-0.286803	-0.004938	-0.005402
-0.285971	-0.005486	-0.005832
-0.28514	-0.006033	-0.006261
-0.284308	-0.00658	-0.006691
-0.283477	-0.007128	-0.00712
-0.282645	-0.007675	-0.00755
-0.281814	-0.008223	-0.00798
-0.280982	-0.00877	-0.008409
-0.280151	-0.009318	-0.008839
-0.279319	-0.009173	-0.008451
-0.278488	-0.008875	-0.007883
-0.277656	-0.008577	-0.007315
-0.276825	-0.008279	-0.006747
-0.275993	-0.007981	-0.006179
-0.275162	-0.007683	-0.00561
-0.27433	-0.007385	-0.005042
-0.273499	-0.007087	-0.004474
-0.272667	-0.006789	-0.003906
-0.271835	-0.006491	-0.003338
-0.271004	-0.006193	-0.002769
-0.270173	-0.005895	-0.002201
-0.269341	-0.006185	-0.001809
-0.268509	-0.006628	-0.001462
-0.267678	-0.007072	-0.001116
-0.266846	-0.007515	-0.000769
-0.266015	-0.007959	-0.000423
-0.265183	-0.008402	-7.6e-05
-0.264352	-0.008846	0.00027
-0.26352	-0.009289	0.000617
-0.262689	-0.009733	0.000963
-0.261857	-0.010176	0.001309
-0.261026	-0.01062	0.001656
-0.260194	-0.011063	0.002002
-0.259363	-0.011416	0.002572
-0.258531	-0.011742	0.003209
-0.2577	-0.012068	0.003847
-0.256868	-0.012393	0.004484
-0.256037	-0.012719	0.005122
-0.255205	-0.013045	0.005759
-0.254374	-0.01337	0.006397
-0.253542	-0.013696	0.007034
-0.252711	-0.014022	0.007672
-0.251879	-0.014347	0.008309
-0.251048	-0.014673	0.008947
-0.250216	-0.014999	0.009584
-0.249385	-0.014642	0.010345
-0.248553	-0.014046	0.011149
-0.247722	-0.013451	0.011952
-0.24689	-0.012855	0.012756
-0.246059	-0.012259	0.01356
-0.245227	-0.011663	0.014364
-0.244396	-0.011067	0.015168
-0.243564	-0.010471	0.015971
-0.242733	-0.009875	0.016775
-0.241901	-0.009279	0.017579
-0.24107	-0.008683	0.018383
-0.240238	-0.008087	0.019187
-0.239407	-0.007481	0.019783
-0.238575	-0.006872	0.020295
-0.237744	-0.006262	0.020808
-0.236912	-0.005652	0.021321
-0.236081	-0.005042	0.021834
-0.235249	-0.004433	0.022347
-0.234417	-0.003823	0.022859
-0.233586	-0.003213	0.023372
-0.232755	-0.002603	0.023885
-0.231923	-0.001993	0.024398
-0.231091	-0.001384	0.02491
-0.23026	-0.000774	0.025423
-0.229428	6.9e-05	0.025583
-0.228597	0.001019	0.025583
-0.227765	0.001968	0.025583
-0.226934	0.002917	0.025583
-0.226102	0.003867	0.025583
-0.225271	0.004816	0.025583
-0.224439	0.005765	0.025583
-0.223608	0.006714	0.025583
-0.222776	0.007664	0.025583
-0.221945	0.008613	0.025583
-0.221113	0.009562	0.025583
-0.220282	0.010512	0.025583
-0.21945	0.011997	0.026023
-0.218619	0.013757	0.026688
-0.217787	0.015517	0.027354
-0.216956	0.017277	0.028019
-0.216124	0.019037	0.028684
-0.215293	0.020797	0.029349
-0.214461	0.022557	0.030014
-0.21363	0.024317	0.03068
-0.212798	0.026077	0.031345
-0.211967	0.027837	0.03201
-0.211135	0.029597	0.032675
-0.210304	0.031357	0.03334
-0.209472	0.03226	0.034045
-0.208641	0.032668	0.034773
-0.207809	0.033077	0.0355
-0.206978	0.033486	0.036228
-0.206146	0.033895	0.036956
-0.205315	0.034304	0.037683
-0.204483	0.034713	0.038411
-0.203652	0.035121	0.039138
-0.20282	0.03553	0.039866
-0.201989	0.035939	0.040593
-0.201157	0.036348	0.041321
-0.200326	0.036757	0.042049
-0.199494	0.036756	0.042586
-0.198662	0.036493	0.043002
-0.197831	0.03623	0.043418
-0.196999	0.035966	0.043834
-0.196168	0.035703	0.044249
-0.195337	0.03544	0.044665
-0.194505	0.035177	0.045081
-0.193673	0.034913	0.045497
-0.192842	0.03465	0.045912
-0.19201	0.034387	0.046328
-0.191179	0.034123	0.046744
-0.190347	0.03386	0.04716
-0.189516	0.033379	0.047584
-0.188684	0.032741	0.048013
-0.187853	0.032104	0.048443
-0.187021	0.031466	0.048872
-0.18619	0.030829	0.049302
-0.185358	0.030191	0.049732
-0.184527	0.029554	0.050161
-0.183695	0.028916	0.050591
-0.182864	0.028279	0.05102
-0.182032	0.027641	0.05145
-0.181201	0.027004	0.05188
-0.180369	0.026366	0.052309
-0.179538	0.024712	0.052269
-0.178706	0.022245	0.051853
-0.177875	0.019778	0.051437
-0.177043	0.017311	0.051022
-0.176212	0.014844	0.050606
-0.17538	0.012378	0.05019
-0.174549	0.009911	0.049774
-0.173717	0.007444	0.049359
-0.172886	0.004977	0.048943
-0.172054	0.00251	0.048527
-0.171223	4.4e-05	0.048111
-0.170391	-0.002423	0.047696
-0.16956	-0.004207	0.047294
-0.168728	-0.005385	0.046906
-0.167897	-0.006563	0.046518
-0.167065	-0.007741	0.04613
-0.166234	-0.008919	0.045742
-0.165402	-0.010097	0.045354
-0.16457	-0.011275	0.044966
-0.163739	-0.012453	0.044578
-0.162908	-0.013631	0.04419
-0.162076	-0.014809	0.043802
-0.161244	-0.015987	0.043414
-0.160413	-0.017165	0.043026
-0.159581	-0.01783	0.042767
-0.15875	-0.01799	0.042635
-0.157918	-0.018149	0.042504
-0.157087	-0.018308	0.042372
-0.156255	-0.018468	0.04224
-0.155424	-0.018627	0.042109
-0.154592	-0.018786	0.041977
-0.153761	-0.018946	0.041845
-0.152929	-0.019105	0.041714
-0.152098	-0.019265	0.041582
-0.151266	-0.019424	0.041451
-0.150435	-0.019583	0.041319
-0.149603	-0.019594	0.041372
-0.148772	-0.019441	0.041629
-0.14794	-0.019289	0.041885
-0.147109	-0.019137	0.042141
-0.146277	-0.018984	0.042398
-0.145446	-0.018832	0.042654
-0.144614	-0.018679	0.042911
-0.143783	-0.018527	0.043167
-0.142951	-0.018374	0.043423
-0.14212	-0.018222	0.04368
-0.141288	-0.018069	0.043936
-0.140457	-0.017917	0.044193
-0.139625	-0.016965	0.044896
-0.138794	-0.015039	0.046143
-0.137962	-0.013112	0.04739
-0.137131	-0.011186	0.048637
-0.136299	-0.00926	0.049885
-0.135468	-0.007333	0.051132
-0.134636	-0.005407	0.052379
-0.133805	-0.003481	0.053626
-0.132973	-0.001554	0.054874
-0.132142	0.000372	0.056121
-0.13131	0.002299	0.057368
-0.130479	0.004225	0.058616
-0.129647	0.005913	0.059636
-0.128816	0.007278	0.06035
-0.127984	0.008643	0.061064
-0.127152	0.010008	0.061777
-0.126321	0.011373	0.062491
-0.12549	0.012738	0.063205
-0.124658	0.014103	0.063919
-0.123826	0.015468	0.064632
-0.122995	0.016833	0.065346
-0.122163	0.018198	0.06606
-0.121332	0.019564	0.066774
-0.1205	0.020929	0.067487
-0.119669	0.022412	0.067986
-0.118837	0.024075	0.068159
-0.118006	0.025738	0.068332
-0.117174	0.027401	0.068505
-0.116343	0.029064	0.068679
-0.115511	0.030727	0.068852
-0.11468	0.03239	0.069025
-0.113848	0.034054	0.069198
-0.113017	0.035717	0.069372
-0.112185	0.03738	0.069545
-0.111354	0.039043	0.069718
-0.110522	0.040705	0.069891
-0.109691	0.042248	0.070469
-0.108859	0.043585	0.07173
-0.108028	0.044922	0.072991
-0.107196	0.046259	0.074252
-0.106365	0.047597	0.075514
-0.105533	0.048934	0.076775
-0.104702	0.050272	0.078036
-0.10387	0.051609	0.079297
-0.103039	0.052946	0.080558
-0.102207	0.054284	0.081819
-0.101376	0.055621	0.08308
-0.100544	0.056958	0.084341
-0.099713	0.057766	0.08538
-0.098881	0.057572	0.085997
-0.09805	0.057378	0.086613
-0.097218	0.057184	0.08723
-0.096387	0.05699	0.087847
-0.095555	0.056796	0.088463
-0.094724	0.056602	0.08908
-0.093892	0.056408	0.089697
-0.093061	0.056214	0.090313
-0.092229	0.05602	0.09093
-0.091397	0.055826	0.091547
-0.090566	0.055632	0.092164
-0.089734	0.056011	0.092718
-0.088903	0.057612	0.093141
-0.088071	0.059213	0.093564
-0.08724	0.060813	0.093986
-0.086408	0.062414	0.094409
-0.085577	0.064015	0.094832
-0.084745	0.065615	0.095254
-0.083914	0.067216	0.095677
-0.083082	0.068817	0.0961
-0.082251	0.070417	0.096523
-0.081419	0.072018	0.096945
-0.080588	0.073619	0.097368
-0.079756	0.075	0.09802
-0.078925	0.075852	0.099226
-0.078093	0.076704	0.100431
-0.077262	0.077557	0.101637
-0.07643	0.078409	0.102843
-0.075599	0.079261	0.104049
-0.074767	0.080114	0.105254
-0.073936	0.080966	0.10646
-0.073104	0.081818	0.107666
-0.072273	0.082671	0.108871
-0.071441	0.083523	0.110077
-0.07061	0.084375	0.111283
-0.069778	0.0849	0.112024
-0.068947	0.084526	0.111491
-0.068115	0.084152	0.110957
-0.067284	0.083778	0.110424
-0.066452	0.083403	0.10989
-0.065621	0.083029	0.109356
-0.064789	0.082655	0.108823
-0.063958	0.082281	0.108289
-0.063126	0.081907	0.107756
-0.062295	0.081533	0.107222
-0.061463	0.081158	0.106689
-0.060632	0.080784	0.106155
-0.0598	0.080555	0.10542
-0.058969	0.080784	0.104048
-0.058137	0.081012	0.102676
-0.057306	0.081241	0.101304
-0.056474	0.08147	0.099932
-0.055643	0.081698	0.09856
-0.054811	0.081927	0.097188
-0.053979	0.082156	0.095816
-0.053148	0.082384	0.094444
-0.052316	0.082613	0.093072
-0.051485	0.082842	0.0917
-0.050653	0.08307	0.090328
-0.049822	0.08298	0.089072
-0.04899	0.081719	0.08824
-0.048159	0.080458	0.087409
-0.047327	0.079196	0.086577
-0.046496	0.077935	0.085746
-0.045664	0.076674	0.084914
-0.044833	0.075413	0.084083
-0.044001	0.074152	0.083251
-0.04317	0.072891	0.08242
-0.042338	0.07163	0.081588
-0.041507	0.070369	0.080757
-0.040675	0.069108	0.079925
-0.039844	0.06772	0.079324
-0.039012	0.065787	0.079719
-0.038181	0.063854	0.080114
-0.037349	0.06192	0.080509
-0.036518	0.059987	0.080904
-0.035686	0.058054	0.081299
-0.034855	0.05612	0.081694
-0.034023	0.054187	0.082089
-0.033192	0.052254	0.082484
-0.03236	0.050321	0.082879
-0.031529	0.048387	0.083274
-0.030697	0.046454	0.083669
-0.029866	0.044742	0.084034
-0.029034	0.044173	0.084241
-0.028203	0.043605	0.084449
-0.027371	0.043037	0.084657
-0.02654	0.042469	0.084865
-0.025708	0.041901	0.085073
-0.024877	0.041332	0.085281
-0.024045	0.040764	0.085489
-0.023214	0.040196	0.085697
-0.022382	0.039628	0.085904
-0.02155	0.039059	0.086112
-0.020719	0.038491	0.08632
-0.019887	0.03791	0.086572
-0.019056	0.037245	0.087106
-0.018225	0.03658	0.087639
-0.017393	0.035914	0.088173
-0.016561	0.035249	0.088706
-0.01573	0.034584	0.08924
-0.014898	0.033919	0.089774
-0.014067	0.033253	0.090307
-0.013235	0.032588	0.090841
-0.012404	0.031923	0.091374
-0.011572	0.031258	0.091908
-0.010741	0.030593	0.092441
-0.00990900000000003	0.030146	0.092892
-0.009078	0.031483	0.092663
-0.008246	0.032821	0.092434
-0.00741500000000003	0.034158	0.092206
-0.00658300000000003	0.035495	0.091977
-0.00575200000000001	0.036833	0.091748
-0.00492000000000001	0.03817	0.09152
-0.00408900000000004	0.039507	0.091291
-0.00325700000000004	0.040845	0.091062
-0.00242600000000001	0.042182	0.090834
-0.00159400000000001	0.043519	0.090605
-0.000763000000000041	0.044857	0.090376
6.8999999999958e-05	0.046271	0.090132
0.000899999999999984	0.048544	0.089716
0.00173199999999998	0.050817	0.089301
0.00256300000000001	0.05309	0.088885
0.00339500000000001	0.055363	0.088469
0.00422599999999998	0.057636	0.088053
0.00505799999999998	0.059908	0.087638
0.00588900000000001	0.062181	0.087222
0.006721	0.064454	0.086806
0.00755199999999998	0.066727	0.08639
0.00838399999999997	0.069	0.085975
0.009215	0.071272	0.085559
0.010047	0.073418	0.085122
0.010878	0.073439	0.084325
0.01171	0.073459	0.083528
0.012541	0.07348	0.082731
0.013373	0.073501	0.081934
0.014204	0.073522	0.081137
0.015036	0.073543	0.08034
0.015868	0.073563	0.079544
0.016699	0.073584	0.078747
0.017531	0.073605	0.07795
0.018362	0.073626	0.077153
0.019194	0.073647	0.076356
0.020025	0.073697	0.075563
0.020857	0.074702	0.074877
0.021688	0.075706	0.074191
0.02252	0.076711	0.073505
0.023351	0.077716	0.072819
0.024183	0.078721	0.072133
0.025014	0.079725	0.071447
0.025846	0.08073	0.070761
0.026677	0.081735	0.070075
0.027509	0.08274	0.069389
0.02834	0.083744	0.068703
0.029172	0.084749	0.068017
0.030003	0.085752	0.067333
0.030835	0.086181	0.067271
0.031666	0.086611	0.067208
0.032498	0.087041	0.067146
0.033329	0.08747	0.067084
0.034161	0.0879	0.067021
0.034992	0.088329	0.066959
0.035824	0.088759	0.066897
0.036655	0.089189	0.066834
0.037487	0.089618	0.066772
0.038318	0.090048	0.066709
0.03915	0.090477	0.066647
0.039981	0.090907	0.066585
0.040813	0.089724	0.066502
0.041644	0.088505	0.066419
0.042476	0.087285	0.066336
0.043307	0.086066	0.066253
0.044139	0.084846	0.066169
0.04497	0.083627	0.066086
0.045802	0.082407	0.066003
0.046633	0.081187	0.06592
0.047465	0.079968	0.065837
0.048296	0.078748	0.065754
0.049128	0.077529	0.065671
0.049959	0.076309	0.065587
0.050791	0.076079	0.065662
0.051622	0.075898	0.065746
0.052454	0.075718	0.065829
0.053286	0.075538	0.065912
0.054117	0.075358	0.065995
0.054949	0.075178	0.066078
0.05578	0.074998	0.066161
0.056612	0.074817	0.066245
0.057443	0.074637	0.066328
0.058275	0.074457	0.066411
0.059106	0.074277	0.066494
0.059938	0.074097	0.066577
0.060769	0.073135	0.066513
0.061601	0.072109	0.066437
0.062432	0.071084	0.06636
0.063264	0.070058	0.066284
0.064095	0.069032	0.066208
0.064927	0.068007	0.066132
0.065758	0.066981	0.066055
0.06659	0.065956	0.065979
0.067421	0.06493	0.065903
0.068253	0.063905	0.065827
0.069084	0.062879	0.065751
0.069916	0.061854	0.065674
0.070747	0.060367	0.065561
0.071579	0.058829	0.065443
0.07241	0.057291	0.065325
0.073242	0.055753	0.065207
0.074073	0.054214	0.06509
0.074905	0.052676	0.064972
0.075736	0.051138	0.064854
0.076568	0.049599	0.064736
0.077399	0.048061	0.064618
0.078231	0.046523	0.064501
0.079062	0.044985	0.064383
0.079894	0.043446	0.064265
0.080725	0.042283	0.064867
0.081557	0.041174	0.065573
0.082388	0.040065	0.06628
0.08322	0.038957	0.066987
0.084051	0.037848	0.067694
0.084883	0.036739	0.0684
0.085715	0.035631	0.069107
0.086546	0.034522	0.069814
0.087378	0.033413	0.070521
0.088209	0.032305	0.071228
0.08904	0.031196	0.071934
0.089872	0.030087	0.072641
0.090704	0.030104	0.071771
0.091535	0.030326	0.070614
0.092367	0.030548	0.069457
0.093198	0.03077	0.068299
0.09403	0.030991	0.067142
0.094861	0.031213	0.065985
0.095693	0.031435	0.064828
0.096524	0.031656	0.063671
0.097356	0.031878	0.062513
0.098187	0.0321	0.061356
0.099019	0.032322	0.060199
0.09985	0.032543	0.059042
0.100682	0.032419	0.05885
0.101513	0.032218	0.058871
0.102345	0.032017	0.058892
0.103176	0.031816	0.058913
0.104008	0.031615	0.058934
0.104839	0.031414	0.058954
0.105671	0.031213	0.058975
0.106502	0.031012	0.058996
0.107334	0.030811	0.059017
0.108165	0.03061	0.059037
0.108997	0.030409	0.059058
0.109828	0.030208	0.059079
0.11066	0.031167	0.059111
0.111491	0.032429	0.059145
0.112323	0.03369	0.05918
0.113154	0.034951	0.059215
0.113986	0.036212	0.059249
0.114817	0.037473	0.059284
0.115649	0.038734	0.059319
0.11648	0.039995	0.059353
0.117312	0.041256	0.059388
0.118143	0.042518	0.059423
0.118975	0.043779	0.059457
0.119806	0.04504	0.059492
0.120638	0.046003	0.058745
0.121469	0.046876	0.057761
0.122301	0.047749	0.056777
0.123133	0.048623	0.055793
0.123964	0.049496	0.054809
0.124796	0.050369	0.053825
0.125627	0.051242	0.052841
0.126459	0.052115	0.051857
0.12729	0.052988	0.050873
0.128122	0.053861	0.049889
0.128953	0.054734	0.048905
0.129785	0.055607	0.047922
0.130616	0.055423	0.047564
0.131448	0.054868	0.047425
0.132279	0.054314	0.047287
0.133111	0.05376	0.047148
0.133942	0.053205	0.04701
0.134774	0.052651	0.046871
0.135605	0.052097	0.046732
0.136437	0.051542	0.046594
0.137268	0.050988	0.046455
0.1381	0.050433	0.046317
0.138931	0.049879	0.046178
0.139763	0.049325	0.04604
0.140594	0.04885	0.045594
0.141426	0.048406	0.045026
0.142257	0.047963	0.044457
0.143089	0.047519	0.043889
0.14392	0.047076	0.043321
0.144752	0.046632	0.042753
0.145583	0.046189	0.042185
0.146415	0.045745	0.041616
0.147246	0.045302	0.041048
0.148078	0.044858	0.04048
0.148909	0.044415	0.039912
0.149741	0.043971	0.039344
0.150572	0.043776	0.0391
0.151404	0.043693	0.039003
0.152235	0.04361	0.038906
0.153067	0.043527	0.038809
0.153898	0.043443	0.038712
0.15473	0.04336	0.038615
0.155561	0.043277	0.038518
0.156393	0.043194	0.038421
0.157224	0.043111	0.038324
0.158056	0.043028	0.038227
0.158887	0.042945	0.03813
0.159719	0.042861	0.038033
0.160551	0.042287	0.038119
0.161382	0.041463	0.038299
0.162214	0.040638	0.03848
0.163045	0.039814	0.03866
0.163877	0.038989	0.03884
0.164708	0.038164	0.03902
0.16554	0.03734	0.0392
0.166371	0.036515	0.03938
0.167203	0.035691	0.039561
0.168034	0.034866	0.039741
0.168866	0.034041	0.039921
0.169697	0.033217	0.040101
0.170529	0.032476	0.039567
0.17136	0.031783	0.038625
[truncated: 34,141 more rows]
