# Supplementary material for: Structural basis for higher-order DNA binding by a bacterial transcriptional regulator
Source: PLoS Genet. 2025 Jun 27;21(6):e1011749. doi: 10.1371/journal.pgen.1011749 (PMC12204516; doi:10.1371/journal.pgen.1011749)
Supplement: S1 Appendix — (ZIP) [file pgen.1011749.s012.zip › Raw data files/Figure S3/FigureS3C_Superdex200inc_XreRES.csv]

ml	mAU_280	mAU_260
-1.19	-1.027	-0.723
-1.18917	-0.958169	-0.690342
-1.18834	-0.891009	-0.640958
-1.18751	-0.82385	-0.591574
-1.18668	-0.75669	-0.54219
-1.185851	-0.689531	-0.492806
-1.185021	-0.622371	-0.443421
-1.184191	-0.555212	-0.394037
-1.183361	-0.488052	-0.344653
-1.182531	-0.420893	-0.295269
-1.181701	-0.353733	-0.245885
-1.180871	-0.286574	-0.1965
-1.180041	-0.219414	-0.147116
-1.179211	-0.228039	-0.152271
-1.178381	-0.240619	-0.160273
-1.177552	-0.253199	-0.168275
-1.176722	-0.265779	-0.176276
-1.175892	-0.278359	-0.184278
-1.175062	-0.290939	-0.19228
-1.174232	-0.303519	-0.200281
-1.173402	-0.316099	-0.208283
-1.172572	-0.328679	-0.216285
-1.171742	-0.341259	-0.224286
-1.170912	-0.353839	-0.232288
-1.170082	-0.366419	-0.24029
-1.169253	-0.383926	-0.250671
-1.168423	-0.401977	-0.261315
-1.167593	-0.420027	-0.271958
-1.166763	-0.438078	-0.282602
-1.165933	-0.456128	-0.293245
-1.165103	-0.474178	-0.303889
-1.164273	-0.492229	-0.314532
-1.163443	-0.510279	-0.325176
-1.162613	-0.52833	-0.335819
-1.161783	-0.54638	-0.346463
-1.160953	-0.56443	-0.357106
-1.160124	-0.582481	-0.36775
-1.159294	-0.600196	-0.376857
-1.158464	-0.617852	-0.385695
-1.157634	-0.635508	-0.394534
-1.156804	-0.653164	-0.403372
-1.155974	-0.67082	-0.412211
-1.155144	-0.688477	-0.421049
-1.154314	-0.706133	-0.429887
-1.153484	-0.723789	-0.438726
-1.152654	-0.741445	-0.447564
-1.151824	-0.759101	-0.456403
-1.150995	-0.776757	-0.465241
-1.150165	-0.794414	-0.47408
-1.149335	-0.807391	-0.478433
-1.148505	-0.81921	-0.481677
-1.147675	-0.831029	-0.48492
-1.146845	-0.842849	-0.488164
-1.146015	-0.854668	-0.491408
-1.145185	-0.866487	-0.494651
-1.144355	-0.878306	-0.497895
-1.143525	-0.890125	-0.501138
-1.142696	-0.901945	-0.504382
-1.141866	-0.913764	-0.507625
-1.141036	-0.925583	-0.510869
-1.140206	-0.937402	-0.514112
-1.139376	-0.93868	-0.508842
-1.138546	-0.93648	-0.500764
-1.137716	-0.934281	-0.492687
-1.136886	-0.932082	-0.484609
-1.136056	-0.929883	-0.476531
-1.135226	-0.927683	-0.468454
-1.134397	-0.925484	-0.460376
-1.133567	-0.923285	-0.452298
-1.132737	-0.921086	-0.44422
-1.131907	-0.918886	-0.436143
-1.131077	-0.916687	-0.428065
-1.130247	-0.914488	-0.419987
-1.129417	-0.90064	-0.398993
-1.128587	-0.881856	-0.372526
-1.127757	-0.863073	-0.346059
-1.126927	-0.844289	-0.319592
-1.126098	-0.825506	-0.293125
-1.125268	-0.806722	-0.266658
-1.124438	-0.787939	-0.240191
-1.123608	-0.769156	-0.213724
-1.122778	-0.750372	-0.187257
-1.121948	-0.731589	-0.16079
-1.121118	-0.712805	-0.134323
-1.120288	-0.694022	-0.107856
-1.119458	-0.653653	-0.05752
-1.118628	-0.601806	0.005511
-1.117798	-0.549957	0.068542
-1.116969	-0.498109	0.131574
-1.116139	-0.446261	0.194605
-1.115309	-0.394413	0.257636
-1.114479	-0.342564	0.320667
-1.113649	-0.290716	0.383698
-1.112819	-0.238868	0.446729
-1.111989	-0.18702	0.50976
-1.111159	-0.135171	0.572792
-1.110329	-0.083323	0.635823
-1.109499	-0.031025	0.698482
-1.10867	0.021571	0.760898
-1.10784	0.074166	0.823314
-1.10701	0.126761	0.885729
-1.10618	0.179356	0.948145
-1.10535	0.231951	1.010561
-1.10452	0.284546	1.072976
-1.10369	0.337141	1.135392
-1.10286	0.389736	1.197807
-1.10203	0.442331	1.260223
-1.1012	0.494926	1.322638
-1.100371	0.547521	1.385054
-1.099541	0.595717	1.442064
-1.098711	0.640366	1.494714
-1.097881	0.685015	1.547364
-1.097051	0.729664	1.600015
-1.096221	0.774312	1.652665
-1.095391	0.818961	1.705316
-1.094561	0.86361	1.757966
-1.093731	0.908259	1.810617
-1.092901	0.952908	1.863267
-1.092072	0.997557	1.915918
-1.091242	1.042205	1.968568
-1.090412	1.086854	2.021218
-1.089582	2.662846	3.786806
-1.088752	5.745903	7.238175
-1.087922	8.828933	10.689514
-1.087092	11.911989	14.140883
-1.086262	14.995047	17.592253
-1.085432	18.078104	21.043621
-1.084602	21.161133	24.494961
-1.083772	24.24419	27.946329
-1.082943	27.327248	31.397699
-1.082113	30.410278	34.849037
-1.081283	33.493336	38.300407
-1.080453	36.576393	41.751774
-1.079623	43.428825	48.835472
-1.078793	54.807018	60.280365
-1.077963	66.18531	71.725365
-1.077133	77.563606	83.170364
-1.076303	88.941795	94.615257
-1.075473	100.320091	106.060257
-1.074643	111.698387	117.505249
-1.073814	123.076576	128.95015
-1.072984	134.45488	140.395142
-1.072154	145.83316	151.840149
-1.071324	157.211456	163.285141
-1.070494	168.589661	174.730042
-1.069664	176.186325	182.34346
-1.068834	178.222672	184.323135
-1.068004	180.259003	186.302795
-1.067174	182.295364	188.282471
-1.066344	184.331711	190.262146
-1.065515	186.368042	192.241806
-1.064685	188.404419	194.221497
-1.063855	190.440735	196.201141
-1.063025	192.477081	198.180817
-1.062195	194.513443	200.160492
-1.061365	196.549789	202.140182
-1.060535	198.586151	204.119858
-1.059705	199.889648	205.375305
-1.058875	199.862869	205.316132
-1.058046	199.83609	205.256958
-1.057216	199.809296	205.197769
-1.056386	199.782516	205.138596
-1.055556	199.755722	205.079422
-1.054726	199.728943	205.020233
-1.053896	199.702164	204.96106
-1.053066	199.675369	204.901886
-1.052236	199.64859	204.842697
-1.051406	199.621796	204.783524
-1.050576	199.595016	204.72435
-1.049746	199.216736	204.279205
-1.048917	198.039795	202.957092
-1.048087	196.862839	201.634979
-1.047257	195.685913	200.312897
-1.046427	194.508957	198.990768
-1.045597	193.332016	197.668655
-1.044767	192.15506	196.346542
-1.043937	190.978119	195.024429
-1.043107	189.801163	193.702316
-1.042277	188.624207	192.380203
-1.041447	187.447281	191.058121
-1.040617	186.270325	189.736008
-1.039788	182.587662	185.839203
-1.038958	171.622299	174.459259
-1.038128	160.656921	163.079315
-1.037298	149.691559	151.699387
-1.036468	138.726181	140.319443
-1.035638	127.761017	128.939697
-1.034808	116.795647	117.559761
-1.033978	105.830276	106.179817
-1.033148	94.864906	94.799873
-1.032318	83.899544	83.419937
-1.031489	72.934174	72.039993
-1.030659	61.968803	60.660049
-1.029829	52.346218	50.731445
-1.028999	47.885784	46.382313
-1.028169	43.42535	42.033184
-1.027339	38.964916	37.684052
-1.026509	34.504482	33.334923
-1.025679	30.044048	28.985792
-1.024849	25.583694	24.63674
-1.024019	21.12326	20.287611
-1.02319	16.662827	15.93848
-1.02236	12.202392	11.58935
-1.02153	7.741958	7.24022
-1.0207	3.281524	2.891089
-1.01987	-0.483158	-0.773202
-1.01904	-0.506485	-0.754827
-1.01821	-0.529812	-0.736451
-1.01738	-0.553139	-0.718076
-1.01655	-0.576466	-0.6997
-1.01572	-0.599794	-0.681325
-1.014891	-0.623121	-0.66295
-1.014061	-0.646448	-0.644574
-1.013231	-0.669775	-0.626199
-1.012401	-0.693102	-0.607823
-1.011571	-0.716429	-0.589448
-1.010741	-0.739757	-0.571072
-1.009911	-0.75556	-0.547122
-1.009081	-0.708698	-0.476739
-1.008251	-0.661837	-0.406357
-1.007421	-0.614975	-0.335975
-1.006591	-0.568113	-0.265592
-1.005762	-0.521251	-0.195209
-1.004932	-0.474389	-0.124826
-1.004102	-0.427527	-0.054443
-1.003272	-0.380665	0.01594
-1.002442	-0.333803	0.086322
-1.001612	-0.286941	0.156705
-1.000782	-0.240079	0.227088
-0.999952	-0.192906	0.297388
-0.999122	-0.140636	0.36634
-0.998292	-0.088366	0.435291
-0.997463	-0.036095	0.504242
-0.996633	0.016174	0.573192
-0.995803	0.068444	0.642143
-0.994973	0.120714	0.711095
-0.994143	0.172984	0.780046
-0.993313	0.225255	0.848997
-0.992483	0.277525	0.917948
-0.991653	0.329795	0.9869
-0.990823	0.382064	1.05585
-0.989993	0.434193	1.124598
-0.989164	0.468807	1.168168
-0.988334	0.503421	1.211738
-0.987504	0.538035	1.255308
-0.986674	0.572649	1.298878
-0.985844	0.607263	1.342448
-0.985014	0.641877	1.386018
-0.984184	0.676491	1.429588
-0.983354	0.711105	1.473158
-0.982524	0.745719	1.516728
-0.981694	0.780333	1.560298
-0.980864	0.814947	1.603868
-0.980035	0.84956	1.647437
-0.979205	0.867961	1.67791
-0.978375	0.885659	1.707814
-0.977545	0.903357	1.737719
-0.976715	0.921055	1.767623
-0.975885	0.938752	1.797527
-0.975055	0.95645	1.827431
-0.974225	0.974147	1.857335
-0.973395	0.991845	1.887239
-0.972565	1.009543	1.917143
-0.971736	1.027241	1.947048
-0.970906	1.044938	1.976952
-0.970076	1.062636	2.006856
-0.969246	1.105889	2.050299
-0.968416	1.151706	2.095099
-0.967586	1.197524	2.1399
-0.966756	1.243341	2.184701
-0.965926	1.289159	2.229502
-0.965096	1.334977	2.274303
-0.964266	1.380795	2.319104
-0.963437	1.426611	2.363904
-0.962607	1.472429	2.408705
-0.961777	1.518247	2.453506
-0.960947	1.564064	2.498307
-0.960117	1.609882	2.543108
-0.959287	1.660733	2.606752
-0.958457	1.712408	2.673483
-0.957627	1.764083	2.740213
-0.956797	1.815758	2.806945
-0.955967	1.867434	2.873676
-0.955137	1.919109	2.940408
-0.954308	1.970785	3.007139
-0.953478	2.02246	3.07387
-0.952648	2.074136	3.140602
-0.951818	2.12581	3.207332
-0.950988	2.177486	3.274063
-0.950158	2.229161	3.340795
-0.949328	2.262292	3.376221
-0.948498	2.291062	3.404286
-0.947668	2.319832	3.43235
-0.946838	2.348603	3.460415
-0.946009	2.377372	3.488479
-0.945179	2.406142	3.516544
-0.944349	2.434912	3.544608
-0.943519	2.463682	3.572673
-0.942689	2.492452	3.600738
-0.941859	2.521222	3.628802
-0.941029	2.549992	3.656866
-0.940199	2.578762	3.684931
-0.939369	2.598581	3.702825
-0.938539	2.615573	3.717508
-0.93771	2.632565	3.73219
-0.93688	2.649557	3.746872
-0.93605	2.66655	3.761554
-0.93522	2.683542	3.776237
-0.93439	2.700534	3.790919
-0.93356	2.717527	3.805602
-0.93273	2.734519	3.820284
-0.9319	2.751511	3.834967
-0.93107	2.768504	3.849649
-0.93024	2.785496	3.864331
-0.92941	2.784831	3.865174
-0.928581	2.776967	3.860374
-0.927751	2.769104	3.855574
-0.926921	2.761241	3.850775
-0.926091	2.753377	3.845975
-0.925261	2.745514	3.841176
-0.924431	2.737651	3.836376
-0.923601	2.729787	3.831577
-0.922771	2.721924	3.826777
-0.921941	2.714061	3.821977
-0.921111	2.706197	3.817178
-0.920282	2.698334	3.812378
-0.919452	2.676491	3.781854
-0.918622	2.647472	3.738125
-0.917792	2.618453	3.694396
-0.916962	2.589434	3.650667
-0.916132	2.560415	3.606938
-0.915302	2.531397	3.56321
-0.914472	2.502378	3.519481
-0.913642	2.473359	3.475752
-0.912812	2.44434	3.432023
-0.911983	2.415321	3.388294
-0.911153	2.386302	3.344564
-0.910323	2.357283	3.300835
-0.909493	2.333949	3.267876
-0.908663	2.314232	3.241769
-0.907833	2.294514	3.215662
-0.907003	2.274797	3.189554
-0.906173	2.25508	3.163447
-0.905343	2.235363	3.137339
-0.904513	2.215647	3.111233
-0.903684	2.195929	3.085125
-0.902854	2.176212	3.059018
-0.902024	2.156495	3.03291
-0.901194	2.136778	3.006803
-0.900364	2.117061	2.980695
-0.899534	2.099118	2.958212
-0.898704	2.082562	2.938557
-0.897874	2.066005	2.918902
-0.897044	2.049449	2.899247
-0.896214	2.032892	2.879592
-0.895384	2.016335	2.859937
-0.894555	1.999779	2.840282
-0.893725	1.983222	2.820627
-0.892895	1.966666	2.800973
-0.892065	1.95011	2.781318
-0.891235	1.933553	2.761664
-0.890405	1.916997	2.742009
-0.889575	1.899948	2.722301
-0.888745	1.88243	2.702542
-0.887915	1.864912	2.682783
-0.887085	1.847394	2.663025
-0.886256	1.829876	2.643266
-0.885426	1.812358	2.623507
-0.884596	1.79484	2.603749
-0.883766	1.777322	2.58399
-0.882936	1.759804	2.564231
-0.882106	1.742287	2.544473
-0.881276	1.724769	2.524715
-0.880446	1.707251	2.504956
-0.879616	1.689174	2.484442
-0.878786	1.670445	2.463052
-0.877957	1.651717	2.441661
-0.877127	1.632989	2.42027
-0.876297	1.614261	2.398879
-0.875467	1.595533	2.377488
-0.874637	1.576804	2.356097
-0.873807	1.558076	2.334707
-0.872977	1.539348	2.313316
-0.872147	1.52062	2.291925
-0.871317	1.501892	2.270534
-0.870487	1.483164	2.249144
-0.869658	1.463782	2.22722
-0.868828	1.44347	2.204535
-0.867998	1.423158	2.181851
-0.867168	1.402846	2.159167
-0.866338	1.382535	2.136483
-0.865508	1.362223	2.113799
-0.864678	1.341911	2.091115
-0.863848	1.321599	2.068431
-0.863018	1.301287	2.045747
-0.862188	1.280975	2.023063
-0.861358	1.260663	2.000379
-0.860529	1.240351	1.977695
-0.859699	1.220547	1.955215
-0.858869	1.201632	1.933092
-0.858039	1.182718	1.910968
-0.857209	1.163803	1.888844
-0.856379	1.144888	1.86672
-0.855549	1.125973	1.844596
-0.854719	1.107058	1.822472
-0.853889	1.088143	1.800348
-0.853059	1.069228	1.778224
-0.852229	1.050313	1.7561
-0.8514	1.031398	1.733976
-0.85057	1.012483	1.711852
-0.84974	0.993787	1.689887
-0.84891	0.975571	1.668269
-0.84808	0.957355	1.646649
-0.84725	0.939139	1.62503
-0.84642	0.920922	1.603411
-0.84559	0.902706	1.581792
-0.84476	0.884489	1.560173
-0.84393	0.866273	1.538554
-0.843101	0.848056	1.516935
-0.842271	0.82984	1.495316
-0.841441	0.811623	1.473697
-0.840611	0.793407	1.452078
-0.839781	0.775627	1.431076
-0.838951	0.759064	1.411795
-0.838121	0.7425	1.392513
-0.837291	0.725937	1.373232
-0.836461	0.709374	1.353951
-0.835631	0.69281	1.33467
-0.834802	0.676247	1.315388
-0.833972	0.659683	1.296107
-0.833142	0.64312	1.276825
-0.832312	0.626556	1.257544
-0.831482	0.609993	1.238263
-0.830652	0.593429	1.218981
-0.829822	0.577505	1.200125
-0.828992	0.563922	1.182829
-0.828162	0.550339	1.165532
-0.827332	0.536756	1.148235
-0.826503	0.523174	1.130939
-0.825673	0.509591	1.113643
-0.824843	0.496008	1.096346
-0.824013	0.482426	1.079049
-0.823183	0.468843	1.061753
-0.822353	0.45526	1.044456
-0.821523	0.441677	1.02716
-0.820693	0.428094	1.009863
-0.819863	0.414685	0.992807
-0.819033	0.402153	0.976969
-0.818203	0.389622	0.961132
-0.817374	0.37709	0.945295
-0.816544	0.364559	0.929457
-0.815714	0.352027	0.91362
-0.814884	0.339496	0.897783
-0.814054	0.326964	0.881946
-0.813224	0.314433	0.866108
-0.812394	0.301901	0.850271
-0.811564	0.28937	0.834434
-0.810734	0.276838	0.818596
-0.809904	0.264548	0.803028
-0.809075	0.254112	0.789528
-0.808245	0.243676	0.776029
-0.807415	0.23324	0.762529
-0.806585	0.222803	0.749029
-0.805755	0.212367	0.735529
-0.804925	0.201931	0.722029
-0.804095	0.191496	0.70853
-0.803265	0.18106	0.69503
-0.802435	0.170624	0.68153
-0.801605	0.160187	0.668031
-0.800776	0.149751	0.654531
-0.799946	0.139377	0.641128
-0.799116	0.129874	0.629101
-0.798286	0.120372	0.617074
-0.797456	0.110869	0.605048
-0.796626	0.101367	0.593021
-0.795796	0.091865	0.580994
-0.794966	0.082362	0.568967
-0.794136	0.07286	0.556941
-0.793306	0.063357	0.544914
-0.792477	0.053855	0.532888
-0.791647	0.044353	0.520861
-0.790817	0.034851	0.508834
-0.789987	0.025362	0.496833
-0.789157	0.016724	0.486369
-0.788327	0.008086	0.475905
-0.787497	-0.000552	0.465442
-0.786667	-0.00919	0.454978
-0.785837	-0.017828	0.444514
-0.785007	-0.026466	0.43405
-0.784177	-0.035104	0.423587
-0.783348	-0.043742	0.413123
-0.782518	-0.052379	0.402659
-0.781688	-0.061017	0.392196
-0.780858	-0.069655	0.381732
-0.780028	-0.078293	0.371268
-0.779198	-0.085641	0.362215
-0.778368	-0.092944	0.35321
-0.777538	-0.100247	0.344206
-0.776708	-0.107551	0.335201
-0.775878	-0.114854	0.326197
-0.775048	-0.122157	0.317192
-0.774219	-0.12946	0.308188
-0.773389	-0.136763	0.299183
-0.772559	-0.144066	0.290179
-0.771729	-0.15137	0.281175
-0.770899	-0.158673	0.27217
-0.770069	-0.165976	0.263166
-0.769239	-0.174021	0.255062
-0.768409	-0.182133	0.247039
-0.767579	-0.190245	0.239017
-0.76675	-0.198358	0.230995
-0.76592	-0.20647	0.222972
-0.76509	-0.214582	0.21495
-0.76426	-0.222695	0.206927
-0.76343	-0.230807	0.198905
-0.7626	-0.238919	0.190883
-0.76177	-0.247031	0.18286
-0.76094	-0.255144	0.174838
-0.76011	-0.263256	0.166815
-0.75928	-0.271182	0.159759
-0.758451	-0.27908	0.15285
-0.757621	-0.286978	0.145941
-0.756791	-0.294876	0.139032
-0.755961	-0.302774	0.132123
-0.755131	-0.310672	0.125214
-0.754301	-0.31857	0.118305
-0.753471	-0.326468	0.111396
-0.752641	-0.334366	0.104487
-0.751811	-0.342264	0.097578
-0.750981	-0.350162	0.090669
-0.750151	-0.358059	0.08376
-0.749322	-0.36391	0.07697
-0.748492	-0.369305	0.070206
-0.747662	-0.374699	0.063443
-0.746832	-0.380093	0.056679
-0.746002	-0.385488	0.049915
-0.745172	-0.390882	0.043151
-0.744342	-0.396277	0.036388
-0.743512	-0.401671	0.029624
-0.742682	-0.407065	0.02286
-0.741852	-0.41246	0.016097
-0.741022	-0.417854	0.009333
-0.740193	-0.423249	0.002569
-0.739363	-0.427883	-0.001698
-0.738533	-0.432289	-0.005212
-0.737703	-0.436694	-0.008725
-0.736873	-0.441099	-0.012238
-0.736043	-0.445505	-0.015751
-0.735213	-0.44991	-0.019264
-0.734383	-0.454316	-0.022778
-0.733553	-0.458721	-0.026291
-0.732723	-0.463127	-0.029804
-0.731894	-0.467532	-0.033317
-0.731064	-0.471937	-0.036831
-0.730234	-0.476343	-0.040344
-0.729404	-0.47961	-0.04576
-0.728574	-0.482432	-0.051922
-0.727744	-0.485254	-0.058084
-0.726914	-0.488075	-0.064246
-0.726084	-0.490897	-0.070408
-0.725254	-0.493719	-0.07657
-0.724424	-0.49654	-0.082732
-0.723595	-0.499362	-0.088894
-0.722765	-0.502184	-0.095056
-0.721935	-0.505005	-0.101218
-0.721105	-0.507827	-0.10738
-0.720275	-0.510649	-0.113542
-0.719445	-0.51292	-0.119695
-0.718615	-0.514919	-0.125843
-0.717785	-0.516917	-0.131992
-0.716955	-0.518916	-0.13814
-0.716125	-0.520915	-0.144288
-0.715295	-0.522914	-0.150436
-0.714466	-0.524912	-0.156584
-0.713636	-0.526911	-0.162733
-0.712806	-0.52891	-0.168881
-0.711976	-0.530908	-0.175029
-0.711146	-0.532907	-0.181177
-0.710316	-0.534906	-0.187325
-0.709486	-0.538403	-0.193144
-0.708656	-0.542822	-0.19876
-0.707826	-0.547242	-0.204375
-0.706996	-0.551661	-0.209991
-0.706167	-0.55608	-0.215607
-0.705337	-0.560499	-0.221222
-0.704507	-0.564918	-0.226838
-0.703677	-0.569338	-0.232454
-0.702847	-0.573757	-0.238069
-0.702017	-0.578176	-0.243685
-0.701187	-0.582595	-0.249301
-0.700357	-0.587014	-0.254916
-0.699527	-0.592675	-0.262419
-0.698697	-0.599272	-0.271347
-0.697868	-0.60587	-0.280276
-0.697038	-0.612468	-0.289204
-0.696208	-0.619066	-0.298132
-0.695378	-0.625663	-0.307061
-0.694548	-0.632261	-0.315989
-0.693718	-0.638859	-0.324918
-0.692888	-0.645457	-0.333846
-0.692058	-0.652054	-0.342774
-0.691228	-0.658652	-0.351702
-0.690398	-0.66525	-0.360631
-0.689569	-0.67065	-0.367056
-0.688739	-0.674945	-0.371171
-0.687909	-0.679239	-0.375286
-0.687079	-0.683534	-0.379401
-0.686249	-0.687829	-0.383516
-0.685419	-0.692124	-0.387631
-0.684589	-0.696418	-0.391746
-0.683759	-0.700713	-0.395861
-0.682929	-0.705008	-0.399976
-0.682099	-0.709303	-0.404091
-0.681269	-0.713598	-0.408206
-0.68044	-0.717892	-0.412321
-0.67961	-0.722542	-0.417002
-0.67878	-0.72759	-0.42232
-0.67795	-0.732639	-0.427639
-0.67712	-0.737687	-0.432957
-0.67629	-0.742736	-0.438275
-0.67546	-0.747784	-0.443593
-0.67463	-0.752833	-0.448911
-0.6738	-0.757882	-0.45423
-0.67297	-0.76293	-0.459548
-0.672141	-0.767979	-0.464867
-0.671311	-0.773027	-0.470185
-0.670481	-0.778076	-0.475503
-0.669651	-0.782246	-0.480038
-0.668821	-0.785206	-0.483496
-0.667991	-0.788166	-0.486954
-0.667161	-0.791126	-0.490412
-0.666331	-0.794086	-0.49387
-0.665501	-0.797046	-0.497328
-0.664671	-0.800006	-0.500786
-0.663842	-0.802965	-0.504244
-0.663012	-0.805926	-0.507702
-0.662182	-0.808885	-0.51116
-0.661352	-0.811846	-0.514618
-0.660522	-0.814805	-0.518076
-0.659692	-0.817383	-0.520948
-0.658862	-0.819312	-0.522829
-0.658032	-0.821242	-0.524711
-0.657202	-0.823171	-0.526592
-0.656372	-0.825101	-0.528473
-0.655542	-0.827031	-0.530354
-0.654713	-0.82896	-0.532235
-0.653883	-0.83089	-0.534116
-0.653053	-0.832819	-0.535997
-0.652223	-0.834749	-0.537878
-0.651393	-0.836678	-0.539759
-0.650563	-0.838608	-0.54164
-0.649733	-0.840562	-0.543948
-0.648903	-0.842567	-0.547158
-0.648073	-0.844573	-0.550366
-0.647243	-0.846578	-0.553576
-0.646414	-0.848584	-0.556784
-0.645584	-0.85059	-0.559993
-0.644754	-0.852595	-0.563202
-0.643924	-0.854601	-0.566411
-0.643094	-0.856606	-0.56962
-0.642264	-0.858612	-0.572829
-0.641434	-0.860618	-0.576038
-0.640604	-0.862623	-0.579247
-0.639774	-0.864792	-0.582155
-0.638944	-0.8674	-0.584257
-0.638115	-0.870007	-0.58636
-0.637285	-0.872614	-0.588462
-0.636455	-0.875222	-0.590565
-0.635625	-0.877829	-0.592667
-0.634795	-0.880436	-0.59477
-0.633965	-0.883043	-0.596872
-0.633135	-0.885651	-0.598975
-0.632305	-0.888258	-0.601077
-0.631475	-0.890865	-0.603179
-0.630645	-0.893473	-0.605282
-0.629816	-0.896167	-0.60734
-0.628986	-0.899169	-0.609241
-0.628156	-0.90217	-0.611143
-0.627326	-0.905172	-0.613045
-0.626496	-0.908173	-0.614947
-0.625666	-0.911175	-0.616849
-0.624836	-0.914176	-0.618751
-0.624006	-0.917178	-0.620653
-0.623176	-0.920179	-0.622554
-0.622346	-0.923181	-0.624456
-0.621516	-0.926182	-0.626358
-0.620687	-0.929184	-0.62826
-0.619857	-0.931852	-0.630521
-0.619027	-0.932924	-0.634497
-0.618197	-0.933996	-0.638474
-0.617367	-0.935068	-0.64245
-0.616537	-0.93614	-0.646427
-0.615707	-0.937212	-0.650403
-0.614877	-0.938284	-0.65438
-0.614047	-0.939356	-0.658357
-0.613217	-0.940428	-0.662334
-0.612388	-0.9415	-0.66631
-0.611558	-0.942572	-0.670287
-0.610728	-0.943643	-0.674263
-0.609898	-0.944627	-0.67807
-0.609068	-0.94498	-0.680671
-0.608238	-0.945332	-0.683271
-0.607408	-0.945685	-0.685871
-0.606578	-0.946038	-0.688472
-0.605748	-0.94639	-0.691072
-0.604918	-0.946743	-0.693673
-0.604088	-0.947096	-0.696273
-0.603259	-0.947448	-0.698873
-0.602429	-0.947801	-0.701474
-0.601599	-0.948154	-0.704074
-0.600769	-0.948507	-0.706675
-0.599939	-0.948956	-0.709407
-0.599109	-0.950615	-0.713798
-0.598279	-0.952275	-0.71819
-0.597449	-0.953935	-0.722581
-0.596619	-0.955595	-0.726973
-0.595789	-0.957254	-0.731364
-0.59496	-0.958914	-0.735756
-0.59413	-0.960574	-0.740147
-0.5933	-0.962234	-0.744539
-0.59247	-0.963894	-0.748931
-0.59164	-0.965554	-0.753322
-0.59081	-0.967213	-0.757714
-0.58998	-0.968866	-0.762078
-0.58915	-0.970228	-0.765321
-0.58832	-0.971591	-0.768565
-0.58749	-0.972953	-0.771808
-0.586661	-0.974316	-0.775052
-0.585831	-0.975678	-0.778295
-0.585001	-0.97704	-0.781539
-0.584171	-0.978403	-0.784783
-0.583341	-0.979765	-0.788026
-0.582511	-0.981128	-0.79127
-0.581681	-0.98249	-0.794513
-0.580851	-0.983853	-0.797757
-0.580021	-0.985215	-0.801
-0.579191	-0.986173	-0.802303
-0.578362	-0.987121	-0.803555
-0.577532	-0.988068	-0.804807
-0.576702	-0.989016	-0.806058
-0.575872	-0.989963	-0.80731
-0.575042	-0.990911	-0.808562
-0.574212	-0.991858	-0.809814
-0.573382	-0.992805	-0.811065
-0.572552	-0.993753	-0.812317
-0.571722	-0.9947	-0.813569
-0.570892	-0.995648	-0.814821
-0.570062	-0.996595	-0.816073
-0.569233	-0.999385	-0.818021
-0.568403	-1.002324	-0.820027
-0.567573	-1.005263	-0.822033
-0.566743	-1.008203	-0.824038
-0.565913	-1.011142	-0.826044
-0.565083	-1.014081	-0.828049
-0.564253	-1.01702	-0.830055
-0.563423	-1.019959	-0.832061
-0.562593	-1.022899	-0.834066
-0.561763	-1.025838	-0.836072
-0.560934	-1.028777	-0.838077
-0.560104	-1.031716	-0.840083
-0.559274	-1.032864	-0.841586
-0.558444	-1.033756	-0.843018
-0.557614	-1.034648	-0.844449
-0.556784	-1.035541	-0.845881
-0.555954	-1.036433	-0.847313
-0.555124	-1.037325	-0.848744
-0.554294	-1.038217	-0.850176
-0.553464	-1.039109	-0.851607
-0.552634	-1.040001	-0.853039
-0.551805	-1.040893	-0.854471
-0.550975	-1.041786	-0.855902
-0.550145	-1.042678	-0.857334
-0.549315	-1.043947	-0.858086
-0.548485	-1.045295	-0.858694
-0.547655	-1.046644	-0.859303
-0.546825	-1.047993	-0.859912
-0.545995	-1.049341	-0.86052
-0.545165	-1.05069	-0.861129
-0.544335	-1.052038	-0.861737
-0.543506	-1.053387	-0.862346
-0.542676	-1.054735	-0.862955
-0.541846	-1.056084	-0.863563
-0.541016	-1.057433	-0.864172
-0.540186	-1.058781	-0.86478
-0.539356	-1.060114	-0.867004
-0.538526	-1.061442	-0.869695
-0.537696	-1.062769	-0.872385
-0.536866	-1.064097	-0.875075
-0.536036	-1.065425	-0.877765
-0.535207	-1.066753	-0.880456
-0.534377	-1.068081	-0.883146
-0.533547	-1.069409	-0.885836
-0.532717	-1.070737	-0.888526
-0.531887	-1.072064	-0.891217
-0.531057	-1.073392	-0.893907
-0.530227	-1.07472	-0.896597
-0.529397	-1.075882	-0.899157
-0.528567	-1.076982	-0.901667
-0.527737	-1.078081	-0.904178
-0.526908	-1.079181	-0.906688
-0.526078	-1.080281	-0.909199
-0.525248	-1.08138	-0.911709
-0.524418	-1.08248	-0.91422
-0.523588	-1.083579	-0.91673
-0.522758	-1.084679	-0.91924
-0.521928	-1.085779	-0.921751
-0.521098	-1.086878	-0.924261
-0.520268	-1.087978	-0.926772
-0.519438	-1.089461	-0.928819
-0.518609	-1.091128	-0.930645
-0.517779	-1.092795	-0.932471
-0.516949	-1.094461	-0.934296
-0.516119	-1.096128	-0.936122
-0.515289	-1.097795	-0.937948
-0.514459	-1.099462	-0.939774
-0.513629	-1.101128	-0.941599
-0.512799	-1.102795	-0.943425
-0.511969	-1.104462	-0.945251
-0.511139	-1.106129	-0.947077
-0.510309	-1.107795	-0.948903
-0.50948	-1.108512	-0.950269
-0.50865	-1.108664	-0.951361
-0.50782	-1.108816	-0.952454
-0.50699	-1.108968	-0.953547
-0.50616	-1.109121	-0.954639
-0.50533	-1.109273	-0.955732
-0.5045	-1.109425	-0.956825
-0.50367	-1.109577	-0.957918
-0.50284	-1.109729	-0.95901
-0.50201	-1.109881	-0.960103
-0.501181	-1.110034	-0.961196
-0.500351	-1.110186	-0.962288
-0.499521	-1.110266	-0.963553
-0.498691	-1.110294	-0.964943
-0.497861	-1.110321	-0.966333
-0.497031	-1.110349	-0.967723
-0.496201	-1.110377	-0.969113
-0.495371	-1.110404	-0.970503
-0.494541	-1.110432	-0.971893
-0.493711	-1.11046	-0.973283
-0.492881	-1.110487	-0.974674
-0.492052	-1.110515	-0.976064
-0.491222	-1.110543	-0.977454
-0.490392	-1.11057	-0.978844
-0.489562	-1.111328	-0.980208
-0.488732	-1.112739	-0.98155
-0.487902	-1.11415	-0.982892
-0.487072	-1.115561	-0.984233
-0.486242	-1.116972	-0.985575
-0.485412	-1.118382	-0.986917
-0.484582	-1.119793	-0.988258
-0.483753	-1.121204	-0.9896
-0.482923	-1.122615	-0.990942
-0.482093	-1.124026	-0.992284
-0.481263	-1.125437	-0.993625
-0.480433	-1.126848	-0.994967
-0.479603	-1.128152	-0.996117
-0.478773	-1.129342	-0.997057
-0.477943	-1.130531	-0.997998
-0.477113	-1.131721	-0.998938
-0.476283	-1.13291	-0.999879
-0.475453	-1.1341	-1.000819
-0.474624	-1.13529	-1.00176
-0.473794	-1.136479	-1.0027
-0.472964	-1.137669	-1.003641
-0.472134	-1.138858	-1.004582
-0.471304	-1.140048	-1.005522
-0.470474	-1.141237	-1.006463
-0.469644	-1.142901	-1.007715
-0.468814	-1.145197	-1.009381
-0.467984	-1.147493	-1.011048
-0.467155	-1.149789	-1.012715
-0.466325	-1.152085	-1.014382
-0.465495	-1.154381	-1.016048
-0.464665	-1.156678	-1.017715
-0.463835	-1.158974	-1.019382
-0.463005	-1.16127	-1.021048
-0.462175	-1.163566	-1.022715
-0.461345	-1.165862	-1.024382
-0.460515	-1.168158	-1.026049
-0.459685	-1.170367	-1.028145
-0.458855	-1.172435	-1.030946
-0.458026	-1.174503	-1.033747
-0.457196	-1.176571	-1.036548
-0.456366	-1.178639	-1.039349
-0.455536	-1.180707	-1.04215
-0.454706	-1.182774	-1.044951
-0.453876	-1.184842	-1.047752
-0.453046	-1.18691	-1.050553
-0.452216	-1.188978	-1.053354
-0.451386	-1.191046	-1.056155
-0.450556	-1.193114	-1.058955
-0.449727	-1.194546	-1.061387
-0.448897	-1.194684	-1.063068
-0.448067	-1.194822	-1.064748
-0.447237	-1.19496	-1.066429
-0.446407	-1.195099	-1.06811
-0.445577	-1.195237	-1.06979
-0.444747	-1.195375	-1.071471
-0.443917	-1.195514	-1.073151
-0.443087	-1.195652	-1.074832
-0.442257	-1.19579	-1.076512
-0.441427	-1.195929	-1.078193
-0.440598	-1.196067	-1.079873
-0.439768	-1.196132	-1.081354
-0.438938	-1.196007	-1.082323
-0.438108	-1.195883	-1.083291
-0.437278	-1.195758	-1.084259
-0.436448	-1.195634	-1.085227
-0.435618	-1.195509	-1.086196
-0.434788	-1.195385	-1.087164
-0.433958	-1.19526	-1.088132
-0.433128	-1.195136	-1.0891
-0.432299	-1.195011	-1.090068
-0.431469	-1.194887	-1.091037
-0.430639	-1.194762	-1.092005
-0.429809	-1.194482	-1.093002
-0.428979	-1.19368	-1.094095
-0.428149	-1.192877	-1.095187
-0.427319	-1.192075	-1.09628
-0.426489	-1.191273	-1.097373
-0.425659	-1.190471	-1.098465
-0.424829	-1.189668	-1.099558
-0.424	-1.188866	-1.100651
-0.42317	-1.188064	-1.101743
-0.42234	-1.187262	-1.102836
-0.42151	-1.186459	-1.103929
-0.42068	-1.185657	-1.105022
-0.41985	-1.184896	-1.10588
-0.41902	-1.184322	-1.10568
-0.41819	-1.183748	-1.105479
-0.41736	-1.183174	-1.105279
-0.41653	-1.1826	-1.105078
-0.4157	-1.182026	-1.104878
-0.414871	-1.181452	-1.104677
-0.414041	-1.180878	-1.104476
-0.413211	-1.180304	-1.104276
-0.412381	-1.17973	-1.104075
-0.411551	-1.179156	-1.103875
-0.410721	-1.178582	-1.103674
-0.409891	-1.17819	-1.103643
-0.409061	-1.178999	-1.104736
-0.408231	-1.179808	-1.105829
-0.407401	-1.180617	-1.106922
-0.406572	-1.181426	-1.108014
-0.405742	-1.182235	-1.109107
-0.404912	-1.183044	-1.1102
-0.404082	-1.183854	-1.111292
-0.403252	-1.184663	-1.112385
-0.402422	-1.185472	-1.113478
-0.401592	-1.186281	-1.11457
-0.400762	-1.18709	-1.115663
-0.399932	-1.187955	-1.116811
-0.399102	-1.189441	-1.118582
-0.398273	-1.190928	-1.120352
-0.397443	-1.192415	-1.122122
-0.396613	-1.193902	-1.123893
-0.395783	-1.195389	-1.125663
-0.394953	-1.196876	-1.127434
-0.394123	-1.198363	-1.129204
-0.393293	-1.19985	-1.130975
-0.392463	-1.201337	-1.132745
-0.391633	-1.202824	-1.134516
-0.390803	-1.204311	-1.136286
-0.389974	-1.205764	-1.138057
-0.389144	-1.206214	-1.139834
-0.388314	-1.206663	-1.141612
-0.387484	-1.207113	-1.143389
-0.386654	-1.207562	-1.145166
-0.385824	-1.208012	-1.146944
-0.384994	-1.208462	-1.148721
-0.384164	-1.208911	-1.150498
-0.383334	-1.209361	-1.152276
-0.382504	-1.20981	-1.154053
-0.381674	-1.21026	-1.155831
-0.380845	-1.210709	-1.157608
-0.380015	-1.211159	-1.159385
-0.379185	-1.212057	-1.161761
-0.378355	-1.212963	-1.164147
-0.377525	-1.213869	-1.166533
-0.376695	-1.214775	-1.168919
-0.375865	-1.215681	-1.171304
-0.375035	-1.216587	-1.173691
-0.374205	-1.217493	-1.176076
-0.373375	-1.218398	-1.178462
-0.372546	-1.219305	-1.180848
-0.371716	-1.22021	-1.183234
-0.370886	-1.221116	-1.18562
-0.370056	-1.222022	-1.188006
-0.369226	-1.22398	-1.188992
-0.368396	-1.226013	-1.189878
-0.367566	-1.228047	-1.190763
-0.366736	-1.23008	-1.191648
-0.365906	-1.232113	-1.192533
-0.365076	-1.234146	-1.193419
-0.364246	-1.23618	-1.194304
-0.363417	-1.238213	-1.195189
-0.362587	-1.240246	-1.196074
-0.361757	-1.242279	-1.196959
-0.360927	-1.244313	-1.197845
-0.360097	-1.246346	-1.19873
-0.359267	-1.246461	-1.199395
-0.358437	-1.246323	-1.200032
-0.357607	-1.246185	-1.200668
-0.356777	-1.246046	-1.201304
-0.355947	-1.245908	-1.20194
-0.355118	-1.24577	-1.202577
-0.354288	-1.245631	-1.203213
-0.353458	-1.245493	-1.203849
-0.352628	-1.245355	-1.204485
-0.351798	-1.245216	-1.205122
-0.350968	-1.245078	-1.205758
-0.350138	-1.24494	-1.206394
-0.349308	-1.246369	-1.20782
-0.348478	-1.248112	-1.209404
-0.347648	-1.249855	-1.210988
-0.346819	-1.251598	-1.212571
-0.345989	-1.253341	-1.214155
-0.345159	-1.255083	-1.215739
-0.344329	-1.256826	-1.217323
-0.343499	-1.258569	-1.218906
-0.342669	-1.260312	-1.22049
-0.341839	-1.262055	-1.222074
-0.341009	-1.263797	-1.223657
-0.340179	-1.26554	-1.225241
-0.339349	-1.26635	-1.22573
-0.33852	-1.266904	-1.225916
-0.33769	-1.267457	-1.226103
-0.33686	-1.26801	-1.22629
-0.33603	-1.268564	-1.226477
-0.3352	-1.269117	-1.226663
-0.33437	-1.26967	-1.22685
-0.33354	-1.270223	-1.227037
-0.33271	-1.270777	-1.227224
-0.33188	-1.27133	-1.22741
-0.33105	-1.271883	-1.227597
-0.33022	-1.272436	-1.227784
-0.329391	-1.272106	-1.228336
-0.328561	-1.271456	-1.229021
-0.327731	-1.270806	-1.229705
-0.326901	-1.270156	-1.23039
-0.326071	-1.269506	-1.231075
-0.325241	-1.268855	-1.231759
-0.324411	-1.268205	-1.232444
-0.323581	-1.267555	-1.233129
-0.322751	-1.266905	-1.233814
-0.321921	-1.266255	-1.234498
-0.321092	-1.265605	-1.235183
-0.320262	-1.264955	-1.235868
-0.319432	-1.265356	-1.236618
-0.318602	-1.266241	-1.2374
-0.317772	-1.267127	-1.238181
-0.316942	-1.268012	-1.238963
-0.316112	-1.268897	-1.239744
-0.315282	-1.269782	-1.240526
-0.314452	-1.270668	-1.241307
-0.313622	-1.271553	-1.242089
-0.312793	-1.272438	-1.24287
-0.311963	-1.273323	-1.243652
-0.311133	-1.274209	-1.244433
-0.310303	-1.275094	-1.245215
-0.309473	-1.275759	-1.245412
-0.308643	-1.276299	-1.245274
-0.307813	-1.276838	-1.245136
-0.306983	-1.277378	-1.244997
-0.306153	-1.277917	-1.244859
-0.305323	-1.278457	-1.244721
-0.304493	-1.278996	-1.244582
-0.303664	-1.279535	-1.244444
-0.302834	-1.280075	-1.244306
-0.302004	-1.280614	-1.244167
-0.301174	-1.281154	-1.244029
-0.300344	-1.281693	-1.243891
-0.299514	-1.282038	-1.243246
-0.298684	-1.282246	-1.242243
-0.297854	-1.282453	-1.24124
-0.297024	-1.282661	-1.240238
-0.296194	-1.282868	-1.239235
-0.295365	-1.283076	-1.238232
-0.294535	-1.283283	-1.237229
-0.293705	-1.28349	-1.236226
-0.292875	-1.283698	-1.235224
-0.292045	-1.283905	-1.234221
-0.291215	-1.284113	-1.233218
-0.290385	-1.28432	-1.232215
-0.289555	-1.284139	-1.232054
-0.288725	-1.28362	-1.232621
-0.287895	-1.283101	-1.233188
-0.287066	-1.282583	-1.233755
-0.286236	-1.282064	-1.234322
-0.285406	-1.281545	-1.23489
-0.284576	-1.281026	-1.235457
-0.283746	-1.280508	-1.236024
-0.282916	-1.279989	-1.236591
-0.282086	-1.27947	-1.237158
-0.281256	-1.278952	-1.237725
-0.280426	-1.278433	-1.238292
-0.279596	-1.278318	-1.238449
-0.278767	-1.278629	-1.238172
-0.277937	-1.27894	-1.237895
-0.277107	-1.279252	-1.237619
-0.276277	-1.279563	-1.237342
-0.275447	-1.279874	-1.237066
-0.274617	-1.280185	-1.236789
-0.273787	-1.280496	-1.236512
-0.272957	-1.280808	-1.236236
-0.272127	-1.281119	-1.235959
-0.271297	-1.28143	-1.235682
-0.270467	-1.281741	-1.235406
-0.269638	-1.281923	-1.235552
-0.268808	-1.281937	-1.236244
-0.267978	-1.28195	-1.236935
-0.267148	-1.281964	-1.237627
-0.266318	-1.281978	-1.238318
-0.265488	-1.281992	-1.23901
-0.264658	-1.282006	-1.239702
-0.263828	-1.282019	-1.240393
-0.262998	-1.282033	-1.241085
-0.262168	-1.282047	-1.241776
-0.261339	-1.282061	-1.242468
-0.260509	-1.282075	-1.24316
-0.259679	-1.281869	-1.243966
-0.258849	-1.281316	-1.244955
-0.258019	-1.280763	-1.245944
-0.257189	-1.280209	-1.246933
-0.256359	-1.279656	-1.247922
-0.255529	-1.279103	-1.248911
-0.254699	-1.278549	-1.2499
-0.253869	-1.277996	-1.250889
-0.253039	-1.277443	-1.251878
-0.25221	-1.27689	-1.252867
-0.25138	-1.276336	-1.253856
-0.25055	-1.275783	-1.254845
-0.24972	-1.275636	-1.255859
-0.24889	-1.276286	-1.256925
-0.24806	-1.276936	-1.25799
-0.24723	-1.277586	-1.259055
-0.2464	-1.278236	-1.26012
-0.24557	-1.278887	-1.261185
-0.24474	-1.279537	-1.26225
-0.243911	-1.280187	-1.263315
-0.243081	-1.280837	-1.26438
-0.242251	-1.281487	-1.265445
-0.241421	-1.282137	-1.26651
-0.240591	-1.282787	-1.267575
-0.239761	-1.283063	-1.268527
-0.238931	-1.282413	-1.269197
-0.238101	-1.281763	-1.269868
-0.237271	-1.281113	-1.270539
-0.236441	-1.280462	-1.27121
-0.235612	-1.279812	-1.271881
-0.234782	-1.279162	-1.272552
-0.233952	-1.278512	-1.273222
-0.233122	-1.277862	-1.273893
-0.232292	-1.277212	-1.274564
-0.231462	-1.276562	-1.275235
-0.230632	-1.275912	-1.275906
-0.229802	-1.275224	-1.276466
-0.228972	-1.274415	-1.276674
-0.228142	-1.273605	-1.276881
-0.227313	-1.272796	-1.277089
-0.226483	-1.271987	-1.277296
-0.225653	-1.271178	-1.277503
-0.224823	-1.270369	-1.277711
-0.223993	-1.26956	-1.277918
-0.223163	-1.268751	-1.278126
-0.222333	-1.267941	-1.278333
-0.221503	-1.267132	-1.278541
-0.220673	-1.266323	-1.278748
-0.219843	-1.265912	-1.279058
-0.219013	-1.267212	-1.279804
-0.218184	-1.268512	-1.280551
-0.217354	-1.269813	-1.281298
-0.216524	-1.271113	-1.282045
-0.215694	-1.272413	-1.282792
-0.214864	-1.273713	-1.283539
-0.214034	-1.275013	-1.284286
-0.213204	-1.276314	-1.285033
-0.212374	-1.277614	-1.28578
-0.211544	-1.278914	-1.286527
-0.210714	-1.280214	-1.287274
-0.209885	-1.281442	-1.287967
-0.209055	-1.282224	-1.288326
-0.208225	-1.283005	-1.288686
-0.207395	-1.283787	-1.289046
-0.206565	-1.284568	-1.289405
-0.205735	-1.28535	-1.289765
-0.204905	-1.286131	-1.290124
-0.204075	-1.286913	-1.290484
-0.203245	-1.287694	-1.290844
-0.202415	-1.288476	-1.291203
-0.201586	-1.289257	-1.291563
-0.200756	-1.290038	-1.291923
-0.199926	-1.290788	-1.292281
-0.199096	-1.29121	-1.292627
-0.198266	-1.291632	-1.292973
-0.197436	-1.292053	-1.293318
-0.196606	-1.292475	-1.293664
-0.195776	-1.292897	-1.29401
-0.194946	-1.293319	-1.294356
-0.194116	-1.293741	-1.294702
-0.193286	-1.294163	-1.295047
-0.192457	-1.294585	-1.295393
-0.191627	-1.295007	-1.295739
-0.190797	-1.295428	-1.296085
-0.189967	-1.29591	-1.296409
-0.189137	-1.29784	-1.29623
-0.188307	-1.29977	-1.29605
-0.187477	-1.301699	-1.29587
-0.186647	-1.303629	-1.29569
-0.185817	-1.305558	-1.29551
-0.184987	-1.307488	-1.295331
-0.184157	-1.309417	-1.295151
-0.183328	-1.311347	-1.294971
-0.182498	-1.313276	-1.294791
-0.181668	-1.315206	-1.294611
-0.180838	-1.317135	-1.294432
-0.180008	-1.319065	-1.294252
-0.179178	-1.31946	-1.294723
-0.178348	-1.31984	-1.2952
-0.177518	-1.320221	-1.295677
-0.176688	-1.320601	-1.296154
-0.175858	-1.320982	-1.296631
-0.175029	-1.321362	-1.297109
-0.174199	-1.321742	-1.297586
-0.173369	-1.322123	-1.298063
-0.172539	-1.322503	-1.29854
-0.171709	-1.322883	-1.299017
-0.170879	-1.323264	-1.299495
-0.170049	-1.323644	-1.299972
-0.169219	-1.324031	-1.301015
-0.168389	-1.324418	-1.302094
-0.16756	-1.324806	-1.303173
-0.16673	-1.325193	-1.304252
-0.1659	-1.32558	-1.305331
-0.16507	-1.325967	-1.306409
-0.16424	-1.326355	-1.307488
-0.16341	-1.326742	-1.308567
-0.16258	-1.327129	-1.309646
-0.16175	-1.327517	-1.310725
-0.16092	-1.327904	-1.311804
-0.16009	-1.328291	-1.312883
-0.159261	-1.328703	-1.31329
-0.158431	-1.329118	-1.313615
-0.157601	-1.329533	-1.31394
-0.156771	-1.329948	-1.314265
-0.155941	-1.330363	-1.31459
-0.155111	-1.330778	-1.314915
-0.154281	-1.331193	-1.31524
-0.153451	-1.331608	-1.315565
-0.152621	-1.332023	-1.31589
-0.151791	-1.332438	-1.316215
-0.150961	-1.332853	-1.31654
-0.150131	-1.333268	-1.316865
-0.149302	-1.332594	-1.318471
-0.148472	-1.331716	-1.320317
-0.147642	-1.330837	-1.322164
-0.146812	-1.329959	-1.32401
-0.145982	-1.329081	-1.325857
-0.145152	-1.328202	-1.327703
-0.144322	-1.327324	-1.32955
-0.143492	-1.326446	-1.331396
-0.142662	-1.325568	-1.333243
-0.141832	-1.324689	-1.33509
-0.141003	-1.323811	-1.336936
-0.140173	-1.322933	-1.338783
-0.139343	-1.322345	-1.339649
-0.138513	-1.321833	-1.340257
-0.137683	-1.321321	-1.340866
-0.136853	-1.320809	-1.341474
-0.136023	-1.320297	-1.342083
-0.135193	-1.319786	-1.342692
-0.134363	-1.319274	-1.3433
-0.133533	-1.318762	-1.343909
-0.132704	-1.31825	-1.344517
-0.131874	-1.317739	-1.345126
-0.131044	-1.317227	-1.345735
-0.130214	-1.316715	-1.346343
-0.129384	-1.316095	-1.346346
-0.128554	-1.315438	-1.346138
-0.127724	-1.314782	-1.345931
-0.126894	-1.314124	-1.345724
-0.126064	-1.313468	-1.345516
-0.125234	-1.312811	-1.345309
-0.124405	-1.312154	-1.345101
-0.123575	-1.311496	-1.344894
-0.122745	-1.31084	-1.344686
-0.121915	-1.310183	-1.344479
-0.121085	-1.309526	-1.344271
-0.120255	-1.308869	-1.344064
-0.119425	-1.30847	-1.344541
-0.118595	-1.308187	-1.345323
-0.117765	-1.307903	-1.346104
-0.116935	-1.30762	-1.346886
-0.116106	-1.307336	-1.347667
-0.115276	-1.307052	-1.348449
-0.114446	-1.306769	-1.34923
-0.113616	-1.306485	-1.350012
-0.112786	-1.306202	-1.350793
-0.111956	-1.305918	-1.351575
-0.111126	-1.305635	-1.352356
-0.110296	-1.305351	-1.353138
-0.109466	-1.305753	-1.353163
-0.108636	-1.306534	-1.352769
-0.107806	-1.307316	-1.352375
-0.106977	-1.308097	-1.351981
-0.106147	-1.308879	-1.351586
-0.105317	-1.30966	-1.351192
-0.104487	-1.310442	-1.350798
-0.103657	-1.311223	-1.350404
-0.102827	-1.312005	-1.35001
-0.101997	-1.312786	-1.349615
-0.101167	-1.313568	-1.349221
-0.100337	-1.314349	-1.348827
-0.099507	-1.315061	-1.348773
-0.098678	-1.315725	-1.348953
-0.097848	-1.316389	-1.349133
-0.097018	-1.317052	-1.349313
-0.096188	-1.317716	-1.349493
-0.095358	-1.31838	-1.349672
-0.094528	-1.319044	-1.349852
-0.093698	-1.319708	-1.350032
-0.092868	-1.320372	-1.350212
-0.092038	-1.321036	-1.350392
-0.091208	-1.3217	-1.350572
-0.090379	-1.322364	-1.350751
-0.089549	-1.323092	-1.350566
-0.088719	-1.323873	-1.350075
-0.087889	-1.324655	-1.349584
-0.087059	-1.325436	-1.349093
-0.086229	-1.326218	-1.348602
-0.085399	-1.326999	-1.348111
-0.084569	-1.327781	-1.34762
-0.083739	-1.328562	-1.347129
-0.082909	-1.329344	-1.346638
-0.08208	-1.330125	-1.346147
-0.08125	-1.330907	-1.345656
-0.08042	-1.331688	-1.345165
-0.07959	-1.332829	-1.344841
-0.07876	-1.334336	-1.344689
-0.07793	-1.335844	-1.344537
-0.0771	-1.337352	-1.344385
-0.07627	-1.338859	-1.344233
-0.07544	-1.340367	-1.344081
-0.07461	-1.341875	-1.343929
-0.07378	-1.343382	-1.343776
-0.07295	-1.34489	-1.343624
-0.072121	-1.346398	-1.343472
-0.071291	-1.347905	-1.34332
-0.070461	-1.349413	-1.343168
-0.069631	-1.350302	-1.34324
-0.068801	-1.35042	-1.343593
-0.067971	-1.350537	-1.343946
-0.067141	-1.350655	-1.344298
-0.066311	-1.350773	-1.344651
-0.065481	-1.35089	-1.345004
-0.064651	-1.351008	-1.345356
-0.063822	-1.351125	-1.345709
-0.062992	-1.351243	-1.346062
-0.062162	-1.35136	-1.346415
-0.061332	-1.351478	-1.346767
-0.060502	-1.351596	-1.34712
-0.059672	-1.351503	-1.347322
-0.058842	-1.351088	-1.347295
-0.058012	-1.350673	-1.347267
-0.057182	-1.350258	-1.347239
-0.056352	-1.349843	-1.347212
-0.055523	-1.349428	-1.347184
-0.054693	-1.349013	-1.347156
-0.053863	-1.348598	-1.347129
-0.053033	-1.348183	-1.347101
-0.052203	-1.347768	-1.347073
-0.051373	-1.347353	-1.347046
-0.050543	-1.346938	-1.347018
-0.049713	-1.346392	-1.347277
-0.048883	-1.345596	-1.34808
-0.048054	-1.344801	-1.348882
-0.047224	-1.344006	-1.349684
-0.046394	-1.34321	-1.350486
-0.045564	-1.342415	-1.351289
-0.044734	-1.34162	-1.352091
-0.043904	-1.340825	-1.352893
-0.043074	-1.340029	-1.353695
-0.042244	-1.339234	-1.354497
-0.041414	-1.338439	-1.3553
-0.040584	-1.337643	-1.356102
-0.039754	-1.336944	-1.356871
-0.038924	-1.336474	-1.357563
-0.038095	-1.336004	-1.358255
-0.037265	-1.335533	-1.358946
-0.036435	-1.335063	-1.359638
-0.035605	-1.334593	-1.360329
-0.034775	-1.334122	-1.361021
-0.033945	-1.333652	-1.361712
-0.033115	-1.333182	-1.362404
-0.032285	-1.332712	-1.363096
-0.031455	-1.332241	-1.363787
-0.030625	-1.331771	-1.364479
-0.029796	-1.331666	-1.365082
-0.028966	-1.332675	-1.365414
-0.028136	-1.333685	-1.365746
-0.027306	-1.334695	-1.366078
-0.026476	-1.335704	-1.36641
-0.025646	-1.336714	-1.366742
-0.024816	-1.337724	-1.367074
-0.023986	-1.338734	-1.367406
-0.023156	-1.339743	-1.367738
-0.022326	-1.340753	-1.368069
-0.021497	-1.341763	-1.368401
-0.020667	-1.342772	-1.368733
-0.019837	-1.34377	-1.36734
-0.019007	-1.344717	-1.358902
-0.018177	-1.345665	-1.350464
-0.017347	-1.346612	-1.342027
-0.016517	-1.34756	-1.33359
-0.015687	-1.348507	-1.325152
-0.014857	-1.349455	-1.316715
-0.014027	-1.350402	-1.308278
-0.013198	-1.35135	-1.299841
-0.012368	-1.352297	-1.291403
-0.011538	-1.353245	-1.282965
-0.010708	-1.354192	-1.274529
-0.009878	-1.341243	-1.251851
-0.009048	-1.2478	-1.146693
-0.008218	-1.154357	-1.041534
-0.007388	-1.060928	-0.936391
-0.006558	-0.967485	-0.831232
-0.005728	-0.874042	-0.726074
-0.004898	-0.7806	-0.620915
-0.004069	-0.68717	-0.515772
-0.003239	-0.593727	-0.410613
-0.002409	-0.500285	-0.305454
-0.001579	-0.406855	-0.200311
-0.000749	-0.313413	-0.095152
0.000081	-0.227287	-0.000285
0.000911	-0.208869	-0.000645
0.001741	-0.190454	-0.001004
0.002571	-0.172037	-0.001364
0.003401	-0.153619	-0.001724
0.00423	-0.135201	-0.002083
0.00506	-0.116786	-0.002443
0.00589	-0.098369	-0.002802
0.00672	-0.079951	-0.003162
0.00755	-0.061536	-0.003522
0.00838	-0.043118	-0.003881
0.00921	-0.024701	-0.004241
0.01004	-0.007267	-0.004626
0.01087	-0.009348	-0.005518
0.0117	-0.01143	-0.00641
0.012529	-0.013512	-0.007303
0.013359	-0.015593	-0.008195
0.014189	-0.017675	-0.009087
0.015019	-0.019756	-0.009979
0.015849	-0.021838	-0.010871
0.016679	-0.02392	-0.011763
0.017509	-0.026001	-0.012655
0.018339	-0.028083	-0.013548
0.019169	-0.030165	-0.01444
0.019999	-0.032246	-0.015332
0.020828	-0.033872	-0.015451
0.021658	-0.035498	-0.015568
0.022488	-0.037123	-0.015686
0.023318	-0.038748	-0.015803
0.024148	-0.040373	-0.015921
0.024978	-0.041999	-0.016039
0.025808	-0.043624	-0.016156
0.026638	-0.045249	-0.016274
0.027468	-0.046874	-0.016391
0.028298	-0.0485	-0.016509
0.029127	-0.050125	-0.016626
0.029957	-0.05175	-0.016744
0.030787	-0.052148	-0.016658
0.031617	-0.05248	-0.016561
0.032447	-0.052812	-0.016465
0.033277	-0.053144	-0.016368
0.034107	-0.053476	-0.016271
0.034937	-0.053808	-0.016174
0.035767	-0.05414	-0.016077
0.036597	-0.054472	-0.01598
0.037427	-0.054804	-0.015884
0.038257	-0.055136	-0.015787
0.039086	-0.055468	-0.01569
0.039916	-0.0558	-0.015593
0.040746	-0.056648	-0.015391
0.041576	-0.057554	-0.015176
0.042406	-0.05846	-0.014962
0.043236	-0.059366	-0.014747
0.044066	-0.060272	-0.014533
0.044896	-0.061178	-0.014319
0.045726	-0.062084	-0.014104
0.046556	-0.06299	-0.01389
0.047385	-0.063896	-0.013675
0.048215	-0.064802	-0.013461
0.049045	-0.065708	-0.013247
0.049875	-0.066614	-0.013032
0.050705	-0.06581	-0.012348
0.051535	-0.064703	-0.01158
0.052365	-0.063597	-0.010812
0.053195	-0.06249	-0.010045
0.054025	-0.061384	-0.009277
0.054855	-0.060277	-0.00851
0.055684	-0.059171	-0.007742
0.056514	-0.058064	-0.006974
0.057344	-0.056958	-0.006207
0.058174	-0.055851	-0.005439
0.059004	-0.054745	-0.004671
0.059834	-0.053638	-0.003903
0.060664	-0.052581	-0.003717
0.061494	-0.051537	-0.003675
0.062324	-0.050493	-0.003634
0.063154	-0.049448	-0.003592
0.063983	-0.048404	-0.003551
0.064813	-0.04736	-0.003509
0.065643	-0.046315	-0.003468
0.066473	-0.045271	-0.003426
0.067303	-0.044227	-0.003385
0.068133	-0.043183	-0.003343
0.068963	-0.042138	-0.003302
0.069793	-0.041094	-0.00326
0.070623	-0.041425	-0.003364
0.071453	-0.042213	-0.003516
0.072283	-0.043002	-0.003668
0.073112	-0.04379	-0.003821
0.073942	-0.044579	-0.003973
0.074772	-0.045367	-0.004125
0.075602	-0.046155	-0.004277
0.076432	-0.046944	-0.004429
0.077262	-0.047732	-0.004581
0.078092	-0.048521	-0.004734
0.078922	-0.049309	-0.004886
0.079752	-0.050097	-0.005038
0.080582	-0.050716	-0.005515
0.081411	-0.051263	-0.00613
0.082241	-0.051809	-0.006746
0.083071	-0.052355	-0.007361
0.083901	-0.052902	-0.007977
0.084731	-0.053448	-0.008592
0.085561	-0.053994	-0.009208
0.086391	-0.054541	-0.009823
0.087221	-0.055087	-0.010439
0.088051	-0.055633	-0.011054
0.088881	-0.05618	-0.01167
0.08971	-0.056726	-0.012285
0.09054	-0.056903	-0.012667
0.09137	-0.056882	-0.012923
0.0922	-0.056862	-0.013178
0.09303	-0.056841	-0.013434
0.09386	-0.05682	-0.01369
0.09469	-0.056799	-0.013946
0.09552	-0.056779	-0.014202
0.09635	-0.056758	-0.014458
0.09718	-0.056737	-0.014714
0.098009	-0.056716	-0.01497
0.098839	-0.056696	-0.015226
0.099669	-0.056675	-0.015481
0.100499	-0.056558	-0.015858
0.101329	-0.056379	-0.016314
0.102159	-0.056199	-0.016771
0.102989	-0.056019	-0.017227
0.103819	-0.055839	-0.017684
0.104649	-0.055659	-0.01814
0.105479	-0.05548	-0.018597
0.106309	-0.0553	-0.019053
0.107138	-0.05512	-0.01951
0.107968	-0.05494	-0.019966
0.108798	-0.05476	-0.020422
0.109628	-0.054581	-0.020879
0.110458	-0.054069	-0.021415
0.111288	-0.053287	-0.022017
0.112118	-0.052506	-0.022619
0.112948	-0.051724	-0.02322
0.113778	-0.050943	-0.023822
0.114608	-0.050161	-0.024424
0.115438	-0.04938	-0.025026
0.116267	-0.048598	-0.025627
0.117097	-0.047817	-0.026229
0.117927	-0.047035	-0.026831
0.118757	-0.046254	-0.027432
0.119587	-0.045472	-0.028034
0.120417	-0.044176	-0.028424
0.121247	-0.042371	-0.028603
0.122077	-0.040566	-0.028783
0.122907	-0.038761	-0.028963
0.123737	-0.036956	-0.029143
0.124566	-0.035151	-0.029323
0.125396	-0.033346	-0.029503
0.126226	-0.031541	-0.029682
0.127056	-0.029736	-0.029862
0.127886	-0.027931	-0.030042
0.128716	-0.026126	-0.030222
0.129546	-0.024321	-0.030402
0.130376	-0.023177	-0.030406
0.131206	-0.022831	-0.030199
0.132035	-0.022485	-0.029991
0.132865	-0.022139	-0.029784
0.133695	-0.021794	-0.029576
0.134525	-0.021448	-0.029369
0.135355	-0.021102	-0.029161
0.136185	-0.020756	-0.028954
0.137015	-0.02041	-0.028746
0.137845	-0.020065	-0.028539
0.138675	-0.019719	-0.028331
0.139505	-0.019373	-0.028124
0.140335	-0.019091	-0.02769
0.141164	-0.018905	-0.026923
0.141994	-0.018718	-0.026155
0.142824	-0.018531	-0.025388
0.143654	-0.018344	-0.02462
0.144484	-0.018158	-0.023852
0.145314	-0.017971	-0.023085
0.146144	-0.017784	-0.022317
0.146974	-0.017598	-0.021549
0.147804	-0.017411	-0.020782
0.148634	-0.017224	-0.020014
0.149464	-0.017037	-0.019246
0.150293	-0.016922	-0.018762
0.151123	-0.016935	-0.018797
0.151953	-0.016949	-0.018831
0.152783	-0.016963	-0.018866
0.153613	-0.016977	-0.018901
0.154443	-0.016991	-0.018935
0.155273	-0.017005	-0.01897
0.156103	-0.017018	-0.019004
0.156933	-0.017032	-0.019039
0.157763	-0.017046	-0.019073
0.158592	-0.01706	-0.019108
0.159422	-0.017074	-0.019143
0.160252	-0.017279	-0.018971
0.161082	-0.017922	-0.018328
0.161912	-0.018565	-0.017685
0.162742	-0.019208	-0.017042
0.163572	-0.019852	-0.016398
0.164402	-0.020495	-0.015755
0.165232	-0.021138	-0.015112
0.166062	-0.021781	-0.014469
0.166891	-0.022424	-0.013826
0.167721	-0.023067	-0.013183
0.168551	-0.023711	-0.012539
0.169381	-0.024354	-0.011896
0.170211	-0.024587	-0.010954
0.171041	-0.023619	-0.009135
0.171871	-0.022651	-0.007316
0.172701	-0.021682	-0.005497
0.173531	-0.020714	-0.003678
0.174361	-0.019746	-0.00186
0.17519	-0.018778	-0.000041
0.17602	-0.017809	0.001778
0.17685	-0.016841	0.003597
0.17768	-0.015873	0.005416
0.17851	-0.014905	0.007235
0.17934	-0.013937	0.009054
0.18017	-0.012468	0.010953
0.181	-0.009059	0.013166
0.18183	-0.005649	0.015379
0.18266	-0.00224	0.017592
0.18349	0.00117	0.019806
0.184319	0.004579	0.022018
0.185149	0.007989	0.024232
0.185979	0.011398	0.026445
0.186809	0.014807	0.028658
0.187639	0.018217	0.030871
0.188469	0.021627	0.033084
0.189299	0.025036	0.035297
0.190129	0.028353	0.037645
0.190959	0.031168	0.04073
0.191789	0.033983	0.043814
0.192618	0.036798	0.046899
0.193448	0.039612	0.049983
0.194278	0.042427	0.053068
0.195108	0.045242	0.056152
0.195938	0.048057	0.059237
0.196768	0.050871	0.062321
0.197598	0.053686	0.065406
0.198428	0.056501	0.06849
0.199258	0.059316	0.071574
0.200088	0.062152	0.074719
0.200917	0.065175	0.078371
0.201747	0.068197	0.082022
0.202577	0.071219	0.085673
0.203407	0.074241	0.089325
0.204237	0.077264	0.092977
0.205067	0.080286	0.096629
0.205897	0.083308	0.10028
0.206727	0.08633	0.103932
0.207557	0.089353	0.107583
0.208387	0.092375	0.111234
0.209216	0.095397	0.114886
0.210046	0.098401	0.118443
0.210876	0.101098	0.1204
0.211706	0.103795	0.122357
0.212536	0.106493	0.124314
0.213366	0.10919	0.126272
0.214196	0.111887	0.128229
0.215026	0.114584	0.130186
0.215856	0.117281	0.132143
0.216686	0.119979	0.134101
0.217516	0.122676	0.136058
0.218345	0.125373	0.138015
0.219175	0.12807	0.139972
0.220005	0.130753	0.141921
0.220835	0.131168	0.14255
0.221665	0.131583	0.143179
0.222495	0.131998	0.143809
0.223325	0.132412	0.144438
0.224155	0.132827	0.145067
0.224985	0.133242	0.145697
0.225815	0.133657	0.146326
0.226645	0.134072	0.146955
0.227474	0.134487	0.147585
0.228304	0.134902	0.148214
0.229134	0.135317	0.148844
0.229964	0.135732	0.149473
0.230794	0.135783	0.149612
0.231624	0.135818	0.14973
0.232454	0.135852	0.149848
0.233284	0.135887	0.149965
0.234114	0.135921	0.150083
0.234944	0.135956	0.1502
0.235773	0.135991	0.150318
0.236603	0.136025	0.150435
0.237433	0.13606	0.150553
0.238263	0.136094	0.150671
0.239093	0.136129	0.150788
0.239923	0.136163	0.150906
0.240753	0.136255	0.150735
0.241583	0.136351	0.150534
0.242413	0.136448	0.150334
0.243243	0.136545	0.150133
0.244072	0.136642	0.149932
0.244902	0.136739	0.149732
0.245732	0.136835	0.149531
0.246562	0.136932	0.149331
0.247392	0.137029	0.14913
0.248222	0.137126	0.14893
0.249052	0.137223	0.148729
0.249882	0.13732	0.148529
0.250712	0.137855	0.148488
0.251542	0.138464	0.148474
0.252371	0.139072	0.14846
0.253201	0.139681	0.148447
0.254031	0.14029	0.148433
0.254861	0.140898	0.148419
0.255691	0.141507	0.148405
0.256521	0.142115	0.148391
0.257351	0.142724	0.148377
0.258181	0.143333	0.148364
0.259011	0.143941	0.14835
0.259841	0.14455	0.148336
0.260671	0.144365	0.148138
0.2615	0.143992	0.147896
0.26233	0.143618	0.147654
0.26316	0.143245	0.147412
0.26399	0.142871	0.14717
0.26482	0.142498	0.146928
0.26565	0.142124	0.146685
0.26648	0.141751	0.146443
0.26731	0.141377	0.146201
0.26814	0.141004	0.145959
0.26897	0.14063	0.145717
0.269799	0.140257	0.145475
0.270629	0.139485	0.144625
0.271459	0.138586	0.14358
0.272289	0.137687	0.142536
0.273119	0.136788	0.141492
0.273949	0.135889	0.140448
0.274779	0.13499	0.139403
0.275609	0.13409	0.138359
0.276439	0.133191	0.137315
0.277269	0.132292	0.13627
0.278098	0.131393	0.135226
0.278928	0.130494	0.134182
0.279758	0.129595	0.133138
0.280588	0.12898	0.132206
0.281418	0.128482	0.131321
0.282248	0.127985	0.130435
0.283078	0.127487	0.12955
0.283908	0.126989	0.128665
0.284738	0.126491	0.12778
0.285568	0.125993	0.126894
0.286397	0.125495	0.126009
0.287227	0.124997	0.125124
0.288057	0.124499	0.124239
0.288887	0.124001	0.123354
0.289717	0.123503	0.122468
0.290547	0.122873	0.121793
0.291377	0.122174	0.121226
0.292207	0.121476	0.120659
0.293037	0.120777	0.120092
0.293867	0.120079	0.119524
0.294697	0.11938	0.118957
0.295526	0.118682	0.11839
0.296356	0.117983	0.117823
0.297186	0.117285	0.117256
0.298016	0.116586	0.116689
0.298846	0.115888	0.116122
0.299676	0.115189	0.115555
0.300506	0.114917	0.115009
0.301336	0.114917	0.114476
0.302166	0.114917	0.113944
0.302996	0.114917	0.113411
0.303825	0.114917	0.112879
0.304655	0.114917	0.112346
0.305485	0.114917	0.111814
0.306315	0.114917	0.111281
0.307145	0.114917	0.110749
0.307975	0.114917	0.110216
0.308805	0.114917	0.109684
0.309635	0.114917	0.109151
0.310465	0.114843	0.109041
0.311295	0.114712	0.109262
0.312124	0.11458	0.109483
0.312954	0.114449	0.109705
0.313784	0.114317	0.109926
0.314614	0.114186	0.110147
0.315444	0.114055	0.110368
0.316274	0.113923	0.11059
0.317104	0.113792	0.110811
0.317934	0.11366	0.111032
0.318764	0.113529	0.111254
0.319594	0.113398	0.111475
0.320423	0.112839	0.111248
0.321253	0.111871	0.110591
0.322083	0.110903	0.109934
0.322913	0.109935	0.109277
0.323743	0.108966	0.10862
0.324573	0.107998	0.107963
0.325403	0.10703	0.107306
0.326233	0.106062	0.106649
0.327063	0.105093	0.105992
0.327893	0.104125	0.105335
0.328723	0.103157	0.104678
0.329552	0.102189	0.104021
0.330382	0.101558	0.103112
0.331212	0.101323	0.101909
0.332042	0.101088	0.100706
0.332872	0.100853	0.099502
0.333702	0.100618	0.098299
0.334532	0.100383	0.097095
0.335362	0.100147	0.095892
0.336192	0.099912	0.094689
0.337022	0.099677	0.093485
0.337852	0.099442	0.092282
0.338681	0.099207	0.091079
0.339511	0.098972	0.089875
0.340341	0.098316	0.088683
0.341171	0.097057	0.087507
0.342001	0.095798	0.086332
0.342831	0.09454	0.085156
0.343661	0.093281	0.08398
0.344491	0.092022	0.082805
0.345321	0.090764	0.081629
0.346151	0.089505	0.080453
0.34698	0.088246	0.079278
0.34781	0.086988	0.078102
0.34864	0.085729	0.076926
0.34947	0.08447	0.07575
0.3503	0.083346	0.074575
0.35113	0.082461	0.073399
0.35196	0.081576	0.072223
0.35279	0.080691	0.071048
0.35362	0.079806	0.069872
0.35445	0.07892	0.068696
0.355279	0.078035	0.067521
0.356109	0.07715	0.066345
0.356939	0.076265	0.065169
0.357769	0.075379	0.063994
0.358599	0.074494	0.062818
0.359429	0.073609	0.061642
0.360259	0.073078	0.060736
0.361089	0.073327	0.060425
0.361919	0.073576	0.060114
0.362749	0.073825	0.059803
0.363578	0.074074	0.059491
0.364408	0.074323	0.05918
0.365238	0.074572	0.058869
0.366068	0.07482	0.058558
0.366898	0.075069	0.058247
0.367728	0.075318	0.057935
0.368558	0.075567	0.057624
0.369388	0.075816	0.057313
0.370218	0.075713	0.057092
0.371048	0.074621	0.057127
0.371878	0.073528	0.057162
0.372707	0.072435	0.057196
0.373537	0.071342	0.057231
0.374367	0.07025	0.057265
0.375197	0.069157	0.0573
0.376027	0.068064	0.057334
0.376857	0.066972	0.057369
0.377687	0.065879	0.057404
0.378517	0.064786	0.057438
0.379347	0.063694	0.057473
0.380177	0.062688	0.057479
0.381006	0.062003	0.057383
0.381836	0.061318	0.057286
0.382666	0.060634	0.057189
0.383496	0.059949	0.057092
0.384326	0.059264	0.056995
0.385156	0.05858	0.056898
0.385986	0.057895	0.056802
0.386816	0.05721	0.056705
0.387646	0.056526	0.056608
0.388476	0.055841	0.056511
0.389305	0.055156	0.056414
0.390135	0.054472	0.05626
0.390965	0.053787	0.05581
0.391795	0.053102	0.055361
0.392625	0.052418	0.054911
0.393455	0.051733	0.054462
0.394285	0.051048	0.054012
0.395115	0.050364	0.053563
0.395945	0.049679	0.053113
0.396775	0.048994	0.052664
0.397604	0.04831	0.052214
0.398434	0.047625	0.051765
0.399264	0.04694	0.051315
0.400094	0.046279	0.050903
0.400924	0.045802	0.050786
0.401754	0.045325	0.050668
0.402584	0.044848	0.050551
0.403414	0.04437	0.050433
0.404244	0.043893	0.050315
0.405074	0.043416	0.050198
0.405904	0.042939	0.05008
0.406733	0.042462	0.049963
0.407563	0.041984	0.049845
0.408393	0.041507	0.049728
0.409223	0.04103	0.04961
0.410053	0.040574	0.049458
0.410883	0.040421	0.048794
0.411713	0.040269	0.04813
0.412543	0.040117	0.047466
0.413373	0.039965	0.046802
0.414203	0.039813	0.046138
0.415033	0.039661	0.045474
0.415862	0.039509	0.04481
0.416692	0.039356	0.044146
0.417522	0.039204	0.043482
0.418352	0.039052	0.042818
0.419182	0.0389	0.042154
0.420012	0.038733	0.041484
0.420842	0.037578	0.040335
0.421672	0.036424	0.039188
0.422502	0.035269	0.038039
0.423331	0.034114	0.036891
0.424161	0.032959	0.035743
0.424991	0.031804	0.034595
0.425821	0.030649	0.033447
0.426651	0.029494	0.032299
0.427481	0.028339	0.031151
0.428311	0.027184	0.030003
0.429141	0.026029	0.028855
0.429971	0.024874	0.027707
0.430801	0.024987	0.02744
0.43163	0.025146	0.027205
0.43246	0.025305	0.02697
0.43329	0.025464	0.026734
0.43412	0.025623	0.026499
0.43495	0.025782	0.026264
0.43578	0.025941	0.026029
0.43661	0.0261	0.025794
0.43744	0.026259	0.025559
0.43827	0.026418	0.025324
0.4391	0.026577	0.025088
0.43993	0.026737	0.024853
0.440759	0.027066	0.024555
0.441589	0.027412	0.024251
0.442419	0.027758	0.023946
0.443249	0.028104	0.023642
0.444079	0.02845	0.023338
0.444909	0.028795	0.023033
0.445739	0.029141	0.022729
0.446569	0.029487	0.022425
0.447399	0.029833	0.02212
0.448229	0.030179	0.021816
0.449059	0.030524	0.021512
0.449888	0.03087	0.021208
0.450718	0.031024	0.020071
0.451548	0.031149	0.018806
0.452378	0.031273	0.01754
0.453208	0.031398	0.016274
0.454038	0.031522	0.015009
0.454868	0.031647	0.013743
0.455698	0.031771	0.012478
0.456528	0.031896	0.011212
0.457358	0.03202	0.009946
0.458187	0.032145	0.008681
0.459017	0.032269	0.007415
0.459847	0.032394	0.00615
0.460677	0.032541	0.005956
0.461507	0.032693	0.006005
0.462337	0.032845	0.006053
0.463167	0.032997	0.006101
0.463997	0.033149	0.00615
0.464827	0.033302	0.006198
0.465657	0.033454	0.006247
0.466486	0.033606	0.006295
0.467316	0.033758	0.006343
0.468146	0.03391	0.006392
[truncated: 34,199 more rows]
