# Supplementary material for: Structural basis for higher-order DNA binding by a bacterial transcriptional regulator
Source: PLoS Genet. 2025 Jun 27;21(6):e1011749. doi: 10.1371/journal.pgen.1011749 (PMC12204516; doi:10.1371/journal.pgen.1011749)
Supplement: S1 Appendix — (ZIP) [file pgen.1011749.s012.zip › Raw data files/Figure S3/FigureS3C_Superdex200inc_XreRES_DNAS3.csv]

ml	mAU_280	mAU_260
-1.19	-0.826	-1.449
-1.189169	-1.264328	-1.594547
-1.188337	-1.168489	-1.476061
-1.187505	-1.072651	-1.357575
-1.186674	-0.976812	-1.239088
-1.185843	-0.880973	-1.120602
-1.185011	-0.785135	-1.002116
-1.184179	-0.689296	-0.88363
-1.183348	-0.593458	-0.765143
-1.182516	-0.497619	-0.646657
-1.181685	-0.40178	-0.528171
-1.180853	-0.305942	-0.409685
-1.180022	-0.210103	-0.291198
-1.17919	-0.231961	-0.320395
-1.178359	-0.256996	-0.353579
-1.177527	-0.282031	-0.386764
-1.176696	-0.307067	-0.419948
-1.175864	-0.332102	-0.453132
-1.175033	-0.357138	-0.486316
-1.174201	-0.382173	-0.519501
-1.17337	-0.407209	-0.552685
-1.172538	-0.432244	-0.585869
-1.171707	-0.457279	-0.619053
-1.170875	-0.482315	-0.652238
-1.170044	-0.50735	-0.685422
-1.169212	-0.532688	-0.717385
-1.168381	-0.558042	-0.74928
-1.167549	-0.583396	-0.781176
-1.166718	-0.60875	-0.813071
-1.165886	-0.634104	-0.844967
-1.165055	-0.659459	-0.876862
-1.164223	-0.684813	-0.908757
-1.163392	-0.710167	-0.940653
-1.16256	-0.735521	-0.972548
-1.161729	-0.760875	-1.004444
-1.160897	-0.786229	-1.036339
-1.160066	-0.811584	-1.068234
-1.159234	-0.83644	-1.097768
-1.158403	-0.861254	-1.1271
-1.157571	-0.886067	-1.156431
-1.15674	-0.910881	-1.185763
-1.155908	-0.935695	-1.215094
-1.155077	-0.960509	-1.244426
-1.154245	-0.985322	-1.273758
-1.153414	-1.010136	-1.303089
-1.152582	-1.03495	-1.332421
-1.151751	-1.059763	-1.361752
-1.150919	-1.084577	-1.391084
-1.150087	-1.109391	-1.420416
-1.149256	-1.123608	-1.434599
-1.148425	-1.136579	-1.447003
-1.147593	-1.149551	-1.459406
-1.146761	-1.162522	-1.471809
-1.14593	-1.175494	-1.484213
-1.145098	-1.188465	-1.496616
-1.144267	-1.201437	-1.509019
-1.143435	-1.214409	-1.521423
-1.142604	-1.22738	-1.533826
-1.141772	-1.240352	-1.546229
-1.140941	-1.253323	-1.558633
-1.140109	-1.266295	-1.571036
-1.139278	-1.266423	-1.567358
-1.138446	-1.264608	-1.561247
-1.137615	-1.262792	-1.555135
-1.136783	-1.260977	-1.549024
-1.135952	-1.259161	-1.542912
-1.13512	-1.257346	-1.5368
-1.134289	-1.25553	-1.530689
-1.133457	-1.253715	-1.524577
-1.132626	-1.251899	-1.518466
-1.131794	-1.250084	-1.512354
-1.130963	-1.248268	-1.506242
-1.130131	-1.246453	-1.500131
-1.1293	-1.242128	-1.492052
-1.128468	-1.237333	-1.483606
-1.127637	-1.232538	-1.475159
-1.126805	-1.227743	-1.466712
-1.125974	-1.222948	-1.458265
-1.125142	-1.218153	-1.449818
-1.124311	-1.213358	-1.441372
-1.123479	-1.208563	-1.432925
-1.122648	-1.203768	-1.424478
-1.121816	-1.198973	-1.416031
-1.120985	-1.194178	-1.407585
-1.120153	-1.189382	-1.399138
-1.119322	-1.197405	-1.404289
-1.11849	-1.208319	-1.412507
-1.117658	-1.219232	-1.420725
-1.116827	-1.230146	-1.428943
-1.115996	-1.24106	-1.437162
-1.115164	-1.251973	-1.44538
-1.114332	-1.262887	-1.453598
-1.113501	-1.2738	-1.461816
-1.112669	-1.284714	-1.470034
-1.111838	-1.295628	-1.478252
-1.111006	-1.306541	-1.48647
-1.110175	-1.317455	-1.494688
-1.109343	-1.324981	-1.500263
-1.108512	-1.331605	-1.505135
-1.10768	-1.33823	-1.510006
-1.106849	-1.344854	-1.514877
-1.106017	-1.351479	-1.519749
-1.105186	-1.358103	-1.52462
-1.104354	-1.364727	-1.529491
-1.103523	-1.371352	-1.534362
-1.102691	-1.377976	-1.539234
-1.10186	-1.384601	-1.544105
-1.101028	-1.391225	-1.548976
-1.100197	-1.397849	-1.553847
-1.099365	-1.401374	-1.554815
-1.098534	-1.403938	-1.554572
-1.097702	-1.406502	-1.55433
-1.096871	-1.409065	-1.554087
-1.096039	-1.411629	-1.553845
-1.095208	-1.414193	-1.553602
-1.094376	-1.416757	-1.55336
-1.093545	-1.419321	-1.553117
-1.092713	-1.421884	-1.552875
-1.091882	-1.424448	-1.552632
-1.09105	-1.427012	-1.55239
-1.090219	-1.429576	-1.552147
-1.089387	-1.433074	-1.552844
-1.088556	-1.436906	-1.553877
-1.087724	-1.440738	-1.554909
-1.086893	-1.44457	-1.555942
-1.086061	-1.448402	-1.556974
-1.08523	-1.452234	-1.558007
-1.084398	-1.456066	-1.559039
-1.083567	-1.459898	-1.560072
-1.082735	-1.46373	-1.561104
-1.081904	-1.467561	-1.562137
-1.081072	-1.471393	-1.563169
-1.08024	-1.475225	-1.564201
-1.079409	-1.469985	-1.55853
-1.078578	-1.461053	-1.550132
-1.077746	-1.452121	-1.541734
-1.076914	-1.443189	-1.533336
-1.076083	-1.434257	-1.524937
-1.075251	-1.425325	-1.516539
-1.07442	-1.416394	-1.508141
-1.073588	-1.407462	-1.499743
-1.072757	-1.39853	-1.491344
-1.071925	-1.389598	-1.482946
-1.071094	-1.380666	-1.474548
-1.070262	-1.371734	-1.466149
-1.069431	-1.362475	-1.456883
-1.068599	-1.353065	-1.447217
-1.067768	-1.343655	-1.437551
-1.066936	-1.334245	-1.427884
-1.066105	-1.324836	-1.418218
-1.065273	-1.315426	-1.408552
-1.064442	-1.306016	-1.398885
-1.06361	-1.296606	-1.389219
-1.062779	-1.287196	-1.379552
-1.061947	-1.277786	-1.369886
-1.061116	-1.268376	-1.36022
-1.060284	-1.258966	-1.350554
-1.059453	-1.25346	-1.344915
-1.058621	-1.249982	-1.341367
-1.05779	-1.246503	-1.337819
-1.056958	-1.243025	-1.334271
-1.056127	-1.239546	-1.330724
-1.055295	-1.236068	-1.327176
-1.054464	-1.232589	-1.323628
-1.053632	-1.229111	-1.32008
-1.052801	-1.225632	-1.316532
-1.051969	-1.222154	-1.312985
-1.051138	-1.218675	-1.309437
-1.050306	-1.215197	-1.305889
-1.049475	-1.211438	-1.302284
-1.048643	-1.207516	-1.298647
-1.047812	-1.203594	-1.295009
-1.04698	-1.199672	-1.291371
-1.046149	-1.19575	-1.287733
-1.045317	-1.191828	-1.284095
-1.044486	-1.187907	-1.280457
-1.043654	-1.183985	-1.276819
-1.042822	-1.180063	-1.273182
-1.041991	-1.176141	-1.269544
-1.04116	-1.172219	-1.265906
-1.040328	-1.168297	-1.262268
-1.039496	-1.154609	-1.247089
-1.038665	-1.134562	-1.224396
-1.037833	-1.114516	-1.201702
-1.037002	-1.09447	-1.179009
-1.03617	-1.074424	-1.156316
-1.035339	-1.054377	-1.133622
-1.034507	-1.034331	-1.110929
-1.033676	-1.014284	-1.088235
-1.032844	-0.994238	-1.065542
-1.032013	-0.974192	-1.042849
-1.031181	-0.954145	-1.020156
-1.03035	-0.934099	-0.997462
-1.029518	-0.897063	-0.955856
-1.028687	-0.847692	-0.90052
-1.027855	-0.798321	-0.845182
-1.027024	-0.74895	-0.789845
-1.026192	-0.699579	-0.734508
-1.025361	-0.650208	-0.679171
-1.024529	-0.600837	-0.623834
-1.023698	-0.551466	-0.568497
-1.022866	-0.502095	-0.51316
-1.022035	-0.452724	-0.457823
-1.021203	-0.403353	-0.402485
-1.020372	-0.353982	-0.347149
-1.01954	-0.298572	-0.28509
-1.018709	-0.23828	-0.217599
-1.017877	-0.177988	-0.150107
-1.017046	-0.117696	-0.082616
-1.016214	-0.057406	-0.015126
-1.015383	0.002886	0.052365
-1.014551	0.063178	0.119856
-1.01372	0.123469	0.187348
-1.012888	0.183761	0.254839
-1.012057	0.244052	0.322329
-1.011225	0.304343	0.38982
-1.010394	0.364635	0.457311
-1.009562	0.424025	0.523678
-1.008731	0.482605	0.589036
-1.007899	0.541185	0.654391
-1.007067	0.599765	0.719749
-1.006236	0.658345	0.785106
-1.005404	0.716925	0.850463
-1.004573	0.775506	0.91582
-1.003742	0.834085	0.981176
-1.00291	0.892665	1.046533
-1.002078	0.951245	1.11189
-1.001247	1.009826	1.177247
-1.000415	1.068406	1.242604
-0.999584	1.121336	1.301836
-0.998752	1.168628	1.354956
-0.997921	1.21592	1.408075
-0.997089	1.263213	1.461195
-0.996258	1.310505	1.514315
-0.995426	1.357797	1.567434
-0.994595	1.405089	1.620554
-0.993763	1.452381	1.673674
-0.992932	1.499674	1.726794
-0.9921	1.546966	1.779914
-0.991269	1.594258	1.833033
-0.990437	1.64155	1.886153
-0.989606	1.675187	1.924516
-0.988774	1.693681	1.946516
-0.987943	1.712175	1.968517
-0.987111	1.730669	1.990517
-0.98628	1.749163	2.012517
-0.985448	1.767658	2.034518
-0.984617	1.786152	2.056519
-0.983785	1.804646	2.078519
-0.982954	1.82314	2.100519
-0.982122	1.841635	2.12252
-0.981291	1.860129	2.14452
-0.980459	1.878623	2.166521
-0.979628	1.887582	2.177285
-0.978796	1.88479	2.174202
-0.977965	1.881997	2.171118
-0.977133	1.879205	2.168035
-0.976302	1.876413	2.164951
-0.97547	1.87362	2.161868
-0.974639	1.870828	2.158784
-0.973807	1.868035	2.155701
-0.972975	1.865243	2.152617
-0.972144	1.86245	2.149534
-0.971313	1.859658	2.14645
-0.970481	1.856865	2.143367
-0.969649	1.851174	2.137411
-0.968818	1.841508	2.127516
-0.967986	1.831842	2.117621
-0.967155	1.822176	2.107726
-0.966323	1.812509	2.097831
-0.965492	1.802843	2.087936
-0.96466	1.793177	2.078042
-0.963829	1.78351	2.068146
-0.962997	1.773844	2.058251
-0.962166	1.764178	2.048357
-0.961334	1.754511	2.038462
-0.960503	1.744845	2.028567
-0.959671	1.734187	2.017932
-0.95884	1.722012	2.006166
-0.958008	1.709838	1.9944
-0.957177	1.697663	1.982634
-0.956345	1.685488	1.970868
-0.955514	1.673313	1.959102
-0.954682	1.661139	1.947336
-0.953851	1.648964	1.935571
-0.953019	1.636789	1.923805
-0.952188	1.624614	1.912039
-0.951356	1.61244	1.900273
-0.950525	1.600265	1.888507
-0.949693	1.586814	1.874895
-0.948862	1.571182	1.858126
-0.94803	1.555549	1.841357
-0.947199	1.539917	1.824588
-0.946367	1.524284	1.80782
-0.945536	1.508652	1.791051
-0.944704	1.49302	1.774282
-0.943873	1.477387	1.757513
-0.943041	1.461755	1.740744
-0.94221	1.446122	1.723976
-0.941378	1.43049	1.707207
-0.940547	1.414858	1.690438
-0.939715	1.400693	1.675087
-0.938884	1.389343	1.662455
-0.938052	1.377993	1.649823
-0.937221	1.366642	1.637191
-0.936389	1.355292	1.624559
-0.935557	1.343942	1.611927
-0.934726	1.332592	1.599295
-0.933895	1.321242	1.586663
-0.933063	1.309892	1.574031
-0.932231	1.298542	1.561399
-0.9314	1.287192	1.548766
-0.930568	1.275841	1.536134
-0.929737	1.26566	1.524616
-0.928905	1.258003	1.515504
-0.928074	1.250346	1.506392
-0.927242	1.24269	1.49728
-0.926411	1.235033	1.488169
-0.925579	1.227376	1.479057
-0.924748	1.219719	1.469945
-0.923916	1.212062	1.460833
-0.923085	1.204406	1.451721
-0.922253	1.196749	1.442609
-0.921422	1.189092	1.433497
-0.92059	1.181435	1.424385
-0.919759	1.173845	1.414864
-0.918927	1.166416	1.404346
-0.918096	1.158988	1.393828
-0.917264	1.15156	1.383309
-0.916433	1.144132	1.37279
-0.915601	1.136704	1.362272
-0.91477	1.129276	1.351753
-0.913938	1.121847	1.341234
-0.913107	1.114419	1.330716
-0.912275	1.106991	1.320197
-0.911444	1.099563	1.309678
-0.910612	1.092135	1.29916
-0.909781	1.083957	1.287581
-0.908949	1.073688	1.273043
-0.908118	1.063419	1.258505
-0.907286	1.053149	1.243968
-0.906455	1.04288	1.22943
-0.905623	1.032611	1.214892
-0.904792	1.022342	1.200355
-0.90396	1.012073	1.185817
-0.903129	1.001803	1.171279
-0.902297	0.991534	1.156742
-0.901466	0.981265	1.142205
-0.900634	0.970996	1.127667
-0.899803	0.959629	1.112161
-0.898971	0.944738	1.093549
-0.898139	0.929847	1.074937
-0.897308	0.914956	1.056325
-0.896476	0.900065	1.037713
-0.895645	0.885174	1.019101
-0.894813	0.870283	1.000489
-0.893982	0.855392	0.981877
-0.89315	0.840501	0.963266
-0.892319	0.82561	0.944654
-0.891487	0.810719	0.926042
-0.890656	0.795828	0.90743
-0.889824	0.780158	0.888307
-0.888993	0.761581	0.867276
-0.888161	0.743003	0.846246
-0.88733	0.724426	0.825215
-0.886498	0.705849	0.804185
-0.885667	0.687271	0.783155
-0.884835	0.668694	0.762125
-0.884004	0.650117	0.741095
-0.883172	0.631539	0.720064
-0.882341	0.612962	0.699034
-0.881509	0.594384	0.678003
-0.880678	0.575807	0.656973
-0.879846	0.557381	0.635998
-0.879015	0.539621	0.615265
-0.878183	0.521861	0.594533
-0.877352	0.504102	0.5738
-0.87652	0.486342	0.553069
-0.875689	0.468583	0.532336
-0.874857	0.450823	0.511604
-0.874026	0.433063	0.490871
-0.873194	0.415303	0.470139
-0.872363	0.397543	0.449406
-0.871531	0.379784	0.428674
-0.8707	0.362024	0.407941
-0.869868	0.344612	0.387782
-0.869037	0.329042	0.37066
-0.868205	0.313472	0.353538
-0.867374	0.297902	0.336416
-0.866542	0.282332	0.319294
-0.86571	0.266762	0.302171
-0.864879	0.251192	0.285049
-0.864048	0.235622	0.267927
-0.863216	0.220052	0.250805
-0.862384	0.204482	0.233682
-0.861553	0.188912	0.21656
-0.860721	0.173341	0.199438
-0.85989	0.158191	0.182693
-0.859058	0.145788	0.168411
-0.858227	0.133384	0.15413
-0.857395	0.120981	0.139849
-0.856564	0.108577	0.125567
-0.855732	0.096174	0.111286
-0.854901	0.083771	0.097005
-0.854069	0.071367	0.082724
-0.853238	0.058964	0.068442
-0.852406	0.04656	0.054161
-0.851575	0.034157	0.03988
-0.850743	0.021754	0.025599
-0.849912	0.009762	0.011543
-0.84908	0.001239	-0.000618
-0.848249	-0.007284	-0.012779
-0.847417	-0.015807	-0.02494
-0.846586	-0.02433	-0.037101
-0.845754	-0.032853	-0.049262
-0.844923	-0.041376	-0.061423
-0.844091	-0.049899	-0.073584
-0.84326	-0.058422	-0.085744
-0.842428	-0.066945	-0.097905
-0.841597	-0.075468	-0.110066
-0.840765	-0.083991	-0.122227
-0.839934	-0.09246	-0.134251
-0.839102	-0.100304	-0.1447
-0.838271	-0.108148	-0.15515
-0.837439	-0.115992	-0.165599
-0.836608	-0.123835	-0.176048
-0.835776	-0.131679	-0.186498
-0.834945	-0.139523	-0.196947
-0.834113	-0.147367	-0.207396
-0.833282	-0.155211	-0.217845
-0.83245	-0.163055	-0.228295
-0.831619	-0.170899	-0.238744
-0.830787	-0.178743	-0.249194
-0.829956	-0.186507	-0.259629
-0.829124	-0.192868	-0.269829
-0.828292	-0.199229	-0.280029
-0.827461	-0.205591	-0.290229
-0.82663	-0.211951	-0.300429
-0.825798	-0.218313	-0.310629
-0.824966	-0.224674	-0.320829
-0.824135	-0.231035	-0.331029
-0.823303	-0.237396	-0.341229
-0.822472	-0.243757	-0.351428
-0.82164	-0.250118	-0.361628
-0.820809	-0.256479	-0.371828
-0.819977	-0.262816	-0.382006
-0.819146	-0.268304	-0.391381
-0.818314	-0.273792	-0.400756
-0.817483	-0.27928	-0.410131
-0.816651	-0.284768	-0.419507
-0.81582	-0.290256	-0.428882
-0.814988	-0.295744	-0.438257
-0.814157	-0.301232	-0.447633
-0.813325	-0.30672	-0.457008
-0.812494	-0.312208	-0.466383
-0.811662	-0.317696	-0.475759
-0.810831	-0.323184	-0.485134
-0.809999	-0.328673	-0.494508
-0.809168	-0.334978	-0.502643
-0.808336	-0.341284	-0.510778
-0.807505	-0.34759	-0.518913
-0.806673	-0.353895	-0.527048
-0.805842	-0.360201	-0.535183
-0.80501	-0.366507	-0.543318
-0.804179	-0.372812	-0.551453
-0.803347	-0.379118	-0.559588
-0.802516	-0.385424	-0.567723
-0.801684	-0.391729	-0.575858
-0.800853	-0.398035	-0.583992
-0.800021	-0.40434	-0.592128
-0.79919	-0.409613	-0.599155
-0.798358	-0.414858	-0.606153
-0.797527	-0.420104	-0.613152
-0.796695	-0.425349	-0.620151
-0.795864	-0.430595	-0.627149
-0.795032	-0.43584	-0.634148
-0.794201	-0.441085	-0.641146
-0.793369	-0.446331	-0.648145
-0.792538	-0.451576	-0.655143
-0.791706	-0.456822	-0.662142
-0.790874	-0.462067	-0.66914
-0.790043	-0.467313	-0.676139
-0.789211	-0.472558	-0.683262
-0.78838	-0.477804	-0.690392
-0.787548	-0.483049	-0.697523
-0.786717	-0.488295	-0.704653
-0.785885	-0.49354	-0.711783
-0.785054	-0.498785	-0.718913
-0.784222	-0.504031	-0.726043
-0.783391	-0.509276	-0.733174
-0.782559	-0.514522	-0.740304
-0.781728	-0.519767	-0.747434
-0.780896	-0.525013	-0.754564
-0.780065	-0.530258	-0.761695
-0.779233	-0.536047	-0.767029
-0.778402	-0.541881	-0.772213
-0.77757	-0.547716	-0.777396
-0.776739	-0.55355	-0.782579
-0.775907	-0.559384	-0.787762
-0.775076	-0.565219	-0.792945
-0.774244	-0.571053	-0.798128
-0.773413	-0.576888	-0.803311
-0.772581	-0.582722	-0.808494
-0.77175	-0.588557	-0.813677
-0.770918	-0.594391	-0.81886
-0.770087	-0.600226	-0.824044
-0.769255	-0.604688	-0.828469
-0.768424	-0.608991	-0.832807
-0.767592	-0.613294	-0.837145
-0.766761	-0.617597	-0.841482
-0.765929	-0.6219	-0.84582
-0.765098	-0.626203	-0.850158
-0.764266	-0.630507	-0.854495
-0.763435	-0.63481	-0.858833
-0.762603	-0.639113	-0.863171
-0.761772	-0.643416	-0.867509
-0.76094	-0.647719	-0.871846
-0.760109	-0.652022	-0.876184
-0.759277	-0.656578	-0.880389
-0.758446	-0.661172	-0.884574
-0.757614	-0.665766	-0.88876
-0.756783	-0.67036	-0.892945
-0.755951	-0.674954	-0.89713
-0.755119	-0.679549	-0.901316
-0.754288	-0.684143	-0.905501
-0.753456	-0.688737	-0.909686
-0.752625	-0.693331	-0.913871
-0.751793	-0.697925	-0.918057
-0.750962	-0.702519	-0.922242
-0.75013	-0.707113	-0.926427
-0.749299	-0.710854	-0.929234
-0.748467	-0.714437	-0.931783
-0.747636	-0.718019	-0.934334
-0.746804	-0.721601	-0.936884
-0.745973	-0.725184	-0.939433
-0.745141	-0.728766	-0.941983
-0.74431	-0.732349	-0.944533
-0.743478	-0.735931	-0.947083
-0.742647	-0.739514	-0.949633
-0.741815	-0.743096	-0.952183
-0.740984	-0.746678	-0.954733
-0.740152	-0.750261	-0.957283
-0.739321	-0.753051	-0.960111
-0.738489	-0.755663	-0.963
-0.737658	-0.758276	-0.96589
-0.736826	-0.760888	-0.968779
-0.735995	-0.7635	-0.971669
-0.735163	-0.766113	-0.974558
-0.734332	-0.768725	-0.977448
-0.7335	-0.771337	-0.980337
-0.732669	-0.773949	-0.983227
-0.731837	-0.776562	-0.986116
-0.731006	-0.779174	-0.989006
-0.730174	-0.781786	-0.991895
-0.729343	-0.784108	-0.995037
-0.728511	-0.786353	-0.998245
-0.72768	-0.788599	-1.001453
-0.726848	-0.790844	-1.004661
-0.726017	-0.793089	-1.00787
-0.725185	-0.795334	-1.011078
-0.724354	-0.797579	-1.014286
-0.723522	-0.799824	-1.017494
-0.722691	-0.802069	-1.020703
-0.721859	-0.804314	-1.023911
-0.721027	-0.806559	-1.027119
-0.720196	-0.808804	-1.030327
-0.719364	-0.810832	-1.033557
-0.718533	-0.812793	-1.036793
-0.717701	-0.814754	-1.040029
-0.71687	-0.816715	-1.043265
-0.716038	-0.818676	-1.046501
-0.715207	-0.820637	-1.049737
-0.714375	-0.822598	-1.052973
-0.713544	-0.824559	-1.056209
-0.712712	-0.82652	-1.059445
-0.711881	-0.828481	-1.062681
-0.711049	-0.830442	-1.065917
-0.710218	-0.832403	-1.069152
-0.709386	-0.833356	-1.072721
-0.708555	-0.833952	-1.076407
-0.707723	-0.834548	-1.080094
-0.706892	-0.835144	-1.08378
-0.70606	-0.83574	-1.087466
-0.705229	-0.836336	-1.091153
-0.704397	-0.836932	-1.094839
-0.703566	-0.837528	-1.098525
-0.702734	-0.838124	-1.102212
-0.701903	-0.83872	-1.105898
-0.701071	-0.839316	-1.109584
-0.70024	-0.839912	-1.113271
-0.699408	-0.840695	-1.116558
-0.698577	-0.841554	-1.119683
-0.697745	-0.842413	-1.122808
-0.696914	-0.843273	-1.125933
-0.696082	-0.844132	-1.129058
-0.695251	-0.844991	-1.132183
-0.694419	-0.84585	-1.135308
-0.693588	-0.84671	-1.138433
-0.692756	-0.847569	-1.141559
-0.691925	-0.848428	-1.144684
-0.691093	-0.849287	-1.147809
-0.690262	-0.850146	-1.150934
-0.68943	-0.851709	-1.153527
-0.688599	-0.853593	-1.155876
-0.687767	-0.855478	-1.158225
-0.686936	-0.857363	-1.160574
-0.686104	-0.859248	-1.162923
-0.685273	-0.861132	-1.165272
-0.684441	-0.863017	-1.167621
-0.683609	-0.864902	-1.16997
-0.682778	-0.866787	-1.172319
-0.681946	-0.868672	-1.174668
-0.681115	-0.870556	-1.177017
-0.680283	-0.872441	-1.179366
-0.679452	-0.873896	-1.181816
-0.67862	-0.87513	-1.184317
-0.677789	-0.876363	-1.186819
-0.676957	-0.877597	-1.18932
-0.676126	-0.87883	-1.191822
-0.675294	-0.880064	-1.194323
-0.674463	-0.881297	-1.196825
-0.673631	-0.88253	-1.199326
-0.6728	-0.883764	-1.201827
-0.671968	-0.884997	-1.204329
-0.671137	-0.886231	-1.20683
-0.670305	-0.887464	-1.209332
-0.669474	-0.88957	-1.211373
-0.668642	-0.892182	-1.213147
-0.667811	-0.894795	-1.214921
-0.666979	-0.897407	-1.216694
-0.666148	-0.90002	-1.218468
-0.665316	-0.902632	-1.220242
-0.664485	-0.905244	-1.222016
-0.663653	-0.907856	-1.22379
-0.662822	-0.910469	-1.225564
-0.66199	-0.913081	-1.227338
-0.661159	-0.915693	-1.229112
-0.660327	-0.918306	-1.230886
-0.659496	-0.921565	-1.232706
-0.658664	-0.925245	-1.234556
-0.657833	-0.928924	-1.236406
-0.657001	-0.932604	-1.238256
-0.65617	-0.936283	-1.240106
-0.655338	-0.939963	-1.241956
-0.654507	-0.943642	-1.243806
-0.653675	-0.947321	-1.245656
-0.652844	-0.951001	-1.247507
-0.652012	-0.95468	-1.249357
-0.651181	-0.95836	-1.251207
-0.650349	-0.962039	-1.253057
-0.649517	-0.964058	-1.254629
-0.648686	-0.964876	-1.256001
-0.647854	-0.965693	-1.257374
-0.647023	-0.966511	-1.258745
-0.646191	-0.967328	-1.260117
-0.64536	-0.968146	-1.26149
-0.644528	-0.968964	-1.262861
-0.643697	-0.969781	-1.264233
-0.642865	-0.970599	-1.265605
-0.642034	-0.971417	-1.266978
-0.641202	-0.972234	-1.26835
-0.640371	-0.973052	-1.269722
-0.639539	-0.973866	-1.270859
-0.638708	-0.974677	-1.271809
-0.637876	-0.975487	-1.272758
-0.637045	-0.976298	-1.273707
-0.636213	-0.977109	-1.274657
-0.635382	-0.977919	-1.275606
-0.63455	-0.97873	-1.276555
-0.633719	-0.979541	-1.277504
-0.632887	-0.980352	-1.278454
-0.632056	-0.981162	-1.279403
-0.631224	-0.981973	-1.280352
-0.630393	-0.982784	-1.281302
-0.629561	-0.983668	-1.282562
-0.62873	-0.984617	-1.2841
-0.627898	-0.985566	-1.285638
-0.627067	-0.986516	-1.287177
-0.626235	-0.987465	-1.288715
-0.625404	-0.988414	-1.290253
-0.624572	-0.989364	-1.291792
-0.623741	-0.990313	-1.29333
-0.622909	-0.991262	-1.294868
-0.622078	-0.992211	-1.296407
-0.621246	-0.993161	-1.297945
-0.620415	-0.99411	-1.299483
-0.619583	-0.994764	-1.300657
-0.618752	-0.995124	-1.301467
-0.61792	-0.995485	-1.302278
-0.617089	-0.995845	-1.303089
-0.616257	-0.996205	-1.3039
-0.615426	-0.996566	-1.30471
-0.614594	-0.996926	-1.305521
-0.613762	-0.997286	-1.306332
-0.612931	-0.997647	-1.307142
-0.612099	-0.998007	-1.307953
-0.611268	-0.998367	-1.308764
-0.610436	-0.998728	-1.309574
-0.609605	-0.999628	-1.310718
-0.608773	-1.001125	-1.312228
-0.607942	-1.002621	-1.313739
-0.60711	-1.004118	-1.31525
-0.606279	-1.005615	-1.31676
-0.605447	-1.007111	-1.318271
-0.604616	-1.008608	-1.319781
-0.603784	-1.010105	-1.321292
-0.602953	-1.011602	-1.322802
-0.602121	-1.013098	-1.324313
-0.60129	-1.014595	-1.325824
-0.600458	-1.016092	-1.327334
-0.599627	-1.017598	-1.329134
-0.598795	-1.019115	-1.331289
-0.597964	-1.020633	-1.333444
-0.597132	-1.02215	-1.335599
-0.596301	-1.023668	-1.337754
-0.595469	-1.025185	-1.339909
-0.594638	-1.026703	-1.342064
-0.593806	-1.02822	-1.344219
-0.592975	-1.029738	-1.346374
-0.592143	-1.031255	-1.348529
-0.591312	-1.032773	-1.350684
-0.59048	-1.03429	-1.352839
-0.589649	-1.035454	-1.355252
-0.588817	-1.036133	-1.358016
-0.587986	-1.036812	-1.360781
-0.587154	-1.037491	-1.363546
-0.586323	-1.03817	-1.366311
-0.585491	-1.038849	-1.369075
-0.58466	-1.039528	-1.37184
-0.583828	-1.040207	-1.374605
-0.582997	-1.040886	-1.37737
-0.582165	-1.041565	-1.380135
-0.581334	-1.042244	-1.3829
-0.580502	-1.042923	-1.385664
-0.579671	-1.043572	-1.388143
-0.578839	-1.044175	-1.390188
-0.578008	-1.044778	-1.392232
-0.577176	-1.045381	-1.394276
-0.576344	-1.045984	-1.39632
-0.575513	-1.046587	-1.398364
-0.574681	-1.047189	-1.400408
-0.57385	-1.047792	-1.402452
-0.573018	-1.048395	-1.404496
-0.572187	-1.048998	-1.406541
-0.571355	-1.049601	-1.408585
-0.570524	-1.050204	-1.410629
-0.569692	-1.050629	-1.412429
-0.568861	-1.050754	-1.413815
-0.568029	-1.050879	-1.415201
-0.567198	-1.051004	-1.416587
-0.566366	-1.051128	-1.417973
-0.565535	-1.051253	-1.419359
-0.564703	-1.051378	-1.420745
-0.563872	-1.051503	-1.42213
-0.56304	-1.051627	-1.423516
-0.562209	-1.051752	-1.424902
-0.561377	-1.051877	-1.426288
-0.560546	-1.052001	-1.427674
-0.559714	-1.052331	-1.429057
-0.558883	-1.053052	-1.430436
-0.558051	-1.053772	-1.431815
-0.55722	-1.054493	-1.433194
-0.556388	-1.055214	-1.434573
-0.555557	-1.055934	-1.435952
-0.554725	-1.056655	-1.437331
-0.553894	-1.057376	-1.43871
-0.553062	-1.058096	-1.440089
-0.552231	-1.058817	-1.441468
-0.551399	-1.059538	-1.442847
-0.550568	-1.060258	-1.444225
-0.549736	-1.061049	-1.44516
-0.548905	-1.061992	-1.445139
-0.548073	-1.062934	-1.445119
-0.547242	-1.063876	-1.445098
-0.54641	-1.064819	-1.445077
-0.545579	-1.065761	-1.445056
-0.544747	-1.066703	-1.445035
-0.543916	-1.067646	-1.445015
-0.543084	-1.068588	-1.444994
-0.542252	-1.069531	-1.444973
-0.541421	-1.070473	-1.444952
-0.540589	-1.071415	-1.444931
-0.539758	-1.072031	-1.444806
-0.538926	-1.071851	-1.444425
-0.538095	-1.071671	-1.444044
-0.537263	-1.07149	-1.443662
-0.536432	-1.07131	-1.443281
-0.5356	-1.07113	-1.4429
-0.534769	-1.07095	-1.442519
-0.533937	-1.07077	-1.442138
-0.533106	-1.07059	-1.441757
-0.532274	-1.070409	-1.441376
-0.531443	-1.070229	-1.440995
-0.530611	-1.070049	-1.440614
-0.52978	-1.070188	-1.440482
-0.528948	-1.071214	-1.441043
-0.528117	-1.072239	-1.441604
-0.527285	-1.073265	-1.442166
-0.526454	-1.07429	-1.442727
-0.525622	-1.075316	-1.443288
-0.524791	-1.076342	-1.44385
-0.523959	-1.077367	-1.444411
-0.523128	-1.078393	-1.444972
-0.522296	-1.079418	-1.445533
-0.521465	-1.080444	-1.446095
-0.520633	-1.081469	-1.446656
-0.519802	-1.082186	-1.447318
-0.51897	-1.081915	-1.448302
-0.518139	-1.081645	-1.449286
-0.517307	-1.081375	-1.45027
-0.516476	-1.081105	-1.451254
-0.515644	-1.080834	-1.452238
-0.514813	-1.080564	-1.453222
-0.513981	-1.080294	-1.454206
-0.51315	-1.080024	-1.45519
-0.512318	-1.079753	-1.456174
-0.511487	-1.079483	-1.457158
-0.510655	-1.079213	-1.458142
-0.509824	-1.079104	-1.459042
-0.508992	-1.079596	-1.459631
-0.508161	-1.080088	-1.46022
-0.507329	-1.08058	-1.460809
-0.506498	-1.081072	-1.461398
-0.505666	-1.081564	-1.461987
-0.504834	-1.082056	-1.462576
-0.504003	-1.082548	-1.463165
-0.503171	-1.08304	-1.463754
-0.50234	-1.083532	-1.464343
-0.501508	-1.084024	-1.464932
-0.500677	-1.084516	-1.465521
-0.499845	-1.085022	-1.466282
-0.499014	-1.08559	-1.4678
-0.498182	-1.086159	-1.469317
-0.497351	-1.086727	-1.470835
-0.496519	-1.087295	-1.472352
-0.495688	-1.087863	-1.47387
-0.494856	-1.088431	-1.475387
-0.494025	-1.089	-1.476905
-0.493193	-1.089568	-1.478422
-0.492362	-1.090136	-1.47994
-0.49153	-1.090704	-1.481457
-0.490699	-1.091273	-1.482975
-0.489867	-1.091626	-1.484579
-0.489036	-1.09085	-1.486637
-0.488204	-1.090074	-1.488695
-0.487373	-1.089298	-1.490753
-0.486541	-1.088522	-1.492811
-0.48571	-1.087746	-1.494869
-0.484878	-1.08697	-1.496927
-0.484047	-1.086194	-1.498985
-0.483215	-1.085417	-1.501043
-0.482384	-1.084641	-1.503101
-0.481552	-1.083865	-1.505159
-0.480721	-1.083089	-1.507217
-0.479889	-1.082425	-1.50913
-0.479058	-1.082487	-1.510107
-0.478226	-1.08255	-1.511084
-0.477395	-1.082612	-1.512061
-0.476563	-1.082674	-1.513039
-0.475732	-1.082737	-1.514016
-0.4749	-1.082799	-1.514992
-0.474069	-1.082862	-1.51597
-0.473237	-1.082924	-1.516947
-0.472405	-1.082986	-1.517924
-0.471574	-1.083049	-1.518901
-0.470743	-1.083111	-1.519878
-0.469911	-1.083224	-1.520878
-0.469079	-1.083757	-1.522077
-0.468248	-1.084291	-1.523276
-0.467416	-1.084824	-1.524475
-0.466585	-1.085358	-1.525674
-0.465753	-1.085892	-1.526872
-0.464922	-1.086425	-1.528071
-0.46409	-1.086959	-1.52927
-0.463259	-1.087492	-1.530468
-0.462427	-1.088026	-1.531667
-0.461596	-1.088559	-1.532866
-0.460764	-1.089093	-1.534065
-0.459933	-1.089554	-1.53523
-0.459101	-1.089186	-1.53602
-0.45827	-1.088819	-1.53681
-0.457438	-1.088452	-1.5376
-0.456607	-1.088085	-1.53839
-0.455775	-1.087717	-1.53918
-0.454944	-1.08735	-1.53997
-0.454112	-1.086983	-1.54076
-0.453281	-1.086616	-1.54155
-0.452449	-1.086248	-1.54234
-0.451618	-1.085881	-1.54313
-0.450786	-1.085514	-1.54392
-0.449955	-1.085176	-1.544605
-0.449123	-1.085357	-1.543483
-0.448292	-1.085537	-1.54236
-0.44746	-1.085717	-1.541238
-0.446629	-1.085897	-1.540115
-0.445797	-1.086077	-1.538993
-0.444966	-1.086257	-1.53787
-0.444134	-1.086438	-1.536748
-0.443303	-1.086618	-1.535625
-0.442471	-1.086798	-1.534503
-0.44164	-1.086978	-1.53338
-0.440808	-1.087158	-1.532257
-0.439977	-1.087337	-1.53116
-0.439145	-1.087469	-1.530924
-0.438314	-1.0876	-1.530689
-0.437482	-1.087732	-1.530453
-0.436651	-1.087864	-1.530218
-0.435819	-1.087995	-1.529982
-0.434987	-1.088127	-1.529746
-0.434156	-1.088259	-1.529511
-0.433324	-1.08839	-1.529275
-0.432493	-1.088522	-1.52904
-0.431661	-1.088654	-1.528804
-0.43083	-1.088785	-1.528569
-0.429998	-1.088916	-1.528333
-0.429167	-1.088639	-1.527993
-0.428335	-1.088362	-1.527654
-0.427504	-1.088085	-1.527314
-0.426672	-1.087807	-1.526975
-0.425841	-1.08753	-1.526635
-0.425009	-1.087253	-1.526295
-0.424178	-1.086976	-1.525956
-0.423346	-1.086699	-1.525616
-0.422515	-1.086422	-1.525277
-0.421683	-1.086144	-1.524937
-0.420852	-1.085867	-1.524598
-0.42002	-1.08559	-1.524258
-0.419189	-1.086557	-1.525041
-0.418357	-1.087555	-1.525852
-0.417526	-1.088552	-1.526662
-0.416694	-1.08955	-1.527473
-0.415863	-1.090548	-1.528284
-0.415031	-1.091546	-1.529095
-0.4142	-1.092544	-1.529905
-0.413368	-1.093542	-1.530716
-0.412537	-1.094539	-1.531527
-0.411705	-1.095537	-1.532338
-0.410874	-1.096535	-1.533148
-0.410042	-1.097533	-1.533959
-0.409211	-1.098669	-1.535632
-0.408379	-1.099812	-1.53735
-0.407548	-1.100955	-1.539068
-0.406716	-1.102099	-1.540787
-0.405885	-1.103242	-1.542505
-0.405053	-1.104385	-1.544224
-0.404222	-1.105529	-1.545942
-0.40339	-1.106672	-1.547661
-0.402559	-1.107815	-1.549379
-0.401727	-1.108959	-1.551098
-0.400896	-1.110102	-1.552816
-0.400064	-1.111245	-1.554534
-0.399233	-1.112095	-1.555556
-0.398401	-1.112919	-1.556519
-0.397569	-1.113744	-1.557482
-0.396738	-1.114568	-1.558445
-0.395906	-1.115393	-1.559408
-0.395075	-1.116217	-1.560372
-0.394243	-1.117042	-1.561335
-0.393412	-1.117867	-1.562298
-0.39258	-1.118691	-1.563261
-0.391749	-1.119516	-1.564224
-0.390917	-1.12034	-1.565187
-0.390086	-1.121165	-1.566151
-0.389254	-1.120896	-1.56676
-0.388423	-1.120501	-1.567328
-0.387591	-1.120106	-1.567896
-0.38676	-1.119711	-1.568464
-0.385928	-1.119316	-1.569032
-0.385097	-1.118921	-1.569601
-0.384265	-1.118526	-1.570169
-0.383434	-1.118131	-1.570737
-0.382602	-1.117736	-1.571305
-0.381771	-1.117341	-1.571873
-0.380939	-1.116946	-1.572442
-0.380108	-1.116551	-1.57301
-0.379276	-1.11492	-1.573113
-0.378445	-1.113104	-1.573148
-0.377613	-1.111289	-1.573183
-0.376782	-1.109473	-1.573217
-0.37595	-1.107658	-1.573252
-0.375119	-1.105842	-1.573287
-0.374287	-1.104027	-1.573321
-0.373456	-1.102211	-1.573356
-0.372624	-1.100396	-1.573391
-0.371793	-1.09858	-1.573425
-0.370961	-1.096765	-1.57346
-0.37013	-1.094949	-1.573495
-0.369298	-1.093871	-1.573143
-0.368467	-1.092929	-1.572721
-0.367635	-1.091986	-1.572298
-0.366804	-1.091044	-1.571875
-0.365972	-1.090102	-1.571452
-0.36514	-1.089159	-1.57103
-0.364309	-1.088217	-1.570607
-0.363478	-1.087274	-1.570184
-0.362646	-1.086332	-1.569762
-0.361814	-1.08539	-1.569339
-0.360983	-1.084447	-1.568916
-0.360151	-1.083505	-1.568494
-0.35932	-1.082376	-1.568547
-0.358488	-1.081205	-1.568706
-0.357657	-1.080033	-1.568866
-0.356825	-1.078862	-1.569025
-0.355994	-1.077691	-1.569185
-0.355162	-1.07652	-1.569344
-0.354331	-1.075349	-1.569503
-0.353499	-1.074178	-1.569663
-0.352668	-1.073007	-1.569822
-0.351836	-1.071836	-1.569981
-0.351005	-1.070665	-1.570141
-0.350173	-1.069494	-1.5703
-0.349342	-1.069524	-1.57052
-0.34851	-1.069871	-1.570755
-0.347679	-1.070217	-1.570991
-0.346847	-1.070564	-1.571227
-0.346016	-1.07091	-1.571462
-0.345184	-1.071257	-1.571698
-0.344353	-1.071603	-1.571933
-0.343521	-1.071949	-1.572169
-0.34269	-1.072296	-1.572405
-0.341858	-1.072642	-1.57264
-0.341027	-1.072989	-1.572876
-0.340195	-1.073335	-1.573111
-0.339364	-1.073263	-1.573411
-0.338532	-1.073062	-1.573729
-0.337701	-1.072861	-1.574048
-0.336869	-1.07266	-1.574367
-0.336038	-1.072459	-1.574686
-0.335206	-1.072258	-1.575004
-0.334375	-1.072057	-1.575323
-0.333543	-1.071856	-1.575642
-0.332712	-1.071655	-1.575961
-0.33188	-1.071454	-1.576279
-0.331049	-1.071253	-1.576598
-0.330217	-1.071052	-1.576917
-0.329386	-1.070851	-1.577824
-0.328554	-1.070651	-1.57894
-0.327722	-1.07045	-1.580056
-0.326891	-1.070249	-1.581171
-0.326059	-1.070048	-1.582287
-0.325228	-1.069847	-1.583403
-0.324396	-1.069646	-1.584518
-0.323565	-1.069445	-1.585634
-0.322733	-1.069244	-1.586749
-0.321902	-1.069043	-1.587865
-0.32107	-1.068842	-1.588981
-0.320239	-1.068641	-1.590096
-0.319407	-1.068569	-1.590318
-0.318576	-1.068548	-1.590179
-0.317744	-1.068527	-1.590041
-0.316913	-1.068506	-1.589902
-0.316081	-1.068485	-1.589764
-0.31525	-1.068465	-1.589625
-0.314418	-1.068444	-1.589486
-0.313587	-1.068423	-1.589348
-0.312755	-1.068402	-1.589209
-0.311924	-1.068381	-1.589071
-0.311092	-1.068361	-1.588932
-0.310261	-1.06834	-1.588794
-0.309429	-1.068248	-1.588807
-0.308598	-1.068123	-1.58889
-0.307766	-1.067998	-1.588973
-0.306935	-1.067874	-1.589056
-0.306103	-1.067749	-1.58914
-0.305272	-1.067624	-1.589223
-0.30444	-1.067499	-1.589306
-0.303609	-1.067375	-1.589389
-0.302777	-1.06725	-1.589472
-0.301946	-1.067125	-1.589556
-0.301114	-1.067001	-1.589639
-0.300283	-1.066876	-1.589722
-0.299451	-1.067231	-1.590061
-0.29862	-1.067834	-1.590532
-0.297788	-1.068437	-1.591004
-0.296957	-1.06904	-1.591475
-0.296125	-1.069643	-1.591946
-0.295294	-1.070246	-1.592417
-0.294462	-1.070848	-1.592888
-0.293631	-1.071451	-1.593359
-0.292799	-1.072054	-1.593831
-0.291968	-1.072657	-1.594302
-0.291136	-1.07326	-1.594773
-0.290304	-1.073863	-1.595244
-0.289473	-1.074628	-1.595707
-0.288641	-1.075487	-1.596164
-0.28781	-1.076346	-1.596621
-0.286978	-1.077206	-1.597079
-0.286147	-1.078065	-1.597536
-0.285315	-1.078924	-1.597993
-0.284484	-1.079783	-1.598451
-0.283652	-1.080643	-1.598908
-0.282821	-1.081502	-1.599365
-0.281989	-1.082361	-1.599823
-0.281158	-1.08322	-1.60028
-0.280326	-1.08408	-1.600737
-0.279495	-1.084337	-1.601013
-0.278663	-1.084205	-1.601173
-0.277832	-1.084073	-1.601332
-0.277	-1.083942	-1.601492
-0.276169	-1.08381	-1.601651
-0.275337	-1.083678	-1.60181
-0.274506	-1.083547	-1.60197
-0.273674	-1.083415	-1.602129
-0.272843	-1.083283	-1.602288
-0.272011	-1.083152	-1.602448
-0.27118	-1.08302	-1.602607
-0.270348	-1.082888	-1.602767
-0.269517	-1.082555	-1.603369
-0.268685	-1.082077	-1.604291
-0.267854	-1.081599	-1.605212
-0.267022	-1.081121	-1.606134
-0.266191	-1.080643	-1.607055
-0.265359	-1.080165	-1.607977
-0.264528	-1.079687	-1.608899
-0.263696	-1.079208	-1.60982
-0.262865	-1.07873	-1.610742
-0.262033	-1.078252	-1.611663
-0.261202	-1.077774	-1.612585
-0.26037	-1.077296	-1.613507
-0.259539	-1.076695	-1.614074
-0.258707	-1.075995	-1.614358
-0.257876	-1.075295	-1.614643
-0.257044	-1.074595	-1.614927
-0.256212	-1.073895	-1.615211
-0.255381	-1.073196	-1.615495
-0.25455	-1.072496	-1.615779
-0.253718	-1.071796	-1.616063
-0.252886	-1.071096	-1.616347
-0.252055	-1.070396	-1.616631
-0.251223	-1.069696	-1.616915
-0.250392	-1.068996	-1.6172
-0.24956	-1.068392	-1.616985
-0.248729	-1.067872	-1.616327
-0.247897	-1.067353	-1.615669
-0.247066	-1.066833	-1.61501
-0.246234	-1.066313	-1.614352
-0.245403	-1.065793	-1.613694
-0.244571	-1.065274	-1.613036
-0.24374	-1.064754	-1.612377
-0.242908	-1.064234	-1.611719
-0.242077	-1.063715	-1.611061
-0.241245	-1.063195	-1.610402
-0.240414	-1.062675	-1.609744
-0.239582	-1.062354	-1.609243
-0.238751	-1.062229	-1.608896
-0.237919	-1.062105	-1.60855
-0.237088	-1.06198	-1.608203
-0.236256	-1.061855	-1.607857
-0.235425	-1.06173	-1.60751
-0.234593	-1.061606	-1.607164
-0.233762	-1.061481	-1.606817
-0.23293	-1.061356	-1.606471
-0.232099	-1.061231	-1.606124
-0.231267	-1.061107	-1.605778
-0.230436	-1.060982	-1.605431
-0.229604	-1.060673	-1.604768
-0.228773	-1.06016	-1.603757
-0.227941	-1.059647	-1.602745
-0.22711	-1.059134	-1.601733
-0.226278	-1.058621	-1.600722
-0.225447	-1.058109	-1.59971
-0.224615	-1.057596	-1.598698
-0.223784	-1.057083	-1.597687
-0.222952	-1.05657	-1.596675
-0.222121	-1.056058	-1.595663
-0.221289	-1.055545	-1.594652
-0.220457	-1.055032	-1.59364
-0.219626	-1.055058	-1.592815
-0.218794	-1.055745	-1.592219
-0.217963	-1.056431	-1.591624
-0.217131	-1.057117	-1.591027
-0.2163	-1.057803	-1.590432
-0.215468	-1.058489	-1.589836
-0.214637	-1.059175	-1.58924
-0.213805	-1.059861	-1.588644
-0.212974	-1.060547	-1.588048
-0.212142	-1.061233	-1.587452
-0.211311	-1.061918	-1.586856
-0.210479	-1.062605	-1.58626
-0.209648	-1.063109	-1.586151
-0.208816	-1.063365	-1.586706
-0.207985	-1.063621	-1.58726
-0.207153	-1.063878	-1.587814
-0.206322	-1.064134	-1.588369
-0.20549	-1.064391	-1.588923
-0.204659	-1.064647	-1.589478
-0.203827	-1.064903	-1.590032
-0.202996	-1.06516	-1.590586
-0.202164	-1.065416	-1.591141
-0.201333	-1.065672	-1.591695
-0.200501	-1.065929	-1.592249
-0.19967	-1.066048	-1.592655
-0.198838	-1.065957	-1.592835
-0.198007	-1.065867	-1.593015
-0.197175	-1.065777	-1.593195
-0.196344	-1.065687	-1.593376
-0.195512	-1.065597	-1.593556
-0.194681	-1.065507	-1.593736
-0.193849	-1.065417	-1.593916
-0.193018	-1.065327	-1.594096
-0.192186	-1.065237	-1.594276
-0.191355	-1.065147	-1.594457
-0.190523	-1.065057	-1.594637
-0.189692	-1.065293	-1.594858
-0.18886	-1.066083	-1.595149
-0.188029	-1.066873	-1.59544
-0.187197	-1.067663	-1.595731
-0.186365	-1.068453	-1.596022
-0.185534	-1.069243	-1.596313
-0.184703	-1.070033	-1.596604
-0.183871	-1.070823	-1.596895
-0.183039	-1.071613	-1.597186
-0.182208	-1.072402	-1.597477
-0.181376	-1.073192	-1.597768
-0.180545	-1.073982	-1.598059
-0.179713	-1.074025	-1.59883
-0.178882	-1.072646	-1.600514
-0.17805	-1.071267	-1.602198
-0.177219	-1.069888	-1.603882
-0.176387	-1.068509	-1.605566
-0.175556	-1.06713	-1.60725
-0.174724	-1.065751	-1.608933
-0.173893	-1.064372	-1.610617
-0.173061	-1.062993	-1.612301
-0.17223	-1.061614	-1.613985
-0.171398	-1.060235	-1.615669
-0.170567	-1.058856	-1.617352
-0.169735	-1.057546	-1.618482
-0.168904	-1.056382	-1.618427
-0.168072	-1.055218	-1.618371
-0.167241	-1.054054	-1.618316
-0.166409	-1.052889	-1.618261
-0.165578	-1.051725	-1.618205
-0.164746	-1.050561	-1.61815
-0.163915	-1.049397	-1.618094
-0.163083	-1.048233	-1.618039
-0.162252	-1.047069	-1.617983
-0.16142	-1.045905	-1.617928
-0.160589	-1.044741	-1.617873
-0.159757	-1.043921	-1.617846
-0.158926	-1.043935	-1.617887
-0.158094	-1.043948	-1.617929
-0.157263	-1.043962	-1.61797
-0.156431	-1.043976	-1.618012
-0.1556	-1.04399	-1.618053
-0.154768	-1.044004	-1.618095
-0.153937	-1.044018	-1.618137
-0.153105	-1.044032	-1.618178
-0.152274	-1.044045	-1.61822
-0.151442	-1.044059	-1.618261
-0.150611	-1.044073	-1.618303
-0.149779	-1.044061	-1.618586
-0.148947	-1.043978	-1.619535
-0.148116	-1.043895	-1.620484
-0.147285	-1.043812	-1.621434
-0.146453	-1.043729	-1.622383
-0.145621	-1.043646	-1.623332
-0.14479	-1.043562	-1.624282
-0.143958	-1.043479	-1.625231
-0.143127	-1.043396	-1.62618
-0.142295	-1.043313	-1.62713
-0.141464	-1.04323	-1.628079
-0.140632	-1.043147	-1.629028
-0.139801	-1.043171	-1.6297
-0.138969	-1.043539	-1.629492
-0.138138	-1.043906	-1.629284
-0.137306	-1.044273	-1.629077
-0.136475	-1.04464	-1.628869
-0.135643	-1.045008	-1.628661
-0.134812	-1.045375	-1.628453
-0.13398	-1.045742	-1.628245
-0.133149	-1.046109	-1.628037
-0.132317	-1.046477	-1.627829
-0.131486	-1.046844	-1.627621
-0.130654	-1.047211	-1.627414
-0.129823	-1.047714	-1.627092
-0.128991	-1.048719	-1.62635
-0.12816	-1.049724	-1.625609
-0.127328	-1.050729	-1.624868
-0.126497	-1.051733	-1.624126
-0.125665	-1.052738	-1.623385
-0.124834	-1.053743	-1.622643
-0.124002	-1.054748	-1.621902
-0.123171	-1.055752	-1.62116
-0.122339	-1.056757	-1.620419
-0.121508	-1.057762	-1.619678
-0.120676	-1.058766	-1.618936
-0.119845	-1.059428	-1.618359
-0.119013	-1.058596	-1.618498
-0.118182	-1.057765	-1.618636
-0.11735	-1.056933	-1.618775
-0.116518	-1.056102	-1.618914
-0.115687	-1.05527	-1.619052
-0.114856	-1.054439	-1.619191
-0.114024	-1.053607	-1.619329
-0.113192	-1.052776	-1.619468
-0.112361	-1.051944	-1.619606
-0.111529	-1.051113	-1.619745
-0.110698	-1.050281	-1.619884
-0.109866	-1.049373	-1.619844
-0.109035	-1.048063	-1.618874
-0.108203	-1.046754	-1.617904
-0.107372	-1.045444	-1.616934
-0.10654	-1.044134	-1.615964
-0.105709	-1.042825	-1.614994
-0.104877	-1.041515	-1.614024
-0.104046	-1.040205	-1.613053
-0.103214	-1.038896	-1.612083
-0.102383	-1.037586	-1.611113
-0.101551	-1.036277	-1.610143
-0.10072	-1.034967	-1.609173
-0.099888	-1.033831	-1.608218
-0.099057	-1.033818	-1.607359
-0.098225	-1.033804	-1.606499
-0.097394	-1.03379	-1.60564
-0.096562	-1.033776	-1.604781
-0.095731	-1.033762	-1.603922
-0.094899	-1.033748	-1.603063
-0.094068	-1.033734	-1.602203
-0.093236	-1.033721	-1.601344
-0.092405	-1.033707	-1.600485
-0.091573	-1.033693	-1.599626
-0.090742	-1.033679	-1.598766
-0.08991	-1.033612	-1.59804
-0.089079	-1.033106	-1.598415
-0.088247	-1.0326	-1.598789
-0.087416	-1.032094	-1.599163
-0.086584	-1.031589	-1.599537
-0.085753	-1.031083	-1.599911
-0.084921	-1.030577	-1.600286
-0.08409	-1.030071	-1.60066
-0.083258	-1.029565	-1.601034
-0.082427	-1.029059	-1.601408
-0.081595	-1.028554	-1.601782
-0.080764	-1.028048	-1.602156
-0.079932	-1.027515	-1.602479
-0.0791	-1.026676	-1.602223
-0.078269	-1.025838	-1.601966
-0.077438	-1.024999	-1.60171
-0.076606	-1.024161	-1.601454
-0.075774	-1.023322	-1.601197
-0.074943	-1.022484	-1.600941
-0.074111	-1.021646	-1.600684
-0.07328	-1.020807	-1.600428
-0.072448	-1.019969	-1.600172
-0.071617	-1.01913	-1.599915
-0.070785	-1.018292	-1.599659
-0.069954	-1.017484	-1.59946
-0.069122	-1.0172	-1.60025
-0.068291	-1.016916	-1.60104
-0.067459	-1.016632	-1.60183
-0.066628	-1.016348	-1.60262
-0.065796	-1.016064	-1.60341
-0.064965	-1.01578	-1.6042
-0.064133	-1.015496	-1.60499
-0.063302	-1.015211	-1.60578
-0.06247	-1.014927	-1.60657
-0.061639	-1.014643	-1.60736
-0.060807	-1.014359	-1.60815
-0.059976	-1.014074	-1.608946
-0.059144	-1.013755	-1.609936
-0.058313	-1.013437	-1.610927
-0.057481	-1.013118	-1.611918
-0.05665	-1.012799	-1.612909
-0.055818	-1.01248	-1.6139
-0.054987	-1.012162	-1.614891
-0.054155	-1.011843	-1.615882
-0.053324	-1.011524	-1.616873
-0.052492	-1.011205	-1.617864
-0.051661	-1.010887	-1.618854
-0.050829	-1.010568	-1.619845
-0.049998	-1.010246	-1.620835
-0.049166	-1.00877	-1.621375
-0.048335	-1.007294	-1.621916
-0.047503	-1.005818	-1.622456
-0.046672	-1.004342	-1.622997
-0.04584	-1.002866	-1.623537
-0.045009	-1.00139	-1.624078
-0.044177	-0.999914	-1.624618
-0.043346	-0.998438	-1.625159
-0.042514	-0.996962	-1.625699
-0.041682	-0.995486	-1.62624
-0.040851	-0.99401	-1.62678
-0.04002	-0.992535	-1.627321
-0.039188	-0.992033	-1.628206
-0.038356	-0.991555	-1.6291
-0.037525	-0.991077	-1.629994
-0.036693	-0.990599	-1.630888
-0.035862	-0.990121	-1.631782
-0.03503	-0.989642	-1.632676
-0.034199	-0.989164	-1.63357
-0.033367	-0.988686	-1.634463
-0.032536	-0.988208	-1.635357
-0.031704	-0.98773	-1.636251
-0.030873	-0.987252	-1.637145
-0.030041	-0.986774	-1.638039
-0.02921	-0.986809	-1.638874
-0.028378	-0.986872	-1.639705
-0.027547	-0.986934	-1.640537
-0.026715	-0.986996	-1.641368
-0.025884	-0.987059	-1.6422
-0.025052	-0.987121	-1.643031
-0.024221	-0.987183	-1.643863
-0.023389	-0.987246	-1.644694
-0.022558	-0.987308	-1.645526
-0.021726	-0.987371	-1.646357
-0.020895	-0.987433	-1.647189
-0.020063	-0.987495	-1.64802
-0.019232	-0.987609	-1.627067
-0.0184	-0.987727	-1.604326
-0.017569	-0.987844	-1.581585
-0.016737	-0.987962	-1.55884
-0.015906	-0.98808	-1.536099
-0.015074	-0.988198	-1.513358
-0.014243	-0.988316	-1.490617
-0.013411	-0.988433	-1.467873
-0.01258	-0.988551	-1.445131
-0.011748	-0.988669	-1.42239
-0.010917	-0.988787	-1.399649
-0.010085	-0.988905	-1.376908
-0.009254	-0.921144	-1.271858
-0.008422	-0.845667	-1.157453
-0.007591	-0.77019	-1.043049
-0.006759	-0.694712	-0.928645
-0.005927	-0.619224	-0.814225
-0.005096	-0.543747	-0.69982
-0.004264	-0.46827	-0.585416
-0.003433	-0.392793	-0.471012
-0.002602	-0.317316	-0.356608
-0.00177	-0.241828	-0.242188
-0.000938	-0.16635	-0.127783
-0.000107	-0.090873	-0.013379
0.000725	-0.074694	0.002342
0.001556	-0.067265	0.003499
0.002388	-0.059837	0.004656
0.003219	-0.052409	0.005813
0.004051	-0.044981	0.00697
0.004882	-0.037553	0.008128
0.005714	-0.030124	0.009285
0.006545	-0.022696	0.010442
0.007377	-0.015268	0.011599
0.008208	-0.00784	0.012756
0.00904	-0.000411	0.013914
0.009871	0.007017	0.015071
0.010703	0.008126	0.016251
0.011534	0.008077	0.017436
0.012366	0.008029	0.018621
0.013197	0.00798	0.019806
0.014029	0.007932	0.020991
0.01486	0.007883	0.022176
0.015692	0.007835	0.023361
0.016523	0.007786	0.024546
0.017355	0.007738	0.025731
0.018186	0.007689	0.026916
0.019018	0.007641	0.0281
0.019849	0.007592	0.029285
0.020681	0.006613	0.030402
0.021512	0.005428	0.031504
0.022344	0.004243	0.032606
0.023175	0.003058	0.033707
0.024007	0.001873	0.034809
0.024838	0.000689	0.035911
0.02567	-0.000496	0.037013
0.026501	-0.001681	0.038114
0.027333	-0.002866	0.039216
0.028165	-0.004051	0.040318
0.028996	-0.005236	0.04142
0.029827	-0.006421	0.042521
0.030659	-0.00704	0.043991
0.031491	-0.007511	0.045557
0.032322	-0.007983	0.047123
0.033154	-0.008454	0.048689
0.033985	-0.008925	0.050255
0.034817	-0.009396	0.051821
0.035648	-0.009867	0.053387
0.03648	-0.010338	0.054953
0.037311	-0.01081	0.056519
0.038143	-0.011281	0.058085
0.038974	-0.011752	0.059651
0.039806	-0.012223	0.061217
0.040637	-0.014165	0.062608
0.041469	-0.016556	0.063945
0.0423	-0.018947	0.065283
0.043132	-0.021337	0.06662
0.043963	-0.023728	0.067958
0.044795	-0.026118	0.069295
0.045626	-0.028509	0.070632
0.046458	-0.0309	0.07197
0.047289	-0.03329	0.073307
0.048121	-0.035681	0.074644
0.048952	-0.038071	0.075982
0.049784	-0.040462	0.077319
0.050615	-0.041632	0.078385
0.051447	-0.042373	0.079355
0.052278	-0.043115	0.080325
0.05311	-0.043856	0.081295
0.053941	-0.044598	0.082265
0.054773	-0.045339	0.083235
0.055604	-0.046081	0.084205
0.056436	-0.046822	0.085175
0.057267	-0.047564	0.086145
0.058099	-0.048305	0.087115
0.05893	-0.049046	0.088086
0.059762	-0.049788	0.089056
0.060593	-0.049535	0.089581
0.061425	-0.048884	0.089927
0.062256	-0.048232	0.090274
0.063088	-0.047581	0.09062
0.063919	-0.04693	0.090966
0.064751	-0.046278	0.091313
0.065583	-0.045627	0.091659
0.066414	-0.044976	0.092006
0.067245	-0.044324	0.092352
0.068077	-0.043673	0.092699
0.068909	-0.043022	0.093045
0.06974	-0.04237	0.093392
0.070572	-0.042243	0.093114
0.071403	-0.042354	0.092553
0.072235	-0.042465	0.091992
0.073066	-0.042575	0.09143
0.073898	-0.042686	0.090869
0.074729	-0.042797	0.090308
0.075561	-0.042908	0.089746
0.076392	-0.043019	0.089185
0.077224	-0.04313	0.088624
0.078055	-0.043241	0.088063
0.078887	-0.043352	0.087501
0.079718	-0.043462	0.08694
0.08055	-0.042671	0.085967
0.081381	-0.041417	0.084782
0.082213	-0.040162	0.083597
0.083044	-0.038908	0.082412
0.083876	-0.037654	0.081227
0.084707	-0.0364	0.080042
0.085539	-0.035146	0.078857
0.08637	-0.033891	0.077672
0.087202	-0.032637	0.076487
0.088033	-0.031383	0.075302
0.088865	-0.030129	0.074118
0.089696	-0.028875	0.072933
0.090528	-0.028403	0.071184
0.091359	-0.028383	0.069113
0.092191	-0.028362	0.067041
0.093022	-0.028341	0.064969
0.093854	-0.02832	0.062897
0.094685	-0.0283	0.060825
0.095517	-0.028279	0.058753
0.096348	-0.028258	0.056682
0.09718	-0.028237	0.05461
0.098011	-0.028216	0.052538
0.098843	-0.028196	0.050466
0.099674	-0.028175	0.048394
0.100506	-0.028639	0.047351
0.101338	-0.029415	0.04697
0.102169	-0.030191	0.046589
0.103001	-0.030967	0.046208
0.103832	-0.031743	0.045827
0.104663	-0.032519	0.045446
0.105495	-0.033296	0.045065
0.106327	-0.034072	0.044684
0.107158	-0.034848	0.044303
0.10799	-0.035624	0.043921
0.108821	-0.0364	0.04354
0.109653	-0.037176	0.043159
0.110484	-0.037581	0.042754
0.111316	-0.037719	0.042331
0.112147	-0.037858	0.041908
0.112979	-0.037996	0.041486
0.11381	-0.038135	0.041063
0.114642	-0.038274	0.04064
0.115473	-0.038412	0.040218
0.116305	-0.038551	0.039795
0.117136	-0.038689	0.039372
0.117968	-0.038828	0.03895
0.118799	-0.038967	0.038527
0.119631	-0.039105	0.038104
0.120462	-0.040088	0.037574
0.121294	-0.041744	0.036957
0.122125	-0.0434	0.03634
0.122957	-0.045056	0.035724
0.123788	-0.046712	0.035107
0.12462	-0.048368	0.03449
0.125451	-0.050024	0.033874
0.126283	-0.05168	0.033257
0.127114	-0.053336	0.03264
0.127946	-0.054992	0.032023
0.128777	-0.056648	0.031407
0.129609	-0.058304	0.03079
0.13044	-0.059652	0.030361
0.131272	-0.060726	0.030097
0.132103	-0.0618	0.029834
0.132935	-0.062874	0.029571
0.133766	-0.063948	0.029307
0.134598	-0.065022	0.029044
0.13543	-0.066096	0.028781
0.136261	-0.06717	0.028517
0.137092	-0.068244	0.028254
0.137924	-0.069318	0.027991
0.138756	-0.070393	0.027727
0.139587	-0.071467	0.027464
0.140419	-0.072185	0.026674
0.14125	-0.072552	0.025365
0.142082	-0.072919	0.024055
0.142913	-0.073287	0.022745
0.143745	-0.073654	0.021436
0.144576	-0.074021	0.020126
0.145408	-0.074388	0.018816
0.146239	-0.074756	0.017507
0.147071	-0.075123	0.016197
0.147902	-0.07549	0.014887
0.148734	-0.075857	0.013578
0.149565	-0.076225	0.012268
0.150397	-0.076562	0.011299
0.151228	-0.076867	0.010703
0.15206	-0.077172	0.010107
0.152891	-0.077477	0.009511
0.153723	-0.077782	0.008915
0.154554	-0.078087	0.008319
0.155386	-0.078391	0.007724
0.156217	-0.078696	0.007128
0.157049	-0.079001	0.006532
0.15788	-0.079306	0.005936
0.158712	-0.079611	0.00534
0.159543	-0.079916	0.004744
0.160375	-0.078699	0.004648
0.161206	-0.07563	0.005161
0.162038	-0.07256	0.005673
0.162869	-0.069491	0.006186
0.163701	-0.066421	0.006699
0.164532	-0.063351	0.007212
0.165364	-0.060281	0.007724
0.166195	-0.057212	0.008237
0.167027	-0.054142	0.00875
0.167858	-0.051072	0.009263
0.16869	-0.048003	0.009776
0.169521	-0.044933	0.010288
0.170353	-0.040613	0.01321
0.171184	-0.034599	0.019398
0.172016	-0.028584	0.025586
0.172848	-0.022569	0.031774
0.173679	-0.016555	0.037962
0.17451	-0.010541	0.044149
0.175342	-0.004525	0.050338
0.176174	0.001489	0.056525
0.177005	0.007504	0.062713
0.177837	0.013518	0.068901
0.178668	0.019533	0.075089
0.1795	0.025548	0.081277
0.180331	0.033477	0.089901
0.181163	0.0443	0.102207
0.181994	0.055124	0.114513
0.182826	0.065948	0.126821
0.183657	0.076772	0.139127
0.184489	0.087595	0.151433
0.18532	0.098418	0.163739
0.186152	0.109243	0.176047
0.186983	0.120066	0.188353
0.187815	0.130889	0.200659
0.188646	0.141712	0.212965
0.189478	0.152535	0.225271
0.190309	0.163687	0.237586
0.191141	0.175391	0.249913
0.191972	0.187094	0.26224
0.192804	0.198797	0.274566
0.193635	0.210502	0.286895
0.194467	0.222205	0.299222
0.195298	0.233908	0.311549
0.19613	0.245611	0.323875
0.196961	0.257314	0.336202
0.197793	0.269019	0.348531
0.198624	0.280722	0.360857
0.199456	0.292426	0.373184
0.200287	0.303175	0.385029
0.201119	0.312122	0.395965
0.20195	0.321068	0.406899
0.202782	0.330013	0.417833
0.203613	0.338958	0.428767
0.204445	0.347904	0.439701
0.205276	0.35685	0.450637
0.206108	0.365796	0.461571
0.206939	0.374741	0.472505
0.207771	0.383687	0.483439
0.208603	0.392633	0.494375
0.209434	0.401579	0.505309
0.210266	0.409982	0.515189
0.211097	0.41723	0.522825
0.211929	0.424478	0.530462
0.21276	0.431726	0.538098
0.213592	0.438974	0.545733
0.214423	0.446222	0.553369
0.215255	0.45347	0.561005
0.216086	0.460718	0.568642
0.216918	0.467966	0.576278
0.217749	0.475214	0.583914
0.218581	0.482462	0.591549
0.219412	0.489711	0.599186
0.220244	0.495494	0.60517
0.221075	0.497746	0.607173
0.221907	0.499997	0.609175
0.222738	0.502249	0.611178
0.22357	0.504502	0.613181
0.224401	0.506754	0.615183
0.225233	0.509006	0.617186
0.226064	0.511257	0.619188
0.226896	0.51351	0.621191
0.227727	0.515762	0.623193
0.228559	0.518014	0.625196
0.22939	0.520266	0.627198
0.230222	0.52197	0.628835
0.231053	0.522171	0.629466
0.231885	0.522372	0.630096
0.232716	0.522573	0.630727
0.233548	0.522774	0.631357
0.234379	0.522975	0.631988
0.235211	0.523176	0.632618
0.236042	0.523377	0.633249
0.236874	0.523578	0.633879
0.237705	0.523779	0.63451
0.238537	0.52398	0.635141
0.239368	0.524181	0.635771
0.2402	0.524312	0.63653
0.241031	0.524222	0.637694
0.241863	0.524132	0.638858
0.242694	0.524041	0.640022
0.243526	0.523951	0.641186
0.244357	0.523861	0.642351
0.245189	0.523771	0.643515
0.246021	0.523681	0.644679
0.246852	0.523591	0.645843
0.247684	0.523501	0.647007
0.248515	0.523411	0.648171
0.249347	0.523321	0.649335
0.250178	0.523231	0.650404
0.25101	0.523141	0.651125
0.251841	0.523051	0.651846
0.252673	0.52296	0.652566
0.253504	0.52287	0.653287
0.254336	0.52278	0.654008
0.255167	0.52269	0.654728
0.255999	0.5226	0.655449
0.25683	0.52251	0.65617
0.257662	0.52242	0.65689
0.258493	0.52233	0.657611
0.259325	0.52224	0.658331
0.260156	0.52151	0.658616
0.260988	0.518018	0.657015
0.261819	0.514526	0.655415
0.262651	0.511034	0.653814
0.263482	0.507541	0.652213
0.264314	0.504049	0.650613
0.265145	0.500556	0.649012
0.265977	0.497064	0.647411
0.266808	0.493572	0.645811
0.26764	0.490079	0.64421
0.268471	0.486587	0.642609
0.269303	0.483095	0.641009
0.270134	0.479719	0.639275
0.270966	0.476947	0.63685
0.271797	0.474175	0.634424
0.272629	0.471404	0.631999
0.27346	0.468632	0.629574
0.274292	0.46586	0.627149
0.275123	0.463088	0.624723
0.275955	0.460317	0.622298
0.276786	0.457545	0.619873
0.277618	0.454773	0.617448
0.27845	0.452001	0.615022
0.279281	0.44923	0.612597
0.280113	0.446476	0.610132
0.280944	0.443836	0.607416
0.281775	0.441196	0.6047
0.282607	0.438556	0.601983
0.283439	0.435916	0.599267
0.28427	0.433276	0.596551
0.285102	0.430636	0.593835
0.285933	0.427996	0.591118
0.286765	0.425356	0.588402
0.287596	0.422716	0.585686
0.288428	0.420076	0.58297
0.289259	0.417436	0.580254
0.290091	0.41482	0.577472
0.290922	0.412401	0.57416
0.291754	0.409983	0.570848
0.292585	0.407565	0.567536
0.293417	0.405146	0.564223
0.294248	0.402728	0.560911
0.29508	0.40031	0.557599
0.295911	0.397891	0.554287
0.296743	0.395473	0.550975
0.297574	0.393055	0.547662
0.298406	0.390636	0.54435
0.299237	0.388218	0.541038
0.300069	0.385884	0.537831
0.3009	0.384484	0.535794
0.301732	0.383085	0.533757
0.302563	0.381685	0.53172
0.303395	0.380285	0.529683
0.304226	0.378885	0.527645
0.305058	0.377486	0.525608
0.305889	0.376086	0.523571
0.306721	0.374686	0.521534
0.307552	0.373287	0.519497
0.308384	0.371887	0.517459
0.309215	0.370487	0.515422
0.310047	0.369126	0.51339
0.310878	0.368405	0.51145
0.31171	0.367685	0.50951
0.312541	0.366964	0.50757
0.313373	0.366243	0.50563
0.314204	0.365523	0.503689
0.315036	0.364802	0.501749
0.315868	0.364081	0.499809
0.316699	0.363361	0.497869
0.317531	0.36264	0.495929
0.318362	0.36192	0.493989
0.319194	0.361199	0.492048
0.320025	0.360442	0.490081
0.320857	0.358508	0.487261
0.321688	0.356575	0.484441
0.32252	0.354642	0.481621
0.323351	0.352708	0.4788
0.324183	0.350775	0.47598
0.325014	0.348842	0.47316
0.325846	0.346909	0.47034
0.326677	0.344975	0.46752
0.327509	0.343042	0.464699
0.32834	0.341109	0.461879
0.329172	0.339176	0.459059
0.330003	0.337241	0.456238
0.330835	0.33501	0.45321
0.331666	0.332779	0.450182
0.332498	0.330548	0.447154
0.333329	0.328316	0.444126
0.334161	0.326085	0.441097
0.334992	0.323854	0.438069
0.335824	0.321623	0.435041
0.336655	0.319391	0.432013
0.337487	0.31716	0.428985
0.338318	0.314929	0.425957
0.33915	0.312698	0.422929
0.339981	0.310467	0.419901
0.340813	0.308134	0.416738
0.341644	0.305798	0.413571
0.342476	0.303463	0.410404
0.343307	0.301128	0.407237
0.344139	0.298793	0.404071
0.34497	0.296458	0.400904
0.345802	0.294123	0.397737
0.346633	0.291788	0.394571
0.347465	0.289452	0.391404
0.348296	0.287117	0.388238
0.349128	0.284782	0.38507
0.349959	0.282447	0.381904
0.350791	0.280099	0.378665
0.351622	0.27775	0.375422
0.352454	0.2754	0.372179
0.353286	0.273051	0.368936
0.354117	0.270702	0.365693
0.354949	0.268353	0.36245
0.35578	0.266005	0.359208
0.356612	0.263655	0.355964
0.357443	0.261306	0.352722
0.358275	0.258957	0.349479
0.359106	0.256608	0.346236
0.359938	0.254259	0.342993
0.360769	0.252314	0.341006
0.361601	0.250402	0.339122
0.362432	0.248489	0.337237
0.363264	0.246577	0.335352
0.364095	0.244664	0.333467
0.364927	0.242752	0.331583
0.365758	0.240839	0.329698
0.36659	0.238927	0.327813
0.367421	0.237014	0.325928
0.368253	0.235102	0.324044
0.369084	0.233189	0.322159
0.369916	0.231277	0.320274
0.370747	0.230118	0.319629
0.371579	0.229044	0.319123
0.37241	0.22797	0.318617
0.373242	0.226896	0.318111
0.374073	0.225822	0.317605
0.374905	0.224748	0.317099
0.375736	0.223674	0.316594
0.376568	0.2226	0.316088
0.377399	0.221526	0.315582
0.378231	0.220452	0.315076
0.379062	0.219378	0.31457
0.379894	0.218304	0.314065
0.380725	0.217653	0.312948
0.381557	0.217064	0.311743
0.382388	0.216475	0.310537
0.38322	0.215886	0.309331
0.384051	0.215297	0.308125
0.384883	0.214708	0.30692
0.385715	0.214119	0.305714
0.386546	0.21353	0.304508
0.387378	0.212941	0.303303
0.388209	0.212352	0.302097
0.38904	0.211763	0.300891
0.389872	0.211174	0.299685
0.390704	0.210878	0.298351
0.391535	0.210636	0.296993
0.392367	0.210393	0.295635
0.393198	0.210151	0.294276
0.39403	0.209908	0.292918
0.394861	0.209666	0.29156
0.395693	0.209423	0.290202
0.396524	0.20918	0.288844
0.397356	0.208938	0.287486
0.398187	0.208695	0.286128
0.399019	0.208453	0.28477
0.39985	0.20821	0.283411
0.400682	0.20678	0.281854
0.401513	0.20509	0.280254
0.402345	0.203399	0.278653
0.403176	0.201708	0.277052
0.404008	0.200017	0.275452
0.404839	0.198327	0.273851
0.405671	0.196636	0.27225
0.406502	0.194945	0.27065
0.407334	0.193255	0.269049
0.408165	0.191564	0.267448
0.408997	0.189873	0.265848
0.409828	0.188182	0.264247
0.41066	0.185903	0.261684
0.411491	0.183471	0.258871
0.412323	0.181039	0.256057
0.413154	0.178607	0.253244
0.413986	0.176175	0.250431
0.414817	0.173743	0.247618
0.415649	0.17131	0.244804
0.41648	0.168878	0.241991
0.417312	0.166446	0.239178
0.418143	0.164014	0.236365
0.418975	0.161581	0.233551
0.419806	0.159149	0.230738
0.420638	0.156217	0.228579
0.421469	0.153134	0.226618
0.422301	0.150051	0.224657
0.423133	0.146967	0.222696
0.423964	0.143883	0.220735
0.424796	0.1408	0.218774
0.425627	0.137716	0.216813
0.426459	0.134633	0.214852
0.42729	0.131549	0.212891
0.428122	0.128466	0.21093
0.428953	0.125382	0.208969
0.429785	0.122299	0.207008
0.430616	0.119903	0.205257
0.431448	0.117748	0.203581
0.432279	0.115593	0.201904
0.433111	0.113438	0.200227
0.433942	0.111283	0.19855
0.434774	0.109128	0.196873
0.435605	0.106973	0.195196
0.436437	0.104818	0.193519
0.437268	0.102663	0.191842
0.4381	0.100508	0.190165
0.438931	0.098353	0.188489
0.439763	0.096198	0.186812
0.440594	0.094865	0.184947
0.441426	0.09386	0.183006
0.442257	0.092856	0.181066
0.443089	0.091851	0.179126
0.44392	0.090846	0.177186
0.444752	0.089841	0.175246
0.445583	0.088837	0.173305
0.446415	0.087832	0.171365
0.447246	0.086827	0.169425
0.448078	0.085823	0.167485
0.448909	0.084818	0.165545
0.449741	0.083813	0.163604
0.450572	0.082899	0.161516
0.451404	0.082026	0.159361
0.452235	0.081153	0.157206
0.453067	0.08028	0.155051
0.453898	0.079407	0.152896
0.45473	0.078534	0.150741
0.455561	0.07766	0.148587
0.456393	0.076787	0.146431
0.457224	0.075914	0.144276
0.458056	0.075041	0.142121
0.458887	0.074168	0.139966
0.459719	0.073295	0.137811
0.460551	0.073367	0.136299
0.461382	0.073921	0.135114
0.462214	0.074476	0.133929
0.463045	0.07503	0.132744
0.463877	0.075584	0.131559
0.464708	0.076139	0.130374
0.46554	0.076693	0.129189
0.466371	0.077247	0.128004
0.467203	0.077802	0.126819
0.468034	0.078356	0.125635
0.468866	0.07891	0.12445
0.469697	0.079465	0.123265
0.470529	0.079473	0.122022
0.47136	0.079168	0.120748
[truncated: 34,141 more rows]
