# Supplementary material for: Structural basis for higher-order DNA binding by a bacterial transcriptional regulator
Source: PLoS Genet. 2025 Jun 27;21(6):e1011749. doi: 10.1371/journal.pgen.1011749 (PMC12204516; doi:10.1371/journal.pgen.1011749)
Supplement: S1 Appendix — (ZIP) [file pgen.1011749.s012.zip › Raw data files/Figure S3/FigureS3D_SEC_MALS_Xre_RES_B4_1_1_chromatogram.csv]

time (min)	LS 1	time (min)	LS 2	time (min)	LS 3	time (min)	LS 4	time (min)	LS 5	time (min)	LS 6	time (min)	LS 7	time (min)	LS 8	time (min)	UV	time (min)	dRI	time (min)	FM	time (min)	Auto-inject Signal	time (min)	aRI
-0.0804871812404533	0.0405117635648387	-0.0804871812404533	0.0117646934458892	-0.0804871812404533	0.0261574965164192	-0.0804871812404533	0.0214113952897821	-0.0804871812404533	0.0202368697201042	-0.0804871812404533	0.0212285505047453	-0.0804871812404533	0.0311816080209588	-0.0804871812404533	0.0138342058280938	0.00728333333333333	0.0540411995877245	-0.330649712302475	6.47353957661245E-8	-0.0804871812404533	1.00830213959362	-0.0877705145737866	1	-0.330649712302475	0.906978530521382
-0.0722973959956138	0.0404748719450114	-0.0722973959956138	0.0117567748531627	-0.0722973959956138	0.026159737045886	-0.0722973959956138	0.0214082528577907	-0.0722973959956138	0.0202323540663911	-0.0722973959956138	0.021227496308228	-0.0722973959956138	0.0311783510277123	-0.0722973959956138	0.0138333200112213	0.0154731185781727	0.0540428864668092	-0.321877716567714	-9.91429892494357E-9	-0.0722973959956138	1.00830740333511			-0.321877716567714	0.906978653934045
-0.0641076107507745	0.0404090006324258	-0.0641076107507745	0.0117535052147957	-0.0641076107507745	0.026155086731179	-0.0641076107507745	0.0214119060880828	-0.0641076107507745	0.0202344122544661	-0.0641076107507745	0.0212260928866664	-0.0641076107507745	0.0311745123313411	-0.0641076107507745	0.0138284066460635	0.0236629038230121	0.0540444774709471	-0.313105720832952	-1.21712348928452E-8	-0.0641076107507745	1.00830886235632			-0.313105720832952	0.906978769835591
-0.0559178255059351	0.040416918862728	-0.0559178255059351	0.0117647894225255	-0.0559178255059351	0.0261652816361176	-0.0559178255059351	0.0214208894921809	-0.0559178255059351	0.0202481787186877	-0.0559178255059351	0.0212339719526537	-0.0559178255059351	0.0311787620291322	-0.0559178255059351	0.0138326474286716	0.0318526890678515	0.0540456719239458	-0.30433372509819	-9.91926181182157E-9	-0.0559178255059351	1.00829686067341			-0.30433372509819	0.906978856470901
-0.0477280402610957	0.0404647007422214	-0.0477280402610957	0.0117762277946576	-0.0477280402610957	0.0262016233443356	-0.0477280402610957	0.021445907809774	-0.0477280402610957	0.0202651733048495	-0.0477280402610957	0.0212542093759601	-0.0477280402610957	0.031200820038497	-0.0477280402610957	0.0138421090516955	0.0400424743126909	0.0540502364202925	-0.295561729363429	-6.78018241107593E-9	-0.0477280402610957	1.00829271611043			-0.295561729363429	0.906978920983261
-0.0395382550162563	0.0404762702604086	-0.0395382550162563	0.011774871131747	-0.0395382550162563	0.0261998044249006	-0.0395382550162563	0.0214453404873161	-0.0395382550162563	0.0202699340161997	-0.0395382550162563	0.0212545727421274	-0.0395382550162563	0.0312038875721209	-0.0395382550162563	0.0138461432363954	0.0482322595575303	0.0540534194597128	-0.286789733628667	-4.66005037741543E-9	-0.0395382550162563	1.00829226413024			-0.286789733628667	0.906978962230725
-0.0313484697714169	0.0405720068725329	-0.0313484697714169	0.0118053877123708	-0.0313484697714169	0.0262832270100119	-0.0313484697714169	0.0214933436163638	-0.0313484697714169	0.0202857629710749	-0.0313484697714169	0.0212577039784257	-0.0313484697714169	0.0312044424846329	-0.0313484697714169	0.0138491146019145	0.0564220448023697	0.0540548129544459	-0.278017737893905	-2.33734670503776E-9	-0.0313484697714169	1.00828763725346			-0.278017737893905	0.90697897253001
-0.0231586845265775	0.0404575992938125	-0.0231586845265775	0.0117669061171396	-0.0231586845265775	0.0261984571833132	-0.0231586845265775	0.0214323191074087	-0.0231586845265775	0.0202435333966713	-0.0231586845265775	0.021233661972111	-0.0231586845265775	0.0311867615755316	-0.0231586845265775	0.0138379960054796	0.0646118300472091	0.0540580874844337	-0.269245742159144	-5.2040024006806E-10	-0.0231586845265775	1.00828775278039			-0.269245742159144	0.906978983633649
-0.0149688992817381	0.0404322738551799	-0.0149688992817381	0.0117621879147835	-0.0149688992817381	0.0261676006306564	-0.0149688992817381	0.0214145253756768	-0.0149688992817381	0.0202381881452558	-0.0149688992817381	0.0212319034101353	-0.0149688992817381	0.0311877942692342	-0.0149688992817381	0.0138354331889156	0.0728016152920485	0.054064349256173	-0.260473746424382	9.27760007203594E-10	-0.0149688992817381	1.00829184446186			-0.260473746424382	0.906978850336369
-0.00677911403689867	0.040539070205003	-0.00677911403689867	0.011784709549231	-0.00677911403689867	0.0261740114082332	-0.00677911403689867	0.0214195107851975	-0.00677911403689867	0.0202461417458084	-0.00677911403689867	0.0212480989729433	-0.00677911403689867	0.0312098625606174	-0.00677911403689867	0.0138455344091938	0.0809914005368879	0.0540677230143423	-0.25170175068962	2.79204857793462E-9	-0.00677911403689868	1.00829034981062			-0.25170175068962	0.906978619864728
0.00141067120794072	0.0408813227501518	0.00141067120794072	0.0118078927179606	0.00141067120794072	0.0261920650176669	0.00141067120794072	0.0214216104483298	0.00141067120794072	0.0202508845438994	0.00141067120794072	0.021247240091857	0.00141067120794072	0.031196360615431	0.00141067120794072	0.0138466478544094	0.0891811857817273	0.0540690177931946	-0.242929754954858	3.63338306602926E-9	0.00141067120794071	1.00828137874919			-0.242929754954858	0.906978398379994
0.00960045645278012	0.0407312857454751	0.00960045645278012	0.0118043743175456	0.00960045645278012	0.0262161138526506	0.00960045645278012	0.0214285040041151	0.00960045645278012	0.0202562826808397	0.00960045645278012	0.0212425679551925	0.00960045645278012	0.0311875115945353	0.00960045645278012	0.0138469258058485	0.0973709710265667	0.054070610475157	-0.234157759220097	4.41563821116158E-9	0.0096004564527801	1.00828378108473			-0.234157759220097	0.906978207750039
0.0177902416976195	0.0405455386669329	0.0177902416976195	0.0117930667962619	0.0177902416976195	0.0262055908134929	0.0177902416976195	0.0214486936366747	0.0177902416976195	0.0202568535085096	0.0177902416976195	0.0212423155530354	0.0177902416976195	0.0311979851376809	0.0177902416976195	0.0138457314511268	0.105560756271406	0.0540757703405924	-0.225385763485335	5.6005889345729E-9	0.0177902416976195	1.00829230852608			-0.225385763485335	0.906978042176766
0.0259800269424589	0.0405676174734694	0.0259800269424589	0.0117750623185519	0.0259800269424589	0.0261755879630391	0.0259800269424589	0.0214242716560203	0.0259800269424589	0.0202451824304268	0.0259800269424589	0.0212335599056637	0.0259800269424589	0.0311883529253016	0.0259800269424589	0.0138363723283782	0.113750541516246	0.0540789533068945	-0.216613767750573	6.3240003246248E-9	0.0259800269424589	1.00829319671988			-0.216613767750573	0.906977894640525
0.0341698121872983	0.0405411083492524	0.0341698121872983	0.0117600540769555	0.0341698121872983	0.0261621103026727	0.0341698121872983	0.0214130496482121	0.0341698121872983	0.0202354447623237	0.0341698121872983	0.02122843758006	0.0341698121872983	0.0311724546128228	0.0341698121872983	0.0138310343335624	0.121940326761085	0.0540786556223502	-0.207841772015812	7.47692665603516E-9	0.0341698121872983	1.00829377435894			-0.207841772015812	0.906977763505046
0.0423595974321377	0.0404242971850553	0.0423595974321377	0.0117541070101738	0.0423595974321377	0.0261589277450145	0.0423595974321377	0.0214126704356365	0.0423595974321377	0.0202318763689916	0.0423595974321377	0.0212283953963438	0.0423595974321377	0.0311693286465144	0.0423595974321377	0.0138315903001222	0.130130112005924	0.0540812374044537	-0.19906977628105	8.45384272473259E-9	0.0423595974321377	1.00828747336753			-0.19906977628105	0.906977640452889
0.0505493826769771	0.0404236338468364	0.0505493826769771	0.01176330266464	0.0505493826769771	0.0261584534644595	0.0505493826769771	0.0214201172950108	0.0505493826769771	0.0202371202399816	0.0505493826769771	0.0212331462965731	0.0505493826769771	0.0311722768961986	0.0505493826769771	0.0138357299911568	0.138319897250764	0.0540860102502804	-0.190297780546288	9.08831845258425E-9	0.0505493826769771	1.00827249917889			-0.190297780546288	0.906977533078049
0.0587391679218165	0.0404412525779654	0.0587391679218165	0.0117613733767009	0.0587391679218165	0.0261556376199169	0.0587391679218165	0.0214208756937282	0.0587391679218165	0.0202381539976927	0.0587391679218165	0.0212340146929941	0.0587391679218165	0.0311867681243955	0.0587391679218165	0.0138374813773498	0.146509682495603	0.0540934523638891	-0.181525784811527	1.03296246807701E-8	0.0587391679218165	1.00827418878249			-0.181525784811527	0.906977426920408
0.0669289531666559	0.0404547756062501	0.0669289531666559	0.0117596036645084	0.0669289531666559	0.0261507219912897	0.0669289531666559	0.0214134904272962	0.0669289531666559	0.0202324752252881	0.0669289531666559	0.0212283351402199	0.0669289531666559	0.0311934724274901	0.0669289531666559	0.0138353283582423	0.154699467740443	0.0540943528197937	-0.172753789076765	1.06237282440032E-8	0.0669289531666559	1.00828793268554			-0.172753789076765	0.906977332053091
0.0751187384114953	0.040551946224697	0.0751187384114953	0.0117663295966212	0.0751187384114953	0.0261606071842736	0.0751187384114953	0.0214206739873725	0.0751187384114953	0.0202332277630974	0.0751187384114953	0.0212331007593393	0.0751187384114953	0.0311862243106037	0.0751187384114953	0.0138349699707913	0.162889252985282	0.0540959404256727	-0.163981793342003	1.09140995456163E-8	0.0751187384114953	1.00829714636742			-0.163981793342003	0.906977239069094
0.0833085236563347	0.0405101313276704	0.0833085236563347	0.0117686135778093	0.0833085236563347	0.0261784278872205	0.0833085236563347	0.0214282545468513	0.0833085236563347	0.0202426125155988	0.0833085236563347	0.02124232754919	0.0833085236563347	0.0311919882583921	0.0833085236563347	0.0138362034335219	0.171079038230121	0.0541007088993898	-0.155209797607242	1.18251124111298E-8	0.0833085236563347	1.00829633472384			-0.155209797607242	0.906977153491667
0.0914983089011741	0.04067326301768	0.0914983089011741	0.0117821433167869	0.0914983089011741	0.0261891419504648	0.0914983089011741	0.021429049575381	0.0914983089011741	0.0202497786905919	0.0914983089011741	0.0212439380601191	0.0914983089011741	0.0312089572660193	0.0914983089011741	0.0138428187435778	0.179268823474961	0.0540997178306828	-0.14643780187248	1.2392240190724E-8	0.0914983089011741	1.00829219876216			-0.14643780187248	0.906977064726579
0.0996880941460135	0.0440526441640105	0.0996880941460135	0.0119558944697783	0.0996880941460135	0.0264906488487604	0.0996880941460135	0.0214878383660892	0.0996880941460135	0.0202636727270181	0.0996880941460135	0.0212623376827896	0.0996880941460135	0.0312550481124012	0.0996880941460135	0.0138764430560461	0.1874586087198	0.0540995193743199	-0.137665806137718	1.31677131485334E-8	0.0996880941460135	1.00829131062405			-0.137665806137718	0.906976987892151
0.107877879390853	0.0584752926687358	0.107877879390853	0.0136445460757426	0.107877879390853	0.0278006640553365	0.107877879390853	0.021669388778266	0.107877879390853	0.0204672947016924	0.107877879390853	0.0214596913383353	0.107877879390853	0.0314435002850244	0.107877879390853	0.0139323413028926	0.19564839396464	0.0541080617694013	-0.128893810402956	1.34722525020822E-8	0.107877879390853	1.00829647062184			-0.128893810402956	0.906976919016754
0.116067664635692	0.0435875485642654	0.116067664635692	0.0120325702066039	0.116067664635692	0.0266442552614021	0.116067664635692	0.0214778336746275	0.116067664635692	0.0202908791669075	0.116067664635692	0.0212918546304573	0.116067664635692	0.03126886953732	0.116067664635692	0.0138611808831567	0.203838179209479	0.0541147196155524	-0.120121814668195	1.39633687848202E-8	0.116067664635692	1.00830666765973			-0.120121814668195	0.906976847137129
0.124257449880532	0.0406194912319193	0.124257449880532	0.0117767783345931	0.124257449880532	0.0261901517383348	0.124257449880532	0.021427673829023	0.124257449880532	0.0202453346360965	0.124257449880532	0.0212441125456439	0.124257449880532	0.03120827379451	0.124257449880532	0.0138496479697546	0.212027964454318	0.0541140250182822	-0.111349818933433	1.46121498778488E-8	0.124257449880532	1.00831072556918			-0.111349818933433	0.906976794265163
0.132447235125371	0.0675174607977068	0.132447235125371	0.0126188483444641	0.132447235125371	0.0267192371470409	0.132447235125371	0.0216541806982443	0.132447235125371	0.0203430584199921	0.132447235125371	0.0213031594289838	0.132447235125371	0.03139323233774	0.132447235125371	0.0139985562935392	0.220217749699158	0.0541111427398076	-0.102577823198671	1.49527542845733E-8	0.132447235125371	1.0082961382574			-0.102577823198671	0.906976722930841
0.140637020370211	0.0406271868084176	0.140637020370211	0.011785176500337	0.140637020370211	0.026242958478745	0.140637020370211	0.0214698606873102	0.140637020370211	0.0202695207490319	0.140637020370211	0.021257811077427	0.140637020370211	0.0312211601859642	0.140637020370211	0.0138630378045266	0.228407534943997	0.0541064790152795	-0.0938058274639097	1.5656746886008E-8	0.14063702037021	1.00829005860387			-0.0938058274639097	0.906976660658898
0.14882680561505	0.0404367883636732	0.14882680561505	0.0117641554455695	0.14882680561505	0.0261734873478025	0.14882680561505	0.021417034775305	0.14882680561505	0.0202418402099074	0.14882680561505	0.0212292852258628	0.14882680561505	0.0311814157849288	0.14882680561505	0.0138357068726737	0.236597320188837	0.0541137241320481	-0.085033831729148	1.5851960624673E-8	0.14882680561505	1.00829894845357			-0.085033831729148	0.906976607802275
0.157016590859889	0.0404175445587863	0.157016590859889	0.0117570166253093	0.157016590859889	0.0261605795428534	0.157016590859889	0.0214115019158709	0.157016590859889	0.0202304242373594	0.157016590859889	0.0212295346514372	0.157016590859889	0.0311772204568098	0.157016590859889	0.0138342370983061	0.244787105433676	0.0541183961398911	-0.0762618359943863	1.59966421198827E-8	0.157016590859889	1.00830132068456			-0.0762618359943863	0.906976557437908
0.165206376104729	0.040412823852195	0.165206376104729	0.0117583209591558	0.165206376104729	0.0261617012604957	0.165206376104729	0.0214232900514219	0.165206376104729	0.0202374330621419	0.165206376104729	0.021236102633357	0.165206376104729	0.0311811385067709	0.165206376104729	0.0138373522650427	0.252976890678515	0.054118594596254	-0.0674898402596246	1.64181981799654E-8	0.165206376104729	1.00829706058738			-0.0674898402596246	0.906976516869426
0.173396161349568	0.0404358242142284	0.173396161349568	0.0117689264776026	0.173396161349568	0.026172344112101	0.173396161349568	0.0214292703712551	0.173396161349568	0.0202458319478338	0.173396161349568	0.0212359168622409	0.173396161349568	0.0311784626424833	0.173396161349568	0.0138394836349649	0.261166675923355	0.054123761054377	-0.0587178445248629	1.66792724210502E-8	0.173396161349568	1.00830028883707			-0.0587178445248629	0.906976466540499
0.181585946594408	0.0404398161372898	0.181585946594408	0.0117617611513271	0.181585946594408	0.0261686691368272	0.181585946594408	0.0214161525276909	0.181585946594408	0.0202405743022708	0.181585946594408	0.0212292286627325	0.181585946594408	0.0311707670121441	0.181585946594408	0.0138428101709358	0.269356461168194	0.0541245548798286	-0.0499458487901012	1.74280510274551E-8	0.181585946594407	1.00830941555474			-0.0499458487901012	0.906976417297081
0.189775731839247	0.0404057103798925	0.189775731839247	0.0117523280538957	0.189775731839247	0.0261533313342281	0.189775731839247	0.0214099401594881	0.189775731839247	0.0202369034824466	0.189775731839247	0.0212236295648017	0.189775731839247	0.031168229331061	0.189775731839247	0.0138376761484131	0.277546246413034	0.0541264426901202	-0.0411738530553395	1.82412037049991E-8	0.189775731839247	1.00831209338637			-0.0411738530553395	0.906976363774149
0.197965517084086	0.0404054295419497	0.197965517084086	0.0117548029976299	0.197965517084086	0.0261512960649719	0.197965517084086	0.0214077430387706	0.197965517084086	0.0202334953686026	0.197965517084086	0.0212253942827587	0.197965517084086	0.0311714835006249	0.197965517084086	0.0138325608066229	0.285736031657873	0.0541292254431122	-0.0324018573205778	1.87237253559577E-8	0.197965517084086	1.00831203760166			-0.0324018573205778	0.906976310085678
0.206155302328926	0.0404011964991903	0.206155302328926	0.0117550932155984	0.206155302328926	0.0261518250245779	0.206155302328926	0.0214093098310608	0.206155302328926	0.0202308293759811	0.206155302328926	0.0212275652980932	0.206155302328926	0.0311728433313106	0.206155302328926	0.0138324690994338	0.293925816902712	0.0541293246712937	-0.0236298615858161	1.90914688701798E-8	0.206155302328926	1.00831454310585			-0.0236298615858161	0.906976264777389
0.214345087573765	0.0403936638731727	0.214345087573765	0.0117525652259337	0.214345087573765	0.0261484198967499	0.214345087573765	0.0214137715157356	0.214345087573765	0.0202274201463211	0.214345087573765	0.0212219602020366	0.214345087573765	0.0311647088772527	0.214345087573765	0.0138354974386406	0.302115602147552	0.0541267419478364	-0.0148578658510545	1.98479529704029E-8	0.214345087573765	1.00832277871687			-0.0148578658510545	0.906976197503689
0.222534872818605	0.0403992655425049	0.222534872818605	0.0117558028434812	0.222534872818605	0.0261480084787485	0.222534872818605	0.0214140215119675	0.222534872818605	0.0202314691683451	0.222534872818605	0.0212232076895793	0.222534872818605	0.0311655670086812	0.222534872818605	0.0138396671835257	0.310305387392391	0.0541262455048299	-0.00608587011629275	2.06181465849526E-8	0.222534872818604	1.00831891121608			-0.00608587011629275	0.906976133005804
0.230724658063444	0.0404507505035659	0.230724658063444	0.0117624347168697	0.230724658063444	0.0261512672773854	0.230724658063444	0.0214098138960772	0.230724658063444	0.0202309450029496	0.230724658063444	0.0212315291910969	0.230724658063444	0.0311841498062606	0.230724658063444	0.0138437133083651	0.31849517263723	0.0541272377866444	0.00268612561846893	2.09716586308254E-8	0.230724658063444	1.00830670859723			0.00268612561846893	0.906976066497402
0.238914443308283	0.0405324526967651	0.238914443308283	0.0117669671025547	0.238914443308283	0.0261567570372456	0.238914443308283	0.0214113845449419	0.238914443308283	0.0202297104430521	0.238914443308283	0.0212322245136875	0.238914443308283	0.0311895411445224	0.238914443308283	0.0138466510655667	0.32668495788207	0.0541288285340875	0.0114581213532306	2.14469658592045E-8	0.238914443308283	1.00829752159896			0.0114581213532306	0.906975997696705
0.247104228553123	0.0406387555617814	0.247104228553123	0.0117690082279477	0.247104228553123	0.0261784254269097	0.247104228553123	0.0214245872571645	0.247104228553123	0.0202442861376307	0.247104228553123	0.0212346017268946	0.247104228553123	0.0311887379031099	0.247104228553123	0.0138464405954467	0.334874743126909	0.0541315076949867	0.0202301170879923	2.24338266997008E-8	0.247104228553123	1.00830594068438			0.0202301170879923	0.906975924956754
0.255294013797962	0.0404093421054617	0.255294013797962	0.0117615561947068	0.255294013797962	0.0261624333144176	0.255294013797962	0.0214177836327625	0.255294013797962	0.0202410071409233	0.255294013797962	0.0212326826690277	0.255294013797962	0.0311782106171076	0.255294013797962	0.0138418964493063	0.343064528371748	0.0541372714122001	0.029002112822754	2.3313053032737E-8	0.255294013797962	1.00832335359394			0.029002112822754	0.906975852096315
0.263483799042802	0.0404021488325838	0.263483799042802	0.0117559506756215	0.263483799042802	0.0261508345929861	0.263483799042802	0.0214072852652588	0.263483799042802	0.0202318828474932	0.263483799042802	0.0212270786970611	0.263483799042802	0.0311710156132347	0.263483799042802	0.0138372814073973	0.351254313616588	0.0541382654443357	0.0377741085575157	2.34536706622473E-8	0.263483799042801	1.00832545895046			0.0377741085575157	0.906975787812882
0.271673584287641	0.0404109350198278	0.271673584287641	0.0117638618853483	0.271673584287641	0.0261605570567826	0.271673584287641	0.0214156346550746	0.271673584287641	0.0202366056427803	0.271673584287641	0.0212286691359494	0.271673584287641	0.0311786491947225	0.271673584287641	0.0138425546593346	0.359444098861427	0.0541363801088882	0.0465461042922774	2.34464393387847E-8	0.271673584287641	1.00833353141305			0.0465461042922774	0.906975725465292
0.27986336953248	0.0404297792954181	0.27986336953248	0.0117716542692922	0.27986336953248	0.0261868613267969	0.27986336953248	0.0214311645783233	0.27986336953248	0.0202443782864999	0.27986336953248	0.0212375926407842	0.27986336953248	0.0311871155705753	0.27986336953248	0.0138539722594639	0.367633884106267	0.0541356831466643	0.0553181000270391	2.4084700528124E-8	0.27986336953248	1.00834006536574			0.0553181000270391	0.906975664232397
0.28805315477732	0.0404258221647005	0.28805315477732	0.0117668733460367	0.28805315477732	0.0261902129021097	0.28805315477732	0.0214355053483208	0.28805315477732	0.0202560824987719	0.28805315477732	0.0212475384074094	0.28805315477732	0.0312038750872078	0.28805315477732	0.0138549061972476	0.375823669351106	0.0541335993548539	0.0640900957618007	2.46438742440126E-8	0.28805315477732	1.00833901118277			0.0640900957618007	0.906975610171102
0.296242940022159	0.0404628346523247	0.296242940022159	0.0117695246457981	0.296242940022159	0.0261779352464465	0.296242940022159	0.0214298767248227	0.296242940022159	0.0202435311160358	0.296242940022159	0.0212406511730677	0.296242940022159	0.0312093298495163	0.296242940022159	0.0138448077428193	0.384013454595945	0.0541360797196542	0.0728620914965625	2.48432977631913E-8	0.296242940022159	1.0083347751375			0.0728620914965625	0.906975554518928
0.304432725266998	0.0405372249588585	0.304432725266998	0.0117740636202633	0.304432725266998	0.0261714958743555	0.304432725266998	0.0214184193238632	0.304432725266998	0.0202398267470234	0.304432725266998	0.0212390960862383	0.304432725266998	0.0312015218598504	0.304432725266998	0.0138449412936102	0.392203239840785	0.0541386638843866	0.0816340872313241	2.55081829671216E-8	0.304432725266998	1.00833113930312			0.0816340872313241	0.906975492613633
0.312622510511838	0.0405843707728123	0.312622510511838	0.0117813324694259	0.312622510511838	0.0261857072732294	0.312622510511838	0.0214215244110771	0.312622510511838	0.020243809522138	0.312622510511838	0.0212413217216952	0.312622510511838	0.0311901874953087	0.312622510511838	0.0138446845215272	0.400393025085624	0.054138763112568	0.0904060829660858	2.61491998329668E-8	0.312622510511838	1.0083368073607			0.0904060829660858	0.906975446001326
0.320812295756677	0.0405148744518356	0.320812295756677	0.0117672556754658	0.320812295756677	0.0261624501086405	0.320812295756677	0.0214209790093366	0.320812295756677	0.0202367178233004	0.320812295756677	0.0212354939975863	0.320812295756677	0.0311843492053425	0.320812295756677	0.0138406144712044	0.408582810330463	0.0541395579618343	0.0991780787008476	2.6973014074056E-8	0.320812295756677	1.00833928450281			0.0991780787008476	0.906975388383009
0.329002081001517	0.0407072022560373	0.329002081001517	0.0117874250287224	0.329002081001517	0.0261980646202217	0.329002081001517	0.0214418671982457	0.329002081001517	0.0202481541426128	0.329002081001517	0.0212438537046209	0.329002081001517	0.03120007566555	0.329002081001517	0.0138494110758949	0.416772595575303	0.0541384665723398	0.107950074435609	2.73461581028692E-8	0.329002081001517	1.00833350144231			0.107950074435609	0.90697533801365
0.337191866246356	0.0415002456431371	0.337191866246356	0.0118835169079471	0.337191866246356	0.0263058853102024	0.337191866246356	0.0214710880558976	0.337191866246356	0.0202651549990378	0.337191866246356	0.0212698687245925	0.337191866246356	0.0312559572954907	0.337191866246356	0.0138638808895242	0.424962380820142	0.0541383658413328	0.116722070170371	2.71506261862844E-8	0.337191866246356	1.008313449774			0.116722070170371	0.90697528570611
0.345381651491195	0.0521864705719687	0.345381651491195	0.0122130448631206	0.345381651491195	0.0268395690191545	0.345381651491195	0.0214962185366785	0.345381651491195	0.0202782857924141	0.345381651491195	0.0212932382144608	0.345381651491195	0.0313125566132858	0.345381651491195	0.0138897827038549	0.433152166064982	0.0541355834887054	0.125494065905133	2.76889832826984E-8	0.345381651491195	1.00829692015589			0.125494065905133	0.906975234848775
0.353571436736035	0.049683292698228	0.353571436736035	0.0121357995545497	0.353571436736035	0.0267225582883981	0.353571436736035	0.0214875645244582	0.353571436736035	0.0202677618376742	0.353571436736035	0.0212885953721287	0.353571436736035	0.0312876499610391	0.353571436736035	0.0138788107362431	0.441341951309821	0.0541338966096208	0.134266061639894	2.83201373352362E-8	0.353571436736035	1.00829799601755			0.134266061639894	0.906975179452107
0.361761221980874	0.0494971714690609	0.361761221980874	0.012373420959541	0.361761221980874	0.0272267733566109	0.361761221980874	0.0215590737425101	0.361761221980874	0.0202702325715848	0.361761221980874	0.0213143409818787	0.361761221980874	0.0314095342000173	0.361761221980874	0.0139147797280424	0.44953173655466	0.0541364775983176	0.143038057374656	2.92473422027201E-8	0.361761221980874	1.00830131476757			0.143038057374656	0.906975107695282
0.369951007225713	0.0486234121094164	0.369951007225713	0.0123464889026168	0.369951007225713	0.0271863714972422	0.369951007225713	0.0215398074030953	0.369951007225713	0.0202716908984353	0.369951007225713	0.0213025822555369	0.369951007225713	0.0313542070151368	0.369951007225713	0.0139076465391014	0.4577215217995	0.054138664786336	0.151810053109418	3.00284212870522E-8	0.369951007225714	1.00830563506227			0.151810053109418	0.906975050217963
0.378140792470553	0.0404663895770589	0.378140792470553	0.0117648267140038	0.378140792470553	0.0261708649458638	0.378140792470553	0.0214195122099031	0.378140792470553	0.0202362407278729	0.378140792470553	0.0212392715030638	0.378140792470553	0.031184122835002	0.378140792470553	0.0138434040485464	0.465911307044339	0.0541402524372392	0.160582048844179	3.05707877486002E-8	0.378140792470553	1.00831176527408			0.160582048844179	0.906974980670812
0.386330577715392	0.0404151523981475	0.386330577715392	0.01176227981865	0.386330577715392	0.0261543084019172	0.386330577715392	0.0214103168875574	0.386330577715392	0.0202274893320096	0.386330577715392	0.0212260430940471	0.386330577715392	0.031173337538414	0.386330577715392	0.0138356350288711	0.474101092289178	0.0541368748616546	0.169354044578941	3.15561440765199E-8	0.386330577715392	1.0083175027411			0.169354044578941	0.906974916589035
0.394520362960232	0.0404422286477565	0.394520362960232	0.0117641438996691	0.394520362960232	0.0261526504095279	0.394520362960232	0.0214055833522608	0.394520362960232	0.0202316033440675	0.394520362960232	0.0212269695838394	0.394520362960232	0.0311712930731204	0.394520362960232	0.0138367839962092	0.482290877534018	0.0541320126807636	0.178126040313703	3.16160211154498E-8	0.394520362960232	1.0083210624359			0.178126040313703	0.906974855786812
0.402710148205071	0.0404646227687766	0.402710148205071	0.0117627256127203	0.402710148205071	0.0261583352561276	0.402710148205071	0.021410985858429	0.402710148205071	0.0202374547527919	0.402710148205071	0.0212359533569017	0.402710148205071	0.031177861645828	0.402710148205071	0.0138374566820971	0.490480662778857	0.0541331990991221	0.186898036048465	3.184677988219E-8	0.402710148205071	1.00832273586539			0.186898036048465	0.90697478126752
0.41089993344991	0.0404440757630317	0.41089993344991	0.011760144872141	0.41089993344991	0.0261556966495668	0.41089993344991	0.0214113749073088	0.41089993344991	0.0202386141680281	0.41089993344991	0.02123183085985	0.41089993344991	0.0311900226729902	0.41089993344991	0.0138371285321317	0.498670448023697	0.0541348890668455	0.195670031783226	3.3280273959519E-8	0.41089993344991	1.00832210665758			0.195670031783226	0.906974699104482
0.41908971869475	0.0404882028290399	0.41908971869475	0.0117706958707193	0.41908971869475	0.0261530049056206	0.41908971869475	0.0214129691934117	0.41908971869475	0.0202402633666686	0.41908971869475	0.021231062242603	0.41908971869475	0.0311845835394265	0.41908971869475	0.0138389423735721	0.506860233268536	0.0541361790332043	0.204442027517988	3.40801656569681E-8	0.41908971869475	1.00832042428113			0.204442027517988	0.906974619168866
0.427279503939589	0.040471758175911	0.427279503939589	0.0117692263565732	0.427279503939589	0.0261718917491524	0.427279503939589	0.0214259691882063	0.427279503939589	0.0202395077034941	0.427279503939589	0.0212326711849434	0.427279503939589	0.0311792629098883	0.427279503939589	0.0138410436627719	0.515050018513375	0.054136478098992	0.21321402325275	3.41324814319488E-8	0.427279503939589	1.00831137164735			0.21321402325275	0.906974560088828
0.435469289184428	0.0404384061586906	0.435469289184428	0.0117593910693464	0.435469289184428	0.0261659042260783	0.435469289184428	0.0214249818290754	0.435469289184428	0.0202343439598708	0.435469289184428	0.0212302550801746	0.435469289184428	0.0311865190242058	0.435469289184428	0.0138425834327007	0.523239803758215	0.0541349896762703	0.221986018987511	3.42863274562773E-8	0.435469289184429	1.00831664259091			0.221986018987511	0.906974500332274
0.443659074429268	0.0404837684130364	0.443659074429268	0.0117579036467422	0.443659074429268	0.0261585490299412	0.443659074429268	0.0214205436687612	0.443659074429268	0.0202352890865452	0.443659074429268	0.0212318643816846	0.443659074429268	0.0311920531725157	0.443659074429268	0.0138428167171165	0.531429589003054	0.054136477420471	0.230758014722273	3.49809511295982E-8	0.443659074429268	1.00833156399615			0.230758014722273	0.906974436676085
0.451848859674107	0.0406364704193385	0.451848859674107	0.0117741807724448	0.451848859674107	0.0261662216520061	0.451848859674107	0.021422565785917	0.451848859674107	0.0202420267173347	0.451848859674107	0.0212410866534929	0.451848859674107	0.0312076945972642	0.451848859674107	0.0138467538519106	0.539619374247894	0.0541344899152841	0.239530010457035	3.51741937139584E-8	0.451848859674107	1.0083277090607			0.239530010457035	0.906974398749976
0.460038644918947	0.0485259801592044	0.460038644918947	0.0122192298239037	0.460038644918947	0.0266844645598913	0.460038644918947	0.021499550699287	0.460038644918947	0.020265599131279	0.460038644918947	0.0212876835510693	0.460038644918947	0.0313350689849598	0.460038644918947	0.0139042317011152	0.547809159492733	0.0541310169289334	0.248302006191796	3.48603452242814E-8	0.460038644918947	1.00832400496116			0.248302006191796	0.90697434709896
0.468228430163786	0.0498848463973382	0.468228430163786	0.0125837186992476	0.468228430163786	0.0274695457413549	0.468228430163786	0.0216313337159837	0.468228430163786	0.0203160237187122	0.468228430163786	0.021362720495097	0.468228430163786	0.0313938468235663	0.468228430163786	0.0139331188274098	0.555998944737572	0.05413111308455	0.257074001926558	3.52017522896616E-8	0.468228430163786	1.00832587376267			0.257074001926558	0.906974304867592
0.476418215408625	0.0404863315407625	0.476418215408625	0.011785466362623	0.476418215408625	0.0262108210897321	0.476418215408625	0.0214527885618837	0.476418215408625	0.020263635537404	0.476418215408625	0.0212520742143082	0.476418215408625	0.0312102936058278	0.476418215408625	0.0138615879073047	0.564188729982412	0.0541323022475383	0.26584599766132	3.54717848033773E-8	0.476418215408626	1.00833478573699			0.26584599766132	0.90697428356517
0.484608000653465	0.0404075948069019	0.484608000653465	0.0117552296313867	0.484608000653465	0.0261587521242785	0.484608000653465	0.0214100118275783	0.484608000653465	0.0202320152678042	0.484608000653465	0.0212272118061261	0.484608000653465	0.0311762428836958	0.484608000653465	0.0138428885410458	0.572378515227251	0.0541276385230102	0.274617993396081	3.55019929388066E-8	0.484608000653465	1.00834242497233			0.274617993396081	0.906974262416576
0.492797785898304	0.0403931284357813	0.492797785898304	0.0117516742580566	0.492797785898304	0.0261528525470973	0.492797785898304	0.0214080316806888	0.492797785898304	0.0202340039364158	0.492797785898304	0.0212325039588221	0.492797785898304	0.0311795884708078	0.492797785898304	0.0138360348871488	0.58056830047209	0.054124854122821	0.283389989130843	3.53805216804807E-8	0.492797785898304	1.00833869541872			0.283389989130843	0.906974246354931
0.500987571143143	0.0404062300570071	0.500987571143143	0.0117610227178808	0.500987571143143	0.0261710014798998	0.500987571143143	0.0214272769061073	0.500987571143143	0.0202483028819324	0.500987571143143	0.0212461440650539	0.500987571143143	0.03119284964329	0.500987571143143	0.0138420874769694	0.58875808571693	0.0541258464046355	0.292161984865605	3.53856496661955E-8	0.500987571143144	1.00832042764045			0.292161984865605	0.906974228976464
0.509177356387983	0.0404457532054661	0.509177356387983	0.0117671586393453	0.509177356387983	0.0261719462415185	0.509177356387983	0.0214190836310314	0.509177356387983	0.0202419725537365	0.509177356387983	0.0212417399791348	0.509177356387983	0.0311995736200761	0.509177356387983	0.0138440981649062	0.596947870961769	0.0541270393574655	0.300933980600366	3.60047096271651E-8	0.509177356387983	1.00831190885625			0.300933980600366	0.906974218192402
0.517367141632822	0.0404391748253595	0.517367141632822	0.0117608896016416	0.517367141632822	0.0261567127143201	0.517367141632822	0.0214103936574437	0.517367141632822	0.0202359781950605	0.517367141632822	0.021231949022211	0.517367141632822	0.0311862617669946	0.517367141632822	0.0138396991781473	0.605137656206609	0.0541284315900144	0.309705976335128	3.57729215887166E-8	0.517367141632823	1.00832956998737			0.309705976335128	0.906974214842015
0.525556926877662	0.0404613711415784	0.525556926877662	0.0117628666864449	0.525556926877662	0.0261669860179315	0.525556926877662	0.021418414427977	0.525556926877662	0.0202425153976572	0.525556926877662	0.0212370024427538	0.525556926877662	0.0311855992753212	0.525556926877662	0.0138423354728886	0.613327441451448	0.054130316925462	0.31847797206989	3.54140750371425E-8	0.525556926877662	1.00834656693596			0.31847797206989	0.906974201023906
0.533746712122501	0.0406425000992206	0.533746712122501	0.0117805260705671	0.533746712122501	0.0261990081393638	0.533746712122501	0.0214309045572376	0.533746712122501	0.0202518677822551	0.533746712122501	0.0212406312859842	0.533746712122501	0.0311981896033049	0.533746712122501	0.013844534339185	0.621517226696287	0.0541266419070267	0.327249967804651	3.63397394113895E-8	0.533746712122501	1.00834406318949			0.327249967804651	0.906974179702086
0.54193649736734	0.0406310213034397	0.54193649736734	0.0117791540327497	0.54193649736734	0.0262069799467768	0.54193649736734	0.021443546514845	0.54193649736734	0.0202516509741711	0.54193649736734	0.0212383814281715	0.54193649736734	0.0311982491712924	0.54193649736734	0.0138453057053379	0.629707011941127	0.0541214820415913	0.336021963539413	3.70754801729312E-8	0.541936497367341	1.00834221475836			0.336021963539413	0.906974152698678
0.55012628261218	0.0405281783864403	0.55012628261218	0.0117819623670973	0.55012628261218	0.0262164052622368	0.55012628261218	0.0214426906207503	0.55012628261218	0.0202481944924235	0.55012628261218	0.0212371229028031	0.55012628261218	0.0311929277577786	0.55012628261218	0.013848777429798	0.637896797185966	0.0541233629068946	0.344793959274175	3.78858622702421E-8	0.55012628261218	1.00834602823588			0.344793959274175	0.906974111077963
0.558316067857019	0.0405157323756301	0.558316067857019	0.0117770446379829	0.558316067857019	0.0261964504185606	0.558316067857019	0.0214302275868617	0.558316067857019	0.0202411819223401	0.558316067857019	0.0212333570687582	0.558316067857019	0.0311859594985824	0.558316067857019	0.0138463952371262	0.646086582430805	0.0541242558055172	0.353565955008937	3.86581381735176E-8	0.55831606785702	1.00834289879574			0.353565955008937	0.906974061710364
0.566505853101858	0.0404082866090588	0.566505853101858	0.0117497681633818	0.566505853101858	0.026155245942451	0.566505853101858	0.0214106822369065	0.566505853101858	0.02023015608772	0.566505853101858	0.0212239780221418	0.566505853101858	0.031176123333133	0.566505853101858	0.0138351058974333	0.654276367675645	0.0541191951682632	0.362337950743698	3.81223737633595E-8	0.566505853101859	1.00834141860359			0.362337950743698	0.906974034735689
0.574695638346698	0.0404035426018107	0.574695638346698	0.0117493507599865	0.574695638346698	0.0261479835434561	0.574695638346698	0.0214088885303746	0.574695638346698	0.0202297459446668	0.574695638346698	0.0212216979613608	0.574695638346698	0.0311694338907382	0.574695638346698	0.0138306292822791	0.662466152920484	0.0541120379731301	0.37110994647846	3.73870151584323E-8	0.574695638346698	1.00834005828577			0.37110994647846	0.906974021968299
0.582885423591537	0.0404526694807383	0.582885423591537	0.0117644624937944	0.582885423591537	0.0261826026789246	0.582885423591537	0.0214319135896316	0.582885423591537	0.0202506829638999	0.582885423591537	0.0212423602227866	0.582885423591537	0.0311935036100167	0.582885423591537	0.0138421693694464	0.670655938165324	0.0541064810944626	0.379881942213222	3.78090522010199E-8	0.582885423591538	1.00834008707943			0.379881942213222	0.906973975459916
0.591075208836377	0.0407126146471629	0.591075208836377	0.0118542806209025	0.591075208836377	0.026342557571989	0.591075208836377	0.0215055733398282	0.591075208836377	0.0202838668816134	0.591075208836377	0.0212714743103218	0.591075208836377	0.0312484114008868	0.591075208836377	0.0138570299700351	0.678845723410163	0.0541014095139761	0.388653937947983	3.86911689724647E-8	0.591075208836377	1.00834714659626			0.388653937947983	0.906973929327422
0.599264994081216	0.0412836292888456	0.599264994081216	0.0118960330602998	0.599264994081216	0.0263747961737995	0.599264994081216	0.0215042553015454	0.599264994081216	0.0202916133898618	0.599264994081216	0.0212780649693403	0.599264994081216	0.0312613519631006	0.599264994081216	0.0138637137391441	0.687035508655002	0.0541024010179979	0.397425933682745	3.93564935981287E-8	0.599264994081217	1.00835068526554			0.397425933682745	0.906973891377643
0.607454779326055	0.0410432008377677	0.607454779326055	0.0118342239105704	0.607454779326055	0.0263211880849212	0.607454779326055	0.0214596547252893	0.607454779326055	0.0202816859060623	0.607454779326055	0.0212691824666914	0.607454779326055	0.0312331358293536	0.607454779326055	0.0138591106034031	0.695225293899842	0.0541047824943527	0.406197929417507	4.016576472689E-8	0.607454779326056	1.00834986213519			0.406197929417507	0.906973843884859
0.615644564570895	0.0404218312804973	0.615644564570895	0.01175663185175	0.615644564570895	0.0261640320337658	0.615644564570895	0.0214199614019463	0.615644564570895	0.0202462646743418	0.615644564570895	0.0212363456987834	0.615644564570895	0.0311872229516139	0.615644564570895	0.0138434007019086	0.703415079144681	0.0541040895034145	0.414969925152268	4.07083795322933E-8	0.615644564570895	1.00835257184104			0.414969925152268	0.906973813387601
0.623834349815734	0.0404250762470196	0.623834349815734	0.0117599224542647	0.623834349815734	0.0261586708396821	0.623834349815734	0.021414784960416	0.623834349815734	0.0202369054774543	0.623834349815734	0.0212290820737647	0.623834349815734	0.031181499635185	0.623834349815734	0.0138406476401322	0.71160486438952	0.0541018024467194	0.42374192088703	4.10007022137332E-8	0.623834349815735	1.00834579567111			0.42374192088703	0.906973776879014
0.632024135060574	0.0404239083158848	0.632024135060574	0.0117625560458829	0.632024135060574	0.0261582221987025	0.632024135060574	0.0214110958433048	0.632024135060574	0.0202301944572597	0.632024135060574	0.0212292395968727	0.632024135060574	0.0311813789664042	0.632024135060574	0.0138365215295849	0.71979464963436	0.0540987263730944	0.432513916621792	4.057734423541E-8	0.632024135060574	1.0083412323532			0.432513916621792	0.906973741303908
0.640213920305413	0.0404877657682606	0.640213920305413	0.011783222537273	0.640213920305413	0.0261811621424872	0.640213920305413	0.0214204518690927	0.640213920305413	0.0202384509174811	0.640213920305413	0.0212356813083373	0.640213920305413	0.0311906574270728	0.640213920305413	0.0138417669790994	0.727984434879199	0.0540938555176409	0.441285912356554	3.95366760311385E-8	0.640213920305414	1.00835042429901			0.441285912356554	0.906973713389511
0.648403705550252	0.0406616854101028	0.648403705550252	0.0118271442958105	0.648403705550252	0.0262212567413126	0.648403705550252	0.0214347130659112	0.648403705550252	0.0202522709124202	0.648403705550252	0.0212407654343107	0.648403705550252	0.0311957549750131	0.648403705550252	0.0138399722575648	0.736174220124039	0.0540893902494757	0.450057908091315	3.9067443766806E-8	0.648403705550253	1.00834360820089			0.450057908091315	0.906973702535637
0.656593490795092	0.0404611244304233	0.656593490795092	0.0117639577018442	0.656593490795092	0.0261686463604185	0.656593490795092	0.0214153983036756	0.656593490795092	0.0202409292589378	0.656593490795092	0.0212334305705144	0.656593490795092	0.031183758903247	0.656593490795092	0.0138352594704647	0.744364005368878	0.0540893852807345	0.458829903826077	3.95178538866171E-8	0.656593490795092	1.008338585023			0.458829903826077	0.906973687391155
0.664783276039931	0.0405093278898382	0.664783276039931	0.0117578915341638	0.664783276039931	0.0261693362370852	0.664783276039931	0.0214199455049566	0.664783276039931	0.0202410197897691	0.664783276039931	0.021238584115709	0.664783276039931	0.0311868119145898	0.664783276039931	0.0138391525170401	0.752553790613717	0.0540850107180459	0.467601899560839	4.04690315171074E-8	0.664783276039932	1.00834607505037			0.467601899560839	0.906973668089952
0.67297306128477	0.0407374210024854	0.67297306128477	0.0117934032981781	0.67297306128477	0.0261989845811671	0.67297306128477	0.0214304105193757	0.67297306128477	0.0202435705051848	0.67297306128477	0.0212427295454029	0.67297306128477	0.0311911334841051	0.67297306128477	0.013838728608855	0.760743575858557	0.0540783624298888	0.4763738952956	4.09344171954503E-8	0.672973061284771	1.00833465229447			0.4763738952956	0.906973661240476
0.68116284652961	0.0407569276038943	0.68116284652961	0.0118124175773006	0.68116284652961	0.0262298842276385	0.68116284652961	0.0214389002445853	0.68116284652961	0.0202442407655709	0.68116284652961	0.0212414757697009	0.68116284652961	0.0311912042523376	0.68116284652961	0.0138368630933122	0.768933361103396	0.0540724954512043	0.485145891030362	4.1250170247237E-8	0.681162846529611	1.00832793442458			0.485145891030362	0.90697364920567
0.689352631774449	0.0406623280649868	0.689352631774449	0.0118046452041667	0.689352631774449	0.0262291159543519	0.689352631774449	0.0214442413824802	0.689352631774449	0.020251617546946	0.689352631774449	0.0212509386406178	0.689352631774449	0.0312014709391757	0.689352631774449	0.0138422748065923	0.777123146348235	0.0540727931357487	0.493917886765124	4.14968127779951E-8	0.68935263177445	1.00833366024853			0.493917886765124	0.906973645864846
0.697542417019289	0.0405673623158859	0.697542417019289	0.0117690041642296	0.697542417019289	0.0261851306370374	0.697542417019289	0.0214267139618704	0.697542417019289	0.0202453110219412	0.697542417019289	0.0212362759771127	0.697542417019289	0.0311812590903042	0.697542417019289	0.0138403076590201	0.785312931593075	0.0540722969730395	0.502689882499885	4.09723883390487E-8	0.697542417019289	1.00832728665704			0.502689882499885	0.906973636674579
0.705732202264128	0.0404724029579912	0.705732202264128	0.0117545930145389	0.705732202264128	0.0261628673459685	0.705732202264128	0.0214129320993191	0.705732202264128	0.0202395094210124	0.705732202264128	0.0212212860648585	0.705732202264128	0.0311706850457876	0.705732202264128	0.0138360939756937	0.793502716837914	0.0540688184078129	0.511461878234647	4.04559534822194E-8	0.705732202264129	1.00832093028045			0.511461878234647	0.906973618375221
0.713921987508967	0.040407513625244	0.713921987508967	0.0117549799919224	0.713921987508967	0.0261475960860254	0.713921987508967	0.0214111229360259	0.713921987508967	0.0202356118821681	0.713921987508967	0.0212237081029618	0.713921987508967	0.0311725045842412	0.713921987508967	0.0138362066079807	0.801692502082754	0.0540657423341879	0.520233873969409	4.11017927913377E-8	0.713921987508968	1.00832466326239			0.520233873969409	0.906973580501112
0.722111772753807	0.0404079513271305	0.722111772753807	0.0117515151286907	0.722111772753807	0.0261487936747645	0.722111772753807	0.0214139279830305	0.722111772753807	0.020232418578499	0.722111772753807	0.0212282774197991	0.722111772753807	0.0311762486507699	0.722111772753807	0.013837802761695	0.809882287327593	0.0540586864315814	0.52900586970417	4.15663005524243E-8	0.722111772753808	1.00832862792571			0.52900586970417	0.906973560700539
0.730301557998646	0.0404154508041804	0.730301557998646	0.0117502939423687	0.730301557998646	0.0261552606388417	0.730301557998646	0.0214148458383257	0.730301557998646	0.0202308577814424	0.730301557998646	0.0212270475328286	0.730301557998646	0.0311775922612158	0.730301557998646	0.0138367982856511	0.818072072572432	0.0540523234685757	0.537777865438932	4.14253922815245E-8	0.730301557998647	1.00833089381256			0.537777865438932	0.90697355359655
0.738491343243485	0.0404209530135298	0.738491343243485	0.0117531374858861	0.738491343243485	0.0261577024718438	0.738491343243485	0.0214214695622212	0.738491343243485	0.0202325922645067	0.738491343243485	0.0212300447104608	0.738491343243485	0.0311775553517941	0.738491343243485	0.0138368368560724	0.826261857817272	0.0540469651467774	0.546549861173694	4.15414074799887E-8	0.738491343243486	1.00832381052164			0.546549861173694	0.90697354640257
0.746681128488325	0.0404632051003656	0.746681128488325	0.0117644160188908	0.746681128488325	0.0261756355187277	0.746681128488325	0.0214277943548277	0.746681128488325	0.0202399068753516	0.746681128488325	0.0212365355144746	0.746681128488325	0.0311873993485144	0.746681128488325	0.0138409064211944	0.834451643062111	0.0540472599169775	0.555321856908455	4.1921533656429E-8	0.746681128488326	1.00831784404857			0.555321856908455	0.906973536172911
0.754870913733164	0.0404622882304397	0.754870913733164	0.0117623878591554	0.754870913733164	0.0261711956733823	0.754870913733164	0.0214119776114942	0.754870913733164	0.0202348600308852	0.754870913733164	0.0212359401314837	0.754870913733164	0.0311880720937674	0.754870913733164	0.0138416267018843	0.84264142830695	0.0540465653197073	0.564093852643217	4.20945429249909E-8	0.754870913733165	1.0083278299561			0.564093852643217	0.906973529254372
0.763060698978004	0.0405247536820913	0.763060698978004	0.0117694916918939	0.763060698978004	0.0261914008332707	0.763060698978004	0.0214237508880295	0.763060698978004	0.0202415280516235	0.763060698978004	0.0212484992610794	0.763060698978004	0.0312017413396719	0.763060698978004	0.0138496153111732	0.85083121355179	0.0540410023250392	0.572865848377979	4.19895944803541E-8	0.763060698978005	1.00833186617736			0.572865848377979	0.906973509119199
0.771250484222843	0.0424264656839732	0.771250484222843	0.0120824907654111	0.771250484222843	0.0267807222764018	0.771250484222843	0.021572854518548	0.771250484222843	0.0203315057257902	0.771250484222843	0.0213139340825183	0.771250484222843	0.0312935357508362	0.771250484222843	0.0138837367248116	0.859020998796629	0.0540338449194186	0.581637844112741	4.17839627669637E-8	0.771250484222844	1.00833205808956			0.581637844112741	0.906973493347519
0.779440269467682	0.0433974731255868	0.779440269467682	0.0123585162642757	0.779440269467682	0.0270543369322125	0.779440269467682	0.0216396304792128	0.779440269467682	0.0203367357817618	0.779440269467682	0.0213070753490704	0.779440269467682	0.0312810218052067	0.779440269467682	0.0138765447414091	0.867210784041469	0.0540288835103461	0.590409839847502	4.23485337554511E-8	0.779440269467683	1.00833753120278			0.590409839847502	0.906973473493725
0.787630054712522	0.0410108517588724	0.787630054712522	0.011861663593122	0.787630054712522	0.0263126442850879	0.787630054712522	0.0214616904805654	0.787630054712522	0.0202592180557115	0.787630054712522	0.021260689773337	0.787630054712522	0.0312230239582483	0.787630054712522	0.0138517267153004	0.875400569286308	0.0540259984574404	0.599181835582264	4.30279805612525E-8	0.787630054712523	1.00834044859606			0.599181835582264	0.906973453341889
0.795819839957361	0.0407666373347787	0.795819839957361	0.0118062695069781	0.795819839957361	0.026232463185873	0.795819839957361	0.0214477818377994	0.795819839957361	0.0202537722278982	0.795819839957361	0.0212494188424964	0.795819839957361	0.0312136185822251	0.795819839957361	0.0138501292597958	0.883590354531147	0.0540219301020009	0.607953831317026	4.31496051410301E-8	0.795819839957362	1.00834039083053			0.607953831317026	0.906973426138915
0.8040096252022	0.040915946912667	0.8040096252022	0.0118337039651138	0.8040096252022	0.0262357249402198	0.8040096252022	0.0214399567670915	0.8040096252022	0.0202406222369004	0.8040096252022	0.0212423118455428	0.8040096252022	0.031198649527362	0.8040096252022	0.0138485881117148	0.891780139775987	0.0540194424812176	0.616725827051788	4.31397594013959E-8	0.804009625202202	1.00833753624586			0.616725827051788	0.906973407479991
0.81219941044704	0.0405990315069064	0.81219941044704	0.0118083882725747	0.81219941044704	0.0262274516645329	0.81219941044704	0.0214391797310123	0.81219941044704	0.0202422687598172	0.81219941044704	0.0212440680255064	0.81219941044704	0.031201114221498	0.81219941044704	0.0138469895891023	0.899969925020826	0.0540173535814183	0.625497822786549	4.26118663516829E-8	0.812199410447041	1.00833469321281			0.625497822786549	0.906973406407647
0.820389195691879	0.0404574866354052	0.820389195691879	0.0117676721728942	0.820389195691879	0.026179595231753	0.820389195691879	0.0214351732306516	0.820389195691879	0.0202499665834091	0.820389195691879	0.0212451169879859	0.820389195691879	0.0311954064819536	0.820389195691879	0.0138445199738705	0.908159710265665	0.0540134836823418	0.634269818521311	4.2475248676146E-8	0.82038919569188	1.00833283033625			0.634269818521311	0.906973396909798
0.828578980936719	0.0405743620691851	0.828578980936719	0.011783035174629	0.828578980936719	0.0261902672434106	0.828578980936719	0.0214303156914405	0.828578980936719	0.0202527119355416	0.828578980936719	0.021243124702328	0.828578980936719	0.0311887811924353	0.828578980936719	0.0138431892807339	0.916349495510505	0.0540108974039447	0.643041814256073	4.23652128811862E-8	0.82857898093672	1.008325512983			0.643041814256073	0.90697339351073
0.836768766181558	0.0405039612316609	0.836768766181558	0.0117906680460641	0.836768766181558	0.0261780016427923	0.836768766181558	0.0214236011992697	0.836768766181558	0.0202467128127778	0.836768766181558	0.0212360807925122	0.836768766181558	0.0311789847054271	0.836768766181558	0.0138386766572477	0.924539280755344	0.0540034555895219	0.651813809990834	4.19245661907806E-8	0.836768766181559	1.00832025635574			0.651813809990834	0.906973390899219
0.844958551426397	0.0404193235706589	0.844958551426397	0.0117599469908692	0.844958551426397	0.0261476503688341	0.844958551426397	0.0214127204081629	0.844958551426397	0.0202323126426278	0.844958551426397	0.0212265192120628	0.844958551426397	0.0311669524531205	0.844958551426397	0.0138376913870355	0.932729066000184	0.0539958990385617	0.660585805725596	4.25936914881549E-8	0.844958551426399	1.00833126143574			0.660585805725596	0.906973384646631
0.853148336671237	0.0404050665039476	0.853148336671237	0.0117525364561963	0.853148336671237	0.0261414797955675	0.853148336671237	0.0214063484666249	0.853148336671237	0.0202272613646791	0.853148336671237	0.0212244948353276	0.853148336671237	0.0311659004385309	0.853148336671237	0.0138402507228434	0.940918851245023	0.053989634552242	0.669357801460357	4.35587614087216E-8	0.853148336671238	1.0083542372495			0.669357801460357	0.906973373062864
0.861338121916076	0.0404110832127148	0.861338121916076	0.0117518139770008	0.861338121916076	0.0261438795875069	0.861338121916076	0.0214080921163647	0.861338121916076	0.0202284563185293	0.861338121916076	0.0212261836596373	0.861338121916076	0.031173681960084	0.861338121916076	0.0138381530265774	0.949108636489862	0.0539844746868066	0.678129797195119	4.32387444523215E-8	0.861338121916077	1.00836220859974			0.678129797195119	0.906973381815898
0.869527907160915	0.0404672142172997	0.869527907160915	0.0117640849095149	0.869527907160915	0.0261738171436402	0.869527907160915	0.0214190490663799	0.869527907160915	0.0202399073452097	0.869527907160915	0.0212369754571492	0.869527907160915	0.0311937251667853	0.869527907160915	0.0138404118037112	0.957298421734702	0.0539839729635854	0.686901792929881	4.28898271034663E-8	0.869527907160917	1.00835952759098			0.686901792929881	0.906973381125503
0.877717692405755	0.0459540588561201	0.877717692405755	0.0123295320005189	0.877717692405755	0.0268704106488987	0.877717692405755	0.0216060507006103	0.877717692405755	0.0203403765986066	0.877717692405755	0.021315806328139	0.877717692405755	0.0313482940954175	0.877717692405755	0.0138978085845957	0.965488206979541	0.0539793981315239	0.695673788664642	4.27293973847232E-8	0.877717692405756	1.00835833599427			0.695673788664642	0.906973379695031
0.885907477650594	0.0424623948246023	0.885907477650594	0.0126240247321708	0.885907477650594	0.0274981933510826	0.885907477650594	0.021868019871116	0.885907477650594	0.0204395247212663	0.885907477650594	0.0213890183304062	0.885907477650594	0.0313805756314934	0.885907477650594	0.013919250699993	0.97367799222438	0.0539717575615523	0.704445784399404	4.22840581523824E-8	0.885907477650596	1.00834916605575			0.704445784399404	0.906973389518066
0.894097262895434	0.0404483270704601	0.894097262895434	0.011782470331684	0.894097262895434	0.0262139458795669	0.894097262895434	0.0214458031431124	0.894097262895434	0.0202548875892395	0.894097262895434	0.0212458499717237	0.894097262895434	0.0312062951345689	0.894097262895434	0.0138478493354878	0.98186777746922	0.0539650958099318	0.713217780134166	4.20639652127074E-8	0.894097262895435	1.00834451738317			0.713217780134166	0.906973391046595
0.902287048140273	0.0404345312562482	0.902287048140273	0.0117647362220018	0.902287048140273	0.0261685348998186	0.902287048140273	0.0214178605131882	0.902287048140273	0.0202355158110076	0.902287048140273	0.0212325240906496	0.902287048140273	0.0311916082490806	0.902287048140273	0.0138402288858338	0.990057562714059	0.0539637066153915	0.721989775868927	4.14766310497982E-8	0.902287048140274	1.0083342354515			0.721989775868927	0.90697340415532
0.910476833385112	0.0404487123902941	0.910476833385112	0.0117601530962653	0.910476833385112	0.0261639231412894	0.910476833385112	0.0214115624114591	0.910476833385112	0.0202351672629455	0.910476833385112	0.021236307550768	0.910476833385112	0.0311925315744974	0.910476833385112	0.0138460526622556	0.998247347958899	0.0539583418048181	0.730761771603689	4.17755878142101E-8	0.910476833385114	1.00833289423272			0.730761771603689	0.906973417166911
0.918666618629952	0.0405400928691144	0.918666618629952	0.0117775221260755	0.918666618629952	0.0261991436979006	0.918666618629952	0.0214292395882491	0.918666618629952	0.0202490518244617	0.918666618629952	0.0212489793262594	0.918666618629952	0.0312040831050956	0.918666618629952	0.0138509774146254	1.00643713320374	0.0539490993684805	0.739533767338451	4.2464033159048E-8	0.918666618629953	1.00834934942481			0.739533767338451	0.90697343640748
0.926856403874791	0.0405513538354928	0.926856403874791	0.0117887859299889	0.926856403874791	0.0262012842043138	0.926856403874791	0.0214313256141783	0.926856403874791	0.0202505335052409	0.926856403874791	0.0212463395794371	0.926856403874791	0.0311988047256341	0.926856403874791	0.0138417442713159	1.01462691844858	0.0539470155766701	0.748305763073213	4.17380273641517E-8	0.926856403874793	1.008352338684			0.748305763073213	0.906973459455236
0.93504618911963	0.0404788503203443	0.93504618911963	0.011770529282695	0.93504618911963	0.0261823614919685	0.93504618911963	0.0214255520129388	0.93504618911963	0.0202451444306119	0.93504618911963	0.0212434782492419	0.93504618911963	0.0311875791439871	0.93504618911963	0.0138389321920181	1.02281670369342	0.0539409534471632	0.757077758807974	4.11504424141827E-8	0.935046189119632	1.00835053367153			0.757077758807974	0.906973487010228
0.94323597436447	0.0405126891765816	0.94323597436447	0.0117849622273177	0.94323597436447	0.026225510333343	0.94323597436447	0.0214384306141737	0.94323597436447	0.020249177847497	0.94323597436447	0.0212451471494443	0.94323597436447	0.0311836268586356	0.94323597436447	0.0138417671155443	1.03100648893826	0.0539346028435504	0.765849754542736	4.07041683756664E-8	0.943235974364471	1.00835114019124			0.765849754542736	0.906973515942539
0.951425759609309	0.0404378505044803	0.951425759609309	0.0117674822449096	0.951425759609309	0.0261974402347997	0.951425759609309	0.0214282550141846	0.951425759609309	0.0202397621555192	0.951425759609309	0.0212354527275042	0.951425759609309	0.0311859610499037	0.951425759609309	0.0138425291718475	1.0391962741831	0.0539321122836845	0.774621750277498	4.04712630186015E-8	0.951425759609311	1.00834398704877			0.774621750277498	0.906973534104122
0.959615544854149	0.0404061791305485	0.959615544854149	0.0117461984569435	0.959615544854149	0.0261503095189255	0.959615544854149	0.021407756399435	0.959615544854149	0.020229386376093	0.959615544854149	0.021227058726005	0.959615544854149	0.0311770344947554	0.959615544854149	0.0138381456358088	1.04738605942793	0.0539252533584171	0.78339374601226	4.02944387151498E-8	0.95961554485415	1.00833503385564			0.78339374601226	0.90697356491415
0.967805330098988	0.0404063667641196	0.967805330098988	0.0117493532664753	0.967805330098988	0.0261470078083769	0.967805330098988	0.0214069733160731	0.967805330098988	0.0202300297544824	0.967805330098988	0.0212273193659554	0.967805330098988	0.0311739622587728	0.967805330098988	0.0138358093595685	1.05557584467277	0.0539177120166269	0.792165741747021	4.05209158814917E-8	0.967805330098989	1.00833540210487			0.792165741747021	0.906973561573533
0.975995115343827	0.0404718633232572	0.975995115343827	0.0117759363809262	0.975995115343827	0.0261876794120667	0.975995115343827	0.0214250883438026	0.975995115343827	0.0202444593243201	0.975995115343827	0.0212405390777196	0.975995115343827	0.0311981341478918	0.975995115343827	0.0138428045418307	1.06376562991761	0.0539139302253148	0.800937737481783	4.11930113440788E-8	0.975995115343829	1.00834175632542			0.800937737481783	0.906973579894552
0.984184900588667	0.0406855215953029	0.984184900588667	0.0118318124601806	0.984184900588667	0.0262698558685418	0.984184900588667	0.0214510779022619	0.984184900588667	0.0202510720842462	0.984184900588667	0.0212611818903904	0.984184900588667	0.0312294993646316	0.984184900588667	0.0138516111426812	1.07195541516245	0.0539114426678727	0.809709733216545	4.12054678763536E-8	0.984184900588668	1.00834661085071			0.809709733216545	0.906973596721657
0.992374685833506	0.0413681855905579	0.992374685833506	0.0118749350473245	0.992374685833506	0.0263131811675774	0.992374685833506	0.0214803963817612	0.992374685833506	0.0202660497536906	0.992374685833506	0.0212765430215487	0.992374685833506	0.0312340233329927	0.992374685833506	0.0138568700477537	1.08014520040729	0.0539064812588002	0.818481728951306	4.09014807493597E-8	0.992374685833508	1.00835079147858			0.818481728951306	0.906973603905815
1.00056447107835	0.0412446837786308	1.00056447107835	0.0119392841529594	1.00056447107835	0.0265419358725863	1.00056447107835	0.0216247201423142	1.00056447107835	0.020362070800803	1.00056447107835	0.0213426328682859	1.00056447107835	0.031290462506027	1.00056447107835	0.013875880783765	1.08833498565213	0.0539026022840393	0.827253724686068	4.03419704377537E-8	1.00056447107835	1.00834505219873			0.827253724686068	0.906973618691904
1.00875425632318	0.0404983667904631	1.00875425632318	0.0117922982154593	1.00875425632318	0.0262742873330051	1.00875425632318	0.0214777956851137	1.00875425632318	0.0202689425437959	1.00875425632318	0.0212536815500465	1.00875425632318	0.0312031114736157	1.00875425632318	0.0138435789365146	1.09652477089697	0.0538959539958822	0.83602572042083	4.00992574995597E-8	1.00875425632319	1.00833738409605			0.83602572042083	0.9069736208461
1.01694404156802	0.0404101314973789	1.01694404156802	0.0117562430612689	1.01694404156802	0.0261617244296737	1.01694404156802	0.0214145819305841	1.01694404156802	0.0202346061386974	1.01694404156802	0.0212337623662848	1.01694404156802	0.0311790279590001	1.01694404156802	0.0138362494902792	1.10471455614181	0.0538888948762959	0.844797716155591	4.02935031272528E-8	1.01694404156803	1.00834241370933			0.844797716155591	0.906973625652924
1.02513382681286	0.0404091463491694	1.02513382681286	0.011759599062417	1.02513382681286	0.0261689740404778	1.02513382681286	0.0214172234254685	1.02513382681286	0.0202340082271507	1.02513382681286	0.0212367970523196	1.02513382681286	0.031176792609278	1.02513382681286	0.0138389567213388	1.11290434138665	0.0538834238608375	0.853569711890353	4.04709485681017E-8	1.02513382681287	1.00833343460505			0.853569711890353	0.906973615902599
1.0333236120577	0.0403950132765087	1.0333236120577	0.0117573429721621	1.0333236120577	0.0261560536390705	1.0333236120577	0.0214137009183874	1.0333236120577	0.0202311454449779	1.0333236120577	0.0212277245279722	1.0333236120577	0.0311757403357969	1.0333236120577	0.013840986272658	1.12109412663149	0.0538742948681441	0.862341707625115	4.12004338919325E-8	1.0333236120577	1.00833078470157			0.862341707625115	0.906973605491818
1.04151339730254	0.0403825897670275	1.04151339730254	0.0117484892139408	1.04151339730254	0.0261443933827996	1.04151339730254	0.021402925591735	1.04151339730254	0.0202274673819631	1.04151339730254	0.0212168902035049	1.04151339730254	0.0311658518919726	1.04151339730254	0.0138341171510315	1.12928391187633	0.0538679295514384	0.871113703359876	4.18377627910612E-8	1.04151339730254	1.00834605880731			0.871113703359876	0.906973599876575
1.04970318254738	0.0403891488782896	1.04970318254738	0.0117489346186461	1.04970318254738	0.0261420983290144	1.04970318254738	0.021404804489653	1.04970318254738	0.0202272575547996	1.04970318254738	0.0212201427894357	1.04970318254738	0.0311650979484737	1.04970318254738	0.0138315962201929	1.13747369712117	0.0538644565650877	0.879885699094638	4.12000909200044E-8	1.04970318254738	1.00834832602603			0.879885699094638	0.906973607600445
1.05789296779222	0.0404048236129386	1.05789296779222	0.0117556267529213	1.05789296779222	0.0261473350199091	1.05789296779222	0.0214120883544905	1.05789296779222	0.020224971090693	1.05789296779222	0.0212261085985861	1.05789296779222	0.0311723086190244	1.05789296779222	0.0138364667008167	1.14566348236601	0.0538573019222411	0.8886576948294	4.01873311410274E-8	1.05789296779222	1.00834309661245			0.8886576948294	0.906973619099114
1.06608275303706	0.0404870095992069	1.06608275303706	0.0117867030496272	1.06608275303706	0.0262236797399354	1.06608275303706	0.0214581233313116	1.06608275303706	0.0202570294156944	1.06608275303706	0.0212577813124702	1.06608275303706	0.0312128876152075	1.06608275303706	0.0138515325380752	1.15385326761085	0.0538516354048623	0.897429690564161	3.94979496305299E-8	1.06608275303706	1.00834059886114			0.897429690564161	0.906973631145468
1.0742725382819	0.0405050561940139	1.0742725382819	0.0117750600055053	1.0742725382819	0.0262053407323557	1.0742725382819	0.0214451668674683	1.0742725382819	0.020247259444232	1.0742725382819	0.021240428648575	1.0742725382819	0.031193452374773	1.0742725382819	0.0138457154649423	1.16204305285569	0.0538499485257777	0.906201686298923	3.90761937055697E-8	1.0742725382819	1.00833669981871			0.906201686298923	0.906973648444387
1.08246232352674	0.0404925151188875	1.08246232352674	0.0117592567703592	1.08246232352674	0.0261709868134397	1.08246232352674	0.0214196766262536	1.08246232352674	0.020238662282307	1.08246232352674	0.0212261580657828	1.08246232352674	0.0311762610488741	1.08246232352674	0.0138400395218484	1.17023283810053	0.0538482582140084	0.914973682033685	3.89090898926274E-8	1.08246232352674	1.0083333711645			0.914973682033685	0.906973669323167
1.09065210877158	0.0404653355694988	1.09065210877158	0.0117638064212165	1.09065210877158	0.0261660170662218	1.09065210877158	0.0214156455884463	1.09065210877158	0.0202383697209479	1.09065210877158	0.0212297656048602	1.09065210877158	0.0311737607082738	1.09065210877158	0.0138411263004043	1.17842262334536	0.0538401218929403	0.923745677768446	3.93971855739637E-8	1.09065210877158	1.00832755884074			0.923745677768446	0.906973679342991
1.09884189401642	0.0404210409598426	1.09884189401642	0.0117615602595965	1.09884189401642	0.0261615069080019	1.09884189401642	0.0214201541580883	1.09884189401642	0.0202358990750117	1.09884189401642	0.0212303797656303	1.09884189401642	0.0311711245419355	1.09884189401642	0.0138410207009178	1.1866124085902	0.0538307770290437	0.932517673503208	3.9768439661794E-8	1.09884189401642	1.00832472599124			0.932517673503208	0.906973710720749
1.10703167926126	0.0404000522820993	1.10703167926126	0.0117559600514226	1.10703167926126	0.0261577961145319	1.10703167926126	0.021416055092406	1.10703167926126	0.0202322368600133	1.10703167926126	0.0212242991406637	1.10703167926126	0.0311709431575752	1.10703167926126	0.0138391671960231	1.19480219383504	0.053821828208658	0.94128966923797	3.93693968577047E-8	1.10703167926126	1.00833073942265			0.94128966923797	0.90697374724566
1.1152214645061	0.0403974503168824	1.1152214645061	0.0117472721731022	1.1152214645061	0.0261535524076001	1.1152214645061	0.0214056041729039	1.1152214645061	0.0202287652938549	1.1152214645061	0.0212191785686601	1.1152214645061	0.0311691698594459	1.1152214645061	0.0138362481891856	1.20299197907988	0.0538132945850533	0.950061664972732	3.83663128687685E-8	1.1152214645061	1.00833067443658			0.950061664972732	0.90697379070086
1.12341124975094	0.0403995042006483	1.12341124975094	0.0117458785773109	1.12341124975094	0.0261522610891842	1.12341124975094	0.0214060710500528	1.12341124975094	0.0202206585846731	1.12341124975094	0.0212233914372057	1.12341124975094	0.0311716173646481	1.12341124975094	0.0138374989234805	1.21118176432472	0.0538057369273353	0.958833660707493	3.79313031806064E-8	1.12341124975094	1.00832151638284			0.958833660707493	0.906973813832531
1.13160103499578	0.0404007944409464	1.13160103499578	0.0117479780718892	1.13160103499578	0.0261487576856212	1.13160103499578	0.0214087274631379	1.13160103499578	0.0202208963803395	1.13160103499578	0.0212288515679039	1.13160103499578	0.0311730687482906	1.13160103499578	0.0138372861336802	1.21937154956956	0.05380017141576	0.967605656442255	3.77137905821679E-8	1.13160103499578	1.00832052025194			0.967605656442255	0.906973842791945
1.13979082024061	0.040398205097672	1.13979082024061	0.0117504489385613	1.13979082024061	0.0261509514291069	1.13979082024061	0.0214114714967287	1.13979082024061	0.0202314436616798	1.13979082024061	0.0212267599365989	1.13979082024061	0.031173723035605	1.13979082024061	0.0138342065983945	1.2275613348144	0.0537995760466713	0.976377652177017	3.69449024690884E-8	1.13979082024062	1.00832604391395			0.976377652177017	0.906973875997358
1.14798060548545	0.0403987254738804	1.14798060548545	0.0117518174773408	1.14798060548545	0.0261492832982689	1.14798060548545	0.021409202036993	1.14798060548545	0.0202302804037761	1.14798060548545	0.0212225073034349	1.14798060548545	0.0311729306899018	1.14798060548545	0.0138363957929794	1.23575112005924	0.0537909303028509	0.985149647911778	3.69851580741509E-8	1.14798060548546	1.00831776733138			0.985149647911778	0.906973899330275
1.15617039073029	0.0404021191519645	1.15617039073029	0.0117500551802783	1.15617039073029	0.0261459226871838	1.15617039073029	0.0214071068580432	1.15617039073029	0.0202274162982778	1.15617039073029	0.0212244236100865	1.15617039073029	0.0311697882308788	1.15617039073029	0.0138379298714053	1.24394090530408	0.0537782290956253	0.99392164364654	3.75364930960082E-8	1.1561703907303	1.00830005546195			0.99392164364654	0.906973930027446
1.16436017597513	0.0404094798591991	1.16436017597513	0.0117547795077856	1.16436017597513	0.0261521805508899	1.16436017597513	0.021415402752195	1.16436017597513	0.02023208161015	1.16436017597513	0.021229588918317	1.16436017597513	0.031173734608984	1.16436017597513	0.0138361669636674	1.25213069054892	0.0537758313144146	1.0026936393813	3.78081936670023E-8	1.16436017597514	1.00830483461941			1.0026936393813	0.906973954685686
1.17254996121997	0.0404129941969382	1.17254996121997	0.0117591239638324	1.17254996121997	0.026156024650562	1.17254996121997	0.0214151763998825	1.17254996121997	0.020235597872352	1.17254996121997	0.0212290873467762	1.17254996121997	0.031179005850338	1.17254996121997	0.0138343471854854	1.26032047579376	0.0537765217620156	1.01146563511606	3.7177025209537E-8	1.17254996121997	1.0083195391907			1.01146563511606	0.906973990361014
1.18073974646481	0.0404273525756607	1.18073974646481	0.0117613426948998	1.18073974646481	0.0261582687104652	1.18073974646481	0.0214141150546806	1.18073974646481	0.0202388206356197	1.18073974646481	0.0212297841085348	1.18073974646481	0.0311798849704633	1.18073974646481	0.0138384379040448	1.2685102610386	0.0537673927693222	1.02023763085083	3.63930487048948E-8	1.18073974646481	1.00831569067291			1.02023763085083	0.906974009201577
1.18892953170965	0.0404407033874621	1.18892953170965	0.0117653840854934	1.18892953170965	0.0261587072667956	1.18892953170965	0.0214127259772357	1.18892953170965	0.0202371574919754	1.18892953170965	0.021229936618432	1.18892953170965	0.0311837435503552	1.18892953170965	0.01383841338673	1.27670004628344	0.0537570529994041	1.02900962658559	3.59744274580503E-8	1.18892953170965	1.00830747495041			1.02900962658559	0.906974044839775
1.19711931695449	0.0404341473461871	1.19711931695449	0.0117619562256657	1.19711931695449	0.0261562979183651	1.19711931695449	0.021405819067648	1.19711931695449	0.0202308571318532	1.19711931695449	0.0212273162180184	1.19711931695449	0.0311721484475315	1.19711931695449	0.0138321243892944	1.28488983152828	0.053752190818513	1.03778162232035	3.54127093668412E-8	1.19711931695449	1.00830665903928			1.03778162232035	0.906974074575088
1.20530910219933	0.0404902291225045	1.20530910219933	0.0117854013221497	1.20530910219933	0.0261913623685272	1.20530910219933	0.0214174637309517	1.20530910219933	0.0202389862271055	1.20530910219933	0.0212318724208969	1.20530910219933	0.0311775452721308	1.20530910219933	0.0138345521832393	1.29307961677312	0.0537477159745982	1.04655361805511	3.48709459341673E-8	1.20530910219933	1.00831463576734			1.04655361805511	0.906974103701979
1.21349888744417	0.0404732627158938	1.21349888744417	0.0117831142886555	1.21349888744417	0.0261963588858911	1.21349888744417	0.0214357631866229	1.21349888744417	0.0202506828316677	1.21349888744417	0.0212387297653837	1.21349888744417	0.0311933308493138	1.21349888744417	0.0138429940622834	1.30126940201796	0.0537429435925466	1.05532561378987	3.43193036277169E-8	1.21349888744417	1.00830648178681			1.05532561378987	0.906974151102254
1.22168867268901	0.0404757894182075	1.22168867268901	0.0117672491172889	1.22168867268901	0.0261600161546436	1.22168867268901	0.021418317289356	1.22168867268901	0.0202420275301574	1.22168867268901	0.0212376590299221	1.22168867268901	0.0311896357194282	1.22168867268901	0.0138464194662016	1.3094591872628	0.0537385775525628	1.06409760952463	3.46964084445216E-8	1.22168867268901	1.00829833706643			1.06409760952463	0.906974185799798
1.22987845793385	0.0405958410533339	1.22987845793385	0.0117695875822801	1.22987845793385	0.0261647410758143	1.22987845793385	0.0214121720351217	1.22987845793385	0.0202390822968028	1.22987845793385	0.0212327392022455	1.22987845793385	0.0311890488469711	1.22987845793385	0.0138476180580457	1.31764897250763	0.0537306264076484	1.0728696052594	3.49701559871242E-8	1.22987845793385	1.00829386233636			1.0728696052594	0.906974233116004
1.23806824317869	0.0404755135364967	1.23806824317869	0.0117636343350606	1.23806824317869	0.0261653770084692	1.23806824317869	0.0214126490764897	1.23806824317869	0.0202354339273588	1.23806824317869	0.0212267782673443	1.23806824317869	0.0311813717280076	1.23806824317869	0.0138478251355285	1.32583875775247	0.0537211836888337	1.08164160099416	3.40992041046346E-8	1.23806824317869	1.00828697594702			1.08164160099416	0.906974275038953
1.24625802842353	0.0404173860254271	1.24625802842353	0.011760120565721	1.24625802842353	0.0261583501638141	1.24625802842353	0.0214114457876265	1.24625802842353	0.02023384567179	1.24625802842353	0.0212240912525517	1.24625802842353	0.0311735219379249	1.24625802842353	0.0138441470614868	1.33402854299731	0.0537162222797612	1.09041359672892	3.33061497124644E-8	1.24625802842353	1.00829286067375			1.09041359672892	0.906974322807365
1.25444781366837	0.0404002650088864	1.25444781366837	0.0117539468643488	1.25444781366837	0.0261434146579466	1.25444781366837	0.0214043867429199	1.25444781366837	0.0202257417670769	1.25444781366837	0.0212207165618342	1.25444781366837	0.0311710737976337	1.25444781366837	0.0138397329230443	1.34221832824215	0.0537093629460812	1.09918559246368	3.24264004391775E-8	1.25444781366837	1.00830265226569			1.09918559246368	0.906974377933719
1.26263759891321	0.0403984655763051	1.26263759891321	0.0117512033739138	1.26263759891321	0.026136994420454	1.26263759891321	0.0214062075158813	1.26263759891321	0.0202267928193671	1.26263759891321	0.0212164926637367	1.26263759891321	0.0311755905408596	1.26263759891321	0.0138400124566252	1.35040811348699	0.0537037069397385	1.10795758819844	3.145959602423E-8	1.26263759891321	1.00829961964741			1.10795758819844	0.90697443574144
1.27082738415804	0.0404147410430691	1.27082738415804	0.0117532114597761	1.27082738415804	0.0261433817499163	1.27082738415804	0.0214117659889798	1.27082738415804	0.0202313573025686	1.27082738415804	0.0212159937188536	1.27082738415804	0.0311782070964398	1.27082738415804	0.0138415891216312	1.35859789873183	0.0537011185454989	1.1167295839332	3.10869688273793E-8	1.27082738415805	1.00829820709029			1.1167295839332	0.906974486810421
1.27901716940288	0.0404443274165072	1.27901716940288	0.0117537066605	1.27901716940288	0.0261551518808494	1.27901716940288	0.0214152058352934	1.27901716940288	0.0202333794933546	1.27901716940288	0.0212218432155758	1.27901716940288	0.0311761388895858	1.27901716940288	0.0138385199600851	1.36678768397667	0.0536951542880505	1.12550157966797	3.12031944948344E-8	1.27901716940289	1.00831004733832			1.12550157966797	0.906974524362675
1.28720695464772	0.0439649632864136	1.28720695464772	0.0118661845341124	1.28720695464772	0.0274091197117038	1.28720695464772	0.0220021804398703	1.28720695464772	0.02042976262454	1.28720695464772	0.0213761881966279	1.28720695464772	0.0313469632980891	1.28720695464772	0.0138718121143923	1.37497746922151	0.0536904905635224	1.13427357540273	3.08494591209764E-8	1.28720695464773	1.00830754903716			1.13427357540273	0.906974593731989
1.29539673989256	0.0436803011203696	1.29539673989256	0.0118718379999061	1.29539673989256	0.0274753972290027	1.29539673989256	0.0220446904321515	1.29539673989256	0.0204453352835338	1.29539673989256	0.0213917907953702	1.29539673989256	0.031366777209606	1.29539673989256	0.0138840205045767	1.38316725446635	0.0536848235152522	1.14304557113749	2.99842772059864E-8	1.29539673989257	1.00830005008344			1.14304557113749	0.906974666836502
1.3035865251374	0.0404269850036298	1.3035865251374	0.0117618296138267	1.3035865251374	0.0261677876552738	1.3035865251374	0.0214236942397434	1.3035865251374	0.020243176564729	1.3035865251374	0.0212330987821416	1.3035865251374	0.0311800633677531	1.3035865251374	0.0138468780632455	1.39135703971119	0.0536757937507403	1.15181756687225	2.93104500977647E-8	1.3035865251374	1.00829766732149			1.15181756687225	0.90697473235547
1.31177631038224	0.0404057430115884	1.31177631038224	0.0117514274759624	1.31177631038224	0.0261507000684046	1.31177631038224	0.0214083661313186	1.31177631038224	0.0202311500305084	1.31177631038224	0.0212256845585212	1.31177631038224	0.0311694998036867	1.31177631038224	0.013843483697173	1.39954682495603	0.0536679373780497	1.16058956260701	2.89628240558093E-8	1.31177631038224	1.00829658774203			1.16058956260701	0.906974791341772
1.31996609562708	0.0403929850431883	1.31996609562708	0.0117449766730443	1.31996609562708	0.0261499546959922	1.31996609562708	0.0214098820083158	1.31996609562708	0.020232886820219	1.31996609562708	0.0212262657390612	1.31996609562708	0.0311728229162889	1.31996609562708	0.0138435234112342	1.40773661020087	0.0536598847210575	1.16936155834177	2.89082094824668E-8	1.31996609562708	1.00829745597498			1.16936155834177	0.906974832778635
1.32815588087192	0.0403951402615928	1.32815588087192	0.0117520848598754	1.32815588087192	0.026158625433459	1.32815588087192	0.0214187646781865	1.32815588087192	0.0202380308657511	1.32815588087192	0.0212291034911951	1.32815588087192	0.0311822713094418	1.32815588087192	0.0138449751274277	1.41592639544571	0.0536546256274407	1.17813355407654	2.90688444345132E-8	1.32815588087192	1.0083002430878			1.17813355407654	0.906974859970034
1.33634566611676	0.0404038983250304	1.33634566611676	0.0117544590977297	1.33634566611676	0.0261559975940403	1.33634566611676	0.0214131101070202	1.33634566611676	0.020231272548609	1.33634566611676	0.0212221233671625	1.33634566611676	0.0311744186546298	1.33634566611676	0.0138402479176252	1.42411618069055	0.0536484617175145	1.1869055498113	2.87931644069016E-8	1.33634566611676	1.00830438771574			1.1869055498113	0.906974897535138
1.3445354513616	0.0403963668364041	1.3445354513616	0.0117483428441132	1.3445354513616	0.0261492005975194	1.3445354513616	0.0214076386155841	1.3445354513616	0.0202261324073392	1.3445354513616	0.0212159377567235	1.3445354513616	0.0311652512535122	1.3445354513616	0.0138343479812448	1.43230596593539	0.0536417142357612	1.19567754554606	2.90678390246155E-8	1.3445354513616	1.00830672726668			1.19567754554606	0.906974921076502
1.35272523660644	0.0403926985229182	1.35272523660644	0.0117450429332514	1.35272523660644	0.0261424446080719	1.35272523660644	0.0214052256017731	1.35272523660644	0.020222784222007	1.35272523660644	0.021214293560369	1.35272523660644	0.0311639944823694	1.35272523660644	0.0138354489693052	1.44049575118022	0.0536397194122827	1.20444954128082	2.87504979035388E-8	1.35272523660644	1.00831358032658			1.20444954128082	0.906974959230125
1.36091502185128	0.0404380473240886	1.36091502185128	0.0117544648591144	1.36091502185128	0.0261482915810421	1.36091502185128	0.0214115075251489	1.36091502185128	0.0202330820473852	1.36091502185128	0.021226355264979	1.36091502185128	0.0311832181496863	1.36091502185128	0.0138398045070399	1.44868553642506	0.0536349470048393	1.21322153701558	2.76895546671984E-8	1.36091502185128	1.00831039182729			1.21322153701558	0.906974985776311
1.36910480709612	0.0406449144904971	1.36910480709612	0.0117962208390528	1.36910480709612	0.0261831154542184	1.36910480709612	0.0214246834383391	1.36910480709612	0.0202476324132214	1.36910480709612	0.0212484333433931	1.36910480709612	0.0312267763311006	1.36910480709612	0.0138533144834656	1.4568753216699	0.0536257187839645	1.22199353275034	2.71017522387116E-8	1.36910480709612	1.00829609524087			1.22199353275034	0.906975021132248
1.37729459234096	0.0426322929783345	1.37729459234096	0.0118571802987069	1.37729459234096	0.0262661004418149	1.37729459234096	0.021437446108919	1.37729459234096	0.0202476869727464	1.37729459234096	0.021244426583766	1.37729459234096	0.0312330971667209	1.37729459234096	0.013862541816583	1.46506510691474	0.0536210411050856	1.23076552848511	2.59688379802922E-8	1.37729459234096	1.00829483801672			1.23076552848511	0.906975069568542
1.3854843775858	0.0407226721257308	1.3854843775858	0.0117934619511243	1.3854843775858	0.0261749511407346	1.3854843775858	0.0214134174251987	1.3854843775858	0.0202402717852239	1.3854843775858	0.0212297512082288	1.3854843775858	0.0311806850067199	1.3854843775858	0.0138368591305803	1.47325489215958	0.0536182510699408	1.23953752421987	2.56025118771941E-8	1.3854843775858	1.00830242079822			1.23953752421987	0.906975114422506
1.39367416283064	0.0404036437881783	1.39367416283064	0.0117490117009352	1.39367416283064	0.0261443549666025	1.39367416283064	0.02140595357421	1.39367416283064	0.0202343460458148	1.39367416283064	0.0212278373425344	1.39367416283064	0.0311735002476216	1.39367416283064	0.0138348320805525	1.48144467740442	0.0536060460036225	1.24830951995463	2.5987202761031E-8	1.39367416283064	1.00830117886818			1.24830951995463	0.906975157041052
1.40186394807547	0.0404218856455826	1.40186394807547	0.0117562095319938	1.40186394807547	0.0261536173881165	1.40186394807547	0.0214141777214382	1.40186394807547	0.0202366267300655	1.40186394807547	0.0212290765151407	1.40186394807547	0.0311727685226052	1.40186394807547	0.0138362251226177	1.48963446264926	0.0535978911299351	1.25708151568939	2.63229362218895E-8	1.40186394807548	1.00829827230501			1.25708151568939	0.906975185542661
1.41005373332031	0.0405576125163234	1.41005373332031	0.0117813214692703	1.41005373332031	0.0261835091351833	1.41005373332031	0.021432365168987	1.41005373332031	0.0202492641811925	1.41005373332031	0.0212412193399571	1.41005373332031	0.031184745839752	1.41005373332031	0.0138392465300712	1.4978242478941	0.0535972957608464	1.26585351142415	2.62955435473401E-8	1.41005373332032	1.00830193310291			1.26585351142415	0.906975238153603
1.41824351856515	0.0405561395971256	1.41824351856515	0.0117924354839717	1.41824351856515	0.026195643861343	1.41824351856515	0.0214392164981277	1.41824351856515	0.0202511616121824	1.41824351856515	0.0212428941738077	1.41824351856515	0.0311915152151806	1.41824351856515	0.0138402114469595	1.50601403313894	0.0535932229815429	1.27462550715891	2.52509472131118E-8	1.41824351856516	1.00829650954169			1.27462550715891	0.906975286087238
1.42643330380999	0.0404085460994855	1.42643330380999	0.011756447931875	1.42643330380999	0.0261511162830705	1.42643330380999	0.021416480139464	1.42643330380999	0.0202344765093764	1.42643330380999	0.0212280798803344	1.42643330380999	0.0311753200188477	1.42643330380999	0.0138347564552913	1.51420381838378	0.0535874574535842	1.28339750289368	2.40600470481289E-8	1.42643330381	1.00829633449983			1.28339750289368	0.906975341951355
1.43462308905483	0.0403921343216938	1.43462308905483	0.0117528265712406	1.43462308905483	0.0261383796656076	1.43462308905483	0.0214090715997142	1.43462308905483	0.0202271223765582	1.43462308905483	0.0212223747381929	1.43462308905483	0.0311664322920036	1.43462308905483	0.0138334439980099	1.52239360362862	0.0535835875545076	1.29216949862844	2.30413444015305E-8	1.43462308905484	1.00829680383413			1.29216949862844	0.906975402487684
1.44281287429967	0.0404081776559685	1.44281287429967	0.0117529309430142	1.44281287429967	0.0261433701725167	1.44281287429967	0.0214106011117114	1.44281287429967	0.0202301377786949	1.44281287429967	0.0212245109041205	1.44281287429967	0.0311718647413179	1.44281287429967	0.0138327243406034	1.53058338887346	0.0535795110283054	1.3009414943632	2.20783522584236E-8	1.44281287429967	1.0082957848275			1.3009414943632	0.90697545526439
1.45100265954451	0.0404662798665496	1.45100265954451	0.0117622391451885	1.45100265954451	0.0261614418786309	1.45100265954451	0.021415805600481	1.45100265954451	0.0202391317454407	1.45100265954451	0.0212387820003922	1.45100265954451	0.0311930228918379	1.45100265954451	0.0138384645109468	1.5387731741183	0.0535685959283459	1.30971349009796	2.15371618306188E-8	1.45100265954451	1.00829293994117			1.30971349009796	0.906975519406033
1.45919244478935	0.0406939895106068	1.45919244478935	0.0117708889441015	1.45919244478935	0.0261708224570213	1.45919244478935	0.0214145545760234	1.45919244478935	0.0202383249737287	1.45919244478935	0.0212411718201923	1.45919244478935	0.0311974595032443	1.45919244478935	0.0138487054512378	1.54696295936314	0.0535573607048119	1.31848548583272	2.1529796426146E-8	1.45919244478935	1.00828905592149			1.31848548583272	0.906975582555327
1.46738223003419	0.0407207741514904	1.46738223003419	0.0117707722680848	1.46738223003419	0.0261750427673842	1.46738223003419	0.0214133314501051	1.46738223003419	0.0202400731059945	1.46738223003419	0.0212322479117683	1.46738223003419	0.0311745553494131	1.46738223003419	0.013841329450248	1.55515274460798	0.0535550696594155	1.32725748156748	2.16381891810883E-8	1.46738223003419	1.00828566674337			1.32725748156748	0.906975651963589
1.47557201527903	0.0404491467089784	1.47557201527903	0.0117583681872995	1.47557201527903	0.0261564474316326	1.47557201527903	0.0214118748768409	1.47557201527903	0.02023669175344	1.47557201527903	0.0212315054755373	1.47557201527903	0.0311715724993535	1.47557201527903	0.0138399182416218	1.56334252985282	0.0535524897266978	1.33602947730225	2.1139097716764E-8	1.47557201527903	1.00827375286008			1.33602947730225	0.906975727448575
1.48376180052387	0.0404025341552698	1.48376180052387	0.0117518525781928	1.48376180052387	0.0261473799402972	1.48376180052387	0.0214033232888004	1.48376180052387	0.0202328707946856	1.48376180052387	0.0212258704177975	1.48376180052387	0.0311669698438926	1.48376180052387	0.0138414422793711	1.57153231509766	0.0535452355839645	1.34480147303701	1.99801418099722E-8	1.48376180052387	1.00827348176342			1.34480147303701	0.906975801261762
1.49195158576871	0.0404022616114273	1.49195158576871	0.0117473023513581	1.49195158576871	0.0261437279500634	1.49195158576871	0.0213995037389307	1.49195158576871	0.0202308641162639	1.49195158576871	0.0212213865490228	1.49195158576871	0.0311614067866959	1.49195158576871	0.0138355724731813	1.57972210034249	0.0535359897497442	1.35357346877177	1.89737971539074E-8	1.49195158576871	1.00827913878953			1.35357346877177	0.906975873505535
1.50014137101355	0.0404115200034904	1.50014137101355	0.0117481892984207	1.50014137101355	0.0261413822384164	1.50014137101355	0.021403419356124	1.50014137101355	0.0202321962533819	1.50014137101355	0.0212189826486705	1.50014137101355	0.0311695600749422	1.50014137101355	0.0138318448838313	1.58791188558733	0.0535281507234097	1.36234546450653	1.79124429323497E-8	1.50014137101355	1.00828448920066			1.36234546450653	0.906975948671537
1.50833115625839	0.0404353336595831	1.50833115625839	0.0117569603389039	1.50833115625839	0.0261420734824428	1.50833115625839	0.0214073697689502	1.50833115625839	0.0202348817587769	1.50833115625839	0.0212214992531793	1.50833115625839	0.0311819000711926	1.50833115625839	0.0138339447849708	1.59610167083217	0.053527450663244	1.37111746024129	1.74960541468322E-8	1.50833115625839	1.00828829535958			1.37111746024129	0.906976004602276
1.51652094150323	0.0407528171275549	1.51652094150323	0.0117895003213983	1.51652094150323	0.026189626013336	1.51652094150323	0.021423156944932	1.51652094150323	0.020241546154428	1.51652094150323	0.0212361872652624	1.51652094150323	0.0312062120708088	1.51652094150323	0.0138463742117025	1.60429145607701	0.0535273514350625	1.37988945597605	1.73387153754363E-8	1.51652094150323	1.00828980444994			1.37988945597605	0.906976069913215
1.52471072674807	0.0522268277938516	1.52471072674807	0.0127486940265556	1.52471072674807	0.0271357188681993	1.52471072674807	0.0216739890683066	1.52471072674807	0.0203477011806203	1.52471072674807	0.0213114944974779	1.52471072674807	0.0313906264264501	1.52471072674807	0.0139263392517138	1.61248124132185	0.0535200011671598	1.38866145171082	1.67374743623396E-8	1.52471072674807	1.0082864306965			1.38866145171082	0.906976142463752
1.5329005119929	0.0519084377243301	1.5329005119929	0.0127324702882905	1.5329005119929	0.0270298050134034	1.5329005119929	0.0216072101762271	1.5329005119929	0.0203251721220568	1.5329005119929	0.0213168066866829	1.5329005119929	0.0314081087799456	1.5329005119929	0.0139268662565524	1.62067102656669	0.0535123470749489	1.39743344744558	1.64482633212065E-8	1.53290051199291	1.00827888695522			1.39743344744558	0.906976219727654
1.54109029723774	0.0405548271706848	1.54109029723774	0.0117758338253323	1.54109029723774	0.026176544188114	1.54109029723774	0.0214245704972642	1.54109029723774	0.02023737730736	1.54109029723774	0.0212467070415359	1.54109029723774	0.0312084425747971	1.54109029723774	0.013853078555239	1.62886081181153	0.0535083779476909	1.40620544318034	1.57995818080494E-8	1.54109029723775	1.00827424415379			1.40620544318034	0.906976296018767
1.54928008248258	0.0407410535154454	1.54928008248258	0.0117848176863055	1.54928008248258	0.0261817406527132	1.54928008248258	0.0214224693736916	1.54928008248258	0.0202375405416541	1.54928008248258	0.0212415479223606	1.54928008248258	0.0311981581705651	1.54928008248258	0.0138525714146676	1.63705059705637	0.0535026121259152	1.4149774389151	1.41837634529019E-8	1.54928008248259	1.0082784558218			1.4149774389151	0.906976386083394
1.55746986772742	0.0407714771901225	1.55746986772742	0.0118446541919253	1.55746986772742	0.026275145627113	1.55746986772742	0.0214457585720321	1.55746986772742	0.0202508291417855	1.55746986772742	0.0212403838133863	1.55746986772742	0.0311923733924969	1.55746986772742	0.0138489929653422	1.64524038230121	0.0534947730995806	1.42374943464986	1.31193073525665E-8	1.55746986772743	1.00828070863085			1.42374943464986	0.906976464390728
1.56565965297226	0.0405250557002485	1.56565965297226	0.011793596316528	1.56565965297226	0.0261913060101109	1.56565965297226	0.0214198741408853	1.56565965297226	0.0202369261286576	1.56565965297226	0.021228220898617	1.56565965297226	0.0311754461888872	1.56565965297226	0.0138394336762975	1.65343016754605	0.0534880105751666	1.43252143038462	1.28835061582718E-8	1.56565965297227	1.00828193259097			1.43252143038462	0.906976530692637
1.5738494382171	0.0404357701166163	1.5738494382171	0.0117630226668798	1.5738494382171	0.0261649949580102	1.5738494382171	0.0214164255989287	1.5738494382171	0.0202339804789044	1.5738494382171	0.0212238998885887	1.5738494382171	0.0311730365119175	1.5738494382171	0.0138351801227476	1.66161995279089	0.0534827405566711	1.44129342611939	1.25111409973826E-8	1.5738494382171	1.008291861782			1.44129342611939	0.906976606246568
1.58203922346194	0.0404137730165264	1.58203922346194	0.0117542256401393	1.58203922346194	0.0261594341318175	1.58203922346194	0.021413449430914	1.58203922346194	0.0202350711854903	1.58203922346194	0.0212266387241572	1.58203922346194	0.0311747821362725	1.58203922346194	0.0138439666271342	1.66980973803573	0.0534783745166873	1.45006542185415	1.19111954400031E-8	1.58203922346194	1.00829828082656			1.45006542185415	0.906976683949828
1.59022900870678	0.0404028847030162	1.59022900870678	0.011750231861628	1.59022900870678	0.0261565125916701	1.59022900870678	0.0214067991179974	1.59022900870678	0.0202342585746097	1.59022900870678	0.0212305567970294	1.59022900870678	0.0311776877840438	1.59022900870678	0.0138493910587096	1.67799952328057	0.0534738008997747	1.45883741758891	1.2064577825426E-8	1.59022900870678	1.00829921881582			1.45883741758891	0.906976737925064
1.59841879395162	0.0404020027249398	1.59841879395162	0.0117526876662263	1.59841879395162	0.0261505960227856	1.59841879395162	0.0214057794020507	1.59841879395162	0.0202308781009659	1.59841879395162	0.0212309665885604	1.59841879395162	0.0311765998611957	1.59841879395162	0.0138398658220674	1.68618930852541	0.0534698317373197	1.46760941332367	1.19361293454141E-8	1.59841879395162	1.00829860516253			1.46760941332367	0.906976810035989
1.60660857919646	0.0404008103849623	1.60660857919646	0.0117516514572272	1.60660857919646	0.0261452112228553	1.60660857919646	0.0214035882909175	1.60660857919646	0.0202268686610323	1.60660857919646	0.0212261926825299	1.60660857919646	0.0311730933764467	1.60660857919646	0.0138367802629817	1.69437909377025	0.0534633720250325	1.47638140905843	1.12036658188882E-8	1.60660857919646	1.00830105389514			1.47638140905843	0.906976868357432
1.6147983644413	0.0403989546467089	1.6147983644413	0.0117488324097973	1.6147983644413	0.0261457317509202	1.6147983644413	0.0214023555695781	1.6147983644413	0.0202235456127166	1.6147983644413	0.0212220975891841	1.6147983644413	0.031169649809927	1.6147983644413	0.0138373139059	1.70256887901509	0.0534541276083065	1.48515340479319	1.08210715670048E-8	1.6147983644413	1.00829905793969			1.48515340479319	0.906976907027467
1.62298814968614	0.0404005449035207	1.62298814968614	0.0117454794348811	1.62298814968614	0.026141828082739	1.62298814968614	0.0214022988590946	1.62298814968614	0.0202242033617245	1.62298814968614	0.0212213265309397	1.62298814968614	0.0311705814138798	1.62298814968614	0.0138325320341269	1.71075866425992	0.0534491661992341	1.49392540052796	1.01326452439777E-8	1.62298814968614	1.00829210458646			1.49392540052796	0.906976953572785
1.63117793493098	0.0404398482350508	1.63117793493098	0.0117555501731605	1.63117793493098	0.0261657145753496	1.63117793493098	0.0214194200250266	1.63117793493098	0.0202381339602129	1.63117793493098	0.0212342661928999	1.63117793493098	0.0311842440809804	1.63117793493098	0.0138344613324952	1.71894844950476	0.0534479693538979	1.50269739626272	1.00384436513419E-8	1.63117793493098	1.00829117258288			1.50269739626272	0.906976988514536
1.63936772017582	0.0405466106796651	1.63936772017582	0.0117922893989475	1.63936772017582	0.026236773271412	1.63936772017582	0.0214571649400931	1.63936772017582	0.0202553460963935	1.63936772017582	0.0212534644838285	1.63936772017582	0.0312066229191385	1.63936772017582	0.013846165268212	1.7271382347496	0.0534420036761682	1.51146939199748	9.88537929038374E-9	1.63936772017582	1.00828869935004			1.51146939199748	0.906977029123057
1.64755750542066	0.0414536954638782	1.64755750542066	0.0118193272883034	1.64755750542066	0.0263747598445562	1.64755750542066	0.0214759617507632	1.64755750542066	0.0202615589032602	1.64755750542066	0.0212658319801104	1.64755750542066	0.0312604251954963	1.64755750542066	0.0138667192632584	1.73532801999444	0.0534347600189223	1.52024138773224	9.40382532332836E-9	1.64755750542066	1.00828776790862			1.52024138773224	0.906977060401258
1.6557472906655	0.0453965712654604	1.6557472906655	0.0126111000514433	1.6557472906655	0.0273534168020049	1.6557472906655	0.0215864859950301	1.6557472906655	0.0203317542713216	1.6557472906655	0.0213401005171501	1.6557472906655	0.0313880224520224	1.6557472906655	0.0139068317965077	1.74351780523928	0.0534339600072323	1.529013383467	9.41808100299782E-9	1.6557472906655	1.00828273507516			1.529013383467	0.906977104961183
1.66393707591034	0.0424682605769692	1.66393707591034	0.0120087905042066	1.66393707591034	0.0265358203037669	1.66393707591034	0.0214736333799348	1.66393707591034	0.0202786325605644	1.66393707591034	0.0212728571579471	1.66393707591034	0.0312555600138417	1.66393707591034	0.0138652447554506	1.75170759048412	0.0534303877927001	1.53778537920177	8.57520009389841E-9	1.66393707591034	1.0082793919621			1.53778537920177	0.906977157252052
1.67212686115517	0.0405721850018522	1.67212686115517	0.0117829155696978	1.67212686115517	0.0262061023361929	1.67212686115517	0.0214379240734495	1.67212686115517	0.0202530577479362	1.67212686115517	0.0212397289801706	1.67212686115517	0.031198739098288	1.67212686115517	0.0138497089045399	1.75989737572896	0.0534255171497568	1.54655737493653	7.53472990331437E-9	1.67212686115518	1.00827620826907			1.54655737493653	0.906977209624422
1.68031664640001	0.040821997779406	1.68031664640001	0.0118163632689109	1.68031664640001	0.0262724870968896	1.68031664640001	0.021466470777051	1.68031664640001	0.0202680271155596	1.68031664640001	0.0212467233937621	1.68031664640001	0.0311995452090576	1.68031664640001	0.0138484687627327	1.7680871609738	0.0534236244234387	1.55532937067129	6.88608584864942E-9	1.68031664640002	1.00827537582879			1.55532937067129	0.906977268161067
1.68850643164485	0.0404213394908806	1.68850643164485	0.0117648320672673	1.68850643164485	0.0261791538827225	1.68850643164485	0.0214246763720842	1.68850643164485	0.0202421671959235	1.68850643164485	0.021235371596437	1.68850643164485	0.0311807858293556	1.68850643164485	0.0138404059960429	1.77627694621864	0.05341618230983	1.56410136640605	6.45763741910127E-9	1.68850643164486	1.00827530363173			1.56410136640605	0.906977314934023
1.69669621688969	0.0404231716482217	1.69669621688969	0.0117591244980439	1.69669621688969	0.0261673059868208	1.69669621688969	0.0214213968774346	1.69669621688969	0.0202391202714881	1.69669621688969	0.0212360773071547	1.69669621688969	0.0311770838651397	1.69669621688969	0.0138418848051055	1.78446673146348	0.053408923769128	1.57287336214081	6.10163513079024E-9	1.6966962168897	1.00827728457529			1.57287336214081	0.90697738169805
1.70488600213453	0.0404478732374043	1.70488600213453	0.0117613308528721	1.70488600213453	0.0261588620300556	1.70488600213453	0.021416026822507	1.70488600213453	0.0202370464420421	1.70488600213453	0.021237246292925	1.70488600213453	0.0311771608589235	1.70488600213453	0.0138451367019175	1.79265651670832	0.0534032677627853	1.58164535787557	5.61833772586487E-9	1.70488600213454	1.00829101080698			1.58164535787557	0.906977437225383
1.71307578737937	0.0404578404409794	1.71307578737937	0.0117622404061601	1.71307578737937	0.0261523120193939	1.71307578737937	0.0214104596800147	1.71307578737937	0.0202329105534424	1.71307578737937	0.0212320718094089	1.71307578737937	0.0311768473020598	1.71307578737937	0.0138414327521183	1.80084630195316	0.0533973023302163	1.59041735361034	6.13676603024595E-9	1.71307578737937	1.00829047139395			1.59041735361034	0.906977476181945
1.72126557262421	0.0419448805751514	1.72126557262421	0.0118442283027432	1.72126557262421	0.0262847095906201	1.72126557262421	0.0214415150398544	1.72126557262421	0.020243315365943	1.72126557262421	0.0212442915598211	1.72126557262421	0.0312153186100849	1.72126557262421	0.0138551339502515	1.809036087198	0.0533951131261933	1.5991893493451	6.4126589894866E-9	1.72126557262421	1.00827859638452			1.5991893493451	0.906977525927748
1.72945535786905	0.0434727201521527	1.72945535786905	0.0120321001468887	1.72945535786905	0.0266808388213086	1.72945535786905	0.0215211282845958	1.72945535786905	0.0202669889806634	1.72945535786905	0.0212672502997647	1.72945535786905	0.0312530541191183	1.72945535786905	0.0138639740185436	1.81722587244284	0.05339283087802	1.60796134507986	5.41508452532778E-9	1.72945535786905	1.00828861845383			1.60796134507986	0.906977568887996
1.73764514311389	0.040513555141754	1.73764514311389	0.0117789966753092	1.73764514311389	0.0262304895732078	1.73764514311389	0.0214436411300862	1.73764514311389	0.0202548056909239	1.73764514311389	0.0212415885942562	1.73764514311389	0.0312012786943159	1.73764514311389	0.0138469335509703	1.82541565768768	0.0533835902072978	1.61673334081462	4.62324390317609E-9	1.73764514311389	1.00830686542778			1.61673334081462	0.906977611369394
1.74583492835873	0.0405570222955111	1.74583492835873	0.0118208677479173	1.74583492835873	0.0263308386773981	1.74583492835873	0.0215391557711037	1.74583492835873	0.0203334988407721	1.74583492835873	0.0213013086497314	1.74583492835873	0.0312747923850177	1.74583492835873	0.0138666748225462	1.83360544293251	0.0533770305208	1.62550533654938	4.23488827985215E-9	1.74583492835873	1.00830405722614			1.62550533654938	0.906977647050143
1.75402471360357	0.0404635400534965	1.75402471360357	0.011791701689659	1.75402471360357	0.0262497597316773	1.75402471360357	0.021480546582372	1.75402471360357	0.0202841201233421	1.75402471360357	0.0212679217940327	1.75402471360357	0.0312259202815987	1.75402471360357	0.0138594365418278	1.84179522817735	0.053375045957171	1.63427733228414	3.54058502428599E-9	1.75402471360357	1.00830680101179			1.63427733228414	0.906977694378533
1.76221449884841	0.040402248562816	1.76221449884841	0.0117479984092684	1.76221449884841	0.0261541954170071	1.76221449884841	0.0214071695453219	1.76221449884841	0.0202300599379871	1.76221449884841	0.0212233891903963	1.76221449884841	0.0311752149357212	1.76221449884841	0.0138422080744138	1.84998501342219	0.0533690830531538	1.64304932801891	3.33358281125494E-9	1.76221449884841	1.00831082166641			1.64304932801891	0.906977724367656
1.77040428409325	0.0404246128120323	1.77040428409325	0.011751554005317	1.77040428409325	0.0261550934628347	1.77040428409325	0.0214114261649394	1.77040428409325	0.0202314607259025	1.77040428409325	0.0212246237530559	1.77040428409325	0.0311746773180139	1.77040428409325	0.0138349903614153	1.85817479866703	0.0533660069795289	1.65182132375367	2.50827534926362E-9	1.77040428409325	1.00830814287014			1.65182132375367	0.906977782118523
1.77859406933809	0.0404595516461464	1.77859406933809	0.0117605908301025	1.77859406933809	0.026166232669595	1.77859406933809	0.0214183835200438	1.77859406933809	0.0202356635965519	1.77859406933809	0.0212261872068208	1.77859406933809	0.0311744340541151	1.77859406933809	0.0138349421794739	1.86636458391187	0.0533637192607818	1.66059331948843	2.35090651949222E-9	1.77859406933809	1.00831176113441			1.66059331948843	0.906977830278476
1.78678385458293	0.0404174552898606	1.78678385458293	0.0117588034002834	1.78678385458293	0.0261487994904043	1.78678385458293	0.0214085297935685	1.78678385458293	0.0202328484106568	1.78678385458293	0.021222329939699	1.78678385458293	0.03116971545087	1.78678385458293	0.0138385485141032	1.87455436915671	0.0533595435683032	1.66936531522319	2.47229011395055E-9	1.78678385458293	1.00830458959417			1.66936531522319	0.906977892074389
1.79497363982776	0.0404443603767418	1.79497363982776	0.011763484122765	1.79497363982776	0.0261640978841014	1.79497363982776	0.0214186587883912	1.79497363982776	0.0202412179774306	1.79497363982776	0.0212344370258215	1.79497363982776	0.0311811165113488	1.79497363982776	0.0138432309805776	1.88274415440155	0.0533551775283194	1.67813731095795	1.55143191952253E-9	1.79497363982777	1.00828956372279			1.67813731095795	0.906977938950301
1.8031634250726	0.0405587361306802	1.8031634250726	0.0117679188276224	1.8031634250726	0.0261979448786855	1.8031634250726	0.0214446417075402	1.8031634250726	0.0202565818342929	1.8031634250726	0.0212469390064875	1.8031634250726	0.0311978305101738	1.8031634250726	0.0138477677306047	1.89093393964639	0.053349511086695	1.68690930669271	7.89060012573112E-10	1.80316342507261	1.00828976291922			1.68690930669271	0.906977999873748
1.81135321031744	0.0407217401449489	1.81135321031744	0.0118063741755025	1.81135321031744	0.0262841399530837	1.81135321031744	0.0214782527634797	1.81135321031744	0.0202657406887856	1.81135321031744	0.021240600760806	1.81135321031744	0.0311880764587034	1.81135321031744	0.01384528263418	1.89912372489123	0.0533459388721628	1.69568130242748	-4.80350683502372E-10	1.81135321031745	1.00829332985486			1.69568130242748	0.906978072121944
1.81954299556228	0.0406844478816448	1.81954299556228	0.0117993868688627	1.81954299556228	0.0262621481237922	1.81954299556228	0.0214465165022014	1.81954299556228	0.0202537744369514	1.81954299556228	0.021238076676924	1.81954299556228	0.0311851146000336	1.81954299556228	0.0138408334991978	1.90731351013607	0.0533448422313214	1.70445329816224	-1.28701142740323E-9	1.81954299556229	1.00829503954553			1.70445329816224	0.906978137833151
1.82773278080712	0.0405558034883698	1.82773278080712	0.0117763587571298	1.82773278080712	0.0261735563150427	1.82773278080712	0.0214217040273528	1.82773278080712	0.0202376104237493	1.82773278080712	0.0212301691362545	1.82773278080712	0.0311797740072289	1.82773278080712	0.0138373956306905	1.91550329538091	0.0533397717462933	1.713225293897	-8.86072148840949E-10	1.82773278080713	1.0083010718948			1.713225293897	0.906978192407259
1.83592256605196	0.040475167633718	1.83592256605196	0.011760416370767	1.83592256605196	0.0261475498389414	1.83592256605196	0.021412735031542	1.83592256605196	0.0202302356701849	1.83592256605196	0.021226805254068	1.83592256605196	0.031173217402251	1.83592256605196	0.013836014118949	1.92369308062575	0.0533320319481402	1.72199728963176	-1.28629964126548E-9	1.83592256605197	1.0083067255452			1.72199728963176	0.906978246256048
1.8441123512968	0.0403889288061766	1.8441123512968	0.0117505826200876	1.8441123512968	0.0261441783919425	1.8441123512968	0.0214093668331856	1.8441123512968	0.020229231747584	1.8441123512968	0.0212310336402215	1.8441123512968	0.0311680036553947	1.8441123512968	0.0138351652573079	1.93188286587059	0.0533259652865418	1.73076928536652	-2.1413960309269E-9	1.8441123512968	1.00830844360863			1.73076928536652	0.90697832193828
1.85230213654164	0.0403941427940204	1.85230213654164	0.0117508175004128	1.85230213654164	0.0261461362020875	1.85230213654164	0.0214078016580056	1.85230213654164	0.0202292586309512	1.85230213654164	0.0212310621564555	1.85230213654164	0.0311722758705041	1.85230213654164	0.013837876091343	1.94007265111543	0.0533231867098515	1.73954128110128	-2.49559638128231E-9	1.85230213654164	1.00829976515541			1.73954128110128	0.906978387761999
1.86049192178648	0.0403926821158525	1.86049192178648	0.011749997964174	1.86049192178648	0.0261397709432125	1.86049192178648	0.0214056641118531	1.86049192178648	0.0202245380628739	1.86049192178648	0.0212244173208584	1.86049192178648	0.0311704800644081	1.86049192178648	0.0138406901071853	1.94826243636027	0.053319806866007	1.74831327683605	-2.87356170167709E-9	1.86049192178648	1.00829155980936			1.74831327683605	0.906978448866192
1.86868170703132	0.0403885931341444	1.86868170703132	0.0117529076633135	1.86868170703132	0.0261398115664993	1.86868170703132	0.0214100559614056	1.86868170703132	0.0202270034184427	1.86868170703132	0.0212218742587925	1.86868170703132	0.0311657338909044	1.86868170703132	0.0138414556432078	1.95645222160511	0.0533197055525136	1.75708527257081	-3.4722136905706E-9	1.86868170703132	1.00830128900462			1.75708527257081	0.906978510471197
1.87687149227616	0.0403905501273492	1.87687149227616	0.011749604406367	1.87687149227616	0.0261401275202208	1.87687149227616	0.0214120229402595	1.87687149227616	0.020229080922202	1.87687149227616	0.0212232368732579	1.87687149227616	0.0311650031270651	1.87687149227616	0.0138404592385298	1.96464200684994	0.053318911727062	1.76585726830557	-4.02787822114095E-9	1.87687149227616	1.00831054569305			1.76585726830557	0.906978551901
1.885061277521	0.0404000660026424	1.885061277521	0.0117544412352046	1.885061277521	0.0261418313986553	1.885061277521	0.0214064675018233	1.885061277521	0.0202270462705139	1.885061277521	0.0212236768809641	1.885061277521	0.0311642852398981	1.885061277521	0.0138408424205406	1.97283179209478	0.0533152356226925	1.77462926404033	-4.57583239280905E-9	1.885061277521	1.0082997920085			1.77462926404033	0.906978605732173
1.89325106276584	0.0404573660750489	1.89325106276584	0.0117597735307961	1.89325106276584	0.0261587021347846	1.89325106276584	0.0214064979824175	1.89325106276584	0.0202313153402915	1.89325106276584	0.0212304175642745	1.89325106276584	0.0311718856571565	1.89325106276584	0.0138452190635611	1.98102157733962	0.0533071819490322	1.78340125977509	-5.23152458154161E-9	1.89325106276584	1.00829344707177			1.78340125977509	0.906978677250469
1.90144084801068	0.0405390107514723	1.90144084801068	0.0117899380038259	1.90144084801068	0.0262118866150374	1.90144084801068	0.021439022338521	1.90144084801068	0.020262246482	1.90144084801068	0.0212567874536292	1.90144084801068	0.0311975930277146	1.90144084801068	0.0138498855806685	1.98921136258446	0.0532980529563388	1.79217325550985	-5.52104129198462E-9	1.90144084801068	1.00828905699418			1.79217325550985	0.906978728879661
1.90963063325552	0.0404612999044461	1.90963063325552	0.0117692096745359	1.90963063325552	0.026192374956875	1.90963063325552	0.0214257182473621	1.90963063325552	0.020252518560398	1.90963063325552	0.0212406190546549	1.90963063325552	0.0311969352478907	1.90963063325552	0.0138426202026884	1.9974011478293	0.053297052634478	1.80094525124462	-5.67953808172202E-9	1.90963063325552	1.00827810893541			1.80094525124462	0.906978780046718
1.91782041850036	0.0404160696547886	1.91782041850036	0.0117606197112545	1.91782041850036	0.0261592003227371	1.91782041850036	0.0214068380013893	1.91782041850036	0.020237211883839	1.91782041850036	0.0212262450663972	1.91782041850036	0.0311762819502526	1.91782041850036	0.0138369395392732	2.00559093307414	0.0532907020308652	1.80971724697938	-6.0455501619831E-9	1.91782041850036	1.0082801956689			1.80971724697938	0.906978832161626
1.92601020374519	0.0404059699930883	1.92601020374519	0.0117614788120297	1.92601020374519	0.0261659034268747	1.92601020374519	0.0214151566001051	1.92601020374519	0.0202376153027274	1.92601020374519	0.0212309937066489	1.92601020374519	0.0311840940829758	1.92601020374519	0.013841374967545	2.01378071831898	0.0532874174336303	1.81848924271414	-6.81102425771554E-9	1.9260102037452	1.00828959337053			1.81848924271414	0.90697889230181
1.93419998899003	0.0404008707524349	1.93419998899003	0.0117515802943503	1.93419998899003	0.0261486389952456	1.93419998899003	0.0214114802974761	1.93419998899003	0.0202337186783389	1.93419998899003	0.0212248971339951	1.93419998899003	0.0311748658828918	1.93419998899003	0.0138423172735125	2.02197050356382	0.053290693651943	1.8272612384489	-6.8812778040764E-9	1.93419998899004	1.00829180390938			1.8272612384489	0.906978929757357
1.94238977423487	0.0403998011438033	1.94238977423487	0.0117484176712992	1.94238977423487	0.0261395717195918	1.94238977423487	0.0214030625427256	1.94238977423487	0.0202315079357279	1.94238977423487	0.0212203805159726	1.94238977423487	0.0311666333689914	1.94238977423487	0.013838609505526	2.03016028880866	0.053287816034681	1.83603323418366	-7.02134861295921E-9	1.94238977423488	1.00828177458751			1.83603323418366	0.906978977449193
1.95057955947971	0.0404960305245097	1.95057955947971	0.0117609051377471	1.95057955947971	0.0261617935806242	1.95057955947971	0.0214121350377863	1.95057955947971	0.020238164260552	1.95057955947971	0.0212296210392982	1.95057955947971	0.0311742207832425	1.95057955947971	0.0138394873875115	2.0383500740535	0.0532810578354787	1.84480522991842	-8.04053597556094E-9	1.95057955947972	1.0082805088948			1.84480522991842	0.906979027896123
1.95876934472455	0.0404491962449331	1.95876934472455	0.0117708466377531	1.95876934472455	0.0261769497480913	1.95876934472455	0.0214242158204349	1.95876934472455	0.0202389255890458	1.95876934472455	0.0212347780609839	1.95876934472455	0.031184429377741	1.95876934472455	0.0138394819262428	2.04653985929834	0.0532781802182167	1.85357722565319	-8.53328657231709E-9	1.95876934472456	1.00828616979881			1.85357722565319	0.906979072525618
1.96695912996939	0.0403993990294923	1.96695912996939	0.0117607879334402	1.96695912996939	0.0261680438565227	1.96695912996939	0.021417563721523	1.96695912996939	0.0202374296838171	1.96695912996939	0.0212362567256483	1.96695912996939	0.0311882181831304	1.96695912996939	0.0138400786634227	2.05472964454318	0.053277282890676	1.86234922138795	-8.63858402071292E-9	1.9669591299694	1.00828927687731			1.86234922138795	0.90697911635429
1.97514891521423	0.0404021772455246	1.97514891521423	0.0117605995731066	1.97514891521423	0.0261515986002244	1.97514891521423	0.0214081704319515	1.97514891521423	0.0202326635659222	1.97514891521423	0.0212245578911465	1.97514891521423	0.0311752940316512	1.97514891521423	0.0138391753877466	2.06291942978802	0.0532753931937157	1.87112121712271	-8.72405488662071E-9	1.97514891521424	1.00828572255828			1.87112121712271	0.906979157720746
1.98333870045907	0.0404243280043543	1.98333870045907	0.0117635295735545	1.98333870045907	0.0261471866974364	1.98333870045907	0.0214051801581576	1.98333870045907	0.0202332983001306	1.98333870045907	0.0212254139135257	1.98333870045907	0.0311784728853333	1.98333870045907	0.0138391960945742	2.07110921503286	0.0532706302410061	1.87989321285747	-9.33032084647695E-9	1.98333870045907	1.00828933280826			1.87989321285747	0.906979208658556
1.99152848570391	0.0407860246937469	1.99152848570391	0.0117731817711189	1.99152848570391	0.0261587298827122	1.99152848570391	0.0214062081900446	1.99152848570391	0.0202412040286351	1.99152848570391	0.0212409135062687	1.99152848570391	0.0312138531016248	1.99152848570391	0.0138500048458823	2.0792990002777	0.0532679437325541	1.88866520859223	-9.96821796516486E-9	1.99152848570391	1.00829285645045			1.88866520859223	0.90697924854452
1.99971827094875	0.0424156213784663	1.99971827094875	0.0120126353299879	1.99971827094875	0.026548356664819	1.99971827094875	0.0215466774304181	1.99971827094875	0.0202729376443585	1.99971827094875	0.021280997747483	1.99971827094875	0.0313121245632938	1.99971827094875	0.0138808624081409	2.08748878552254	0.0532659564320166	1.89743720432699	-1.01073308635733E-8	1.99971827094875	1.00828477421578			1.89743720432699	0.906979302482994
2.00790805619359	0.0423989113839937	2.00790805619359	0.0118846530024542	2.00790805619359	0.0264070195644036	2.00790805619359	0.0215184301219324	2.00790805619359	0.0202979929799332	2.00790805619359	0.0212883587359191	2.00790805619359	0.0313029990886954	2.00790805619359	0.01389740107003	2.09567857076738	0.053266055660198	1.90620920006176	-1.06449124450921E-8	2.00790805619359	1.00828468034959			1.90620920006176	0.906979353720525
2.01609784143843	0.0423671207449949	2.01609784143843	0.0118212599778988	2.01609784143843	0.026265838695689	2.01609784143843	0.0214702435271821	2.01609784143843	0.0202792185548511	2.01609784143843	0.0212702361829438	2.01609784143843	0.0312573138662384	2.01609784143843	0.0138708557510239	2.10386835601222	0.0532662531732263	1.91498119579652	-1.18060647796101E-8	2.01609784143843	1.00828668325259			1.91498119579652	0.906979411215569
2.02428762668327	0.0405037757185788	2.02428762668327	0.011763559168933	2.02428762668327	0.026170054151399	2.02428762668327	0.0214176514267583	2.02428762668327	0.0202403094975152	2.02428762668327	0.0212322061642095	2.02428762668327	0.031190817363539	2.02428762668327	0.0138470044582906	2.11205814125706	0.0532602002541579	1.92375319153128	-1.27679008947285E-8	2.02428762668327	1.00828851726096			1.92375319153128	0.9069794736238
2.03247741192811	0.0404041629678735	2.03247741192811	0.0117552372185598	2.03247741192811	0.0261546933223788	2.03247741192811	0.0214137261903962	2.03247741192811	0.0202392048981352	2.03247741192811	0.0212286813002803	2.03247741192811	0.0311818629692342	2.03247741192811	0.0138421261409788	2.1202479265019	0.0532568168429883	1.93252518726604	-1.31555866371828E-8	2.03247741192811	1.00829264618272			1.93252518726604	0.906979539657755
2.04066719717295	0.0404522407937415	2.04066719717295	0.011777909274766	2.04066719717295	0.0261909058517529	2.04066719717295	0.0214357311719624	2.04066719717295	0.0202561993870864	2.04066719717295	0.0212447938480837	2.04066719717295	0.0311885083464592	2.04066719717295	0.0138374998231304	2.12843771174674	0.0532541308321169	1.9412971830008	-1.40645195578288E-8	2.04066719717295	1.00829171628969			1.9412971830008	0.906979626862338
2.04885698241779	0.0405048052957321	2.04885698241779	0.0117961621381061	2.04885698241779	0.0262314799953753	2.04885698241779	0.0214447597158185	2.04885698241779	0.020256269991925	2.04885698241779	0.0212435463907629	2.04885698241779	0.0311885324485671	2.04885698241779	0.0138391590492523	2.13662749699158	0.0532491694230444	1.95006917873556	-1.4944770221594E-8	2.04885698241779	1.00829483554889			1.95006917873556	0.906979699904892
2.05704676766263	0.040426542274339	2.05704676766263	0.0117673424879947	2.05704676766263	0.0261702123770484	2.05704676766263	0.0214099903159692	2.05704676766263	0.0202387155803166	2.05704676766263	0.0212300627993694	2.05704676766263	0.0311796697616362	2.05704676766263	0.0138445501854024	2.14481728223642	0.0532476752949483	1.95884117447033	-1.51044702381851E-8	2.05704676766263	1.00830119197011			1.95884117447033	0.906979773942203
2.06523655290747	0.0403969088495663	2.06523655290747	0.0117563869260517	2.06523655290747	0.0261539566547166	2.06523655290747	0.0214018755578981	2.06523655290747	0.0202315919621395	2.06523655290747	0.0212287622742824	2.06523655290747	0.0311738460782578	2.06523655290747	0.0138426029991067	2.15300706748126	0.0532435077113274	1.96761317020509	-1.48485029049733E-8	2.06523655290747	1.00829383426668			1.96761317020509	0.906979832896219
2.07342633815231	0.0403974382407495	2.07342633815231	0.0117564492042987	2.07342633815231	0.0261524974048923	2.07342633815231	0.0214046525982984	2.07342633815231	0.0202333781890872	2.07342633815231	0.0212273671224818	2.07342633815231	0.0311717476656729	2.07342633815231	0.0138351996161664	2.16119685272609	0.0532375440024923	1.97638516593985	-1.47516333014085E-8	2.07342633815231	1.00828752392695			1.97638516593985	0.906979888607769
2.08161612339715	0.0404195905159946	2.08161612339715	0.0117656982778828	2.08161612339715	0.0261614520822982	2.08161612339715	0.0214160211854409	2.08161612339715	0.020243907146504	2.08161612339715	0.021231785823454	2.08161612339715	0.0311791753664477	2.08161612339715	0.0138401390539846	2.16938663797093	0.0532383356846028	1.98515716167461	-1.53830386585416E-8	2.08161612339715	1.00828259707934			1.98515716167461	0.906979934960305
2.08980590864198	0.040910647296591	2.08980590864198	0.0118361334963853	2.08980590864198	0.0263601284308898	2.08980590864198	0.0214894137709405	2.08980590864198	0.0202907045775157	2.08980590864198	0.0212672622891301	2.08980590864198	0.031241567603647	2.08980590864198	0.0138586982145573	2.17757642321577	0.0532362518927924	1.99392915740937	-1.5664119721993E-8	2.08980590864199	1.00827985327676			1.99392915740937	0.90697997145363
2.09799569388682	0.0408098832791858	2.09799569388682	0.0117965092334786	2.09799569388682	0.0262824103203521	2.09799569388682	0.0214355840658969	2.09799569388682	0.02025853065237	2.09799569388682	0.0212449804092144	2.09799569388682	0.0312222652069278	2.09799569388682	0.0138585842206175	2.18576620846061	0.0532307860836208	2.00270115314413	-1.53170286036087E-8	2.09799569388683	1.00828542462235			2.00270115314413	0.906979998137369
2.10618547913166	0.0404449421057186	2.10618547913166	0.0117606344604407	2.10618547913166	0.0261606600659956	2.10618547913166	0.021412023836371	2.10618547913166	0.0202407952798445	2.10618547913166	0.021226696824131	2.10618547913166	0.0311855264562161	2.10618547913166	0.0138445275349715	2.19395599370545	0.0532269160950957	2.0114731488789	-1.5319200463973E-8	2.10618547913167	1.00828615416623			2.0114731488789	0.906980008654416
2.1143752643765	0.0409842627038353	2.1143752643765	0.0118345123666646	2.1143752643765	0.0262608418167565	2.1143752643765	0.0214385835620538	2.1143752643765	0.0202427798335596	2.1143752643765	0.0212349510416559	2.1143752643765	0.0311984446526118	2.1143752643765	0.0138454632039435	2.20214577895029	0.0532254215413641	2.02024514461366	-1.54738743183831E-8	2.11437526437651	1.00827866195113			2.02024514461366	0.906980014096943
2.12256504962134	0.0414730576209299	2.12256504962134	0.0118744153194667	2.12256504962134	0.0263065830065324	2.12256504962134	0.021458725893101	2.12256504962134	0.020248557470992	2.12256504962134	0.0212529429798725	2.12256504962134	0.0312220488375538	2.12256504962134	0.0138534964960836	2.21033556419513	0.053226017181651	2.02901714034842	-1.55663964752536E-8	2.12256504962134	1.00827128319171			2.02901714034842	0.906980020862884
2.13075483486618	0.0406453154452569	2.13075483486618	0.0117829730109839	2.13075483486618	0.0261859023891375	2.13075483486618	0.021424484945542	2.13075483486618	0.0202443751871116	2.13075483486618	0.0212364513302947	2.13075483486618	0.0311963224361715	2.13075483486618	0.0138515141528335	2.21852534943997	0.053227108691647	2.03778913608318	-1.5804661334636E-8	2.13075483486618	1.00826851772051			2.03778913608318	0.906980040859079
2.13894462011102	0.0405114646909117	2.13894462011102	0.0117719439651678	2.13894462011102	0.0261688573424015	2.13894462011102	0.0214189633136033	2.13894462011102	0.0202441630679301	2.13894462011102	0.0212328722214428	2.13894462011102	0.0312006615900071	2.13894462011102	0.0138495950966461	2.22671513468481	0.0532244277554036	2.04656113181794	-1.62676665882897E-8	2.13894462011102	1.00826870294645			2.04656113181794	0.906980062992808
2.14713440535586	0.0405059807206539	2.14713440535586	0.0117694199435577	2.14713440535586	0.0261700328454982	2.14713440535586	0.0214208959087183	2.14713440535586	0.0202432412064807	2.14713440535586	0.0212344248707451	2.14713440535586	0.0312067224187214	2.14713440535586	0.0138481164364721	2.23490491992965	0.0532199530775455	2.0553331275527	-1.65679505180558E-8	2.14713440535586	1.00827069527321			2.0553331275527	0.906980073545015
2.1553241906007	0.0405341313980972	2.1553241906007	0.0117717164770094	2.1553241906007	0.02618077789573	2.1553241906007	0.021411203714885	2.1553241906007	0.0202441007879614	2.1553241906007	0.0212329755397395	2.1553241906007	0.031186415147592	2.1553241906007	0.0138453554417995	2.24309470517449	0.0532143962993843	2.06410512328747	-1.68097881169438E-8	2.1553241906007	1.00826559756902			2.06410512328747	0.906980096238685
2.16351397584554	0.0404654350948454	2.16351397584554	0.0117628298036401	2.16351397584554	0.0261697108021314	2.16351397584554	0.0214076745165189	2.16351397584554	0.0202387097037053	2.16351397584554	0.0212289559359838	2.16351397584554	0.0311800470280942	2.16351397584554	0.0138426201219574	2.25128449041933	0.0532091273762341	2.07287711902223	-1.64826479459477E-8	2.16351397584554	1.00826649165263			2.07287711902223	0.906980106587585
2.17170376109038	0.0405105772261523	2.17170376109038	0.0117795428674221	2.17170376109038	0.0261828617566618	2.17170376109038	0.0214230203047512	2.17170376109038	0.0202452075769816	2.17170376109038	0.0212368832053896	2.17170376109038	0.0312011692695994	2.17170376109038	0.0138460913729723	2.25947427566417	0.0532114096244075	2.08164911475699	-1.66543017136346E-8	2.17170376109038	1.00827295404488			2.08164911475699	0.906980134332122
2.17989354633522	0.0405597277566735	2.17989354633522	0.0117876579146391	2.17989354633522	0.026184771367621	2.17989354633522	0.0214179425240934	2.17989354633522	0.0202492492467161	2.17989354633522	0.021236967246354	2.17989354633522	0.0312005623869401	2.17989354633522	0.0138484185198653	2.26766406090901	0.0532108162266582	2.09042111049175	-1.70720380830101E-8	2.17989354633522	1.00827057619746			2.09042111049175	0.906980153558649
2.18808333158006	0.0463102967631304	2.18808333158006	0.0123970105770398	2.18808333158006	0.0269442556718499	2.18808333158006	0.0214712611953062	2.18808333158006	0.0202970382436251	2.18808333158006	0.0212707674111518	2.18808333158006	0.0312381002152762	2.18808333158006	0.0138692722876287	2.27585384615385	0.053203761256588	2.09919310622651	-1.67230744501338E-8	2.18808333158006	1.00827470550534			2.09919310622651	0.906980168250227
2.1962731168249	0.0476317484533462	2.1962731168249	0.0127690811738157	2.1962731168249	0.02775939311684	2.1962731168249	0.021611435511517	2.1962731168249	0.0203714913435069	2.1962731168249	0.0213188986503642	2.1962731168249	0.0312834261610926	2.1962731168249	0.0138767967149156	2.28404363139869	0.0532020743775033	2.10796510196128	-1.67237271060354E-8	2.1962731168249	1.00827893675118			2.10796510196128	0.906980180406512
2.20446290206974	0.0405151116321761	2.20446290206974	0.011799211324024	2.20446290206974	0.0262313664078026	2.20446290206974	0.0214528176845249	2.20446290206974	0.0202595890243798	2.20446290206974	0.0212408132911709	2.20446290206974	0.0311951073991066	2.20446290206974	0.0138443443602071	2.29223341664353	0.0531991918098935	2.11673709769604	-1.68558340755607E-8	2.20446290206974	1.00826486395777			2.11673709769604	0.906980187625244
2.21265268731458	0.0404373367247185	2.21265268731458	0.011760810920931	2.21265268731458	0.0261563813285283	2.21265268731458	0.0214132718778127	2.21265268731458	0.0202393300247192	2.21265268731458	0.0212297869620769	2.21265268731458	0.031181891860824	2.21265268731458	0.013841993751379	2.30042320188837	0.0531943296290025	2.1255090934308	-1.70950199022611E-8	2.21265268731458	1.00825368653711			2.1255090934308	0.906980196043839
2.22084247255942	0.0404981462991788	2.22084247255942	0.0117681794125579	2.22084247255942	0.0261578649114645	2.22084247255942	0.021410018097805	2.22084247255942	0.0202396756062895	2.22084247255942	0.0212363026984452	2.22084247255942	0.0311937323568705	2.22084247255942	0.0138506702507351	2.30861298713321	0.0531945222286246	2.13428108916556	-1.6780511982445E-8	2.22084247255942	1.00826378955433			2.13428108916556	0.906980185518197
2.22903225780426	0.0411196441420533	2.22903225780426	0.0118024042856404	2.22903225780426	0.0262073842953763	2.22903225780426	0.0214242745250585	2.22903225780426	0.0202472188959538	2.22903225780426	0.021241759628675	2.22903225780426	0.0311986409874446	2.22903225780426	0.0138490266750735	2.31680277237805	0.0531905470309415	2.14305308490032	-1.66394550710212E-8	2.22903225780426	1.00826371198682			2.14305308490032	0.906980200852774
2.2372220430491	0.0406502747824729	2.2372220430491	0.0117859647776556	2.2372220430491	0.0261783498471137	2.2372220430491	0.0214211807054641	2.2372220430491	0.0202386308731917	2.2372220430491	0.021236742660652	2.2372220430491	0.031180043396283	2.2372220430491	0.0138413777659348	2.32499255762289	0.0531869748164093	2.15182508063508	-1.70434437788859E-8	2.2372220430491	1.00825610152678			2.15182508063508	0.906980196981925
2.24541182829394	0.0404571296945012	2.24541182829394	0.0117680682867317	2.24541182829394	0.0261679758481731	2.24541182829394	0.021420678545705	2.24541182829394	0.0202380689412302	2.24541182829394	0.0212347534387996	2.24541182829394	0.0311826609607369	2.24541182829394	0.0138428534318743	2.33318234286773	0.0531850841117313	2.16059707636985	-1.74709481749973E-8	2.24541182829394	1.00826478351148			2.16059707636985	0.906980211273272
2.25360161353878	0.040467872164021	2.25360161353878	0.0117781325084806	2.25360161353878	0.0261793060035056	2.25360161353878	0.0214251369075546	2.25360161353878	0.0202451170824357	2.25360161353878	0.0212344292654184	2.25360161353878	0.0311886146578256	2.25360161353878	0.0138456604941106	2.34137212811257	0.0531844884333037	2.16936907210461	-1.72584645048271E-8	2.25360161353878	1.00827159978516			2.16936907210461	0.906980211545988
2.26179139878362	0.0404038341438065	2.26179139878362	0.0117640592111222	2.26179139878362	0.0261514328705397	2.26179139878362	0.0214083112954595	2.26179139878362	0.0202351609428218	2.26179139878362	0.0212243077844373	2.26179139878362	0.031177004586421	2.26179139878362	0.0138343337330696	2.34956191335741	0.0531854807151182	2.17814106783937	-1.75031246423563E-8	2.26179139878361	1.00826821333903			2.17814106783937	0.906980235059871
2.26998118402846	0.0403994134966633	2.26998118402846	0.0117566824608508	2.26998118402846	0.026145540865435	2.26998118402846	0.0214047904040611	2.26998118402846	0.0202324128931226	2.26998118402846	0.0212203497789132	2.26998118402846	0.0311726637592533	2.26998118402846	0.0138299875630904	2.35775169860224	0.0531797185489744	2.18691306357413	-1.87132748065622E-8	2.26998118402845	1.00827459555726			2.18691306357413	0.906980265204284
2.2781709692733	0.0404096880319207	2.2781709692733	0.0117538246147906	2.2781709692733	0.0261501009505336	2.2781709692733	0.021412867518222	2.2781709692733	0.0202358741498084	2.2781709692733	0.0212246902214021	2.2781709692733	0.0311733770990132	2.2781709692733	0.0138371857080548	2.36594148384708	0.0531781308980712	2.19568505930889	-1.87133751972524E-8	2.27817096927329	1.00827695668674			2.19568505930889	0.906980282984819
2.28636075451814	0.0404930358391922	2.28636075451814	0.01177043436408	2.28636075451814	0.0262149046851496	2.28636075451814	0.0214371902461139	2.28636075451814	0.0202500709125226	2.28636075451814	0.0212390529971328	2.28636075451814	0.0311931274909108	2.28636075451814	0.0138472053886614	2.37413126909192	0.0531787252084488	2.20445705504365	-1.87024739987163E-8	2.28636075451813	1.00827037468564			2.20445705504365	0.9069803228271
2.29455053976297	0.0404528460418577	2.29455053976297	0.0117700005716857	2.29455053976297	0.0261885126144108	2.29455053976297	0.0214288951259096	2.29455053976297	0.0202533269117898	2.29455053976297	0.0212451694422186	2.29455053976297	0.0311930353777624	2.29455053976297	0.0138529328690707	2.38232105433676	0.0531763405931847	2.21322905077842	-1.91697697194152E-8	2.29455053976297	1.00827416332295			2.21322905077842	0.906980353840508
2.30274032500781	0.0404240846406013	2.30274032500781	0.0117610371478018	2.30274032500781	0.0261614624385956	2.30274032500781	0.0214177284151254	2.30274032500781	0.0202426004480683	2.30274032500781	0.0212321894431585	2.30274032500781	0.0311826876362465	2.30274032500781	0.0138430341454374	2.3905108395816	0.053175745224096	2.22200104651318	-1.96277274816188E-8	2.30274032500781	1.00827792522764			2.22200104651318	0.906980395829572
2.31093011025265	0.0405174226122148	2.31093011025265	0.0117745799313922	2.31093011025265	0.0261753899325693	2.31093011025265	0.0214225802094829	2.31093011025265	0.0202429939984228	2.31093011025265	0.0212358838642444	2.31093011025265	0.0312014135382863	2.31093011025265	0.0138441941584048	2.39870062482644	0.0531746515657174	2.23077304224794	-1.97692379620522E-8	2.31093011025265	1.0082756001337			2.23077304224794	0.906980420875149
2.31911989549749	0.0414268073883213	2.31911989549749	0.0118453720637962	2.31911989549749	0.0262663124590597	2.31911989549749	0.0214459616179993	2.31911989549749	0.020252361341778	2.31911989549749	0.021252341177418	2.31911989549749	0.0312399738756315	2.31911989549749	0.0138593782342286	2.40689041007128	0.0531698886130079	2.2395450379827	-1.92808323655595E-8	2.31911989549749	1.0082776074432			2.2395450379827	0.906980455187639
2.32730968074233	0.0410496069901061	2.32730968074233	0.0118255891400659	2.32730968074233	0.0262341096480093	2.32730968074233	0.0214288089484154	2.32730968074233	0.0202452031557117	2.32730968074233	0.021248710252527	2.32730968074233	0.0312129298749279	2.32730968074233	0.0138509679923619	2.41508019531612	0.0531684926419206	2.24831703371746	-1.95401355517364E-8	2.32730968074233	1.00827509488447			2.24831703371746	0.906980477227933
2.33549946598717	0.0406283567000364	2.33549946598717	0.011787296716687	2.33549946598717	0.0261835044580372	2.33549946598717	0.0214113547597466	2.33549946598717	0.0202406805477977	2.33549946598717	0.0212391803672163	2.33549946598717	0.0311809933841303	2.33549946598717	0.013837477269776	2.42326998056096	0.0531697823989798	2.25708902945222	-2.00451111329406E-8	2.33549946598717	1.0082780330074			2.25708902945222	0.906980489745758
2.34368925123201	0.0405996078912843	2.34368925123201	0.0118290568845464	2.34368925123201	0.026289883875549	2.34368925123201	0.0214314070042245	2.34368925123201	0.0202540839714587	2.34368925123201	0.021249726100737	2.34368925123201	0.0311968121404306	2.34368925123201	0.0138416503726133	2.4314597658058	0.0531666070971735	2.26586102518699	-1.97330860910455E-8	2.34368925123201	1.00828767242617			2.26586102518699	0.906980503049629
2.35187903647685	0.0404952007140465	2.35187903647685	0.0118065694542456	2.35187903647685	0.0263100082575231	2.35187903647685	0.0215170469693602	2.35187903647685	0.0203106716525267	2.35187903647685	0.0212989924146826	2.35187903647685	0.0312671917440688	2.35187903647685	0.0138666620528595	2.43964955105064	0.0531618357899063	2.27463302092175	-1.91872674502796E-8	2.35187903647685	1.00828327077574			2.27463302092175	0.906980500927497
2.36006882172169	0.0404186942188696	2.36006882172169	0.0117609185706924	2.36006882172169	0.0261718421188674	2.36006882172169	0.021425585355832	2.36006882172169	0.02023959294362	2.36006882172169	0.021241046925593	2.36006882172169	0.0311956855557373	2.36006882172169	0.0138426105171092	2.44783933629548	0.0531587596232779	2.28340501665651	-1.94250931689481E-8	2.36006882172169	1.00826897463667			2.28340501665651	0.906980510300931
2.36825860696653	0.0404406552595452	2.36825860696653	0.011762708487486	2.36825860696653	0.0261637105300734	2.36825860696653	0.021411286559517	2.36825860696653	0.0202361505237711	2.36825860696653	0.0212344900416618	2.36825860696653	0.0311794068360926	2.36825860696653	0.013835471072479	2.45602912154032	0.0531594507236728	2.29217701239127	-1.97060611739934E-8	2.36825860696653	1.00826785769522			2.29217701239127	0.906980502640813
2.37644839221137	0.0404573981518807	2.37644839221137	0.0117721760718565	2.37644839221137	0.0261832477676404	2.37644839221137	0.0214228426506344	2.37644839221137	0.0202477664450018	2.37644839221137	0.021240875811258	2.37644839221137	0.0311860666676615	2.37644839221137	0.013840479911561	2.46421890678516	0.0531588542099861	2.30094900812603	-1.97181072705543E-8	2.37644839221137	1.00827801605481			2.30094900812603	0.906980508303677
2.38463817745621	0.0404263960932569	2.38463817745621	0.0117690800284131	2.38463817745621	0.0261841401784224	2.38463817745621	0.0214295125311703	2.38463817745621	0.0202531193705656	2.38463817745621	0.0212389186415925	2.38463817745621	0.0311860169287953	2.38463817745621	0.0138438098612725	2.47240869203	0.0531560758209055	2.30972100386079	-2.02381156635784E-8	2.38463817745621	1.00828313541259			2.30972100386079	0.906980530245855
2.39282796270105	0.0404194786516835	2.39282796270105	0.011759965214939	2.39282796270105	0.0261646993176884	2.39282796270105	0.0214180128855781	2.39282796270105	0.0202368911627474	2.39282796270105	0.0212310417835593	2.39282796270105	0.0311734363352317	2.39282796270105	0.0138360153141118	2.48059847727484	0.0531520004437564	2.31849299959556	-2.08020671318355E-8	2.39282796270104	1.00829343333137			2.31849299959556	0.906980547745192
2.40101774794589	0.0404118703406379	2.40101774794589	0.0117520989181595	2.40101774794589	0.02614907894671	2.40101774794589	0.0214105332102051	2.40101774794589	0.0202304595748971	2.40101774794589	0.0212209776290605	2.40101774794589	0.0311720122132665	2.40101774794589	0.0138340397755766	2.48878826251968	0.0531496135668938	2.32726499533032	-2.0611439899515E-8	2.40101774794588	1.00828697717152			2.32726499533032	0.906980550347113
2.40920753319073	0.0404695332957063	2.40920753319073	0.0117545223695063	2.40920753319073	0.0261572791265899	2.40920753319073	0.0214137855331892	2.40920753319073	0.0202399757586031	2.40920753319073	0.021225548687641	2.40920753319073	0.0311788410111506	2.40920753319073	0.0138416296214094	2.49697804776452	0.0531468351778132	2.33603699106508	-2.04665837566166E-8	2.40920753319072	1.00827148913493			2.33603699106508	0.90698057036242
2.41739731843557	0.0405645937556214	2.41739731843557	0.0117638843558714	2.41739731843557	0.0261718782648683	2.41739731843557	0.0214242520819162	2.41739731843557	0.0202467040185659	2.41739731843557	0.0212415727483335	2.41739731843557	0.0311857381397079	2.41739731843557	0.0138465924563376	2.50516783300936	0.053148224778242	2.34480898679984	-2.06475701352958E-8	2.41739731843556	1.00827100158761			2.34480898679984	0.906980593655367
2.42558710368041	0.0404732916361802	2.42558710368041	0.0117782892921698	2.42558710368041	0.0261890402343124	2.42558710368041	0.0214351464986612	2.42558710368041	0.0202541357388823	2.42558710368041	0.0212507635595208	2.42558710368041	0.0311992216801977	2.42558710368041	0.0138483050485503	2.5133576182542	0.0531514993082298	2.3535809825346	-2.07792163476354E-8	2.4255871036804	1.00826819279462			2.3535809825346	0.906980610395369
2.43377688892525	0.0404963153735769	2.43377688892525	0.0117742259353777	2.43377688892525	0.0261819986590395	2.43377688892525	0.0214232614840202	2.43377688892525	0.0202420828054924	2.43377688892525	0.0212284813931596	2.43377688892525	0.0311864519386593	2.43377688892525	0.0138370207819172	2.52154740349904	0.0531509070035405	2.36235297826936	-2.08396090975353E-8	2.43377688892524	1.00826654910681			2.36235297826936	0.906980628779609
2.44196667417009	0.0408285215902098	2.44196667417009	0.0118424887867255	2.44196667417009	0.0262468979897636	2.44196667417009	0.0214314418947558	2.44196667417009	0.0202480653697631	2.44196667417009	0.021240625210757	2.44196667417009	0.0311914451299729	2.44196667417009	0.0138432851682199	2.52973718874388	0.0531491152095259	2.37112497400413	-2.13664130715108E-8	2.44196667417008	1.00826879361898			2.37112497400413	0.90698065877297
2.45015645941493	0.0407567293729215	2.45015645941493	0.0118291989941068	2.45015645941493	0.0262432348233176	2.45015645941493	0.0214367323525081	2.45015645941493	0.0202578060297057	2.45015645941493	0.0212568508019088	2.45015645941493	0.0312213605797059	2.45015645941493	0.0138564832189746	2.53792697398872	0.0531421692368244	2.37989696973889	-2.24652212645128E-8	2.45015645941492	1.00826165248072			2.37989696973889	0.906980690138801
2.45834624465977	0.0410048834272555	2.45834624465977	0.0118125939346211	2.45834624465977	0.0262297996248576	2.45834624465977	0.0214338041512085	2.45834624465977	0.0202503673763551	2.45834624465977	0.0212454024089531	2.45834624465977	0.0312150024258168	2.45834624465977	0.013852226784292	2.54611675923356	0.0531408722994234	2.38866896547365	-2.29990133210571E-8	2.45834624465976	1.0082598034931			2.38866896547365	0.906980717944849
2.46653602990461	0.0407983259633177	2.46653602990461	0.0118119516112825	2.46653602990461	0.0262641821245157	2.46653602990461	0.0214593875073663	2.46653602990461	0.0202605626630898	2.46653602990461	0.0212443341240003	2.46653602990461	0.0312062004363371	2.46653602990461	0.0138514775096033	2.5543065444784	0.053143650688504	2.39744096120841	-2.24609531686557E-8	2.4665360299046	1.00826955847045			2.39744096120841	0.906980740902209
2.47472581514945	0.0405296077526957	2.47472581514945	0.0117934242486132	2.47472581514945	0.026246146335897	2.47472581514945	0.0214542619407313	2.47472581514945	0.0202637766526756	2.47472581514945	0.0212446200149992	2.47472581514945	0.0312040077237119	2.47472581514945	0.0138501646771397	2.56249632972323	0.0531404762861619	2.40621295694317	-2.20336276575511E-8	2.47472581514944	1.00826774949033			2.40621295694317	0.906980762011415
2.48291560039429	0.0406110011509979	2.48291560039429	0.0118275059087035	2.48291560039429	0.0262759111696738	2.48291560039429	0.0214691891789621	2.48291560039429	0.0202633647019257	2.48291560039429	0.0212545502058387	2.48291560039429	0.0312079798286035	2.48291560039429	0.0138560858902376	2.57068611496807	0.0531379914323618	2.41498495267793	-2.23979046516406E-8	2.48291560039428	1.0082684280097			2.41498495267793	0.906980788999782
2.49110538563913	0.0405292883042848	2.49110538563913	0.0118070479358848	2.49110538563913	0.0262357609635076	2.49110538563913	0.021445860587675	2.49110538563913	0.0202577869810541	2.49110538563913	0.0212519384949457	2.49110538563913	0.0311998044669379	2.49110538563913	0.0138492530367712	2.57887590021291	0.0531390829423578	2.4237569484127	-2.2890620980615E-8	2.49110538563912	1.00826771318306			2.4237569484127	0.906980820312086
2.49929517088396	0.0404761921715316	2.49929517088396	0.0117729243458121	2.49929517088396	0.0261706509164421	2.49929517088396	0.0214191637014691	2.49929517088396	0.0202380925585176	2.49929517088396	0.0212334023016551	2.49929517088396	0.0311799455292516	2.49929517088396	0.0138379727939686	2.58706568545775	0.0531387859129266	2.43252894414746	-2.29142185179215E-8	2.49929517088396	1.00826460419562			2.43252894414746	0.906980845819382
2.5074849561288	0.0404179047104992	2.5074849561288	0.0117587350731436	2.5074849561288	0.0261484441104694	2.5074849561288	0.0214117594103875	2.5074849561288	0.0202276588440305	2.5074849561288	0.0212242343963002	2.5074849561288	0.0311750242900581	2.5074849561288	0.0138356196823808	2.59525547070259	0.0531390818782323	2.44130093988222	-2.32333763951882E-8	2.5074849561288	1.00827100477093			2.44130093988222	0.906980873975613
2.51567474137364	0.0404197014861374	2.51567474137364	0.0117567519962471	2.51567474137364	0.0261544230432478	2.51567474137364	0.0214209274600938	2.51567474137364	0.0202322664304791	2.51567474137364	0.0212277425490035	2.51567474137364	0.03117973727891	2.51567474137364	0.013836932824047	2.60344525594743	0.0531360058046074	2.45007293561698	-2.43097768729306E-8	2.51567474137364	1.00827516380864			2.45007293561698	0.906980901283503
2.52386452661848	0.0406671235167888	2.52386452661848	0.0117866064583809	2.52386452661848	0.0262127013243637	2.52386452661848	0.0214437804584669	2.52386452661848	0.0202539040894638	2.52386452661848	0.0212436460197272	2.52386452661848	0.0312138462931554	2.52386452661848	0.0138487581976397	2.61163504119227	0.0531330233195683	2.45884493135174	-2.44285256170015E-8	2.52386452661848	1.00827901985644			2.45884493135174	0.906980916477384
2.53205431186332	0.0425872805086621	2.53205431186332	0.0122429754067094	2.53205431186332	0.0276304953638769	2.53205431186332	0.021822832623594	2.53205431186332	0.0203557276224388	2.53205431186332	0.0212924416175252	2.53205431186332	0.0312518160171722	2.53205431186332	0.0138560660211392	2.61982482643711	0.0531323287222982	2.4676169270865	-2.39302424161437E-8	2.53205431186331	1.00828039897496			2.4676169270865	0.906980945652609
2.54024409710816	0.0404448396550367	2.54024409710816	0.0117794818593228	2.54024409710816	0.0262092564310762	2.54024409710816	0.0214218613510171	2.54024409710816	0.0202407183674391	2.54024409710816	0.0212256180547802	2.54024409710816	0.0311842721972221	2.54024409710816	0.0138418355132984	2.62801461168195	0.0531325266547964	2.47638892282127	-2.41207290753144E-8	2.54024409710815	1.00828485268177			2.47638892282127	0.906980978699809
2.548433882353	0.0403956795424931	2.548433882353	0.01175718117074	2.548433882353	0.0261558871226901	2.548433882353	0.0214128252252836	2.548433882353	0.0202384090207223	2.548433882353	0.0212248086144303	2.548433882353	0.0311769559761161	2.548433882353	0.0138376888591948	2.63620439692679	0.0531290450182101	2.48516091855603	-2.43182155551163E-8	2.54843388235299	1.00828798898379			2.48516091855603	0.906981002945112
2.55662366759784	0.0404096867697284	2.55662366759784	0.0117615757154564	2.55662366759784	0.0261600050177196	2.55662366759784	0.0214176031578943	2.55662366759784	0.0202359885084106	2.55662366759784	0.0212287073535246	2.55662366759784	0.0311756330477738	2.55662366759784	0.013836478113915	2.64439418217163	0.0531209083073312	2.49393291429079	-2.434946093424E-8	2.55662366759783	1.00828344727044			2.49393291429079	0.906981021580173
2.56481345284268	0.0404802364848095	2.56481345284268	0.0117720559311197	2.56481345284268	0.0261678712143321	2.56481345284268	0.0214193455484709	2.56481345284268	0.0202361276176837	2.56481345284268	0.0212250010995737	2.56481345284268	0.0311811821074909	2.56481345284268	0.0138410098799011	2.65258396741647	0.0531227903601178	2.50270491002555	-2.43824123921661E-8	2.56481345284267	1.00827835469473			2.50270491002555	0.906981043560565
2.57300323808752	0.0411940347306935	2.57300323808752	0.0118509290562073	2.57300323808752	0.026324620192032	2.57300323808752	0.021445215881487	2.57300323808752	0.0202508465645033	2.57300323808752	0.021240706092278	2.57300323808752	0.0312114731397494	2.57300323808752	0.0138504733993377	2.66077375266131	0.0531246756955654	2.51147690576031	-2.45418738783639E-8	2.57300323808751	1.00828159671383			2.51147690576031	0.906981056390351
2.58119302333236	0.0408739892091823	2.58119302333236	0.0118126109517292	2.58119302333236	0.0262308185514699	2.58119302333236	0.0214485622305965	2.58119302333236	0.0202548420118819	2.58119302333236	0.0212508057295458	2.58119302333236	0.0312239917229138	2.58119302333236	0.0138527143343094	2.66896353790615	0.0531219964242034	2.52024890149507	-2.44266657465618E-8	2.58119302333235	1.00828649303742			2.52024890149507	0.906981046775889
2.5893828085772	0.0492844123381489	2.5893828085772	0.0124430419217721	2.5893828085772	0.0266434518916967	2.5893828085772	0.0214787050094106	2.5893828085772	0.0202972061885874	2.5893828085772	0.0213501713969396	2.5893828085772	0.0314217778153079	2.5893828085772	0.0139098213441673	2.67715332315099	0.0531209009166616	2.52902089722984	-2.35006402355347E-8	2.58938280857719	1.00827966314635			2.52902089722984	0.906981030381298
2.59757259382204	0.0481673783229542	2.59757259382204	0.0123841776378323	2.59757259382204	0.0265583624845719	2.59757259382204	0.0214508793690772	2.59757259382204	0.0202864714059739	2.59757259382204	0.021336633114088	2.59757259382204	0.031380259917794	2.59757259382204	0.0138964000586138	2.68534310839583	0.0531169317894036	2.5377928929646	-2.27856530296673E-8	2.59757259382203	1.00828004583409			2.5377928929646	0.90698101244491
2.60576237906688	0.0404499417672794	2.60576237906688	0.0117721973758485	2.60576237906688	0.0261689234033311	2.60576237906688	0.0214174380151776	2.60576237906688	0.0202395086139197	2.60576237906688	0.0212313519745519	2.60576237906688	0.0311794065016589	2.60576237906688	0.0138362764737333	2.69353289364067	0.0531095768005769	2.54656488869936	-2.27552604760754E-8	2.60576237906687	1.00828389205877			2.54656488869936	0.906980991087329
2.61395216431172	0.0404531865519725	2.61395216431172	0.0117747726069144	2.61395216431172	0.0261734100754669	2.61395216431172	0.021428142643164	2.61395216431172	0.020238011467753	2.61395216431172	0.0212326012551915	2.61395216431172	0.0311844087126333	2.61395216431172	0.0138405342800613	2.70172267888551	0.0531053098228236	2.55533688443412	-2.30473428834191E-8	2.61395216431171	1.00829202212753			2.55533688443412	0.906980975917982
2.62214194955656	0.040450608714451	2.62214194955656	0.0117695523992214	2.62214194955656	0.0261625289365397	2.62214194955656	0.0214218886115787	2.62214194955656	0.0202347660301847	2.62214194955656	0.0212331538498955	2.62214194955656	0.0311884311454984	2.62214194955656	0.0138398256188584	2.70991246413035	0.053110765822671	2.56410888016888	-2.31739506459306E-8	2.62214194955655	1.00829826136837			2.56410888016888	0.906980957270102
2.6303317348014	0.0404381138441826	2.6303317348014	0.0117592029366203	2.6303317348014	0.0261470509688593	2.6303317348014	0.0214123015417915	2.6303317348014	0.0202357457709464	2.6303317348014	0.0212308877780979	2.6303317348014	0.0311820908097356	2.6303317348014	0.0138377284026002	2.71810224937519	0.0531141464587216	2.57288087590364	-2.33722185902943E-8	2.63033173480139	1.00828680516301			2.57288087590364	0.906980949380693
2.63852152004624	0.0404862656392462	2.63852152004624	0.0117662958827381	2.63852152004624	0.0261446425784617	2.63852152004624	0.021407693394518	2.63852152004624	0.0202347090198554	2.63852152004624	0.0212255652008458	2.63852152004624	0.0311755629078448	2.63852152004624	0.0138370739948799	2.72629203462003	0.0531136503178143	2.58165287163841	-2.38771887943007E-8	2.63852152004623	1.00828460289544			2.58165287163841	0.906980937635217
2.64671130529108	0.0404377027397117	2.64671130529108	0.0117643828718891	2.64671130529108	0.026148557959379	2.64671130529108	0.0214063235415753	2.64671130529108	0.020231581796107	2.64671130529108	0.021219573771774	2.64671130529108	0.0311749658223926	2.64671130529108	0.013835649488752	2.73448181986487	0.0531142458366861	2.59042486737317	-2.35718648042821E-8	2.64671130529107	1.00828127577646			2.59042486737317	0.906980922429984
2.65490109053592	0.0403953187278769	2.65490109053592	0.0117581059957247	2.65490109053592	0.0261439269944208	2.65490109053592	0.0214067010358392	2.65490109053592	0.0202336079502452	2.65490109053592	0.0212192345369454	2.65490109053592	0.0311713759681961	2.65490109053592	0.0138342126523308	2.74267160510971	0.0531134510117101	2.59919686310793	-2.31958132854406E-8	2.65490109053591	1.00827660774473			2.59919686310793	0.906980928529632
2.66309087578076	0.0404065121442983	2.66309087578076	0.0117590353309023	2.66309087578076	0.0261451251716214	2.66309087578076	0.0214090551330843	2.66309087578076	0.0202325006113816	2.66309087578076	0.0212204347384776	2.66309087578076	0.0311703190843657	2.66309087578076	0.013833602503746	2.75086139035455	0.0531132525553472	2.60796885884269	-2.30754390283638E-8	2.66309087578074	1.00828134442493			2.60796885884269	0.906980929514358
2.6712806610256	0.0404027647166054	2.6712806610256	0.0117552356434319	2.6712806610256	0.0261483621223058	2.6712806610256	0.0214082223569692	2.6712806610256	0.0202312271356674	2.6712806610256	0.0212215279575752	2.6712806610256	0.0311746516961495	2.6712806610256	0.0138368979105493	2.75905117559939	0.0531081849370693	2.61674085457745	-2.30428110974919E-8	2.67128066102558	1.0082840433677			2.61674085457745	0.906980934710571
2.67947044627044	0.0404212860955123	2.67947044627044	0.011760198061802	2.67947044627044	0.0261508173772733	2.67947044627044	0.0214044613522795	2.67947044627044	0.0202359818742207	2.67947044627044	0.0212245806273529	2.67947044627044	0.0311681021539458	2.67947044627044	0.0138375221665303	2.76724096084422	0.0531044142661742	2.62551285031222	-2.3601948236681E-8	2.67947044627042	1.00827895288538			2.62551285031222	0.906980944956018
2.68766023151528	0.0404391745307434	2.68766023151528	0.0117626373839299	2.68766023151528	0.0261483205361535	2.68766023151528	0.0214069573178544	2.68766023151528	0.0202365057888112	2.68766023151528	0.0212264788772382	2.68766023151528	0.0311662612649647	2.68766023151528	0.0138367689916844	2.77543074608906	0.0531019270911129	2.63428484604698	-2.33980415478815E-8	2.68766023151526	1.00827738617953			2.63428484604698	0.906980941249241
2.69585001676012	0.0404047075697844	2.69585001676012	0.0117601924988158	2.69585001676012	0.0261437557749951	2.69585001676012	0.021410983144791	2.69585001676012	0.0202296972466652	2.69585001676012	0.0212243441024997	2.69585001676012	0.0311701585189392	2.69585001676012	0.013834870140374	2.7836205313339	0.0531029209958946	2.64305684178174	-2.34085599629761E-8	2.6958500167601	1.00828307075922			2.64305684178174	0.906980944417561
2.70403980200495	0.0403959756592618	2.70403980200495	0.0117577212461214	2.70403980200495	0.0261440889205186	2.70403980200495	0.0214037324156306	2.70403980200495	0.0202283261300858	2.70403980200495	0.0212201156594256	2.70403980200495	0.0311680744771187	2.70403980200495	0.0138345422535762	2.79181031657874	0.0531054017004309	2.6518288375165	-2.37912754121162E-8	2.70403980200494	1.00827337355946			2.6518288375165	0.906980940341443
2.71222958724979	0.0404158242388983	2.71222958724979	0.011758432606364	2.71222958724979	0.0261506321873698	2.71222958724979	0.0214038883545904	2.71222958724979	0.0202336035726805	2.71222958724979	0.0212240152720943	2.71222958724979	0.0311695532481286	2.71222958724979	0.013837510779668	2.80000010182358	0.0531066951411794	2.66060083325126	-2.36399128052465E-8	2.71222958724978	1.00826501599634			2.66060083325126	0.906980948355617
2.72041937249463	0.0404088598718403	2.72041937249463	0.0117549588974886	2.72041937249463	0.0261487376235246	2.72041937249463	0.0214059550263857	2.72041937249463	0.0202296817550775	2.72041937249463	0.0212232796213475	2.72041937249463	0.0311685878180595	2.72041937249463	0.0138373320478154	2.80818988706842	0.0531020314166513	2.66937282898602	-2.33704557094687E-8	2.72041937249462	1.00827166612695			2.66937282898602	0.906980947396544
2.72860915773947	0.0403912304574155	2.72860915773947	0.0117588687317306	2.72860915773947	0.026157610564234	2.72860915773947	0.0214116943189836	2.72860915773947	0.0202339278393312	2.72860915773947	0.0212324249966626	2.72860915773947	0.0311772459736488	2.72860915773947	0.0138386078695265	2.81637967231326	0.0530979540504119	2.67814482472078	-2.34475306659978E-8	2.72860915773946	1.00827825751499			2.67814482472078	0.906980961981662
2.73679894298431	0.0403911477930023	2.73679894298431	0.0117586974094386	2.73679894298431	0.0261595787357464	2.73679894298431	0.0214116283864751	2.73679894298431	0.0202371097190593	2.73679894298431	0.021234121649887	2.73679894298431	0.0311836155630026	2.73679894298431	0.0138428939653569	2.8245694575581	0.0530977532198397	2.68691682045555	-2.3541132908841E-8	2.7367989429843	1.00828644590089			2.68691682045555	0.906980961859465
2.74498872822915	0.0403839013959955	2.74498872822915	0.0117499462809428	2.74498872822915	0.0261439966356105	2.74498872822915	0.0213989643098488	2.74498872822915	0.0202297772792924	2.74498872822915	0.021222501852286	2.74498872822915	0.0311741820265154	2.74498872822915	0.0138426577735604	2.83275924280294	0.0530968601662066	2.69568881619031	-2.34223519012104E-8	2.74498872822914	1.00829114646585			2.69568881619031	0.906980955817229
2.75317851347399	0.0403976582314821	2.75317851347399	0.0117535331533819	2.75317851347399	0.0261503511901568	2.75317851347399	0.0214032783708371	2.75317851347399	0.0202340392741268	2.75317851347399	0.0212219754236767	2.75317851347399	0.0311707579398447	2.75317851347399	0.0138375086598577	2.84094902804778	0.0531000382412841	2.70446081192507	-2.3704083424375E-8	2.75317851347398	1.00828381361862			2.70446081192507	0.906980970644702
2.76136829871883	0.0404084111946983	2.76136829871883	0.0117535269320327	2.76136829871883	0.0261544566398243	2.76136829871883	0.021403756793442	2.76136829871883	0.0202354010637554	2.76136829871883	0.0212199829874733	2.76136829871883	0.031171620155359	2.76136829871883	0.0138345299917983	2.84913881329262	0.0531035152729874	2.71323280765983	-2.43514741478383E-8	2.76136829871882	1.00827430508658			2.71323280765983	0.906980984346365
2.76955808396367	0.0404115121742176	2.76955808396367	0.0117586282914166	2.76955808396367	0.0261553705948887	2.76955808396367	0.0214053338317009	2.76955808396367	0.0202400562605149	2.76955808396367	0.0212296929147216	2.76955808396367	0.0311850590596415	2.76955808396367	0.0138417728317395	2.85732859853746	0.0531025229911729	2.72200480339459	-2.44826283215186E-8	2.76955808396366	1.00827309202906			2.72200480339459	0.906980990766036
2.77774786920851	0.0404306824905975	2.77774786920851	0.0117593814995381	2.77774786920851	0.02616259836407	2.77774786920851	0.0214105666569689	2.77774786920851	0.0202341738158073	2.77774786920851	0.0212321234508399	2.77774786920851	0.0311884549888962	2.77774786920851	0.0138415398367229	2.8655183837823	0.0530998399566127	2.73077679912936	-2.40712817008652E-8	2.7777478692085	1.00827944657129			2.73077679912936	0.906980996486049
2.78593765445335	0.0405067621978241	2.78593765445335	0.0117656768934038	2.78593765445335	0.0261614460018659	2.78593765445335	0.0214045882920444	2.78593765445335	0.0202294617232439	2.78593765445335	0.0212238375061254	2.78593765445335	0.0311772363397532	2.78593765445335	0.0138332689602504	2.87370816902714	0.0531000384129756	2.73954879486412	-2.330520941546E-8	2.78593765445334	1.00828169215533			2.73954879486412	0.906980986785034
2.79412743969819	0.0406328415863193	2.79412743969819	0.0118046063700259	2.79412743969819	0.0261930261636758	2.79412743969819	0.0214184051315759	2.79412743969819	0.0202417968302825	2.79412743969819	0.0212298414628891	2.79412743969819	0.0311861347005915	2.79412743969819	0.0138381860768067	2.88189795427198	0.0530995419833538	2.74832079059888	-2.27883053280267E-8	2.79412743969818	1.00827811675677			2.74832079059888	0.906980975648365
2.80231722494303	0.0404828942516184	2.80231722494303	0.011781794334855	2.80231722494303	0.0261958177537948	2.80231722494303	0.0214343379545902	2.80231722494303	0.0202473332112984	2.80231722494303	0.02123845574758	2.80231722494303	0.0311902567272549	2.80231722494303	0.0138454193436758	2.89008773951682	0.0530994410658115	2.75709278633364	-2.30934873738706E-8	2.80231722494301	1.00827836901343			2.75709278633364	0.906980973974454
2.81050701018787	0.040456804481654	2.81050701018787	0.0117631694140171	2.81050701018787	0.0261684598811349	2.81050701018787	0.0214156059884201	2.81050701018787	0.0202374480137457	2.81050701018787	0.0212222514719863	2.81050701018787	0.0311751544181169	2.81050701018787	0.0138443244202743	2.89827752476166	0.0530967619049123	2.7658647820684	-2.38103558683123E-8	2.81050701018785	1.00827856396755			2.7658647820684	0.906980986209538
2.81869679543271	0.0404378126506213	2.81869679543271	0.0117626479512374	2.81869679543271	0.026157132900568	2.81869679543271	0.0214178249278648	2.81869679543271	0.0202355477904176	2.81869679543271	0.021221886985012	2.81869679543271	0.0311753848245201	2.81869679543271	0.0138412272035013	2.9064673100065	0.0530973560540364	2.77463677780316	-2.45897314135039E-8	2.81869679543269	1.00827664085015			2.77463677780316	0.906980998692834
2.82688658067755	0.0404295103974053	2.82688658067755	0.0117662733625265	2.82688658067755	0.0261718018034358	2.82688658067755	0.0214273839344453	2.82688658067755	0.0202411504620317	2.82688658067755	0.0212375455736668	2.82688658067755	0.0311936249639426	2.82688658067755	0.0138460612972618	2.91465709525134	0.0530965622285848	2.78340877353793	-2.45699918341185E-8	2.82688658067753	1.00827429417024			2.78340877353793	0.90698099130153
2.83507636592239	0.0405328303611453	2.83507636592239	0.0117930352299144	2.83507636592239	0.0262355703040582	2.83507636592239	0.0214615457723228	2.83507636592239	0.0202696949603219	2.83507636592239	0.0212662692143953	2.83507636592239	0.0312326052978487	2.83507636592239	0.0138562199719142	2.92284688049618	0.053096164044555	2.79218076927269	-2.3828953153066E-8	2.83507636592237	1.00827780365517			2.79218076927269	0.906980980938116
2.84326615116723	0.0411157352355514	2.84326615116723	0.0119034676346866	2.84326615116723	0.0265090246295991	2.84326615116723	0.0215184748670863	2.84326615116723	0.0202954329202419	2.84326615116723	0.0212876588865866	2.84326615116723	0.0312691442584906	2.84326615116723	0.013869787313092	2.93103666574102	0.0531003363113433	2.80095276500745	-2.29662412424443E-8	2.84326615116721	1.00828147518814			2.80095276500745	0.90698096140156
2.85145593641207	0.0405826752323269	2.85145593641207	0.0118309933626054	2.85145593641207	0.0263164897479917	2.85145593641207	0.0214607327536136	2.85145593641207	0.0202621434602379	2.85145593641207	0.0212443688330293	2.85145593641207	0.0312065167722912	2.85145593641207	0.0138621566116715	2.93922645098586	0.0530994432577102	2.80972476074221	-2.26876567757892E-8	2.85145593641205	1.00827552546023			2.80972476074221	0.906980963452599
2.85964572165691	0.040466716781761	2.85964572165691	0.0117720006178478	2.85964572165691	0.0261812970366382	2.85964572165691	0.0214244672260913	2.85964572165691	0.0202413591122633	2.85964572165691	0.021226876366039	2.85964572165691	0.0311794277383488	2.85964572165691	0.0138450296811946	2.9474162362307	0.0530931836639586	2.81849675647697	-2.28304378978942E-8	2.85964572165689	1.00826747438836			2.81849675647697	0.906980961768315
2.86783550690175	0.0404235561004817	2.86783550690175	0.0117615354806882	2.86783550690175	0.0261642622847799	2.86783550690175	0.0214180515206187	2.86783550690175	0.0202350563146111	2.86783550690175	0.0212251875634509	2.86783550690175	0.0311782694235698	2.86783550690175	0.013841761111814	2.95560602147554	0.0530920918821031	2.82726875221173	-2.28291552685776E-8	2.86783550690173	1.0082629685807			2.82726875221173	0.90698095625267
2.87602529214659	0.0404331319333078	2.87602529214659	0.0117664025700627	2.87602529214659	0.0261803224987876	2.87602529214659	0.0214342409808947	2.87602529214659	0.0202450332534914	2.87602529214659	0.021236654127462	2.87602529214659	0.0311907150592277	2.87602529214659	0.0138476799938386	2.96379580672038	0.0530915939581703	2.8360407479465	-2.2992566890413E-8	2.87602529214657	1.00826377924658			2.8360407479465	0.906980938029883
2.88421507739143	0.0404439545689543	2.88421507739143	0.0117726169910355	2.88421507739143	0.0261891205454275	2.88421507739143	0.0214382520253182	2.88421507739143	0.0202581758753227	2.88421507739143	0.0212352193909077	2.88421507739143	0.0311915327491341	2.88421507739143	0.013846135320437	2.97198559196521	0.0530906008135918	2.84481274368126	-2.35563541015492E-8	2.88421507739141	1.00826494454281			2.84481274368126	0.906980925400092
2.89240486263627	0.0404058391330134	2.89240486263627	0.0117646550848285	2.89240486263627	0.0261657796846068	2.89240486263627	0.0214090839282694	2.89240486263627	0.0202333483122277	2.89240486263627	0.0212188547923999	2.89240486263627	0.0311706122856925	2.89240486263627	0.0138333937270202	2.98017537721005	0.0530928830617652	2.85358473941602	-2.39748961734459E-8	2.89240486263625	1.00826829486982			2.85358473941602	0.906980921325865
2.90059464788111	0.0404159797342154	2.90059464788111	0.0117644985874119	2.90059464788111	0.0261668383691349	2.90059464788111	0.0214099103367614	2.90059464788111	0.0202362676759522	2.90059464788111	0.0212226088839648	2.90059464788111	0.0311739356342425	2.90059464788111	0.0138343356382134	2.98836516245489	0.0530935806146732	2.86235673515078	-2.30660549016967E-8	2.90059464788109	1.00826631759275			2.86235673515078	0.906980902871013
2.90878443312594	0.0404217803403124	2.90878443312594	0.0117628890351991	2.90878443312594	0.0261780330235114	2.90878443312594	0.0214262824715448	2.90878443312594	0.0202535219489921	2.90878443312594	0.0212352993334703	2.90878443312594	0.0311866170395504	2.90878443312594	0.0138418025971309	2.99655494769973	0.0530940755239872	2.87112873088554	-2.17819829977581E-8	2.90878443312593	1.00825573985836			2.87112873088554	0.906980884287491
2.91697421837078	0.040418343465487	2.91697421837078	0.0117548574749268	2.91697421837078	0.0261626273534483	2.91697421837078	0.0214141773817854	2.91697421837078	0.0202422969441536	2.91697421837078	0.0212297335628813	2.91697421837078	0.031178955765119	2.91697421837078	0.013833219987919	3.00474473294457	0.0530908009939994	2.8799007266203	-2.19240239177218E-8	2.91697421837077	1.00825488060987			2.8799007266203	0.906980877312921
2.92516400361562	0.0404539261671162	2.92516400361562	0.011760297495114	2.92516400361562	0.0261640964049962	2.92516400361562	0.0214142741109348	2.92516400361562	0.0202407440079453	2.92516400361562	0.0212312093127404	2.92516400361562	0.0311811435311306	2.92516400361562	0.0138351915038344	3.01293451818941	0.053090699378209	2.88867272235507	-2.23426280611255E-8	2.92516400361561	1.00825783791814			2.88867272235507	0.906980871233471
2.93335378886046	0.0404392619762815	2.93335378886046	0.0117695704844083	2.93335378886046	0.0261663188518213	2.93335378886046	0.0214150733768193	2.93335378886046	0.0202418743497848	2.93335378886046	0.0212270082517221	2.93335378886046	0.0311819863461547	2.93335378886046	0.0138350104996264	3.02112430343425	0.053089607868213	2.89744471808983	-2.28402745516197E-8	2.93335378886044	1.00826449527332			2.89744471808983	0.906980878669533
2.9415435741053	0.0403836450678337	2.9415435741053	0.0117557060306445	2.9415435741053	0.0261450040397793	2.9415435741053	0.0214079532545509	2.9415435741053	0.0202356360361957	2.9415435741053	0.0212152076606787	2.9415435741053	0.0311730944695911	2.9415435741053	0.0138289434438033	3.02931408867909	0.0530869250073039	2.90621671382459	-2.3360597222429E-8	2.94154357410528	1.00827060967233			2.90621671382459	0.906980882278507
2.94973335935014	0.0403844014739226	2.94973335935014	0.011754192492519	2.94973335935014	0.0261439683436309	2.94973335935014	0.021406305241803	2.94973335935014	0.0202330999576873	2.94973335935014	0.0212179566352582	2.94973335935014	0.0311731173493595	2.94973335935014	0.0138354711212585	3.03750387392393	0.0530884162719387	2.91498870955935	-2.35711270952799E-8	2.94973335935012	1.00827556200134			2.91498870955935	0.906980880413959
2.95792314459498	0.0404111200495859	2.95792314459498	0.0117583493960674	2.95792314459498	0.026156631271851	2.95792314459498	0.0214195583003085	2.95792314459498	0.0202355790250062	2.95792314459498	0.0212256590493439	2.95792314459498	0.0311788166860578	2.95792314459498	0.0138411180047954	3.04569365916877	0.0530922861710153	2.92376070529411	-2.30494976867235E-8	2.95792314459496	1.00827168455877			2.92376070529411	0.906980856675539
2.96611292983982	0.0405778886670088	2.96611292983982	0.0117963111016504	2.96611292983982	0.0262168215093026	2.96611292983982	0.0214465739443685	2.96611292983982	0.0202593407020411	2.96611292983982	0.0212473335881941	2.96611292983982	0.031197954363163	2.96611292983982	0.0138492041311182	3.05388344441361	0.0530935806859831	2.93253270102887	-2.15318005285694E-8	2.9661129298398	1.00827217330229			2.93253270102887	0.906980837133416
2.97430271508466	0.040654498005701	2.97430271508466	0.0118027974790625	2.97430271508466	0.0262504563971678	2.97430271508466	0.0214619092134711	2.97430271508466	0.0202756648783592	2.97430271508466	0.0212642624066173	2.97430271508466	0.0312164785666688	2.97430271508466	0.0138494813920605	3.06207322965845	0.0530894131023622	2.94130469676364	-2.06089784821188E-8	2.97430271508464	1.00828228929613			2.94130469676364	0.906980825975802
2.9824925003295	0.0405048012493825	2.9824925003295	0.0117650673481279	2.9824925003295	0.0261896477685259	2.9824925003295	0.0214221458009445	2.9824925003295	0.0202428332266516	2.9824925003295	0.0212429795229144	2.9824925003295	0.0311884785803219	2.9824925003295	0.0138406140685886	3.07026301490329	0.0530843432727803	2.9500766924984	-2.0939890394222E-8	2.98249250032948	1.00828491047224			2.9500766924984	0.906980815070223
2.99068228557434	0.0404011399527398	2.99068228557434	0.0117599352765335	2.99068228557434	0.0261672845770201	2.99068228557434	0.0214116769663384	2.99068228557434	0.0202334141496344	2.99068228557434	0.0212297119576845	2.99068228557434	0.0311757068669502	2.99068228557434	0.0138378624588844	3.07845280014813	0.0530805656377993	2.95884868823316	-2.1104574760827E-8	2.99068228557432	1.00829038667823			2.95884868823316	0.906980793099328
2.99887207081918	0.040400256083994	2.99887207081918	0.0117578457785361	2.99887207081918	0.0261579398663063	2.99887207081918	0.0214071135547964	2.99887207081918	0.0202333019185032	2.99887207081918	0.0212224010085692	2.99887207081918	0.0311733953295886	2.99887207081918	0.0138396193036488	3.08664258539297	0.0530805656377993	2.96762068396792	-2.1211108827424E-8	2.99887207081916	1.00829708009752			2.96762068396792	0.906980769572963
3.00706185606402	0.0403966476839892	3.00706185606402	0.0117557601567099	3.00706185606402	0.0261570112509529	3.00706185606402	0.0214105875924933	3.00706185606402	0.0202347988321664	3.00706185606402	0.02122444210741	3.00706185606402	0.031173631249892	3.00706185606402	0.0138423795310293	3.09483237063781	0.0530768900483092	2.97639267970268	-2.16618266012811E-8	3.007061856064	1.00829905235856			2.97639267970268	0.906980747356421
3.01525164130886	0.0404024392130327	3.01525164130886	0.0117579093523871	3.01525164130886	0.0261631841080837	3.01525164130886	0.0214184080109592	3.01525164130886	0.0202382160359899	3.01525164130886	0.0212320432609873	3.01525164130886	0.0311759524494258	3.01525164130886	0.0138402373758942	3.10302215588265	0.0530730187474833	2.98516467543744	-2.18895986556735E-8	3.01525164130884	1.00830017804884			2.98516467543744	0.906980723357126
3.0234414265537	0.0404206715034637	3.0234414265537	0.0117622311577723	3.0234414265537	0.0261766590641129	3.0234414265537	0.0214270550703567	3.0234414265537	0.0202448867957479	3.0234414265537	0.0212421743069222	3.0234414265537	0.0311883201410028	3.0234414265537	0.0138437864418386	3.11121194112749	0.0530787739820074	2.99393667117221	-2.11476661084271E-8	3.02344142655368	1.00829668331813			2.99393667117221	0.906980692283782
3.03163121179854	0.0404424949515706	3.03163121179854	0.0117588842463695	3.03163121179854	0.0261672150338608	3.03163121179854	0.0214153511875458	3.03163121179854	0.0202379129852762	3.03163121179854	0.0212308561671333	3.03163121179854	0.0311871323748893	3.03163121179854	0.0138442356816306	3.11940172637233	0.0530810619164327	3.00270866690697	-2.00081156525782E-8	3.03163121179852	1.00829104113729			3.00270866690697	0.906980678705723
3.03982099704338	0.0404575522305176	3.03982099704338	0.0117608077298196	3.03982099704338	0.0261546866028436	3.03982099704338	0.0214090871090303	3.03982099704338	0.0202324182034436	3.03982099704338	0.0212238777206875	3.03982099704338	0.0311804288478774	3.03982099704338	0.0138419279611338	3.12759151161717	0.0530787796682594	3.01148066264173	-1.97110434379314E-8	3.03982099704336	1.00828561129903			3.01148066264173	0.906980665244282
3.04801078228822	0.04074073868387	3.04801078228822	0.0117822070543414	3.04801078228822	0.0261669399538568	3.04801078228822	0.0214175515393412	3.04801078228822	0.0202358228798307	3.04801078228822	0.021231571326696	3.04801078228822	0.0311920281642645	3.04801078228822	0.0138456109707419	3.13578129686201	0.0530780820122608	3.02025265837649	-1.97825067105367E-8	3.0480107822882	1.00828644408529			3.02025265837649	0.906980643327238
3.05620056753306	0.040864357788774	3.05620056753306	0.011775380810229	3.05620056753306	0.0261810686517232	3.05620056753306	0.0214165061706529	3.05620056753306	0.0202391770089871	3.05620056753306	0.0212296465946509	3.05620056753306	0.0311823444319686	3.05620056753306	0.0138424758070847	3.14397108210685	0.0530762945741497	3.02902465411125	-1.99579429093979E-8	3.05620056753304	1.00829239111699			3.02902465411125	0.906980630721578
3.0643903527779	0.0404036954712167	3.0643903527779	0.0117570091482462	3.0643903527779	0.0261511352377822	3.0643903527779	0.0214099891962398	3.0643903527779	0.0202312880582311	3.0643903527779	0.021225272997523	3.0643903527779	0.0311726803135575	3.0643903527779	0.0138408610591971	3.15216086735169	0.0530782791377787	3.03779664984601	-2.00816227975462E-8	3.06439035277788	1.00828667246191			3.03779664984601	0.906980608329784
3.07258013802274	0.040396596340125	3.07258013802274	0.0117581450669077	3.07258013802274	0.0261410867626646	3.07258013802274	0.0214117330405144	3.07258013802274	0.0202270340993081	3.07258013802274	0.0212261374731986	3.07258013802274	0.0311767806631446	3.07258013802274	0.0138390356655485	3.16035065259653	0.0530833478559594	3.04656864558078	-2.03582123614666E-8	3.07258013802271	1.00828139118583			3.04656864558078	0.906980590789059
3.08076992326758	0.0406528442171246	3.08076992326758	0.0117715173287609	3.08076992326758	0.0261796500497131	3.08076992326758	0.0214315502973689	3.08076992326758	0.0202411345112779	3.08076992326758	0.0212372721510356	3.08076992326758	0.0311860632004565	3.08076992326758	0.0138425750642315	3.16854043784137	0.0530879123523061	3.05534064131554	-2.0214143678977E-8	3.08076992326755	1.00828561519655			3.05534064131554	0.906980559136202
3.08895970851242	0.0407418295437629	3.08895970851242	0.0117900756683804	3.08895970851242	0.026268206214007	3.08895970851242	0.0214598576236099	3.08895970851242	0.020263604468755	3.08895970851242	0.0212441746783203	3.08895970851242	0.0311978653334121	3.08895970851242	0.0138486936294608	3.1767302230862	0.0530853355129085	3.0641126370503	-1.89167867931419E-8	3.08895970851239	1.00829496435854			3.0641126370503	0.906980525885902
3.09714949375726	0.0403896050032521	3.09714949375726	0.0117609547362867	3.09714949375726	0.0261518757958356	3.09714949375726	0.0214165239719799	3.09714949375726	0.0202362826566065	3.09714949375726	0.0212293337722001	3.09714949375726	0.0311752511593967	3.09714949375726	0.0138353536742288	3.18492000833104	0.0530826520286306	3.07288463278506	-1.8262615101728E-8	3.09714949375723	1.00829365082952			3.07288463278506	0.906980509634057
3.1053392790021	0.0403927270776117	3.1053392790021	0.0117616501478801	3.1053392790021	0.0261478771869426	3.1053392790021	0.0214108844644877	3.1053392790021	0.0202331727951521	3.1053392790021	0.0212244638798074	3.1053392790021	0.0311752009254153	3.1053392790021	0.0138337927538024	3.19310979357588	0.0530826520286306	3.08165662851982	-1.92355300271228E-8	3.10533927900207	1.0082904593646			3.08165662851982	0.906980513096966
3.11352906424693	0.0404067456447334	3.11352906424693	0.0117634073919117	3.11352906424693	0.0261576581860725	3.11352906424693	0.0214108726823769	3.11352906424693	0.0202333285736872	3.11352906424693	0.0212223071555934	3.11352906424693	0.0311777764017505	3.11352906424693	0.0138338969225216	3.20129957882072	0.053078876849056	3.09042862425458	-2.01233456133283E-8	3.11352906424691	1.00830268839317			3.09042862425458	0.90698051831995
3.12171884949177	0.0403932259824147	3.12171884949177	0.0117613894851112	3.12171884949177	0.0261592307843746	3.12171884949177	0.0214085373678799	3.12171884949177	0.0202361019391389	3.12171884949177	0.0212196417997067	3.12171884949177	0.0311745196263582	3.12171884949177	0.0138312771559188	3.20948936406556	0.0530753046239228	3.09920061998935	-2.02578773644944E-8	3.12171884949175	1.00830640016166			3.09920061998935	0.906980519435659
3.12990863473661	0.0403854986540522	3.12990863473661	0.0117602608770168	3.12990863473661	0.0261504983118052	3.12990863473661	0.0214071020503069	3.12990863473661	0.0202342304495449	3.12990863473661	0.0212183705651889	3.12990863473661	0.0311712923338119	3.12990863473661	0.013833507325994	3.2176791493104	0.053072718154924	3.10797261572411	-2.06894107728741E-8	3.12990863473659	1.00828740828687			3.10797261572411	0.906980534811284
3.13809841998145	0.0403870033781248	3.13809841998145	0.011758121082228	3.13809841998145	0.0261507830739799	3.13809841998145	0.0214115156184003	3.13809841998145	0.0202320392153849	3.13809841998145	0.0212214076668842	3.13809841998145	0.03116608107312	3.13809841998145	0.0138362114796964	3.22586893455524	0.0530724193553994	3.11674461145887	-2.106609116636E-8	3.13809841998143	1.00828587089706			3.11674461145887	0.906980540188995
3.14628820522629	0.0404057257836971	3.14628820522629	0.0117628971925348	3.14628820522629	0.0261598396945922	3.14628820522629	0.0214231018622051	3.14628820522629	0.0202375263467301	3.14628820522629	0.0212294771119648	3.14628820522629	0.0311783778325997	3.14628820522629	0.0138394481376933	3.23405871980008	0.0530745031472098	3.12551660719363	-2.04231413952216E-8	3.14628820522627	1.00830383554358			3.12551660719363	0.906980541043946
3.15447799047113	0.0404240612789569	3.15447799047113	0.0117694317013365	3.15447799047113	0.0261574469021623	3.15447799047113	0.0214259989915471	3.15447799047113	0.0202400341301366	3.15447799047113	0.021233801345177	3.15447799047113	0.0311905587796848	3.15447799047113	0.0138442729851626	3.24224850504492	0.0530760945099051	3.13428860292839	-2.00047999014299E-8	3.15447799047111	1.00830265309674			3.13428860292839	0.906980571489745
3.16266777571597	0.0404113357331867	3.16266777571597	0.0117635554604903	3.16266777571597	0.0261544754432035	3.16266777571597	0.0214218430843051	3.16266777571597	0.020241704677878	3.16266777571597	0.0212252935067934	3.16266777571597	0.0311761257980242	3.16266777571597	0.0138410357634776	3.25043829028976	0.0530754995294625	3.14306059866315	-2.01877132635144E-8	3.16266777571595	1.00828950001405			3.14306059866315	0.90698059366518
3.17085756096081	0.0404515630999975	3.17085756096081	0.0117740840298254	3.17085756096081	0.0262333486359634	3.17085756096081	0.0214533350749447	3.17085756096081	0.0202645660242798	3.17085756096081	0.0212475531388231	3.17085756096081	0.0312194595715696	3.17085756096081	0.0138479433575918	3.2586280755346	0.0530768887240028	3.15183259439792	-2.09725903070215E-8	3.17085756096079	1.00828557205042			3.15183259439792	0.906980619796957
3.17904734620565	0.0404377874081865	3.17904734620565	0.0117682051905995	3.17904734620565	0.0262220626276006	3.17904734620565	0.0214416928126686	3.17904734620565	0.0202527539161841	3.17904734620565	0.0212459201441226	3.17904734620565	0.0312161901428831	3.17904734620565	0.0138451998063208	3.26681786077944	0.0530776844024772	3.16060459013268	-2.24533779708183E-8	3.17904734620563	1.00829363888924			3.16060459013268	0.906980662354897
3.18723713145049	0.0404044120609455	3.18723713145049	0.0117520437221984	3.18723713145049	0.0261452278645807	3.18723713145049	0.0214050297614547	3.18723713145049	0.0202239494782403	3.18723713145049	0.0212206320954074	3.18723713145049	0.031172708316889	3.18723713145049	0.0138345324370376	3.27500764602428	0.0530774859461143	3.16937658586744	-2.28735847935942E-8	3.18723713145047	1.00830195692123			3.16937658586744	0.906980696698878
3.19542691669533	0.040398157538144	3.19542691669533	0.0117557263732035	3.19542691669533	0.0261482023693906	3.19542691669533	0.0214079873478854	3.19542691669533	0.0202297193163164	3.19542691669533	0.0212271771385203	3.19542691669533	0.0311729209635226	3.19542691669533	0.0138366287724032	3.28319743126912	0.0530752013500907	3.1781485816022	-2.28434968552067E-8	3.19542691669531	1.00829824405012			3.1781485816022	0.906980724905934
3.20361670194017	0.0403882668846646	3.20361670194017	0.0117591985865398	3.20361670194017	0.0261553089449266	3.20361670194017	0.0214149278854211	3.20361670194017	0.0202386399809019	3.20361670194017	0.0212327972662823	3.20361670194017	0.0311713377883656	3.20361670194017	0.0138385043857014	3.29138721651396	0.0530762954802489	3.18692057733696	-2.3047376629709E-8	3.20361670194014	1.00829203392637			3.18692057733696	0.906980752898705
3.21180648718501	0.0403887798731393	3.21180648718501	0.0117603419291866	3.21180648718501	0.0261523179228938	3.21180648718501	0.0214135347373176	3.21180648718501	0.0202350498454299	3.21180648718501	0.0212293161343205	3.21180648718501	0.0311735076503225	3.21180648718501	0.0138369532353479	3.2995770017588	0.0530804630638698	3.19569257307172	-2.18459021528255E-8	3.21180648718498	1.00829456110652			3.19569257307172	0.906980765645437
3.21999627242985	0.0404031453173336	3.21999627242985	0.0117614056419082	3.21999627242985	0.0261515840769069	3.21999627242985	0.0214119147781184	3.21999627242985	0.0202315007451796	3.21999627242985	0.0212225224046235	3.21999627242985	0.0311747108956829	3.21999627242985	0.0138426946088709	3.30776678700364	0.0530771876177449	3.20446456880649	-2.07191477219042E-8	3.21999627242982	1.00829809829313			3.20446456880649	0.906980775226754
3.22818605767469	0.0404053050293369	3.22818605767469	0.0117631689207726	3.22818605767469	0.0261513200698588	3.22818605767469	0.0214110443575811	3.22818605767469	0.0202306298394217	3.22818605767469	0.0212207726841223	3.22818605767469	0.0311720860440128	3.22818605767469	0.0138428102018087	3.31595657224848	0.0530735161750312	3.21323656454125	-2.10612096340871E-8	3.22818605767466	1.00829797554281			3.21323656454125	0.906980794362621
3.23637584291953	0.0405069265894945	3.23637584291953	0.0117656652595479	3.23637584291953	0.0261505256246596	3.23637584291953	0.0214114734134241	3.23637584291953	0.0202366169903851	3.23637584291953	0.0212220261612409	3.23637584291953	0.0311685237237943	3.23637584291953	0.0138356190465208	3.32414635749332	0.053073809572915	3.22200856027601	-2.21169018141029E-8	3.2363758429195	1.0083003167117			3.22200856027601	0.906980807521133
3.24456562816437	0.0404575725276323	3.24456562816437	0.0117608009681882	3.24456562816437	0.0261480558873437	3.24456562816437	0.0214133591820976	3.24456562816437	0.0202383970952786	3.24456562816437	0.0212231978719996	3.24456562816437	0.0311698960896554	3.24456562816437	0.013838230136678	3.33233614273816	0.0530729152657723	3.23078055601077	-2.28702832644767E-8	3.24456562816434	1.00829932590282			3.23078055601077	0.906980801845915
3.25275541340921	0.040372988964596	3.25275541340921	0.011753339597901	3.25275541340921	0.026143411693596	3.25275541340921	0.0214084354058206	3.25275541340921	0.0202328676583136	3.25275541340921	0.0212197026323663	3.25275541340921	0.0311680595251174	3.25275541340921	0.0138329139799203	3.340525927983	0.0530721214403207	3.23955255174553	-2.292203087096E-8	3.25275541340918	1.0082952174331			3.23955255174553	0.906980805082556
3.26094519865405	0.0403836713196468	3.26094519865405	0.011757522958423	3.26094519865405	0.0261500843349908	3.26094519865405	0.0214119133572138	3.26094519865405	0.0202254515105636	3.26094519865405	0.0212174603417363	3.26094519865405	0.0311706125918524	3.26094519865405	0.0138328098482876	3.34871571322784	0.0530714253399474	3.2483245474803	-2.27193344529371E-8	3.26094519865402	1.00829843770388			3.2483245474803	0.906980795981
3.26913498389889	0.0403971121793479	3.26913498389889	0.0117593944008407	3.26913498389889	0.026147344738595	3.26913498389889	0.0214104366100787	3.26913498389889	0.0202243654057297	3.26913498389889	0.0212199467248177	3.26913498389889	0.0311698549407879	3.26913498389889	0.0138354571074729	3.35690549847268	0.0530731163071928	3.25709654321506	-2.20828165768948E-8	3.26913498389886	1.00830366244372			3.25709654321506	0.906980777722591
3.27732476914373	0.0403884278906163	3.27732476914373	0.0117508763784454	3.27732476914373	0.0261432770569976	3.27732476914373	0.0214066439183433	3.27732476914373	0.0202315630206794	3.27732476914373	0.0212198357756189	3.27732476914373	0.0311645231329043	3.27732476914373	0.0138343574001928	3.36509528371752	0.0530761923808178	3.26586853894982	-2.09765449000625E-8	3.2773247691437	1.00829982835506			3.26586853894982	0.906980772092478
3.28551455438857	0.0403926456496093	3.28551455438857	0.0117510318995633	3.28551455438857	0.026152229257832	3.28551455438857	0.0214059138987894	3.28551455438857	0.0202297947560172	3.28551455438857	0.0212216387181015	3.28551455438857	0.0311686834182686	3.28551455438857	0.0138402357313304	3.37328506896236	0.0530732133205398	3.27464053468458	-2.04181486194933E-8	3.28551455438854	1.00830702055029			3.27464053468458	0.906980770949068
3.29370433963341	0.0404500769755181	3.29370433963341	0.011764771828813	3.29370433963341	0.0261669059624291	3.29370433963341	0.0214114128919417	3.29370433963341	0.0202355133413122	3.29370433963341	0.0212262584584758	3.29370433963341	0.031177481250105	3.29370433963341	0.013843700161135	3.38147485420719	0.053071923354181	3.28341253041934	-2.12222078328583E-8	3.29370433963338	1.00831202435292			3.28341253041934	0.906980777311641
3.30189412487825	0.0404228733576673	3.30189412487825	0.011761491494115	3.30189412487825	0.0261520274109477	3.30189412487825	0.0214090088867312	3.30189412487825	0.020232778945929	3.30189412487825	0.0212211581501181	3.30189412487825	0.0311749754701047	3.30189412487825	0.0138362297469127	3.38966463945203	0.0530718226913084	3.2921845261541	-2.22435609509223E-8	3.30189412487822	1.00830336351611			3.2921845261541	0.906980775895415
3.31008391012308	0.0404141402205406	3.31008391012308	0.0117613140731119	3.31008391012308	0.026157451012396	3.31008391012308	0.0214144398566805	3.31008391012308	0.0202327112445164	3.31008391012308	0.0212227384395389	3.31008391012308	0.0311735197549959	3.31008391012308	0.0138363279794449	3.39785442469687	0.0530694374694916	3.30095652188887	-2.25066156287655E-8	3.31008391012306	1.00830353735292			3.30095652188887	0.906980770173221
3.31827369536792	0.0404129277708895	3.31827369536792	0.011757505428196	3.31827369536792	0.0261601057693956	3.31827369536792	0.0214179257432351	3.31827369536792	0.020240704832684	3.31827369536792	0.021228477599342	3.31827369536792	0.0311745736716839	3.31827369536792	0.0138385609552125	3.40604420994171	0.0530680482749513	3.30972851762363	-2.29559371717741E-8	3.3182736953679	1.00830810792962			3.30972851762363	0.906980778388218
3.32646348061276	0.0404096474211468	3.32646348061276	0.0117580044039226	3.32646348061276	0.026157536156606	3.32646348061276	0.0214136481704776	3.32646348061276	0.0202353288188615	3.32646348061276	0.0212250266081427	3.32646348061276	0.0311735451201719	3.32646348061276	0.0138374143643122	3.41423399518655	0.0530694382521083	3.31850051335839	-2.29017379536107E-8	3.32646348061274	1.00830582642105			3.31850051335839	0.906980776111731
3.3346532658576	0.0404310440250988	3.3346532658576	0.0117664728779077	3.3346532658576	0.0261762878397351	3.3346532658576	0.0214250339782804	3.3346532658576	0.0202386362034901	3.3346532658576	0.0212337746634533	3.3346532658576	0.0311819685393188	3.3346532658576	0.0138424769254128	3.42242378043139	0.0530698351648341	3.32727250909315	-2.20855132352063E-8	3.33465326585758	1.00830314761635			3.32727250909315	0.90698077874978
3.34284305110244	0.0404081171676493	3.34284305110244	0.0117608128408843	3.34284305110244	0.0261599638570726	3.34284305110244	0.0214169532625986	3.34284305110244	0.0202364864470896	3.34284305110244	0.0212346007648088	3.34284305110244	0.0311856499451085	3.34284305110244	0.0138406619460907	3.43061356567623	0.0530747020283109	3.33604450482791	-2.13421354612196E-8	3.34284305110241	1.00830393220641			3.33604450482791	0.90698078691714
3.35103283634728	0.0403993708874424	3.35103283634728	0.0117583369357769	3.35103283634728	0.0261487967653518	3.35103283634728	0.0214104630831975	3.35103283634728	0.0202308237065636	3.35103283634728	0.0212317454851776	3.35103283634728	0.0311812556589202	3.35103283634728	0.0138376941746321	3.43880335092107	0.0530743050037029	3.34481650056267	-2.16349945709408E-8	3.35103283634725	1.00829479254292			3.34481650056267	0.9069808115775
3.35922262159212	0.0403991497542711	3.35922262159212	0.011755973649095	3.35922262159212	0.0261517632682651	3.35922262159212	0.0214094183070232	3.35922262159212	0.0202302735296492	3.35922262159212	0.0212313601288375	3.35922262159212	0.0311755946637367	3.35922262159212	0.0138385179870309	3.44699313616591	0.0530707327891707	3.35358849629744	-2.25681387712089E-8	3.35922262159209	1.00829028694832			3.35358849629744	0.906980821763297
3.36741240683696	0.0405149395345524	3.36741240683696	0.0117617424439863	3.36741240683696	0.0261618205020342	3.36741240683696	0.0214098466409367	3.36741240683696	0.0202338938602394	3.36741240683696	0.0212407018446664	3.36741240683696	0.0311971406359213	3.36741240683696	0.0138460489311678	3.45518292141075	0.0530740082444373	3.3623604920322	-2.26387295371312E-8	3.36741240683693	1.0082921699927			3.3623604920322	0.906980820459493
3.3756021920818	0.0413930062211108	3.3756021920818	0.011850550992845	3.3756021920818	0.0262863050001942	3.3756021920818	0.0214731134208327	3.3756021920818	0.020273696663067	3.3756021920818	0.0212897922126042	3.3756021920818	0.0313203668662897	3.3756021920818	0.0138805156319809	3.46337270665559	0.0530709324905648	3.37113248776696	-2.21966614324168E-8	3.37560219208177	1.00828862498685			3.37113248776696	0.906980811674266
3.38379197732664	0.0490922136309236	3.38379197732664	0.0126137319442917	3.38379197732664	0.0277386344653408	3.38379197732664	0.0217487062332214	3.38379197732664	0.0203920377188094	3.38379197732664	0.0213719059293075	3.38379197732664	0.0314663132776119	3.38379197732664	0.0139402279116941	3.47156249190043	0.0530664599425204	3.37990448350172	-2.19912616707135E-8	3.38379197732661	1.00829090375107			3.37990448350172	0.906980793522696
3.39198176257148	0.0437841848147575	3.39198176257148	0.0122727260660001	3.39198176257148	0.0270994104965682	3.39198176257148	0.0216154975513847	3.39198176257148	0.0203238721992271	3.39198176257148	0.0212866184019936	3.39198176257148	0.0312713766996745	3.39198176257148	0.0138837742717007	3.47975227714527	0.0530684448937192	3.38867647923648	-2.20303553790323E-8	3.39198176257145	1.00830081081832			3.38867647923648	0.906980787604559
3.40017154781632	0.0404047804158557	3.40017154781632	0.0117607243987216	3.40017154781632	0.026163433833842	3.40017154781632	0.0214169187187027	3.40017154781632	0.0202436053105019	3.40017154781632	0.0212395950474757	3.40017154781632	0.0311866380797856	3.40017154781632	0.0138458867808327	3.48794206239011	0.0530691394909894	3.39744847497124	-2.10348550439053E-8	3.40017154781629	1.0083060745662			3.39744847497124	0.906980763853571
3.40836133306116	0.0404059055500033	3.40836133306116	0.0117614153052685	3.40836133306116	0.0261581969555315	3.40836133306116	0.0214122186145899	3.40836133306116	0.0202401718927324	3.40836133306116	0.0212315757400756	3.40836133306116	0.031178774262328	3.40836133306116	0.0138425320719561	3.49613184763495	0.053068544160758	3.40622047070601	-2.031376450594E-8	3.40836133306113	1.00830086090805			3.40622047070601	0.906980758457152
3.416551118306	0.040474877349446	3.416551118306	0.0117708611340144	3.416551118306	0.026168007355714	3.416551118306	0.0214191522676608	3.416551118306	0.0202415961285954	3.416551118306	0.0212293137108152	3.416551118306	0.0311792320185166	3.416551118306	0.0138477902060308	3.50432163287979	0.0530703334104397	3.41499246644077	-2.11430010782582E-8	3.41655111830597	1.00829577061605			3.41499246644077	0.906980749050259
3.42474090355084	0.0405552749412063	3.42474090355084	0.0117878652116173	3.42474090355084	0.026189150080386	3.42474090355084	0.0214323394934568	3.42474090355084	0.0202465987144473	3.42474090355084	0.0212320607180945	3.42474090355084	0.0311836564984983	3.42474090355084	0.0138480837101535	3.51251141812463	0.0530720202895243	3.42376446217553	-2.21179382065357E-8	3.42474090355081	1.00829615330852			3.42376446217553	0.906980746046051
3.43293068879568	0.0405377512395887	3.43293068879568	0.0117893150246478	3.43293068879568	0.0261925953837043	3.43293068879568	0.0214326957758294	3.43293068879568	0.020246619081254	3.43293068879568	0.0212274601751288	3.43293068879568	0.0311866051163049	3.43293068879568	0.0138448505641033	3.52070120336947	0.0530717231689508	3.43253645791029	-2.22487331919344E-8	3.43293068879565	1.00829038394093			3.43253645791029	0.906980740218099
3.44112047404052	0.0404948473710491	3.44112047404052	0.0117725427196201	3.44112047404052	0.0261680050991776	3.44112047404052	0.0214187709400144	3.44112047404052	0.0202363771993766	3.44112047404052	0.0212259545059805	3.44112047404052	0.0311933317994519	3.44112047404052	0.0138452758316931	3.52889098861431	0.0530707308871362	3.44130845364505	-2.20135152862898E-8	3.44112047404049	1.00828730800144			3.44130845364505	0.906980740455803
3.44931025928536	0.040896860508628	3.44931025928536	0.0117969272983239	3.44931025928536	0.0261948891514916	3.44931025928536	0.0214241680701337	3.44931025928536	0.0202444203053924	3.44931025928536	0.0212336756957855	3.44931025928536	0.0312036869055369	3.44931025928536	0.0138500403147545	3.53708077385915	0.0530693393031234	3.45008044937981	-2.20100395700403E-8	3.44931025928533	1.00828716007196			3.45008044937981	0.906980740039285
3.4575000445302	0.0409628804805823	3.4575000445302	0.0117954538799791	3.4575000445302	0.0262064274047933	3.4575000445302	0.0214211802092556	3.4575000445302	0.0202423126313078	3.4575000445302	0.0212314605870999	3.4575000445302	0.0311801389639491	3.4575000445302	0.0138447825573706	3.54527055910399	0.0530624845743111	3.45885244511458	-2.19619781802045E-8	3.45750004453017	1.008294411057			3.45885244511458	0.906980739043482
3.46568982977504	0.0404232211025844	3.46568982977504	0.0117611529611498	3.46568982977504	0.0261739808427813	3.46568982977504	0.0214186316788215	3.46568982977504	0.0202421281410789	3.46568982977504	0.0212333083273928	3.46568982977504	0.0311744487546319	3.46568982977504	0.0138410874040127	3.55346034434883	0.0530645683661215	3.46762444084934	-2.14164094853708E-8	3.46568982977501	1.00829405002188			3.46762444084934	0.906980751659365
3.47387961501988	0.0403956539880521	3.47387961501988	0.0117621252130903	3.47387961501988	0.0261550478427699	3.47387961501988	0.0214173796417749	3.47387961501988	0.0202428578272243	3.47387961501988	0.0212257322992992	3.47387961501988	0.0311741918337498	3.47387961501988	0.0138464314123153	3.56165012959367	0.0530700343819435	3.4763964365841	-2.16408854732353E-8	3.47387961501985	1.00828623463646			3.4763964365841	0.906980777307802
3.48206940026472	0.0403906911199355	3.48206940026472	0.0117531631555206	3.48206940026472	0.026145694974529	3.48206940026472	0.0214090179186825	3.48206940026472	0.0202371892101286	3.48206940026472	0.0212180300713332	3.48206940026472	0.0311734641424895	3.48206940026472	0.0138418645516865	3.56983991483851	0.0530732096837499	3.48516843231886	-2.2531068109108E-8	3.48206940026468	1.00828616243607			3.48516843231886	0.906980793517647
3.49025918550956	0.0403943608706786	3.49025918550956	0.0117502188110723	3.49025918550956	0.0261455321638566	3.49025918550956	0.0214076539184755	3.49025918550956	0.0202342355188874	3.49025918550956	0.0212201868728419	3.49025918550956	0.0311725890740192	3.49025918550956	0.0138358425931399	3.57802970008335	0.0530748025192599	3.49394042805362	-2.25649814535778E-8	3.49025918550952	1.00828895892966			3.49394042805362	0.906980793585314
3.4984489707544	0.0403986348517563	3.4984489707544	0.0117531134603795	3.4984489707544	0.026151152385394	3.4984489707544	0.0214124297396297	3.4984489707544	0.0202349333907979	3.4984489707544	0.021225178438672	3.4984489707544	0.0311723140320454	3.4984489707544	0.0138359755497878	3.58621948532818	0.0530704309198477	3.50271242378838	-2.23808099746502E-8	3.49844897075436	1.00829478239703			3.50271242378838	0.906980797211354
3.50663875599924	0.040635060039911	3.50663875599924	0.0118000881145183	3.50663875599924	0.0262137776754677	3.50663875599924	0.0214430769405489	3.50663875599924	0.0202542065739866	3.50663875599924	0.0212395602610385	3.50663875599924	0.0311888317494235	3.50663875599924	0.013846131486265	3.59440927057302	0.0530680494434929	3.51148441952315	-2.20271126108145E-8	3.5066387559992	1.00830190903276			3.51148441952315	0.906980794945282
3.51482854124407	0.0405422181163002	3.51482854124407	0.0118060087924056	3.51482854124407	0.0262688293212257	3.51482854124407	0.0214682308310407	3.51482854124407	0.0202646074736655	3.51482854124407	0.0212471503883108	3.51482854124407	0.031195316662838	3.51482854124407	0.0138436554907607	3.60259905581786	0.0530688420166612	3.52025641525791	-2.17512072510702E-8	3.51482854124404	1.00830923088816			3.52025641525791	0.906980790308092
3.52301832648891	0.0403963660494233	3.52301832648891	0.0117595892829654	3.52301832648891	0.0261601059436553	3.52301832648891	0.0214215539531582	3.52301832648891	0.0202388359068609	3.52301832648891	0.0212283130013486	3.52301832648891	0.0311787527405344	3.52301832648891	0.0138352630288614	3.6107888410627	0.0530681457772375	3.52902841099267	-2.11106514398689E-8	3.52301832648888	1.00830865874322			3.52902841099267	0.906980769782547
3.53120811173375	0.0403954551271982	3.53120811173375	0.011753056863381	3.53120811173375	0.0261569338315269	3.53120811173375	0.0214127740966484	3.53120811173375	0.0202325281715283	3.53120811173375	0.0212224454446519	3.53120811173375	0.0311732755681874	3.53120811173375	0.0138374140856957	3.61897862630754	0.0530668558108787	3.53780040672743	-2.07594987772238E-8	3.53120811173372	1.00830590051407			3.53780040672743	0.906980771191043
3.53939789697859	0.0403966071790102	3.53939789697859	0.0117527772441378	3.53939789697859	0.0261541229661553	3.53939789697859	0.021408586942959	3.53939789697859	0.0202307071995935	3.53939789697859	0.0212206807528972	3.53939789697859	0.0311735999894952	3.53939789697859	0.0138384046685243	3.62716841155238	0.0530685440102505	3.54657240246219	-2.09640523961042E-8	3.53939789697856	1.00829705576321			3.54657240246219	0.906980750469437
3.54758768222343	0.0403988933886024	3.54758768222343	0.0117537210765549	3.54758768222343	0.0261499681772976	3.54758768222343	0.0214139897601318	3.54758768222343	0.0202305589780163	3.54758768222343	0.0212256438060529	3.54758768222343	0.0311736805690193	3.54758768222343	0.013839020508418	3.63535819679722	0.0530683455538876	3.55534439819695	-2.07977713579468E-8	3.5475876822234	1.0082901312937			3.55534439819695	0.90698072155888
3.55577746746827	0.0404590174888394	3.55577746746827	0.0117583425703332	3.55577746746827	0.0261584348294755	3.55577746746827	0.0214220812536393	3.55577746746827	0.0202336941760001	3.55577746746827	0.0212307095058078	3.55577746746827	0.0311775860899069	3.55577746746827	0.0138424315274071	3.64354798204206	0.0530665574546379	3.56411639393172	-2.1330496682407E-8	3.55577746746824	1.00829404879407			3.56411639393172	0.906980711453968
3.56396725271311	0.0404315059896441	3.56396725271311	0.0117604283596497	3.56396725271311	0.0261514942503316	3.56396725271311	0.0214128867983622	3.56396725271311	0.0202365506381585	3.56396725271311	0.0212266884453845	3.56396725271311	0.0311785143174964	3.56396725271311	0.0138433090317834	3.6517377672869	0.0530667567382561	3.57288838966648	-2.18815008050995E-8	3.56396725271308	1.00829852483542			3.57288838966648	0.906980704212787
3.57215703795795	0.0404232269723538	3.57215703795795	0.0117555980682836	3.57215703795795	0.0261470002916077	3.57215703795795	0.0214095446332755	3.57215703795795	0.0202377688811934	3.57215703795795	0.0212274675346556	3.57215703795795	0.0311806717684692	3.57215703795795	0.0138441396730561	3.65992755253174	0.0530686420737036	3.58166038540124	-2.1211334745607E-8	3.57215703795792	1.00829852483705			3.58166038540124	0.906980686767139
3.58034682320279	0.040833912209643	3.58034682320279	0.0117934470690428	3.58034682320279	0.0261869305275669	3.58034682320279	0.0214319237975772	3.58034682320279	0.0202467807985907	3.58034682320279	0.021239999993798	3.58034682320279	0.031206238594191	3.58034682320279	0.0138531002471403	3.66811733777658	0.0530687428377338	3.590432381136	-2.10336837467631E-8	3.58034682320276	1.00829361596717			3.590432381136	0.906980683340331
3.58853660844763	0.042098663276705	3.58853660844763	0.0118668294391195	3.58853660844763	0.0262482942900013	3.58853660844763	0.0214507684508998	3.58853660844763	0.0202486488222692	3.58853660844763	0.0212442282003167	3.58853660844763	0.0312078569008557	3.58853660844763	0.0138556451340565	3.67630712302142	0.0530697351195484	3.59920437687076	-2.09187434386612E-8	3.5885366084476	1.00829331270353			3.59920437687076	0.906980681825314
3.59672639369247	0.0409105485426769	3.59672639369247	0.0118045405210006	3.59672639369247	0.026212933649672	3.59672639369247	0.0214356001679703	3.59672639369247	0.0202431411282657	3.59672639369247	0.0212327279023331	3.59672639369247	0.0311886488187242	3.59672639369247	0.0138436515335304	3.68449690826626	0.0530702328479067	3.60797637260552	-2.10899918958914E-8	3.59672639369244	1.00829013255143			3.60797637260552	0.906980692144659
3.60491617893731	0.0404286817271791	3.60491617893731	0.0117633819350137	3.60491617893731	0.026161354857906	3.60491617893731	0.0214186248407432	3.60491617893731	0.0202390386500977	3.60491617893731	0.0212265338381936	3.60491617893731	0.0311794380110801	3.60491617893731	0.0138359631281804	3.6926866935111	0.0530705305214488	3.61674836834029	-2.22153065027925E-8	3.60491617893728	1.0082779079442			3.61674836834029	0.906980714188173
3.61310596418215	0.0404500450520599	3.61310596418215	0.0117757422443123	3.61310596418215	0.0261872286253084	3.61310596418215	0.0214308172805879	3.61310596418215	0.0202416699773195	3.61310596418215	0.0212296594162873	3.61310596418215	0.0311824505777705	3.61310596418215	0.0138402999380152	3.70087647875594	0.0530691413269085	3.62552036407505	-2.26133907972851E-8	3.61310596418212	1.00828213916128			3.62552036407505	0.906980740932636
3.62129574942699	0.0405459653494075	3.62129574942699	0.011792590081769	3.62129574942699	0.026212508203013	3.62129574942699	0.0214370486265106	3.62129574942699	0.0202507539638921	3.62129574942699	0.0212392941805283	3.62129574942699	0.0311949480914302	3.62129574942699	0.0138508145264154	3.70906626400078	0.0530650669349162	3.63429235980981	-2.31346509642198E-8	3.62129574942695	1.00828649467204			3.63429235980981	0.90698076697384
3.62948553467183	0.0405028579128526	3.62948553467183	0.0117671722666597	3.62948553467183	0.0261717876852049	3.62948553467183	0.0214141763119796	3.62948553467183	0.0202428804558204	3.62948553467183	0.0212251035125744	3.62948553467183	0.0311797874797378	3.62948553467183	0.0138396319753086	3.71725604924562	0.0530649675111779	3.64306435554457	-2.33468772608113E-8	3.62948553467179	1.00828140468235			3.64306435554457	0.906980784829279
3.63767531991667	0.0404420138180479	3.63767531991667	0.011756810353423	3.63767531991667	0.0261684014957452	3.63767531991667	0.0214113043533851	3.63767531991667	0.0202348577755286	3.63767531991667	0.0212150937316805	3.63767531991667	0.0311708293102165	3.63767531991667	0.0138340744700377	3.72544583449046	0.0530642722729332	3.65183635127933	-2.33535958403964E-8	3.63767531991663	1.00827740217856			3.65183635127933	0.906980830457129
3.64586510516151	0.0404159418282439	3.64586510516151	0.0117586147685179	3.64586510516151	0.0261572160522293	3.64586510516151	0.0214145929015342	3.64586510516151	0.0202337978085834	3.64586510516151	0.0212176655305502	3.64586510516151	0.0311774687463824	3.64586510516151	0.0138370903797199	3.7336356197353	0.0530643718526175	3.66060834701409	-2.36089002161935E-8	3.64586510516147	1.00827803478411			3.66060834701409	0.906980861600395
3.65405489040635	0.0404467071661825	3.65405489040635	0.0117635582458989	3.65405489040635	0.026163036143908	3.65405489040635	0.021422501994947	3.65405489040635	0.0202414873109342	3.65405489040635	0.0212328282122735	3.65405489040635	0.0311993336678461	3.65405489040635	0.0138417587253925	3.74182540498014	0.0530664556444279	3.66938034274886	-2.36400492090107E-8	3.65405489040631	1.0082724532972			3.66938034274886	0.906980910732869
3.66224467565119	0.0405054740476003	3.66224467565119	0.0117752762358134	3.66224467565119	0.0261820115292014	3.66224467565119	0.0214309741008573	3.66224467565119	0.0202530401390555	3.66224467565119	0.0212371266616551	3.66224467565119	0.0311968141155615	3.66224467565119	0.0138433539708019	3.75001519022498	0.0530672523338552	3.67815233848362	-2.39476923373558E-8	3.66224467565115	1.008257311924			3.67815233848362	0.906980943825361
3.67043446089603	0.0404978732172398	3.67043446089603	0.0117696705510698	3.67043446089603	0.0261728997153549	3.67043446089603	0.0214198217682619	3.67043446089603	0.0202425958994543	3.67043446089603	0.0212278452189578	3.67043446089603	0.0311751545557588	3.67043446089603	0.0138373136721392	3.75820497546982	0.053069140164199	3.68692433421838	-2.42714225419676E-8	3.67043446089599	1.00825721774983			3.68692433421838	0.906980969891121
3.67862424614087	0.0405137361209877	3.67862424614087	0.0117638405040645	3.67862424614087	0.0261742069237007	3.67862424614087	0.0214215157447545	3.67862424614087	0.0202328605592749	3.67862424614087	0.0212313526686416	3.67862424614087	0.0311720634513548	3.67862424614087	0.0138413739142993	3.76639476071466	0.053069140164199	3.69569632995314	-2.46340114333143E-8	3.67862424614083	1.00826139845852			3.69569632995314	0.906981002526611
3.68681403138571	0.0404259215688	3.68681403138571	0.0117570505817096	3.68681403138571	0.0261602439663766	3.68681403138571	0.0214192815231101	3.68681403138571	0.0202311719435062	3.68681403138571	0.0212268643042659	3.68681403138571	0.0311691512362932	3.68681403138571	0.0138423995197016	3.7745845459595	0.0530672522715643	3.7044683256879	-2.47980925860455E-8	3.68681403138567	1.00826203021786			3.7044683256879	0.906981017806272
3.69500381663055	0.0403916658034324	3.69500381663055	0.0117544616970305	3.69500381663055	0.0261406676334297	3.69500381663055	0.021412401373846	3.69500381663055	0.0202301172291373	3.69500381663055	0.0212213580321314	3.69500381663055	0.031166002627522	3.69500381663055	0.0138375565453524	3.78277433120433	0.053065863077024	3.71324032142266	-2.39228689884215E-8	3.69500381663051	1.00826278115708			3.71324032142266	0.906981019932129
3.70319360187539	0.0404156131990986	3.70319360187539	0.0117594652334544	3.70319360187539	0.0261425187793251	3.70319360187539	0.0214143760132278	3.70319360187539	0.0202328131866608	3.70319360187539	0.0212242142017269	3.70319360187539	0.0311688073681983	3.70319360187539	0.0138375525884066	3.79096411644917	0.0530633785254666	3.72201231715743	-2.40050605712435E-8	3.70319360187535	1.00825418145978			3.72201231715743	0.906981036936789
3.71138338712023	0.0404279309738111	3.71138338712023	0.0117629330384053	3.71138338712023	0.0261593558663556	3.71138338712023	0.021422574088573	3.71138338712023	0.0202421140091085	3.71138338712023	0.0212275719081339	3.71138338712023	0.0311780533219041	3.71138338712023	0.0138365616301537	3.79915390169401	0.053064273148031	3.73078431289219	-2.46593000582657E-8	3.71138338712019	1.00824821073614			3.73078431289219	0.906981049368458
3.71957317236506	0.0404011540596315	3.71957317236506	0.0117637687159644	3.71957317236506	0.0261622387002461	3.71957317236506	0.0214230894303538	3.71957317236506	0.0202470242931306	3.71957317236506	0.0212303400555367	3.71957317236506	0.0311839633344996	3.71957317236506	0.0138362453463883	3.80734368693885	0.0530668530807487	3.73955630862695	-2.45133640440414E-8	3.71957317236503	1.00825574179753			3.73955630862695	0.906981060784977
3.7277629576099	0.0403944746976626	3.7277629576099	0.0117645551487062	3.7277629576099	0.026151987016969	3.7277629576099	0.0214179464722058	3.7277629576099	0.0202367662997053	3.7277629576099	0.0212270142224987	3.7277629576099	0.0311760865284276	3.7277629576099	0.0138343928832095	3.81553347218369	0.0530666563639079	3.74832830436171	-2.47825910416227E-8	3.72776295760987	1.00825862513934			3.74832830436171	0.906981073847139
3.73595274285474	0.040383168037363	3.73595274285474	0.01175428314605	3.73595274285474	0.0261456212796274	3.73595274285474	0.0214137772254473	3.73595274285474	0.0202312778361061	3.73595274285474	0.0212225701570334	3.73595274285474	0.0311697224432439	3.73595274285474	0.0138343974326021	3.82372325742853	0.0530665571357264	3.75710030009647	-2.53219174225856E-8	3.73595274285471	1.00826830789832			3.75710030009647	0.906981092590494
3.74414252809958	0.0403882505830984	3.74414252809958	0.011754084246135	3.74414252809958	0.0261483158843491	3.74414252809958	0.0214120834770949	3.74414252809958	0.020237228945891	3.74414252809958	0.0212250560562066	3.74414252809958	0.0311712530554426	3.74414252809958	0.0138392669743336	3.83191304267337	0.0530702314076587	3.76587229583123	-2.56265438997792E-8	3.74414252809954	1.00827693363802			3.76587229583123	0.906981102856296
3.75233231334442	0.0403930747521555	3.75233231334442	0.0117591403747236	3.75233231334442	0.0261459381911778	3.75233231334442	0.0214141645555996	3.75233231334442	0.0202350205448841	3.75233231334442	0.0212277422678403	3.75233231334442	0.0311748163780093	3.75233231334442	0.0138387678474428	3.84010282791821	0.0530696345940154	3.774644291566	-2.59786583053287E-8	3.75233231334438	1.00827756039773			3.774644291566	0.906981126003207
3.76052209858926	0.0403838331748943	3.76052209858926	0.0117569554774182	3.76052209858926	0.0261393183384366	3.76052209858926	0.0214138587915468	3.76052209858926	0.0202294381546234	3.76052209858926	0.0212216114762864	3.76052209858926	0.0311724883355567	3.76052209858926	0.0138375743955401	3.84829261316305	0.0530628870776768	3.78341628730076	-2.68056164651039E-8	3.76052209858922	1.0082810407001			3.78341628730076	0.906981183977791
3.7687118838341	0.040389944451495	3.7687118838341	0.0117563911811423	3.7687118838341	0.0261422559793499	3.7687118838341	0.0214129010823625	3.7687118838341	0.0202277617413014	3.7687118838341	0.0212216939655999	3.7687118838341	0.0311693181495574	3.7687118838341	0.0138405847015244	3.85648239840789	0.0530616889045812	3.79218828303552	-2.65152286385225E-8	3.76871188383406	1.00827489942201			3.79218828303552	0.906981196479819
3.77690166907894	0.0403822743745735	3.77690166907894	0.0117536882399019	3.77690166907894	0.0261406485271225	3.77690166907894	0.021410357172582	3.77690166907894	0.0202250573071588	3.77690166907894	0.0212190969773112	3.77690166907894	0.0311669390178616	3.77690166907894	0.0138378256280776	3.86467218365273	0.053066459533342	3.80096027877028	-2.62089669578068E-8	3.7769016690789	1.00826429527165			3.80096027877028	0.906981227468401
3.78509145432378	0.0403737146247858	3.78509145432378	0.011750889407738	3.78509145432378	0.0261391180638747	3.78509145432378	0.0214048138041979	3.78509145432378	0.0202256131361377	3.78509145432378	0.0212161362489945	3.78509145432378	0.031167553216183	3.78509145432378	0.0138340932789863	3.87286196889757	0.0530692379224226	3.80973227450504	-2.68345899810057E-8	3.78509145432374	1.00826773947468			3.80973227450504	0.906981260793691
3.79328123956862	0.0403822551931338	3.79328123956862	0.0117486921220466	3.79328123956862	0.0261399540382622	3.79328123956862	0.0214041596428088	3.79328123956862	0.020227988228588	3.79328123956862	0.0212164193013326	3.79328123956862	0.0311737840488817	3.79328123956862	0.0138375629692668	3.88105175414241	0.0530682462304867	3.8185042702398	-2.74975484590713E-8	3.79328123956858	1.00827499355809			3.8185042702398	0.906981301988949
3.80147102481346	0.0403798783538075	3.80147102481346	0.0117481385547085	3.80147102481346	0.0261396702571188	3.80147102481346	0.0214029433287674	3.80147102481346	0.0202277064887764	3.80147102481346	0.021217456045797	3.80147102481346	0.0311710257316736	3.80147102481346	0.0138349754912466	3.88924153938725	0.0530693377404826	3.82727626597457	-2.73647674013664E-8	3.80147102481342	1.00827895762911			3.82727626597457	0.906981318183721
3.8096608100583	0.0403810993249845	3.8096608100583	0.01175127719866	3.8096608100583	0.0261422088498359	3.8096608100583	0.021403939227644	3.8096608100583	0.0202299681069484	3.8096608100583	0.0212225796699022	3.8096608100583	0.0311697680021981	3.8096608100583	0.0138329421460325	3.89743132463209	0.0530707294538881	3.83604826170933	-2.70999733320791E-8	3.80966081005826	1.00828181669188			3.83604826170933	0.906981344801255
3.81785059530314	0.0404190583040329	3.81785059530314	0.0117553082288244	3.81785059530314	0.0261492862330263	3.81785059530314	0.0214073772274131	3.81785059530314	0.0202323022397868	3.81785059530314	0.0212238151011294	3.81785059530314	0.0311754729492651	3.81785059530314	0.0138407163316596	3.90562110987693	0.0530667546946821	3.84482025744409	-2.73621068473191E-8	3.8178505953031	1.00828619103655			3.84482025744409	0.906981359326468
3.82604038054798	0.0404170727524654	3.82604038054798	0.0117533278615398	3.82604038054798	0.0261513146958215	3.82604038054798	0.0214062743326936	3.82604038054798	0.0202269683195715	3.82604038054798	0.0212179864412949	3.82604038054798	0.0311731044115407	3.82604038054798	0.0138395598543446	3.91381089512177	0.0530648693592346	3.85359225317885	-2.70957730378011E-8	3.82604038054794	1.00828577946867			3.85359225317885	0.90698135503995
3.83423016579282	0.0403953264110807	3.83423016579282	0.0117518377567365	3.83423016579282	0.0261485024868833	3.83423016579282	0.0214062672349832	3.83423016579282	0.0202270138888541	3.83423016579282	0.0212165457114891	3.83423016579282	0.0311702322489261	3.83423016579282	0.0138361989634578	3.92200068036661	0.0530691399416276	3.86236424891361	-2.70392314830399E-8	3.83423016579278	1.00827620751892			3.86236424891361	0.906981375561961
3.84241995103766	0.0404009526830576	3.84241995103766	0.0117578336159053	3.84241995103766	0.0261550554324677	3.84241995103766	0.0214107844926872	3.84241995103766	0.0202346627419213	3.84241995103766	0.0212228762574838	3.84241995103766	0.0311736006697276	3.84241995103766	0.0138416464077726	3.93019046561145	0.0530664607807285	3.87113624464838	-2.78569053788494E-8	3.84241995103762	1.00827917515849			3.87113624464838	0.906981402456001
3.8506097362825	0.0403905114231304	3.8506097362825	0.0117563012054595	3.8506097362825	0.0261568793185989	3.8506097362825	0.021408260855967	3.8506097362825	0.0202303827258026	3.8506097362825	0.0212247546401717	3.8506097362825	0.0311746511106661	3.8506097362825	0.0138371435173096	3.93838025085629	0.0530629816534765	3.87990824038314	-2.83526042707215E-8	3.85060973628246	1.00828477939935			3.87990824038314	0.906981419996952
3.85879952152734	0.0403842701336115	3.85879952152734	0.0117567910624419	3.85879952152734	0.02614976794612	3.85879952152734	0.0214065415554446	3.85879952152734	0.020230866759483	3.85879952152734	0.0212219386104602	3.85879952152734	0.0311678675474816	3.85879952152734	0.0138342197827135	3.94657003610113	0.0530680480684742	3.8886802361179	-2.84195348357825E-8	3.8587995215273	1.00827837677646			3.8886802361179	0.906981432149975
3.86698930677218	0.040380596375149	3.86698930677218	0.011758441916444	3.86698930677218	0.0261437834310654	3.86698930677218	0.021399566983937	3.86698930677218	0.020230376190902	3.86698930677218	0.0212196348497002	3.86698930677218	0.0311625983873986	3.86698930677218	0.0138351566817471	3.95475982134597	0.0530699334039218	3.89745223185266	-2.87376997431807E-8	3.86698930677214	1.00827995085106			3.89745223185266	0.906981460790479
3.87517909201702	0.0403863155763474	3.87517909201702	0.0117541911176695	3.87517909201702	0.0261444033414437	3.87517909201702	0.0214017329458731	3.87517909201702	0.0202313937944674	3.87517909201702	0.0212175686524782	3.87517909201702	0.0311699792071999	3.87517909201702	0.0138372294335282	3.96294960659081	0.0530685441194009	3.90622422758742	-2.83959804702855E-8	3.87517909201698	1.00830242766595			3.90622422758742	0.906981466832374
3.88336887726186	0.0404064229905415	3.88336887726186	0.0117544644958188	3.88336887726186	0.0261634129470455	3.88336887726186	0.0214199188673447	3.88336887726186	0.0202393593690721	3.88336887726186	0.0212242152194373	3.88336887726186	0.0311780539056865	3.88336887726186	0.0138416789904505	3.97113939183565	0.0530638805520341	3.91499622332218	-2.83894397895146E-8	3.88336887726182	1.00831791597471			3.91499622332218	0.906981486191882
3.8915586625067	0.0404106893784615	3.8915586625067	0.0117582610158578	3.8915586625067	0.0261711402789245	3.8915586625067	0.0214204955131578	3.8915586625067	0.0202410224344695	3.8915586625067	0.021233630547157	3.8915586625067	0.031178453923641	3.8915586625067	0.0138416318122233	3.97932917708049	0.053058611532483	3.92376821905695	-2.93794382977885E-8	3.89155866250665	1.00831602119829			3.92376821905695	0.906981528077052
3.89974844775154	0.0404014209508621	3.89974844775154	0.0117545694476224	3.89974844775154	0.0261558856245047	3.89974844775154	0.0214131096628321	3.89974844775154	0.0202363880586141	3.89974844775154	0.0212255869028205	3.89974844775154	0.0311762317466433	3.89974844775154	0.0138393100887744	3.98751896232532	0.0530613917138583	3.93254021479171	-2.94228535173578E-8	3.89974844775149	1.00831133422802			3.93254021479171	0.906981551642574
3.90793823299638	0.0404037297469323	3.90793823299638	0.0117579377001813	3.90793823299638	0.0261557019453644	3.90793823299638	0.0214177551308428	3.90793823299638	0.0202378996881385	3.90793823299638	0.0212224290542561	3.90793823299638	0.0311761099524824	3.90793823299638	0.0138346583586644	3.99570874757016	0.0530649639283905	3.94131221052647	-2.92446069755158E-8	3.90793823299633	1.00830675643384			3.94131221052647	0.906981568051762
3.91612801824122	0.040438853514687	3.91612801824122	0.0117719208051204	3.91612801824122	0.0261813527025795	3.91612801824122	0.0214401070050607	3.91612801824122	0.0202562870872458	3.91612801824122	0.0212370718864082	3.91612801824122	0.031192522260292	3.91612801824122	0.0138391733189728	4.003898532815	0.053065265384931	3.95008420626123	-2.99182715042389E-8	3.91612801824117	1.00831276586672			3.95008420626123	0.906981597459495
3.92431780348606	0.0404914445011449	3.92431780348606	0.0117724976321383	3.92431780348606	0.026187515569294	3.92431780348606	0.0214378441975386	3.92431780348606	0.0202460333916262	3.92431780348606	0.0212386453383775	3.92431780348606	0.0312163730730116	3.92431780348606	0.0138470300347111	4.01208831805984	0.0530651665695881	3.95885620199599	-3.04879599653053E-8	3.92431780348601	1.00831671608455			3.95885620199599	0.906981625828699
3.93250758873089	0.0414422856324165	3.93250758873089	0.0118325106385616	3.93250758873089	0.0263167748034559	3.93250758873089	0.0214568689157791	3.93250758873089	0.0202427473100841	3.93250758873089	0.0212347553331465	3.93250758873089	0.0312200167845542	3.93250758873089	0.0138514336373393	4.02027810330468	0.0530659603950397	3.96762819773075	-3.04488470292927E-8	3.93250758873085	1.0083078493286			3.96762819773075	0.9069816451534
3.94069737397573	0.0431948007084941	3.94069737397573	0.0120416143050846	3.94069737397573	0.0266165011409264	3.94069737397573	0.0215046703390004	3.94069737397573	0.0202468501001526	3.94069737397573	0.0212404604120724	3.94069737397573	0.0312272869869614	3.94069737397573	0.0138632893016959	4.02846788854952	0.0530642717560769	3.97640019346551	-3.0316319525228E-8	3.94069737397569	1.00829704987653			3.97640019346551	0.906981682126609
3.94888715922057	0.0499729828063003	3.94888715922057	0.0122334922072885	3.94888715922057	0.0267779771625369	3.94888715922057	0.0215165192775197	3.94888715922057	0.0202788123559471	3.94888715922057	0.0213106127635736	3.94888715922057	0.0313351262974774	3.94888715922057	0.0138900922379097	4.03665767379436	0.053063180246081	3.98517218920028	-3.0642125025115E-8	3.94888715922053	1.00829622673685			3.98517218920028	0.906981711133219
3.95707694446541	0.0409036101907505	3.95707694446541	0.0118598467447185	3.95707694446541	0.0264040189953636	3.95707694446541	0.0215324766623421	3.95707694446541	0.0203150881448211	3.95707694446541	0.0213096384329775	3.95707694446541	0.0312761626585322	3.95707694446541	0.0138715816850981	4.0448474590392	0.0530637749741088	3.99394418493504	-3.05651539453832E-8	3.95707694446537	1.00829736775378			3.99394418493504	0.90698171864481
3.96526672971025	0.040483704599811	3.96526672971025	0.0117889609265313	3.96526672971025	0.0262268692875263	3.96526672971025	0.0214671522037887	3.96526672971025	0.0202720059186408	3.96526672971025	0.0212516898149409	3.96526672971025	0.0312110969602859	3.96526672971025	0.0138465915739048	4.05303724428404	0.053062780597281	4.0027161806698	-2.96675734249137E-8	3.96526672971021	1.00829778953707			4.0027161806698	0.906981720118069
3.97345651495509	0.0403986646469498	3.97345651495509	0.011756750672415	3.97345651495509	0.0261485441505019	3.97345651495509	0.0214193285206128	3.97345651495509	0.0202411080745219	3.97345651495509	0.0212216704472507	3.97345651495509	0.0311761794130055	3.97345651495509	0.0138328433290863	4.06122702952888	0.0530605975772891	4.01148817640456	-2.90383137174944E-8	3.97345651495505	1.00830221570833			4.01148817640456	0.906981712707548
3.98164630019993	0.0403903993480852	3.98164630019993	0.0117505630910797	3.98164630019993	0.0261487026231964	3.98164630019993	0.0214158244502538	3.98164630019993	0.0202398728433354	3.98164630019993	0.0212250026464399	3.98164630019993	0.0311766461797074	3.98164630019993	0.0138362983672708	4.06941681477372	0.0530591056393533	4.02026017213932	-2.9105568442501E-8	3.98164630019989	1.00830515424674			4.02026017213932	0.906981698021865
3.98983608544477	0.0403946463460634	3.98983608544477	0.0117500021816017	3.98983608544477	0.026147248529649	3.98983608544477	0.0214177269609936	3.98983608544477	0.0202389190411997	3.98983608544477	0.0212336643192214	3.98983608544477	0.0311770005926321	3.98983608544477	0.013840021614922	4.07760660001856	0.0530602963775307	4.02903216787409	-2.89608842018611E-8	3.98983608544473	1.00830267039243			4.02903216787409	0.906981670816124
3.99802587068961	0.0403908273253056	3.99802587068961	0.0117510148046035	3.99802587068961	0.0261402593965107	3.99802587068961	0.0214122174118103	3.99802587068961	0.020231643781922	3.99802587068961	0.021225742915176	3.99802587068961	0.0311709036233308	3.99802587068961	0.0138320244236759	4.0857963852634	0.0530617874620319	4.03780416360885	-2.86277279396448E-8	3.99802587068957	1.00829585292575			4.03780416360885	0.906981646115912
4.00621565593445	0.0403949230407065	4.00621565593445	0.0117525831307932	4.00621565593445	0.026147958142312	4.00621565593445	0.0214141274329332	4.00621565593445	0.0202380068211534	4.00621565593445	0.0212195631487686	4.00621565593445	0.0311729429429833	4.00621565593445	0.0138319933046895	4.09398617050824	0.0530622849831652	4.04657615934361	-2.86850044253588E-8	4.00621565593441	1.00830106938426			4.04657615934361	0.906981621227419
4.01440544117929	0.040407890011809	4.01440544117929	0.0117672386674152	4.01440544117929	0.0261612197807799	4.01440544117929	0.0214177242817262	4.01440544117929	0.0202399567786332	4.01440544117929	0.021221841441439	4.01440544117929	0.0311795484671504	4.01440544117929	0.0138356007502544	4.10217595575308	0.0530625826677095	4.05534815507837	-2.90927348261142E-8	4.01440544117925	1.00830039787639			4.05534815507837	0.906981599432466
4.02259522642413	0.0405047551000387	4.02259522642413	0.0117924406683825	4.02259522642413	0.0261920779076239	4.02259522642413	0.0214296520430771	4.02259522642413	0.0202446770313631	4.02259522642413	0.0212329979492467	4.02259522642413	0.0311852012994704	4.02259522642413	0.0138377408700379	4.11036574099792	0.0530600994182213	4.06412015081313	-2.86630790938059E-8	4.02259522642408	1.00829268425477			4.06412015081313	0.906981565860015
4.03078501166897	0.0404873316662828	4.03078501166897	0.0117937987436742	4.03078501166897	0.0262098094287593	4.03078501166897	0.0214469587183561	4.03078501166897	0.0202577502290594	4.03078501166897	0.0212381577585557	4.03078501166897	0.0311910710173784	4.03078501166897	0.013841143037663	4.11855552624276	0.0530555302199957	4.07289214654789	-2.84336124951933E-8	4.03078501166892	1.00829577854073			4.07289214654789	0.906981564566929
4.03897479691381	0.0404475477311698	4.03897479691381	0.0117729724683786	4.03897479691381	0.0261660687792515	4.03897479691381	0.0214253632862954	4.03897479691381	0.0202409355236763	4.03897479691381	0.0212350258947122	4.03897479691381	0.0311887086326691	4.03897479691381	0.0138381759055137	4.1267453114876	0.0530574155554432	4.08166414228266	-2.93186362806021E-8	4.03897479691376	1.0082971504371			4.08166414228266	0.906981574283386
4.04716458215865	0.0404161489163399	4.04716458215865	0.0117664084310881	4.04716458215865	0.0261640538487399	4.04716458215865	0.0214206677332294	4.04716458215865	0.0202364089552903	4.04716458215865	0.0212360625946602	4.04716458215865	0.0311884789666566	4.04716458215865	0.0138389966314157	4.13493509673244	0.05306288163267	4.09043613801742	-3.01401461781398E-8	4.0471645821586	1.00828561169344			4.09043613801742	0.906981592277557
4.05535436740349	0.0403781194376339	4.05535436740349	0.0117532192015458	4.05535436740349	0.0261414118476296	4.05535436740349	0.021406763345793	4.05535436740349	0.0202271205569864	4.05535436740349	0.0212203448363468	4.05535436740349	0.0311740792163608	4.05535436740349	0.0138362479390642	4.14312488197728	0.0530658584781135	4.09920813375218	-3.00933426977161E-8	4.05535436740344	1.00828005911445			4.09920813375218	0.906981605543472
4.06354415264833	0.0403843872941302	4.06354415264833	0.0117495697679482	4.06354415264833	0.02613780103478	4.06354415264833	0.0214053089718899	4.06354415264833	0.0202280917612696	4.06354415264833	0.021217788553823	4.06354415264833	0.0311653040104728	4.06354415264833	0.0138330483687984	4.15131466722212	0.0530628817199486	4.10798012948694	-3.02674354636035E-8	4.06354415264828	1.00828695590259			4.10798012948694	0.906981638597825
4.07173393789317	0.0404056433208145	4.07173393789317	0.0117547301678505	4.07173393789317	0.0261450364097474	4.07173393789317	0.0214044056398528	4.07173393789317	0.0202341789589543	4.07173393789317	0.0212198569168416	4.07173393789317	0.0311709944181453	4.07173393789317	0.0138401891876183	4.15950445246696	0.0530599993537468	4.1167521252217	-3.0843000403206E-8	4.07173393789312	1.00829338261015			4.1167521252217	0.906981667845839
4.07992372313801	0.0404114186914474	4.07992372313801	0.0117573854083415	4.07992372313801	0.02614567999127	4.07992372313801	0.0214028990355671	4.07992372313801	0.0202349785496401	4.07992372313801	0.0212196688626664	4.07992372313801	0.0311752722919186	4.07992372313801	0.0138460347118928	4.1676942377118	0.0530592055282952	4.12552412095646	-3.13073513609835E-8	4.07992372313796	1.00828964960716			4.12552412095646	0.906981704828962
4.08811350838285	0.0404837765649232	4.08811350838285	0.0117732654037122	4.08811350838285	0.0261606051272844	4.08811350838285	0.0214190183646699	4.08811350838285	0.0202394308960478	4.08811350838285	0.0212296801850015	4.08811350838285	0.0311810195556172	4.08811350838285	0.0138457429506823	4.17588402295664	0.0530580128717648	4.13429611669123	-3.09824302669493E-8	4.0881135083828	1.00828364618463			4.13429611669123	0.90698173502943
4.09630329362769	0.0406468163387602	4.09630329362769	0.0118159463825883	4.09630329362769	0.0262224993751812	4.09630329362769	0.0214441567620114	4.09630329362769	0.0202461622668814	4.09630329362769	0.021239487469006	4.09630329362769	0.031189879089301	4.09630329362769	0.0138490760755663	4.18407380820148	0.0530595012944865	4.14306811242599	-3.06045806591755E-8	4.09630329362764	1.00828021642467			4.14306811242599	0.906981764691695
4.10449307887253	0.0404597060393256	4.10449307887253	0.0117744475349861	4.10449307887253	0.0261796182652604	4.10449307887253	0.0214251672610027	4.10449307887253	0.0202390335877676	4.10449307887253	0.0212269154313307	4.10449307887253	0.0311799254285834	4.10449307887253	0.0138456965296888	4.19226359344631	0.0530597016548632	4.15184010816075	-3.09146453615283E-8	4.10449307887248	1.00827856471601			4.15184010816075	0.906981780103964
4.11268286411737	0.0404566280775074	4.11268286411737	0.0117651161736011	4.11268286411737	0.0261673874910992	4.11268286411737	0.0214216199487597	4.11268286411737	0.020236534047824	4.11268286411737	0.0212249084260932	4.11268286411737	0.0311859174608922	4.11268286411737	0.0138455537771633	4.20045337869115	0.0530605973706999	4.16061210389551	-3.13985795018535E-8	4.11268286411732	1.0082669694153			4.16061210389551	0.906981799130259
4.12087264936221	0.0408847442191712	4.12087264936221	0.0118125366630697	4.12087264936221	0.0262029356984065	4.12087264936221	0.0214296385846577	4.12087264936221	0.0202439484553018	4.12087264936221	0.0212272121850161	4.12087264936221	0.0312002535482539	4.12087264936221	0.0138513209122303	4.20864316393599	0.0530641695852321	4.16938409963027	-3.17268283108606E-8	4.12087264936216	1.00825316370996			4.16938409963027	0.906981823577171
4.12906243460705	0.0414406291371658	4.12906243460705	0.0118656577544774	4.12906243460705	0.026603522311947	4.12906243460705	0.0214935020493524	4.12906243460705	0.0202611579760884	4.12906243460705	0.0212517888954094	4.12906243460705	0.0312214208737058	4.12906243460705	0.0138572009184262	4.21683294918083	0.0530626823577748	4.17815609536503	-3.11440122902355E-8	4.129062434607	1.00825516191321			4.17815609536503	0.90698182523812
4.13725221985188	0.0404910593842318	4.13725221985188	0.0117878052136587	4.13725221985188	0.0262367754769896	4.13725221985188	0.0214591749426547	4.13725221985188	0.0202545769535226	4.13725221985188	0.0212468572609165	4.13725221985188	0.0311977025850643	4.13725221985188	0.0138477582504287	4.22502273442567	0.0530606978172757	4.1869280910998	-3.12039995491091E-8	4.13725221985184	1.00826423783305			4.1869280910998	0.906981836793006
4.14544200509672	0.0403980041342393	4.14544200509672	0.011754272365412	4.14544200509672	0.0261510150415501	4.14544200509672	0.0214191567918435	4.14544200509672	0.0202358762326807	4.14544200509672	0.0212274990179792	4.14544200509672	0.0311779375418686	4.14544200509672	0.0138402155745835	4.23321251967051	0.0530573189946436	4.19570008683456	-3.13164907660928E-8	4.14544200509668	1.00826773969312			4.19570008683456	0.906981825109789
4.15363179034156	0.0403865850299832	4.15363179034156	0.0117460236362269	4.15363179034156	0.0261404541235965	4.15363179034156	0.0214107014965625	4.15363179034156	0.0202337010208646	4.15363179034156	0.0212200431044894	4.15363179034156	0.0311695626023044	4.15363179034156	0.0138354474305068	4.24140230491535	0.0530534429200369	4.20447208256932	-3.09609897542719E-8	4.15363179034151	1.00826416881058			4.20447208256932	0.906981836069196
4.1618215755864	0.0403927276106001	4.1618215755864	0.0117490974266056	4.1618215755864	0.0261436885073475	4.1618215755864	0.0214142120361006	4.1618215755864	0.0202339697884191	4.1618215755864	0.0212196521658196	4.1618215755864	0.0311666959153132	4.1618215755864	0.0138300031677278	4.24959209016019	0.0530547328863958	4.21324407830408	-3.09265301290622E-8	4.16182157558635	1.00825973537915			4.21324407830408	0.906981835698329
4.17001136083124	0.0404245039970236	4.17001136083124	0.0117620753814341	4.17001136083124	0.0261628737317843	4.17001136083124	0.0214229486056449	4.17001136083124	0.0202352776295828	4.17001136083124	0.0212252495250072	4.17001136083124	0.03116733377132	4.17001136083124	0.0138338949616753	4.25778187540503	0.0530529461158765	4.22201607403884	-3.13938882375372E-8	4.17001136083119	1.0082678484438			4.22201607403884	0.90698184994558
4.17820114607608	0.0404109533419001	4.17820114607608	0.0117608027715515	4.17820114607608	0.0261626385252117	4.17820114607608	0.0214213453270875	4.17820114607608	0.0202334556391299	4.17820114607608	0.0212266177234956	4.17820114607608	0.0311717282482773	4.17820114607608	0.0138383463854311	4.26597166064987	0.0530538406303521	4.23078806977361	-3.17622574564566E-8	4.17820114607603	1.00827426133098			4.23078806977361	0.906981847998414
4.18639093132092	0.0403986534049167	4.18639093132092	0.0117519423054217	4.18639093132092	0.0261470576886268	4.18639093132092	0.0214182987149806	4.18639093132092	0.0202341470478933	4.18639093132092	0.0212250550113706	4.18639093132092	0.0311775726485399	4.18639093132092	0.0138365722511308	4.27416144589471	0.053054932140348	4.23956006550837	-3.1481344715791E-8	4.18639093132087	1.00827231178289			4.23956006550837	0.906981846057501
4.19458071656576	0.0404061176384995	4.19458071656576	0.0117520604260296	4.19458071656576	0.0261453713498639	4.19458071656576	0.0214190351836985	4.19458071656576	0.0202358751215035	4.19458071656576	0.0212310746148479	4.19458071656576	0.0311806909143726	4.19458071656576	0.0138396118809613	4.28235123113955	0.0530592051040133	4.24833206124313	-3.14527562228443E-8	4.19458071656571	1.00827199154064			4.24833206124313	0.906981857031815
4.2027705018106	0.0404184499526049	4.2027705018106	0.0117610242291469	4.2027705018106	0.0261563766291972	4.2027705018106	0.0214229490427249	4.2027705018106	0.0202405576159647	4.2027705018106	0.0212383403868206	4.2027705018106	0.0311846103910493	4.2027705018106	0.0138402792593888	4.29054101638439	0.0530600981576464	4.25710405697789	-3.28565632793926E-8	4.20277050181055	1.00826603458594			4.25710405697789	0.906981890985061
4.21096028705544	0.0404222380423463	4.21096028705544	0.0117611380667566	4.21096028705544	0.0261646257546329	4.21096028705544	0.0214208523053216	4.21096028705544	0.0202430825479017	4.21096028705544	0.021234707346093	4.21096028705544	0.0311843237671007	4.21096028705544	0.0138429130576935	4.29873080162923	0.0530551330768871	4.26587605271265	-3.29961144734785E-8	4.21096028705539	1.00826731451809			4.26587605271265	0.906981904769932
4.21915007230028	0.0404734955434133	4.21915007230028	0.0117730189314042	4.21915007230028	0.0261862909560325	4.21915007230028	0.021428602347062	4.21915007230028	0.0202475351251677	4.21915007230028	0.0212368462184343	4.21915007230028	0.0311864644705482	4.21915007230028	0.0138473137550603	4.30692058687407	0.0530543370094763	4.27464804844741	-3.19868232202015E-8	4.21915007230023	1.0082748159484			4.27464804844741	0.906981920798166
4.22733985754512	0.0404386605160861	4.22733985754512	0.0117691185622055	4.22733985754512	0.0261619501861842	4.22733985754512	0.0214197023770524	4.22733985754512	0.0202430860806534	4.22733985754512	0.0212306388351689	4.22733985754512	0.0311846541597276	4.22733985754512	0.0138475898768314	4.31511037211891	0.053054932378565	4.28342004418217	-3.22731835933569E-8	4.22733985754507	1.00828314123005			4.28342004418217	0.906981943168328
4.23552964278996	0.0404290157473483	4.23552964278996	0.011759875718719	4.23552964278996	0.026155447274353	4.23552964278996	0.0214183263314873	4.23552964278996	0.0202407222659676	4.23552964278996	0.0212333905802437	4.23552964278996	0.031189942473155	4.23552964278996	0.0138433567362137	4.32330015736375	0.0530566218668766	4.29219203991694	-3.27360727790987E-8	4.23552964278991	1.00828460071371			4.29219203991694	0.906981958270713
4.2437194280348	0.0405224563342207	4.2437194280348	0.0118089379677672	4.2437194280348	0.026286595349839	4.2437194280348	0.0215069459123409	4.2437194280348	0.0202989547956848	4.2437194280348	0.0212848084057937	4.2437194280348	0.0312493205146519	4.2437194280348	0.0138537317971118	4.33148994260859	0.0530591025714129	4.3009640356517	-3.26380236469018E-8	4.24371942803475	1.00828171971402			4.3009640356517	0.906981966828789
4.25190921327964	0.0404724629456582	4.25190921327964	0.0117974470482724	4.25190921327964	0.0262753676006398	4.25190921327964	0.02149473187992	4.25190921327964	0.0202901683751035	4.25190921327964	0.0212751885071433	4.25190921327964	0.0312386636753293	4.25190921327964	0.0138540720027832	4.33967972785343	0.0530607938567276	4.30973603138646	-3.22738828716964E-8	4.25190921327959	1.00827797292407			4.30973603138646	0.906981979510109
4.26009899852448	0.0404062410801722	4.26009899852448	0.0117568502421386	4.26009899852448	0.0261487916322444	4.26009899852448	0.0214062807935551	4.26009899852448	0.0202326915299992	4.26009899852448	0.0212219494605186	4.26009899852448	0.0311728344835646	4.26009899852448	0.0138397847124909	4.34786951309827	0.0530651661898878	4.31850802712122	-3.2999213532669E-8	4.26009899852443	1.00827004853739			4.31850802712122	0.906982010114217
4.26828878376932	0.0403946326134152	4.26828878376932	0.0117535102031616	4.26828878376932	0.0261437078258453	4.26828878376932	0.0214078412497127	4.26828878376932	0.0202286457656925	4.26828878376932	0.0212192784850975	4.26828878376932	0.0311644587258131	4.26828878376932	0.0138434256013986	4.35605929834311	0.0530654638744322	4.32728002285598	-3.33323403243555E-8	4.26828878376927	1.00827251073785			4.32728002285598	0.906981996558652
4.27647856901416	0.0403926536482207	4.27647856901416	0.0117495497007913	4.27647856901416	0.0261422806444421	4.27647856901416	0.0214113148541577	4.27647856901416	0.0202269977111525	4.27647856901416	0.0212169717976586	4.27647856901416	0.0311663859004747	4.27647856901416	0.0138382616995757	4.36424908358795	0.0530608944646114	4.33605201859075	-3.29762503905643E-8	4.2764785690141	1.00827836102129			4.33605201859075	0.906982011524586
4.284668354259	0.0404155658539542	4.284668354259	0.0117569191434633	4.284668354259	0.0261495889583109	4.284668354259	0.0214141120928037	4.284668354259	0.0202302883284297	4.284668354259	0.021220651692967	4.284668354259	0.0311745214070793	4.284668354259	0.0138326967997696	4.37243886883279	0.0530544358081606	4.34482401432551	-3.30436101584113E-8	4.28466835425894	1.008278697831			4.34482401432551	0.906982027031543
4.29285813950384	0.0404907477457786	4.29285813950384	0.011764285118424	4.29285813950384	0.0261615189600006	4.29285813950384	0.0214214251807846	4.29285813950384	0.0202346337981185	4.29285813950384	0.0212321959826363	4.29285813950384	0.0311935961399318	4.29285813950384	0.0138353374145129	4.38062865407763	0.0530540388954348	4.35359601006027	-3.29237378824412E-8	4.29285813950378	1.00827331852066			4.35359601006027	0.90698203036801
4.30104792474868	0.0423203464089688	4.30104792474868	0.0119942279408714	4.30104792474868	0.0264577796586258	4.30104792474868	0.0214611748878961	4.30104792474868	0.0202791116569152	4.30104792474868	0.0212679849611806	4.30104792474868	0.0312541554436206	4.30104792474868	0.0138530680646254	4.38881843932247	0.0530603971286631	4.36236800579503	-3.30795211160772E-8	4.30104792474862	1.0082715890309			4.36236800579503	0.906982036342541
4.30923770999352	0.0420665223936887	4.30923770999352	0.0119943916113524	4.30923770999352	0.0264724490331586	4.30923770999352	0.0214680416773586	4.30923770999352	0.0202824616827651	4.30923770999352	0.021267708106739	4.30923770999352	0.0312443160858825	4.30923770999352	0.0138531216492171	4.3970082245673	0.0530600994441188	4.37114000152979	-3.29675584238962E-8	4.30923770999346	1.00827827525862			4.37114000152979	0.906982041295154
4.31742749523836	0.0404263566148279	4.31742749523836	0.0117693611338076	4.31742749523836	0.0261795013021573	4.31742749523836	0.0214291602812262	4.31742749523836	0.020241706384917	4.31742749523836	0.0212343749847714	4.31742749523836	0.031181930212976	4.31742749523836	0.0138358503745662	4.40519800981214	0.0530610924150825	4.37991199726455	-3.25529767092543E-8	4.3174274952383	1.00827699560588			4.37991199726455	0.906982046536887
4.32561728048319	0.0403923011722716	4.32561728048319	0.0117568214624092	4.32561728048319	0.0261539641912232	4.32561728048319	0.0214147969526302	4.32561728048319	0.0202324617819048	4.32561728048319	0.0212237559988397	4.32561728048319	0.0311740602894501	4.32561728048319	0.0138362908388351	4.41338779505698	0.0530659610100971	4.38868399299932	-3.28711459885957E-8	4.32561728048314	1.00827548437676			4.38868399299932	0.906982038926314
4.33380706572803	0.0403855268917591	4.33380706572803	0.011754893722124	4.33380706572803	0.0261463160750934	4.33380706572803	0.0214075902388243	4.33380706572803	0.0202305857876137	4.33380706572803	0.0212197365304601	4.33380706572803	0.0311707514245255	4.33380706572803	0.0138324390179884	4.42157758030182	0.0530661594664599	4.39745598873408	-3.25252517026388E-8	4.33380706572798	1.00827559990514			4.39745598873408	0.906982020945805
4.34199685097287	0.0403930601265812	4.34199685097287	0.0117610540665312	4.34199685097287	0.0261485666872261	4.34199685097287	0.0214088511767171	4.34199685097287	0.0202343258119053	4.34199685097287	0.0212227048303244	4.34199685097287	0.0311653026721461	4.34199685097287	0.013832876956417	4.42976736554666	0.0530612910472906	4.40622798446884	-3.24000273824519E-8	4.34199685097282	1.00827334431318			4.40622798446884	0.906982019834896
4.35018663621771	0.0403885594357099	4.35018663621771	0.0117527030205502	4.35018663621771	0.0261455478069366	4.35018663621771	0.021411106994876	4.35018663621771	0.0202303719820761	4.35018663621771	0.021219245691934	4.35018663621771	0.031165526576673	4.35018663621771	0.013835901095819	4.4379571507915	0.053057619604577	4.4149999802036	-3.27488683804351E-8	4.35018663621766	1.00827268002428			4.4149999802036	0.906982011289699
4.35837642146255	0.0403940089239163	4.35837642146255	0.0117542751406449	4.35837642146255	0.0261515099479051	4.35837642146255	0.0214138356130792	4.35837642146255	0.0202326547133093	4.35837642146255	0.0212232878640368	4.35837642146255	0.0311758318004235	4.35837642146255	0.0138318741888196	4.44614693603634	0.0530583105418727	4.42377197593836	-3.24919504111989E-8	4.3583764214625	1.00827773081069			4.42377197593836	0.906982005364984
4.36656620670739	0.0404041030880072	4.36656620670739	0.011762516697088	4.36656620670739	0.0261572129346811	4.36656620670739	0.0214153624219598	4.36656620670739	0.0202374261686859	4.36656620670739	0.0212303702771328	4.36656620670739	0.0311731721589672	4.36656620670739	0.0138315896070196	4.45433672128118	0.053059205872835	4.43254397167312	-3.22690162936986E-8	4.36656620670734	1.00828187809518			4.43254397167312	0.906981987421728
4.37475599195223	0.0403890285359323	4.37475599195223	0.0117513014407005	4.37475599195223	0.026145276922931	4.37475599195223	0.0214120558457962	4.37475599195223	0.0202290646097011	4.37475599195223	0.021222228081936	4.37475599195223	0.0311657948658306	4.37475599195223	0.013833232001074	4.46252650652602	0.0530613888928269	4.44131596740789	-3.26933513009656E-8	4.37475599195218	1.00827132887388			4.44131596740789	0.906981997315717
4.38294577719707	0.0403907585667761	4.38294577719707	0.0117530474173334	4.38294577719707	0.0261405788952994	4.38294577719707	0.0214045062238358	4.38294577719707	0.0202324046940824	4.38294577719707	0.0212211665363262	4.38294577719707	0.0311690758924181	4.38294577719707	0.0138351528215895	4.47071629177086	0.0530642717869316	4.45008796314265	-3.35142993648581E-8	4.38294577719702	1.00825904485302			4.45008796314265	0.906982013770257
4.39113556244191	0.0404266070744544	4.39113556244191	0.0117575596630631	4.39113556244191	0.0261444942170624	4.39113556244191	0.0214082539990481	4.39113556244191	0.0202338994382223	4.39113556244191	0.0212274970955513	4.39113556244191	0.0311720601810098	4.39113556244191	0.0138353252620088	4.4789060770157	0.0530603029733587	4.45885995887741	-3.39000587224446E-8	4.39113556244186	1.00825866162081			4.45885995887741	0.906982026033338
4.39932534768675	0.0404965597441758	4.39932534768675	0.0117648437834734	4.39932534768675	0.0261594451219986	4.39932534768675	0.021420062352291	4.39932534768675	0.0202353094638986	4.39932534768675	0.0212328194390094	4.39932534768675	0.0311755798256711	4.39932534768675	0.013838537784167	4.48709586226054	0.053061390159951	4.46763195461217	-3.40390589848207E-8	4.3993253476867	1.00826087948571			4.46763195461217	0.906982059118495
4.40751513293159	0.0404244340084773	4.40751513293159	0.0117591879942603	4.40751513293159	0.0261563916647308	4.40751513293159	0.0214141429182938	4.40751513293159	0.0202373073733333	4.40751513293159	0.0212339385065142	4.40751513293159	0.0311797329227055	4.40751513293159	0.0138376151136767	4.49528564750538	0.0530640728505338	4.47640395034693	-3.44491951758244E-8	4.40751513293154	1.0082698534083			4.47640395034693	0.906982086256389
4.41570491817643	0.0403993489860956	4.41570491817643	0.0117530804780193	4.41570491817643	0.0261543408354427	4.41570491817643	0.0214134690672217	4.41570491817643	0.0202390521706863	4.41570491817643	0.0212311216781057	4.41570491817643	0.0311804262695889	4.41570491817643	0.0138379904440005	4.50347543275022	0.0530627828841749	4.48517594608169	-3.44468050517473E-8	4.41570491817638	1.00827310265717			4.48517594608169	0.906982108190632
4.42389470342127	0.0404515390579521	4.42389470342127	0.0117586174400862	4.42389470342127	0.0261565649926665	4.42389470342127	0.0214233462475279	4.42389470342127	0.0202478327989563	4.42389470342127	0.0212341757566423	4.42389470342127	0.0311823173885807	4.42389470342127	0.0138453466560123	4.51166521799506	0.0530639736520369	4.49394794181646	-3.42043280926516E-8	4.42389470342121	1.00826876882862			4.49394794181646	0.906982137917131
4.43208448866611	0.0404700890380393	4.43208448866611	0.011762295079545	4.43208448866611	0.0261567683292667	4.43208448866611	0.0214232230855364	4.43208448866611	0.0202488114572735	4.43208448866611	0.0212236566280937	4.43208448866611	0.0311796060053316	4.43208448866611	0.0138368143513629	4.5198550032399	0.0530653660633275	4.50271993755122	-3.42039055376905E-8	4.43208448866605	1.00827361171423			4.50271993755122	0.906982165642578
4.44027427391095	0.0404036158717961	4.44027427391095	0.011753766825771	4.44027427391095	0.0261449297543759	4.44027427391095	0.0214121581848118	4.44027427391095	0.020239670927069	4.44027427391095	0.0212189662409044	4.44027427391095	0.0311731480152083	4.44027427391095	0.0138363070507799	4.52804478848474	0.053067449855138	4.51149193328598	-3.45069686800586E-8	4.44027427391089	1.00827337342988			4.51149193328598	0.906982190130025
4.44846405915579	0.0404200922877254	4.44846405915579	0.0117611217194967	4.44846405915579	0.0261486358897544	4.44846405915579	0.0214109726788359	4.44846405915579	0.0202354072159051	4.44846405915579	0.0212234516888986	4.44846405915579	0.031172010511816	4.44846405915579	0.0138384925216512	4.53623457372958	0.0530666559297564	4.52026392902074	-3.56517586937025E-8	4.44846405915573	1.00827395194708			4.52026392902074	0.90698222577409
4.45665384440063	0.0404226435130947	4.45665384440063	0.0117616390988649	4.45665384440063	0.0261478623556711	4.45665384440063	0.0214077171502239	4.45665384440063	0.0202350068671833	4.45665384440063	0.021218052700923	4.45665384440063	0.0311709719682168	4.45665384440063	0.0138357718126335	4.54442435897442	0.0530637783124943	4.5290359247555	-3.61578515990113E-8	4.45665384440057	1.00827595926194			4.5290359247555	0.906982253063554
4.46484362964547	0.0404247299772689	4.46484362964547	0.0117623138302003	4.46484362964547	0.026153778223472	4.46484362964547	0.0214142846371098	4.46484362964547	0.0202340406885513	4.46484362964547	0.0212193373411408	4.46484362964547	0.0311724933554743	4.46484362964547	0.0138353454313206	4.55261414421926	0.0530647683724031	4.53780792049026	-3.56799486634912E-8	4.46484362964541	1.00826605279005			4.53780792049026	0.906982269652096
4.47303341489031	0.0404217107054281	4.47303341489031	0.0117613790016049	4.47303341489031	0.0261570313090587	4.47303341489031	0.0214234781883559	4.47303341489031	0.0202315713397259	4.47303341489031	0.0212244073429714	4.47303341489031	0.0311722302857422	4.47303341489031	0.0138352389646405	4.5608039294641	0.0530659604258823	4.54657991622503	-3.55301905815894E-8	4.47303341489025	1.00825702425275			4.54657991622503	0.906982282024249
4.48122320013515	0.0404012900957705	4.48122320013515	0.0117523182280083	4.48122320013515	0.0261461097661469	4.48122320013515	0.0214125541548593	4.48122320013515	0.0202291641281683	4.48122320013515	0.0212231546307703	4.48122320013515	0.0311706530999367	4.48122320013515	0.0138315645080786	4.56899371470894	0.0530649681440678	4.55535191195979	-3.54594307858399E-8	4.48122320013509	1.00826586943402			4.55535191195979	0.906982298532105
4.48941298537999	0.0404851834578414	4.48941298537999	0.0117623650451727	4.48941298537999	0.0261549811669691	4.48941298537999	0.0214167542828073	4.48941298537999	0.0202373335564803	4.48941298537999	0.0212297279842923	4.48941298537999	0.0311759478743368	4.48941298537999	0.013832753899641	4.57718349995378	0.0530632783671817	4.56412390769455	-3.55665763371758E-8	4.48941298537993	1.00827847728482			4.56412390769455	0.906982320797808
4.49760277062483	0.0406214008308808	4.49760277062483	0.0118030819518445	4.49760277062483	0.0262261936242668	4.49760277062483	0.0214435119967652	4.49760277062483	0.0202524967607413	4.49760277062483	0.0212418137580687	4.49760277062483	0.0312071550310172	4.49760277062483	0.0138436319632086	4.58537328519862	0.0530616907162785	4.57289590342931	-3.60875535853001E-8	4.49760277062477	1.00827563961062			4.57289590342931	0.906982352882465
4.50579255586967	0.0404141539615794	4.50579255586967	0.0117650834978354	4.50579255586967	0.0261571155183272	4.50579255586967	0.0214213421293379	4.50579255586967	0.0202301468187213	4.50579255586967	0.0212341445821503	4.50579255586967	0.0311881324412703	4.50579255586967	0.0138432703638651	4.59356307044346	0.0530621853097899	4.58166789916407	-3.63980258852472E-8	4.50579255586961	1.00827052708555			4.58166789916407	0.90698237540388
4.51398234111451	0.0404346636702316	4.51398234111451	0.0117619290102879	4.51398234111451	0.0261545959468299	4.51398234111451	0.0214155912362187	4.51398234111451	0.0202245079687629	4.51398234111451	0.0212305988395423	4.51398234111451	0.0311792339662762	4.51398234111451	0.0138379193234738	4.6017528556883	0.0530652651961708	4.59043989489883	-3.70044346573637E-8	4.51398234111445	1.00827784083581			4.59043989489883	0.90698239308648
4.52217212635935	0.0406146951161645	4.52217212635935	0.0117900123631204	4.52217212635935	0.0261893873695596	4.52217212635935	0.0214205428306399	4.52217212635935	0.0202320968880353	4.52217212635935	0.0212292309938175	4.52217212635935	0.0311745718291628	4.52217212635935	0.013836439508942	4.60994264093313	0.0530645705989007	4.5992118906336	-3.65493059604384E-8	4.52217212635929	1.00827696715287			4.5992118906336	0.906982389438009
4.53036191160418	0.0404238224523201	4.53036191160418	0.0117668299757483	4.53036191160418	0.0261626450757795	4.53036191160418	0.0214195168294182	4.53036191160418	0.0202310724349793	4.53036191160418	0.0212288593460591	4.53036191160418	0.0311744791655094	4.53036191160418	0.0138415090038752	4.61813242617797	0.053061689087766	4.60798388636836	-3.58663179597562E-8	4.53036191160413	1.00826234259618			4.60798388636836	0.90698240249442
4.53855169684902	0.0404498737545095	4.53855169684902	0.0117765919039877	4.53855169684902	0.0261836040544417	4.53855169684902	0.0214364736895847	4.53855169684902	0.0202431397044582	4.53855169684902	0.0212414147117246	4.53855169684902	0.0311981227870586	4.53855169684902	0.0138484099492398	4.62632221142281	0.0530625834061372	4.61675588210312	-3.61703834481046E-8	4.53855169684897	1.00825778997108			4.61675588210312	0.906982410365409
4.54674148209386	0.0404882579602239	4.54674148209386	0.0117715286586851	4.54674148209386	0.0261855101217136	4.54674148209386	0.0214400863626791	4.54674148209386	0.0202535121460045	4.54674148209386	0.0212444230511593	4.54674148209386	0.0311950250074754	4.54674148209386	0.0138454334825957	4.63451199666765	0.0530632780034074	4.62552787783788	-3.63962356046016E-8	4.54674148209381	1.00826314762831			4.62552787783788	0.906982430795599
4.5549312673387	0.0403906232893207	4.5549312673387	0.011752859454279	4.5549312673387	0.0261400868037094	4.5549312673387	0.0214167313396095	4.5549312673387	0.0202381403367702	4.5549312673387	0.0212269554454859	4.5549312673387	0.0311690141371324	4.5549312673387	0.01383606026013	4.64270178191249	0.0530632786369702	4.63429987357264	-3.6420883520904E-8	4.55493126733865	1.00826979503573			4.63429987357264	0.906982436189002
4.56312105258354	0.0403911772771468	4.56312105258354	0.0117548230018584	4.56312105258354	0.0261417026671618	4.56312105258354	0.0214109347275899	4.56312105258354	0.0202323451975316	4.56312105258354	0.0212230823537539	4.56312105258354	0.0311698544031223	4.56312105258354	0.0138341196872876	4.65089156715733	0.0530643701469662	4.6430718693074	-3.62368122939019E-8	4.56312105258348	1.00827154240835			4.6430718693074	0.906982435854838
4.57131083782838	0.0406350273751552	4.57131083782838	0.0117927973292459	4.57131083782838	0.0262395454586008	4.57131083782838	0.0214419850572499	4.57131083782838	0.0202432614370076	4.57131083782838	0.0212392826888584	4.57131083782838	0.0311916304479869	4.57131083782838	0.0138404095771286	4.65908135240217	0.0530652652219191	4.65184386504217	-3.72760850361839E-8	4.57131083782832	1.00826482234103			4.65184386504217	0.906982460180806
4.57950062307322	0.0407107082154092	4.57950062307322	0.0118148964557021	4.57950062307322	0.0264344773631888	4.57950062307322	0.0215067641110408	4.57950062307322	0.0202608051699573	4.57950062307322	0.021250226241347	4.57950062307322	0.0312090119794205	4.57950062307322	0.0138412871798966	4.66727113764701	0.0530665573928415	4.66061586077693	-3.8202105035498E-8	4.57950062307316	1.00826550102853			4.66061586077693	0.906982466869443
4.58769040831806	0.0404638096689178	4.58769040831806	0.0117665774805444	4.58769040831806	0.026191446039336	4.58769040831806	0.0214359012254118	4.58769040831806	0.0202470930691125	4.58769040831806	0.0212383810409938	4.58769040831806	0.0311983612902878	4.58769040831806	0.0138368710771438	4.67546092289185	0.0530672519901116	4.66938785651169	-3.74371376477068E-8	4.587690408318	1.00826684405058			4.66938785651169	0.906982482358546
4.5958801935629	0.0405199862129575	4.5958801935629	0.0117750192451588	4.5958801935629	0.0261765352607528	4.5958801935629	0.0214299137281835	4.5958801935629	0.0202421908729785	4.5958801935629	0.021233975721805	4.5958801935629	0.0311946185386068	4.5958801935629	0.0138401173819433	4.68365070813669	0.0530691402328378	4.67815985224645	-3.71585050927638E-8	4.59588019356284	1.00826631071538			4.67815985224645	0.906982501625576
4.60406997880774	0.0405170568341808	4.60406997880774	0.0117720629263192	4.60406997880774	0.0261583160585685	4.60406997880774	0.0214185040025726	4.60406997880774	0.0202324285645012	4.60406997880774	0.0212259178241265	4.60406997880774	0.0311754149212516	4.60406997880774	0.0138382070677105	4.69184049338153	0.0530699340582894	4.68693184798121	-3.71524133254802E-8	4.60406997880768	1.00827456381086			4.68693184798121	0.906982510003158
4.61225976405258	0.0404625134581911	4.61225976405258	0.0117758439615946	4.61225976405258	0.0261659715185992	4.61225976405258	0.021423971620619	4.61225976405258	0.0202345442122784	4.61225976405258	0.0212279245695717	4.61225976405258	0.0311767948986095	4.61225976405258	0.0138380275559289	4.70003027862637	0.0530676507380229	4.69570384371597	-3.69359952522104E-8	4.61225976405252	1.00828104864844			4.69570384371597	0.906982516569578
4.62044954929742	0.0404358532026871	4.62044954929742	0.0117670660337017	4.62044954929742	0.0261654238860175	4.62044954929742	0.0214265182359532	4.62044954929742	0.0202360297572962	4.62044954929742	0.0212301854897484	4.62044954929742	0.0311851101810784	4.62044954929742	0.0138355524405504	4.70822006387121	0.0530662595752254	4.70447583945074	-3.75328673176313E-8	4.62044954929736	1.00827971041238			4.70447583945074	0.906982539666494
4.62863933454226	0.0409733037355261	4.62863933454226	0.0118337302826227	4.62863933454226	0.0263180970767926	4.62863933454226	0.0214764845330744	4.62863933454226	0.0202502220836044	4.62863933454226	0.0212575667875674	4.62863933454226	0.0312262915413133	4.62863933454226	0.013848531109505	4.71640984911605	0.0530677479979471	4.7132478351855	-3.83151112987695E-8	4.6286393345422	1.00827203497429			4.7132478351855	0.906982573290047
4.6368291197871	0.0457106960645609	4.6368291197871	0.0126065639479235	4.6368291197871	0.0280483096525716	4.6368291197871	0.0217762187653658	4.6368291197871	0.020310326238702	4.6368291197871	0.021337818860202	4.6368291197871	0.0313980552670569	4.6368291197871	0.0138987268555505	4.72459963436089	0.0530704316196188	4.72201983092026	-3.93409463224017E-8	4.63682911978704	1.00827046707349			4.72201983092026	0.90698259919981
4.64501890503194	0.0405888194504979	4.64501890503194	0.0118301195020746	4.64501890503194	0.0263574529774916	4.64501890503194	0.0215008834741147	4.64501890503194	0.0202691711142255	4.64501890503194	0.021265783475403	4.64501890503194	0.0312234343416122	4.64501890503194	0.013860264189646	4.73278941960573	0.0530708286344809	4.73079182665502	-3.96472355423097E-8	4.64501890503188	1.00827791827613			4.73079182665502	0.906982616938652
4.65320869027678	0.0403934660866134	4.65320869027678	0.0117597155140214	4.65320869027678	0.0261629594623563	4.65320869027678	0.0214196876783333	4.65320869027678	0.0202357909131065	4.65320869027678	0.0212303835741995	4.65320869027678	0.0311804770238521	4.65320869027678	0.0138362916967681	4.74097920485057	0.0530721200709312	4.73956382238978	-3.8978168416972E-8	4.65320869027672	1.00828492979254			4.73956382238978	0.906982645549614
4.66139847552162	0.0404038126095114	4.66139847552162	0.0117522486805778	4.66139847552162	0.026147389862426	4.66139847552162	0.0214114954989032	4.66139847552162	0.0202287227054691	4.66139847552162	0.0212273844794155	4.66139847552162	0.0311689979963892	4.66139847552162	0.0138302224393446	4.74916899009541	0.0530686416591231	4.74833581812455	-3.85409426889536E-8	4.66139847552156	1.00827585843941			4.74833581812455	0.906982659130067
4.66958826076646	0.0404297671989392	4.66958826076646	0.0117573482963882	4.66958826076646	0.026148959363886	4.66958826076646	0.0214176302885561	4.66958826076646	0.0202314516262567	4.66958826076646	0.0212270901792862	4.66958826076646	0.0311742445867159	4.66958826076646	0.0138357597493009	4.75735877534025	0.0530624895118732	4.75710781385931	-3.87258549294174E-8	4.6695882607664	1.00826953324811			4.75710781385931	0.906982692451221
4.6777780460113	0.0404046811392123	4.6777780460113	0.0117603159961269	4.6777780460113	0.0261524092746302	4.6777780460113	0.0214185572644182	4.6777780460113	0.0202372169600621	4.6777780460113	0.021226855880886	4.6777780460113	0.0311787949270876	4.6777780460113	0.0138392765999502	4.76554856058509	0.0530603975600838	4.76587980959407	-3.93375284468748E-8	4.67777804601124	1.00826594192063			4.76587980959407	0.906982727585582
4.68596783125614	0.0404072517680569	4.68596783125614	0.0117608845683012	4.68596783125614	0.0261561715507779	4.68596783125614	0.0214169643437761	4.68596783125614	0.0202412916141815	4.68596783125614	0.0212307121913874	4.68596783125614	0.0311794030528211	4.68596783125614	0.0138394972951158	4.77373834582993	0.0530603978004148	4.77465180532883	-4.02185817263909E-8	4.68596783125608	1.00826215588682			4.77465180532883	0.906982768841243
4.69415761650098	0.040475043877664	4.69415761650098	0.0117887945866431	4.69415761650098	0.0261866031555559	4.69415761650098	0.021418713616164	4.69415761650098	0.0202427116838985	4.69415761650098	0.0212365828592588	4.69415761650098	0.0311794996254401	4.69415761650098	0.0138380077050462	4.78192813107477	0.0530613900822293	4.78342380106359	-4.07092026613123E-8	4.69415761650092	1.00826686369279			4.78342380106359	0.906982795478082
4.70234740174582	0.0404992143261591	4.70234740174582	0.0117863846527593	4.70234740174582	0.0262169839618535	4.70234740174582	0.02144598939344	4.70234740174582	0.0202570007388689	4.70234740174582	0.0212511476320704	4.70234740174582	0.0311944922280934	4.70234740174582	0.0138429458522355	4.79011791631961	0.0530649686695135	4.79219579679835	-4.05982567929319E-8	4.70234740174575	1.0082631653866			4.79219579679835	0.906982803492873
4.71053718699066	0.0405857187055945	4.71053718699066	0.0118167918883356	4.71053718699066	0.026323302138482	4.71053718699066	0.0214844353451982	4.71053718699066	0.0202752227988657	4.71053718699066	0.0212612385912173	4.71053718699066	0.0312111386952438	4.71053718699066	0.0138481339991798	4.79830770156444	0.0530734030649367	4.80096779253311	-4.0066653825333E-8	4.71053718699059	1.00826476835237			4.80096779253311	0.906982807188789
4.7187269722355	0.0404292909864468	4.7187269722355	0.0117639880467174	4.7187269722355	0.0261794120670266	4.7187269722355	0.0214303919486345	4.7187269722355	0.0202393610517085	4.7187269722355	0.0212348851057119	4.7187269722355	0.0311746340894533	4.7187269722355	0.0138416732960935	4.80649748680928	0.0530732136549415	4.80973978826788	-3.93482567980241E-8	4.71872697223543	1.00827266959563			4.80973978826788	0.906982813025142
4.72691675748034	0.0403968054365025	4.72691675748034	0.0117558940713384	4.72691675748034	0.0261523693667062	4.72691675748034	0.0214198233471957	4.72691675748034	0.020233256233724	4.72691675748034	0.0212247089113866	4.72691675748034	0.0311672119585154	4.72691675748034	0.0138381578671237	4.81468727205412	0.053066655506596	4.81851178400264	-3.93332985145178E-8	4.72691675748027	1.0082795917544			4.81851178400264	0.906982826294651
4.73510654272518	0.0403998339051539	4.73510654272518	0.0117632753050287	4.73510654272518	0.0261554861901534	4.73510654272518	0.0214193611886856	4.73510654272518	0.0202375180769802	4.73510654272518	0.0212218835593897	4.73510654272518	0.0311657204734487	4.73510654272518	0.0138382887022505	4.82287705729896	0.0530648693993299	4.8272837797374	-3.96152282574707E-8	4.73510654272511	1.00828178679887			4.8272837797374	0.906982834550239
4.74329632797001	0.0403952768682706	4.74329632797001	0.0117573796093044	4.74329632797001	0.0261456630823557	4.74329632797001	0.0214128972208826	4.74329632797001	0.0202328747773519	4.74329632797001	0.0212236159664299	4.74329632797001	0.0311696423847695	4.74329632797001	0.0138375564327578	4.8310668425438	0.053066557009384	4.83605577547216	-4.05178292346013E-8	4.74329632796995	1.00827555677705			4.83605577547216	0.906982859265891
4.75148611321485	0.040494514168705	4.75148611321485	0.0117698912264961	4.75148611321485	0.0261589779089223	4.75148611321485	0.0214187456404838	4.75148611321485	0.0202360323259368	4.75148611321485	0.0212305087315589	4.75148611321485	0.0311754215757479	4.75148611321485	0.013836217359988	4.83925662778864	0.0530663585530211	4.84482777120692	-4.12753255969977E-8	4.75148611321479	1.00828339826872			4.84482777120692	0.9069828653165
4.75967589845969	0.0404049699487476	4.75967589845969	0.0117629633771112	4.75967589845969	0.0261583159801939	4.75967589845969	0.0214237774861876	4.75967589845969	0.0202368770628988	4.75967589845969	0.0212348262549549	4.75967589845969	0.031173778072197	4.75967589845969	0.013838904003478	4.84744641303348	0.053066457618153	4.85359976694169	-4.1175885515005E-8	4.75967589845963	1.00828916730274			4.85359976694169	0.906982873025992
4.76786568370453	0.0404200147345327	4.76786568370453	0.0117578817388145	4.76786568370453	0.0261538845144445	4.76786568370453	0.0214122866817385	4.76786568370453	0.020231599943394	4.76786568370453	0.0212367634696608	4.76786568370453	0.0311923712640551	4.76786568370453	0.0138434582840331	4.85563619827832	0.0530687427217096	4.86237176267645	-4.09316643725591E-8	4.76786568370447	1.00828434841385			4.86237176267645	0.90698287410557
4.77605546894937	0.0406047826311486	4.77605546894937	0.011776445602276	4.77605546894937	0.0261819980639675	4.77605546894937	0.021421775648317	4.77605546894937	0.0202453211285545	4.77605546894937	0.0212576824450473	4.77605546894937	0.0312583420975295	4.77605546894937	0.0138552064752181	4.86382598352316	0.0530686434935282	4.87114375841121	-4.07015066970783E-8	4.77605546894931	1.00828629795146			4.87114375841121	0.90698289129174
4.78424525419421	0.0545019070548092	4.78424525419421	0.0122462516614126	4.78424525419421	0.0265768509089761	4.78424525419421	0.02150321000668	4.78424525419421	0.0202779098784125	4.78424525419421	0.021282958506473	4.78424525419421	0.0313336979611359	4.78424525419421	0.0139155350584233	4.872015768768	0.0530690407686499	4.87991575414597	-4.06345524249763E-8	4.78424525419415	1.00828361783104			4.87991575414597	0.906982912235839
4.79243503943905	0.0483329892280857	4.79243503943905	0.0121048617374563	4.79243503943905	0.026388514597221	4.79243503943905	0.0214627567504512	4.79243503943905	0.0202593206858169	4.79243503943905	0.0212363454713512	4.79243503943905	0.0312041677425077	4.79243503943905	0.0138609116435078	4.88020555401284	0.0530672549008109	4.88868774988073	-4.11265245567717E-8	4.79243503943899	1.00828360310567			4.88868774988073	0.906982943980396
4.80062482468389	0.040411444727874	4.80062482468389	0.011761897184101	4.80062482468389	0.0261496639945396	4.80062482468389	0.0214152363562739	4.80062482468389	0.0202405314210336	4.80062482468389	0.0212259334292927	4.80062482468389	0.0311834359924115	4.80062482468389	0.0138431049894706	4.88839533925768	0.0530640750257567	4.89745974561549	-4.18237955455753E-8	4.80062482468383	1.00828138488709			4.89745974561549	0.906982978229245
4.80881460992873	0.0404114298423569	4.80881460992873	0.0117642424279517	4.80881460992873	0.0261552179756955	4.80881460992873	0.0214163279064094	4.80881460992873	0.0202424623279419	4.80881460992873	0.0212307861156636	4.80881460992873	0.0311914806128568	4.80881460992873	0.0138453607764956	4.89658512450252	0.0530637743345292	4.90623174135025	-4.20199669512077E-8	4.80881460992867	1.00828202860704			4.90623174135025	0.906982988732211
4.81700439517357	0.0404298475928544	4.81700439517357	0.0117632949110336	4.81700439517357	0.0261595843968458	4.81700439517357	0.0214173476816543	4.81700439517357	0.0202374937558161	4.81700439517357	0.0212263109829274	4.81700439517357	0.0311789713065229	4.81700439517357	0.0138383113169905	4.90477490974736	0.0530600036636342	4.91500373708502	-4.24084188999607E-8	4.81700439517351	1.00828913361079			4.91500373708502	0.906983011244528
4.82519418041841	0.0406131514254937	4.82519418041841	0.0117790817617467	4.82519418041841	0.0261755429173458	4.82519418041841	0.0214214209719357	4.82519418041841	0.020237490310833	4.82519418041841	0.0212271882303832	4.82519418041841	0.0311748905270882	4.82519418041841	0.0138397353733489	4.9129646949922	0.0530590065052516	4.92377573281978	-4.26251897287136E-8	4.82519418041834	1.00828749298116			4.92377573281978	0.906983031647016
4.83338396566325	0.0404133636676342	4.83338396566325	0.011767199813957	4.83338396566325	0.0261657513938442	4.83338396566325	0.0214256007177174	4.83338396566325	0.0202415032106135	4.83338396566325	0.0212296598479697	4.83338396566325	0.0311764800460853	4.83338396566325	0.0138385787498664	4.92115448023704	0.0530676516763713	4.93254772855454	-4.18977498570826E-8	4.83338396566318	1.00828723951911			4.93254772855454	0.906983042106577
4.84157375090809	0.0404225841673207	4.84157375090809	0.0117673064271287	4.84157375090809	0.026168656491843	4.84157375090809	0.0214257595823445	4.84157375090809	0.0202399039688838	4.84157375090809	0.0212265766485294	4.84157375090809	0.0311747128943162	4.84157375090809	0.0138390694422143	4.92934426548188	0.0530709262063592	4.9413197242893	-4.10076629541597E-8	4.84157375090802	1.00828718175408			4.9413197242893	0.906983042424432
4.84976353615293	0.0404262994416302	4.84976353615293	0.011767186773476	4.84976353615293	0.0261756252090572	4.84976353615293	0.0214188115787621	4.84976353615293	0.0202352110095497	4.84976353615293	0.0212263389439917	4.84976353615293	0.0311725436104761	4.84976353615293	0.0138403800694587	4.93753405072672	0.0530681463492274	4.95009172002406	-4.07711146090561E-8	4.84976353615286	1.00828489718557			4.95009172002406	0.906983046155233
4.85795332139777	0.0403817312628709	4.85795332139777	0.0117516737449109	4.85795332139777	0.0261494860170432	4.85795332139777	0.0214134506878364	4.85795332139777	0.0202256205809579	4.85795332139777	0.0212213080346889	4.85795332139777	0.0311701361236935	4.85795332139777	0.0138359092361065	4.94572383597156	0.0530647725910581	4.95886371575883	-4.12962568061239E-8	4.8579533213977	1.00828493328911			4.95886371575883	0.906983046908259
4.86614310664261	0.0403796366376675	4.86614310664261	0.0117493434721407	4.86614310664261	0.0261460405962538	4.86614310664261	0.0214097553025648	4.86614310664261	0.0202284104193019	4.86614310664261	0.0212189880475416	4.86614310664261	0.0311647922635974	4.86614310664261	0.0138378262876676	4.9539136212164	0.0530605974498971	4.96763571149359	-4.1927222049302E-8	4.86614310664254	1.00829480517716			4.96763571149359	0.906983048614918
4.87433289188745	0.0403801958510737	4.87433289188745	0.0117448887072272	4.87433289188745	0.0261470901919057	4.87433289188745	0.0214086039505545	4.87433289188745	0.0202300108881199	4.87433289188745	0.02121657162154	4.87433289188745	0.0311612777976446	4.87433289188745	0.0138376097227828	4.96210340646124	0.0530583108848108	4.97640770722835	-4.23732920078081E-8	4.87433289188738	1.00830735171557			4.97640770722835	0.906983058016579
4.88252267713229	0.0403813292403371	4.88252267713229	0.011744827769709	4.88252267713229	0.0261458129909281	4.88252267713229	0.0214098019608638	4.88252267713229	0.0202280772908662	4.88252267713229	0.0212175499256388	4.88252267713229	0.0311651084860105	4.88252267713229	0.0138366685022163	4.97029319170608	0.0530585093411737	4.98517970296311	-4.28429410776734E-8	4.88252267713222	1.00830652135972			4.98517970296311	0.906983062074825
4.89071246237713	0.0403875742150721	4.89071246237713	0.0117507064311588	4.89071246237713	0.026148874810883	4.89071246237713	0.0214116037190928	4.89071246237713	0.0202327931705115	4.89071246237713	0.0212252384667053	4.89071246237713	0.0311724074006125	4.89071246237713	0.0138399041634793	4.97848297695092	0.0530634768870332	4.99395169869787	-4.30843258802652E-8	4.89071246237706	1.00830344103192			4.99395169869787	0.906983071006763
4.89890224762197	0.0403972421185266	4.89890224762197	0.0117560357343338	4.89890224762197	0.0261564556999374	4.89890224762197	0.0214186354567288	4.89890224762197	0.0202373524455719	4.89890224762197	0.0212316110929795	4.89890224762197	0.0311741635105924	4.89890224762197	0.0138408372926997	4.98667276219576	0.0530668507147296	5.00272369443263	-4.25884599120604E-8	4.8989022476219	1.00830203295867			5.00272369443263	0.906983080044316
4.90709203286681	0.0403924894105353	4.90709203286681	0.0117580668631306	4.90709203286681	0.0261540775979796	4.90709203286681	0.0214158759133129	4.90709203286681	0.020234095834123	4.90709203286681	0.0212256613417021	4.90709203286681	0.031167978998749	4.90709203286681	0.0138349420790121	4.9948625474406	0.05306635855981	5.0114956901674	-4.23715857000565E-8	4.90709203286674	1.00829169813099			5.0114956901674	0.906983106542374
4.91528181811165	0.040392244677318	4.91528181811165	0.0117564784656288	4.91528181811165	0.0261433594920877	4.91528181811165	0.0214056501483174	4.91528181811165	0.0202303616017736	4.91528181811165	0.0212230288044682	4.91528181811165	0.031166341971396	4.91528181811165	0.0138328562344427	5.00305233268543	0.0530632782581672	5.02026768590216	-4.27392814781127E-8	4.91528181811158	1.00828928466512			5.02026768590216	0.906983134169953
4.92347160335649	0.040448909587208	4.92347160335649	0.0117610743963675	4.92347160335649	0.0261473388256027	4.92347160335649	0.0214071975329515	4.92347160335649	0.0202317955864453	4.92347160335649	0.0212323787043406	4.92347160335649	0.0311798427969797	4.92347160335649	0.0138404806560817	5.01124211793027	0.0530627821172599	5.02903968163692	-4.31381173042027E-8	4.92347160335642	1.00828636034748			5.02903968163692	0.906983159895314
4.93166138860133	0.0404402911747024	4.93166138860133	0.0117605891494511	4.93166138860133	0.0261464745451157	4.93166138860133	0.0214108945627234	4.93166138860133	0.0202320813412802	4.93166138860133	0.0212305271462494	4.93166138860133	0.0311755243654639	4.93166138860133	0.013839834252024	5.01943190317511	0.0530629803089228	5.03781167737168	-4.42544307441641E-8	4.93166138860126	1.00827552235351			5.03781167737168	0.906983199040592
4.93985117384617	0.0404039971038709	4.93985117384617	0.0117560177248733	4.93985117384617	0.0261441538908332	4.93985117384617	0.0214060954633505	4.93985117384617	0.0202278868598279	4.93985117384617	0.0212209381632944	4.93985117384617	0.0311626800099654	4.93985117384617	0.0138343774701631	5.02762168841995	0.0530648676046838	5.04658367310644	-4.50419337313825E-8	4.9398511738461	1.00827405120922			5.04658367310644	0.90698323311461
4.948040959091	0.0404040030828843	4.948040959091	0.0117647566901194	4.948040959091	0.0261648743259812	4.948040959091	0.0214147259544136	4.948040959091	0.0202348686434102	4.948040959091	0.0212257220496576	4.948040959091	0.0311670257586807	4.948040959091	0.0138378414369547	5.03581147366479	0.0530641730074136	5.0553556688412	-4.49502557027705E-8	4.94804095909094	1.00828314185429			5.0553556688412	0.906983259981579
4.95623074433584	0.0404096547494547	4.95623074433584	0.0117660222250929	4.95623074433584	0.0261594831019341	4.95623074433584	0.021422534135282	4.95623074433584	0.0202396501541067	4.95623074433584	0.0212315479600851	4.95623074433584	0.0311764782962559	4.95623074433584	0.0138389378161892	5.04400125890963	0.0530643716216906	5.06412766457597	-4.46040243771901E-8	4.95623074433578	1.00829952245564			5.06412766457597	0.906983277263163
4.96442052958068	0.0404222511750148	4.96442052958068	0.0117632783459444	4.96442052958068	0.0261514134628548	4.96442052958068	0.0214166061091824	4.96442052958068	0.020233392051882	4.96442052958068	0.0212307852775289	4.96442052958068	0.0311748395029659	4.96442052958068	0.0138370738021946	5.05219104415447	0.0530666538698639	5.07289966031073	-4.40317032672509E-8	4.96442052958061	1.00829929862801			5.07289966031073	0.906983301058815
4.97261031482552	0.0405320348949344	4.97261031482552	0.0117902931692462	4.97261031482552	0.0261713410650065	4.97261031482552	0.0214347713643837	4.97261031482552	0.0202416002805453	4.97261031482552	0.0212348202671832	4.97261031482552	0.0311834484272581	4.97261031482552	0.0138444005794083	5.06038082939931	0.0530639746838841	5.08167165604549	-4.47881130859384E-8	4.97261031482545	1.00829574256098			5.08167165604549	0.906983346881215
4.98080010007036	0.0406092342143379	4.98080010007036	0.0118221309547799	4.98080010007036	0.026236896588591	4.98080010007036	0.0214722713222036	4.98080010007036	0.0202573172349742	4.98080010007036	0.0212477847534317	4.98080010007036	0.0311971220871881	4.98080010007036	0.0138539086527517	5.06857061464415	0.053063776020217	5.09044365178025	-4.5290961874827E-8	4.98080010007029	1.00829550619335			5.09044365178025	0.906983373806908
4.9889898853152	0.0405017005623919	4.9889898853152	0.0117845300565475	4.9889898853152	0.0262065866403064	4.9889898853152	0.0214450444296257	4.9889898853152	0.0202444889941195	4.9889898853152	0.0212360543283206	4.9889898853152	0.031185159752253	4.9889898853152	0.0138491110554935	5.07676039988899	0.0530655621274831	5.09921564751501	-4.50333761479705E-8	4.98898988531513	1.0082873686688			5.09921564751501	0.906983399789972
4.99717967056004	0.0404476231884112	4.99717967056004	0.0117753778869496	4.99717967056004	0.0261865585017264	4.99717967056004	0.0214345328742062	4.99717967056004	0.0202466972387583	4.99717967056004	0.0212342479320313	4.99717967056004	0.0311855073876502	4.99717967056004	0.0138438373567767	5.08495018513383	0.0530668549999429	5.10798764324977	-4.53670426860798E-8	4.99717967055997	1.00828782525305			5.10798764324977	0.906983405024487
5.00536945580488	0.0404261047417497	5.00536945580488	0.0117653123583659	5.00536945580488	0.0261761516561786	5.00536945580488	0.0214198986266601	5.00536945580488	0.0202442630805184	5.00536945580488	0.0212363739150003	5.00536945580488	0.03118438324143	5.00536945580488	0.01384388115423	5.09313997037867	0.0530637789263179	5.11675963898454	-4.56545109446757E-8	5.00536945580481	1.00829269188526			5.11675963898454	0.90698341642114
5.01355924104972	0.040414302695321	5.01355924104972	0.0117592485882474	5.01355924104972	0.0261558412567198	5.01355924104972	0.0214120128205455	5.01355924104972	0.0202309478521138	5.01355924104972	0.0212249339556308	5.01355924104972	0.0311761824005292	5.01355924104972	0.0138435489566472	5.10132975562351	0.0530616896805317	5.1255316347193	-4.61690294948364E-8	5.01355924104965	1.00828943873837			5.1255316347193	0.906983437958151
5.02174902629456	0.0404147254337291	5.02174902629456	0.0117640439227323	5.02174902629456	0.0261545354421039	5.02174902629456	0.0214192359863436	5.02174902629456	0.0202305178369057	5.02174902629456	0.0212259378201986	5.02174902629456	0.0311794504253317	5.02174902629456	0.0138479614292893	5.10951954086835	0.0530646698490645	5.13430363045406	-4.58575768593001E-8	5.02174902629449	1.00828194940747			5.13430363045406	0.906983451129044
5.0299388115394	0.0404531269246597	5.0299388115394	0.0117718992169649	5.0299388115394	0.0261676077748861	5.0299388115394	0.021429287100607	5.0299388115394	0.0202342498523859	5.0299388115394	0.021234889957668	5.0299388115394	0.0311876309566782	5.0299388115394	0.0138508706480162	5.11770932611319	0.0530661582717863	5.14307562618882	-4.53156703529715E-8	5.02993881153933	1.00828733592974			5.14307562618882	0.906983473782561
5.03812859678424	0.0404479590188177	5.03812859678424	0.0117694926326467	5.03812859678424	0.0261740715968155	5.03812859678424	0.0214315093548309	5.03812859678424	0.0202366307755665	5.03812859678424	0.0212276487620766	5.03812859678424	0.0311822654319087	5.03812859678424	0.0138464253570537	5.12589911135803	0.0530622853008018	5.15184762192358	-4.5920720496587E-8	5.03812859678417	1.00829276232086			5.15184762192358	0.906983482741644
5.04631838202908	0.0404055693743386	5.04631838202908	0.0117524676871159	5.04631838202908	0.0261505193217106	5.04631838202908	0.021416744494398	5.04631838202908	0.0202304914804969	5.04631838202908	0.0212192563699853	5.04631838202908	0.031170418735016	5.04631838202908	0.0138364895862374	5.13408889660287	0.05306317783677	5.16061961765834	-4.65552265912996E-8	5.04631838202901	1.00829260407556			5.16061961765834	0.906983509143816
5.05450816727392	0.0403834813227293	5.05450816727392	0.0117490250768327	5.05450816727392	0.0261454056535209	5.05450816727392	0.0214090624172007	5.05450816727392	0.0202264513644536	5.05450816727392	0.0212219209171222	5.05450816727392	0.0311651515976762	5.05450816727392	0.0138347594101081	5.14227868184771	0.0530658600252751	5.16939161339311	-4.7320835776484E-8	5.05450816727385	1.00830282057921			5.16939161339311	0.906983547221182
5.06269795251876	0.0403788490890314	5.06269795251876	0.0117506024501896	5.06269795251876	0.0261390986483036	5.06269795251876	0.0214074350423016	5.06269795251876	0.0202291723187267	5.06269795251876	0.021222772905836	5.06269795251876	0.0311665364057316	5.06269795251876	0.0138367197437032	5.15046846709255	0.0530622838329609	5.17816360912787	-4.75771516213147E-8	5.06269795251869	1.00830816157166			5.17816360912787	0.906983573315266
5.0708877377636	0.0404186349449888	5.0708877377636	0.0117585157814217	5.0708877377636	0.0261761364857088	5.0708877377636	0.0214316691397832	5.0708877377636	0.020243899853478	5.0708877377636	0.0212348078739827	5.0708877377636	0.0311892871469833	5.0708877377636	0.0138448529475591	5.15865825233739	0.0530575208802513	5.18693560486263	-4.74619908645872E-8	5.07088773776353	1.00830727344654			5.18693560486263	0.906983600498171
5.07907752300844	0.0405763483052851	5.07907752300844	0.0118254026797083	5.07907752300844	0.0263658714769363	5.07907752300844	0.0215041211197989	5.07907752300844	0.0202700276542848	5.07907752300844	0.0212949810627853	5.07907752300844	0.031240552786873	5.07907752300844	0.0138662482755137	5.16684803758223	0.0530564233773999	5.19570760059739	-4.76678897470178E-8	5.07907752300837	1.00830944808834			5.19570760059739	0.906983614724373
5.08726730825328	0.0404181154060867	5.08726730825328	0.0117574076021424	5.08726730825328	0.026174865274316	5.08726730825328	0.0214188470585072	5.08726730825328	0.0202404225730311	5.08726730825328	0.0212388593513165	5.08726730825328	0.0311746347713501	5.08726730825328	0.0138445125840572	5.17503782282707	0.0530620890590911	5.20447959633215	-4.67528001845078E-8	5.08726730825321	1.00831091797959			5.20447959633215	0.906983625338724
5.09545709349812	0.0403864995227466	5.09545709349812	0.011753791276041	5.09545709349812	0.026151534344038	5.09545709349812	0.0214151294086508	5.09545709349812	0.0202364291219254	5.09545709349812	0.0212257998734582	5.09545709349812	0.0311680683320402	5.09545709349812	0.0138405134541344	5.18322760807191	0.0530673481527079	5.21325159206691	-4.67160075284185E-8	5.09545709349805	1.00830097534806			5.21325159206691	0.90698365618246
5.10364687874296	0.0403791103274306	5.10364687874296	0.0117501587977919	5.10364687874296	0.0261481648396791	5.10364687874296	0.0214095171617845	5.10364687874296	0.0202305968047852	5.10364687874296	0.0212241977000195	5.10364687874296	0.0311679576870813	5.10364687874296	0.01384067715991	5.19141739331675	0.0530666560574447	5.22202358780168	-4.7723651027472E-8	5.10364687874289	1.00828683488261			5.22202358780168	0.906983679032429
5.1118366639878	0.0403889146795533	5.1118366639878	0.0117499846713755	5.1118366639878	0.026147979349947	5.1118366639878	0.0214081264909769	5.1118366639878	0.0202329986801249	5.1118366639878	0.0212250601645163	5.1118366639878	0.0311723841155806	5.1118366639878	0.0138389627569322	5.19960717856159	0.0530631830710939	5.23079558353644	-4.87067335594402E-8	5.11183666398772	1.00828895049443			5.23079558353644	0.906983719012564
5.12002644923264	0.0404251072298457	5.12002644923264	0.0117732856720337	5.12002644923264	0.026187482530175	5.12002644923264	0.0214370208799454	5.12002644923264	0.0202549144282071	5.12002644923264	0.0212385027336032	5.12002644923264	0.0311887302086788	5.12002644923264	0.0138456490120625	5.20779696380642	0.0530602989101416	5.2395675792712	-4.95515427384531E-8	5.12002644923256	1.00829806599282			5.2395675792712	0.906983743435304
5.12821623447748	0.0403969337836357	5.12821623447748	0.0117606328865568	5.12821623447748	0.0261707568682214	5.12821623447748	0.0214207326208295	5.12821623447748	0.0202473729684163	5.12821623447748	0.0212352517182775	5.12821623447748	0.0311843735675082	5.12821623447748	0.013848726539751	5.21598674905126	0.053059503604989	5.24833957500596	-4.99062977671999E-8	5.1282162344774	1.0083058338149			5.24833957500596	0.90698378633807
5.13640601972232	0.0403866131496251	5.13640601972232	0.0117527389019028	5.13640601972232	0.0261557974322139	5.13640601972232	0.021405051168722	5.13640601972232	0.0202339426140763	5.13640601972232	0.0212275378532783	5.13640601972232	0.0311689826026443	5.13640601972232	0.0138446275344361	5.2241765342961	0.0530608927995293	5.25711157074072	-4.98698400796639E-8	5.13640601972224	1.00830571105746			5.25711157074072	0.906983812285008
5.14459580496716	0.0403985541235446	5.14459580496716	0.0117511009854695	5.14459580496716	0.0261504359517371	5.14459580496716	0.0214092543446071	5.14459580496716	0.0202339094233544	5.14459580496716	0.0212280061827007	5.14459580496716	0.0311673150886533	5.14459580496716	0.0138458570738312	5.23236631954094	0.0530632782983374	5.26588356647548	-4.92130170896463E-8	5.14459580496708	1.00830075172753			5.26588356647548	0.906983832323959
5.15278559021199	0.0403872664080315	5.15278559021199	0.0117490219448386	5.15278559021199	0.0261423784678112	5.15278559021199	0.0214110843760164	5.15278559021199	0.0202331557759043	5.15278559021199	0.021223956400069	5.15278559021199	0.0311656906409353	5.15278559021199	0.0138424610036596	5.24055610478578	0.0530654613269464	5.27465556221025	-4.90051910216012E-8	5.15278559021192	1.00830963234871			5.27465556221025	0.906983877240577
5.16097537545683	0.0403780701830303	5.16097537545683	0.0117490198435726	5.16097537545683	0.02614049963964	5.16097537545683	0.0214141673436541	5.16097537545683	0.0202311210995327	5.16097537545683	0.021224667120459	5.16097537545683	0.0311652501486113	5.16097537545683	0.0138377279969187	5.24874589003062	0.0530655634443042	5.28342755794501	-4.92486481449051E-8	5.16097537545676	1.00830910185875			5.28342755794501	0.906983904209429
5.16916516070167	0.0403775386054508	5.16916516070167	0.0117497976751397	5.16916516070167	0.0261402373995051	5.16916516070167	0.0214157203696456	5.16916516070167	0.0202305242823	5.16916516070167	0.0212224767467849	5.16916516070167	0.0311691177181508	5.16916516070167	0.0138391629876172	5.25693567527546	0.0530668551546045	5.29219955367977	-4.95246050473748E-8	5.1691651607016	1.00829911846552			5.29219955367977	0.906983929606873
5.17735494594651	0.0403913696791812	5.17735494594651	0.0117566067787541	5.17735494594651	0.0261448425447726	5.17735494594651	0.0214181843649868	5.17735494594651	0.0202296917002494	5.17735494594651	0.0212221932677475	5.17735494594651	0.0311744901113274	5.17735494594651	0.0138400365161469	5.2651254605203	0.0530671528391488	5.30097154941453	-5.00080472590581E-8	5.17735494594644	1.00830195612298			5.30097154941453	0.906983943498498
5.18554473119135	0.0403966830447966	5.18554473119135	0.0117545124941575	5.18554473119135	0.0261452638132923	5.18554473119135	0.0214100812245734	5.18554473119135	0.020228242658693	5.18554473119135	0.0212218440721126	5.18554473119135	0.0311741375066964	5.18554473119135	0.0138395299642308	5.27331524576514	0.0530650670967481	5.30974354514929	-5.08929886718221E-8	5.18554473119128	1.00830500917496			5.30974354514929	0.90698396930682
5.19373451643619	0.0403997420550609	5.19373451643619	0.0117499021001246	5.19373451643619	0.0261447912383637	5.19373451643619	0.0214049280295585	5.19373451643619	0.0202303511737922	5.19373451643619	0.0212163583425209	5.19373451643619	0.0311702007320962	5.19373451643619	0.0138414105025472	5.28150503100998	0.0530642689930295	5.31851554088405	-5.17723508926734E-8	5.19373451643612	1.00830354408203			5.31851554088405	0.906983996538946
5.20192430168103	0.0403988047471953	5.20192430168103	0.011753379091343	5.20192430168103	0.0261471327170494	5.20192430168103	0.0214094614750565	5.20192430168103	0.0202331246763427	5.20192430168103	0.0212150117739578	5.20192430168103	0.031169471391907	5.20192430168103	0.0138394500130441	5.28969481625482	0.0530595060403199	5.32728753661882	-5.158839993451E-8	5.20192430168096	1.00830674275971			5.32728753661882	0.906984017786548
5.21011408692587	0.0403871804148243	5.21011408692587	0.0117505870299455	5.21011408692587	0.026142648619087	5.21011408692587	0.0214070098132667	5.21011408692587	0.0202312207718999	5.21011408692587	0.0212164633111011	5.21011408692587	0.0311641103677292	5.21011408692587	0.013837151969836	5.29788460149966	0.0530631796775119	5.33605953235358	-5.06139071408448E-8	5.2101140869258	1.00831180548303			5.33605953235358	0.906984035760941
5.21830387217071	0.0403863734120624	5.21830387217071	0.0117502073947842	5.21830387217071	0.026141231063345	5.21830387217071	0.0214060847940242	5.21830387217071	0.0202293610792498	5.21830387217071	0.021220154112963	5.21830387217071	0.0311645633001799	5.21830387217071	0.0138379821535447	5.3060743867445	0.0530672480329513	5.34483152808834	-5.00445443460498E-8	5.21830387217064	1.00831212318386			5.34483152808834	0.906984049378921
5.22649365741555	0.0403925494843177	5.22649365741555	0.0117464166070104	5.22649365741555	0.026145640511229	5.22649365741555	0.0214088427414283	5.22649365741555	0.0202292023619653	5.22649365741555	0.0212236320653486	5.22649365741555	0.0311662267077731	5.22649365741555	0.0138324884531101	5.31426417198934	0.0530658619740576	5.3536035238231	-5.06334157589119E-8	5.22649365741548	1.00830994811515			5.3536035238231	0.906984076528448
5.23468344266039	0.0403902197842446	5.23468344266039	0.0117446512235983	5.23468344266039	0.0261464011525743	5.23468344266039	0.0214096580348297	5.23468344266039	0.020229960430618	5.23468344266039	0.0212233462439103	5.23468344266039	0.0311607654883838	5.23468344266039	0.0138311065610847	5.32245395723418	0.0530668538228775	5.36237551955786	-5.14965194530441E-8	5.23468344266031	1.00830480768589			5.36237551955786	0.906984105087608
5.24287322790523	0.040391306682874	5.24287322790523	0.0117500169296561	5.24287322790523	0.0261521825510169	5.24287322790523	0.0214105566494783	5.24287322790523	0.0202268495723556	5.24287322790523	0.0212221020741519	5.24287322790523	0.0311641756613018	5.24287322790523	0.0138364138510985	5.33064374247902	0.0530642738901598	5.37114751529263	-5.17626469788824E-8	5.24287322790515	1.00830565970287			5.37114751529263	0.906984126565151
5.25106301315007	0.0403882034734601	5.25106301315007	0.0117494091998003	5.25106301315007	0.0261487059767279	5.25106301315007	0.0214093349077824	5.25106301315007	0.0202273862340136	5.25106301315007	0.0212211539171339	5.25106301315007	0.0311672418944858	5.25106301315007	0.0138391061687427	5.33883352772386	0.053060794558479	5.37991951102739	-5.25097225350699E-8	5.25106301314999	1.00830566763309			5.37991951102739	0.906984149868604
5.25925279839491	0.0403742113760347	5.25925279839491	0.0117478605247943	5.25925279839491	0.0261437929765637	5.25925279839491	0.0214088220434148	5.25925279839491	0.0202342927713524	5.25925279839491	0.0212214105282978	5.25925279839491	0.0311660612745724	5.25925279839491	0.0138410176229141	5.3470233129687	0.0530590084512129	5.38869150676215	-5.30066104565913E-8	5.25925279839483	1.00830785544164			5.38869150676215	0.906984162020458
5.26744258363975	0.0403846784777492	5.26744258363975	0.0117538473469232	5.26744258363975	0.0261513634469261	5.26744258363975	0.0214124955498678	5.26744258363975	0.0202375359708994	5.26744258363975	0.0212239301618878	5.26744258363975	0.0311674743290386	5.26744258363975	0.0138378233860154	5.35521309821354	0.0530581124882899	5.39746350249691	-5.22130488218271E-8	5.26744258363967	1.00831506279048			5.39746350249691	0.906984169369858
5.27563236888459	0.040400087883733	5.27563236888459	0.0117584307151543	5.27563236888459	0.0261550271725953	5.27563236888459	0.0214153808342397	5.27563236888459	0.0202359616888642	5.27563236888459	0.0212261534249403	5.27563236888459	0.031168281064324	5.27563236888459	0.0138345920225915	5.36340288345838	0.0530552326038658	5.40623549823167	-5.23851015057771E-8	5.27563236888451	1.00831449407226			5.40623549823167	0.906984211369263
5.28382215412943	0.0404336306442006	5.28382215412943	0.0117633828881981	5.28382215412943	0.026159492833926	5.28382215412943	0.0214156675617945	5.28382215412943	0.0202318516685187	5.28382215412943	0.0212233627847179	5.28382215412943	0.0311768159101738	5.28382215412943	0.0138391606985402	5.37159266870322	0.0530600947847569	5.41500749396643	-5.3329265061427E-8	5.28382215412935	1.00831241457323			5.41500749396643	0.906984261187703
5.29201193937427	0.040441138304637	5.29201193937427	0.011765350579012	5.29201193937427	0.0261592384524018	5.29201193937427	0.0214095299284778	5.29201193937427	0.0202276923251459	5.29201193937427	0.0212194232244343	5.29201193937427	0.0311806838446494	5.29201193937427	0.0138401347592424	5.37978245394806	0.0530644701530524	5.42377948970119	-5.35991188881719E-8	5.29201193937419	1.00831315726604			5.42377948970119	0.906984295238353
5.30020172461911	0.0404099422351332	5.30020172461911	0.0117598597574841	5.30020172461911	0.0261505098882847	5.30020172461911	0.0214087663725415	5.30020172461911	0.0202307198473261	5.30020172461911	0.0212234950212952	5.30020172461911	0.0311734407280117	5.30020172461911	0.013833820267818	5.3879722391929	0.0530653635805551	5.43255148543596	-5.41326137206795E-8	5.30020172461903	1.00831207437928			5.43255148543596	0.906984335257368
5.30839150986395	0.0405049142012449	5.30839150986395	0.0117742736069723	5.30839150986395	0.026179673774049	5.30839150986395	0.0214315016295892	5.30839150986395	0.020251094303055	5.30839150986395	0.0212376584072078	5.30839150986395	0.031188205771014	5.30839150986395	0.0138442213708734	5.39616202443774	0.0530652654947295	5.44132348117072	-5.46190901194424E-8	5.30839150986387	1.00831322897657			5.44132348117072	0.906984376752846
5.31658129510879	0.0419114162810957	5.31658129510879	0.0118508970531187	5.31658129510879	0.0262621830766867	5.31658129510879	0.0214740734984296	5.31658129510879	0.0202758967879383	5.31658129510879	0.02124551550119	5.31658129510879	0.0312085967532815	5.31658129510879	0.0138578592956624	5.40435180968258	0.0530615893067969	5.45009547690548	-5.46152881581802E-8	5.31658129510871	1.00831358871706			5.45009547690548	0.906984396799912
5.32477108035363	0.040462133655054	5.32477108035363	0.0117652983722398	5.32477108035363	0.0261781415102749	5.32477108035363	0.0214225019163479	5.32477108035363	0.0202355337022179	5.32477108035363	0.0212271341159155	5.32477108035363	0.0311718744641458	5.32477108035363	0.0138430402599619	5.41254159492742	0.0530610931658897	5.45886747264024	-5.4394603429736E-8	5.32477108035355	1.00830272909061			5.45886747264024	0.906984415625534
5.33296086559847	0.0404155331271669	5.33296086559847	0.0117636840868643	5.33296086559847	0.0261586685163725	5.33296086559847	0.0214160382492912	5.33296086559847	0.0202352958984937	5.33296086559847	0.0212254898585908	5.33296086559847	0.0311691228727585	5.33296086559847	0.0138389707387446	5.42073138017225	0.0530606953437807	5.467639468375	-5.43294909035374E-8	5.33296086559839	1.00829426143626			5.467639468375	0.906984457108567
5.34115065084331	0.0403985909885317	5.34115065084331	0.0117643168192832	5.34115065084331	0.0261578877575546	5.34115065084331	0.0214146683759078	5.34115065084331	0.0202367914883364	5.34115065084331	0.0212257701819383	5.34115065084331	0.0311735599439863	5.34115065084331	0.013833930042609	5.42892116541709	0.0530594030740727	5.47641146410977	-5.45366914267194E-8	5.34115065084323	1.00829805342672			5.47641146410977	0.906984479580778
5.34934043608814	0.0404018209588276	5.34934043608814	0.0117663854200045	5.34934043608814	0.0261615260338281	5.34934043608814	0.0214212269312044	5.34934043608814	0.0202435718036293	5.34934043608814	0.0212287022860464	5.34934043608814	0.0311754314594281	5.34934043608814	0.0138345115298433	5.43711095066193	0.0530583115640767	5.48518345984453	-5.50509788218719E-8	5.34934043608807	1.00830853036969			5.48518345984453	0.906984505945338
5.35753022133298	0.0404373890530731	5.35753022133298	0.0117698749127955	5.35753022133298	0.026172142104283	5.35753022133298	0.0214223177818959	5.35753022133298	0.0202360226522821	5.35753022133298	0.0212296254658739	5.35753022133298	0.0311791246487633	5.35753022133298	0.0138400412045021	5.44530073590677	0.0530642721507499	5.49395545557929	-5.55490374705493E-8	5.35753022133291	1.00832503587018			5.49395545557929	0.906984535575602
5.36572000657782	0.0404265849587877	5.36572000657782	0.0117560883745237	5.36572000657782	0.026155560636717	5.36572000657782	0.021410459611483	5.36572000657782	0.0202267465603199	5.36572000657782	0.0212210642612554	5.36572000657782	0.0311737008929337	5.36572000657782	0.0138423014824001	5.45349052115161	0.0530668520834676	5.50272745131405	-5.59561060499496E-8	5.36572000657775	1.00833059563781			5.50272745131405	0.906984559594845
5.37390979182266	0.0404258729923547	5.37390979182266	0.0117545049688414	5.37390979182266	0.0261459654659881	5.37390979182266	0.0214106708497426	5.37390979182266	0.020233728452114	5.37390979182266	0.0212260096873023	5.37390979182266	0.0311820366414671	5.37390979182266	0.0138465616869368	5.46168030639645	0.0530643721896035	5.51149944704881	-5.61728189496522E-8	5.37390979182258	1.00832408350205			5.51149944704881	0.906984579426877
5.3820995770675	0.0405872541689724	5.3820995770675	0.0117694172389531	5.3820995770675	0.0261524866503842	5.3820995770675	0.0214118461000967	5.3820995770675	0.0202342057942413	5.3820995770675	0.021230994601227	5.3820995770675	0.0311987566657437	5.3820995770675	0.0138482329471572	5.46987009164129	0.0530653649978002	5.52027144278357	-5.59818025206538E-8	5.38209957706742	1.00832779024399			5.52027144278357	0.906984599472731
5.39028936231234	0.0445080927613307	5.39028936231234	0.012551009100048	5.39028936231234	0.026988507081664	5.39028936231234	0.0215653647171386	5.39028936231234	0.0202930414216476	5.39028936231234	0.0212808201131215	5.39028936231234	0.0312719550880551	5.39028936231234	0.0138775478523345	5.47805987688613	0.0530658611387074	5.52904343851834	-5.60059444304309E-8	5.39028936231226	1.00832885165559			5.52904343851834	0.906984626105599
5.39847914755718	0.0431999666711303	5.39847914755718	0.0124910330617139	5.39847914755718	0.0269494337080342	5.39847914755718	0.0215648406589096	5.39847914755718	0.0202993155186971	5.39847914755718	0.0212843912936933	5.39847914755718	0.0312621255097603	5.39847914755718	0.0138752121187059	5.48624966213097	0.0530674511155132	5.5378154342531	-5.56534310338352E-8	5.3984791475571	1.00832486927186			5.5378154342531	0.906984634297722
5.40666893280202	0.0404158282010055	5.40666893280202	0.0117627251849509	5.40666893280202	0.026173689936627	5.40666893280202	0.0214286537091893	5.40666893280202	0.0202461579087022	5.40666893280202	0.0212340348768984	5.40666893280202	0.0311859865525714	5.40666893280202	0.0138473376865303	5.49443944737581	0.0530682449738474	5.54658742998786	-5.53958507986828E-8	5.40666893280194	1.00832528787696			5.54658742998786	0.906984647356098
5.41485871804686	0.0404079425133363	5.41485871804686	0.0117614381860083	5.41485871804686	0.0261740787912864	5.41485871804686	0.0214199756120443	5.41485871804686	0.0202380286032349	5.41485871804686	0.021228272275051	5.41485871804686	0.0311845193737511	5.41485871804686	0.0138416707146676	5.50262923262065	0.0530672529751143	5.55535942572262	-5.62503473688932E-8	5.41485871804678	1.0083263722944			5.55535942572262	0.906984668879116
5.4230485032917	0.0403998459005769	5.4230485032917	0.0117556974236578	5.4230485032917	0.0261584107112802	5.4230485032917	0.0214122322201017	5.4230485032917	0.0202307832743999	5.4230485032917	0.0212264736572345	5.4230485032917	0.0311781914829177	5.4230485032917	0.0138377945353804	5.51081901786549	0.0530633771247052	5.56413142145738	-5.69283933971687E-8	5.42304850329162	1.00832440447166			5.56413142145738	0.906984685438016
5.43123828853654	0.0404331430296247	5.43123828853654	0.011763192816659	5.43123828853654	0.0261683386297727	5.43123828853654	0.0214168431826151	5.43123828853654	0.0202374307168739	5.43123828853654	0.0212343272329952	5.43123828853654	0.0311779944329696	5.43123828853654	0.0138461083697502	5.51900880311033	0.0530611941047133	5.57290341719214	-5.6904524204697E-8	5.43123828853646	1.00831761000501			5.57290341719214	0.906984694673141
5.43942807378138	0.0404880577501512	5.43942807378138	0.0117828495643013	5.43942807378138	0.0261925770452242	5.43942807378138	0.0214257242884136	5.43942807378138	0.0202407566772152	5.43942807378138	0.0212320992924495	5.43942807378138	0.0311806639679025	5.43942807378138	0.0138434888704951	5.52719858835517	0.0530615893478745	5.58167541292691	-5.67200448301575E-8	5.4394280737813	1.00831156789278			5.58167541292691	0.906984700952473
5.44761785902622	0.0404456296873671	5.44761785902622	0.0117858595568944	5.44761785902622	0.0262134500736892	5.44761785902622	0.0214400934127042	5.44761785902622	0.0202480823778259	5.44761785902622	0.0212347562485936	5.44761785902622	0.0311869355915851	5.44761785902622	0.0138452958064059	5.53538837360001	0.0530634755155944	5.59044740866167	-5.6167727467389E-8	5.44761785902614	1.00831564498417			5.59044740866167	0.906984698047711
5.45580764427106	0.0404601527137791	5.45580764427106	0.0117780611647042	5.45580764427106	0.0261838418248664	5.45580764427106	0.0214224625998763	5.45580764427106	0.0202371001665185	5.45580764427106	0.0212326764898544	5.45580764427106	0.031190519713892	5.45580764427106	0.0138442572008198	5.54357815884485	0.0530608955828768	5.59921940439643	-5.51189942594299E-8	5.45580764427098	1.00831678582995			5.59921940439643	0.906984675252968
5.4639974295159	0.0404968476755311	5.4639974295159	0.0117682526436215	5.4639974295159	0.0261622144152976	5.4639974295159	0.0214117392117698	5.4639974295159	0.020233754947917	5.4639974295159	0.0212270242725036	5.4639974295159	0.0311919511859485	5.4639974295159	0.0138350984985019	5.55176794408969	0.05306218637935	5.60799140013119	-5.55488476347991E-8	5.46399742951582	1.00831911624362			5.60799140013119	0.906984698414968
5.47218721476074	0.0412668583882628	5.47218721476074	0.0118474871698926	5.47218721476074	0.0262194079582935	5.47218721476074	0.0214273368125654	5.47218721476074	0.020243583171072	5.47218721476074	0.0212374565633903	5.47218721476074	0.0312127652610191	5.47218721476074	0.013845478755463	5.55995772933453	0.0530676439293297	5.61676339586595	-5.60376439526724E-8	5.47218721476066	1.00833068343377			5.61676339586595	0.906984696581458
5.48037700000558	0.0639750004830737	5.48037700000558	0.0123978938930876	5.48037700000558	0.026856331066659	5.48037700000558	0.0216431611601643	5.48037700000558	0.0203228825667923	5.48037700000558	0.0213422793681218	5.48037700000558	0.0314399952116693	5.48037700000558	0.0139424802800546	5.56814751457937	0.0530676498850337	5.62553539160071	-5.54998906638446E-8	5.4803770000055	1.00832677886532			5.62553539160071	0.906984677480837
5.48856678525042	0.0489095598584086	5.48856678525042	0.0120959145122111	5.48856678525042	0.0265064746496038	5.48856678525042	0.021562036190809	5.48856678525042	0.0202960054176991	5.48856678525042	0.0213049520978422	5.48856678525042	0.0312867227359592	5.48856678525042	0.0138721473477273	5.57633729982421	0.053069835435576	5.63430738733548	-5.57780715065554E-8	5.48856678525034	1.00832351007446			5.63430738733548	0.906984666037625
5.49675657049526	0.0404120623941641	5.49675657049526	0.0117584117529424	5.49675657049526	0.0261609570889926	5.49675657049526	0.0214164828390702	5.49675657049526	0.0202372740615102	5.49675657049526	0.0212343518728354	5.49675657049526	0.0311812341565845	5.49675657049526	0.0138429211292667	5.58452708506905	0.0530694385228502	5.64307938307024	-5.59807502652273E-8	5.49675657049518	1.00832375557377			5.64307938307024	0.906984652797144
5.5049463557401	0.0404250766153804	5.5049463557401	0.0117555184115442	5.5049463557401	0.0261590539619044	5.5049463557401	0.0214129693719762	5.5049463557401	0.0202311303985462	5.5049463557401	0.0212302353204083	5.5049463557401	0.0311803412720262	5.5049463557401	0.0138484064190996	5.59271687031389	0.0530654641471928	5.651851378805	-5.57272353822826E-8	5.50494635574001	1.00831881809035			5.651851378805	0.906984636770283
5.51313614098494	0.0405725760433452	5.51313614098494	0.0117657424115675	5.51313614098494	0.0261712050401958	5.51313614098494	0.0214123155918525	5.51313614098494	0.0202309708675442	5.51313614098494	0.021231230025666	5.51313614098494	0.0311826574216907	5.51313614098494	0.0138454427020778	5.60090665555873	0.0530656626035557	5.66062337453976	-5.54697003757078E-8	5.51313614098485	1.00832116474907			5.66062337453976	0.906984634042162
5.52132592622978	0.0405438558562777	5.52132592622978	0.0117614962392321	5.52132592622978	0.0261597274041322	5.52132592622978	0.0214102362633004	5.52132592622978	0.0202342291279668	5.52132592622978	0.0212275032133715	5.52132592622978	0.0311772070549088	5.52132592622978	0.0138377664377347	5.60909644080357	0.0530701317391306	5.66939537027452	-5.4395933469744E-8	5.52132592622969	1.00832556122924			5.66939537027452	0.906984618693666
5.52951571147462	0.0403974752246098	5.52951571147462	0.0117546819645814	5.52951571147462	0.0261539664916933	5.52951571147462	0.0214132814064599	5.52951571147462	0.0202326502914081	5.52951571147462	0.0212257033794803	5.52951571147462	0.0311721163661072	5.52951571147462	0.0138368396714037	5.61728622604841	0.0530673508478455	5.67816736600928	-5.46177980573307E-8	5.52951571147453	1.00831995902373			5.67816736600928	0.906984606431277
5.53770549671946	0.040426762575381	5.53770549671946	0.0117594392705799	5.53770549671946	0.0261614000462964	5.53770549671946	0.0214269117399425	5.53770549671946	0.0202354520763935	5.53770549671946	0.0212325192627644	5.53770549671946	0.0311903338029513	5.53770549671946	0.0138428114839567	5.62547601129324	0.0530645724587649	5.68693936174405	-5.55584051491925E-8	5.53770549671937	1.00831638488632			5.68693936174405	0.906984603771689
5.5458952819643	0.0406073269254169	5.5458952819643	0.0117910164429766	5.5458952819643	0.0262187749449197	5.5458952819643	0.0214502406296004	5.5458952819643	0.02024831916256	5.5458952819643	0.0212398331117542	5.5458952819643	0.0312017246087949	5.5458952819643	0.0138412705105629	5.63366579653808	0.0530651660230408	5.69571135747881	-5.55807414466607E-8	5.54589528196421	1.00831286128717			5.69571135747881	0.906984608908898
5.55408506720913	0.0406803410429964	5.55408506720913	0.011830352680499	5.55408506720913	0.0262780493407293	5.55408506720913	0.0214617671612804	5.55408506720913	0.0202589662682795	5.55408506720913	0.0212456987179495	5.55408506720913	0.0312052212850207	5.55408506720913	0.0138467555452769	5.64185558178292	0.0530654637393416	5.70448335321357	-5.63334226178155E-8	5.55408506720905	1.00830678191455			5.70448335321357	0.90698461867164
5.56227485245397	0.0406159605641646	5.56227485245397	0.0118335857167818	5.56227485245397	0.0263081870778381	5.56227485245397	0.0215185135621879	5.56227485245397	0.0203070242712156	5.56227485245397	0.0212858861020424	5.56227485245397	0.0312445726051681	5.56227485245397	0.0138649529913782	5.65004536702776	0.0530667549863127	5.71325534894833	-5.64460959084631E-8	5.56227485245389	1.00830058150699			5.71325534894833	0.906984621624808
5.57046463769881	0.040746809411903	5.57046463769881	0.0118189986529989	5.57046463769881	0.0263057601212699	5.57046463769881	0.0214645137736376	5.57046463769881	0.020258086246332	5.57046463769881	0.021256034434086	5.57046463769881	0.0312042144877785	5.57046463769881	0.0138509352152648	5.6582351522726	0.0530666560570521	5.72202734468309	-5.6367095419723E-8	5.57046463769873	1.00830044290269			5.72202734468309	0.906984637066222
5.57865442294365	0.0404072521202984	5.57865442294365	0.0117615865465411	5.57865442294365	0.0261607154468629	5.57865442294365	0.0214191456451783	5.57865442294365	0.0202365657106634	5.57865442294365	0.0212284702718993	5.57865442294365	0.0311736379897122	5.57865442294365	0.0138380355852357	5.66642493751744	0.0530652668625118	5.73079934041785	-5.58993140808972E-8	5.57865442294357	1.00831065270186			5.73079934041785	0.90698463255281
5.58684420818849	0.0403864354081444	5.58684420818849	0.0117457230025326	5.58684420818849	0.0261470505372642	5.58684420818849	0.0214080103872338	5.58684420818849	0.0202271068872066	5.58684420818849	0.0212242293724852	5.58684420818849	0.031165088432617	5.58684420818849	0.0138371213026043	5.67461472276228	0.0530629808864605	5.73957133615262	-5.50339663291733E-8	5.58684420818841	1.00831343863957			5.73957133615262	0.906984654586625
5.59503399343333	0.0403974845798847	5.59503399343333	0.0117461977131783	5.59503399343333	0.02614898104716	5.59503399343333	0.0214076188593996	5.59503399343333	0.020225941931906	5.59503399343333	0.0212264213821818	5.59503399343333	0.0311689032289286	5.59503399343333	0.0138415547934543	5.68280450800712	0.0530623841773637	5.74834333188738	-5.53142365277679E-8	5.59503399343325	1.0083159571394			5.74834333188738	0.906984653966575
5.60322377867817	0.0409432707617016	5.60322377867817	0.0117736373254057	5.60322377867817	0.0261696848608046	5.60322377867817	0.0214239189312458	5.60322377867817	0.0202400420487557	5.60322377867817	0.0212360720580816	5.60322377867817	0.031194176087047	5.60322377867817	0.0138502593981109	5.69099429325196	0.0530622849491823	5.75711532762214	-5.61399912774307E-8	5.60322377867809	1.00831955293737			5.75711532762214	0.906984670966506
5.61141356392301	0.0427571811969081	5.61141356392301	0.0118904467737394	5.61141356392301	0.0262909858480713	5.61141356392301	0.021455028023564	5.61141356392301	0.0202665092810909	5.61141356392301	0.0212569712871202	5.61141356392301	0.0312260510194071	5.61141356392301	0.0138574203800144	5.6991840784968	0.0530669545387933	5.7658873233569	-5.67495425888801E-8	5.61141356392293	1.00831580228792			5.7658873233569	0.906984685707098
5.61960334916785	0.0454541790424289	5.61960334916785	0.0122207575734424	5.61960334916785	0.0270748626668642	5.61960334916785	0.0219049672729349	5.61960334916785	0.0204599369994331	5.61960334916785	0.0214063832093282	5.61960334916785	0.0313763421585167	5.61960334916785	0.0138776973198065	5.70737386374164	0.0530682445051522	5.77465931909166	-5.67832293466813E-8	5.61960334916777	1.00830427838197			5.77465931909166	0.906984683782643
5.62779313441269	0.0429482616969207	5.62779313441269	0.0118958826146956	5.62779313441269	0.0267877579553099	5.62779313441269	0.0218630996096905	5.62779313441269	0.020393736931179	5.62779313441269	0.0213600427270427	5.62779313441269	0.0313400201213596	5.62779313441269	0.0138685463800168	5.71556364898648	0.0530668555823962	5.78343131482642	-5.68146985962097E-8	5.62779313441261	1.00830456858525			5.78343131482642	0.906984697486495
5.63598291965753	0.0404030029151428	5.63598291965753	0.0117537243238054	5.63598291965753	0.0261623218457159	5.63598291965753	0.0214193894425834	5.63598291965753	0.0202344672691728	5.63598291965753	0.0212248774234124	5.63598291965753	0.0311758646534284	5.63598291965753	0.0138419038618772	5.72375343423132	0.0530661573173482	5.79220331056119	-5.7195026842856E-8	5.63598291965745	1.00831014075226			5.79220331056119	0.906984708094637
5.64417270490237	0.0411720430916655	5.64417270490237	0.0118435852205389	5.64417270490237	0.0262990754579624	5.64417270490237	0.0214472235786054	5.64417270490237	0.0202535076314981	5.64417270490237	0.0212432047567685	5.64417270490237	0.031228604792394	5.64417270490237	0.0138618697740191	5.73194321947616	0.0530606997673685	5.80097530629595	-5.69432103706987E-8	5.64417270490229	1.00830561349908			5.80097530629595	0.906984728262974
5.65236249014721	0.0408903483459852	5.65236249014721	0.0118359464619853	5.65236249014721	0.0262839800711312	5.65236249014721	0.0214493178648801	5.65236249014721	0.0202533400054487	5.65236249014721	0.0212422654009829	5.65236249014721	0.0312161312371287	5.65236249014721	0.0138639644139159	5.740133004721	0.053059999813246	5.80974730203071	-5.72041104476766E-8	5.65236249014712	1.00830456874231			5.80974730203071	0.906984768894769
5.66055227539205	0.0403903858440641	5.66055227539205	0.0117592298296164	5.66055227539205	0.0261541730854909	5.66055227539205	0.0214134222687699	5.66055227539205	0.02022783043041	5.66055227539205	0.0212208213565239	5.66055227539205	0.0311693487675394	5.66055227539205	0.0138383492341414	5.74832278996584	0.053065655564716	5.81851929776547	-5.78291402082734E-8	5.66055227539196	1.00830247483999			5.81851929776547	0.906984797870825
5.66874206063689	0.0403895237210658	5.66874206063689	0.0117534833208654	5.66874206063689	0.0261457937304487	5.66874206063689	0.0214098865093507	5.66874206063689	0.0202262861005718	5.66874206063689	0.0212169189884472	5.66874206063689	0.0311646578032201	5.66874206063689	0.0138371807764981	5.75651257521068	0.0530700321460679	5.82729129350023	-5.8131920857166E-8	5.6687420606368	1.00830553591947			5.82729129350023	0.90698482702308
5.67693184588173	0.0404027173286919	5.67693184588173	0.0117596226648755	5.67693184588173	0.0261541676892776	5.67693184588173	0.021416892280647	5.67693184588173	0.0202333500969091	5.67693184588173	0.0212197447932107	5.67693184588173	0.0311730798816751	5.67693184588173	0.0138440906108141	5.76470236045552	0.0530689401161341	5.83606328923499	-5.79699741549397E-8	5.67693184588164	1.00830701804291			5.83606328923499	0.906984834061486
5.68512163112657	0.0403929146232911	5.68512163112657	0.0117539404862251	5.68512163112657	0.0261575251913636	5.68512163112657	0.0214116863995858	5.68512163112657	0.0202294103244969	5.68512163112657	0.0212194299151772	5.68512163112657	0.0311735154959215	5.68512163112657	0.0138426357101603	5.77289214570036	0.0530642763916059	5.84483528496976	-5.75245622580105E-8	5.68512163112648	1.00830197091496			5.84483528496976	0.906984847022374
5.69331141637141	0.0404204918502555	5.69331141637141	0.0117495969818652	5.69331141637141	0.0261580407238069	5.69331141637141	0.0214087249618236	5.69331141637141	0.0202266693627593	5.69331141637141	0.0212221940863675	5.69331141637141	0.0311674303230499	5.69331141637141	0.0138386827054359	5.7810819309452	0.0530626825602333	5.85360728070452	-5.72706793857987E-8	5.69331141637132	1.0083098737949			5.85360728070452	0.906984845714028
5.70150120161625	0.0404271165744627	5.70150120161625	0.0117494975824762	5.70150120161625	0.0261529484052443	5.70150120161625	0.0214103935150353	5.70150120161625	0.020227071914175	5.70150120161625	0.0212278213475265	5.70150120161625	0.0311710273836224	5.70150120161625	0.0138375356856657	5.78927171619004	0.0530630802462179	5.86237927643928	-5.73838847626556E-8	5.70150120161616	1.00831365111239			5.86237927643928	0.906984853519393
5.70969098686109	0.0404136591038438	5.70969098686109	0.0117557246319021	5.70969098686109	0.0261652965729586	5.70969098686109	0.0214180637470013	5.70969098686109	0.0202350151308749	5.70969098686109	0.021229721445503	5.70969098686109	0.0311739864291572	5.70969098686109	0.013837831145333	5.79746150143488	0.053063973299851	5.87115127217404	-5.79044497355623E-8	5.709690986861	1.00830543419007			5.87115127217404	0.90698487371831
5.71788077210593	0.040410796993221	5.71788077210593	0.011756831516352	5.71788077210593	0.0261656941876221	5.71788077210593	0.021421265293915	5.71788077210593	0.0202381609880383	5.71788077210593	0.0212250512947268	5.71788077210593	0.0311691000792251	5.71788077210593	0.0138335989440152	5.80565128667972	0.0530639728497734	5.8799232679088	-5.79844735062535E-8	5.71788077210584	1.00829717377086			5.8799232679088	0.906984876031816
5.72607055735077	0.0403816501922007	5.72607055735077	0.0117509840968234	5.72607055735077	0.0261461912095762	5.72607055735077	0.0214163334489027	5.72607055735077	0.0202300992139605	5.72607055735077	0.0212188559549645	5.72607055735077	0.0311645890895937	5.72607055735077	0.0138337371845992	5.81384107192456	0.0530575230179792	5.88869526364356	-5.87555398082546E-8	5.72607055735068	1.00830262524723			5.88869526364356	0.906984899690122
5.73426034259561	0.0403808681580293	5.73426034259561	0.0117514624976091	5.73426034259561	0.0261476322179438	5.73426034259561	0.0214180694816571	5.73426034259561	0.0202249575183846	5.73426034259561	0.0212192157123853	5.73426034259561	0.0311717073532578	5.73426034259561	0.0138424157122653	5.8220308571694	0.0530570193773009	5.89746725937833	-5.90442224197496E-8	5.73426034259552	1.00830335391465			5.89746725937833	0.906984900412388
5.74245012784045	0.0403879292832634	5.74245012784045	0.0117516873136214	5.74245012784045	0.0261475908021375	5.74245012784045	0.0214162656670875	5.74245012784045	0.0202279399232113	5.74245012784045	0.0212268735243623	5.74245012784045	0.031180523028448	5.74245012784045	0.0138466029339294	5.83022064241423	0.053063280326303	5.90623925511309	-5.86985470905832E-8	5.74245012784036	1.00830523071095			5.90623925511309	0.906984919401565
5.75063991308529	0.0404048694504338	5.75063991308529	0.0117547690111597	5.75063991308529	0.026160514164427	5.75063991308529	0.0214279233681987	5.75063991308529	0.020243553643562	5.75063991308529	0.0212359484590499	5.75063991308529	0.0311850407982106	5.75063991308529	0.0138455091512623	5.83841042765907	0.053067249453561	5.91501125084785	-5.81601489012522E-8	5.7506399130852	1.00831375812865			5.91501125084785	0.906984918550871
5.75882969833012	0.0404232486360268	5.75882969833012	0.0117640117972158	5.75882969833012	0.0261780135168815	5.75882969833012	0.0214355745128054	5.75882969833012	0.020246586569625	5.75882969833012	0.0212335292591072	5.75882969833012	0.0311871271415092	5.75882969833012	0.0138479807787503	5.84660021290391	0.0530664575972124	5.92378324658261	-5.77637074716385E-8	5.75882969833004	1.00830394684082			5.92378324658261	0.906984932888075
5.76701948357496	0.0404137343515129	5.76701948357496	0.0117666631787267	5.76701948357496	0.0261693068675171	5.76701948357496	0.0214297197793122	5.76701948357496	0.0202450166264078	5.76701948357496	0.0212330594881259	5.76701948357496	0.0311818333020318	5.76701948357496	0.0138481068469114	5.85478999814875	0.0530639768926762	5.93255524231737	-5.80057978999289E-8	5.76701948357488	1.00829956400228			5.93255524231737	0.906984933842373
5.7752092688198	0.0404039665569454	5.7752092688198	0.011758685658591	5.7752092688198	0.0261629025288242	5.7752092688198	0.0214291510356185	5.7752092688198	0.0202425289113333	5.7752092688198	0.0212304075931703	5.7752092688198	0.0311783451784342	5.7752092688198	0.013842654912059	5.86297978339359	0.0530587104942887	5.94132723805213	-5.76942369545146E-8	5.77520926881971	1.00830883008643			5.94132723805213	0.906984925802478
5.78339905406464	0.0403901627337727	5.78339905406464	0.0117515578433004	5.78339905406464	0.0261420938155789	5.78339905406464	0.0214149582460848	5.78339905406464	0.0202320242039994	5.78339905406464	0.0212211103717931	5.78339905406464	0.0311713880148256	5.78339905406464	0.0138437188974625	5.87116956863843	0.0530570211959792	5.9500992337869	-5.76594285940072E-8	5.78339905406455	1.0083203248398			5.9500992337869	0.906984924728576
5.79158883930948	0.04040144872657	5.79158883930948	0.0117609995243261	5.79158883930948	0.0261521278880367	5.79158883930948	0.0214219190384352	5.79158883930948	0.0202377770709931	5.79158883930948	0.0212259282460107	5.79158883930948	0.0311765822007186	5.79158883930948	0.0138479934501437	5.87935935388327	0.0530625779741404	5.95887122952166	-5.79509054875618E-8	5.79158883930939	1.00830859151258			5.95887122952166	0.90698490474574
5.79977862455432	0.0404745194454837	5.79977862455432	0.0117814187527244	5.79977862455432	0.026202530972328	5.79977862455432	0.0214451973918098	5.79977862455432	0.0202581935637377	5.79977862455432	0.0212448586033663	5.79977862455432	0.0311966688336217	5.79977862455432	0.013847833138143	5.88754913912811	0.0530625829358718	5.96764322525642	-5.76201473824057E-8	5.79977862455423	1.00829340792022			5.96764322525642	0.906984886071701
5.80796840979916	0.0404623991871987	5.80796840979916	0.0117716610084141	5.80796840979916	0.0261849441264299	5.80796840979916	0.0214346873991437	5.80796840979916	0.0202537251830315	5.80796840979916	0.0212445126528158	5.80796840979916	0.0311909555633347	5.80796840979916	0.0138481866964022	5.89573892437295	0.0530603009275977	5.97641522099118	-5.72166212502422E-8	5.80796840979907	1.00830172348411			5.97641522099118	0.906984863822707
5.816158195044	0.0404253964709092	5.816158195044	0.0117632016683853	5.816158195044	0.0261612694303513	5.816158195044	0.0214166771777089	5.816158195044	0.0202372056061182	5.816158195044	0.021232894481297	5.816158195044	0.0311776441471489	5.816158195044	0.0138397449299269	5.90392870961779	0.053061985869903	5.98518721672594	-5.72117891916917E-8	5.81615819504391	1.00830099051465			5.98518721672594	0.906984860666558
5.82434798028884	0.0404122967507073	5.82434798028884	0.0117581390045513	5.82434798028884	0.0261530680196117	5.82434798028884	0.0214129901473199	5.82434798028884	0.0202332976602805	5.82434798028884	0.02122838410551	5.82434798028884	0.0311780346941049	5.82434798028884	0.0138367754850834	5.91211849486263	0.0530632773362541	5.99395921246071	-5.69085124341185E-8	5.82434798028875	1.00829180816138			5.99395921246071	0.906984842906564
5.83253776553368	0.0404087322435113	5.83253776553368	0.0117539648535872	5.83253776553368	0.0261490613252506	5.83253776553368	0.0214158514732773	5.83253776553368	0.0202308285238296	5.83253776553368	0.0212241567163614	5.83253776553368	0.031178479941291	5.83253776553368	0.0138398552448524	5.92030828010747	0.0530585143835445	6.00273120819547	-5.67161005259944E-8	5.83253776553359	1.00828979363226			6.00273120819547	0.90698482805147
5.84072755077852	0.040398891064583	5.84072755077852	0.0117466472211494	5.84072755077852	0.0261412518852784	5.84072755077852	0.0214145938346501	5.84072755077852	0.0202281900090244	5.84072755077852	0.0212183262329156	5.84072755077852	0.0311706761363501	5.84072755077852	0.0138375510841984	5.92849806535231	0.0530592048053472	6.01150320393023	-5.67063214141056E-8	5.84072755077843	1.00829829146857			6.01150320393023	0.906984816002591
5.84891733602336	0.0403915033756619	5.84891733602336	0.011748131605131	5.84891733602336	0.0261410826767276	5.84891733602336	0.0214146433202265	5.84891733602336	0.0202304399623786	5.84891733602336	0.0212239881609408	5.84891733602336	0.0311760044161987	5.84891733602336	0.0138373799208682	5.93668785059715	0.0530612897186479	6.02027519966499	-5.6268775619519E-8	5.84891733602327	1.00831252541488			6.02027519966499	0.906984788754457
5.8571071212682	0.0403840778452442	5.8571071212682	0.0117537505238929	5.8571071212682	0.0261470483410373	5.8571071212682	0.0214134597479607	5.8571071212682	0.0202288153795096	5.8571071212682	0.0212254969661908	5.8571071212682	0.0311758215194276	5.8571071212682	0.0138326705087784	5.94487763584199	0.0530583128732044	6.02904719539975	-5.55696783313698E-8	5.85710712126811	1.00832025855339			6.02904719539975	0.906984748172976
5.86529690651304	0.0403844339196981	5.86529690651304	0.0117514359683653	5.86529690651304	0.0261448363323735	5.86529690651304	0.021407503931086	5.86529690651304	0.0202241807624559	5.86529690651304	0.0212189383890436	5.86529690651304	0.0311660641629122	5.86529690651304	0.013832054074224	5.95306742108683	0.0530609933321841	6.03781919113451	-5.51176285044414E-8	5.86529690651295	1.00832164475568			6.03781919113451	0.906984716784862
5.87348669175788	0.0403848375085518	5.87348669175788	0.0117441010235639	5.87348669175788	0.0261461512120571	5.87348669175788	0.0214054774753181	5.87348669175788	0.020225783733589	5.87348669175788	0.0212220227944992	5.87348669175788	0.0311629716574588	5.87348669175788	0.0138348254137124	5.96125720633167	0.0530612910167284	6.04659118686927	-5.49912817951833E-8	5.87348669175779	1.00832155811217			6.04659118686927	0.906984685548831
5.88167647700272	0.0403829364213625	5.88167647700272	0.0117426303740983	5.88167647700272	0.0261446085229329	5.88167647700272	0.021406506689931	5.88167647700272	0.0202271448459446	5.88167647700272	0.0212166776322938	5.88167647700272	0.0311624236075834	5.88167647700272	0.0138348004814338	5.96944699157651	0.0530576166900634	6.05536318260404	-5.52056210952578E-8	5.88167647700263	1.0083189635802			6.05536318260404	0.906984660732445
5.88986626224756	0.0403835738500755	5.88986626224756	0.0117483234880284	5.88986626224756	0.0261394377462393	5.88986626224756	0.0214101265080684	5.88986626224756	0.0202255375239932	5.88986626224756	0.0212133117614085	5.88986626224756	0.0311671671285855	5.88986626224756	0.0138390666108668	5.97763677682135	0.0530592063465772	6.0641351783388	-5.48519065514426E-8	5.88986626224747	1.00831759571681			6.0641351783388	0.906984624452387
5.8980560474924	0.0403934776762415	5.8980560474924	0.0117537123726793	5.8980560474924	0.0261452157849073	5.8980560474924	0.0214071658336296	5.8980560474924	0.0202274671334013	5.8980560474924	0.0212211764055036	5.8980560474924	0.0311728917867693	5.8980560474924	0.0138412689809531	5.98582656206619	0.053062480876565	6.07290717407356	-5.41751770777926E-8	5.89805604749231	1.00831636101496			6.07290717407356	0.906984585322766
5.90624583273724	0.0410766377819967	5.90624583273724	0.0117848956814827	5.90624583273724	0.0262001473043351	5.90624583273724	0.0214315618985212	5.90624583273724	0.0202418006539691	5.90624583273724	0.0212400249089948	5.90624583273724	0.0311972266716552	5.90624583273724	0.0138432325191078	5.99401634731103	0.0530621855397261	6.08167916980832	-5.42523531263582E-8	5.90624583273715	1.00831844925065			6.08167916980832	0.906984553018669
5.91443561798208	0.0436448516406394	5.91443561798208	0.0122541407803122	5.91443561798208	0.0265667251597868	5.91443561798208	0.0216564882436493	5.91443561798208	0.0203758431491323	5.91443561798208	0.0213334587319135	5.91443561798208	0.0313196573351962	5.91443561798208	0.0138776078210467	6.00220613255587	0.053064566911585	6.09045116554308	-5.43111767760583E-8	5.91443561798199	1.00832456483336			6.09045116554308	0.906984527846676
5.92262540322692	0.0413800598177965	5.92262540322692	0.011867819605576	5.92262540322692	0.0263861068526292	5.92262540322692	0.0215479475022668	5.92262540322692	0.0203008956989455	5.92262540322692	0.0212801808914212	5.92262540322692	0.0312434297699384	5.92262540322692	0.0138573594992224	6.01039591780071	0.0530654636962087	6.09922316127785	-5.42970252546037E-8	5.92262540322682	1.00833221765679			6.09922316127785	0.906984515737059
5.93081518847176	0.0403818896454821	5.93081518847176	0.0117530275507907	5.93081518847176	0.0261525293377946	5.93081518847176	0.0214154178767354	5.93081518847176	0.0202349553548366	5.93081518847176	0.0212245977960202	5.93081518847176	0.0311759003959032	5.93081518847176	0.0138408534158756	6.01858570304554	0.0530694398278843	6.10799515701261	-5.38151431128776E-8	5.93081518847166	1.00833472254678			6.10799515701261	0.906984490062185
5.9390049737166	0.0403840494974495	5.9390049737166	0.0117509602784342	5.9390049737166	0.0261505425867706	5.9390049737166	0.021409686036695	5.9390049737166	0.0202276827868618	5.9390049737166	0.0212246354860197	5.9390049737166	0.0311697462791743	5.9390049737166	0.0138451641823651	6.02677548829038	0.0530749966060455	6.11676715274737	-5.30578948784003E-8	5.9390049737165	1.00833359615653			6.11676715274737	0.9069844586906
5.94719475896144	0.0403895805189292	5.94719475896144	0.011752396690759	5.94719475896144	0.0261546295273768	5.94719475896144	0.0214101354298343	5.94719475896144	0.0202296151662158	5.94719475896144	0.021225695391661	5.94719475896144	0.0311683866738653	5.94719475896144	0.0138430874901391	6.03496527353522	0.053072518553149	6.12553914848213	-5.2869572829904E-8	5.94719475896134	1.00832932318742			6.12553914848213	0.906984422057741
5.95538454420627	0.0403964361290096	5.95538454420627	0.0117596346948138	5.95538454420627	0.0261668950750351	5.95538454420627	0.0214169674824234	5.95538454420627	0.0202335869781521	5.95538454420627	0.0212285101883247	5.95538454420627	0.0311710742777315	5.95538454420627	0.0138417356647474	6.04315505878006	0.0530692382289979	6.13431114421689	-5.32542442041503E-8	5.95538454420618	1.00832207300783			6.13431114421689	0.906984412293073
5.96357432945111	0.0404104245301451	5.96357432945111	0.011760161195028	5.96357432945111	0.0261611289778459	5.96357432945111	0.0214175300377696	5.96357432945111	0.020230909743171	5.96357432945111	0.0212269300255513	5.96357432945111	0.0311768380877022	5.96357432945111	0.0138395105438063	6.0513448440249	0.0530671544371875	6.14308313995165	-5.30745622395344E-8	5.96357432945102	1.0083248312235			6.14308313995165	0.906984388214083
5.97176411469595	0.0404293008463653	5.97176411469595	0.0117637087989052	5.97176411469595	0.0261536883290253	5.97176411469595	0.0214104696800742	5.97176411469595	0.0202284085653507	5.97176411469595	0.0212256969281882	5.97176411469595	0.0311838858970432	5.97176411469595	0.0138377750380001	6.05953462926974	0.0530668547397436	6.15185513568642	-5.26576529228625E-8	5.97176411469586	1.00832888889345			6.15185513568642	0.906984365818257
5.97995389994079	0.0442094031531246	5.97995389994079	0.0118217025385555	5.97995389994079	0.0262053325823714	5.97995389994079	0.0214492471827382	5.97995389994079	0.0202437748506655	5.97995389994079	0.0212443070512704	5.97995389994079	0.0312599920825808	5.97995389994079	0.0138801112895618	6.06772441451458	0.0530647709479331	6.16062713142118	-5.2689895273985E-8	5.9799538999407	1.0083301741347			6.16062713142118	0.906984344655951
5.98814368518563	0.044575326264552	5.98814368518563	0.0118430912933004	5.98814368518563	0.0262077194500854	5.98814368518563	0.0214635069480113	5.98814368518563	0.0202455250272547	5.98814368518563	0.0212412191792589	5.98814368518563	0.0312454580111046	5.98814368518563	0.0138858594313331	6.07591419975942	0.0530632788487345	6.16939912715594	-5.27555350684394E-8	5.98814368518554	1.0083324593565			6.16939912715594	0.906984323119599
5.99633347043047	0.0403868114502359	5.99633347043047	0.0117553152973497	5.99633347043047	0.0261534680440599	5.99633347043047	0.0214107564926059	5.99633347043047	0.0202320596655584	5.99633347043047	0.0212237298293093	5.99633347043047	0.0311775991933914	5.99633347043047	0.0138414288599475	6.08410398500426	0.0530646700509433	6.1781711228907	-5.31185672988809E-8	5.99633347043038	1.00832753513929			6.1781711228907	0.906984325754899
6.00452325567531	0.0403883593730202	6.00452325567531	0.0117575709915153	6.00452325567531	0.026159408764969	6.00452325567531	0.0214183996006594	6.00452325567531	0.0202440985768059	6.00452325567531	0.0212279659365578	6.00452325567531	0.0311818925428679	6.00452325567531	0.0138427508684833	6.0922937702491	0.053066158473665	6.18694311862546	-5.33336032649889E-8	6.00452325567522	1.00832417040481			6.18694311862546	0.906984332318121
6.01271304092015	0.0404276325387641	6.01271304092015	0.0117617827402166	6.01271304092015	0.0261710306804509	6.01271304092015	0.021421373459152	6.01271304092015	0.0202406906245164	6.01271304092015	0.0212273055425034	6.01271304092015	0.0311765795760937	6.01271304092015	0.0138405845793431	6.10048355549394	0.053065464123416	6.19571511436022	-5.28128713014746E-8	6.01271304092006	1.00832984294348			6.19571511436022	0.906984322470904
6.02090282616499	0.0404137948377125	6.02090282616499	0.0117579390655501	6.02090282616499	0.026154167153887	6.02090282616499	0.0214147296618462	6.02090282616499	0.020233332171987	6.02090282616499	0.0212242335174664	6.02090282616499	0.0311660366581515	6.02090282616499	0.0138317958202741	6.10867334073878	0.0530647695261458	6.20448711009499	-5.22667689605034E-8	6.0209028261649	1.00832882485866			6.20448711009499	0.906984303421765
6.02909261140983	0.0403933527469939	6.02909261140983	0.0117540943400351	6.02909261140983	0.0261527382051621	6.02909261140983	0.0214149591586906	6.02909261140983	0.0202412592447938	6.02909261140983	0.0212276019794452	6.02909261140983	0.0311769386170335	6.02909261140983	0.0138377910258418	6.11686312598362	0.0530637755890701	6.21325910582975	-5.22617318487211E-8	6.02909261140974	1.00833151904675			6.21325910582975	0.906984302135344
6.03728239665467	0.0404161820849361	6.03728239665467	0.0117623076221883	6.03728239665467	0.026170366421179	6.03728239665467	0.0214291545006036	6.03728239665467	0.0202539677564713	6.03728239665467	0.0212420206268547	6.03728239665467	0.0312012128725738	6.03728239665467	0.0138477527066045	6.12505291122846	0.0530570183451705	6.22203110156451	-5.23400105172702E-8	6.03728239665458	1.00834156828194			6.22203110156451	0.906984297256156
6.04547218189951	0.0406056715535023	6.04547218189951	0.0118161649598649	6.04547218189951	0.0262470898288885	6.04547218189951	0.021440538899619	6.04547218189951	0.0202517237513833	6.04547218189951	0.0212585703498276	6.04547218189951	0.0312335929447899	6.04547218189951	0.013856276280703	6.1332426964733	0.0530545376406343	6.23080309729927	-5.21784106702124E-8	6.04547218189942	1.00833909166351			6.23080309729927	0.906984286187749
6.05366196714435	0.0448986326734771	6.05366196714435	0.0121278666224402	6.05366196714435	0.0268578672360367	6.05366196714435	0.0215082705176951	6.05366196714435	0.020254306739096	6.05366196714435	0.021280645002385	6.05366196714435	0.0313335811383337	6.05366196714435	0.0138801044657378	6.14143248171814	0.0530556281860354	6.23957509303403	-5.21178943004576E-8	6.05366196714425	1.00832985117222			6.23957509303403	0.906984278340475
6.06185175238919	0.0435650872683685	6.06185175238919	0.0120055830473096	6.06185175238919	0.0267454408079917	6.06185175238919	0.0214921101846766	6.06185175238919	0.020255393262176	6.06185175238919	0.0212657987485394	6.06185175238919	0.0312791760319494	6.06185175238919	0.0138670212710023	6.14962226696298	0.0530581087463474	6.24834708876879	-5.20485529419042E-8	6.06185175238909	1.00832837739138			6.24834708876879	0.90698425564702
6.07004153763403	0.0415841972218626	6.07004153763403	0.0117999431561947	6.07004153763403	0.0262362439000556	6.07004153763403	0.0214390017862168	6.07004153763403	0.020253225843292	6.07004153763403	0.0212472246927796	6.07004153763403	0.0312156378964298	6.07004153763403	0.013855586928716	6.15781205220782	0.0530642684454954	6.25711908450356	-5.24621193503712E-8	6.07004153763393	1.00832591876596			6.25711908450356	0.906984251474526
6.07823132287887	0.0416106464934113	6.07823132287887	0.0118194374395158	6.07823132287887	0.0262414571878291	6.07823132287887	0.0214441075754435	6.07823132287887	0.0202451049602883	6.07823132287887	0.0212386523142738	6.07823132287887	0.0312014662361818	6.07823132287887	0.0138534116073871	6.16600183745266	0.0530662577778874	6.26589108023832	-5.27125820118986E-8	6.07823132287877	1.00832210053782			6.26589108023832	0.906984252877624
6.08642110812371	0.040403236815613	6.08642110812371	0.0117512911087646	6.08642110812371	0.0261533001286001	6.08642110812371	0.0214168940994432	6.08642110812371	0.0202298165775526	6.08642110812371	0.0212202311320882	6.08642110812371	0.0311696310941743	6.08642110812371	0.0138368081822094	6.1741916226975	0.0530609986842706	6.27466307597308	-5.19517001024443E-8	6.08642110812361	1.00832352296916			6.27466307597308	0.906984243653141
6.09461089336855	0.0404045087917589	6.09461089336855	0.0117530848583616	6.09461089336855	0.0261596856703989	6.09461089336855	0.0214150937130277	6.09461089336855	0.0202325946240061	6.09461089336855	0.0212220152839992	6.09461089336855	0.0311743661519505	6.09461089336855	0.0138394235463697	6.18238140794234	0.0530555302334878	6.28343507170784	-5.18700325794096E-8	6.09461089336845	1.00832421106555			6.28343507170784	0.906984239310147
6.10280067861339	0.0403836417626504	6.10280067861339	0.0117568184326769	6.10280067861339	0.0261477891442991	6.10280067861339	0.021408756972936	6.10280067861339	0.0202334110177369	6.10280067861339	0.0212203558142356	6.10280067861339	0.0311737463313996	6.10280067861339	0.013838374492786	6.19057119318718	0.0530538402938314	6.2922070674426	-5.22890101427447E-8	6.10280067861329	1.00832451138756			6.2922070674426	0.906984239594049
6.11099046385823	0.0403826084763916	6.11099046385823	0.0117496939254446	6.11099046385823	0.0261399187469238	6.11099046385823	0.0214063739728385	6.11099046385823	0.0202293775709989	6.11099046385823	0.0212174229963189	6.11099046385823	0.0311657192618767	6.11099046385823	0.0138396608943585	6.19876097843202	0.0530544356629201	6.30097906317736	-5.21858935290854E-8	6.11099046385813	1.00831821512561			6.30097906317736	0.906984239403006
6.11918024910307	0.0404210748771756	6.11918024910307	0.0117595954943618	6.11918024910307	0.0261799177917475	6.11918024910307	0.0214258529376967	6.11918024910307	0.0202458842469258	6.11918024910307	0.0212328857022008	6.11918024910307	0.0311866280527566	6.11918024910307	0.0138511086870214	6.20695076367686	0.0530590065712169	6.30975105891213	-5.16457668141784E-8	6.11918024910297	1.00831534197301			6.30975105891213	0.906984225260551
6.12737003434791	0.0404395958281105	6.12737003434791	0.0117707902339168	6.12737003434791	0.0261897200238615	6.12737003434791	0.0214273087851813	6.12737003434791	0.0202485505502601	6.12737003434791	0.0212406611712989	6.12737003434791	0.0312055456560541	6.12737003434791	0.0138568056046414	6.2151405489217	0.0530622811012047	6.31852305464689	-5.13112444128926E-8	6.12737003434781	1.00832956629503			6.31852305464689	0.906984217487129
6.13555981959275	0.0404129992736506	6.13555981959275	0.0117562678268511	6.13555981959275	0.0261466873619531	6.13555981959275	0.0214055575109568	6.13555981959275	0.0202297721898467	6.13555981959275	0.0212248023664463	6.13555981959275	0.0311802267014399	6.13555981959275	0.0138481040381373	6.22333033416654	0.0530620862489745	6.32729505038165	-5.14322554230759E-8	6.13555981959265	1.00833340570287			6.32729505038165	0.906984197645441
6.14374960483759	0.0405503525637193	6.14374960483759	0.0117827953046787	6.14374960483759	0.0262308208181592	6.14374960483759	0.0214534335120599	6.14374960483759	0.0202524991422562	6.14374960483759	0.0212459365531491	6.14374960483759	0.0312083424844341	6.14374960483759	0.0138536064575346	6.23152011941138	0.0530591044464741	6.33606704611641	-5.02155958569724E-8	6.14374960483749	1.00833160654021			6.33606704611641	0.906984147442133
6.15193939008243	0.0406032886519401	6.15193939008243	0.0118062966514085	6.15193939008243	0.026270248664183	6.15193939008243	0.0214786688745309	6.15193939008243	0.0202638280676191	6.15193939008243	0.0212606755872207	6.15193939008243	0.0312103642977954	6.15193939008243	0.0138525511689606	6.23970990465621	0.0530563260573935	6.34483904185117	-4.90249629743886E-8	6.15193939008233	1.00833058122559			6.34483904185117	0.906984112397189
6.16012917532727	0.0404134998083088	6.16012917532727	0.0117581302964066	6.16012917532727	0.026155480968677	6.16012917532727	0.0214173626900404	6.16012917532727	0.0202268272103614	6.16012917532727	0.0212317659632744	6.16012917532727	0.0311709990064778	6.16012917532727	0.0138351210990935	6.24789968990105	0.0530565224597368	6.35361103758593	-4.93886064351961E-8	6.16012917532717	1.00831785698371			6.35361103758593	0.90698407818704
6.1683189605721	0.0404177726661404	6.1683189605721	0.0117549396811752	6.1683189605721	0.026146516040396	6.1683189605721	0.0214140053001094	6.1683189605721	0.0202258337305066	6.1683189605721	0.0212237391531195	6.1683189605721	0.0311672563615526	6.1683189605721	0.0138353931369786	6.25608947514589	0.0530583085069032	6.3623830333207	-4.90349924743774E-8	6.16831896057201	1.00831699008725			6.3623830333207	0.906984022264251
6.17650874581694	0.0404320158657992	6.17650874581694	0.0117541091503554	6.17650874581694	0.0261484258150652	6.17650874581694	0.0214132282764574	6.17650874581694	0.0202271496095326	6.17650874581694	0.021221471358401	6.17650874581694	0.0311693921525583	6.17650874581694	0.0138371514215015	6.26427926039073	0.0530595024322132	6.37115502905546	-4.85716724041083E-8	6.17650874581685	1.00831940242008			6.37115502905546	0.906983974808166
6.18469853106178	0.0404508097600054	6.18469853106178	0.0117556280652697	6.18469853106178	0.0261600406420106	6.18469853106178	0.0214132918427075	6.18469853106178	0.0202307336036996	6.18469853106178	0.0212280188320569	6.18469853106178	0.0311758633280555	6.18469853106178	0.0138393733156189	6.27246904563557	0.0530581124442617	6.37992702479022	-4.87971597900893E-8	6.18469853106169	1.0083127160357			6.37992702479022	0.906983941069307
6.19288831630662	0.0405388696296027	6.19288831630662	0.0117931518755322	6.19288831630662	0.0262329434309494	6.19288831630662	0.0214560845984524	6.19288831630662	0.0202559428130634	6.19288831630662	0.0212426218400188	6.19288831630662	0.0312032633794225	6.19288831630662	0.013849804906044	6.28065883088041	0.0530593031824391	6.38869902052498	-4.91955791741022E-8	6.19288831630652	1.0083116618462			6.38869902052498	0.906983913312224
6.20107810155146	0.0404666467146754	6.20107810155146	0.0117669019826374	6.20107810155146	0.026172302117737	6.20107810155146	0.0214215956788318	6.20107810155146	0.020239699557465	6.20107810155146	0.0212251039633232	6.20107810155146	0.0311913214915963	6.20107810155146	0.013848945436611	6.28884861612525	0.0530595029919944	6.39747101625974	-4.90377648941057E-8	6.20107810155136	1.00831309203753			6.39747101625974	0.906983869717802
6.2092678867963	0.0404159755895486	6.2092678867963	0.011758098655299	6.2092678867963	0.0261581607357796	6.2092678867963	0.0214162626855227	6.2092678867963	0.0202344261988919	6.2092678867963	0.0212232444167794	6.2092678867963	0.031171693929319	6.2092678867963	0.0138406947069415	6.29703840137009	0.0530617886729602	6.4062430119945	-4.80675450451497E-8	6.2092678867962	1.00831576262339			6.4062430119945	0.906983849787259
6.21745767204114	0.0403990595898425	6.21745767204114	0.0117533984383076	6.21745767204114	0.0261468304156379	6.21745767204114	0.021410933870156	6.21745767204114	0.0202327270999971	6.21745767204114	0.021225114658454	6.21745767204114	0.0311676046048353	6.21745767204114	0.0138308788465886	6.30522818661493	0.0530626817265932	6.41501500772927	-4.76535673236901E-8	6.21745767204104	1.00833174872613			6.41501500772927	0.906983831516146
6.22564745728598	0.0404253598974446	6.22564745728598	0.0117600953229477	6.22564745728598	0.0261702356124291	6.22564745728598	0.021422460775983	6.22564745728598	0.0202442560967946	6.22564745728598	0.0212359299123877	6.22564745728598	0.0311836859609035	6.22564745728598	0.013834488304615	6.31341797185977	0.053057117756613	6.42378700346403	-4.73444933574065E-8	6.22564745728588	1.00832762096643			6.42378700346403	0.906983791772327
6.23383724253082	0.040470423893178	6.23383724253082	0.0117737403710792	6.23383724253082	0.0262126411015333	6.23383724253082	0.0214410655503305	6.23383724253082	0.0202524184640034	6.23383724253082	0.0212472808866366	6.23383724253082	0.0311976891385456	6.23383724253082	0.0138448393305436	6.32160775710461	0.0530519578911776	6.43255899919879	-4.6884758463502E-8	6.23383724253072	1.00831169985016			6.43255899919879	0.90698376724048
6.24202702777566	0.0405403673986128	6.24202702777566	0.0117755821354353	6.24202702777566	0.0262281694017486	6.24202702777566	0.0214405572852136	6.24202702777566	0.0202437571965691	6.24202702777566	0.0212388991019843	6.24202702777566	0.0311902002772133	6.24202702777566	0.0138454145208563	6.32979754234945	0.0530497671914814	6.44133099493355	-4.69356654579225E-8	6.24202702777556	1.00831369895274			6.44133099493355	0.9069837438941
6.2502168130205	0.0403997797011592	6.2502168130205	0.0117612835370715	6.2502168130205	0.0261630910423134	6.2502168130205	0.021426864073186	6.2502168130205	0.020234904897535	6.2502168130205	0.0212289469169255	6.2502168130205	0.0311765116575387	6.2502168130205	0.0138417892950654	6.33798732759429	0.0530581142277485	6.45010299066831	-4.72135098551949E-8	6.2502168130204	1.00832292672763			6.45010299066831	0.906983722837094
6.25840659826534	0.0403970691658072	6.25840659826534	0.0117599594911561	6.25840659826534	0.0261435718136623	6.25840659826534	0.0214162490131437	6.25840659826534	0.0202290161547768	6.25840659826534	0.0212227829777473	6.25840659826534	0.0311684200163586	6.25840659826534	0.0138379915294156	6.34617711283913	0.0530624802677323	6.45887498640307	-4.7884590010165E-8	6.25840659826524	1.00832775722686			6.45887498640307	0.906983708404164
6.26659638351018	0.040623467389906	6.26659638351018	0.011796012598865	6.26659638351018	0.026221445446803	6.26659638351018	0.021448676763949	6.26659638351018	0.0202488460815399	6.26659638351018	0.0212412381663326	6.26659638351018	0.0311894721177065	6.26659638351018	0.0138462596707244	6.35436689808397	0.0530606951788324	6.46764698213784	-4.81185603957648E-8	6.26659638351008	1.00832554128572			6.46764698213784	0.906983698671253
6.27478616875502	0.0405635308253273	6.27478616875502	0.0118436756451752	6.27478616875502	0.0263112809600391	6.27478616875502	0.021523062753063	6.27478616875502	0.0203086129828514	6.27478616875502	0.0212904561526031	6.27478616875502	0.0312332671113086	6.27478616875502	0.0138653516382221	6.36255668332881	0.0530582144742961	6.4764189778726	-4.74778645962541E-8	6.27478616875492	1.00831974324336			6.4764189778726	0.906983692691713
6.28297595399986	0.0404228948931577	6.28297595399986	0.0117668673680034	6.28297595399986	0.0261749854898958	6.28297595399986	0.0214290330988415	6.28297595399986	0.0202414567269015	6.28297595399986	0.0212423721759076	6.28297595399986	0.0311875015751954	6.28297595399986	0.0138424077740185	6.37074646857365	0.0530543383965855	6.48519097360736	-4.71667492269582E-8	6.28297595399976	1.00830969875411			6.48519097360736	0.906983684209552
6.2911657392447	0.0404234864222245	6.2911657392447	0.0117683767362725	6.2911657392447	0.02617487779043	6.2911657392447	0.0214315779754466	6.2911657392447	0.0202415352250771	6.2911657392447	0.0212422896694175	6.2911657392447	0.0311882453675606	6.2911657392447	0.0138428344930965	6.37893625381849	0.0530522507582777	6.49396296934212	-4.7002125726633E-8	6.2911657392446	1.00830838902893			6.49396296934212	0.906983681678181
6.29935552448954	0.0404532380716743	6.29935552448954	0.0117891939548833	6.29935552448954	0.0262261266063861	6.29935552448954	0.0214581024928406	6.29935552448954	0.0202606422690531	6.29935552448954	0.0212509551946682	6.29935552448954	0.0312097616250499	6.29935552448954	0.0138508464437777	6.38712603906333	0.0530534414964551	6.50273496507688	-4.63928797108891E-8	6.29935552448944	1.00831721245664			6.50273496507688	0.906983670870336
6.30754530973438	0.0404329723616965	6.30754530973438	0.0117700149070994	6.30754530973438	0.0261716584684799	6.30754530973438	0.0214252869438394	6.30754530973438	0.0202396479065125	6.30754530973438	0.0212295116152371	6.30754530973438	0.0311945480505864	6.30754530973438	0.0138416139485052	6.39531582430817	0.0530579129342778	6.51150696081165	-4.65491213546203E-8	6.30754530973428	1.0083187744967			6.51150696081165	0.906983670625369
6.31573509497922	0.0405184645584264	6.31573509497922	0.0117669197289367	6.31573509497922	0.0261583199051052	6.31573509497922	0.0214211880084988	6.31573509497922	0.0202373100817847	6.31573509497922	0.0212298647070992	6.31573509497922	0.0311974155132164	6.31573509497922	0.013839945517251	6.40350560955301	0.0530593024461424	6.52027895654641	-4.69553592697663E-8	6.31573509497912	1.00830639279507			6.52027895654641	0.906983661333693
6.32392488022406	0.0406696782796669	6.32392488022406	0.011778790013967	6.32392488022406	0.0261694027334812	6.32392488022406	0.0214231564324302	6.32392488022406	0.0202451099959447	6.32392488022406	0.0212470160725445	6.32392488022406	0.03123034940589	6.32392488022406	0.0138478579951739	6.41169539479785	0.0530620846106508	6.52905095228117	-4.70474768409681E-8	6.32392488022396	1.0083055017981			6.52905095228117	0.906983645116586
6.3321146654689	0.040576577294927	6.3321146654689	0.0117786964112997	6.3321146654689	0.026182806869504	6.3321146654689	0.0214159214122566	6.3321146654689	0.0202412868606335	6.3321146654689	0.0212309294878559	6.3321146654689	0.0311860034368466	6.3321146654689	0.0138500784394197	6.41988518004269	0.0530595019963517	6.53782294801593	-4.63732619903261E-8	6.33211466546879	1.00831505233758			6.53782294801593	0.906983610878486
6.34030445071374	0.0404249483376078	6.34030445071374	0.0117557213997403	6.34030445071374	0.0261602648358626	6.34030445071374	0.0214128892383672	6.34030445071374	0.0202332546711098	6.34030445071374	0.0212203141377522	6.34030445071374	0.0311719215799011	6.34030445071374	0.0138396313408579	6.42807496528753	0.053054937500005	6.54659494375069	-4.58321910079655E-8	6.34030445071363	1.00831888641616			6.54659494375069	0.90698359750003
6.34849423595858	0.0403938059504372	6.34849423595858	0.0117549224118326	6.34849423595858	0.0261493934077322	6.34849423595858	0.0214101259320757	6.34849423595858	0.0202294416704226	6.34849423595858	0.0212219987227238	6.34849423595858	0.031175138227086	6.34849423595858	0.0138362038668031	6.43626475053236	0.05305622410901	6.55536693948545	-4.58281637299263E-8	6.34849423595847	1.0083138814689			6.55536693948545	0.906983572829301
6.35668402120342	0.0404035843773605	6.35668402120342	0.0117597754816812	6.35668402120342	0.0261547549150124	6.35668402120342	0.0214103671188535	6.35668402120342	0.020229626023026	6.35668402120342	0.0212271906837081	6.35668402120342	0.0311786323514758	6.35668402120342	0.01383241826428	6.4444545357772	0.0530588054736628	6.56413893522022	-4.45441225416914E-8	6.35668402120331	1.00831344215236			6.56413893522022	0.90698352793702
6.36487380644825	0.0404275583849446	6.36487380644825	0.0117627472943151	6.36487380644825	0.026164106511929	6.36487380644825	0.0214171891658599	6.36487380644825	0.0202354035504975	6.36487380644825	0.021230605686358	6.36487380644825	0.0311803476299577	6.36487380644825	0.0138323135929152	6.45264432102204	0.0530550348027677	6.57291093095498	-4.41874229865186E-8	6.36487380644815	1.00831859757866			6.57291093095498	0.90698350894846
6.37306359169309	0.0404338205571913	6.37306359169309	0.0117634558826162	6.37306359169309	0.0261637082512503	6.37306359169309	0.0214178931033778	6.37306359169309	0.0202380334808066	6.37306359169309	0.0212261358601966	6.37306359169309	0.0311747689194474	6.37306359169309	0.0138390709189696	6.46083410626688	0.0530477799831401	6.58168292668974	-4.48880257711505E-8	6.37306359169299	1.0083163011863			6.58168292668974	0.906983479452176
6.38125337693793	0.0404612165763909	6.38125337693793	0.0117612506806231	6.38125337693793	0.0261567684907905	6.38125337693793	0.0214122201062775	6.38125337693793	0.0202341745890386	6.38125337693793	0.0212238149991586	6.38125337693793	0.0311713429832477	6.38125337693793	0.0138390075486167	6.46902389151172	0.0530529398485755	6.5904549224245	-4.48078065046144E-8	6.38125337693783	1.00830580980756			6.5904549224245	0.906983448523113
6.38944316218277	0.0404321121324701	6.38944316218277	0.0117594761534883	6.38944316218277	0.0261512888495766	6.38944316218277	0.0214126317148131	6.38944316218277	0.0202319495141618	6.38944316218277	0.0212280256312301	6.38944316218277	0.0311773021761898	6.38944316218277	0.0138356933842824	6.47721367675656	0.0530590040515873	6.59922691815926	-4.45577565676002E-8	6.38944316218267	1.00830189521148			6.59922691815926	0.906983409740273
6.39763294742761	0.0404117065818301	6.39763294742761	0.0117584909800812	6.39763294742761	0.026161644205706	6.39763294742761	0.0214152289296142	6.39763294742761	0.0202322342583644	6.39763294742761	0.0212290273256865	6.39763294742761	0.0311785284903512	6.39763294742761	0.0138357007776595	6.4854034620014	0.0530606942841729	6.60799891389402	-4.37365197418845E-8	6.39763294742751	1.00830154486037			6.60799891389402	0.906983374034791
6.40582273267245	0.0403977312449046	6.40582273267245	0.0117562488092243	6.40582273267245	0.0261583162735617	6.40582273267245	0.0214123911875887	6.40582273267245	0.0202293954270728	6.40582273267245	0.0212232770005213	6.40582273267245	0.0311684461844343	6.40582273267245	0.0138371971985858	6.49359324724624	0.0530584120359996	6.61677090962879	-4.26856210100839E-8	6.40582273267235	1.00829702482322			6.61677090962879	0.906983320424246
6.41401251791729	0.040392523456719	6.41401251791729	0.011750187858671	6.41401251791729	0.026147239049653	6.41401251791729	0.0214081944643545	6.41401251791729	0.0202264098117165	6.41401251791729	0.0212208935732719	6.41401251791729	0.0311696842923341	6.41401251791729	0.0138357595453759	6.50178303249108	0.0530542375259495	6.62554290536355	-4.2251429697477E-8	6.41401251791719	1.00830469131617			6.62554290536355	0.906983270048216
6.42220230316213	0.0403888762064076	6.42220230316213	0.0117494833428991	6.42220230316213	0.0261424804207691	6.42220230316213	0.0214033770875139	6.42220230316213	0.0202218662148064	6.42220230316213	0.0212167354929554	6.42220230316213	0.0311726782418754	6.42220230316213	0.0138310456939555	6.50997281773592	0.0530545350461556	6.63431490109831	-4.23038613773135E-8	6.42220230316203	1.00830745695099			6.63431490109831	0.906983253135878
6.43039208840697	0.0403898402888022	6.43039208840697	0.011755761436769	6.43039208840697	0.0261432661436598	6.43039208840697	0.0214019040675981	6.43039208840697	0.0202234171390765	6.43039208840697	0.0212166379738923	6.43039208840697	0.031170838502942	6.43039208840697	0.0138317661498349	6.51816260298076	0.0530542375205552	6.64308689683307	-4.27817012393669E-8	6.43039208840687	1.00830428832746			6.64308689683307	0.906983228483097
6.43858187365181	0.0404141771919833	6.43858187365181	0.0117614753464446	6.43858187365181	0.0261588707071359	6.43858187365181	0.0214119547742004	6.43858187365181	0.0202311048021881	6.43858187365181	0.0212276782286431	6.43858187365181	0.0311709744780891	6.43858187365181	0.0138368164917718	6.5263523882256	0.0530558275534392	6.65185889256783	-4.32716269531658E-8	6.43858187365171	1.00830785346803			6.65185889256783	0.906983209131771
6.44677165889665	0.040418486434962	6.44677165889665	0.0117613561616686	6.44677165889665	0.0261709942609952	6.44677165889665	0.0214231479052997	6.44677165889665	0.0202429033276569	6.44677165889665	0.0212331565878851	6.44677165889665	0.0311764449897739	6.44677165889665	0.0138415313683211	6.53454217347044	0.0530577128888868	6.66063088830259	-4.3295582033218E-8	6.44677165889655	1.00831669133581			6.66063088830259	0.906983186041128
6.45496144414149	0.0404531621788291	6.45496144414149	0.0117705311639342	6.45496144414149	0.0261734004565255	6.45496144414149	0.0214256679213995	6.45496144414149	0.0202452050464326	6.45496144414149	0.0212350112058975	6.45496144414149	0.031195287984447	6.45496144414149	0.0138466931788711	6.54273195871528	0.0530558273207454	6.66940288403736	-4.25123418377534E-8	6.45496144414138	1.00831989468398			6.66940288403736	0.906983148679119
6.46315122938633	0.0405302879958812	6.46315122938633	0.0117853920643865	6.46315122938633	0.0261901455345175	6.46315122938633	0.0214314589261782	6.46315122938633	0.0202496797228826	6.46315122938633	0.0212418991472289	6.46315122938633	0.0312041308677197	6.46315122938633	0.013849471381864	6.55092174396012	0.0530582134188628	6.67817487977212	-4.18775411223888E-8	6.46315122938622	1.00832202040421			6.67817487977212	0.906983132690292
6.47134101463117	0.0409071369495953	6.47134101463117	0.0118323188196707	6.47134101463117	0.0262212997090792	6.47134101463117	0.021437940671667	6.47134101463117	0.0202588542009641	6.47134101463117	0.0212423363099794	6.47134101463117	0.031192532625698	6.47134101463117	0.013850678708759	6.55911152920496	0.0530613887206692	6.68694687550688	-4.15145328512237E-8	6.47134101463106	1.0083215582956			6.68694687550688	0.906983114975022
6.47953079987601	0.0408175265174018	6.47953079987601	0.0118201812300558	6.47953079987601	0.0262020011606709	6.47953079987601	0.0214241878981793	6.47953079987601	0.0202470279237823	6.47953079987601	0.0212345768373485	6.47953079987601	0.031182563885951	6.47953079987601	0.0138478718805852	6.5673013144498	0.0530577143083748	6.69571887124164	-4.12992988865264E-8	6.4795307998759	1.00832028758502			6.69571887124164	0.906983106207254
6.48772058512085	0.0404914362805847	6.48772058512085	0.0117769315430017	6.48772058512085	0.0261738040088682	6.48772058512085	0.0214207200010418	6.48772058512085	0.0202376256550796	6.48772058512085	0.0212308342385532	6.48772058512085	0.031177060076703	6.48772058512085	0.0138436367881254	6.57549109969464	0.05305533283202	6.7044908669764	-4.15199709201144E-8	6.48772058512074	1.00833255515486			6.7044908669764	0.90698309369625
6.49591037036569	0.0404327816012717	6.49591037036569	0.011766945844952	6.49591037036569	0.0261683105332389	6.49591037036569	0.0214221769834384	6.49591037036569	0.0202346742473165	6.49591037036569	0.021230310539409	6.49591037036569	0.0311733035227736	6.49591037036569	0.0138412318715731	6.58368088493948	0.0530573166883137	6.71326286271116	-4.17890957084352E-8	6.49591037036558	1.00833775046493			6.71326286271116	0.906983078320565
6.50410015561053	0.0404136310461873	6.50410015561053	0.0117566601831419	6.50410015561053	0.0261610013103751	6.50410015561053	0.0214184422180034	6.50410015561053	0.0202310482861444	6.50410015561053	0.0212288843705682	6.50410015561053	0.0311687988773109	6.50410015561053	0.0138395278127967	6.59187067018432	0.0530580132800085	6.72203485844593	-4.21530558809872E-8	6.50410015561042	1.0083295510071			6.72203485844593	0.906983060105389
6.51228994085537	0.0404212328967544	6.51228994085537	0.011762930015318	6.51228994085537	0.026168266892964	6.51228994085537	0.0214201555612349	6.51228994085537	0.020233530397406	6.51228994085537	0.0212273555146335	6.51228994085537	0.0311695825416166	6.51228994085537	0.0138371712891835	6.60006045542916	0.0530591047900045	6.73080685418069	-4.16451591086928E-8	6.51228994085526	1.00832383962502			6.73080685418069	0.906983029935218
6.52047972610021	0.0403954979264957	6.52047972610021	0.0117605163418497	6.52047972610021	0.0261567238580455	6.52047972610021	0.0214155397546778	6.52047972610021	0.0202330963352453	6.52047972610021	0.0212287343440109	6.52047972610021	0.0311718455963983	6.52047972610021	0.0138342563471571	6.608250240674	0.0530603971960122	6.73957884991545	-4.01019429171915E-8	6.5204797261001	1.00833180222647			6.73957884991545	0.906982992288925
6.52866951134505	0.0404108412322744	6.52866951134505	0.0117642564956927	6.52866951134505	0.026170359466334	6.52866951134505	0.021426041748413	6.52866951134505	0.0202404108166005	6.52866951134505	0.0212391263803064	6.52866951134505	0.0311888347046201	6.52866951134505	0.0138393708916531	6.61644002591884	0.0530604964241936	6.74835084565021	-3.88576144714472E-8	6.52866951134494	1.0083337950739			6.74835084565021	0.906982943413517
6.53685929658989	0.0404548972737346	6.53685929658989	0.0117672976390468	6.53685929658989	0.0261792017007136	6.53685929658989	0.0214285508654186	6.53685929658989	0.0202386801703694	6.53685929658989	0.0212347606771917	6.53685929658989	0.0311935613615215	6.53685929658989	0.0138363662330841	6.62462981116367	0.0530590069073028	6.75712284138497	-3.88281178954708E-8	6.53685929658978	1.00833311822047			6.75712284138497	0.906982915795499
6.54504908183473	0.0403962745878147	6.54504908183473	0.0117557323984057	6.54504908183473	0.0261510078305766	6.54504908183473	0.0214114181408799	6.54504908183473	0.0202329369190346	6.54504908183473	0.0212236246022292	6.54504908183473	0.0311712488266646	6.54504908183473	0.0138360779999937	6.63281959640851	0.0530576153741513	6.76589483711973	-3.86864718606331E-8	6.54504908183462	1.00834125500699			6.76589483711973	0.906982870215232
6.55323886707957	0.0403800673397582	6.55323886707957	0.0117534803705132	6.55323886707957	0.026146064383139	6.55323886707957	0.0214071337167738	6.55323886707957	0.0202316197564543	6.55323886707957	0.0212257144881587	6.55323886707957	0.0311689983949506	6.55323886707957	0.0138411895880741	6.64100938165335	0.0530577146023328	6.7746668328545	-3.85291113982976E-8	6.55323886707946	1.00833207057958			6.7746668328545	0.906982831060677
6.56142865232441	0.0403874068512873	6.56142865232441	0.0117522078215804	6.56142865232441	0.0261473687010543	6.56142865232441	0.0214057450414188	6.56142865232441	0.0202299591730369	6.56142865232441	0.0212246616475009	6.56142865232441	0.0311716232117796	6.56142865232441	0.0138360716817904	6.64919916689819	0.053057516006939	6.78343882858926	-3.95966135898692E-8	6.5614286523243	1.00831800253681			6.78343882858926	0.906982806016178
6.56961843756925	0.0404077445367582	6.56961843756925	0.0117603806457962	6.56961843756925	0.026157832454888	6.56961843756925	0.021417038314809	6.56961843756925	0.0202408691924631	6.56961843756925	0.0212348013154121	6.56961843756925	0.031182740497317	6.56961843756925	0.0138370987448135	6.65738895214303	0.0530589050399351	6.79221082432402	-4.00201024984022E-8	6.56961843756914	1.00831621783129			6.79221082432402	0.906982768124407
6.57780822281409	0.0404166000792615	6.57780822281409	0.0117601254362224	6.57780822281409	0.0261545116301535	6.57780822281409	0.0214180042157397	6.57780822281409	0.0202358949291083	6.57780822281409	0.0212343358195824	6.57780822281409	0.031179259308571	6.57780822281409	0.0138341409880556	6.66557873738787	0.0530599991715374	6.80098282005878	-3.93013816855721E-8	6.57780822281398	1.0083139610884			6.80098282005878	0.9069827387255
6.58599800805892	0.0403977168425388	6.58599800805892	0.0117481424190733	6.58599800805892	0.0261429262195961	6.58599800805892	0.0214045464000549	6.58599800805892	0.0202257882904585	6.58599800805892	0.021226982985744	6.58599800805892	0.0311703188795804	6.58599800805892	0.0138293112787607	6.67376852263271	0.0530615895513506	6.80975481579354	-3.84412533628366E-8	6.58599800805882	1.00831581645207			6.80975481579354	0.906982721616725
6.59418779330376	0.0404004810036788	6.59418779330376	0.011749795781447	6.59418779330376	0.0261476078099407	6.59418779330376	0.0214105448692203	6.59418779330376	0.0202292585241643	6.59418779330376	0.0212275961734344	6.59418779330376	0.0311724198344439	6.59418779330376	0.0138323942253968	6.68195830787755	0.0530621849204393	6.8185268115283	-3.77878175816081E-8	6.59418779330365	1.00830989564803			6.8185268115283	0.906982708997318
6.6023775785486	0.0404112252548198	6.6023775785486	0.0117557816035004	6.6023775785486	0.0261593582151873	6.6023775785486	0.0214160305247573	6.6023775785486	0.0202329825492178	6.6023775785486	0.0212270807752942	6.6023775785486	0.0311765167025706	6.6023775785486	0.0138362891926261	6.69014809312239	0.0530564244580776	6.82729880726307	-3.73717226645912E-8	6.60237757854849	1.00830712858959			6.82729880726307	0.906982679701145
6.61056736379344	0.0404153983270032	6.61056736379344	0.0117605478211872	6.61056736379344	0.0261576092652046	6.61056736379344	0.0214124210779185	6.61056736379344	0.020235810612149	6.61056736379344	0.0212318312758351	6.61056736379344	0.0311804821245614	6.61056736379344	0.013837588819327	6.69833787836723	0.0530544365169794	6.83607080299783	-3.69276526036809E-8	6.61056736379333	1.00831915360797			6.83607080299783	0.906982658222646
6.61875714903828	0.0404128741058072	6.61875714903828	0.01175495983123	6.61875714903828	0.0261498440648795	6.61875714903828	0.0214119575006041	6.61875714903828	0.0202330923395457	6.61875714903828	0.0212279055214153	6.61875714903828	0.0311765707650555	6.61875714903828	0.0138382133027179	6.70652766361207	0.053055230342431	6.84484279873259	-3.69287201189665E-8	6.61875714903817	1.00832459062744			6.84484279873259	0.906982635774596
6.62694693428312	0.0404180481113186	6.62694693428312	0.0117550218288825	6.62694693428312	0.0261559203355957	6.62694693428312	0.0214116410410771	6.62694693428312	0.0202330986643992	6.62694693428312	0.0212282410493966	6.62694693428312	0.0311765799190186	6.62694693428312	0.0138385486692945	6.71471744885691	0.0530515548700489	6.85361479446735	-3.74855267772925E-8	6.62694693428301	1.00831785551041			6.85361479446735	0.906982600900055
6.63513671952796	0.0409166464457611	6.63513671952796	0.0118341433773742	6.63513671952796	0.0263880707746768	6.63513671952796	0.0214952620635944	6.63513671952796	0.0202597362706861	6.63513671952796	0.0212511413152689	6.63513671952796	0.0312094196135236	6.63513671952796	0.0138484305243836	6.72290723410175	0.0530515548700489	6.86238679020211	-3.78943045791844E-8	6.63513671952785	1.00830736414449			6.86238679020211	0.906982576106975
6.6433265047728	0.0407842090807792	6.6433265047728	0.0118305588827925	6.6433265047728	0.0263749391045387	6.6433265047728	0.0215029652935262	6.6433265047728	0.0202661079041042	6.6433265047728	0.0212481045018571	6.6433265047728	0.0312152570439907	6.6433265047728	0.0138526878114879	6.73109701934659	0.0530515548700489	6.87115878593687	-3.71083208796942E-8	6.64332650477269	1.00830717138521			6.87115878593687	0.906982538889343
6.65151629001764	0.0403947332221668	6.65151629001764	0.0117575454332906	6.65151629001764	0.0261573270036065	6.65151629001764	0.0214197751228878	6.65151629001764	0.0202390380797618	6.65151629001764	0.0212248274437548	6.65151629001764	0.0311820770046537	6.65151629001764	0.0138419027371781	6.73928680459143	0.0530533437518023	6.87993078167164	-3.57888964278211E-8	6.65151629001753	1.00831256845853			6.87993078167164	0.906982499706012
6.65970607526248	0.0404089385010985	6.65970607526248	0.011758158014855	6.65970607526248	0.0261533885881953	6.65970607526248	0.0214178116753595	6.65970607526248	0.0202386673986845	6.65970607526248	0.0212243475412448	6.65970607526248	0.0311779772059239	6.65970607526248	0.0138391097900786	6.74747658983627	0.0530546337181611	6.8887027774064	-3.50104767296901E-8	6.65970607526237	1.00830479197932			6.8887027774064	0.906982457862412
6.66789586050732	0.0404834561265735	6.66789586050732	0.0117659745156836	6.66789586050732	0.0261660471641988	6.66789586050732	0.0214147904321243	6.66789586050732	0.0202399935151939	6.66789586050732	0.0212270493021949	6.66789586050732	0.0311770477680343	6.66789586050732	0.0138384513788597	6.75566637508111	0.0530530452058553	6.89747477314116	-3.48446566936293E-8	6.66789586050721	1.00828666905197			6.89747477314116	0.906982427468577
6.67608564575216	0.0404468493420471	6.67608564575216	0.0117586077404144	6.67608564575216	0.0261605990462514	6.67608564575216	0.021410607147991	6.67608564575216	0.0202374592464274	6.67608564575216	0.0212213277077695	6.67608564575216	0.0311748944665042	6.67608564575216	0.0138370181272905	6.76385616032595	0.0530494730618656	6.90624676887592	-3.44650328519309E-8	6.67608564575205	1.00827694992619			6.90624676887592	0.906982386356977
6.684275430997	0.0403912354860549	6.684275430997	0.011754191742994	6.684275430997	0.0261467180591199	6.684275430997	0.0214030547953801	6.684275430997	0.0202321644093759	6.684275430997	0.0212177329452007	6.684275430997	0.031173827869628	6.684275430997	0.0138328834387236	6.77204594557079	0.0530502629009813	6.91501876461068	-3.42431439223584E-8	6.68427543099689	1.00827940871928			6.91501876461068	0.906982349743983
6.69246521624184	0.0403926510569223	6.69246521624184	0.0117541223121266	6.69246521624184	0.0261406334232615	6.69246521624184	0.0214022595839396	6.69246521624184	0.0202293351738768	6.69246521624184	0.0212189209080399	6.69246521624184	0.0311715384367516	6.69246521624184	0.0138315469595367	6.78023573081563	0.053056720880674	6.92379076034544	-3.44224199422168E-8	6.69246521624173	1.0082806390128			6.92379076034544	0.906982300607124
6.70065500148668	0.0403863295343647	6.70065500148668	0.0117526769672289	6.70065500148668	0.0261428494476436	6.70065500148668	0.0214032733880882	6.70065500148668	0.0202283174521803	6.70065500148668	0.0212210339900299	6.70065500148668	0.0311653948059471	6.70065500148668	0.0138313075975444	6.78842551606047	0.0530557285988595	6.93256275608021	-3.41647571204614E-8	6.70065500148657	1.00828080510049			6.93256275608021	0.906982244995688
6.70884478673152	0.0403849563829019	6.70884478673152	0.0117525839445803	6.70884478673152	0.0261408570587162	6.70884478673152	0.0214056182598571	6.70884478673152	0.020222792064092	6.70884478673152	0.0212196939310665	6.70884478673152	0.0311656577166883	6.70884478673152	0.0138329242979757	6.79661530130531	0.0530556283163438	6.94133475181497	-3.32254334242881E-8	6.70884478673141	1.00829394633842			6.94133475181497	0.906982189427657
6.71703457197636	0.0403964584302097	6.71703457197636	0.0117540461588817	6.71703457197636	0.0261423570268663	6.71703457197636	0.0214066643222046	6.71703457197636	0.0202243334346976	6.71703457197636	0.0212178820530892	6.71703457197636	0.0311719566275186	6.71703457197636	0.0138385168396037	6.80480508655015	0.0530573169746757	6.95010674754973	-3.19625096643151E-8	6.71703457197625	1.00829712620033			6.95010674754973	0.906982136003762
6.7252243572212	0.0404160082095057	6.7252243572212	0.0117577631181525	6.7252243572212	0.02614940187002	6.7252243572212	0.0214094858759621	6.7252243572212	0.0202342456582182	6.7252243572212	0.0212274079528893	6.7252243572212	0.0311778390631823	6.7252243572212	0.0138395926520556	6.81299487179499	0.0530568208337685	6.95887874328449	-3.15964393426274E-8	6.72522435722109	1.00828012909209			6.95887874328449	0.906982094422411
6.73341414246604	0.0404672943408767	6.73341414246604	0.0117633202645532	6.73341414246604	0.0261606825508683	6.73341414246604	0.0214185069831128	6.73341414246604	0.0202390890152614	6.73341414246604	0.0212351111603611	6.73341414246604	0.0311895552358167	6.73341414246604	0.0138379946704165	6.82118465703983	0.0530581118257275	6.96765073901925	-3.20767879520622E-8	6.73341414246593	1.00827771893666			6.96765073901925	0.906982058436195
6.74160392771088	0.0405102890390652	6.74160392771088	0.0117703216904729	6.74160392771088	0.0261889777692922	6.74160392771088	0.0214316265610066	6.74160392771088	0.0202458319906954	6.74160392771088	0.0212378446178478	6.74160392771088	0.0312021990504151	6.74160392771088	0.0138428569925923	6.82937444228467	0.0530564249466429	6.97642273475401	-3.24845743828212E-8	6.74160392771076	1.00828200071866			6.97642273475401	0.906982040121441
6.74979371295572	0.0405046640365114	6.74979371295572	0.0117784839293628	6.74979371295572	0.0261924501596741	6.74979371295572	0.0214309515089439	6.74979371295572	0.0202464136685618	6.74979371295572	0.0212375980843582	6.74979371295572	0.0311984000291954	6.74979371295572	0.0138441989830339	6.83756422752951	0.0530563237929908	6.98519473048878	-3.22861561961413E-8	6.7497937129556	1.00827355654214			6.98519473048878	0.906982003285491
6.75798349820056	0.0404786107084303	6.75798349820056	0.0117738589229347	6.75798349820056	0.0261740626261559	6.75798349820056	0.0214195492427582	6.75798349820056	0.0202445305820319	6.75798349820056	0.0212335651319414	6.75798349820056	0.0311903971504663	6.75798349820056	0.0138413318478308	6.84575401277434	0.0530558281218962	6.99396672622354	-3.21449128101928E-8	6.75798349820044	1.00827771973996			6.99396672622354	0.906981972361267
6.7661732834454	0.0404745906206176	6.7661732834454	0.0117770985253732	6.7661732834454	0.0261830690235283	6.7661732834454	0.0214204238830648	6.7661732834454	0.0202446911082728	6.7661732834454	0.0212271313062267	6.7661732834454	0.0311814883937707	6.7661732834454	0.0138457249829425	6.85394379801918	0.0530581103700695	7.0027387219583	-3.13294723904941E-8	6.76617328344528	1.0082807884649			7.0027387219583	0.906981921355177
6.77436306869023	0.0404218328985345	6.77436306869023	0.0117562509864219	6.77436306869023	0.0261557362572549	6.77436306869023	0.0214074994565878	6.77436306869023	0.0202358371668863	6.77436306869023	0.0212241047962791	6.77436306869023	0.0311748858646483	6.77436306869023	0.0138422098507386	6.86213358326402	0.0530649672553526	7.01151071769306	-3.04880829829348E-8	6.77436306869012	1.00828194782057			7.01151071769306	0.90698189439091
6.78255285393507	0.0404624023011251	6.78255285393507	0.0117613339858556	6.78255285393507	0.0261571039161035	6.78255285393507	0.0214177802723331	6.78255285393507	0.0202395265917981	6.78255285393507	0.0212324078022842	6.78255285393507	0.0311887706449901	6.78255285393507	0.0138444305250758	6.87032336850886	0.0530607996717317	7.02028271342782	-3.02858222695222E-8	6.78255285393496	1.00829241759663			7.02028271342782	0.906981872966577
6.79074263917991	0.0415502170138433	6.79074263917991	0.0118056669247898	6.79074263917991	0.0263439269005376	6.79074263917991	0.021475703540985	6.79074263917991	0.0202622994136929	6.79074263917991	0.0212453419585286	6.79074263917991	0.0312111709001521	6.79074263917991	0.0138567523250117	6.8785131537537	0.0530508636713843	7.02905470916258	-2.98845696965117E-8	6.7907426391798	1.00830298090384			7.02905470916258	0.906981844353742
6.79893242442475	0.0407525571260063	6.79893242442475	0.0117812254368376	6.79893242442475	0.0262490861477718	6.79893242442475	0.0214425963052696	6.79893242442475	0.0202523947978901	6.79893242442475	0.0212326313097431	6.79893242442475	0.0311878129118061	6.79893242442475	0.0138507909022534	6.88670293899854	0.0530510596771308	7.03782670489735	-3.04093581723055E-8	6.79893242442464	1.0083084783133			7.03782670489735	0.90698182435504
6.80712220966959	0.0404662484711979	6.80712220966959	0.0117734345657074	6.80712220966959	0.0262070756460001	6.80712220966959	0.0214353649543586	6.80712220966959	0.0202509320934301	6.80712220966959	0.0212368295975567	6.80712220966959	0.0311932304389698	6.80712220966959	0.0138504205912159	6.89489272424338	0.0530554257171146	7.04659870063211	-3.14428556184934E-8	6.80712220966948	1.00830415323601			7.04659870063211	0.906981812739917
6.81531199491443	0.040525255429139	6.81531199491443	0.0117883236936634	6.81531199491443	0.0262045892282729	6.81531199491443	0.0214362704828023	6.81531199491443	0.0202501936083737	6.81531199491443	0.0212495735425315	6.81531199491443	0.031217517626067	6.81531199491443	0.0138475994918823	6.90308250948822	0.0530555289378208	7.05537069636687	-3.13306649761985E-8	6.81531199491432	1.00829928442531			7.05537069636687	0.906981795860045
6.82350178015927	0.0407112484470852	6.82350178015927	0.0118024840940862	6.82350178015927	0.0261918036984674	6.82350178015927	0.0214223383332323	6.82350178015927	0.0202388454502956	6.82350178015927	0.0212443791987801	6.82350178015927	0.0312130243153713	6.82350178015927	0.0138488429214794	6.91127229473306	0.0530553305114236	7.06414269210163	-3.10519930897938E-8	6.82350178015916	1.00829900958202			7.06414269210163	0.906981781672738
6.83169156540411	0.0415928031644491	6.83169156540411	0.0118423696649791	6.83169156540411	0.0262690448531889	6.83169156540411	0.0214385955298867	6.83169156540411	0.0202464179403645	6.83169156540411	0.0212451413391299	6.83169156540411	0.0312154367348194	6.83169156540411	0.0138502188620295	6.9194620799779	0.0530552309476758	7.07291468783639	-2.99336904210128E-8	6.831691565404	1.00830146586369			7.07291468783639	0.906981756154802
6.83988135064895	0.0425554582133134	6.83988135064895	0.0119367827321142	6.83988135064895	0.0265151659302268	6.83988135064895	0.0215108362243804	6.83988135064895	0.0202737051332018	6.83988135064895	0.0212549851750918	6.83988135064895	0.0312400762978854	6.83988135064895	0.0138594611995817	6.92765186522274	0.0530549331525458	7.08168668357116	-2.8563346510353E-8	6.83988135064884	1.00829331855385			7.08168668357116	0.906981728030241
6.84807113589379	0.0412704800325035	6.84807113589379	0.0118419523476262	6.84807113589379	0.0264185958055708	6.84807113589379	0.0214813000906912	6.84807113589379	0.0202541135719346	6.84807113589379	0.0212433078386283	6.84807113589379	0.031209398667702	6.84807113589379	0.0138588745116493	6.93584165046758	0.0530563223470861	7.09045867930592	-2.88185369562712E-8	6.84807113589368	1.0082888418415			7.09045867930592	0.906981713952976
6.85626092113863	0.0405830268461863	6.85626092113863	0.0117980740312174	6.85626092113863	0.0262429238550065	6.85626092113863	0.0214510232256262	6.85626092113863	0.0202496447023018	6.85626092113863	0.0212396174605571	6.85626092113863	0.0311950208505219	6.85626092113863	0.0138516725647738	6.94403143571242	0.0530608928930435	7.09923067504068	-2.90180154238075E-8	6.85626092113852	1.00829916586295			7.09923067504068	0.906981700971071
6.86445070638347	0.0406341658127584	6.86445070638347	0.0118156852267247	6.86445070638347	0.026331341366274	6.86445070638347	0.0214791274387873	6.86445070638347	0.0202634173948999	6.86445070638347	0.0212450347664926	6.86445070638347	0.0311934385568089	6.86445070638347	0.0138469231796225	6.95222122095726	0.0530578137114618	7.10800267077544	-2.92438695362826E-8	6.86445070638335	1.00829925719159			7.10800267077544	0.906981679308676
6.87264049162831	0.0404498360805004	6.87264049162831	0.0117661833647194	6.87264049162831	0.0261591447867891	6.87264049162831	0.0214139719646558	6.87264049162831	0.0202366718404744	6.87264049162831	0.0212335114413177	6.87264049162831	0.0311834615520657	6.87264049162831	0.0138443511759639	6.9604110062021	0.0530572183423731	7.1167746665102	-2.88225265145803E-8	6.87264049162819	1.00829018100843			7.1167746665102	0.90698162680268
6.88083027687315	0.0404558723848138	6.88083027687315	0.0117663943583467	6.88083027687315	0.0261595321999256	6.88083027687315	0.0214159603626813	6.88083027687315	0.020242460207549	6.88083027687315	0.0212335334383714	6.88083027687315	0.0311848180592219	6.88083027687315	0.0138452468576747	6.96860079144694	0.053060695085912	7.12554666224496	-2.82356554667567E-8	6.88083027687303	1.00829101357243			7.12554666224496	0.906981593133566
6.88902006211799	0.0430010520315577	6.88902006211799	0.0119342166945607	6.88902006211799	0.0266403033087085	6.88902006211799	0.0217936974149702	6.88902006211799	0.0203920397190634	6.88902006211799	0.0213771783337483	6.88902006211799	0.0313846791832983	6.88902006211799	0.0139141572630518	6.97679057669178	0.0530590082068274	7.13431865797972	-2.79440114751406E-8	6.88902006211787	1.00829318695059			7.13431865797972	0.906981539737781
6.89720984736283	0.0634756122511192	6.89720984736283	0.0131569889811938	6.89720984736283	0.0285096155494235	6.89720984736283	0.0224983309064277	6.89720984736283	0.0204602850391631	6.89720984736283	0.0214652159307504	6.89720984736283	0.0316289726030043	6.89720984736283	0.0140264247643433	6.98498036193662	0.0530615884784774	7.14309065371449	-2.71681452601768E-8	6.89720984736271	1.00829473600105			7.14309065371449	0.906981515368163
6.90539963260767	0.0429912125249922	6.90539963260767	0.0119222197401723	6.90539963260767	0.0265427777035165	6.90539963260767	0.021503671688076	6.90539963260767	0.0202592485178011	6.90539963260767	0.0212548300707719	6.90539963260767	0.031258070628333	6.90539963260767	0.0138782747851606	6.99317014718146	0.0530648683679538	7.15186264944925	-2.67551766723902E-8	6.90539963260755	1.00829730489355			7.15186264944925	0.906981486969772
6.91358941785251	0.0403892577238239	6.91358941785251	0.0117551789117696	6.91358941785251	0.0261524284708939	6.91358941785251	0.0214104939204502	6.91358941785251	0.020234318999684	6.91358941785251	0.0212234172128621	6.91358941785251	0.031177045894322	6.91358941785251	0.013838887334237	7.0013599324263	0.0530656621934054	7.16063464518401	-2.64911934474644E-8	6.91358941785239	1.00830166608364			7.16063464518401	0.90698144815676
6.92177920309735	0.0403931164794185	6.92177920309735	0.0117560872843704	6.92177920309735	0.0261476519140802	6.92177920309735	0.0214134439884149	6.92177920309735	0.0202319334003561	6.92177920309735	0.0212258128661726	6.92177920309735	0.0311707632816369	6.92177920309735	0.0138373149034118	7.00954971767114	0.0530613908599303	7.16940664091877	-2.65763114634627E-8	6.92177920309723	1.00830943389119			7.16940664091877	0.906981419072852
6.92996898834219	0.0404897901649056	6.92996898834219	0.011761901116073	6.92996898834219	0.0261606506561263	6.92996898834219	0.021419468793547	6.92996898834219	0.0202360358837729	6.92996898834219	0.0212304091428309	6.92996898834219	0.0311765040377265	6.92996898834219	0.0138423024909712	7.01773950291598	0.0530549411030923	7.17817863665353	-2.65888831010955E-8	6.92996898834207	1.00830523919175			7.17817863665353	0.906981374694276
6.93815877358703	0.040477235459071	6.93815877358703	0.0117569664027946	6.93815877358703	0.0261595833947339	6.93815877358703	0.0214156950731312	6.93815877358703	0.020233743776964	6.93815877358703	0.0212245437607919	6.93815877358703	0.031175430527086	6.93815877358703	0.0138423173115203	7.02592928816082	0.0530546349276583	7.18695063238829	-2.63016499892084E-8	6.93815877358691	1.00829419981053			7.18695063238829	0.906981349225953
6.94634855883187	0.0404331464455473	6.94634855883187	0.0117553116532716	6.94634855883187	0.0261585879475031	6.94634855883187	0.0214095811345928	6.94634855883187	0.0202298877672477	6.94634855883187	0.0212180999258058	6.94634855883187	0.0311745977384758	6.94634855883187	0.0138341167163876	7.03411907340566	0.0530556283872481	7.19572262812306	-2.56010549955748E-8	6.94634855883175	1.00830429142129			7.19572262812306	0.906981298550805
6.95453834407671	0.040424175896997	6.95453834407671	0.0117586987111029	6.95453834407671	0.0261635991445665	6.95453834407671	0.0214097646805294	6.95453834407671	0.0202338649346378	6.95453834407671	0.0212224051260011	6.95453834407671	0.0311753692085377	6.95453834407671	0.0138359066727223	7.04230885865049	0.0530559260717924	7.20449462385782	-2.43436300450179E-8	6.95453834407659	1.00832025593704			7.20449462385782	0.906981245115427
6.96272812932155	0.0404204714507482	6.96272812932155	0.0117563725357772	6.96272812932155	0.0261525596384663	6.96272812932155	0.0214084650806056	6.96272812932155	0.0202347712642335	6.96272812932155	0.0212246854336882	6.96272812932155	0.0311751546243448	6.96272812932155	0.0138422122565164	7.05049864389533	0.0530583104071251	7.21326661959258	-2.35694786500832E-8	6.96272812932143	1.00831651244834			7.21326661959258	0.906981195353614
6.97091791456639	0.0404221222307622	6.97091791456639	0.0117560959360117	6.97091791456639	0.026148923076562	6.97091791456639	0.0214101637333537	6.97091791456639	0.0202333313856979	6.97091791456639	0.0212235222335315	6.97091791456639	0.0311788293482681	6.97091791456639	0.013846716532779	7.05868842914017	0.053059006451099	7.22203861532734	-2.38196102461635E-8	6.97091791456627	1.00832104577166			7.22203861532734	0.90698116234079
6.97910769981122	0.0404490874385755	6.97910769981122	0.0117617672944883	6.97910769981122	0.0261599935963466	6.97910769981122	0.0214129320536949	6.97910769981122	0.0202308782185199	6.97910769981122	0.0212238725284048	6.97910769981122	0.0311800685168763	6.97910769981122	0.0138420591296115	7.06687821438501	0.0530593041356433	7.2308106110621	-2.45786541183597E-8	6.97910769981111	1.00832276424593			7.2308106110621	0.906981141972402
6.98729748505606	0.0404675797397806	6.98729748505606	0.0117584839699613	6.98729748505606	0.026155136432727	6.98729748505606	0.0214119152644382	6.98729748505606	0.0202289771745296	6.98729748505606	0.0212236795386427	6.98729748505606	0.0311697657142475	6.98729748505606	0.0138383875629622	7.07506799962985	0.0530589066878266	7.23958260679687	-2.54123743468031E-8	6.98729748505594	1.00831970130413			7.23958260679687	0.906981127567898
6.9954872703009	0.0404180231696392	6.9954872703009	0.0117535960294375	6.9954872703009	0.0261494275398125	6.9954872703009	0.0214079637146321	6.9954872703009	0.0202301907551183	6.9954872703009	0.0212213215271896	6.9954872703009	0.0311702124980251	6.9954872703009	0.0138376763842483	7.08325778487469	0.0530575174932863	7.24835460253163	-2.5522935455967E-8	6.99548727030078	1.00832755718233			7.24835460253163	0.906981109478305
7.00367705554574	0.0404096544209761	7.00367705554574	0.0117536269680726	7.00367705554574	0.0261544398981209	7.00367705554574	0.021407650237159	7.00367705554574	0.0202347800447284	7.00367705554574	0.0212246402874384	7.00367705554574	0.0311801188021836	7.00367705554574	0.0138390836056442	7.09144757011953	0.0530553308929477	7.25712659826639	-2.53009505920545E-8	7.00367705554562	1.0083365347968			7.25712659826639	0.906981095887956
7.01186684079058	0.0404142382329822	7.01186684079058	0.0117550563457757	7.01186684079058	0.0261551433460049	7.01186684079058	0.0214114896815418	7.01186684079058	0.0202316850504761	7.01186684079058	0.0212244591794852	7.01186684079058	0.0311842784179015	7.01186684079058	0.0138420452008272	7.09963735536437	0.0530553321444547	7.26589859400115	-2.42456484609483E-8	7.01186684079046	1.00833543608851			7.26589859400115	0.906981069948325
7.02005662603542	0.0405274272067424	7.02005662603542	0.0117740115216981	7.02005662603542	0.0261754137929954	7.02005662603542	0.0214261563023562	7.02005662603542	0.0202372301058371	7.02005662603542	0.0212281906088963	7.02005662603542	0.031190205428579	7.02005662603542	0.0138469873717236	7.10782714060921	0.0530592020435312	7.27467058973591	-2.30436175109043E-8	7.0200566260353	1.00833036011241			7.27467058973591	0.906981059878692
7.02824641128026	0.0408127708672151	7.02824641128026	0.0118295343565071	7.02824641128026	0.0262628423228818	7.02824641128026	0.0214514106228986	7.02824641128026	0.020251639170994	7.02824641128026	0.0212468893740699	7.02824641128026	0.0312067004444054	7.02824641128026	0.0138586482652747	7.11601692585405	0.0530602978097484	7.28344258547067	-2.29411726660261E-8	7.02824641128014	1.00833262624532			7.28344258547067	0.906981051220065
7.0364361965251	0.0408830483823103	7.0364361965251	0.011819696782287	7.0364361965251	0.0262697631146612	7.0364361965251	0.0214477264430373	7.0364361965251	0.0202443833201434	7.0364361965251	0.0212410071813926	7.0364361965251	0.0312099389562722	7.0364361965251	0.0138545803029457	7.12420671109889	0.0530593055279339	7.29221458120543	-2.32540508248573E-8	7.03643619652498	1.00833029403971			7.29221458120543	0.906981042296467
7.04462598176994	0.0413736109919968	7.04462598176994	0.0118692979529209	7.04462598176994	0.0263979821520826	7.04462598176994	0.0214487792398545	7.04462598176994	0.0202471359557257	7.04462598176994	0.0212426071464473	7.04462598176994	0.0312231598897	7.04462598176994	0.0138533184312335	7.13239649634373	0.0530587084652646	7.3009865769402	-2.36400357354779E-8	7.04462598176982	1.00832587589648			7.3009865769402	0.906981022107912
7.05281576701478	0.0404408629476998	7.05281576701478	0.0117787721958499	7.05281576701478	0.0261983547613017	7.05281576701478	0.0214366010961942	7.05281576701478	0.0202556983895426	7.05281576701478	0.0212456682490111	7.05281576701478	0.0311982920607909	7.05281576701478	0.0138457487267201	7.14058628158857	0.053059005158514	7.30975857267496	-2.34999416044507E-8	7.05281576701466	1.00833293295924			7.30975857267496	0.906980988507178
7.06100555225962	0.0404157179664901	7.06100555225962	0.0117629528730191	7.06100555225962	0.0261768285884833	7.06100555225962	0.0214309531200546	7.06100555225962	0.0202488957808034	7.06100555225962	0.0212371077595236	7.06100555225962	0.0311854509518866	7.06100555225962	0.0138433386200233	7.14877606683341	0.0530559290848891	7.31853056840972	-2.34611286156021E-8	7.0610055522595	1.00834127981033			7.31853056840972	0.906980965484334
7.06919533750446	0.0404450292603632	7.06919533750446	0.0117732687025119	7.06919533750446	0.0262092393507224	7.06919533750446	0.0214389568796238	7.06919533750446	0.0202503531258598	7.06919533750446	0.0212330610642916	7.06919533750446	0.0311878813105962	7.06919533750446	0.0138482176939221	7.15696585207825	0.053049965832323	7.32730256414448	-2.31618214716531E-8	7.06919533750434	1.00833806320285			7.32730256414448	0.906980929695024
7.0773851227493	0.0403904825453846	7.0773851227493	0.0117499211591892	7.0773851227493	0.0261491394638373	7.0773851227493	0.0214076996463321	7.0773851227493	0.0202334356994282	7.0773851227493	0.0212227917772675	7.0773851227493	0.0311775605054801	7.0773851227493	0.0138362439186366	7.16515563732309	0.0530480800910147	7.33607455987924	-2.19050057523351E-8	7.07738512274918	1.00832673510428			7.33607455987924	0.906980900652839
7.08557490799414	0.0403817381218581	7.08557490799414	0.0117436810031314	7.08557490799414	0.0261393366808521	7.08557490799414	0.0214015079577294	7.08557490799414	0.0202244583937021	7.08557490799414	0.0212144837153069	7.08557490799414	0.0311724459827985	7.08557490799414	0.0138321095493917	7.17334542256793	0.0530492691084464	7.344846555614	-2.12051177377192E-8	7.08557490799402	1.00832042650549			7.344846555614	0.906980877187899
7.09376469323898	0.0403908978734549	7.09376469323898	0.011745997957924	7.09376469323898	0.0261413857845956	7.09376469323898	0.0214057577011989	7.09376469323898	0.020226394715342	7.09376469323898	0.0212130651582433	7.09376469323898	0.0311690551918749	7.09376469323898	0.0138349773903373	7.18153520781277	0.0530504629525383	7.35361855134877	-2.1096346164226E-8	7.09376469323886	1.00832196450223			7.35361855134877	0.90698084831918
7.10195447848382	0.0404058644996219	7.10195447848382	0.0117524879831298	7.10195447848382	0.0261446407949695	7.10195447848382	0.021413955975752	7.10195447848382	0.0202336582392404	7.10195447848382	0.0212214831421968	7.10195447848382	0.0311765988690129	7.10195447848382	0.0138330609257706	7.18972499305761	0.0530546305361592	7.36239054708353	-2.09923345703439E-8	7.1019544784837	1.00832916329767			7.36239054708353	0.906980813914102
7.11014426372866	0.040483171841544	7.11014426372866	0.0117705390044783	7.11014426372866	0.0261755627571894	7.11014426372866	0.021428765075048	7.11014426372866	0.0202448907202384	7.11014426372866	0.0212299116225349	7.11014426372866	0.0311887137279514	7.11014426372866	0.0138394422864121	7.19791477830245	0.0530555287414872	7.37116254281829	-2.14866936474912E-8	7.11014426372854	1.00834108926865			7.37116254281829	0.906980788531103
7.1183340489735	0.0405025294750167	7.1183340489735	0.0117944670193598	7.1183340489735	0.0262167636664061	7.1183340489735	0.0214485183912315	7.1183340489735	0.0202580456182063	7.1183340489735	0.0212449382310294	7.1183340489735	0.0311997280141965	7.1183340489735	0.0138481951048511	7.20610456354729	0.0530545338249012	7.37993453855305	-2.1638664326339E-8	7.11833404897338	1.00833385426164			7.37993453855305	0.906980760585322
7.12652383421834	0.0404083757482371	7.12652383421834	0.011763813751664	7.12652383421834	0.0261587013690524	7.12652383421834	0.0214205655104094	7.12652383421834	0.0202399829944429	7.12652383421834	0.0212287996944174	7.12652383421834	0.0311782672313996	7.12652383421834	0.0138384249481967	7.21429434879213	0.0530516562076392	7.38870653428781	-2.0830879364507E-8	7.12652383421822	1.00833194084215			7.38870653428781	0.90698071184017
7.13471361946318	0.0403879170274606	7.13471361946318	0.0117550179306837	7.13471361946318	0.0261473778423702	7.13471361946318	0.0214150505419051	7.13471361946318	0.0202344225293517	7.13471361946318	0.0212207076068906	7.13471361946318	0.0311681680037915	7.13471361946318	0.0138334900246489	7.22248413403697	0.0530512571731676	7.39747853002258	-2.00620205346445E-8	7.13471361946305	1.00833612418221			7.39747853002258	0.906980670025162
7.14290340470802	0.0403908649553693	7.14290340470802	0.0117568096655942	7.14290340470802	0.0261470549362164	7.14290340470802	0.0214142967426922	7.14290340470802	0.02023383575723	7.14290340470802	0.0212221522045643	7.14290340470802	0.0311680007046079	7.14290340470802	0.0138335195007849	7.23067391928181	0.0530549286158812	7.40625052575734	-1.94352655399702E-8	7.14290340470789	1.00832385660766			7.40625052575734	0.906980639557651
7.15109318995286	0.0404084378203	7.15109318995286	0.0117605038591858	7.15109318995286	0.0261580704122068	7.15109318995286	0.0214187088858922	7.15109318995286	0.0202401173610871	7.15109318995286	0.0212326167171851	7.15109318995286	0.0311761044363007	7.15109318995286	0.0138418329021827	7.23886370452665	0.0530534430964314	7.4150225214921	-1.87451873594127E-8	7.15109318995273	1.00831296606923			7.4150225214921	0.906980598721337
7.1592829751977	0.0404081279001533	7.1592829751977	0.0117607672709557	7.1592829751977	0.0261583204175261	7.1592829751977	0.0214189637794742	7.1592829751977	0.0202401522264419	7.1592829751977	0.0212338078088337	7.1592829751977	0.031178664322203	7.1592829751977	0.0138412148799876	7.24705348977149	0.0530539396126901	7.42379451722686	-1.91510401824341E-8	7.15928297519757	1.00831379273605			7.42379451722686	0.906980581955735
7.16747276044254	0.0404004626657387	7.16747276044254	0.0117561045580932	7.16747276044254	0.0261476779888249	7.16747276044254	0.0214149671482625	7.16747276044254	0.0202320884075555	7.16747276044254	0.0212262941860896	7.16747276044254	0.0311793452653598	7.16747276044254	0.0138345753680177	7.25524327501633	0.0530546342099602	7.43256651296162	-1.92030481587168E-8	7.16747276044241	1.00832889074144			7.43256651296162	0.906980545239811
7.17566254568738	0.0404026240105321	7.17566254568738	0.0117567673286075	7.17566254568738	0.0261508744828416	7.17566254568738	0.0214139851811392	7.17566254568738	0.0202347336280465	7.17566254568738	0.0212291054516567	7.17566254568738	0.0311840392695809	7.17566254568738	0.0138391989207558	7.26343306026116	0.0530561250097595	7.44133850869638	-1.83487278588281E-8	7.17566254568725	1.00833868428627			7.44133850869638	0.906980491645873
7.18385233093222	0.0404394670653839	7.18385233093222	0.011768683198707	7.18385233093222	0.0261653081588778	7.18385233093222	0.0214236414121883	7.18385233093222	0.0202505450998818	7.18385233093222	0.0212375530556548	7.18385233093222	0.0311895128074393	7.18385233093222	0.0138491353154939	7.271622845506	0.0530562242843619	7.45011050443114	-1.88184654112217E-8	7.18385233093209	1.00833574598476			7.45011050443114	0.906980464584335
7.19204211617705	0.04053217375687	7.19204211617705	0.0117693575926668	7.19204211617705	0.0261609805224373	7.19204211617705	0.0214175482134697	7.19204211617705	0.02023335139889	7.19204211617705	0.0212254641511238	7.19204211617705	0.0311781343401109	7.19204211617705	0.0138471124104371	7.27981263075084	0.0530548341702001	7.45888250016591	-1.87200975290149E-8	7.19204211617693	1.00833732469028			7.45888250016591	0.906980431192691
7.20023190142189	0.0403867061752406	7.20023190142189	0.0117528001675577	7.20023190142189	0.0261476703550732	7.20023190142189	0.0214062726916956	7.20023190142189	0.0202253733241984	7.20023190142189	0.0212216144203654	7.20023190142189	0.0311731331130957	7.20023190142189	0.0138379278237009	7.28800241599568	0.0530520510150498	7.46765449590067	-1.76930839522792E-8	7.20023190142177	1.00833492363061			7.46765449590067	0.906980398105068
7.20842168666673	0.0403800559318959	7.20842168666673	0.0117483098319177	7.20842168666673	0.0261368248659482	7.20842168666673	0.021400806093413	7.20842168666673	0.0202273784996533	7.20842168666673	0.0212201590047807	7.20842168666673	0.0311709765871997	7.20842168666673	0.0138360229657134	7.29619220124052	0.0530499672232393	7.47642649163543	-1.75976155935137E-8	7.20842168666661	1.00832929167671			7.47642649163543	0.906980377462672
7.21661147191157	0.0403963870705123	7.21661147191157	0.0117486904365099	7.21661147191157	0.0261386294565129	7.21661147191157	0.0214047062852447	7.21661147191157	0.0202314508575061	7.21661147191157	0.0212210924490706	7.21661147191157	0.0311642627323727	7.21661147191157	0.0138398716631862	7.30438198648536	0.053051951950791	7.48519848737019	-1.7563470642415E-8	7.21661147191145	1.00832867191103			7.48519848737019	0.906980362576658
7.22480125715641	0.0403977409070033	7.22480125715641	0.0117528136319592	7.22480125715641	0.026150171938931	7.22480125715641	0.0214044228989379	7.22480125715641	0.0202344689659157	7.22480125715641	0.0212219626190721	7.22480125715641	0.0311607857939916	7.22480125715641	0.0138393696693025	7.3125717717302	0.0530518561422595	7.49397048310495	-1.73113035105106E-8	7.22480125715629	1.00833036183895			7.49397048310495	0.90698032528711
7.23299104240125	0.0403842944988946	7.23299104240125	0.0117549066039716	7.23299104240125	0.0261475999875273	7.23299104240125	0.0214036623823045	7.23299104240125	0.0202334332129785	7.23299104240125	0.0212188940821972	7.23299104240125	0.0311651397379575	7.23299104240125	0.0138361881956038	7.32076155697504	0.0530570160076949	7.50274247883972	-1.70900357687147E-8	7.23299104240113	1.00832769026714			7.50274247883972	0.906980301193465
7.24118082764609	0.0403925507702455	7.24118082764609	0.0117524350495243	7.24118082764609	0.0261486501446204	7.24118082764609	0.0214093888561821	7.24118082764609	0.0202370131143003	7.24118082764609	0.0212180169797225	7.24118082764609	0.0311730721647884	7.24118082764609	0.0138404256536926	7.32895134221988	0.0530542366244733	7.51151447457448	-1.69580157505271E-8	7.24118082764597	1.00833626463514			7.51151447457448	0.906980285533053
7.24937061289093	0.040419420732437	7.24937061289093	0.0117578908666233	7.24937061289093	0.0261587410324731	7.24937061289093	0.0214156818020883	7.24937061289093	0.0202407217942662	7.24937061289093	0.0212258483032446	7.24937061289093	0.0311806419909301	7.24937061289093	0.0138430267912967	7.33714112746472	0.0530496721281266	7.52028647030924	-1.70588819694592E-8	7.24937061289081	1.00834790399745			7.52028647030924	0.90698025127591
7.25756039813577	0.0404149714887963	7.25756039813577	0.0117620313258451	7.25756039813577	0.0261593776676984	7.25756039813577	0.0214133403885855	7.25756039813577	0.0202385416632588	7.25756039813577	0.0212258735554937	7.25756039813577	0.0311783646783736	7.25756039813577	0.0138367151463062	7.34533091270956	0.0530526468597899	7.529058466044	-1.6782526423929E-8	7.25756039813565	1.00834638441899			7.529058466044	0.906980228946421
7.26575018338061	0.0403851497005545	7.26575018338061	0.0117526613742496	7.26575018338061	0.0261403596975234	7.26575018338061	0.0214053873829299	7.26575018338061	0.020232734266313	7.26575018338061	0.021219847275277	7.26575018338061	0.031173920444054	7.26575018338061	0.0138346060564093	7.3535206979544	0.0530496654735856	7.53783046177876	-1.56086134560099E-8	7.26575018338049	1.00834197689419			7.53783046177876	0.906980189848866
7.27393996862545	0.0403859626788291	7.27393996862545	0.0117490862667873	7.27393996862545	0.0261390885151834	7.27393996862545	0.0214049417908059	7.27393996862545	0.0202286072773738	7.27393996862545	0.021219566588355	7.27393996862545	0.031175175605951	7.27393996862545	0.0138395477895722	7.36171048319924	0.0530461924872348	7.54660245751352	-1.49931607795304E-8	7.27393996862532	1.00833314627813			7.54660245751352	0.906980154456022
7.28212975387029	0.0404081631304286	7.28212975387029	0.0117512371422513	7.28212975387029	0.026152970186596	7.28212975387029	0.0214081468821777	7.28212975387029	0.0202297180700726	7.28212975387029	0.0212217812431325	7.28212975387029	0.0311764626251224	7.28212975387029	0.0138417613133658	7.36990026844408	0.0530504621775482	7.55537445324829	-1.53952655830513E-8	7.28212975387016	1.00833161451585			7.55537445324829	0.906980129022955
7.29031953911513	0.0404175894749033	7.29031953911513	0.0117533728934788	7.29031953911513	0.0261669114292672	7.29031953911513	0.0214139583244088	7.29031953911513	0.0202356401508254	7.29031953911513	0.0212250100993942	7.29031953911513	0.0311791907015863	7.29031953911513	0.0138384555980178	7.37809005368892	0.0530559197275279	7.56414644898305	-1.56821782839496E-8	7.290319539115	1.00834172315086			7.56414644898305	0.906980109686578
7.29850932435997	0.040417925371208	7.29850932435997	0.0117590224828207	7.29850932435997	0.0261787683288539	7.29850932435997	0.0214233376445242	7.29850932435997	0.0202437014639696	7.29850932435997	0.0212291619386829	7.29850932435997	0.0311879466970011	7.29850932435997	0.0138391458095722	7.38627983893376	0.0530569194507969	7.57291844471781	-1.54968566196785E-8	7.29850932435984	1.00834914245396			7.57291844471781	0.90698008520294
7.30669910960481	0.040397183344705	7.30669910960481	0.0117559422634357	7.30669910960481	0.0261612729739677	7.30669910960481	0.0214127205876373	7.30669910960481	0.0202350100455757	7.30669910960481	0.0212226702393977	7.30669910960481	0.0311831609261796	7.30669910960481	0.0138410146652595	7.3944696241786	0.0530584093658725	7.58169044045257	-1.53938545266247E-8	7.30669910960468	1.00834827836132			7.58169044045257	0.90698006343917
7.31488889484965	0.0403922485504047	7.31488889484965	0.0117500816292441	7.31488889484965	0.0261460940973499	7.31488889484965	0.0214034687028866	7.31488889484965	0.020227349826388	7.31488889484965	0.0212165502594141	7.31488889484965	0.0311711224382634	7.31488889484965	0.013833289086873	7.40265940942344	0.0530562263458806	7.59046243618733	-1.50098421743472E-8	7.31488889484952	1.00834904372968			7.59046243618733	0.906980026687156
7.32307868009449	0.0404084831634155	7.32307868009449	0.0117606810214736	7.32307868009449	0.026153038181712	7.32307868009449	0.0214124588729764	7.32307868009449	0.0202327668012463	7.32307868009449	0.0212189967257558	7.32307868009449	0.0311715169923492	7.32307868009449	0.0138364575794023	7.41084919466828	0.0530515553295841	7.59923443192209	-1.40879308818949E-8	7.32307868009436	1.00835342501103			7.59923443192209	0.9069799885566
7.33126846533933	0.0403969587919694	7.33126846533933	0.0117612901413547	7.33126846533933	0.0261538162754614	7.33126846533933	0.0214180709063542	7.33126846533933	0.0202350264279932	7.33126846533933	0.0212248827827769	7.33126846533933	0.0311786147617324	7.33126846533933	0.0138454183594455	7.41903897991312	0.053051058777929	7.60800642765686	-1.32306285540668E-8	7.3312684653392	1.0083520320307			7.60800642765686	0.906979958801961
7.33945825058417	0.0403856270267812	7.33945825058417	0.0117498726001401	7.33945825058417	0.0261473166636944	7.33945825058417	0.0214128897433373	7.33945825058417	0.0202323133123077	7.33945825058417	0.0212265752959954	7.33945825058417	0.0311777957895606	7.33945825058417	0.0138403942109036	7.42722876515796	0.0530511574068104	7.61677842339162	-1.29103882359403E-8	7.33945825058404	1.00834621370369			7.61677842339162	0.906979929350433
7.34764803582901	0.0403855902766852	7.34764803582901	0.0117467779743604	7.34764803582901	0.026142837281684	7.34764803582901	0.0214052238904551	7.34764803582901	0.0202301503191076	7.34764803582901	0.0212252399540989	7.34764803582901	0.0311744159731532	7.34764803582901	0.0138366399074866	7.4354185504028	0.0530556284595319	7.62555041912638	-1.30090902024278E-8	7.34764803582888	1.00834446711029			7.62555041912638	0.906979891345828
7.35583782107385	0.0404007131288705	7.35583782107385	0.0117585957530146	7.35583782107385	0.0261549887911583	7.35583782107385	0.0214172092222534	7.35583782107385	0.0202357060390144	7.35583782107385	0.0212339831183001	7.35583782107385	0.0311875580095797	7.35583782107385	0.0138430181073905	7.44360833564764	0.0530563230568021	7.63432241486114	-1.28112427309484E-8	7.35583782107372	1.00833987491271			7.63432241486114	0.906979846598547
7.36402760631869	0.0404484325189248	7.36402760631869	0.011769023864133	7.36402760631869	0.0261783680879867	7.36402760631869	0.021435629753804	7.36402760631869	0.0202436666904944	7.36402760631869	0.0212395833812391	7.36402760631869	0.0311998903282844	7.36402760631869	0.0138499787348642	7.45179812089247	0.053050165357284	7.6430944105959	-1.26357540363322E-8	7.36402760631856	1.00834052074132			7.6430944105959	0.906979810262526
7.37221739156353	0.0405324179667928	7.37221739156353	0.0117940419304698	7.37221739156353	0.0262456616060781	7.37221739156353	0.0214564527021833	7.37221739156353	0.0202622353565568	7.37221739156353	0.0212577603460059	7.37221739156353	0.0312195649017176	7.37221739156353	0.0138531829877637	7.45998790613731	0.0530517523550385	7.65186640633066	-1.23691367475091E-8	7.3722173915634	1.00834791033373			7.65186640633066	0.906979761975662
7.38040717680836	0.0407736132721376	7.38040717680836	0.0118364684159677	7.38040717680836	0.026290510939315	7.38040717680836	0.0214521189571995	7.38040717680836	0.0202672978736345	7.38040717680836	0.0212500745023622	7.38040717680836	0.0312110582280971	7.38040717680836	0.0138464287597057	7.46817769138215	0.0530495693350466	7.66063840206543	-1.16085110982804E-8	7.38040717680824	1.00834960713324			7.66063840206543	0.906979713630835
7.3885969620532	0.0404792173261766	7.3885969620532	0.0117601196922969	7.3885969620532	0.0261712350757492	7.3885969620532	0.02141583962967	7.3885969620532	0.0202405442687287	7.3885969620532	0.0212186900989166	7.3885969620532	0.0311753736338297	7.3885969620532	0.0138371697013777	7.47636747662699	0.0530434080694935	7.66941039780019	-1.07043644791102E-8	7.38859696205308	1.0083470196888			7.66941039780019	0.906979665768622
7.39678674729804	0.0404031328850523	7.39678674729804	0.0117528568493002	7.39678674729804	0.0261491789798559	7.39678674729804	0.0214094483856464	7.39678674729804	0.0202326153180223	7.39678674729804	0.0212153762790177	7.39678674729804	0.0311732608827159	7.39678674729804	0.013840400902835	7.48455726187183	0.0530440034385822	7.67818239353495	-1.09108372141184E-8	7.39678674729792	1.00834221087844			7.67818239353495	0.906979648972356
7.40497653254288	0.0403993922492942	7.40497653254288	0.0117493767471846	7.40497653254288	0.0261449035993849	7.40497653254288	0.0214064587212143	7.40497653254288	0.0202307795630149	7.40497653254288	0.0212189352456924	7.40497653254288	0.0311733505007479	7.40497653254288	0.0138420466377576	7.49274704711667	0.053043606857902	7.68695438926971	-1.10559907775036E-8	7.40497653254276	1.0083437085339			7.68695438926971	0.906979613088402
[truncated: 6,288 more rows]
