# Supplementary material for: Structural basis for higher-order DNA binding by a bacterial transcriptional regulator
Source: PLoS Genet. 2025 Jun 27;21(6):e1011749. doi: 10.1371/journal.pgen.1011749 (PMC12204516; doi:10.1371/journal.pgen.1011749)
Supplement: S1 Appendix — (ZIP) [file pgen.1011749.s012.zip › Raw data files/Figure S3/FigureS3D_SEC_MALS_Xre_RES_B4_1_1_peakformeanandSEM.csv]

time_1	Molar_Mass	time_2	LS	time_3	UV	time_4	RI
26.3315702333666	107279.3604412	26.1268256022456	0.265617743033616	26.1245084791262	0.306728469823721	26.1256894237388	0.17519802604588
26.3397600186114	106760.023301334	26.1350153874905	0.274932818831979	26.132698264371	0.316526223755612	26.1344614194735	0.186281547960027
26.3479498038563	106268.713225767	26.1432051727353	0.2843996178636	26.1408880496158	0.326441525250456	26.1432334152083	0.197547221096158
26.3561395891011	105791.652409402	26.1513949579801	0.294022348507663	26.1490778348607	0.336457981275059	26.1520054109431	0.208985243637844
26.364329374346	105345.410105017	26.159584743225	0.303809388430233	26.1572676201055	0.346566782943086	26.1607774066778	0.220735437202315
26.3725191595908	104926.778817215	26.1677745284698	0.313772864472338	26.1654574053504	0.356765193945321	26.1695494024126	0.232598029942967
26.3807089448356	104523.116461256	26.1759643137146	0.32392333454317	26.1736471905952	0.367052665887644	26.1783213981474	0.244569195521308
26.3888987300805	104109.338816724	26.1841540989595	0.334260630522984	26.18183697584	0.377425914057432	26.1870933938821	0.256749685144127
26.3970885153253	103705.646677585	26.1923438842043	0.344765533657377	26.1900267610849	0.387875935331318	26.1958653896169	0.268887483862754
26.4052783005702	103326.064747314	26.2005336694492	0.355399153082104	26.1982165463297	0.398393844354355	26.2046373853516	0.281253489483544
26.413468085815	102969.889145276	26.208723454694	0.366112166678552	26.2064063315746	0.408965377986972	26.2134093810864	0.293848211805052
26.4216578710598	102628.004933318	26.2169132399389	0.376859997568125	26.2145961168194	0.419575502502033	26.2221813768212	0.306480776432086
26.4298476563047	102310.61157248	26.2251030251837	0.387614915061606	26.2227859020642	0.430220332045572	26.2309533725559	0.319141024186006
26.4380374415495	102024.246029255	26.2332928104285	0.398369450052097	26.2309756873091	0.440900738046954	26.2397253682907	0.331819257875511
26.4462272267944	101753.062868648	26.2414825956734	0.409131462281394	26.2391654725539	0.45161150324424	26.2484973640255	0.344657634289556
26.4544170120392	101479.352872781	26.2496723809182	0.419914939137275	26.2473552577988	0.462343504828501	26.2572693597602	0.35749384223297
26.462606797284	101205.083427065	26.257862166163	0.430731730420363	26.2555450430436	0.473091345317515	26.266041355495	0.37030993085138
26.4707965825289	100935.69550304	26.2660519514079	0.441587058110712	26.2637348282884	0.483847434807728	26.2748133512297	0.383264308562953
26.4789863677737	100667.935887998	26.2742417366527	0.452478562038876	26.2719246135333	0.494605846745062	26.2835853469645	0.39635925943152
26.4871761530185	100407.38653281	26.2824315218976	0.46339934625699	26.2801143987781	0.505358662313091	26.2923573426993	0.409475208720605
26.4953659382634	100157.552641833	26.2906213071424	0.474341842614182	26.288304184023	0.516093485425727	26.301129338434	0.422481751449719
26.5035557235082	99920.0394690663	26.2988110923872	0.485301155631775	26.2964939692678	0.52680889836046	26.3099013341688	0.435517361413962
26.5117455087531	99706.6396438894	26.3070008776321	0.496275649942579	26.3046837545126	0.537508395348927	26.3186733299035	0.448525728422786
26.5199352939979	99489.6933426292	26.3151906628769	0.507265565136387	26.3128735397575	0.548187359965981	26.3274453256383	0.4616029870938
26.5281250792427	99272.4815449794	26.3233804481218	0.518272006914546	26.3210633250023	0.558840976556525	26.3362173213731	0.474575862179533
26.5363148644876	99066.7105369337	26.3315702333666	0.529295756807895	26.3292531102472	0.569467760359342	26.3449893171078	0.487505774377242
26.5445046497324	98872.7319216425	26.3397600186114	0.540336488813818	26.337442895492	0.580061640263318	26.3537613128426	0.500555286944391
26.5526944349773	98678.9970660043	26.3479498038563	0.551390632715797	26.3456326807368	0.590609271643105	26.3625333085774	0.513549267012834
26.5608842202221	98493.575792232	26.3561395891011	0.562449039626289	26.3538224659817	0.601102991131934	26.3713053043121	0.526438769337939
26.5690740054669	98328.411843101	26.364329374346	0.573495909719089	26.3620122512265	0.611545252864929	26.3800773000469	0.539247327343329
26.5772637907118	98167.5320265225	26.3725191595908	0.584510658626557	26.3702020364714	0.621933313378737	26.3888492957816	0.552119413333762
26.5854535759566	97995.0609742488	26.3807089448356	0.595472872033618	26.3783918217162	0.632263272251528	26.3976212915164	0.564940125763181
26.5936433612015	97822.9207390967	26.3888987300805	0.606367407845993	26.386581606961	0.642533793740251	26.4063932872512	0.577631333986147
26.6018331464463	97666.4363539096	26.3970885153253	0.617187701225167	26.3947713922059	0.652739668047927	26.4151652829859	0.590213595821838
26.6100229316911	97518.3715978962	26.4052783005702	0.627935686331021	26.4029611774507	0.662872992773254	26.4239372787207	0.602771981377144
26.618212716936	97370.8479619532	26.413468085815	0.638618899087145	26.4111509626955	0.672927007073211	26.4327092744554	0.615206574662686
26.6264025021808	97241.9484349417	26.4216578710598	0.649246167448901	26.4193407479404	0.682900305735639	26.4414812701902	0.627454983240941
26.6345922874257	97131.3551832815	26.4298476563047	0.659822649478054	26.4275305331852	0.692792690818404	26.450253265925	0.639659062591689
26.6427820726705	97027.7306060806	26.4380374415495	0.670344727265557	26.4357203184301	0.702601235915428	26.4590252616597	0.651868837810374
26.6509718579153	96915.1378098652	26.4462272267944	0.680797831475729	26.4439101036749	0.712322881142992	26.4677972573945	0.663924591821121
26.6591616431602	96796.6979778978	26.4544170120392	0.69115954940037	26.4520998889197	0.721952851307771	26.4765692531293	0.675882186178182
26.667351428405	96688.3535596429	26.462606797284	0.701407317950989	26.4602896741646	0.731482802212671	26.485341248864	0.68770405759563
26.6755412136499	96577.4448710052	26.4707965825289	0.711526691886227	26.4684794594094	0.740904894969363	26.4941132445988	0.69936970133941
26.6837309988947	96464.4626917288	26.4789863677737	0.721514371605785	26.4766692446543	0.750220506214955	26.5028852403335	0.710883452900599
26.6919207841395	96358.7726618967	26.4871761530185	0.731375885734508	26.4848590298991	0.759429926171501	26.5116572360683	0.722131554596203
26.7001105693844	96254.9983749891	26.4953659382634	0.741119153509322	26.4930488151439	0.768520325715354	26.5204292318031	0.733340419377863
26.7083003546292	96146.8050871661	26.5035557235082	0.750749295965758	26.5012386003888	0.777490455453103	26.5292012275378	0.74447513322073
26.7164901398741	96038.0708761429	26.5117455087531	0.76026656402061	26.5094283856336	0.786344236142704	26.5379732232726	0.75541787016224
26.7246799251189	95933.3584989903	26.5199352939979	0.769667386247255	26.5176181708785	0.795073625110185	26.5467452190073	0.766160455946345
26.7328697103637	95834.2643495415	26.5281250792427	0.778946401675462	26.5258079561233	0.803673247194587	26.5555172147421	0.776819887598119
26.7410594956086	95740.737841211	26.5363148644876	0.788097590699399	26.5339977413681	0.812138255753613	26.5642892104769	0.787237103526406
26.7492492808534	95657.889506187	26.5445046497324	0.797114288650941	26.542187526613	0.820462411215	26.5730612062116	0.79728252685494
26.7574390660982	95573.3049703954	26.5526944349773	0.805988593659889	26.5503773118578	0.828640906498569	26.5818332019464	0.807284322432519
26.7656288513431	95485.2580720109	26.5608842202221	0.814712011265433	26.5585670971027	0.836671984355687	26.5906051976812	0.8172404727182
26.7738186365879	95415.3596464064	26.5690740054669	0.823277476757366	26.5667568823475	0.844554849138657	26.5993771934159	0.826887784512329
26.7820084218328	95334.9800793793	26.5772637907118	0.831682149321034	26.5749466675923	0.852284550410826	26.6081491891507	0.836286052333116
26.7901982070776	95256.8889106294	26.5854535759566	0.839928630691889	26.5831364528372	0.85985391401693	26.6169211848854	0.845597337098961
26.7983879923224	95181.5248541483	26.5936433612015	0.848025504058613	26.591326238082	0.867257071590311	26.6256931806202	0.854599950990161
26.8065777775673	95105.2403113225	26.6018331464463	0.85598506919395	26.5995160233269	0.874490415757671	26.634465176355	0.863268641645655
26.8147675628121	95038.8525503697	26.6100229316911	0.863818773945315	26.6077058085717	0.881550207195186	26.6432371720897	0.871700558234737
26.822957348057	94982.8231539675	26.618212716936	0.871529729912145	26.6158955938165	0.888430533422351	26.6520091678245	0.880013794672226
26.8311471333018	94929.6995627093	26.6264025021808	0.879106888872222	26.6240853790614	0.895127597755372	26.6607811635593	0.888143543257701
26.8393369185466	94876.2918571545	26.6345922874257	0.886523967582478	26.6322751643062	0.901644853919275	26.669553159294	0.895879242263401
26.8475267037915	94819.6316914015	26.6427820726705	0.893745511314825	26.6404649495511	0.907983898672598	26.6783251550288	0.903420920390947
26.8557164890363	94757.4351524261	26.6509718579153	0.900737729196909	26.6486547347959	0.914134421277961	26.6870971507635	0.910709875968234
26.8639062742812	94696.1492080414	26.6591616431602	0.907478131684578	26.6568445200407	0.920085852421804	26.6958691464983	0.917627496071936
26.872096059526	94641.4070945576	26.667351428405	0.913959025380333	26.6650343052856	0.925835689265871	26.7046411422331	0.924368256304708
26.8802858447708	94595.9459847198	26.6755412136499	0.920184681277647	26.6732240905304	0.931380697962082	26.7134131379678	0.930903089801507
26.8884756300157	94559.0475462189	26.6837309988947	0.926165301562221	26.6814138757752	0.936715599746139	26.7221851337026	0.937157878774793
26.8966654152605	94514.8075481379	26.6919207841395	0.931910983747399	26.6896036610201	0.941843146017095	26.7309571294373	0.943089584010561
26.9048552005054	94495.6879048243	26.7001105693844	0.937427856810722	26.6977934462649	0.94676840126318	26.7397291251721	0.948715902677313
26.9130449857502	94461.5698786178	26.7083003546292	0.942717450796601	26.7059832315098	0.95148698693801	26.7485011209069	0.953944623196651
26.921234770995	94413.0691270005	26.7164901398741	0.947778238905752	26.7141730167546	0.955994937769413	26.7572731166416	0.958933499786624
26.9294245562399	94373.0738836291	26.7246799251189	0.952607878978692	26.7223628019994	0.960290886904796	26.7660451123764	0.963718170047649
26.9376143414847	94333.815839255	26.7328697103637	0.957205366390341	26.7305525872443	0.964367457675414	26.7748171081112	0.968049737072243
26.9458041267296	94299.8548616629	26.7410594956086	0.961571570443481	26.7387423724891	0.968219224557623	26.7835891038459	0.972274431949139
26.9539939119744	94279.8251449224	26.7492492808534	0.965708149868148	26.746932157734	0.971843613604305	26.7923610995807	0.97620194647425
26.9621836972192	94266.3364644787	26.7574390660982	0.969616668663879	26.7551219429788	0.975245604273886	26.8011330953154	0.979855194717879
26.9703734824641	94250.3204784215	26.7656288513431	0.97329826804347	26.7633117282236	0.978436898553698	26.8099050910502	0.98328108739349
26.9785632677089	94230.1705253129	26.7738186365879	0.976753237659875	26.7715015134685	0.981415017246233	26.818677086785	0.986245392519947
26.9867530529538	94206.6032094719	26.7820084218328	0.979981243173707	26.7796912987133	0.98416952286356	26.8274490825197	0.988874037284406
26.9949428381986	94181.5745079827	26.7901982070776	0.982981482693169	26.7878810839582	0.986700398852262	26.8362210782545	0.991223840083518
27.0031326234434	94161.5168216359	26.7983879923224	0.985751935111163	26.796070869203	0.989009367012382	26.8449930739892	0.993312719284116
27.0113224086883	94144.8325958125	26.8065777775673	0.988288957777532	26.8042606544478	0.991093584097168	26.853765069724	0.995216433531084
27.0195121939331	94130.3077459533	26.8147675628121	0.990586902999282	26.8124504396927	0.992949650558024	26.8625370654588	0.996850868993288
27.027701979178	94115.5169106606	26.822957348057	0.99263893128389	26.8206402249375	0.994580209930433	26.8713090611935	0.998139641312554
27.0358917644228	94099.4357544716	26.8311471333018	0.994438248780305	26.8288300101824	0.995996789548396	26.8800810569283	0.999048217651081
27.0440815496676	94084.3602839568	26.8393369185466	0.995980732253157	26.8370197954272	0.997202970926438	26.8888530526631	0.999607060490641
27.0522713349125	94061.0957604776	26.8475267037915	0.997265933508564	26.845209580672	0.998193590394087	26.8976250483978	1
27.0604611201573	94039.7615865911	26.8557164890363	0.998297199376526	26.8533993659169	0.998968332873147	26.9063970441326	0.999808094356152
27.0686509054021	94034.5454175722	26.8639062742812	0.999080268957101	26.8615891511617	0.999527386477768	26.9151690398673	0.999616188712304
27.076840690647	94039.9313853391	26.872096059526	0.999621355056435	26.8697789364066	0.999870545372587	26.9239410356021	0.999328401294529
27.0850304758918	94047.5206616265	26.8802858447708	0.999926257124347	26.8779687216514	1	26.9327130313369	0.998594075431105
27.0932202611367	94059.8332875774	26.8884756300157	1	26.8861585068962	0.999917017805636	26.9414850270716	0.997724014968811
27.1014100463815	94072.6232810414	26.8966654152605	0.999846899835279	26.8943482921411	0.999628779964204	26.9502570228064	0.996435731065127
27.1095998316263	94078.8430028102	26.9048552005054	0.999471676786139	26.9025380773859	0.999142424120864	26.9590290185411	0.994767432035019
27.1177896168712	94082.5356891212	26.9130449857502	0.998879151383455	26.9107278626308	0.998455436938484	26.9678010142759	0.992886654807162
27.125979402116	94080.7683562952	26.921234770995	0.998075184109887	26.9189176478756	0.997567000771803	26.9765730100107	0.990823361759838
27.1341691873609	94087.231825395	26.9294245562399	0.997065826783181	26.9271074331204	0.99648276455513	26.9853450057454	0.988564356783488
27.1423589726057	94094.992298692	26.9376143414847	0.995855330452485	26.9352972183653	0.995208575949749	26.9941170014802	0.986082088013642
27.1505487578505	94105.2344238795	26.9458041267296	0.994444440497119	26.9434870036101	0.993746729143644	27.002888997215	0.98327764267385
27.1587385430954	94113.6813359155	26.9539939119744	0.992830254503118	26.951676788855	0.992097976899086	27.0116609929497	0.980180687246819
27.1669283283402	94118.9956244901	26.9621836972192	0.991008423802199	26.9598665740998	0.990265938069445	27.0204329886845	0.976807902750074
27.1751181135851	94123.7525598129	26.9703734824641	0.98897655621119	26.9680563593446	0.988257268269945	27.0292049844192	0.973199616232363
27.1833078988299	94125.3455198693	26.9785632677089	0.986735317630118	26.9762461445895	0.986073536992847	27.037976980154	0.969394613846558
27.1914976840747	94128.9188340938	26.9867530529538	0.984286523920654	26.9844359298343	0.9837154874066	27.0467489758888	0.965382813471349
27.1996874693196	94136.8127311127	26.9949428381986	0.981630569977415	26.9926257150791	0.981189072427892	27.0555209716235	0.961343677399728
27.2078772545644	94147.1541652421	27.0031326234434	0.97876566580905	27.000815500324	0.978496879389614	27.0642929673583	0.957045673139656
27.2160670398093	94160.7190583059	27.0113224086883	0.975690401499584	27.0090052855688	0.97564417358186	27.0730649630931	0.952359896117365
27.2242568250541	94175.5978523219	27.0195121939331	0.972407530899169	27.0171950708137	0.972636320202024	27.0818369588278	0.947541925480401
27.2324466102989	94192.5943828859	27.027701979178	0.968926457424869	27.0253848560585	0.969472187785709	27.0906089545626	0.942520424024955
27.2406363955438	94215.8996007854	27.0358917644228	0.96526187025825	27.0335746413033	0.966154784342777	27.0993809502973	0.937305792108916
27.2488261807886	94230.9754274321	27.0440815496676	0.961430591108985	27.0417644265482	0.962689063065978	27.1081529460321	0.9320061154293
27.2570159660335	94247.3446997644	27.0522713349125	0.95744781130015	27.049954211793	0.959080365221389	27.1169249417669	0.926540710903818
27.2652057512783	94284.5707466908	27.0604611201573	0.953325719326036	27.0581439970379	0.95533292750433	27.1256969375016	0.92094483209519
27.2733955365231	94325.1541389336	27.0686509054021	0.949071408321417	27.0663337822827	0.951447837234179	27.1344689332364	0.915075283511205
27.281585321768	94365.1708558093	27.076840690647	0.944685907796021	27.0745235675275	0.947431432990114	27.1432409289711	0.909024721766444
27.2897751070128	94405.5004200674	27.0850304758918	0.940167002661276	27.0827133527724	0.943291425469006	27.1520129247059	0.902797570661641
27.2979648922576	94448.7225390375	27.0932202611367	0.935509640009583	27.0909031380172	0.939033982031815	27.1607849204407	0.896470623469309
27.3061546775025	94484.3475854757	27.1014100463815	0.930708529310291	27.0990929232621	0.934661534258654	27.1695569161754	0.890064446012921
27.3143444627473	94514.2628726461	27.1095998316263	0.92575927912757	27.1072827085069	0.93017347040999	27.1783289119102	0.88353813765976
27.3225342479922	94554.2742783849	27.1177896168712	0.920659428037993	27.1154724937517	0.925575127065105	27.187100907645	0.876948272692456
27.330724033237	94610.4744222573	27.125979402116	0.915409271443614	27.1236622789966	0.920871945235233	27.1958729033797	0.870162693180395
27.3389138184818	94677.9999092861	27.1341691873609	0.910013296682907	27.1318520642414	0.916066326384525	27.2046448991145	0.863249043172817
27.3471036037267	94752.8739040237	27.1423589726057	0.90448061214494	27.1400418494863	0.911160757154772	27.2134168948492	0.856188770152404
27.3552933889715	94822.4072659874	27.1505487578505	0.898822917344084	27.1482316347311	0.906162843535164	27.222188890584	0.849016954720645
27.3634831742164	94893.24788021	27.1587385430954	0.89305119514012	27.1564214199759	0.901082556010521	27.2309608863188	0.841757983697594
27.3716729594612	94932.6380293636	27.1669283283402	0.88717319294953	27.1646112052208	0.895919626554268	27.2397328820535	0.834343353312758
27.379862744706	93984.2660686432	27.1751181135851	0.881192753254374	27.1728009904656	0.890675429351612	27.2485048777883	0.826951247088418
		27.1833078988299	0.875111225517579	27.1809907757105	0.885357880288002	27.257276873523	0.819481768936732
		27.1914976840747	0.868929531206	27.1891805609553	0.879969499588026	27.2660488692578	0.811747407055503
		27.1996874693196	0.862649531548204	27.1973703462001	0.874513029592825	27.2748208649926	0.803921637507533
		27.2078772545644	0.8562744870409	27.205560131445	0.868990655305302	27.2835928607273	0.79604757625086
		27.2160670398093	0.849809973255361	27.2137499166898	0.863402584428472	27.2923648564621	0.788119381203774
		27.2242568250541	0.843262999642734	27.2219397019346	0.857756843424971	27.3011368521969	0.780120112635907
		27.2324466102989	0.836641829929986	27.2301294871795	0.852060992504282	27.3099088479316	0.772224646013975
		27.2406363955438	0.829953689830317	27.2383192724243	0.846317431857906	27.3186808436664	0.764322927793688
		27.2488261807886	0.823203720121394	27.2465090576692	0.840528516623995	27.3274528394011	0.756241971595868
		27.2570159660335	0.816394446823038	27.254698842914	0.83469797657074	27.3362248351359	0.748090302470652
		27.2652057512783	0.809527597117714	27.2628886281588	0.828831782016097	27.3449968308707	0.739858700272449
		27.2733955365231	0.802605983355291	27.2710784134037	0.822934228915617	27.3537688266054	0.731708966213321
		27.281585321768	0.795633354069716	27.2792681986485	0.817007722015672	27.3625408223402	0.723562835461785
		27.2897751070128	0.788614564651375	27.2874579838934	0.811054999975034	27.3713128180749	0.715266145438087
		27.2979648922576	0.781555209665092	27.2956477691382	0.805078480550507	27.3800848138097	0.707109092129014
		27.3061546775025	0.774461978344984	27.303837554383	0.799082126970502	27.3888568095445	0.699046891766772
		27.3143444627473	0.767344531954505	27.3120273396279	0.793071025032967	27.3976288052792	0.690762326746051
		27.3225342479922	0.760214497964788	27.3202171248727	0.787043509010106	27.406400801014	0.682470205803011
		27.330724033237	0.753082801030578	27.3284069101176	0.780998091331167	27.4151727967488	0.674251307512843
		27.3389138184818	0.74595619455439	27.3365966953624	0.774942274812529	27.4239447924835	0.665942832749689
		27.3471036037267	0.738833199075788	27.3447864806072	0.768884118580177	27.4327167882183	0.657606322272028
		27.3552933889715	0.731703894275174	27.3529762658521	0.762828042534053	27.441488783953	0.649296183626442
		27.3634831742164	0.72455480066881	27.3611660510969	0.756776731047106	27.4502607796878	0.641200486976781
		27.3716729594612	0.717376035463508	27.3693558363418	0.750731055811228	27.4590327754226	0.633107686939496
		27.379862744706	0.710166878109163	27.3775456215866	0.744690880513955	27.4678047711573	0.624796947394132
		27.3880525299509	0.702935732612418	27.3857354068314	0.738660310515282	27.4765767668921	0.616516075513723
		27.3962423151957	0.695696660499136	27.3939251920763	0.732646878442165	27.4853487626269	0.60824964937361
		27.4044321004406	0.688464706491731	27.4021149773211	0.726650947001346	27.4941207583616	0.600090139669521
		27.4126218856854	0.681252877212619	27.410304762566	0.720670504829892	27.5028927540964	0.592082079380024
		27.4208116709302	0.674069820191662	27.4184945478108	0.714712148244382	27.5116647498311	0.584020151099232
		27.4290014561751	0.666919455949981	27.4266843330556	0.70878038126333	27.5204367455659	0.576093234026795
		27.4371912414199	0.659801190733186	27.4348741183005	0.702868090360664	27.5292087413007	0.568232859107484
		27.4453810266648	0.652710585799055	27.4430639035453	0.696975090740871	27.5379807370354	0.560246233600589
		27.4535708119096	0.645639892502265	27.4512536887902	0.691108835459332	27.5467527327702	0.552355815152986
		27.4617605971544	0.638578862529312	27.459443474035	0.685275486131538	27.5555247285049	0.544527135963553
		27.4699503823993	0.631517385543894	27.4676332592798	0.679480831934488	27.5642967242397	0.536674501483925
		27.4781401676441	0.624450210081535	27.4758230445247	0.673720314788889	27.5730687199745	0.528884672794515
		27.486329952889	0.617380775120649	27.4840128297695	0.667992062686689	27.5818407157092	0.521251982517205
		27.4945197381338	0.610321114618478	27.4922026150143	0.662303518002089
		27.5027095233786	0.60328814435774	27.5003924002592	0.656659000951775
		27.5108993086235	0.596296210412684	27.508582185504	0.65105754499089
		27.5190890938683	0.589352648118618	27.5167719707489	0.64549497376456
		27.5272788791132	0.58245698064696	27.5249617559937	0.639972033825612
		27.535468664358	0.575604044743531	27.5331515412385	0.634493225789513
		27.5436584496028	0.568788751320831	27.5413413264834	0.629061739333209
		27.5518482348477	0.562010787359849	27.5495311117282	0.623680187261751
		27.5600380200925	0.555276226519952	27.5577208969731	0.61834974334551
		27.5682278053374	0.548595758665538	27.5659106822179	0.613071201928232
		27.5764175905822	0.541980553281928	27.5741004674627	0.607842517556405
		27.584607375827	0.535437514116065	27.5822902527076	0.602662844702572
