# Supplementary material for: Structural basis for higher-order DNA binding by a bacterial transcriptional regulator
Source: PLoS Genet. 2025 Jun 27;21(6):e1011749. doi: 10.1371/journal.pgen.1011749 (PMC12204516; doi:10.1371/journal.pgen.1011749)
Supplement: S1 Appendix — (ZIP) [file pgen.1011749.s012.zip › Raw data files/Figure S3/FigureS3D_SEC_MALS_Xre_RES_B4_2_1_1_chromatogram.csv]

time (min)	LS 1	time (min)	LS 2	time (min)	LS 3	time (min)	LS 4	time (min)	LS 5	time (min)	LS 6	time (min)	LS 7	time (min)	LS 8	time (min)	UV	time (min)	dRI	time (min)	FM	time (min)	Auto-inject Signal	time (min)	aRI
-0.0832205145737866	0.0414686998089973	-0.0832205145737866	0.0119378648752481	-0.0832205145737866	0.0264216764133008	-0.0832205145737866	0.0214983917775554	-0.0832205145737866	0.0202888823091383	-0.0832205145737866	0.021307460452705	-0.0832205145737866	0.0312964839736641	-0.0832205145737866	0.0138842838587415	0.00455	0.0534571095068878	-0.330649712302475	5.67767036992184E-6	-0.0832205145737866	1.00755276322313	-0.0877705145737866	1	-0.330649712302475	0.907004255565742
-0.0750307302246728	0.0484256767402355	-0.0750307302246728	0.0129383239889833	-0.0750307302246728	0.0274164966915452	-0.0750307302246728	0.0216479092586617	-0.0750307302246728	0.0203740685492217	-0.0750307302246728	0.0213794681118916	-0.0750307302246728	0.0314401493661872	-0.0750307302246728	0.0139213804992081	0.0127397843491138	0.0534567069404782	-0.321877716567714	-1.29474451561105E-8	-0.0750307302246728	1.00755865381387			-0.321877716567714	0.907004492158039
-0.066840945875559	0.0451712730954503	-0.066840945875559	0.0129501075352143	-0.066840945875559	0.0271483819910901	-0.066840945875559	0.0215960941226188	-0.066840945875559	0.0203719868006063	-0.066840945875559	0.0213429848509531	-0.066840945875559	0.0313157760085526	-0.066840945875559	0.013901015563587	0.0209295686982276	0.0534501578812188	-0.313105720832952	-1.69851122612019E-8	-0.066840945875559	1.00756480665279			-0.313105720832952	0.907004744742753
-0.0586511615264452	0.0411716943520488	-0.0586511615264452	0.0118546574057271	-0.0586511615264452	0.0263199985990272	-0.0586511615264452	0.0214744576869487	-0.0586511615264452	0.0202661722953545	-0.0586511615264452	0.0212559735902092	-0.0586511615264452	0.0312203018699463	-0.0586511615264452	0.0138721686131935	0.0291193530473414	0.0534477697392097	-0.30433372509819	-1.60377367915542E-8	-0.0586511615264452	1.00756214827214			-0.30433372509819	0.907004956649544
-0.0504613771773314	0.0403441554417118	-0.0504613771773314	0.0117889478775658	-0.0504613771773314	0.0261599396129023	-0.0504613771773314	0.0214216350901297	-0.0504613771773314	0.0202389305012172	-0.0504613771773314	0.0212367098780727	-0.0504613771773314	0.0311912109158832	-0.0504613771773314	0.0138548119271681	0.0373091373964552	0.0534456860260589	-0.295561729363429	-1.29829470040638E-8	-0.0504613771773314	1.00756113274406			-0.295561729363429	0.907005131143453
-0.0422715928282176	0.0403240488424894	-0.0422715928282176	0.0117816021020962	-0.0422715928282176	0.0261543737672646	-0.0422715928282176	0.0214108967744694	-0.0422715928282176	0.020235169174539	-0.0422715928282176	0.021233664405429	-0.0422715928282176	0.0311853228931106	-0.0422715928282176	0.0138496672769321	0.045498921745569	0.0534474721331297	-0.286789733628667	-1.06654930480787E-8	-0.0422715928282176	1.00756441136382			-0.286789733628667	0.907005289165651
-0.0340818084791038	0.0403238957821101	-0.0340818084791038	0.0117836442680955	-0.0340818084791038	0.0261512900074065	-0.0340818084791038	0.0214106728383735	-0.0340818084791038	0.0202346695413426	-0.0340818084791038	0.0212361902858982	-0.0340818084791038	0.0311898313051237	-0.0340818084791038	0.013852253921671	0.0536887060946828	0.053451742023174	-0.278017737893905	-9.61056375419248E-9	-0.0340818084791038	1.00757942434159			-0.278017737893905	0.907005419151838
-0.02589202412999	0.0403594518676309	-0.02589202412999	0.0117987811775149	-0.02589202412999	0.0261568708145726	-0.02589202412999	0.0214139309740821	-0.02589202412999	0.0202352370190189	-0.02589202412999	0.0212360936494092	-0.02589202412999	0.0311963335191664	-0.02589202412999	0.0138589124243723	0.0618784904437966	0.0534479605325301	-0.269245742159144	-8.41935753662597E-9	-0.02589202412999	1.0075931337066			-0.269245742159144	0.907005519797537
-0.0177022397808762	0.0404487514404586	-0.0177022397808762	0.0118065876623526	-0.0177022397808762	0.0261678689232175	-0.0177022397808762	0.0214171260438171	-0.0177022397808762	0.0202412332007403	-0.0177022397808762	0.0212387935108086	-0.0177022397808762	0.0311965639043663	-0.0177022397808762	0.0138584775325418	0.0700682747929104	0.0534420077380121	-0.260473746424382	-7.40854020208133E-9	-0.0177022397808762	1.00759444717161			-0.260473746424382	0.907005489186165
-0.00951245543176242	0.0404963637529394	-0.00951245543176242	0.0118132704725651	-0.00951245543176242	0.0261777704239183	-0.00951245543176242	0.0214266203737393	-0.00951245543176242	0.0202483357743604	-0.00951245543176242	0.0212447293882083	-0.00951245543176242	0.0312010744031594	-0.00951245543176242	0.0138600075100232	0.0782580591420242	0.0534406181582238	-0.25170175068962	-6.7592343373119E-9	-0.00951245543176243	1.00759141773127			-0.25170175068962	0.907005343171035
-0.00132267108264862	0.0407323393459738	-0.00132267108264862	0.0118515371038895	-0.00132267108264862	0.0263140398370485	-0.00132267108264862	0.0214800703749835	-0.00132267108264862	0.020273868629651	-0.00132267108264862	0.0212594936139866	-0.00132267108264862	0.0312300884364675	-0.00132267108264862	0.0138625596370262	0.086447843491138	0.0534417096681004	-0.242929754954858	-6.02780242379736E-9	-0.00132267108264864	1.00758364730087			-0.242929754954858	0.907005175291898
0.00686711326646517	0.0406772674058561	0.00686711326646517	0.0118549341582821	0.00686711326646517	0.0263465033260369	0.00686711326646517	0.0214955553878493	0.00686711326646517	0.0202793510111792	0.00686711326646517	0.0212700452143556	0.00686711326646517	0.0312347522111484	0.00686711326646517	0.0138702004835325	0.0946376278402518	0.0534456842418419	-0.234157759220097	-4.91137434213338E-9	0.00686711326646515	1.00758034125271			-0.234157759220097	0.907005024746854
0.015056897615579	0.0404984927418193	0.015056897615579	0.0118202950394214	0.015056897615579	0.0262027610244564	0.015056897615579	0.0214315771306919	0.015056897615579	0.0202489936196639	0.015056897615579	0.0212601778835663	0.015056897615579	0.0312259914083051	0.015056897615579	0.0138693217318995	0.102827412189366	0.0534460750615722	-0.225385763485335	-4.13257877707143E-9	0.015056897615579	1.007581090501			-0.225385763485335	0.907004923515368
0.0232466819646928	0.0404608889604458	0.0232466819646928	0.0118079427831296	0.0232466819646928	0.0261784448945178	0.0232466819646928	0.0214179719116221	0.0232466819646928	0.0202492888590891	0.0232466819646928	0.0212463523979701	0.0232466819646928	0.0311971200982948	0.0232466819646928	0.013858510906695	0.111017196538479	0.0534412134273815	-0.216613767750573	-4.31760211968519E-9	0.0232466819646927	1.00759032664218			-0.216613767750573	0.907004843356552
0.0314364663138066	0.0403651285915585	0.0314364663138066	0.0117897961301954	0.0314364663138066	0.0261597592759323	0.0314364663138066	0.0214156797005345	0.0314364663138066	0.020247156400551	0.0314364663138066	0.0212393857293074	0.0314364663138066	0.031183398109183	0.0314364663138066	0.0138530213600302	0.119206980887593	0.0534447918957339	-0.207841772015812	-4.44726788687822E-9	0.0314364663138065	1.00759535597371			-0.207841772015812	0.907004776961451
0.0396262506629204	0.0403435143313494	0.0396262506629204	0.0117859441441727	0.0396262506629204	0.0261521090668569	0.0396262506629204	0.0214120980370894	0.0396262506629204	0.0202387396018866	0.0396262506629204	0.0212382219836179	0.0396262506629204	0.0311841530645602	0.0396262506629204	0.0138508169490862	0.127396765236707	0.0534471733718283	-0.19906977628105	-4.12583263589149E-9	0.0396262506629203	1.00760049050841			-0.19906977628105	0.907004723392462
0.0478160350120342	0.0403736482536943	0.0478160350120342	0.0117916658516272	0.0478160350120342	0.0261549706455543	0.0478160350120342	0.0214160604961583	0.0478160350120342	0.0202385198332051	0.0478160350120342	0.021235142797547	0.0478160350120342	0.0311921895126961	0.0478160350120342	0.0138530756018821	0.135586549585821	0.0534450887806724	-0.190297780546288	-4.32273036814652E-9	0.0478160350120341	1.00760899387795			-0.190297780546288	0.907004689396001
0.056005819361148	0.0403461483018217	0.056005819361148	0.011792780482479	0.056005819361148	0.0261597332902796	0.056005819361148	0.0214187765556487	0.056005819361148	0.0202443734211628	0.056005819361148	0.021237596196461	0.056005819361148	0.0311954132365637	0.056005819361148	0.013860239825555	0.143776333934935	0.0534472709704186	-0.181525784811527	-4.87981351655091E-9	0.0560058193611479	1.00760433276092			-0.181525784811527	0.907004669004226
0.0641956037102618	0.0403558321433772	0.0641956037102618	0.0117946913521592	0.0641956037102618	0.0261642117308596	0.0641956037102618	0.0214176000491044	0.0641956037102618	0.0202464952005637	0.0641956037102618	0.0212470253917907	0.0641956037102618	0.0311962596229607	0.0641956037102618	0.0138601702895738	0.151966118284048	0.0534449887224948	-0.172753789076765	-4.7128068695773E-9	0.0641956037102617	1.00759886602435			-0.172753789076765	0.907004650952499
0.0723853880593756	0.0403588132081444	0.0723853880593756	0.0117961116987911	0.0723853880593756	0.0261663303286048	0.0723853880593756	0.0214212074794151	0.0723853880593756	0.0202390446468902	0.0723853880593756	0.0212438084070677	0.0723853880593756	0.0311930354385424	0.0723853880593756	0.0138569656058554	0.160155902633162	0.0534426041945294	-0.163981793342003	-4.86058974056448E-9	0.0723853880593755	1.00758912923908			-0.163981793342003	0.907004665565719
0.0805751724084894	0.0403489435238034	0.0805751724084894	0.0117974689248713	0.0805751724084894	0.0261628986532161	0.0805751724084894	0.0214166063857776	0.0805751724084894	0.0202338352440663	0.0805751724084894	0.0212351953156864	0.0805751724084894	0.0311884112067551	0.0805751724084894	0.0138565161594388	0.168345686982276	0.0534427034227	-0.155209797607242	-4.87416473283128E-9	0.0805751724084893	1.00759356329076			-0.155209797607242	0.907004669942397
0.0887649567576031	0.0403534907516735	0.0887649567576031	0.0117926190101876	0.0887649567576031	0.0261615574926267	0.0887649567576031	0.021412242263397	0.0887649567576031	0.0202356897081431	0.0887649567576031	0.0212331957136001	0.0887649567576031	0.0311910276410156	0.0887649567576031	0.0138587065905577	0.17653547133139	0.0534426049276776	-0.14643780187248	-5.30154265497028E-9	0.0887649567576031	1.00760878405448			-0.14643780187248	0.907004694752594
0.096954741106717	0.0404270394668307	0.096954741106717	0.0117957404607492	0.096954741106717	0.02617196953624	0.096954741106717	0.0214217917690431	0.096954741106717	0.0202480159125572	0.096954741106717	0.0212451561275164	0.096954741106717	0.0312049251379339	0.096954741106717	0.0138636852408294	0.184725255680504	0.0534456860105276	-0.137665806137718	-6.78304992941782E-9	0.0969547411067169	1.00760126308019			-0.137665806137718	0.907004735716812
0.105144525455831	0.04114760150929	0.105144525455831	0.011874977448317	0.105144525455831	0.026433365771104	0.105144525455831	0.0215264693536443	0.105144525455831	0.0203214816856029	0.105144525455831	0.0212879042884711	0.105144525455831	0.0312927861960318	0.105144525455831	0.0138851137391107	0.192915040029617	0.053447571345769	-0.128893810402956	-6.54414632140372E-9	0.105144525455831	1.0075913911914			-0.128893810402956	0.907004761082066
0.113334309804945	0.0404154470470666	0.113334309804945	0.0118040969138163	0.113334309804945	0.0262110667051405	0.113334309804945	0.0214563703153251	0.113334309804945	0.0202569934910096	0.113334309804945	0.0212620341883919	0.113334309804945	0.0312260651138941	0.113334309804945	0.0138764473703	0.201104824378731	0.0534466760884395	-0.120121814668195	-5.88887819557455E-9	0.113334309804944	1.00759499873041			-0.120121814668195	0.907004781306191
0.121524094154058	0.040368951262106	0.121524094154058	0.0117988758134237	0.121524094154058	0.0261732995554436	0.121524094154058	0.0214247037776506	0.121524094154058	0.0202385347369158	0.121524094154058	0.0212408723182322	0.121524094154058	0.0311996325768111	0.121524094154058	0.0138613891520908	0.209294608727845	0.0534441863769822	-0.111349818933433	-5.49450473698683E-9	0.121524094154058	1.00759744952252			-0.111349818933433	0.907004781941825
0.129713878503172	0.0403563537076682	0.129713878503172	0.0117922060109766	0.129713878503172	0.0261606713687672	0.129713878503172	0.0214134029423559	0.129713878503172	0.0202360276851319	0.129713878503172	0.0212312753140398	0.129713878503172	0.031188644454231	0.129713878503172	0.0138572445826646	0.217484393076959	0.0534388282473494	-0.102577823198671	-5.08765534744157E-9	0.129713878503172	1.0076034801392			-0.102577823198671	0.907004794589337
0.137903662852286	0.0403560119797434	0.137903662852286	0.0117840669137661	0.137903662852286	0.0261570329217271	0.137903662852286	0.0214130652782039	0.137903662852286	0.020241300957111	0.137903662852286	0.0212329192397303	0.137903662852286	0.0311889575179104	0.137903662852286	0.0138600413251734	0.225674177426073	0.0534349566623278	-0.0938058274639097	-5.73444780764647E-9	0.137903662852286	1.00761409608243			-0.0938058274639097	0.90700480632924
0.1460934472014	0.0403657581766138	0.1460934472014	0.0117935792138956	0.1460934472014	0.0261632552638775	0.1460934472014	0.0214167025929748	0.1460934472014	0.0202439485795892	0.1460934472014	0.0212377104323263	0.1460934472014	0.0311877639848764	0.1460934472014	0.0138580699332547	0.233863961775186	0.0534378342792752	-0.085033831729148	-5.84541045773405E-9	0.1460934472014	1.007617179687			-0.085033831729148	0.907004822986303
0.154283231550514	0.0403620852017106	0.154283231550514	0.0117918068928024	0.154283231550514	0.0261617376136446	0.154283231550514	0.0214142560671542	0.154283231550514	0.0202374309259343	0.154283231550514	0.0212376289103931	0.154283231550514	0.0311838198076367	0.154283231550514	0.0138545863259049	0.2420537461243	0.0534417121385929	-0.0762618359943863	-5.84831550030393E-9	0.154283231550513	1.0076075434303			-0.0762618359943863	0.907004823050899
0.162473015899627	0.0403773541037628	0.162473015899627	0.0117924753987756	0.162473015899627	0.0261604624036122	0.162473015899627	0.0214156122252277	0.162473015899627	0.0202368687334099	0.162473015899627	0.0212358493220183	0.162473015899627	0.0311895822386074	0.162473015899627	0.0138568909843801	0.250243530473414	0.0534464820611286	-0.0674898402596246	-6.35720150912446E-9	0.162473015899627	1.00759409357078			-0.0674898402596246	0.90700481177737
0.170662800248741	0.0405209165904812	0.170662800248741	0.0118071563543542	0.170662800248741	0.0261694395875062	0.170662800248741	0.0214147495632885	0.170662800248741	0.0202404012182564	0.170662800248741	0.0212339974081796	0.170662800248741	0.0312005964855999	0.170662800248741	0.0138619571590886	0.258433314822528	0.0534490619935641	-0.0587178445248629	-7.01951967732884E-9	0.170662800248741	1.00758256068403			-0.0587178445248629	0.907004836276728
0.178852584597855	0.0412272073470421	0.178852584597855	0.0118286108808175	0.178852584597855	0.0261890830385422	0.178852584597855	0.0214237258738487	0.178852584597855	0.0202460175698844	0.178852584597855	0.0212379094347364	0.178852584597855	0.0312040586591144	0.178852584597855	0.0138669624381991	0.266623099171641	0.0534463812115078	-0.0499458487901012	-6.97333728032652E-9	0.178852584597855	1.00758946631883			-0.0499458487901012	0.907004839360498
0.187042368946969	0.04088557937389	0.187042368946969	0.0118242699681107	0.187042368946969	0.0261899626807314	0.187042368946969	0.0214332327013508	0.187042368946969	0.0202507436650356	0.187042368946969	0.021244229117192	0.187042368946969	0.0311975749867466	0.187042368946969	0.0138644898836227	0.274812883520755	0.053448564231261	-0.0411738530553395	-6.4791723885915E-9	0.187042368946969	1.00760844463907			-0.0411738530553395	0.907004860748444
0.195232153296083	0.0403694951281507	0.195232153296083	0.0117931483093111	0.195232153296083	0.0261603581536257	0.195232153296083	0.0214157022650767	0.195232153296083	0.0202414074748447	0.195232153296083	0.0212375368099103	0.195232153296083	0.0311946294589837	0.195232153296083	0.0138603155330915	0.283002667869869	0.0534467749936661	-0.0324018573205778	-6.38061589523808E-9	0.195232153296082	1.00761770346317			-0.0324018573205778	0.907004875491523
0.203421937645196	0.0407915009916774	0.203421937645196	0.0118434128378857	0.203421937645196	0.0262820217375713	0.203421937645196	0.0214387115163161	0.203421937645196	0.020261557266347	0.203421937645196	0.0212632430342749	0.203421937645196	0.0312426704693616	0.203421937645196	0.0138681387621617	0.291192452218983	0.0534409163552963	-0.0236298615858161	-5.69422589278918E-9	0.203421937645196	1.0076243421963			-0.0236298615858161	0.907004863112786
0.21161172199431	0.0406389996646563	0.21161172199431	0.0118268848977949	0.21161172199431	0.0262592443560581	0.21161172199431	0.0214364807386355	0.21161172199431	0.0202609188441766	0.21161172199431	0.0212628804039991	0.21161172199431	0.0312372626974505	0.21161172199431	0.0138675486681668	0.299382236568097	0.0534420078651729	-0.0148578658510545	-5.95045380591951E-9	0.21161172199431	1.00763375185324			-0.0148578658510545	0.907004880496872
0.219801506343424	0.0404362572423106	0.219801506343424	0.0117974895473741	0.219801506343424	0.0261596691417894	0.219801506343424	0.0214168008869518	0.219801506343424	0.0202433829511642	0.219801506343424	0.0212379712317614	0.219801506343424	0.031201871947665	0.219801506343424	0.0138631185589742	0.30757202091721	0.0534414131997746	-0.00608587011629275	-6.71963121998086E-9	0.219801506343424	1.00763992143675			-0.00608587011629275	0.907004886820219
0.227991290692538	0.0404325911518115	0.227991290692538	0.0118150255379435	0.227991290692538	0.0261776123368074	0.227991290692538	0.0214266301595204	0.227991290692538	0.0202464548252382	0.227991290692538	0.021243071909881	0.227991290692538	0.0311967201660802	0.227991290692538	0.0138631871697874	0.315761805266324	0.0534434023713757	0.00268612561846893	-6.48288351554979E-9	0.227991290692538	1.00764094970782			0.00268612561846893	0.907004884059798
0.236181075041652	0.0403602103569936	0.236181075041652	0.0117941562202851	0.236181075041652	0.0261581806245892	0.236181075041652	0.0214156013223655	0.236181075041652	0.0202372940264803	0.236181075041652	0.0212317140388884	0.236181075041652	0.0311843258672743	0.236181075041652	0.0138577569918383	0.323951589615438	0.0534457835782233	0.0114581213532306	-5.99656997191477E-9	0.236181075041651	1.00763245502473			0.0114581213532306	0.907004858770008
0.244370859390765	0.0403786488209494	0.244370859390765	0.0117947364052408	0.244370859390765	0.0261573771509209	0.244370859390765	0.0214156915329723	0.244370859390765	0.0202417660128731	0.244370859390765	0.0212355286185905	0.244370859390765	0.0311927186445939	0.244370859390765	0.0138565561713893	0.332141373964552	0.0534467777814645	0.0202301170879923	-5.61629912266903E-9	0.244370859390765	1.00761281909754			0.0202301170879923	0.907004846183655
0.252560643739879	0.0407324036215403	0.252560643739879	0.0118273720286218	0.252560643739879	0.0262398468425517	0.252560643739879	0.0214551369197533	0.252560643739879	0.0202617593836317	0.252560643739879	0.0212584339471389	0.252560643739879	0.0312300167777359	0.252560643739879	0.0138684195807101	0.340331158313665	0.0534476708349999	0.029002112822754	-5.57324501699672E-9	0.252560643739879	1.00760386437268			0.029002112822754	0.907004833265707
0.260750428088993	0.0413807782269596	0.260750428088993	0.0119302197522308	0.260750428088993	0.0265412789884031	0.260750428088993	0.0215244023625998	0.260750428088993	0.0202659181300397	0.260750428088993	0.0212544594560353	0.260750428088993	0.0312470598608225	0.260750428088993	0.0138738348119402	0.348520942662779	0.0534445896044834	0.0377741085575157	-6.37968111859901E-9	0.260750428088993	1.00761496769333			0.0377741085575157	0.907004843955081
0.268940212438107	0.0403631803157369	0.268940212438107	0.0117956727828352	0.268940212438107	0.0261545109464152	0.268940212438107	0.0214159879307551	0.268940212438107	0.0202409835730251	0.268940212438107	0.0212426584967605	0.268940212438107	0.0311906812535802	0.268940212438107	0.0138600494261944	0.356710727011893	0.0534416052748216	0.0465461042922774	-6.64077071349409E-9	0.268940212438107	1.0076279556113			0.0465461042922774	0.907004856590101
0.27712999678722	0.0403597682335301	0.27712999678722	0.0117933635847425	0.27712999678722	0.0261512126916073	0.27712999678722	0.0214117532939592	0.27712999678722	0.0202413650239876	0.27712999678722	0.0212349064921524	0.27712999678722	0.0311864443922077	0.27712999678722	0.0138571894946987	0.364900511361007	0.0534375371676424	0.0553181000270391	-6.49883140584088E-9	0.27712999678722	1.00763454107358			0.0553181000270391	0.907004858514282
0.285319781136334	0.0404122629411914	0.285319781136334	0.0118111556508986	0.285319781136334	0.0262180434699986	0.285319781136334	0.0214259562770792	0.285319781136334	0.0202596971450237	0.285319781136334	0.0212367365784166	0.285319781136334	0.0311984822041615	0.285319781136334	0.0138618924815385	0.37309029571012	0.0534374426302433	0.0640900957618007	-6.71914241317727E-9	0.285319781136334	1.00763187027319			0.0640900957618007	0.907004858435814
0.293509565485448	0.0403949996173789	0.293509565485448	0.0118017404564136	0.293509565485448	0.0262028906734718	0.293509565485448	0.0214252080996965	0.293509565485448	0.0202595003144364	0.293509565485448	0.0212421981166008	0.293509565485448	0.0311991473167788	0.293509565485448	0.0138631344649235	0.381280080059234	0.0534430986359674	0.0728620914965625	-6.44959739168733E-9	0.293509565485448	1.00763696865824			0.0728620914965625	0.907004857443939
0.301699349834562	0.0404469938667475	0.301699349834562	0.0117971269993275	0.301699349834562	0.0261710508334869	0.301699349834562	0.0214203264964415	0.301699349834562	0.0202517521550472	0.301699349834562	0.0212440841827102	0.301699349834562	0.0311922390919149	0.301699349834562	0.0138557709800144	0.389469864408348	0.0534460799269664	0.0816340872313241	-6.11601875219629E-9	0.301699349834562	1.00765449891369			0.0816340872313241	0.907004862679807
0.309889134183676	0.040557160500729	0.309889134183676	0.0118126588057883	0.309889134183676	0.0261949206488851	0.309889134183676	0.0214326489295243	0.309889134183676	0.0202507633083486	0.309889134183676	0.0212511342404372	0.309889134183676	0.0312140586249886	0.309889134183676	0.013860242999465	0.397659648757462	0.0534422046109412	0.0904060829660858	-6.12404589419187E-9	0.309889134183676	1.00765821922765			0.0904060829660858	0.907004874047427
0.318078918532789	0.040554022980309	0.318078918532789	0.0118292523408526	0.318078918532789	0.0261901364988714	0.318078918532789	0.021430667887821	0.318078918532789	0.0202474636070978	0.318078918532789	0.0212554725445296	0.318078918532789	0.0312418595356277	0.318078918532789	0.0138719456595363	0.405849433106576	0.0534404185038705	0.0991780787008476	-6.57286186223675E-9	0.318078918532789	1.00765044167963			0.0991780787008476	0.907004891675922
0.326268702881903	0.0460461171189708	0.326268702881903	0.0119685091392623	0.326268702881903	0.0263185472256155	0.326268702881903	0.021444351653314	0.326268702881903	0.0202599399510789	0.326268702881903	0.0212771827562063	0.326268702881903	0.0313280019843243	0.326268702881903	0.0139117578435437	0.414039217455689	0.0534390260271648	0.107950074435609	-6.79832182864269E-9	0.326268702881903	1.00763558552516			0.107950074435609	0.907004887236383
0.334458487231017	0.0450406695646991	0.334458487231017	0.0119028533500848	0.334458487231017	0.0262543324224017	0.334458487231017	0.0214365120456571	0.334458487231017	0.0202556161721135	0.334458487231017	0.0212597815931905	0.334458487231017	0.0312451082444605	0.334458487231017	0.0138896795782276	0.422229001804803	0.0534370414637528	0.116722070170371	-6.62207070187902E-9	0.334458487231017	1.00762983720295			0.116722070170371	0.907004892662901
0.342648271580131	0.0404555088054567	0.342648271580131	0.0118016063662777	0.342648271580131	0.0261756215918622	0.342648271580131	0.0214195332335884	0.342648271580131	0.0202440834262023	0.342648271580131	0.0212407058856007	0.342648271580131	0.0311967958284409	0.342648271580131	0.0138577194749746	0.430418786153917	0.053435351302414	0.125494065905133	-7.37645820981393E-9	0.342648271580131	1.00762874205789			0.125494065905133	0.907004911640362
0.350838055929244	0.040958732640898	0.350838055929244	0.0118402986796113	0.350838055929244	0.0262786953737286	0.350838055929244	0.0214297082433005	0.350838055929244	0.020248865696685	0.350838055929244	0.0212473597645579	0.350838055929244	0.0312116967207837	0.350838055929244	0.0138671259355034	0.438608570503031	0.0534348541521483	0.134266061639894	-8.6363298469174E-9	0.350838055929245	1.0076276258676			0.134266061639894	0.907004944756671
0.359027840278358	0.0405085506505282	0.359027840278358	0.0118065674754952	0.359027840278358	0.0262121140573551	0.359027840278358	0.0214217558857478	0.359027840278358	0.0202391540603467	0.359027840278358	0.0212386929151319	0.359027840278358	0.0311961682344232	0.359027840278358	0.0138631245618745	0.446798354852144	0.0534343580112953	0.143038057374656	-8.9108168050514E-9	0.359027840278358	1.00763169159339			0.143038057374656	0.90700498075535
0.367217624627472	0.0403580082328834	0.367217624627472	0.0117881205819566	0.367217624627472	0.0261568435778691	0.367217624627472	0.0214134313769219	0.367217624627472	0.0202349047842528	0.367217624627472	0.0212309230705612	0.367217624627472	0.0311849765636037	0.367217624627472	0.0138529389857263	0.454988139201258	0.053432374256866	0.151810053109418	-8.46822010408944E-9	0.367217624627472	1.00763407232517			0.151810053109418	0.907005010234416
0.375407408976586	0.0403547273455785	0.375407408976586	0.0117869474107204	0.375407408976586	0.0261567372267854	0.375407408976586	0.0214125065709315	0.375407408976586	0.0202397051301557	0.375407408976586	0.0212376421807113	0.375407408976586	0.0311873873257314	0.375407408976586	0.0138583001205891	0.463177923550372	0.0534381376499784	0.160582048844179	-8.21786295933892E-9	0.375407408976586	1.00763590931177			0.160582048844179	0.907005039425168
0.383597193325699	0.0403869878724775	0.383597193325699	0.0117907408032892	0.383597193325699	0.0261575663836596	0.383597193325699	0.0214110268577784	0.383597193325699	0.0202412470839386	0.383597193325699	0.021236436937087	0.383597193325699	0.0311866234608538	0.383597193325699	0.0138584674048462	0.471367707899486	0.0534413120294401	0.169354044578941	-8.59619543548986E-9	0.3835971933257	1.0076475216405			0.169354044578941	0.907005067678982
0.391786977674813	0.040397273523983	0.391786977674813	0.011791914644641	0.391786977674813	0.0261596994859177	0.391786977674813	0.0214101850767771	0.391786977674813	0.0202402366399845	0.391786977674813	0.0212338959947436	0.391786977674813	0.0311843171652012	0.391786977674813	0.0138580541082889	0.479557492248599	0.0534372401165621	0.178126040313703	-8.30939913754708E-9	0.391786977674814	1.00766032311965			0.178126040313703	0.907005082780864
0.399976762023927	0.0403756758964432	0.399976762023927	0.0117888917731178	0.399976762023927	0.0261545328274109	0.399976762023927	0.0214097993656131	0.399976762023927	0.0202382024647831	0.399976762023927	0.0212406538865114	0.399976762023927	0.0311873379168566	0.399976762023927	0.0138599217493658	0.487747276597713	0.0534383316264386	0.186898036048465	-7.9852392052205E-9	0.399976762023927	1.00766590532171			0.186898036048465	0.907005108382323
0.408166546373041	0.0404152880106928	0.408166546373041	0.0118014264895762	0.408166546373041	0.0261654640115318	0.408166546373041	0.0214130268039774	0.408166546373041	0.0202438511586379	0.408166546373041	0.0212422830584283	0.408166546373041	0.031196827075769	0.408166546373041	0.0138588628323636	0.495937060946827	0.0534403183041951	0.195670031783226	-8.81277918661425E-9	0.408166546373041	1.0076697704383			0.195670031783226	0.907005125002609
0.416356330722155	0.0405207094047256	0.416356330722155	0.0118096973344628	0.416356330722155	0.0261910019228782	0.416356330722155	0.021421797207346	0.416356330722155	0.0202520118178886	0.416356330722155	0.0212394963161228	0.416356330722155	0.0312027349163917	0.416356330722155	0.0138598105252029	0.504126845295941	0.0534387306304349	0.204442027517988	-9.15404130056955E-9	0.416356330722155	1.00765868571975			0.204442027517988	0.9070051244211
0.424546115071268	0.0405874344650742	0.424546115071268	0.0118213901715073	0.424546115071268	0.0261947676792894	0.424546115071268	0.0214324914501436	0.424546115071268	0.020259410175938	0.424546115071268	0.0212435417105686	0.424546115071268	0.0312063308766446	0.424546115071268	0.0138633136934595	0.512316629645055	0.0534397229121409	0.21321402325275	-9.01897453813489E-9	0.424546115071269	1.00765432395154			0.21321402325275	0.907005130209819
0.432735899420382	0.0404445174792452	0.432735899420382	0.0118133854839705	0.432735899420382	0.0261693155096802	0.432735899420382	0.0214237717370165	0.432735899420382	0.0202488240264757	0.432735899420382	0.0212365316814524	0.432735899420382	0.0311951844820597	0.432735899420382	0.0138560372353651	0.520506413994168	0.0534352486597791	0.221986018987511	-9.17494307692962E-9	0.432735899420383	1.0076631181612			0.221986018987511	0.907005148077819
0.440925683769496	0.0403770377831819	0.440925683769496	0.0117918768398757	0.440925683769496	0.0261553740651589	0.440925683769496	0.0214130595121764	0.440925683769496	0.020242229920172	0.440925683769496	0.0212308744174806	0.440925683769496	0.0311877408608163	0.440925683769496	0.0138533822395669	0.528696198343282	0.0534308826202728	0.230758014722273	-8.94160385188952E-9	0.440925683769496	1.00766560234894			0.230758014722273	0.907005152920819
0.44911546811861	0.0403822088983819	0.44911546811861	0.0117919537455702	0.44911546811861	0.0261570226488171	0.44911546811861	0.0214146628761024	0.44911546811861	0.0202404805688522	0.44911546811861	0.0212325915147997	0.44911546811861	0.0311940575781314	0.44911546811861	0.0138599002077281	0.536885982692396	0.0534282960277551	0.239530010457035	-8.99889680895452E-9	0.44911546811861	1.00766401488566			0.239530010457035	0.907005160618093
0.457305252467723	0.0403771654198943	0.457305252467723	0.0117906064793098	0.457305252467723	0.0261565249033217	0.457305252467723	0.0214115889577826	0.457305252467723	0.0202352131782238	0.457305252467723	0.0212325986724004	0.457305252467723	0.0311879289440465	0.457305252467723	0.0138555761882983	0.54507576704151	0.0534239322423498	0.248302006191796	-9.15717250404493E-9	0.457305252467724	1.00767048197841			0.248302006191796	0.907005177629698
0.465495036816837	0.0403720890202365	0.465495036816837	0.0117891487895431	0.465495036816837	0.0261557033223199	0.465495036816837	0.0214094930576935	0.465495036816837	0.0202367414288074	0.465495036816837	0.0212310518843937	0.465495036816837	0.0311782713947514	0.465495036816837	0.0138521448249787	0.553265551390623	0.0534295882480739	0.257074001926558	-9.57077979297028E-9	0.465495036816838	1.00766860439884			0.257074001926558	0.907005205583857
0.473684821165951	0.0403602358942574	0.473684821165951	0.0117885509339316	0.473684821165951	0.0261562647133905	0.473684821165951	0.0214081269158362	0.473684821165951	0.0202398872814073	0.473684821165951	0.0212342521503407	0.473684821165951	0.0311850026518698	0.473684821165951	0.0138533056122936	0.561455335739737	0.053432868280266	0.26584599766132	-1.01538066361197E-8	0.473684821165951	1.0076514099944			0.26584599766132	0.907005216412224
0.481874605515065	0.0403805209399632	0.481874605515065	0.011791832637574	0.481874605515065	0.0261551494138782	0.481874605515065	0.0214077639221914	0.481874605515065	0.0202402421090455	0.481874605515065	0.0212336127387564	0.481874605515065	0.0311939862893731	0.481874605515065	0.0138524970081147	0.569645120088851	0.0534338618659567	0.274617993396081	-9.81264921600383E-9	0.481874605515065	1.00765135649047			0.274617993396081	0.907005221826484
0.490064389864178	0.0405182123498723	0.490064389864178	0.0118143772186554	0.490064389864178	0.0261744193849315	0.490064389864178	0.0214163660343898	0.490064389864178	0.0202513130515236	0.490064389864178	0.0212412246694121	0.490064389864178	0.0311991934271159	0.490064389864178	0.013859439510611	0.577834904437965	0.0534343579688547	0.283389989130843	-9.89290029679698E-9	0.490064389864179	1.00765434666567			0.283389989130843	0.907005239355316
0.498254174213292	0.0405685802081307	0.498254174213292	0.0118279345629788	0.498254174213292	0.0261970021878416	0.498254174213292	0.0214242885873053	0.498254174213292	0.0202496058953184	0.498254174213292	0.0212438633387949	0.498254174213292	0.0311948509373254	0.498254174213292	0.0138629570254536	0.586024688787079	0.0534346575226124	0.292161984865605	-1.02362798606053E-8	0.498254174213293	1.00765979832187			0.292161984865605	0.907005251190414
0.506443958562406	0.0403604377438551	0.506443958562406	0.0117919289949537	0.506443958562406	0.0261583433913783	0.506443958562406	0.0214155281708823	0.506443958562406	0.020238154167543	0.506443958562406	0.0212320808276474	0.506443958562406	0.0311834422826865	0.506443958562406	0.0138533256026761	0.594214473136192	0.0534362451733419	0.300933980600366	-1.01479571756679E-8	0.506443958562407	1.00766811748072			0.300933980600366	0.907005271418623
0.51463374291152	0.0403514539098445	0.51463374291152	0.0117857678327442	0.51463374291152	0.0261509297197557	0.51463374291152	0.0214107007569209	0.51463374291152	0.0202392109398924	0.51463374291152	0.0212325889591775	0.51463374291152	0.0311874240457353	0.51463374291152	0.013853444717002	0.602404257485306	0.0534364436305041	0.309705976335128	-9.90005045612969E-9	0.51463374291152	1.00766500501528			0.309705976335128	0.907005274505978
0.522823527260634	0.0403786349546653	0.522823527260634	0.0117916742098164	0.522823527260634	0.0261653324582481	0.522823527260634	0.0214162398946094	0.522823527260634	0.0202420517030692	0.522823527260634	0.0212373502901436	0.522823527260634	0.0311939640165464	0.522823527260634	0.01385874350964	0.61059404183442	0.0534351471481439	0.31847797206989	-9.60457711367053E-9	0.522823527260634	1.00765425527491			0.31847797206989	0.907005283145749
0.531013311609747	0.0403772686446176	0.531013311609747	0.0117926105699755	0.531013311609747	0.0261678098289105	0.531013311609747	0.0214175077649554	0.531013311609747	0.0202420006900404	0.531013311609747	0.021232794096783	0.531013311609747	0.0311902338894302	0.531013311609747	0.0138547901297283	0.618783826183534	0.0534308808987418	0.327249967804651	-9.63333741093176E-9	0.531013311609748	1.00764600127637			0.327249967804651	0.907005273575904
0.539203095958861	0.0403564933594552	0.539203095958861	0.0117881406920767	0.539203095958861	0.0261534798474519	0.539203095958861	0.0214091865317739	0.539203095958861	0.0202354910586202	0.539203095958861	0.0212314000401437	0.539203095958861	0.0311842664996178	0.539203095958861	0.0138528548223881	0.626973610532647	0.0534359496460539	0.336021963539413	-9.53775015956879E-9	0.539203095958862	1.00764073625946			0.336021963539413	0.907005262626694
0.547392880307975	0.0403514034986362	0.547392880307975	0.0117824318101549	0.547392880307975	0.0261459099581013	0.547392880307975	0.0214116152824847	0.547392880307975	0.0202322592715186	0.547392880307975	0.021227948957187	0.547392880307975	0.0311812600966803	0.547392880307975	0.013853466342874	0.635163394881761	0.0534384303503188	0.344793959274175	-9.15032594820954E-9	0.547392880307976	1.00763893811927			0.344793959274175	0.907005258454498
0.555582664657089	0.040353116744706	0.555582664657089	0.0117834236387772	0.555582664657089	0.0261461901451294	0.555582664657089	0.0214123342035486	0.555582664657089	0.0202351239160852	0.555582664657089	0.0212250383119529	0.555582664657089	0.0311824771886783	0.555582664657089	0.0138512694142367	0.643353179230875	0.0534360473192668	0.353565955008937	-9.29022844936296E-9	0.555582664657089	1.00764287518479			0.353565955008937	0.907005247499188
0.563772449006202	0.0403558365526864	0.563772449006202	0.011786612245727	0.563772449006202	0.0261526843298747	0.563772449006202	0.0214074927614128	0.563772449006202	0.0202366582955366	0.563772449006202	0.0212307581775073	0.563772449006202	0.0311855462849259	0.563772449006202	0.0138529161978609	0.651542963579989	0.0534371374324545	0.362337950743698	-1.00385203515302E-8	0.563772449006203	1.00763553206807			0.362337950743698	0.907005251868471
0.571962233355316	0.0403900048677822	0.571962233355316	0.0117893176314987	0.571962233355316	0.0261648568638023	0.571962233355316	0.0214130110845723	0.571962233355316	0.0202384386855464	0.571962233355316	0.0212376500818823	0.571962233355316	0.031186404390885	0.571962233355316	0.0138546896603154	0.659732747929102	0.0534351528690425	0.37110994647846	-1.0779719816153E-8	0.571962233355317	1.00763574148681			0.37110994647846	0.907005265148707
0.58015201770443	0.0404899943123695	0.58015201770443	0.0118205328466281	0.58015201770443	0.0262229397185513	0.58015201770443	0.0214296373092942	0.58015201770443	0.0202491249920898	0.58015201770443	0.0212413475570399	0.58015201770443	0.0311957521511387	0.58015201770443	0.0138597236749325	0.667922532278216	0.0534303856816328	0.379881942213222	-1.11755382982996E-8	0.580152017704431	1.00764869247222			0.379881942213222	0.907005289614862
0.588341802053544	0.0403944453020063	0.588341802053544	0.011802825682945	0.588341802053544	0.0261925230652817	0.588341802053544	0.0214258221000169	0.588341802053544	0.0202454759355492	0.588341802053544	0.0212380271119481	0.588341802053544	0.031197146504616	0.588341802053544	0.0138589940469348	0.67611231662733	0.0534329656140683	0.388653937947983	-1.07870877700556E-8	0.588341802053545	1.00766034074906			0.388653937947983	0.907005300512981
0.596531586402658	0.0403603299679421	0.596531586402658	0.011786363473666	0.596531586402658	0.0261554733966085	0.596531586402658	0.021415802615026	0.596531586402658	0.0202391437975365	0.596531586402658	0.0212284487641187	0.596531586402658	0.0311852573532761	0.596531586402658	0.0138520031747776	0.684302100976444	0.0534365426851235	0.397425933682745	-1.0663145871218E-8	0.596531586402658	1.00766420755149			0.397425933682745	0.907005321062659
0.604721370751771	0.0403538989213025	0.604721370751771	0.011785247566455	0.604721370751771	0.0261490475197297	0.604721370751771	0.021412788191077	0.604721370751771	0.0202392189622797	0.604721370751771	0.0212281331771929	0.604721370751771	0.0311809672045981	0.604721370751771	0.0138481823062693	0.692491885325558	0.0534327701456227	0.406197929417507	-1.08363182300624E-8	0.604721370751772	1.007662414023			0.406197929417507	0.907005339390362
0.612911155100885	0.0403831836245705	0.612911155100885	0.0117927746397325	0.612911155100885	0.0261559687190782	0.612911155100885	0.0214116870661004	0.612911155100885	0.0202447669789698	0.612911155100885	0.021230109305556	0.612911155100885	0.0311884923644325	0.612911155100885	0.0138503789651944	0.700681669674671	0.0534345562526935	0.414969925152268	-1.04730574832091E-8	0.612911155100886	1.00766162688497			0.414969925152268	0.907005357262197
0.621100939449999	0.040490040456556	0.621100939449999	0.0118004340019814	0.621100939449999	0.0261674956208808	0.621100939449999	0.0214157612163148	0.621100939449999	0.0202498229090481	0.621100939449999	0.0212322496019409	0.621100939449999	0.0312011910111001	0.621100939449999	0.0138597273452741	0.708871454023785	0.0534398234891367	0.42374192088703	-1.06617994887622E-8	0.62110093945	1.00765025188477			0.42374192088703	0.907005377496226
0.629290723799113	0.0408068534615707	0.629290723799113	0.0118262213482085	0.629290723799113	0.0262312535999542	0.629290723799113	0.0214359013065432	0.629290723799113	0.0202521843329153	0.629290723799113	0.0212372063034261	0.629290723799113	0.031202120385415	0.629290723799113	0.0138603795820533	0.717061238372899	0.0534419082509067	0.432513916621792	-1.17730712430555E-8	0.629290723799114	1.00763574580552			0.432513916621792	0.907005406154435
0.637480508148226	0.0408974246038078	0.637480508148226	0.0119128783853932	0.637480508148226	0.0263087583214262	0.637480508148226	0.0214606047493539	0.637480508148226	0.0202630965731888	0.637480508148226	0.0212566918851406	0.637480508148226	0.0312183799265517	0.637480508148226	0.013863809397556	0.725251022722013	0.0534416101317372	0.441285912356554	-1.16979975189084E-8	0.637480508148227	1.0076336094904			0.441285912356554	0.907005403493362
0.64567029249734	0.0405295494778538	0.64567029249734	0.0118365674909079	0.64567029249734	0.0262217837699547	0.64567029249734	0.0214368505055406	0.64567029249734	0.0202530438848959	0.64567029249734	0.0212500472208472	0.64567029249734	0.0312005751505964	0.64567029249734	0.0138606263821273	0.733440807071127	0.0534378278043799	0.450057908091315	-1.08092191071029E-8	0.645670292497341	1.00764157806489			0.450057908091315	0.907005395821877
0.653860076846454	0.0406050584091896	0.653860076846454	0.0118162376765879	0.653860076846454	0.0261980493772231	0.653860076846454	0.0214296554879892	0.653860076846454	0.0202507392853637	0.653860076846454	0.0212438412852546	0.653860076846454	0.0311934916398208	0.653860076846454	0.0138565623090128	0.74163059142024	0.053429691094391	0.458829903826077	-1.10035141015722E-8	0.653860076846455	1.00765118267648			0.458829903826077	0.907005409594654
0.662049861195568	0.0422994149872408	0.662049861195568	0.0120961654159159	0.662049861195568	0.0263453924468038	0.662049861195568	0.0214585273355042	0.662049861195568	0.0202654222014635	0.662049861195568	0.021257040522813	0.662049861195568	0.031217968566731	0.662049861195568	0.0138642105133005	0.749820375769354	0.0534267062808505	0.467601899560839	-1.1355330567207E-8	0.662049861195569	1.00765002729841			0.467601899560839	0.907005414968214
0.670239645544681	0.0412193647752933	0.670239645544681	0.0119623165269892	0.670239645544681	0.0262343202043166	0.670239645544681	0.0214260157877226	0.670239645544681	0.0202430874433819	0.670239645544681	0.0212412496350724	0.670239645544681	0.0311960732614519	0.670239645544681	0.0138628308982023	0.758010160118468	0.0534233298458086	0.4763738952956	-1.14999649164329E-8	0.670239645544683	1.00764625738409			0.4763738952956	0.907005428293246
0.678429429893795	0.0403515690862714	0.678429429893795	0.0117873814926076	0.678429429893795	0.0261511321897156	0.678429429893795	0.0214117796450506	0.678429429893795	0.0202314861219831	0.678429429893795	0.0212289912830337	0.678429429893795	0.0311808712962102	0.678429429893795	0.0138549510243162	0.766199944467582	0.0534233298458086	0.485145891030362	-1.19975313557449E-8	0.678429429893796	1.00765425880079			0.485145891030362	0.907005460114086
0.686619214242909	0.0403524825720254	0.686619214242909	0.0117872248326161	0.686619214242909	0.026147476137431	0.686619214242909	0.0214108085071431	0.686619214242909	0.0202359623579875	0.686619214242909	0.0212305528581088	0.686619214242909	0.0311859067091326	0.686619214242909	0.0138562283290986	0.774389728816695	0.0534313775857658	0.493917886765124	-1.33394592934121E-8	0.68661921424291	1.00766486163879			0.493917886765124	0.907005505630202
0.694808998592023	0.0403667715223343	0.694808998592023	0.0117890615676592	0.694808998592023	0.0261637813854375	0.694808998592023	0.0214165759046701	0.694808998592023	0.020243326476108	0.694808998592023	0.0212387935227438	0.694808998592023	0.0311951098062711	0.694808998592023	0.0138592134849271	0.782579513165809	0.0534316752702775	0.502689882499885	-1.39603226725723E-8	0.694808998592024	1.00765928664387			0.502689882499885	0.907005522937437
0.702998782941137	0.0403587912690413	0.702998782941137	0.0117824035140885	0.702998782941137	0.0261550339785059	0.702998782941137	0.0214085949759891	0.702998782941137	0.0202383175181074	0.702998782941137	0.021232849454925	0.702998782941137	0.0311838827278501	0.702998782941137	0.0138543690606737	0.790769297514923	0.0534298867547306	0.511461878234647	-1.34907941647277E-8	0.702998782941138	1.00765896160251			0.511461878234647	0.907005558692559
0.71118856729025	0.0403635225639016	0.71118856729025	0.0117871619978593	0.71118856729025	0.0261548647434958	0.71118856729025	0.0214080373981813	0.71118856729025	0.0202373721464048	0.71118856729025	0.0212321279381266	0.71118856729025	0.0311863245016778	0.71118856729025	0.0138529179519229	0.798959081864037	0.0534288912439217	0.520233873969409	-1.27881682267518E-8	0.711188567290252	1.00766807618745			0.520233873969409	0.907005580370918
0.719378351639364	0.0403942771051025	0.719378351639364	0.0117924320439579	0.719378351639364	0.0261556224438242	0.719378351639364	0.0214139625830546	0.719378351639364	0.0202428032935871	0.719378351639364	0.0212393170699925	0.719378351639364	0.0312018067885622	0.719378351639364	0.0138596707531373	0.80714886621315	0.0534268074523392	0.52900586970417	-1.22231454598993E-8	0.719378351639365	1.00766795342352			0.52900586970417	0.90700559264938
0.727568135988478	0.0407357688675026	0.727568135988478	0.0118095466043176	0.727568135988478	0.0261765166259332	0.727568135988478	0.0214232267694397	0.727568135988478	0.0202516099532892	0.727568135988478	0.0212518019030364	0.727568135988478	0.0312187450484215	0.727568135988478	0.0138721563790736	0.815338650562264	0.0534282973784709	0.537777865438932	-1.18624295606936E-8	0.727568135988479	1.00766514943369			0.537777865438932	0.907005595607028
0.735757920337592	0.0415066685052412	0.735757920337592	0.0119093816854214	0.735757920337592	0.026349588281829	0.735757920337592	0.0214741589281365	0.735757920337592	0.0202748646345075	0.735757920337592	0.0212631292417692	0.735757920337592	0.031232787496649	0.735757920337592	0.013877891478742	0.823528434911378	0.053428198376252	0.546549861173694	-1.25261758754613E-8	0.735757920337593	1.00765625377566			0.546549861173694	0.907005622561838
0.743947704686705	0.0403694776299331	0.743947704686705	0.0117921446761495	0.743947704686705	0.0261645063687842	0.743947704686705	0.0214242275853219	0.743947704686705	0.0202479527013208	0.743947704686705	0.0212397346032104	0.743947704686705	0.0311924201730079	0.743947704686705	0.0138607014686393	0.831718219260492	0.0534283971908137	0.555321856908455	-1.44548689934622E-8	0.743947704686707	1.00765075274882			0.555321856908455	0.907005663939794
0.752137489035819	0.0403704155520721	0.752137489035819	0.011793199448218	0.752137489035819	0.0261643621384808	0.752137489035819	0.0214218232469784	0.752137489035819	0.0202453292169922	0.752137489035819	0.0212405743919774	0.752137489035819	0.0311895342538649	0.752137489035819	0.0138603297237098	0.839908003609606	0.053430482797912	0.564093852643217	-1.52165858539415E-8	0.752137489035821	1.00765452306467			0.564093852643217	0.907005675237887
0.760327273384933	0.0403928233541289	0.760327273384933	0.0117923006522495	0.760327273384933	0.026161845906095	0.760327273384933	0.0214187653831558	0.760327273384933	0.0202442515327638	0.760327273384933	0.0212362529626393	0.760327273384933	0.0311914057338005	0.760327273384933	0.0138613507700635	0.848097787958719	0.0534300858852296	0.572865848377979	-1.4874134536569E-8	0.760327273384934	1.00765113618786			0.572865848377979	0.907005689827764
0.768517057734047	0.0403577980879784	0.768517057734047	0.0117832837732568	0.768517057734047	0.0261505235454747	0.768517057734047	0.0214119509054275	0.768517057734047	0.0202350174616424	0.768517057734047	0.0212302661386043	0.768517057734047	0.0311878422338246	0.768517057734047	0.0138546459248772	0.856287572307833	0.0534332652461012	0.581637844112741	-1.4769255133106E-8	0.768517057734048	1.00765738120976			0.581637844112741	0.907005709658666
0.776706842083161	0.0403514078007402	0.776706842083161	0.0117850122349974	0.776706842083161	0.0261501456691408	0.776706842083161	0.0214090837489998	0.776706842083161	0.0202346281625978	0.776706842083161	0.0212327852489233	0.776706842083161	0.0311827408808757	0.776706842083161	0.0138558328098277	0.864477356656947	0.0534336563605391	0.590409839847502	-1.4400522469253E-8	0.776706842083162	1.00766900281291			0.590409839847502	0.907005735140117
0.784896626432274	0.0403582969888567	0.784896626432274	0.0117831501783969	0.784896626432274	0.0261531813022384	0.784896626432274	0.0214089297881147	0.784896626432274	0.0202389791719808	0.784896626432274	0.0212307629887599	0.784896626432274	0.0311816029442975	0.784896626432274	0.0138568288918656	0.872667141006061	0.0534289929066366	0.599181835582264	-1.41222810584376E-8	0.784896626432276	1.00766422251995			0.599181835582264	0.907005766606392
0.793086410781388	0.0403610155595857	0.793086410781388	0.0117858928459743	0.793086410781388	0.026156298583603	0.793086410781388	0.0214084195466233	0.793086410781388	0.020235990719862	0.793086410781388	0.0212304724184886	0.793086410781388	0.0311828499360071	0.793086410781388	0.0138561586754878	0.880856925355174	0.0534289951721588	0.607953831317026	-1.4658737697898E-8	0.79308641078139	1.00766500661172			0.607953831317026	0.907005814688825
0.801276195130502	0.0403543160787066	0.801276195130502	0.0117854385119323	0.801276195130502	0.0261546173748462	0.801276195130502	0.0214072388279497	0.801276195130502	0.0202309649110207	0.801276195130502	0.0212286874634979	0.801276195130502	0.0311853936568056	0.801276195130502	0.0138550972957471	0.889046709704288	0.053431674332765	0.616725827051788	-1.54031369980568E-8	0.801276195130503	1.0076602909692			0.616725827051788	0.907005846701937
0.809465979479616	0.0403531203992399	0.809465979479616	0.0117819229390269	0.809465979479616	0.0261483003639621	0.809465979479616	0.0214075239092923	0.809465979479616	0.0202342185815266	0.809465979479616	0.0212314487612353	0.809465979479616	0.0311868377419997	0.809465979479616	0.0138577439334512	0.897236494053402	0.0534314772808488	0.625497822786549	-1.58733910914465E-8	0.809465979479617	1.0076460117603			0.625497822786549	0.907005855678949
0.817655763828729	0.0403569981117983	0.817655763828729	0.0117850111104995	0.817655763828729	0.0261497482138338	0.817655763828729	0.0214127024026093	0.817655763828729	0.0202382447452516	0.817655763828729	0.0212383344484373	0.817655763828729	0.0311874599707665	0.817655763828729	0.0138594530723031	0.905426278402516	0.0534329666350406	0.634269818521311	-1.63096959988945E-8	0.817655763828731	1.00765358172841			0.634269818521311	0.907005880088305
0.825845548177843	0.0403671429149518	0.825845548177843	0.0117880982420603	0.825845548177843	0.0261561993945858	0.825845548177843	0.0214128852109335	0.825845548177843	0.0202410642109047	0.825845548177843	0.0212404953421751	0.825845548177843	0.0311916623898837	0.825845548177843	0.0138583656766182	0.913616062751629	0.0534326689505288	0.643041814256073	-1.6495302200361E-8	0.825845548177845	1.00766808969766			0.643041814256073	0.907005902981091
0.834035332526957	0.0403941916672605	0.834035332526957	0.011792976766956	0.834035332526957	0.0261640913254357	0.834035332526957	0.0214134086890153	0.834035332526957	0.0202419172267515	0.834035332526957	0.0212415092899638	0.834035332526957	0.031194034837587	0.834035332526957	0.0138560335937116	0.921805847100743	0.0534301860509408	0.651813809990834	-1.62175549673734E-8	0.834035332526958	1.00767865209841			0.651813809990834	0.907005921472062
0.842225116876071	0.0403689081851922	0.842225116876071	0.0117910906036203	0.842225116876071	0.0261732834678211	0.842225116876071	0.0214194208761388	0.842225116876071	0.0202444692908643	0.842225116876071	0.0212403781440486	0.842225116876071	0.0311890970372923	0.842225116876071	0.0138544740139274	0.929995631449857	0.0534314760171586	0.660585805725596	-1.60710453249103E-8	0.842225116876072	1.00768542582319			0.660585805725596	0.907005949492317
0.850414901225185	0.0403726958215583	0.850414901225185	0.0117920580761707	0.850414901225185	0.0261758366056573	0.850414901225185	0.0214253718580474	0.850414901225185	0.0202494778184334	0.850414901225185	0.0212434086505844	0.850414901225185	0.0311862130537577	0.850414901225185	0.0138584746554524	0.938185415798971	0.0534311782954541	0.669357801460357	-1.63545535014641E-8	0.850414901225186	1.00768589340013			0.669357801460357	0.907005983842087
0.858604685574298	0.0403720887655052	0.858604685574298	0.0117903536072948	0.858604685574298	0.0261672506169575	0.858604685574298	0.0214241588258658	0.858604685574298	0.0202406752559095	0.858604685574298	0.0212417014262267	0.858604685574298	0.03118963019095	0.858604685574298	0.0138608938064374	0.946375200148084	0.0534297881357611	0.678129797195119	-1.70873851739217E-8	0.8586046855743	1.00769063330244			0.678129797195119	0.907006021736017
0.866794469923412	0.0403574186183516	0.866794469923412	0.0117872997173914	0.866794469923412	0.0261540472591558	0.866794469923412	0.0214145949289525	0.866794469923412	0.0202326531516287	0.866794469923412	0.0212330172302031	0.866794469923412	0.0311863045065595	0.866794469923412	0.0138554714853762	0.954564984497198	0.0534301850484435	0.686901792929881	-1.7184303923563E-8	0.866794469923414	1.00768170757465			0.686901792929881	0.907006037240592
0.874984254272526	0.0403480732604472	0.874984254272526	0.0117844559853409	0.874984254272526	0.0261540864514976	0.874984254272526	0.0214102815809311	0.874984254272526	0.0202309802392037	0.874984254272526	0.0212343698413963	0.874984254272526	0.0311838245899472	0.874984254272526	0.0138543378052383	0.962754768846312	0.0534313761374545	0.695673788664642	-1.75051517799082E-8	0.874984254272527	1.00766626332762			0.695673788664642	0.907006066957471
0.88317403862164	0.0403518425349503	0.88317403862164	0.0117832117427327	0.88317403862164	0.0261550600581049	0.88317403862164	0.0214125169917745	0.88317403862164	0.0202350289916251	0.88317403862164	0.0212349981355535	0.88317403862164	0.0311878865086566	0.88317403862164	0.0138559505562871	0.970944553195426	0.0534292887874157	0.704445784399404	-1.79790980962666E-8	0.883174038621641	1.00766943978134			0.704445784399404	0.907006082961151
0.891363822970753	0.0403660000892776	0.891363822970753	0.0117841408949961	0.891363822970753	0.0261523015443725	0.891363822970753	0.0214132763515832	0.891363822970753	0.020236283701534	0.891363822970753	0.0212268568533533	0.891363822970753	0.0311857289900014	0.891363822970753	0.0138527027283227	0.97913433754454	0.0534277014654709	0.713217780134166	-1.75237790230272E-8	0.891363822970755	1.00765662223529			0.713217780134166	0.907006097271511
0.899553607319867	0.0403703896866122	0.899553607319867	0.0117884266053581	0.899553607319867	0.0261582851024609	0.899553607319867	0.0214132640964084	0.899553607319867	0.0202388003641271	0.899553607319867	0.0212287178462439	0.899553607319867	0.0311829659368776	0.899553607319867	0.0138547900391084	0.987324121893653	0.0534287939317632	0.721989775868927	-1.66642248370472E-8	0.899553607319869	1.00764886893116			0.721989775868927	0.907006098056626
0.907743391668981	0.0403855871697188	0.907743391668981	0.0117907275623011	0.907743391668981	0.0261621711275946	0.907743391668981	0.0214145152905086	0.907743391668981	0.0202374146137121	0.907743391668981	0.0212329364942464	0.907743391668981	0.031190750496533	0.907743391668981	0.0138608264291768	0.995513906242767	0.0534284962472515	0.730761771603689	-1.61665710997355E-8	0.907743391668983	1.007661261025			0.730761771603689	0.907006102223462
0.915933176018095	0.0403780528817206	0.915933176018095	0.0117861051637199	0.915933176018095	0.0261545789376658	0.915933176018095	0.0214140741556639	0.915933176018095	0.0202341125986069	0.915933176018095	0.0212315611942949	0.915933176018095	0.0311921782860118	0.915933176018095	0.01385389276638	1.00370369059188	0.0534296875189213	0.739533767338451	-1.66755239077552E-8	0.915933176018096	1.00767905802282			0.739533767338451	0.907006108195925
0.924122960367208	0.0403828214627656	0.924122960367208	0.0117849191128562	0.924122960367208	0.026157595590274	0.924122960367208	0.0214148948723308	0.924122960367208	0.0202369787938837	0.924122960367208	0.021232722363341	0.924122960367208	0.0311860771391765	0.924122960367208	0.0138492171684122	1.01189347494099	0.0534278015434408	0.748305763073213	-1.7408703303371E-8	0.92412296036721	1.0076760515765			0.748305763073213	0.907006108999546
0.932312744716322	0.0414289481327549	0.932312744716322	0.0118595348340682	0.932312744716322	0.0262198384182913	0.932312744716322	0.0214314216604551	0.932312744716322	0.0202610345672888	0.932312744716322	0.0212575468247521	0.932312744716322	0.031217709271598	0.932312744716322	0.0138612427241466	1.02008325929011	0.053428496140635	0.757077758807974	-1.7413484883367E-8	0.932312744716324	1.00765277678847			0.757077758807974	0.907006114039937
0.940502529065436	0.0415527175623403	0.940502529065436	0.0119057889610621	0.940502529065436	0.0262550081126287	0.940502529065436	0.0214326424285524	0.940502529065436	0.0202569151872325	0.940502529065436	0.021256730257457	0.940502529065436	0.0312279488508993	0.940502529065436	0.0138613055181773	1.02827304363922	0.0534324698383689	0.765849754542736	-1.79891457266426E-8	0.940502529065438	1.00766325795431			0.765849754542736	0.907006126186815
0.94869231341455	0.040389327384761	0.94869231341455	0.0117949613682907	0.94869231341455	0.0261612251848688	0.94869231341455	0.0214144685061792	0.94869231341455	0.0202361577641464	0.94869231341455	0.021236632934719	0.94869231341455	0.0311897246416694	0.94869231341455	0.0138509293844363	1.03646282798834	0.053431973697516	0.774621750277498	-1.79878645524059E-8	0.948692313414552	1.00767819919231			0.774621750277498	0.907006115414882
0.956882097763663	0.0403572417673411	0.956882097763663	0.0117877523160168	0.956882097763663	0.0261547327583354	0.956882097763663	0.0214126344474688	0.956882097763663	0.0202393847593025	0.956882097763663	0.0212303964648288	0.956882097763663	0.0311842478524269	0.956882097763663	0.0138525695767828	1.04465261233745	0.0534333644239038	0.78339374601226	-1.66343486366574E-8	0.956882097763665	1.00767500281893			0.78339374601226	0.907006097700142
0.965071882112777	0.0403647290922593	0.965071882112777	0.0117885772940152	0.965071882112777	0.0261533597775419	0.965071882112777	0.0214092242407336	0.965071882112777	0.0202359764005212	0.965071882112777	0.0212268856651885	0.965071882112777	0.0311870049868748	0.965071882112777	0.0138531219076232	1.05284239668656	0.0534334614380717	0.792165741747021	-1.54545088699129E-8	0.965071882112779	1.00767411171709			0.792165741747021	0.907006078607122
0.973261666461891	0.040368127553348	0.973261666461891	0.0117876566973402	0.973261666461891	0.0261532799771434	0.973261666461891	0.0214075454048046	0.973261666461891	0.0202360546420916	0.973261666461891	0.0212337240043184	0.973261666461891	0.0311910522952609	0.973261666461891	0.0138541819184832	1.06103218103568	0.0534313776464892	0.800937737481783	-1.51111268347984E-8	0.973261666461893	1.00767879844279			0.800937737481783	0.907006066785526
0.981451450811005	0.040357697240352	0.981451450811005	0.0117842679032705	0.981451450811005	0.0261553637491005	0.981451450811005	0.0214068122516523	0.981451450811005	0.0202408744858248	0.981451450811005	0.0212368386486296	0.981451450811005	0.0311891235581088	0.981451450811005	0.0138518944534392	1.06922196538479	0.0534289917486875	0.809709733216545	-1.58342190010089E-8	0.981451450811007	1.00767990879592			0.809709733216545	0.907006052133524
0.989641235160119	0.0403785020721829	0.989641235160119	0.0117900137448839	0.989641235160119	0.0261650918267136	0.989641235160119	0.0214117131772199	0.989641235160119	0.0202421460127971	0.989641235160119	0.0212348029941565	0.989641235160119	0.0311915666538781	0.989641235160119	0.01385356626309	1.07741174973391	0.0534272108355153	0.818481728951306	-1.60249184655226E-8	0.989641235160121	1.00767404569206			0.818481728951306	0.907006026868271
0.997831019509232	0.0403886653005385	0.997831019509232	0.0117919592739641	0.997831019509232	0.0261707346838989	0.997831019509232	0.0214168203450602	0.997831019509232	0.02024483946965	0.997831019509232	0.0212335932542546	0.997831019509232	0.0311873088260034	0.997831019509232	0.013855562834034	1.08560153408302	0.0534315765600632	0.827253724686068	-1.61890394197712E-8	0.997831019509234	1.00768203244347			0.827253724686068	0.907006016458645
1.00602080385835	0.0403615693269812	1.00602080385835	0.0117839203813876	1.00602080385835	0.0261571251420991	1.00602080385835	0.0214100906349624	1.00602080385835	0.0202413535339238	1.00602080385835	0.021230989040815	1.00602080385835	0.0311828814965554	1.00602080385835	0.0138554981175209	1.09379131843213	0.0534342569149681	0.83602572042083	-1.64285035860452E-8	1.00602080385835	1.00768916783121			0.83602572042083	0.907005980681599
1.01421058820746	0.0403639156122186	1.01421058820746	0.0117862784135647	1.01421058820746	0.0261567297358918	1.01421058820746	0.0214094224270167	1.01421058820746	0.020237883325557	1.01421058820746	0.0212299912028621	1.01421058820746	0.0311824290738893	1.01421058820746	0.0138574706439368	1.10198110278125	0.0534325700360679	0.844797716155591	-1.51230424956681E-8	1.01421058820746	1.00768201861668			0.844797716155591	0.907005937258289
1.02240037255657	0.0403704711587509	1.02240037255657	0.0117900004510877	1.02240037255657	0.0261608760676251	1.02240037255657	0.0214103089822344	1.02240037255657	0.0202354085274271	1.02240037255657	0.0212331878436464	1.02240037255657	0.0311846106417275	1.02240037255657	0.0138584448943467	1.11017088713036	0.0534311775221396	0.853569711890353	-1.38722956600888E-8	1.02240037255658	1.0076791366654			0.853569711890353	0.907005906083717
1.03059015690569	0.0403834799996604	1.03059015690569	0.0117952387591319	1.03059015690569	0.0261668958424034	1.03059015690569	0.0214153330216365	1.03059015690569	0.0202381317711713	1.03059015690569	0.0212379407826431	1.03059015690569	0.0311947608368006	1.03059015690569	0.0138590055105318	1.11836067147948	0.0534289890277382	0.862341707625115	-1.36793624025205E-8	1.03059015690569	1.00767471864402			0.862341707625115	0.907005888175264
1.0387799412548	0.0404350028313476	1.0387799412548	0.0118019128774612	1.0387799412548	0.0261773572485055	1.0387799412548	0.0214228531616235	1.0387799412548	0.0202527662962197	1.0387799412548	0.0212483768260491	1.0387799412548	0.0312078088191296	1.0387799412548	0.0138621504586938	1.12655045582859	0.0534260125696704	0.871113703359876	-1.39821029027238E-8	1.0387799412548	1.00767281206747			0.871113703359876	0.907005872998191
1.04696972560392	0.0464331420418934	1.04696972560392	0.0139394299598497	1.04696972560392	0.0310588594813547	1.04696972560392	0.0235302678303335	1.04696972560392	0.0207870399964965	1.04696972560392	0.021437734802786	1.04696972560392	0.0315235190717778	1.04696972560392	0.0139220547429438	1.1347402401777	0.0534299924513247	0.879885699094638	-1.47390229794169E-8	1.04696972560392	1.00766884126917			0.879885699094638	0.907005858260003
1.05515950995303	0.0501510232392051	1.05515950995303	0.0153436097787868	1.05515950995303	0.0331140702132933	1.05515950995303	0.0246604801186076	1.05515950995303	0.0211220008106107	1.05515950995303	0.0214227156710865	1.05515950995303	0.0316127040667989	1.05515950995303	0.0139734579222822	1.14293002452682	0.0534371368796077	0.8886576948294	-1.47856608860829E-8	1.05515950995303	1.00765850733166			0.8886576948294	0.907005839639499
1.06334929430214	0.0404972843837894	1.06334929430214	0.0118160999794594	1.06334929430214	0.0262584419171049	1.06334929430214	0.0214506298761413	1.06334929430214	0.0202625350223073	1.06334929430214	0.0212514522696768	1.06334929430214	0.0312190728462632	1.06334929430214	0.0138664959817772	1.15111980887593	0.0534367419005099	0.897429690564161	-1.49942609172703E-8	1.06334929430214	1.00766049021017			0.897429690564161	0.907005825798438
1.07153907865126	0.0404704483605443	1.07153907865126	0.011808396196014	1.07153907865126	0.0261910115868685	1.07153907865126	0.0214296148651022	1.07153907865126	0.0202574684996318	1.07153907865126	0.0212451286835681	1.07153907865126	0.031197955781249	1.07153907865126	0.0138601181138185	1.15930959322504	0.0534355495538018	0.906201686298923	-1.49263188994396E-8	1.07153907865126	1.00765706691963			0.906201686298923	0.907005796389873
1.07972886300037	0.0404135655479036	1.07972886300037	0.0118012821065526	1.07972886300037	0.0261805814451557	1.07972886300037	0.0214180738080849	1.07972886300037	0.0202454849069467	1.07972886300037	0.0212395768002939	1.07972886300037	0.031190175790303	1.07972886300037	0.0138574601650726	1.16749937757416	0.0534350534129488	0.914973682033685	-1.38710826604512E-8	1.07972886300037	1.00765933447536			0.914973682033685	0.907005786447243
1.08791864734949	0.0403626932174821	1.08791864734949	0.0117886903754645	1.08791864734949	0.0261651875883996	1.08791864734949	0.0214090090401394	1.08791864734949	0.0202388966511163	1.08791864734949	0.0212371106257078	1.08791864734949	0.0311857953680706	1.08791864734949	0.0138537831848341	1.17568916192327	0.0534334616255406	0.923745677768446	-1.31467599007331E-8	1.08791864734949	1.00767852243348			0.923745677768446	0.907005772836576
1.0961084316986	0.0403602853358235	1.0961084316986	0.0117893526928812	1.0961084316986	0.0261583251880981	1.0961084316986	0.0214092890744485	1.0961084316986	0.0202412095774733	1.0961084316986	0.0212316757315081	1.0961084316986	0.0311874515843585	1.0961084316986	0.0138543361099149	1.18387894627239	0.0534304847804227	0.932517673503208	-1.30669015947928E-8	1.0961084316986	1.00767582159556			0.932517673503208	0.907005769204937
1.10429821604771	0.0403616508931647	1.10429821604771	0.0117869313163492	1.10429821604771	0.0261491309203057	1.10429821604771	0.0214082966525074	1.10429821604771	0.0202403268463746	1.10429821604771	0.0212261675322431	1.10429821604771	0.0311823833892128	1.10429821604771	0.0138572499166312	1.1920687306215	0.0534291917107573	0.94128966923797	-1.42425751902106E-8	1.10429821604771	1.00768241609331			0.94128966923797	0.907005782872753
1.11248800039683	0.0403853658131718	1.11248800039683	0.011800373322533	1.11248800039683	0.0261773378865756	1.11248800039683	0.0214302253976486	1.11248800039683	0.0202548781467021	1.11248800039683	0.0212433634340475	1.11248800039683	0.031198219585504	1.11248800039683	0.0138671685475502	1.20025851497061	0.0534295909784977	0.950061664972732	-1.53833632711099E-8	1.11248800039683	1.00768944434309			0.950061664972732	0.907005789992688
1.12067778474594	0.0403918408916886	1.12067778474594	0.011804562982158	1.12067778474594	0.0261850057667017	1.12067778474594	0.0214368987750707	1.12067778474594	0.0202566595564406	1.12067778474594	0.0212480034144529	1.12067778474594	0.0312044644372849	1.12067778474594	0.0138657006044987	1.20844829931973	0.053431476313739	0.958833660707493	-1.55064898585761E-8	1.12067778474594	1.00767747117758			0.958833660707493	0.907005804062991
1.12886756909505	0.0403804300315608	1.12886756909505	0.0117910781902679	1.12886756909505	0.0261628188508778	1.12886756909505	0.0214221391825855	1.12886756909505	0.0202416794792188	1.12886756909505	0.0212365428878079	1.12886756909505	0.0311899128595008	1.12886756909505	0.0138577091564495	1.21663808366884	0.053433164938554	0.967605656442255	-1.55582754851845E-8	1.12886756909506	1.00767919961159			0.967605656442255	0.907005805135472
1.13705735344417	0.0404046071570649	1.13705735344417	0.0117996560575878	1.13705735344417	0.0261773878612003	1.13705735344417	0.0214290060724142	1.13705735344417	0.0202477279554597	1.13705735344417	0.0212402246018689	1.13705735344417	0.0311916698675955	1.13705735344417	0.0138567686228512	1.22482786801796	0.0534318791345365	0.976377652177017	-1.56505230770006E-8	1.13705735344417	1.0076840727728			0.976377652177017	0.907005824454974
1.14524713779328	0.0403865562886778	1.14524713779328	0.0117979598117728	1.14524713779328	0.0261719647685719	1.14524713779328	0.0214213823405514	1.14524713779328	0.020244938635525	1.14524713779328	0.021235623748374	1.14524713779328	0.0311856474625775	1.14524713779328	0.0138507342694444	1.23301765236707	0.0534355504700442	0.985149647911778	-1.54453655573299E-8	1.14524713779328	1.00767544367457			0.985149647911778	0.907005850349678
1.1534369221424	0.040363747913807	1.1534369221424	0.0117870586850111	1.1534369221424	0.0261544512596123	1.1534369221424	0.0214079445331466	1.1534369221424	0.0202327101705298	1.1534369221424	0.0212310988867438	1.1534369221424	0.031180845028325	1.1534369221424	0.0138484747238422	1.24120743671618	0.0534383279347287	0.99392164364654	-1.47243714696323E-8	1.1534369221424	1.00767131126968			0.99392164364654	0.907005871237334
1.16162670649151	0.040355887156633	1.16162670649151	0.0117859428073409	1.16162670649151	0.0261515564032077	1.16162670649151	0.0214069247947329	1.16162670649151	0.0202298237850083	1.16162670649151	0.0212309036637649	1.16162670649151	0.0311849217373184	1.16162670649151	0.0138538400954097	1.2493972210653	0.0534338626670519	1.0026936393813	-1.49161553265181E-8	1.16162670649151	1.00768249008136			1.0026936393813	0.907005904287118
1.16981649084062	0.0403599619944779	1.16981649084062	0.0117848417260307	1.16981649084062	0.0261499661881359	1.16981649084062	0.0214079740825384	1.16981649084062	0.0202332945810215	1.16981649084062	0.0212281589731934	1.16981649084062	0.031184049547184	1.16981649084062	0.0138539542999623	1.25758700541441	0.0534290932393823	1.01146563511606	-1.58581389265364E-8	1.16981649084062	1.0076807902037			1.01146563511606	0.907005917782305
1.17800627518974	0.0403512881350408	1.17800627518974	0.0117776600381924	1.17800627518974	0.0261496859451604	1.17800627518974	0.0214057004994613	1.17800627518974	0.0202345403234344	1.17800627518974	0.0212306164064328	1.17800627518974	0.0311819036502608	1.17800627518974	0.0138515665406368	1.26577678976353	0.0534312780013566	1.02023763085083	-1.61802770981715E-8	1.17800627518974	1.00767077380202			1.02023763085083	0.907005926297693
1.18619605953885	0.0403533676451363	1.18619605953885	0.0117799654595721	1.18619605953885	0.0261544061352263	1.18619605953885	0.0214059157277133	1.18619605953885	0.0202360746242166	1.18619605953885	0.0212322603961544	1.18619605953885	0.0311831608564308	1.18619605953885	0.0138586522491813	1.27396657411264	0.0534312780013566	1.02900962658559	-1.67795056113108E-8	1.18619605953885	1.00767119265718			1.02900962658559	0.90700595147212
1.19438584388797	0.040377114672993	1.19438584388797	0.0117911140794031	1.19438584388797	0.0261621174346375	1.19438584388797	0.0214109954560706	1.19438584388797	0.020240275676416	1.19438584388797	0.0212336005710608	1.19438584388797	0.0311883926693393	1.19438584388797	0.0138655562219673	1.28215635846175	0.0534251194134421	1.03778162232035	-1.72441030719723E-8	1.19438584388797	1.0076886301772			1.03778162232035	0.907005974250301
1.20257562823708	0.0403677187446718	1.20257562823708	0.0117908944699484	1.20257562823708	0.0261599198315349	1.20257562823708	0.0214104462997981	1.20257562823708	0.0202392319434096	1.20257562823708	0.0212349197401473	1.20257562823708	0.0311926793470129	1.20257562823708	0.0138593470059725	1.29034614281087	0.0534267070641716	1.04655361805511	-1.62541898016864E-8	1.20257562823708	1.00770425738042			1.04655361805511	0.907005969984374
1.21076541258619	0.0403576016977839	1.21076541258619	0.0117869902965957	1.21076541258619	0.0261557985567028	1.21076541258619	0.0214080854683867	1.21076541258619	0.0202407251332295	1.21076541258619	0.0212367425358231	1.21076541258619	0.0311890029115941	1.21076541258619	0.0138542308778979	1.29853592715998	0.0534271057550417	1.05532561378987	-1.59489242444779E-8	1.21076541258619	1.00769164348312			1.05532561378987	0.907005990540655
1.21895519693531	0.0403544141684236	1.21895519693531	0.0117832485816702	1.21895519693531	0.0261509542463625	1.21895519693531	0.0214046762949155	1.21895519693531	0.0202475360843664	1.21895519693531	0.0212375029455113	1.21895519693531	0.0311845942248879	1.21895519693531	0.0138526374402817	1.30672571150909	0.0534287929972784	1.06409760952463	-1.67629578833713E-8	1.21895519693531	1.00767864357573			1.06409760952463	0.9070060279585
1.22714498128442	0.0403687807532589	1.22714498128442	0.0117853277994726	1.22714498128442	0.0261550008256607	1.22714498128442	0.0214119136097364	1.22714498128442	0.0202451578864339	1.22714498128442	0.0212351239988265	1.22714498128442	0.0311861642115671	1.22714498128442	0.0138582319433698	1.31491549585821	0.0534277014874019	1.0728696052594	-1.76266869770792E-8	1.22714498128442	1.00768184991381			1.0728696052594	0.907006064946076
1.23533476563353	0.0404351638707095	1.23533476563353	0.011811620051847	1.23533476563353	0.0261989657604969	1.23533476563353	0.0214290711624244	1.23533476563353	0.0202542791915009	1.23533476563353	0.0212472222805568	1.23533476563353	0.0312128989003261	1.23533476563353	0.0138711568922282	1.32310528020732	0.053427008239663	1.08164160099416	-1.84599275717695E-8	1.23533476563353	1.00768485378381			1.08164160099416	0.907006099814236
1.24352454998265	0.0405955897514357	1.24352454998265	0.0118088403137448	1.24352454998265	0.0262241855705439	1.24352454998265	0.0214297992262186	1.24352454998265	0.020250833408333	1.24352454998265	0.0212536963757399	1.24352454998265	0.0312275797739262	1.24352454998265	0.0138727224638918	1.33129506455644	0.0534306845902852	1.09041359672892	-1.8944033457619E-8	1.24352454998265	1.0076779207791			1.09041359672892	0.907006143032254
1.25171433433176	0.0429443851778467	1.25171433433176	0.011858724724534	1.25171433433176	0.026544862764812	1.25171433433176	0.0215441132369947	1.25171433433176	0.0202540039685583	1.25171433433176	0.0212723077234028	1.25171433433176	0.0312514100728256	1.25171433433176	0.0138843613876946	1.33948484890555	0.0534325701470397	1.09918559246368	-1.93078696818064E-8	1.25171433433176	1.0076603734758			1.09918559246368	0.907006174061673
1.25990411868088	0.0442136244801965	1.25990411868088	0.0119127930895934	1.25990411868088	0.0266250860079385	1.25990411868088	0.0215645575116873	1.25990411868088	0.0202754823619229	1.25990411868088	0.0213125149478786	1.25990411868088	0.0313425126917601	1.25990411868088	0.0139124418788717	1.34767463325466	0.0534356519000056	1.10795758819844	-1.82554641557226E-8	1.25990411868088	1.00764762833084			1.10795758819844	0.907006173694719
1.26809390302999	0.0409851183588435	1.26809390302999	0.0119169339862174	1.26809390302999	0.0263283955099877	1.26809390302999	0.0214496908630059	1.26809390302999	0.020261283444198	1.26809390302999	0.0212690839140537	1.26809390302999	0.0312631603316481	1.26809390302999	0.0138940012879491	1.35586441760378	0.0534381326042706	1.1167295839332	-1.74952329409292E-8	1.26809390302999	1.00766233848527			1.1167295839332	0.90700620961898
1.2762836873791	0.0404719526279503	1.2762836873791	0.011876857822568	1.2762836873791	0.0262447458524744	1.2762836873791	0.0214340051178095	1.2762836873791	0.020252285285988	1.2762836873791	0.021245940848459	1.2762836873791	0.0312015575181644	1.2762836873791	0.0138648524090514	1.36405420195289	0.0534375357964476	1.12550157966797	-1.80622999896128E-8	1.2762836873791	1.00767743156802			1.12550157966797	0.907006234287943
1.28447347172822	0.040370655705718	1.28447347172822	0.0117985394560852	1.28447347172822	0.0261836106598251	1.28447347172822	0.0214254527262094	1.28447347172822	0.0202520952777514	1.28447347172822	0.0212489947570581	1.28447347172822	0.0311936710957165	1.28447347172822	0.0138581939919811	1.37224398630201	0.0534348536387746	1.13427357540273	-1.84908679474802E-8	1.28447347172822	1.00766141964782			1.13427357540273	0.907006259494451
1.29266325607733	0.0403967937264413	1.29266325607733	0.0117984788632117	1.29266325607733	0.0261713997337521	1.29266325607733	0.0214185192287494	1.29266325607733	0.0202471953470673	1.29266325607733	0.0212443690098165	1.29266325607733	0.0311983271479257	1.29266325607733	0.0138645615036852	1.38043377065112	0.0534340596805891	1.14304557113749	-1.91844817894212E-8	1.29266325607733	1.00765232121707			1.14304557113749	0.907006280548355
1.30085304042645	0.0404234559424486	1.30085304042645	0.0117944870529166	1.30085304042645	0.0261630378717147	1.30085304042645	0.0214147141385882	1.30085304042645	0.0202425579499925	1.30085304042645	0.0212379168442992	1.30085304042645	0.0311954174466953	1.30085304042645	0.0138634345928923	1.38862355500023	0.0534307817423929	1.15181756687225	-1.9442480752048E-8	1.30085304042644	1.00765497317442			1.15181756687225	0.907006288063559
1.30904282477556	0.0404410118758406	1.30904282477556	0.0117976270131505	1.30904282477556	0.0261718472279899	1.30904282477556	0.0214225312551649	1.30904282477556	0.0202445494968603	1.30904282477556	0.0212386451743674	1.30904282477556	0.0311997790872191	1.30904282477556	0.013866850668511	1.39681333934935	0.0534313771114165	1.16058956260701	-1.94566724055748E-8	1.30904282477556	1.00766179747113			1.16058956260701	0.907006294265439
1.31723260912467	0.0404227613140782	1.31723260912467	0.0117958175272489	1.31723260912467	0.0261698260380522	1.31723260912467	0.0214225437099909	1.31723260912467	0.0202447249226449	1.31723260912467	0.0212315029420244	1.31723260912467	0.0311980890057202	1.31723260912467	0.0138661964452783	1.40500312369846	0.0534268066329235	1.16936155834177	-1.99954669137233E-8	1.31723260912467	1.00766347172238			1.16936155834177	0.907006307032078
1.32542239347379	0.0403934353707548	1.32542239347379	0.0117933369332584	1.32542239347379	0.0261646532659983	1.32542239347379	0.0214191289502926	1.32542239347379	0.020243567685253	1.32542239347379	0.021230241585607	1.32542239347379	0.0311937428572692	1.32542239347379	0.0138603647416075	1.41319290804758	0.0534254244732155	1.17813355407654	-1.89962924740035E-8	1.32542239347379	1.00766670415174			1.17813355407654	0.907006314120462
1.3336121778229	0.0403799801958281	1.3336121778229	0.0117874983702918	1.3336121778229	0.0261599518948964	1.3336121778229	0.0214131692483953	1.3336121778229	0.0202399172935232	1.3336121778229	0.021231535623078	1.3336121778229	0.031190024731427	1.3336121778229	0.013857601016023	1.42138269239669	0.0534324696733279	1.1869055498113	-1.83759299921074E-8	1.3336121778229	1.00769286746844			1.1869055498113	0.907006331038327
1.34180196217202	0.04036732093513	1.34180196217202	0.0117859164018869	1.34180196217202	0.0261529378178861	1.34180196217202	0.0214059303813123	1.34180196217202	0.0202294328971687	1.34180196217202	0.0212294161506149	1.34180196217202	0.0311767443831968	1.34180196217202	0.0138555811673707	1.4295724767458	0.0534297844840008	1.19567754554606	-1.90219942477656E-8	1.34180196217201	1.0076944940598			1.19567754554606	0.907006339045002
1.34999174652113	0.0403740375656597	1.34999174652113	0.0117865794956099	1.34999174652113	0.0261510227038038	1.34999174652113	0.0214052227058316	1.34999174652113	0.020231252599268	1.34999174652113	0.0212318406259016	1.34999174652113	0.0311749407405271	1.34999174652113	0.0138557503488346	1.43776226109492	0.0534252199881534	1.20444954128082	-1.89579999185588E-8	1.34999174652113	1.007691186656			1.20444954128082	0.907006342809527
1.35818153087024	0.0403921178220707	1.35818153087024	0.0117943673568799	1.35818153087024	0.0261644997056815	1.35818153087024	0.0214137579174198	1.35818153087024	0.0202418265405641	1.35818153087024	0.0212372956826815	1.35818153087024	0.0311906049912603	1.35818153087024	0.0138581950540511	1.44595204544403	0.0534281974702503	1.21322153701558	-1.94799715979503E-8	1.35818153087024	1.00768617544348			1.21322153701558	0.90700634773509
1.36637131521936	0.0404347353974281	1.36637131521936	0.0117989259628777	1.36637131521936	0.0261717297741017	1.36637131521936	0.0214157110185445	1.36637131521936	0.0202398766335912	1.36637131521936	0.0212346880333634	1.36637131521936	0.0311884862828853	1.36637131521936	0.0138572468544954	1.45414182979314	0.053425709248223	1.22199353275034	-1.9262719407552E-8	1.36637131521936	1.00766242698423			1.22199353275034	0.907006337991294
1.37456109956847	0.0405103770194017	1.37456109956847	0.0118022315498771	1.37456109956847	0.0261641654909711	1.37456109956847	0.0214075937861409	1.37456109956847	0.0202330773709143	1.37456109956847	0.0212309667379726	1.37456109956847	0.0311872449768776	1.37456109956847	0.0138562677643261	1.46233161414226	0.0534208470678637	1.23076552848511	-1.89703286531268E-8	1.37456109956847	1.00766717871608			1.23076552848511	0.907006333605848
1.38275088391758	0.0404657954817626	1.38275088391758	0.0118017895705589	1.38275088391758	0.0261639493630901	1.38275088391758	0.0214099628140497	1.38275088391758	0.0202328597526979	1.38275088391758	0.0212310209488808	1.38275088391758	0.0311910387602729	1.38275088391758	0.0138591290677267	1.47052139849137	0.0534259174198563	1.23953752421987	-1.89764878948143E-8	1.38275088391758	1.00768460607224			1.23953752421987	0.907006306907125
1.3909406682667	0.0404133878172273	1.3909406682667	0.0117981255047528	1.3909406682667	0.0261750351859797	1.3909406682667	0.0214196534704089	1.3909406682667	0.0202407350921298	1.3909406682667	0.0212321829972871	1.3909406682667	0.0311888494615906	1.3909406682667	0.0138607919089634	1.47871118284049	0.0534335643155075	1.24830951995463	-1.7771314603158E-8	1.3909406682667	1.00768616728984			1.24830951995463	0.907006297786092
1.39913045261581	0.0404818788052259	1.39913045261581	0.0118102866177588	1.39913045261581	0.0261937588832983	1.39913045261581	0.0214244120263111	1.39913045261581	0.0202452172340944	1.39913045261581	0.0212329312805331	1.39913045261581	0.0311895588597613	1.39913045261581	0.0138674621890167	1.4869009671896	0.0534344572753183	1.25708151568939	-1.71471173324829E-8	1.39913045261581	1.00769171185631			1.25708151568939	0.907006271883737
1.40732023696493	0.0406624365306104	1.40732023696493	0.0118083113118554	1.40732023696493	0.0262044741758893	1.40732023696493	0.0214203998968515	1.40732023696493	0.0202426403228985	1.40732023696493	0.0212371291081368	1.40732023696493	0.0311966868930325	1.40732023696493	0.0138685099422928	1.49509075153871	0.0534345585029928	1.26585351142415	-1.68668999432832E-8	1.40732023696492	1.00768459401821			1.26585351142415	0.907006237568123
1.41551002131404	0.0405903194988739	1.41551002131404	0.0118090744120947	1.41551002131404	0.0261800072187574	1.41551002131404	0.0214156628453816	1.41551002131404	0.0202437836420027	1.41551002131404	0.021246844251087	1.41551002131404	0.0312182661994196	1.41551002131404	0.0138654803434928	1.50328053588783	0.0534366422945754	1.27462550715891	-1.74650301175995E-8	1.41551002131404	1.00767230312118			1.27462550715891	0.907006230174346
1.42369980566315	0.0412095859562846	1.42369980566315	0.0118440303001608	1.42369980566315	0.0262244660646432	1.42369980566315	0.0214287945043528	1.42369980566315	0.020248488757819	1.42369980566315	0.021252977172233	1.42369980566315	0.0312358102906934	1.42369980566315	0.0138700636878057	1.51147032023694	0.053433164978585	1.28339750289368	-1.83787425710002E-8	1.42369980566315	1.00767660642813			1.28339750289368	0.907006204598899
1.43188959001227	0.0427471300181162	1.43188959001227	0.0118726012386297	1.43188959001227	0.0267151749519993	1.43188959001227	0.0216161514983291	1.43188959001227	0.0202903998643214	1.43188959001227	0.0212812617509395	1.43188959001227	0.0312942218765732	1.43188959001227	0.0138954912236955	1.51966010458606	0.0534315786281794	1.29216949862844	-1.80447599975192E-8	1.43188959001227	1.00767244924754			1.29216949862844	0.907006194252238
1.44007937436138	0.0404980173351455	1.44007937436138	0.0118143616122252	1.44007937436138	0.0262333837985604	1.44007937436138	0.0214432361014883	1.44007937436138	0.0202631035814747	1.44007937436138	0.021264516753499	1.44007937436138	0.0312311602968509	1.44007937436138	0.013876103358181	1.52784988893517	0.0534336624197619	1.3009414943632	-1.78349089940463E-8	1.44007937436138	1.00767122159753			1.3009414943632	0.907006171587555
1.4482691587105	0.0405408599440244	1.4482691587105	0.0118086136572786	1.4482691587105	0.0262013940666884	1.4482691587105	0.0214346254364456	1.4482691587105	0.0202543298572599	1.4482691587105	0.0212493643143188	1.4482691587105	0.0312046878701685	1.4482691587105	0.0138680356337243	1.53603967328428	0.0534342586365026	1.30971349009796	-1.71240165776513E-8	1.44826915871049	1.00767272615898			1.30971349009796	0.907006142032069
1.45645894305961	0.0405277436066975	1.45645894305961	0.0118178343610199	1.45645894305961	0.0261854886665613	1.45645894305961	0.0214197136220842	1.45645894305961	0.0202423865040069	1.45645894305961	0.0212393433141103	1.45645894305961	0.0311888327319276	1.45645894305961	0.0138598898859443	1.5442294576334	0.0534343578646732	1.31848548583272	-1.69140575816127E-8	1.45645894305961	1.00767354940832			1.31848548583272	0.907006147872565
1.46464872740872	0.040399716517027	1.46464872740872	0.0117945506809573	1.46464872740872	0.0261605250427904	1.46464872740872	0.0214132979333647	1.46464872740872	0.020237680531275	1.46464872740872	0.0212337559141234	1.46464872740872	0.0311825714615518	1.46464872740872	0.0138578887556317	1.55241924198251	0.0534346559674646	1.32725748156748	-1.69583493048908E-8	1.46464872740872	1.0076768995095			1.32725748156748	0.907006137507891
1.47283851175784	0.0404203650214807	1.47283851175784	0.0117957524689219	1.47283851175784	0.02616484146507	1.47283851175784	0.0214169048506339	1.47283851175784	0.0202450838989577	1.47283851175784	0.0212387912449407	1.47283851175784	0.0311936450781363	1.47283851175784	0.0138617715445379	1.56060902633162	0.0534346546550983	1.33602947730225	-1.70404711368222E-8	1.47283851175783	1.00768328201631			1.33602947730225	0.907006153317628
1.48102829610695	0.0404393317169244	1.48102829610695	0.011802349096559	1.48102829610695	0.02617001244105	1.48102829610695	0.021421415401117	1.48102829610695	0.0202493743954218	1.48102829610695	0.0212415982798892	1.48102829610695	0.0311974983077557	1.48102829610695	0.0138580378472343	1.56879881068074	0.0534334639170511	1.34480147303701	-1.76117064657906E-8	1.48102829610695	1.00768986798112			1.34480147303701	0.907006141463458
1.48921808045607	0.0404416091891618	1.48921808045607	0.0118039682218527	1.48921808045607	0.0261772343123963	1.48921808045607	0.0214247651771805	1.48921808045607	0.0202500014453914	1.48921808045607	0.0212373063549937	1.48921808045607	0.0311958742584325	1.48921808045607	0.0138556620398347	1.57698859502985	0.0534254138730418	1.35357346877177	-1.80662669952134E-8	1.48921808045606	1.00768171693156			1.35357346877177	0.907006146116166
1.49740786480518	0.0412549464940389	1.49740786480518	0.0120747882486686	1.49740786480518	0.0268363769918913	1.49740786480518	0.0217182846399648	1.49740786480518	0.0204186003878437	1.49740786480518	0.0213699940294467	1.49740786480518	0.0313528624291279	1.49740786480518	0.0139023647786092	1.58517837937897	0.0534217483036993	1.36234546450653	-1.84284908882145E-8	1.49740786480518	1.00767661348994			1.36234546450653	0.9070061531277
1.50559764915429	0.0406579428797181	1.50559764915429	0.0118519305147605	1.50559764915429	0.0264667213404955	1.50559764915429	0.0215207982230974	1.50559764915429	0.0203012816538336	1.50559764915429	0.0212858056128813	1.50559764915429	0.0312599303468613	1.50559764915429	0.0138690068619595	1.59336816372808	0.053427403929844	1.37111746024129	-1.76644549093629E-8	1.50559764915429	1.00767519673895			1.37111746024129	0.907006141660063
1.51378743350341	0.0403624542924	1.51378743350341	0.0117834322989422	1.51378743350341	0.0261530923162332	1.51378743350341	0.0214108166201337	1.51378743350341	0.0202369013506043	1.51378743350341	0.0212285782313149	1.51378743350341	0.0311801944289449	1.51378743350341	0.0138510644808402	1.60155794807719	0.0534309818715161	1.37988945597605	-1.69389682145099E-8	1.5137874335034	1.00766641660371			1.37988945597605	0.90700614799229
1.52197721785252	0.0403629053145874	1.52197721785252	0.0117816382897107	1.52197721785252	0.0261545640445102	1.52197721785252	0.0214107419223074	1.52197721785252	0.0202342420243714	1.52197721785252	0.0212285032338474	1.52197721785252	0.0311785971654562	1.52197721785252	0.0138532303451393	1.60974773242631	0.053432966434928	1.38866145171082	-1.71021733559311E-8	1.52197721785252	1.00766235812966			1.38866145171082	0.907006146610691
1.53016700220163	0.0403715158500263	1.53016700220163	0.0117801630908283	1.53016700220163	0.0261627284334344	1.53016700220163	0.0214152128463211	1.53016700220163	0.0202372823514434	1.53016700220163	0.0212344012409164	1.53016700220163	0.031185983085397	1.53016700220163	0.0138583527301368	1.61793751677542	0.053429390060463	1.39743344744558	-1.71574054509837E-8	1.53016700220163	1.0076648746694			1.39743344744558	0.90700615258283
1.53835678655075	0.0404029111149702	1.53835678655075	0.0117948821500562	1.53835678655075	0.0261896121772737	1.53835678655075	0.0214315508856308	1.53835678655075	0.0202554972764918	1.53835678655075	0.0212441501346421	1.53835678655075	0.0311957730241935	1.53835678655075	0.0138604695835181	1.62612730112454	0.0534288948431728	1.40620544318034	-1.71067125777119E-8	1.53835678655074	1.00766770256607			1.40620544318034	0.907006146446487
1.54654657089986	0.0404013608127694	1.54654657089986	0.011793521115059	1.54654657089986	0.0261706830289227	1.54654657089986	0.0214171229106342	1.54654657089986	0.0202452989422598	1.54654657089986	0.0212370849095852	1.54654657089986	0.0311889387300445	1.54654657089986	0.0138543306280508	1.63431708547365	0.0534298870131201	1.4149774389151	-1.67692239312209E-8	1.54654657089986	1.00765828542267			1.4149774389151	0.907006128460005
1.55473635524898	0.040375742884271	1.55473635524898	0.0117872174375182	1.55473635524898	0.0261537941606723	1.55473635524898	0.0214131511390495	1.55473635524898	0.0202398390585591	1.55473635524898	0.0212310750351611	1.55473635524898	0.0311863621675095	1.55473635524898	0.0138538639490736	1.64250686982276	0.0534286950172743	1.42374943464986	-1.70621292043718E-8	1.55473635524897	1.00764324658406			1.42374943464986	0.907006117594936
1.56292613959809	0.040369150739609	1.56292613959809	0.011786943263267	1.56292613959809	0.0261587960040968	1.56292613959809	0.0214152952895818	1.56292613959809	0.0202415984932664	1.56292613959809	0.0212306914244747	1.56292613959809	0.031188891458073	1.56292613959809	0.0138549087040178	1.65069665417188	0.0534288934736155	1.43252143038462	-1.72079808095257E-8	1.56292613959809	1.00766028930139			1.43252143038462	0.907006093314821
1.5711159239472	0.0403642481408073	1.5711159239472	0.0117869966694748	1.5711159239472	0.0261562627720749	1.5711159239472	0.021412541263655	1.5711159239472	0.0202418689730915	1.5711159239472	0.0212317325328389	1.5711159239472	0.0311867962959575	1.5711159239472	0.0138513308245616	1.65888643852099	0.0534272050617299	1.44129342611939	-1.63448737805441E-8	1.5711159239472	1.00768403686801			1.44129342611939	0.907006078805147
1.57930570829632	0.0403787468786481	1.57930570829632	0.0117896974076651	1.57930570829632	0.0261595173373435	1.57930570829632	0.0214143048613762	1.57930570829632	0.0202392232120934	1.57930570829632	0.0212328849347359	1.57930570829632	0.0311900405860499	1.57930570829632	0.0138538093084708	1.66707622287011	0.0534285022834577	1.45006542185415	-1.56217526969309E-8	1.57930570829631	1.00769169189911			1.45006542185415	0.907006055539952
1.58749549264543	0.0404221702120054	1.58749549264543	0.011798822782461	1.58749549264543	0.0261769995349066	1.58749549264543	0.0214249717159722	1.58749549264543	0.0202413722957004	1.58749549264543	0.0212381665261249	1.58749549264543	0.0312004905294145	1.58749549264543	0.013861726369579	1.67526600721922	0.0534337613764994	1.45883741758891	-1.5136437514969E-8	1.58749549264543	1.00769245737623			1.45883741758891	0.90700602318195
1.59568527699455	0.0407885107422073	1.59568527699455	0.0118310983492767	1.59568527699455	0.0262040386378641	1.59568527699455	0.0214330852658311	1.59568527699455	0.0202504258639597	1.59568527699455	0.0212466136009666	1.59568527699455	0.031213968532111	1.59568527699455	0.0138676339155658	1.68345579156833	0.0534342563843809	1.46760941332367	-1.54707740320757E-8	1.59568527699454	1.00767749294915			1.46760941332367	0.907006007613473
1.60387506134366	0.0464804622479162	1.60387506134366	0.0124197907987966	1.60387506134366	0.0271635425075843	1.60387506134366	0.0216182723426385	1.60387506134366	0.0202879042007852	1.60387506134366	0.0212816741698832	1.60387506134366	0.0312800223588934	1.60387506134366	0.013892088309374	1.69164557591745	0.0534311803110924	1.47638140905843	-1.64190913638574E-8	1.60387506134366	1.00766066690545			1.47638140905843	0.907006004103265
1.61206484569277	0.0445749555671504	1.61206484569277	0.0120464183325934	1.61206484569277	0.0272733001063867	1.61206484569277	0.0216643785475047	1.61206484569277	0.0202977177438448	1.61206484569277	0.0212754810129951	1.61206484569277	0.0312762075153454	1.61206484569277	0.0138912224661665	1.69983536026656	0.0534304826690228	1.48515340479319	-1.66416457879714E-8	1.61206484569277	1.00764106803312			1.48515340479319	0.907006002573306
1.62025463004189	0.0404760481034108	1.62025463004189	0.0118139107460791	1.62025463004189	0.026212155660271	1.62025463004189	0.0214397692552358	1.62025463004189	0.0202577752132866	1.62025463004189	0.0212551757194356	1.62025463004189	0.0312193891716145	1.62025463004189	0.0138695460556111	1.70802514461567	0.0534283947405785	1.49392540052796	-1.6629573272027E-8	1.62025463004188	1.0076316790618			1.49392540052796	0.907005990838996
1.628444414391	0.0405760560863151	1.628444414391	0.0118206528271073	1.628444414391	0.0261989848606681	1.628444414391	0.0214277592547168	1.628444414391	0.020256372458453	1.628444414391	0.0212541561952733	1.628444414391	0.0312321481103031	1.628444414391	0.0138700757261495	1.71621492896479	0.0534264101771665	1.50269739626272	-1.6430305716092E-8	1.628444414391	1.0076327622953			1.50269739626272	0.907005979705808
1.63663419874012	0.046920407747836	1.63663419874012	0.0122278576552951	1.63663419874012	0.0267318567353912	1.63663419874012	0.0214610240897264	1.63663419874012	0.0202736365519427	1.63663419874012	0.0212897895559554	1.63663419874012	0.0313200703141335	1.63663419874012	0.0138941587226945	1.7244047133139	0.053425416007747	1.51146939199748	-1.53183277948302E-8	1.63663419874011	1.00762953458037			1.51146939199748	0.907005963023855
1.64482398308923	0.0442922024651869	1.64482398308923	0.0121418159857281	1.64482398308923	0.0265665079933672	1.64482398308923	0.0214345520125422	1.64482398308923	0.0202601428646667	1.64482398308923	0.0212638575609371	1.64482398308923	0.0312320961371331	1.64482398308923	0.0138716455718757	1.73259449766302	0.0534250212636871	1.52024138773224	-1.50886480943872E-8	1.64482398308922	1.00763667429102			1.52024138773224	0.907005967139357
1.65301376743834	0.0403662415616286	1.65301376743834	0.0117863089857698	1.65301376743834	0.0261563669363007	1.65301376743834	0.021412326689089	1.65301376743834	0.0202391271148277	1.65301376743834	0.0212344897241548	1.65301376743834	0.0311885943062711	1.65301376743834	0.0138511881050872	1.74078428201213	0.0534268069910955	1.529013383467	-1.60991143215279E-8	1.65301376743834	1.00764203885658			1.529013383467	0.907005991507659
1.66120355178746	0.0403650947852729	1.66120355178746	0.0117893336609054	1.66120355178746	0.0261542757187496	1.66120355178746	0.021410561619579	1.66120355178746	0.0202311985558594	1.66120355178746	0.0212333280673925	1.66120355178746	0.0311836347768379	1.66120355178746	0.013848818066778	1.74897406636124	0.053425316257108	1.53778537920177	-1.63731523781796E-8	1.66120355178745	1.00763858868131			1.53778537920177	0.907005991809415
1.66939333613657	0.0403884748515635	1.66939333613657	0.0117922536246974	1.66939333613657	0.0261625351426883	1.66939333613657	0.0214128283407607	1.66939333613657	0.0202308268719579	1.66939333613657	0.0212336164383094	1.66939333613657	0.0311851934017625	1.66939333613657	0.0138486620942553	1.75716385071036	0.0534246216599138	1.54655737493653	-1.61785257538776E-8	1.66939333613657	1.00763677609281			1.54655737493653	0.907005984653857
1.67758312048568	0.0403703281260863	1.67758312048568	0.0117875245351884	1.67758312048568	0.0261588558840945	1.67758312048568	0.0214136031738187	1.67758312048568	0.0202330327454918	1.67758312048568	0.0212377464506087	1.67758312048568	0.0311916350081591	1.67758312048568	0.0138519112850842	1.76535363505947	0.0534300853367003	1.55532937067129	-1.63358570519303E-8	1.67758312048568	1.00763875594603			1.55532937067129	0.90700598489409
1.6857729048348	0.040353205679373	1.6857729048348	0.0117849940200179	1.6857729048348	0.0261547752499003	1.6857729048348	0.021411010567703	1.6857729048348	0.0202342879426386	1.6857729048348	0.0212344837439866	1.6857729048348	0.0311839673236826	1.6857729048348	0.0138516796643669	1.77354341940859	0.0534290856595755	1.56410136640605	-1.61063863842623E-8	1.68577290483479	1.00765349488348			1.56410136640605	0.907005968995286
1.69396268918391	0.0403615344696766	1.69396268918391	0.011791322496029	1.69396268918391	0.0261612247327478	1.69396268918391	0.021417236580504	1.69396268918391	0.0202383150047877	1.69396268918391	0.0212323570634427	1.69396268918391	0.0311833320098396	1.69396268918391	0.0138503715439787	1.7817332037577	0.0534237273383633	1.57287336214081	-1.5675769396714E-8	1.69396268918391	1.00765550968922			1.57287336214081	0.907005962269654
1.70215247353303	0.0404181380388161	1.70215247353303	0.0118039154815272	1.70215247353303	0.0261945606292244	1.70215247353303	0.02143527923389	1.70215247353303	0.0202467861781824	1.70215247353303	0.0212439112852003	1.70215247353303	0.0312080903670277	1.70215247353303	0.0138564240679053	1.78992298810681	0.0534225328091106	1.58164535787557	-1.50077494047426E-8	1.70215247353302	1.00765165423203			1.58164535787557	0.907005959611508
1.71034225788214	0.0403977988482514	1.71034225788214	0.0117938573084979	1.71034225788214	0.0261833458818457	1.71034225788214	0.0214275272620592	1.71034225788214	0.0202417270216779	1.71034225788214	0.0212413796956368	1.71034225788214	0.0312035237872598	1.71034225788214	0.0138551576881218	1.79811277245593	0.0534196551921633	1.59041735361034	-1.47319520510821E-8	1.71034225788213	1.00764955277153			1.59041735361034	0.907005950647291
1.71853204223125	0.0403619281470134	1.71853204223125	0.0117793464660725	1.71853204223125	0.0261463553853615	1.71853204223125	0.02140588060585	1.71853204223125	0.0202314677711398	1.71853204223125	0.0212283731534011	1.71853204223125	0.0311834898675173	1.71853204223125	0.0138491811098739	1.80630255680504	0.0534248220185099	1.5991893493451	-1.54431716567186E-8	1.71853204223125	1.00764342036378			1.5991893493451	0.907005938640309
1.72672182658037	0.0403671593360499	1.72672182658037	0.0117796811486177	1.72672182658037	0.0261489994512906	1.72672182658037	0.0214065435513612	1.72672182658037	0.0202288270615209	1.72672182658037	0.0212285406020841	1.72672182658037	0.031183763920947	1.72672182658037	0.0138453866354338	1.81449234115416	0.053430876555415	1.60796134507986	-1.50589316060042E-8	1.72672182658036	1.00764359994308			1.60796134507986	0.907005914047834
1.73491161092948	0.0403743850014965	1.73491161092948	0.0117844537574632	1.73491161092948	0.0261537621370349	1.73491161092948	0.0214101555395354	1.73491161092948	0.0202291977495173	1.73491161092948	0.0212317131045754	1.73491161092948	0.0311842918969588	1.73491161092948	0.0138466409488937	1.82268212550327	0.0534272051131029	1.61673334081462	-1.49438732852884E-8	1.73491161092948	1.00763601014148			1.61673334081462	0.907005904499339
1.7431013952786	0.0403744929968807	1.7431013952786	0.0117857758715749	1.7431013952786	0.0261505192276609	1.7431013952786	0.0214048757524725	1.7431013952786	0.0202334906175182	1.7431013952786	0.0212277524546961	1.7431013952786	0.0311846781015745	1.7431013952786	0.0138508774184947	1.83087190985238	0.0534313800905217	1.62550533654938	-1.5424289641758E-8	1.74310139527859	1.00763719329225			1.62550533654938	0.907005886364824
1.75129117962771	0.040369648412376	1.75129117962771	0.0117872357154615	1.75129117962771	0.026154497026986	1.75129117962771	0.0214073207819598	1.75129117962771	0.0202354951112205	1.75129117962771	0.0212282228141648	1.75129117962771	0.0311862221092019	1.75129117962771	0.0138505229135596	1.8390616942015	0.0534356431109478	1.63427733228414	-1.50965501305139E-8	1.7512911796277	1.00763477017773			1.63427733228414	0.907005875742128
1.75948096397682	0.0403734806364511	1.75948096397682	0.0117834951110163	1.75948096397682	0.0261593772696964	1.75948096397682	0.0214114883393765	1.75948096397682	0.0202378507142617	1.75948096397682	0.021235521953693	1.75948096397682	0.0311867605417547	1.75948096397682	0.013849254133222	1.84725147855061	0.053431177500565	1.64304932801891	-1.42952880959902E-8	1.75948096397682	1.00762800584988			1.64304932801891	0.907005848666862
1.76767074832594	0.0403750631056811	1.76767074832594	0.0117804849737496	1.76767074832594	0.0261567129028108	1.76767074832594	0.0214083250690097	1.76767074832594	0.020238535318916	1.76767074832594	0.0212316981877186	1.76767074832594	0.0311855937421851	1.76767074832594	0.0138472926169507	1.85544126289972	0.0534248222386315	1.65182132375367	-1.39647389854423E-8	1.76767074832593	1.00763363308078			1.65182132375367	0.907005846789007
1.77586053267505	0.0403664849081705	1.77586053267505	0.011781158720633	1.77586053267505	0.02615504124428	1.77586053267505	0.0214088456770598	1.77586053267505	0.0202376807260974	1.77586053267505	0.0212320537275554	1.77586053267505	0.0311901376769728	1.77586053267505	0.0138488480962119	1.86363104724884	0.0534270052583846	1.66059331948843	-1.43555633315585E-8	1.77586053267504	1.00763663001067			1.66059331948843	0.907005839389992
1.78405031702417	0.0403639293968774	1.78405031702417	0.0117838113718442	1.78405031702417	0.0261514318329261	1.78405031702417	0.0214076535240707	1.78405031702417	0.0202375832980967	1.78405031702417	0.0212321224984099	1.78405031702417	0.0311890593948568	1.78405031702417	0.013850620609996	1.87182083159795	0.0534304829329745	1.66936531522319	-1.4817242395769E-8	1.78405031702416	1.00762992767955			1.66936531522319	0.907005831215017
1.79224010137328	0.0403644041008306	1.79224010137328	0.0117877583061107	1.79224010137328	0.0261538970008897	1.79224010137328	0.0214093489319032	1.79224010137328	0.0202307508559506	1.79224010137328	0.0212252928245062	1.79224010137328	0.0311805751689265	1.79224010137328	0.0138511605111731	1.88001061594707	0.0534299886126843	1.67813731095795	-1.55328174493138E-8	1.79224010137327	1.00762908699314			1.67813731095795	0.907005850993421
1.80042988572239	0.0403580271613739	1.80042988572239	0.011780833878749	1.80042988572239	0.0261525763878082	1.80042988572239	0.0214070395995224	1.80042988572239	0.0202249802180902	1.80042988572239	0.0212218847937942	1.80042988572239	0.0311757376028592	1.80042988572239	0.0138465990162398	1.88820040029618	0.0534316753167959	1.68690930669271	-1.46403957642448E-8	1.80042988572239	1.0076384167313			1.68690930669271	0.907005820251389
1.80861967007151	0.0403525901558366	1.80861967007151	0.0117777987400903	1.80861967007151	0.0261499055482884	1.80861967007151	0.021405202180261	1.80861967007151	0.0202306852576822	1.80861967007151	0.0212253311618671	1.80861967007151	0.0311746652096407	1.80861967007151	0.0138493911610466	1.89639018464529	0.0534297847337911	1.69568130242748	-1.37479436820872E-8	1.8086196700715	1.00763734812239			1.69568130242748	0.907005804790068
1.81680945442062	0.0403468282540665	1.81680945442062	0.0117809332756227	1.81680945442062	0.0261454047191152	1.81680945442062	0.0214047667950069	1.81680945442062	0.0202349754337578	1.81680945442062	0.0212272586376584	1.81680945442062	0.031179726860195	1.81680945442062	0.013849613697962	1.90457996899441	0.0534262125196496	1.70445329816224	-1.38115812364733E-8	1.81680945442061	1.00763042988422			1.70445329816224	0.90700578612288
1.82499923876973	0.0403469952368382	1.82499923876973	0.0117807530423445	1.82499923876973	0.0261439381700015	1.82499923876973	0.0214048474590357	1.82499923876973	0.0202313193490243	1.82499923876973	0.0212245912332171	1.82499923876973	0.0311794671238313	1.82499923876973	0.0138446448208528	1.91276975334352	0.053425217757599	1.713225293897	-1.3383774972229E-8	1.82499923876973	1.00762662759665			1.713225293897	0.907005780042656
1.83318902311885	0.040355160115721	1.83318902311885	0.0117787641418962	1.83318902311885	0.0261457307105922	1.83318902311885	0.0214031221435158	1.83318902311885	0.0202324561172942	1.83318902311885	0.0212273748839058	1.83318902311885	0.0311790507596654	1.83318902311885	0.0138479876788064	1.92095953769264	0.0534258159556084	1.72199728963176	-1.37052788602195E-8	1.83318902311884	1.00761757727977			1.72199728963176	0.907005777899997
1.84137880746796	0.0403722182860524	1.84137880746796	0.0117835677360613	1.84137880746796	0.0261541889485186	1.84137880746796	0.0214083290680759	1.84137880746796	0.0202382652320674	1.84137880746796	0.0212315923486241	1.84137880746796	0.0311851558681254	1.84137880746796	0.013852300728224	1.92914932204175	0.0534278005190203	1.73076928536652	-1.41485439276581E-8	1.84137880746796	1.00760422462105			1.73076928536652	0.907005770862518
1.84956859181708	0.040409485427848	1.84956859181708	0.0117954614151708	1.84956859181708	0.0261627166077782	1.84956859181708	0.0214179517088333	1.84956859181708	0.0202344103521325	1.84956859181708	0.0212294438866668	1.84956859181708	0.0311904886092446	1.84956859181708	0.0138536209343088	1.93733910639086	0.0534300858479713	1.73954128110128	-1.40590986555921E-8	1.84956859181707	1.00760269885788			1.73954128110128	0.907005754030784
1.85775837616619	0.0405226962083667	1.85775837616619	0.0118113296417875	1.85775837616619	0.0261679089894942	1.85775837616619	0.0214146317597323	1.85775837616619	0.0202339491188518	1.85775837616619	0.0212305751683429	1.85775837616619	0.0311918839999884	1.85775837616619	0.0138562987262829	1.94552889073998	0.0534301850761419	1.74831327683605	-1.413066623254E-8	1.85775837616618	1.00761438332711			1.74831327683605	0.90700573301538
1.8659481605153	0.0404487870074193	1.8659481605153	0.0118082678314619	1.8659481605153	0.0261869740604454	1.8659481605153	0.0214181180824182	1.8659481605153	0.0202411757204353	1.8659481605153	0.0212396185852002	1.8659481605153	0.0311922433926147	1.8659481605153	0.0138563117703669	1.95371867508909	0.0534279002547028	1.75708527257081	-1.36851621789905E-8	1.8659481605153	1.00762545678303			1.75708527257081	0.907005728139825
1.87413794486442	0.0404270958502494	1.87413794486442	0.011808971216113	1.87413794486442	0.0261959882564374	1.87413794486442	0.0214297334363021	1.87413794486442	0.0202464671514039	1.87413794486442	0.0212425395469239	1.87413794486442	0.031195454897204	1.87413794486442	0.0138533476378097	1.96190845943821	0.0534287951252058	1.76585726830557	-1.29193697128509E-8	1.87413794486441	1.00764327874231			1.76585726830557	0.907005707846372
1.88232772921353	0.0403792960770639	1.88232772921353	0.0117889941268397	1.88232772921353	0.0261702048900508	1.88232772921353	0.0214228103076911	1.88232772921353	0.0202421297126742	1.88232772921353	0.0212324297383448	1.88232772921353	0.0311930679679932	1.88232772921353	0.0138491912399144	1.97009824378732	0.0534296881787411	1.77462926404033	-1.25338057576329E-8	1.88232772921352	1.00763925637129			1.77462926404033	0.907005689091614
1.89051751356265	0.0403680059660162	1.89051751356265	0.0117846968300123	1.89051751356265	0.0261511517435109	1.89051751356265	0.0214111880443596	1.89051751356265	0.0202341952431686	1.89051751356265	0.0212265343432352	1.89051751356265	0.0311835323100658	1.89051751356265	0.0138499546322342	1.97828802813643	0.053428994844586	1.78340125977509	-1.25453024538565E-8	1.89051751356264	1.00762275151141			1.78340125977509	0.907005681511244
1.89870729791176	0.0404035758345798	1.89870729791176	0.011792923490689	1.89870729791176	0.0261562220173189	1.89870729791176	0.0214105230938343	1.89870729791176	0.020234070906498	1.89870729791176	0.0212353206630782	1.89870729791176	0.0311829382797499	1.89870729791176	0.0138522368669619	1.98647781248555	0.0534323710077882	1.79217325550985	-1.26213006806304E-8	1.89870729791175	1.00762847125838			1.79217325550985	0.907005659672144
1.90689708226087	0.0404301915337479	1.90689708226087	0.0118032604049169	1.90689708226087	0.0261733815298213	1.90689708226087	0.0214213001728348	1.90689708226087	0.0202394610703668	1.90689708226087	0.0212414242761941	1.90689708226087	0.0311936052359872	1.90689708226087	0.0138558670604336	1.99466759683466	0.0534324701004664	1.80094525124462	-1.23895557908155E-8	1.90689708226087	1.00762586500456			1.80094525124462	0.90700563327832
1.91508686660999	0.040545768574288	1.91508686660999	0.0118435840088408	1.91508686660999	0.0262677264956508	1.91508686660999	0.0214474698987916	1.91508686660999	0.0202475463309072	1.91508686660999	0.0212401610872388	1.91508686660999	0.0311979544220049	1.91508686660999	0.0138615919597985	2.00285738118377	0.0534313792313539	1.80971724697938	-1.28730800035527E-8	1.91508686660998	1.00762961362724			1.80971724697938	0.907005625960548
1.9232766509591	0.040589163861436	1.9232766509591	0.011839073353499	1.9232766509591	0.0262573853427314	1.9232766509591	0.0214231730949524	1.9232766509591	0.0202401199564396	1.9232766509591	0.0212366907928052	1.9232766509591	0.0311928866191932	1.9232766509591	0.0138616963918118	2.01104716553289	0.0534334630229365	1.81848924271414	-1.3170281245251E-8	1.92327665095909	1.00763363602763			1.81848924271414	0.907005605479473
1.93146643530822	0.0403961705856164	1.93146643530822	0.0117920485747225	1.93146643530822	0.026166861354279	1.93146643530822	0.0214111543822671	1.93146643530822	0.0202339905579902	1.93146643530822	0.0212332061435181	1.93146643530822	0.0311910687751003	1.93146643530822	0.0138567694028209	2.019236949882	0.0534340582312145	1.8272612384489	-1.24235587621292E-8	1.93146643530821	1.00762485749532			1.8272612384489	0.907005590548223
1.93965621965733	0.0403557171482617	1.93965621965733	0.0117855669800629	1.93965621965733	0.0261541216413693	1.93965621965733	0.0214116034523669	1.93965621965733	0.0202310929484382	1.93965621965733	0.0212317365148413	1.93965621965733	0.0311867426642099	1.93965621965733	0.0138559527075794	2.02742673423112	0.0534303810283284	1.83603323418366	-1.18856090424441E-8	1.93965621965732	1.00762020436821			1.83603323418366	0.907005577374444
1.94784600400644	0.0403480556079929	1.94784600400644	0.0117842252890527	1.94784600400644	0.026152587219573	1.94784600400644	0.0214049677858277	1.94784600400644	0.0202317680597665	1.94784600400644	0.0212302116433936	1.94784600400644	0.0311813519058415	1.94784600400644	0.0138535629299968	2.03561651858023	0.0534280987804047	1.84480522991842	-1.1521562860981E-8	1.94784600400643	1.00761538036255			1.84480522991842	0.907005562501875
1.95603578835556	0.040358533356215	1.95603578835556	0.0117813668980163	1.95603578835556	0.0261521486160142	1.95603578835556	0.0214007916078102	1.95603578835556	0.0202338041388116	1.95603578835556	0.0212292210854144	1.95603578835556	0.0311787163972411	1.95603578835556	0.0138483365724693	2.04380630292934	0.0534284956887136	1.85357722565319	-1.14832956711493E-8	1.95603578835555	1.00760692222689			1.85357722565319	0.907005548513456
1.96422557270467	0.040395114976854	1.96422557270467	0.0117863239243698	1.96422557270467	0.0261575591920334	1.96422557270467	0.0214105936610667	1.96422557270467	0.0202368460769828	1.96422557270467	0.0212317144784212	1.96422557270467	0.03118990171304	1.96422557270467	0.0138508228053211	2.05199608727846	0.0534279003196901	1.86234922138795	-1.13849071788756E-8	1.96422557270466	1.00759975122235			1.86234922138795	0.907005526527428
1.97241535705378	0.0413549244386589	1.97241535705378	0.0118489862781718	1.97241535705378	0.0262561402717256	1.97241535705378	0.0214494303365071	1.97241535705378	0.0202598900611651	1.97241535705378	0.021260754316378	1.97241535705378	0.031238027688958	1.97241535705378	0.0138623723120768	2.06018587162757	0.053430881980337	1.87112121712271	-1.10220539064903E-8	1.97241535705378	1.00759950845181			1.87112121712271	0.907005509703877
1.9806051414029	0.0408087195026297	1.9806051414029	0.0118446735085389	1.9806051414029	0.0262455040066191	1.9806051414029	0.0214464471295653	1.9806051414029	0.0202587338387069	1.9806051414029	0.0212579404962108	1.9806051414029	0.0312199561419185	1.9806051414029	0.0138664576179893	2.06837565597669	0.0534353512132444	1.87989321285747	-1.06904198303607E-8	1.98060514140289	1.00759719049709			1.87989321285747	0.90700546518307
1.98879492575201	0.0403972719944511	1.98879492575201	0.0117933566854229	1.98879492575201	0.0261692484322121	1.98879492575201	0.0214194795938212	1.98879492575201	0.0202406676210923	1.98879492575201	0.0212346545589503	1.98879492575201	0.0311928848107389	1.98879492575201	0.0138527834855658	2.0765654403258	0.0534351527569032	1.88866520859223	-1.01029866356434E-8	1.988794925752	1.00759274200943			1.88866520859223	0.907005422004508
1.99698471010113	0.0404569636786024	1.99698471010113	0.0117957358790082	1.99698471010113	0.026172179594722	1.99698471010113	0.0214175994008701	1.99698471010113	0.020234733410745	1.99698471010113	0.0212326781415656	1.99698471010113	0.0311936921348002	1.99698471010113	0.0138517730248883	2.08475522467491	0.0534338582974895	1.89743720432699	-9.39711257074054E-9	1.99698471010112	1.00759174604816			1.89743720432699	0.907005378680068
2.00517449445024	0.0407738374409123	2.00517449445024	0.0118807100678915	2.00517449445024	0.0264826395624679	2.00517449445024	0.0215194279221508	2.00517449445024	0.0202790687153374	2.00517449445024	0.0212696853761835	2.00517449445024	0.0312541124099535	2.00517449445024	0.0138696460500638	2.09294500902403	0.0534293821095177	1.90620920006176	-8.94817190736902E-9	2.00517449445023	1.00758439132193			1.90620920006176	0.907005337829224
2.01336427879935	0.0406139496213441	2.01336427879935	0.0118571229724019	2.01336427879935	0.0264535125709033	2.01336427879935	0.0215152246969792	2.01336427879935	0.0202894339360323	2.01336427879935	0.0212693369930122	2.01336427879935	0.0312454581760865	2.01336427879935	0.0138703493769859	2.10113479337314	0.0534236279193676	1.91498119579652	-8.96455948570894E-9	2.01336427879934	1.00758532543292			1.91498119579652	0.907005305632683
2.02155406314847	0.0403923882841299	2.02155406314847	0.0117996219730512	2.02155406314847	0.0261879471576513	2.02155406314847	0.021431415245971	2.02155406314847	0.0202519998691683	2.02155406314847	0.0212348813422371	2.02155406314847	0.0311896492861128	2.02155406314847	0.0138552061815784	2.10932457772226	0.053423730033267	1.92375319153128	-8.6873927983884E-9	2.02155406314846	1.00760039360683			1.92375319153128	0.90700525713952
2.02974384749758	0.0403844740083421	2.02974384749758	0.0117921482457175	2.02974384749758	0.0261732743729774	2.02974384749758	0.0214169074707863	2.02974384749758	0.0202388109573521	2.02974384749758	0.0212305944640405	2.02974384749758	0.0311830541375366	2.02974384749758	0.0138495457704507	2.11751436207137	0.0534266076502143	1.93252518726604	-8.21726785425252E-9	2.02974384749757	1.00760276950973			1.93252518726604	0.907005214511867
2.0379336318467	0.0403586323962924	2.0379336318467	0.0117834743182147	2.0379336318467	0.0261538936159973	2.0379336318467	0.0214039592096551	2.0379336318467	0.0202314720323133	2.0379336318467	0.0212240297275948	2.0379336318467	0.0311752417909144	2.0379336318467	0.013846213264154	2.12570414642048	0.0534301864388276	1.9412971830008	-7.79955267185273E-9	2.03793363184669	1.00759892910341			1.9412971830008	0.907005165023983
2.04612341619581	0.0403686307044899	2.04612341619581	0.0117852444749747	2.04612341619581	0.0261540349879021	2.04612341619581	0.0214107525781901	2.04612341619581	0.020236281437915	2.04612341619581	0.0212282371468173	2.04612341619581	0.0311819923875773	2.04612341619581	0.0138488762618152	2.1338939307696	0.0534327685373209	1.95006917873556	-7.79790165043943E-9	2.0461234161958	1.00759569910557			1.95006917873556	0.907005132595427
2.05431320054492	0.0403693693892934	2.05431320054492	0.0117834062455903	2.05431320054492	0.0261563421238248	2.05431320054492	0.0214154873660218	2.05431320054492	0.0202387107990499	2.05431320054492	0.0212320933130539	2.05431320054492	0.031187970302739	2.05431320054492	0.0138553304060094	2.14208371511871	0.0534329669705051	1.95884117447033	-8.12511794425265E-9	2.05431320054491	1.00759603899278			1.95884117447033	0.907005109535672
2.06250298489404	0.0403852964236927	2.06250298489404	0.0117890168808933	2.06250298489404	0.0261617662877887	2.06250298489404	0.0214161809807901	2.06250298489404	0.0202372606613631	2.06250298489404	0.0212363074669244	2.06250298489404	0.0311928878035698	2.06250298489404	0.0138515158454964	2.15027349946782	0.0534326721572643	1.96761317020509	-8.67133589628435E-9	2.06250298489403	1.00760667472308			1.96761317020509	0.907005110832275
2.07069276924315	0.0404379077671284	2.07069276924315	0.0118128174462105	2.07069276924315	0.026190520713901	2.07069276924315	0.0214359207126807	2.07069276924315	0.0202567799108285	2.07069276924315	0.0212550030263898	2.07069276924315	0.0312185678692464	2.07069276924315	0.0138589971521187	2.15846328381694	0.0534365420559175	1.97638516593985	-8.89232537964116E-9	2.07069276924314	1.00760673249852			1.97638516593985	0.907005106084629
2.07888255359226	0.0404244525910268	2.07888255359226	0.011821790291385	2.07888255359226	0.0261984031715022	2.07888255359226	0.0214297724501088	2.07888255359226	0.0202564630964277	2.07888255359226	0.0212481931682396	2.07888255359226	0.0312096740597209	2.07888255359226	0.0138569139392173	2.16665306816605	0.0534352507008847	1.98515716167461	-8.84597219731405E-9	2.07888255359226	1.00760881081127			1.98515716167461	0.907005106710831
2.08707233794138	0.0403700083289676	2.08707233794138	0.0117898318542381	2.08707233794138	0.0261655855257854	2.08707233794138	0.0214122411646085	2.08707233794138	0.0202393110424326	2.08707233794138	0.0212284608548956	2.08707233794138	0.031185054636835	2.08707233794138	0.0138474649289199	2.17484285251517	0.0534315764031955	1.99392915740937	-9.60884277620286E-9	2.08707233794137	1.00761710661117			1.99392915740937	0.907005133571058
2.09526212229049	0.0403528961092585	2.09526212229049	0.0117801699585325	2.09526212229049	0.0261662660199224	2.09526212229049	0.0214125331713755	2.09526212229049	0.0202352609669244	2.09526212229049	0.0212279284470241	2.09526212229049	0.0311860139305416	2.09526212229049	0.0138495092763118	2.18303263686428	0.0534318740877073	2.00270115314413	-9.70167565019424E-9	2.09526212229048	1.00760313287451			2.00270115314413	0.907005150345713
2.10345190663961	0.0403652712373905	2.10345190663961	0.0117855409508907	2.10345190663961	0.0261657797660007	2.10345190663961	0.0214088096882271	2.10345190663961	0.0202331358756949	2.10345190663961	0.0212330073492513	2.10345190663961	0.0311900831121302	2.10345190663961	0.0138491559413985	2.19122242121339	0.0534334629771836	2.0114731488789	-9.17735482582163E-9	2.1034519066396	1.00758672307626			2.0114731488789	0.907005173342232
2.11164169098872	0.0403860154922137	2.11164169098872	0.0117870166820474	2.11164169098872	0.0261669160971626	2.11164169098872	0.0214105536868759	2.11164169098872	0.0202364192940398	2.11164169098872	0.0212333227412156	2.11164169098872	0.0311880838510056	2.11164169098872	0.0138512347420671	2.19941220556251	0.0534323714673071	2.02024514461366	-8.74804094645947E-9	2.11164169098871	1.00759357635739			2.02024514461366	0.907005177593818
2.11983147533783	0.0404024924580519	2.11983147533783	0.0117922105377701	2.11983147533783	0.0261775264298457	2.11983147533783	0.0214219281076854	2.11983147533783	0.020243886552822	2.11983147533783	0.0212361137773263	2.11983147533783	0.0311947431661544	2.11983147533783	0.0138531333836637	2.20760198991162	0.0534308808834879	2.02901714034842	-8.45452723694441E-9	2.11983147533782	1.00760171520134			2.02901714034842	0.907005182962796
2.12802125968695	0.040375190467362	2.12802125968695	0.0117876584544294	2.12802125968695	0.0261627509525448	2.12802125968695	0.0214173763588885	2.12802125968695	0.0202418692898428	2.12802125968695	0.0212348125935239	2.12802125968695	0.0311906431034375	2.12802125968695	0.0138556719343355	2.21579177426074	0.053432069441967	2.03778913608318	-8.07666675047213E-9	2.12802125968694	1.00760454488481			2.03778913608318	0.907005163672483
2.13621104403606	0.0403708957935262	2.13621104403606	0.0117892106549395	2.13621104403606	0.0261578354576261	2.13621104403606	0.0214098726962186	2.13621104403606	0.0202395846374132	2.13621104403606	0.0212325290839341	2.13621104403606	0.0311849091275562	2.13621104403606	0.0138501927625226	2.22398155860985	0.0534287949123373	2.04656113181794	-7.56385771392611E-9	2.13621104403605	1.00760766460283			2.04656113181794	0.907005147119681
2.14440082838518	0.0403844221867158	2.14440082838518	0.0117914611790256	2.14440082838518	0.0261620117742181	2.14440082838518	0.021413057539421	2.14440082838518	0.0202388593032526	2.14440082838518	0.0212304310889466	2.14440082838518	0.0311845148468534	2.14440082838518	0.0138462288835539	2.23217134295896	0.0534262115631587	2.0553331275527	-7.7648252155129E-9	2.14440082838517	1.00760186991616			2.0553331275527	0.907005130893174
2.15259061273429	0.0403957657740594	2.15259061273429	0.0117887821849832	2.15259061273429	0.0261706469561235	2.15259061273429	0.0214178325552754	2.15259061273429	0.0202343479580047	2.15259061273429	0.0212314819538079	2.15259061273429	0.0311895910117522	2.15259061273429	0.0138523958543397	2.24036112730808	0.0534271034670407	2.06410512328747	-7.69582765509055E-9	2.15259061273428	1.0075954647577			2.06410512328747	0.907005089169857
2.1607803970834	0.0404674905563345	2.1607803970834	0.0118057273737274	2.1607803970834	0.0261845104918442	2.1607803970834	0.0214213536993629	2.1607803970834	0.0202422098487187	2.1607803970834	0.0212459919552515	2.1607803970834	0.0312170219831045	2.1607803970834	0.0138650375440958	2.24855091165719	0.0534258137218949	2.07287711902223	-7.06914614697949E-9	2.16078039708339	1.0075936087729			2.07287711902223	0.907005054313402
2.16897018143252	0.0441053174877394	2.16897018143252	0.0120010418741218	2.16897018143252	0.0263331772607453	2.16897018143252	0.0214569322011332	2.16897018143252	0.0202789106237654	2.16897018143252	0.0212802719359216	2.16897018143252	0.0313282084408394	2.16897018143252	0.0138998808387846	2.2567406960063	0.0534265113381982	2.08164911475699	-6.37693487934209E-9	2.16897018143251	1.00759135912463			2.08164911475699	0.907005008108458
2.17715996578163	0.0490869703470441	2.17715996578163	0.0122706332405283	2.17715996578163	0.026676019880699	2.17715996578163	0.0215129295066731	2.17715996578163	0.0202975410531884	2.17715996578163	0.0212992321708377	2.17715996578163	0.0314111327677929	2.17715996578163	0.0139294459112752	2.26493048035542	0.0534289920424631	2.09042111049175	-5.84987990038629E-9	2.17715996578162	1.00759004479872			2.09042111049175	0.907004970616363
2.18534975013074	0.0404725369968084	2.18534975013074	0.0118136865012777	2.18534975013074	0.0262079351380674	2.18534975013074	0.0214292811596085	2.18534975013074	0.0202504662467665	2.18534975013074	0.0212425870541439	2.18534975013074	0.0312002990630018	2.18534975013074	0.013863332029504	2.27312026470453	0.0534296870597588	2.09919310622651	-5.93541291609448E-9	2.18534975013073	1.0075839436586			2.09919310622651	0.90700493556422
2.19353953447986	0.0404247003622406	2.19353953447986	0.011803704513892	2.19353953447986	0.0261769896055859	2.19353953447986	0.0214183113388771	2.19353953447986	0.0202387891111592	2.19353953447986	0.0212354182755589	2.19353953447986	0.0311910304657695	2.19353953447986	0.0138526460556842	2.28131004905365	0.0534267103687767	2.10796510196128	-5.97858534208691E-9	2.19353953447985	1.00758838323982			2.10796510196128	0.907004908594998
2.20172931882897	0.0403693453258967	2.20172931882897	0.0117888071366454	2.20172931882897	0.0261631843968407	2.20172931882897	0.0214114322381807	2.20172931882897	0.0202373507320933	2.20172931882897	0.0212335947635525	2.20172931882897	0.031187608624677	2.20172931882897	0.0138480235577213	2.28949983340276	0.0534287941603592	2.11673709769604	-5.51539838669214E-9	2.20172931882896	1.00758997199368			2.11673709769604	0.907004876036261
2.20991910317809	0.0403666241415683	2.20991910317809	0.0117867018941092	2.20991910317809	0.0261680549011185	2.20991910317809	0.0214101288383862	2.20991910317809	0.0202397220028753	2.20991910317809	0.0212370226570259	2.20991910317809	0.0311864978517253	2.20991910317809	0.0138538410717308	2.29768961775187	0.0534306767119947	2.1255090934308	-4.78758423400543E-9	2.20991910317808	1.00758541793172			2.1255090934308	0.907004826925777
2.2181088875272	0.0403857802233012	2.2181088875272	0.0117918609157203	2.2181088875272	0.0261709531184048	2.2181088875272	0.0214169861269542	2.2181088875272	0.0202360292874461	2.2181088875272	0.0212439349907657	2.2181088875272	0.0311893383947754	2.2181088875272	0.0138502067725053	2.30587940210099	0.0534239291963941	2.13428108916556	-5.02645712507061E-9	2.21810888752719	1.00758695613093			2.13428108916556	0.907004803436863
2.22629867187631	0.0403982859851453	2.22629867187631	0.011791244407446	2.22629867187631	0.0261742266329812	2.22629867187631	0.0214242276673081	2.22629867187631	0.0202420011044647	2.22629867187631	0.0212496870512384	2.22629867187631	0.0311934298799663	2.22629867187631	0.0138490357788972	2.3140691864501	0.053426807500374	2.14305308490032	-5.02253114027622E-9	2.2262986718763	1.00759218672169			2.14305308490032	0.907004768530129
2.23448845622543	0.0404023841869689	2.23448845622543	0.0117931900640881	2.23448845622543	0.0261833896695437	2.23448845622543	0.0214298571869395	2.23448845622543	0.0202455423503943	2.23448845622543	0.02124172991728	2.23448845622543	0.0311987365377982	2.23448845622543	0.0138588950698361	2.32225897079922	0.0534278950354619	2.15182508063508	-4.23403954786479E-9	2.23448845622542	1.00759910897593			2.15182508063508	0.907004741719704
2.24267824057454	0.0403799864952806	2.24267824057454	0.0117979613174893	2.24267824057454	0.026182049745354	2.24267824057454	0.0214219818991135	2.24267824057454	0.0202407452842364	2.24267824057454	0.0212331953665595	2.24267824057454	0.0311857978685572	2.24267824057454	0.0138550373197207	2.33044875514833	0.0534233305396144	2.16059707636985	-3.90423779752316E-9	2.24267824057453	1.00759020475884			2.16059707636985	0.907004713342465
2.25086802492366	0.0403902084612941	2.25086802492366	0.0117970611673203	2.25086802492366	0.0261683488662076	2.25086802492366	0.021417265620678	2.25086802492366	0.0202394988974994	2.25086802492366	0.0212306813698189	2.25086802492366	0.0311825581232915	2.25086802492366	0.0138485766850326	2.33863853949744	0.0534252189865083	2.16936907210461	-4.1094820820167E-9	2.25086802492365	1.00757894069232			2.16936907210461	0.907004691475954
2.25905780927277	0.040403578939975	2.25905780927277	0.0117977109608112	2.25905780927277	0.026153823486041	2.25905780927277	0.0214167599798084	2.25905780927277	0.0202406925312867	2.25905780927277	0.0212321553636085	2.25905780927277	0.0311963869807998	2.25905780927277	0.0138515404862873	2.34682832384656	0.0534275029099502	2.17814106783937	-3.79573297819564E-9	2.25905780927276	1.00757162143219			2.17814106783937	0.907004652539673
2.26724759362188	0.0404268674722213	2.26724759362188	0.0117955809976807	2.26724759362188	0.026158080157899	2.26724759362188	0.0214180991710925	2.26724759362188	0.0202378543137977	2.26724759362188	0.0212335491197936	2.26724759362188	0.031190207011698	2.26724759362188	0.0138535306148176	2.35501810819567	0.05342770133136	2.18691306357413	-3.23879245032577E-9	2.26724759362187	1.00757211337809			2.18691306357413	0.907004626481692
2.275437377971	0.0404860261021545	2.275437377971	0.0118052054981739	2.275437377971	0.0261675671424047	2.275437377971	0.0214210962708	2.275437377971	0.0202365626024962	2.275437377971	0.0212353896219819	2.275437377971	0.0311855706105331	2.275437377971	0.0138493112591268	2.36320789254479	0.0534276987494367	2.19568505930889	-3.40802707264859E-9	2.27543737797099	1.00757757691566			2.19568505930889	0.907004611550986
2.28362716232011	0.0404022306617184	2.28362716232011	0.011788156091636	2.28362716232011	0.0261611605428192	2.28362716232011	0.0214219490729036	2.28362716232011	0.0202409337373211	2.28362716232011	0.0212350337283479	2.28362716232011	0.0311876202961074	2.28362716232011	0.0138490743760466	2.3713976768939	0.0534250195888306	2.20445705504365	-3.51457624068495E-9	2.2836271623201	1.00758315921592			2.20445705504365	0.907004582166488
2.29181694666923	0.0403948119256355	2.29181694666923	0.0117880801698624	2.29181694666923	0.0261652996445372	2.29181694666923	0.0214223537399658	2.29181694666923	0.0202452991745094	2.29181694666923	0.0212353829025931	2.29181694666923	0.031192738113703	2.29181694666923	0.013851581297776	2.37958746124301	0.0534251205362584	2.21322905077842	-3.13946799671292E-9	2.29181694666921	1.00759483096731			2.21322905077842	0.907004557115781
2.30000673101834	0.0405111850253802	2.30000673101834	0.0118025324365429	2.30000673101834	0.0261883177155367	2.30000673101834	0.0214358214618027	2.30000673101834	0.020250558254746	2.30000673101834	0.0212474762175485	2.30000673101834	0.0312066636950797	2.30000673101834	0.013858434089615	2.38777724559213	0.0534297882348923	2.22200104651318	-1.91726408722935E-9	2.30000673101833	1.0075947826177			2.22200104651318	0.907004516155265
2.30819651536745	0.0424459714747711	2.30819651536745	0.0119128839946485	2.30819651536745	0.0269585927119907	2.30819651536745	0.0217556366826595	2.30819651536745	0.0203043768182083	2.30819651536745	0.021269756541233	2.30819651536745	0.031234781421964	2.30819651536745	0.0138738371307638	2.39596702994124	0.0534301849359098	2.23077304224794	-1.36680244698191E-9	2.30819651536744	1.0075853227723			2.23077304224794	0.907004484336232
2.31638629971657	0.0409963106756218	2.31638629971657	0.0118998155169933	2.31638629971657	0.0262933921820822	2.31638629971657	0.0214463666539028	2.31638629971657	0.0202550792275068	2.31638629971657	0.021243839552196	2.31638629971657	0.0312103999579823	2.31638629971657	0.0138655229113484	2.40415681429035	0.0534258142223553	2.2395450379827	-1.71621496239672E-9	2.31638629971656	1.00758559102714			2.2395450379827	0.907004444626282
2.32457608406568	0.0403801488970863	2.32457608406568	0.0117962502491716	2.32457608406568	0.0261720442513964	2.32457608406568	0.0214207914687955	2.32457608406568	0.0202489000449457	2.32457608406568	0.0212354088485435	2.32457608406568	0.0311942360430521	2.32457608406568	0.013855102923515	2.41234659863947	0.0534265088195495	2.24831703371746	-1.34556045267051E-9	2.32457608406567	1.00758647205742			2.24831703371746	0.907004410753561
2.33276586841479	0.0404062900273786	2.33276586841479	0.0117973229853942	2.33276586841479	0.0261735539837545	2.33276586841479	0.0214197484657478	2.33276586841479	0.0202506146098013	2.33276586841479	0.0212384480656891	2.33276586841479	0.0311969526655598	2.33276586841479	0.0138565957277886	2.42053638298858	0.0534242229766034	2.25708902945222	-3.84929332039417E-10	2.33276586841478	1.00759199149984			2.25708902945222	0.907004361069957
2.34095565276391	0.0406127714978825	2.34095565276391	0.0118219474187766	2.34095565276391	0.0261892521913785	2.34095565276391	0.0214243539157525	2.34095565276391	0.0202528980741896	2.34095565276391	0.0212530561867265	2.34095565276391	0.0312262812010578	2.34095565276391	0.0138681315053945	2.4287261673377	0.0534214428495319	2.26586102518699	1.48245154707892E-11	2.3409556527639	1.00759771624984			2.26586102518699	0.907004312891278
2.34914543711302	0.0421944841535169	2.34914543711302	0.011918880710649	2.34914543711302	0.0263380586849936	2.34914543711302	0.0214395193836169	2.34914543711302	0.0202561941457551	2.34914543711302	0.0212617923754121	2.34914543711302	0.0312311703154532	2.34914543711302	0.0138739006948349	2.43691595168681	0.0534220382185555	2.27463302092175	-9.47537126650087E-11	2.34914543711301	1.00759793289798			2.27463302092175	0.907004264035495
2.35733522146214	0.040786240088686	2.35733522146214	0.0118984658347031	2.35733522146214	0.0263142225017895	2.35733522146214	0.0214452445584494	2.35733522146214	0.0202580729871135	2.35733522146214	0.0212501939135533	2.35733522146214	0.0312089046736635	2.35733522146214	0.0138646655189831	2.44510573603592	0.0534256198749102	2.28340501665651	2.41249203910649E-10	2.35733522146212	1.00760187330061			2.28340501665651	0.90700421729979
2.36552500581125	0.0403587997175002	2.36552500581125	0.0117887905531757	2.36552500581125	0.0261650462711117	2.36552500581125	0.0214200902803524	2.36552500581125	0.0202431389016989	2.36552500581125	0.0212369089858369	2.36552500581125	0.0311927135514334	2.36552500581125	0.0138576404204123	2.45329552038504	0.0534326650750226	2.29217701239127	5.43314249317107E-10	2.36552500581124	1.00760146165966			2.29217701239127	0.907004193811277
2.37371479016036	0.0403594954842732	2.37371479016036	0.0117844768426622	2.37371479016036	0.0261607987031275	2.37371479016036	0.0214149817901543	2.37371479016036	0.0202417782037318	2.37371479016036	0.0212354372709723	2.37371479016036	0.0311867152679529	2.37371479016036	0.0138524973722714	2.46148530473415	0.0534326682344823	2.30094900812603	1.31798857262943E-9	2.37371479016035	1.00759591283092			2.30094900812603	0.907004141225645
2.38190457450948	0.0403636452162654	2.38190457450948	0.0117879917121779	2.38190457450948	0.0261631456689225	2.38190457450948	0.0214144767023882	2.38190457450948	0.0202373645653642	2.38190457450948	0.0212295383156055	2.38190457450948	0.0311886260688923	2.38190457450948	0.0138477057136717	2.46967508908327	0.0534297818034791	2.30972100386079	1.85380438290429E-9	2.38190457450947	1.00758455370419			2.30972100386079	0.907004093896167
2.39009435885859	0.0403550530533504	2.39009435885859	0.0117888262526508	2.39009435885859	0.0261591570314134	2.39009435885859	0.0214160339973164	2.39009435885859	0.0202352940556795	2.39009435885859	0.0212278533289038	2.39009435885859	0.0311910711005398	2.39009435885859	0.0138490915610106	2.47786487343238	0.0534240265695844	2.31849299959556	2.05328044820113E-9	2.39009435885858	1.00758204059881			2.31849299959556	0.907004045062852
2.39828414320771	0.0403556778854606	2.39828414320771	0.0117865713992791	2.39828414320771	0.0261574503359991	2.39828414320771	0.0214139405402749	2.39828414320771	0.0202367751953499	2.39828414320771	0.0212305489994806	2.39828414320771	0.0311932152541508	2.39828414320771	0.0138496380300995	2.48605465778149	0.0534230333733487	2.32726499533032	2.37089760582505E-9	2.39828414320769	1.00760059261114			2.32726499533032	0.907004014682668
2.40647392755682	0.040414349471397	2.40647392755682	0.0117937762419178	2.40647392755682	0.026169980775973	2.40647392755682	0.0214191221729887	2.40647392755682	0.0202398164691815	2.40647392755682	0.0212411286438817	2.40647392755682	0.0312047902208896	2.40647392755682	0.0138493811360336	2.49424444213061	0.0534258151249645	2.33603699106508	3.02555240796688E-9	2.40647392755681	1.00761127553677			2.33603699106508	0.907003959088177
2.41466371190593	0.0412208348673126	2.41466371190593	0.0118343141695599	2.41466371190593	0.0262031951220975	2.41466371190593	0.021426682326622	2.41466371190593	0.0202505653961963	2.41466371190593	0.0212554470862692	2.41466371190593	0.0312223404579679	2.41466371190593	0.0138615100557278	2.50243422647972	0.0534269069170141	2.34480898679984	3.61578273007521E-9	2.41466371190592	1.00761289976833			2.34480898679984	0.907003909142367
2.42285349625505	0.0411133766720245	2.42285349625505	0.0118419151801003	2.42285349625505	0.0262039314952144	2.42285349625505	0.0214291090665549	2.42285349625505	0.0202595208703902	2.42285349625505	0.02125647829242	2.42285349625505	0.0312280932897185	2.42285349625505	0.0138671678019014	2.51062401082884	0.0534305837835017	2.3535809825346	3.5741583052946E-9	2.42285349625503	1.00760880861796			2.3535809825346	0.907003863427153
2.43104328060416	0.0409531906516768	2.43104328060416	0.0118642632967762	2.43104328060416	0.0262545038804252	2.43104328060416	0.0214579826377607	2.43104328060416	0.0202672399803713	2.43104328060416	0.0212626573483288	2.43104328060416	0.0312338734244835	2.43104328060416	0.0138717638490954	2.51881379517795	0.05343197297789	2.36235297826936	3.5960027978268E-9	2.43104328060415	1.00759370829923			2.36235297826936	0.907003821065376
2.43923306495328	0.042459740355071	2.43923306495328	0.0120115214865174	2.43923306495328	0.0263491093507101	2.43923306495328	0.0214798014877101	2.43923306495328	0.020278490825006	2.43923306495328	0.0212668688784432	2.43923306495328	0.031234796651747	2.43923306495328	0.013869690744008	2.52700357952706	0.0534316728451	2.37112497400413	3.87735613901501E-9	2.43923306495326	1.00759268213753			2.37112497400413	0.907003789234042
2.44742284930239	0.0410759930339209	2.44742284930239	0.0118876601941869	2.44742284930239	0.0262836703385645	2.44742284930239	0.021457429907811	2.44742284930239	0.0202672905420129	2.44742284930239	0.0212609487347409	2.44742284930239	0.0312259785639692	2.44742284930239	0.0138609130131495	2.53519336387618	0.053425811092267	2.37989696973889	4.41707175615888E-9	2.44742284930238	1.00760608678241			2.37989696973889	0.90700374557053
2.4556126336515	0.0405589796303685	2.4556126336515	0.0118148403582901	2.4556126336515	0.0262021016731981	2.4556126336515	0.0214331791681303	2.4556126336515	0.0202507888717045	2.4556126336515	0.0212433472411021	2.4556126336515	0.0312064457519371	2.4556126336515	0.0138567255592774	2.54338314822529	0.0534237273006845	2.38866896547365	4.53541831971057E-9	2.45561263365149	1.00760426694721			2.38866896547365	0.907003717644116
2.46380241800062	0.0405038417442885	2.46380241800062	0.0118072164594759	2.46380241800062	0.0261723490457073	2.46380241800062	0.0214219236375805	2.46380241800062	0.0202490894327478	2.46380241800062	0.0212409440568106	2.46380241800062	0.0312062268768131	2.46380241800062	0.0138570809443864	2.5515729325744	0.053424320632193	2.39744096120841	4.43235105591519E-9	2.4638024180006	1.00759865995468			2.39744096120841	0.907003689587642
2.47199220234973	0.0451819086962166	2.47199220234973	0.0119840953094812	2.47199220234973	0.0263350398834881	2.47199220234973	0.021452900207016	2.47199220234973	0.0202572072129743	2.47199220234973	0.0212641177041608	2.47199220234973	0.0312796184548877	2.47199220234973	0.0138899314484203	2.55976271692352	0.0534207484180515	2.40621295694317	3.93170320811687E-9	2.47199220234972	1.00759440643346			2.40621295694317	0.907003692277004
2.48018198669884	0.0452764903916359	2.48018198669884	0.0120390736163978	2.48018198669884	0.0264460185702981	2.48018198669884	0.0214551092258452	2.48018198669884	0.0202569378066688	2.48018198669884	0.0212575244123791	2.48018198669884	0.0312652793909435	2.48018198669884	0.0138824034023242	2.56795250127263	0.0534231322351452	2.41498495267793	3.90148403418639E-9	2.48018198669883	1.00758579350264			2.41498495267793	0.907003679893972
2.48837177104796	0.0404044267386962	2.48837177104796	0.0117989928586381	2.48837177104796	0.0261898652149276	2.48837177104796	0.0214227806956277	2.48837177104796	0.0202529306348186	2.48837177104796	0.0212403152614237	2.48837177104796	0.0312032505888601	2.48837177104796	0.0138554031683891	2.57614228562175	0.05342670802885	2.4237569484127	4.31835039912578E-9	2.48837177104795	1.00758828884818			2.4237569484127	0.907003670158004
2.49656155539707	0.0404151692513341	2.49656155539707	0.0117995342215055	2.49656155539707	0.0261729221910421	2.49656155539707	0.0214247990921511	2.49656155539707	0.0202508285069567	2.49656155539707	0.0212365639187956	2.49656155539707	0.0312018552632289	2.49656155539707	0.0138545693337306	2.58433206997086	0.0534269064851912	2.43252894414746	4.26959005900681E-9	2.49656155539706	1.00758970428499			2.43252894414746	0.90700365983551
2.50475133974619	0.0404570881417366	2.50475133974619	0.0118084924425166	2.50475133974619	0.0261777902490221	2.50475133974619	0.0214194944692495	2.50475133974619	0.0202461280543763	2.50475133974619	0.0212327454111891	2.50475133974619	0.0311932891350878	2.50475133974619	0.0138534555766537	2.59252185431997	0.0534266092787393	2.44130093988222	3.93303507601875E-9	2.50475133974617	1.00758400636236			2.44130093988222	0.907003668239322
2.5129411240953	0.0404210949374131	2.5129411240953	0.0118109983766277	2.5129411240953	0.0261774167505515	2.5129411240953	0.0214165084228674	2.5129411240953	0.0202406712632043	2.5129411240953	0.0212317949987425	2.5129411240953	0.0311821631598158	2.5129411240953	0.0138541562241239	2.60071163866909	0.053427898625097	2.45007293561698	4.53920258685744E-9	2.51294112409529	1.00758333688414			2.45007293561698	0.907003657953219
2.52113090844441	0.0403754315312976	2.52113090844441	0.0117993476122782	2.52113090844441	0.0261573560474514	2.52113090844441	0.0214133158795762	2.52113090844441	0.0202395120071141	2.52113090844441	0.0212293707235522	2.52113090844441	0.0311813844772184	2.52113090844441	0.0138498113445318	2.6089014230182	0.0534269060147858	2.45884493135174	5.23869572489737E-9	2.5211309084444	1.00758512713621			2.45884493135174	0.907003650481463
2.52932069279353	0.0404151989250878	2.52932069279353	0.0118045475835929	2.52932069279353	0.0261688637562082	2.52932069279353	0.0214217538319704	2.52932069279353	0.0202481697696336	2.52932069279353	0.0212321490655756	2.52932069279353	0.0311886795969663	2.52932069279353	0.0138514156705655	2.61709120736732	0.0534240250232115	2.4676169270865	4.87038184857215E-9	2.52932069279351	1.00758287572308			2.4676169270865	0.907003646916662
2.53751047714264	0.0405846079182708	2.53751047714264	0.011835554536152	2.53751047714264	0.02641057077083	2.53751047714264	0.0215027231540182	2.53751047714264	0.0202716038888995	2.53751047714264	0.0212625631823579	2.53751047714264	0.0312259748738371	2.53751047714264	0.013861763550234	2.62528099171643	0.0534237273386997	2.47638892282127	4.49306015662518E-9	2.53751047714263	1.00757966933026			2.47638892282127	0.907003635412067
2.54570026149176	0.0403580271746154	2.54570026149176	0.0117957406482405	2.54570026149176	0.0261713880656411	2.54570026149176	0.0214182087196502	2.54570026149176	0.0202462169957449	2.54570026149176	0.0212450454735227	2.54570026149176	0.0311890533361417	2.54570026149176	0.0138459924350349	2.63347077606554	0.0534191587105573	2.48516091855603	4.3119048732343E-9	2.54570026149174	1.00758304100339			2.48516091855603	0.907003634700129
2.55389004584087	0.0403522508857237	2.55389004584087	0.01178681426038	2.55389004584087	0.026157656356596	2.55389004584087	0.021415480754409	2.55389004584087	0.0202424965520391	2.55389004584087	0.0212374062498064	2.55389004584087	0.0311867945131383	2.55389004584087	0.0138417447246197	2.64166056041466	0.053422447705698	2.49393291429079	4.23383269744527E-9	2.55389004584086	1.00758925929155			2.49393291429079	0.907003637376262
2.56207983018998	0.0403645986245363	2.56207983018998	0.0117896510228447	2.56207983018998	0.0261643689877269	2.56207983018998	0.0214196741395118	2.56207983018998	0.0202430102700743	2.56207983018998	0.0212281923719779	2.56207983018998	0.0311847062610765	2.56207983018998	0.0138508419275188	2.64985034476377	0.0534317747568927	2.50270491002555	4.15897347172843E-9	2.56207983018997	1.00759165645745			2.50270491002555	0.907003637401925
2.5702696145391	0.0403884872752748	2.5702696145391	0.011798299800868	2.5702696145391	0.0261738518281786	2.5702696145391	0.0214284253402056	2.5702696145391	0.0202471893920925	2.5702696145391	0.0212341955873143	2.5702696145391	0.0311900525567944	2.5702696145391	0.0138582192470809	2.65804012911289	0.0534316745034129	2.51147690576031	4.34376153683723E-9	2.57026961453908	1.00758445490995			2.51147690576031	0.907003624274811
2.57845939888821	0.040468291999282	2.57845939888821	0.0118116575386199	2.57845939888821	0.0261978207729691	2.57845939888821	0.021432610068711	2.57845939888821	0.0202445597360891	2.57845939888821	0.021241842149317	2.57845939888821	0.0312016595162503	2.57845939888821	0.0138642693207368	2.666229913462	0.0534305829935364	2.52024890149507	4.92622453560537E-9	2.5784593988882	1.00758425270177			2.52024890149507	0.907003625329062
2.58664918323733	0.0461394951398131	2.58664918323733	0.0121674488675523	2.58664918323733	0.0265444517585965	2.58664918323733	0.021490014018503	2.58664918323733	0.0202820490072643	2.58664918323733	0.0212914370650709	2.58664918323733	0.0313014115640569	2.58664918323733	0.013898687177211	2.67441969781111	0.0534281973550734	2.52902089722984	5.5228059860739E-9	2.58664918323731	1.00758149606982			2.52902089722984	0.907003615178992
2.59483896758644	0.0455584632641166	2.59483896758644	0.0121570130486959	2.59483896758644	0.0265179089813613	2.59483896758644	0.021490077601019	2.59483896758644	0.0202904489645722	2.59483896758644	0.0212967447998935	2.59483896758644	0.0312944949204626	2.59483896758644	0.0138928013518992	2.68260948216023	0.0534262090991206	2.5377928929646	6.01779921735536E-9	2.59483896758642	1.00757698696852			2.5377928929646	0.907003591094948
2.60302875193555	0.0403938420091366	2.60302875193555	0.0117977176238573	2.60302875193555	0.0261755174977082	2.60302875193555	0.02141775809227	2.60302875193555	0.0202445030675737	2.60302875193555	0.0212409101159499	2.60302875193555	0.0311856562491244	2.60302875193555	0.0138543685863389	2.69079926650934	0.0534245222202205	2.54656488869936	6.16622489720547E-9	2.60302875193554	1.00758420136453			2.54656488869936	0.90700356717459
2.61121853628467	0.0403780700562125	2.61121853628467	0.0117932267120199	2.61121853628467	0.0261628807039954	2.61121853628467	0.0214148338509953	2.61121853628467	0.0202377839079033	2.61121853628467	0.0212363881799322	2.61121853628467	0.0311796471173164	2.61121853628467	0.0138532080580254	2.69898905085845	0.0534234319687151	2.55533688443412	5.75378952700056E-9	2.61121853628465	1.0075861972751			2.55533688443412	0.907003551596493
2.61940832063378	0.0403704177947436	2.61940832063378	0.0117937560540901	2.61940832063378	0.02616135229317	2.61940832063378	0.0214189185445746	2.61940832063378	0.0202401671383024	2.61940832063378	0.0212352528492102	2.61940832063378	0.0311859680974543	2.61940832063378	0.0138550526976189	2.70717883520757	0.053427401095539	2.56410888016888	5.02454285803684E-9	2.61940832063377	1.00758564121098			2.56410888016888	0.907003545862767
2.62759810498289	0.0403628751352497	2.62759810498289	0.0117973862951337	2.62759810498289	0.0261583252837415	2.62759810498289	0.0214212866753127	2.62759810498289	0.0202414892816981	2.62759810498289	0.0212319515963204	2.62759810498289	0.0311842106571081	2.62759810498289	0.0138531836163263	2.71536861955668	0.0534285953566017	2.57288087590364	4.60762130537748E-9	2.62759810498288	1.00758520029988			2.57288087590364	0.907003538845685
2.63578788933201	0.0403539603111424	2.63578788933201	0.0117901923434689	2.63578788933201	0.0261542793297696	2.63578788933201	0.0214185507141345	2.63578788933201	0.0202402443573642	2.63578788933201	0.0212312605466336	2.63578788933201	0.0311786929129247	2.63578788933201	0.0138536391231936	2.7235584039058	0.0534279993871931	2.58165287163841	5.15616202106583E-9	2.63578788933199	1.00758714406261			2.58165287163841	0.907003523453434
2.64397767368112	0.0403643683259808	2.64397767368112	0.0117902217051791	2.64397767368112	0.0261525740421263	2.64397767368112	0.0214115804304772	2.64397767368112	0.0202401454777989	2.64397767368112	0.021233907054891	2.64397767368112	0.0311851094349836	2.64397767368112	0.013855147677358	2.73174818825491	0.0534279993871931	2.59042486737317	5.40033379986039E-9	2.64397767368111	1.00758635690223			2.59042486737317	0.907003526370849
2.65216745803024	0.0403837355781339	2.65216745803024	0.0117983096443991	2.65216745803024	0.0261526265646862	2.65216745803024	0.0214121821719135	2.65216745803024	0.0202383265005203	2.65216745803024	0.0212325862095136	2.65216745803024	0.0311852750259624	2.65216745803024	0.0138569611340185	2.73993797260402	0.0534233290572683	2.59919686310793	5.02679939268967E-9	2.65216745803022	1.00758787584671			2.59919686310793	0.907003537219498
2.66035724237935	0.0403912242654282	2.66035724237935	0.0118015668740139	2.66035724237935	0.0261557422026117	2.66035724237935	0.0214143766096376	2.66035724237935	0.020237764184476	2.66035724237935	0.0212364323404384	2.66035724237935	0.0311918672829946	2.66035724237935	0.0138561463605686	2.74812775695314	0.0534219386498458	2.60796885884269	5.26182279125288E-9	2.66035724237934	1.00758909479955			2.60796885884269	0.907003545655108
2.66854702672846	0.0405402664133993	2.66854702672846	0.0118099954268435	2.66854702672846	0.0261712847724475	2.66854702672846	0.0214161186888501	2.66854702672846	0.0202382403027449	2.66854702672846	0.0212403162367189	2.66854702672846	0.0311987355851488	2.66854702672846	0.0138551822381409	2.75631754130225	0.0534217401191303	2.61674085457745	5.52306523977463E-9	2.66854702672845	1.00758737609739			2.61674085457745	0.907003554650832
2.67673681107758	0.0406632203513925	2.67673681107758	0.0118172736226514	2.67673681107758	0.0261818959290729	2.67673681107758	0.0214198745741894	2.67673681107758	0.0202409529607737	2.67673681107758	0.0212372462016246	2.67673681107758	0.0311911863716874	2.67673681107758	0.0138557543080827	2.76450732565137	0.0534208523490361	2.62551285031222	5.41553660401679E-9	2.67673681107756	1.00758603066729			2.62551285031222	0.90700355493343
2.68492659542669	0.0403818922232835	2.68492659542669	0.011800173960681	2.68492659542669	0.026170938730537	2.68492659542669	0.021422384357205	2.68492659542669	0.0202431340265426	2.68492659542669	0.0212346456973134	2.68492659542669	0.0311847859033309	2.68492659542669	0.0138493683764317	2.77269711000048	0.0534278975491485	2.63428484604698	4.66125512446377E-9	2.68492659542668	1.00758527240078			2.63428484604698	0.907003563589071
2.69311637977581	0.0403652096605225	2.69311637977581	0.011791924634302	2.69311637977581	0.0261696295218286	2.69311637977581	0.0214206944221482	2.69311637977581	0.0202422135419644	2.69311637977581	0.0212328453215061	2.69311637977581	0.0311823323103603	2.69311637977581	0.0138415650332162	2.78088689434959	0.0534313755374953	2.64305684178174	4.1816291474593E-9	2.69311637977579	1.00758242007046			2.64305684178174	0.907003567936038
2.70130616412492	0.040363793497481	2.70130616412492	0.0117917612704998	2.70130616412492	0.0261548899817019	2.70130616412492	0.0214141524330044	2.70130616412492	0.0202362801783573	2.70130616412492	0.0212298774187448	2.70130616412492	0.0311797594229	2.70130616412492	0.0138422379585991	2.78907667869871	0.0534271992341439	2.6518288375165	4.62292627822598E-9	2.7013061641249	1.00757505663802			2.6518288375165	0.907003580264947
2.70949594847403	0.0403706723324124	2.70949594847403	0.0117918191297877	2.70949594847403	0.0261514894679821	2.70949594847403	0.0214138829592682	2.70949594847403	0.0202391426233286	2.70949594847403	0.0212291133402111	2.70949594847403	0.0311861414333874	2.70949594847403	0.0138513632450037	2.79726646304782	0.0534228331946377	2.66060083325126	4.88293109485686E-9	2.70949594847402	1.00756435419947			2.66060083325126	0.907003581894484
2.71768573282315	0.0404215714175574	2.71768573282315	0.011796201118616	2.71768573282315	0.0261717597972017	2.71768573282315	0.0214221645441469	2.71768573282315	0.020244935061046	2.71768573282315	0.0212349648155397	2.71768573282315	0.031201567689258	2.71768573282315	0.013859679563722	2.80545624739694	0.053415582437888	2.66937282898602	4.93488995248369E-9	2.71768573282313	1.00757233719091			2.66937282898602	0.907003582494987
2.72587551717226	0.0406298499453509	2.72587551717226	0.0118380779101403	2.72587551717226	0.0262641415894996	2.72587551717226	0.0214514059123632	2.72587551717226	0.0202571411898183	2.72587551717226	0.0212521718338974	2.72587551717226	0.0312164702038512	2.72587551717226	0.0138649596524109	2.81364603174605	0.0534182615984941	2.67814482472078	4.46323928599908E-9	2.72587551717225	1.007592160517			2.67814482472078	0.907003605208549
2.73406530152138	0.0408025979942246	2.73406530152138	0.0118950880274591	2.73406530152138	0.0265115812347189	2.73406530152138	0.0215227744802086	2.73406530152138	0.0202831712087886	2.73406530152138	0.021259112614575	2.73406530152138	0.031213232284535	2.73406530152138	0.0138619370280502	2.82183581609516	0.053421838933648	2.68691682045555	3.90042705671232E-9	2.73406530152136	1.00759626247694			2.68691682045555	0.907003628668692
2.74225508587049	0.0405932020255443	2.74225508587049	0.011856560931305	2.74225508587049	0.026409308382448	2.74225508587049	0.0214957693988535	2.74225508587049	0.020275962357923	2.74225508587049	0.0212520837172799	2.74225508587049	0.0312064170371306	2.74225508587049	0.0138603775302674	2.83002560044428	0.0534197544747215	2.69568881619031	3.9437218755919E-9	2.74225508587047	1.00759566880481			2.69568881619031	0.907003647024442
2.7504448702196	0.0403908719271408	2.7504448702196	0.0117976693589944	2.7504448702196	0.02616893301278	2.7504448702196	0.02142243868864	2.7504448702196	0.0202471403781548	2.7504448702196	0.0212381547963544	2.7504448702196	0.0311988209115408	2.7504448702196	0.0138595170004692	2.83821538479339	0.0534209452127687	2.70446081192507	4.50862231128942E-9	2.75044487021959	1.00758155057077			2.70446081192507	0.907003634236697
2.75863465456872	0.0405511130791635	2.75863465456872	0.0118530180351568	2.75863465456872	0.0262281346882593	2.75863465456872	0.021438358615264	2.75863465456872	0.0202480379177424	2.75863465456872	0.0212419163144636	2.75863465456872	0.0312019774189348	2.75863465456872	0.0138573208983647	2.8464051691425	0.0534218401942169	2.71323280765983	5.3025021601274E-9	2.7586346545687	1.00757012773232			2.71323280765983	0.90700361524543
2.76682443891783	0.0405540274373675	2.76682443891783	0.011866432447511	2.76682443891783	0.0262897568388014	2.76682443891783	0.0214880150838361	2.76682443891783	0.0202834317302773	2.76682443891783	0.0212783625732803	2.76682443891783	0.0312376890542075	2.76682443891783	0.0138656467486536	2.85459495349162	0.0534228305518508	2.72200480339459	5.35300126946532E-9	2.76682443891781	1.00757606370567			2.72200480339459	0.90700361213726
2.77501422326694	0.0403890882676339	2.77501422326694	0.0117959963642527	2.77501422326694	0.0261809123426577	2.77501422326694	0.0214293336698426	2.77501422326694	0.0202474413697956	2.77501422326694	0.0212485253345472	2.77501422326694	0.0312009280898867	2.77501422326694	0.0138530082277773	2.86278473784073	0.0534210445123634	2.73077679912936	5.14541963081041E-9	2.77501422326693	1.00759372605549			2.73077679912936	0.907003606549523
2.78320400761606	0.0403825616563029	2.78320400761606	0.0117961105953998	2.78320400761606	0.0261632502390469	2.78320400761606	0.0214175505819263	2.78320400761606	0.0202361002942301	2.78320400761606	0.0212356953243359	2.78320400761606	0.031186551056634	2.78320400761606	0.0138482694003232	2.87097452218985	0.05341965315762	2.73954879486412	5.63787285002782E-9	2.78320400761604	1.00760169333364			2.73954879486412	0.907003591402067
2.79139379196517	0.0406711982465791	2.79139379196517	0.0118118364771883	2.79139379196517	0.0261843733678794	2.79139379196517	0.0214267453611178	2.79139379196517	0.0202461732989397	2.79139379196517	0.0212429117145158	2.79139379196517	0.0311963035378148	2.79139379196517	0.0138532815551655	2.87916430653896	0.0534189585604258	2.74832079059888	5.9382301700917E-9	2.79139379196516	1.00759469562702			2.74832079059888	0.907003565895579
2.79958357631429	0.0405206221854023	2.79958357631429	0.0117978087124189	2.79958357631429	0.0261683175745822	2.79958357631429	0.0214154759734028	2.79958357631429	0.0202476125379891	2.79958357631429	0.0212415446467775	2.79958357631429	0.0311935117822965	2.79958357631429	0.0138472917383877	2.88735409088807	0.053418762288694	2.75709278633364	5.54002856764907E-9	2.79958357631427	1.00758218123771			2.75709278633364	0.907003545322696
2.8077733606634	0.0403419258016718	2.8077733606634	0.0117823169072483	2.8077733606634	0.026151858038335	2.8077733606634	0.021409682617699	2.8077733606634	0.0202406019667949	2.8077733606634	0.0212346511195814	2.8077733606634	0.0311876238405509	2.8077733606634	0.0138462748893185	2.89554387523719	0.0534240305462123	2.7658647820684	5.8029654132969E-9	2.80777336066338	1.00756089989405			2.7658647820684	0.907003512021772
2.81596314501251	0.0403598928537288	2.81596314501251	0.0117811621619789	2.81596314501251	0.0261513606312833	2.81596314501251	0.0214128671472373	2.81596314501251	0.0202393907976095	2.81596314501251	0.0212377808965159	2.81596314501251	0.0311915217133241	2.81596314501251	0.013852097923065	2.9037336595863	0.0534280986480353	2.77463677780316	6.51963048036867E-9	2.8159631450125	1.00756261195815			2.77463677780316	0.907003486014413
2.82415292936163	0.0404626565776139	2.82415292936163	0.0117996460363488	2.82415292936163	0.0261658781797533	2.82415292936163	0.0214206229791711	2.82415292936163	0.0202486772252668	2.82415292936163	0.0212498661349665	2.82415292936163	0.0312066261790604	2.82415292936163	0.0138588592330663	2.91192344393542	0.0534258137265314	2.78340877353793	7.87045811711753E-9	2.82415292936161	1.00757797510554			2.78340877353793	0.907003437341906
2.83234271371074	0.0415905057047931	2.83234271371074	0.0119520350678368	2.83234271371074	0.0263387208218008	2.83234271371074	0.0214582820757022	2.83234271371074	0.020272212932063	2.83234271371074	0.0212666986337101	2.83234271371074	0.0312337427144098	2.83234271371074	0.0138774440899592	2.92011322828453	0.053425912954702	2.79218076927269	8.91264687149699E-9	2.83234271371072	1.00758509560875			2.79218076927269	0.907003384316612
2.84053249805986	0.0409865069109069	2.84053249805986	0.0118254544033862	2.84053249805986	0.0262042512464472	2.84053249805986	0.0214227937260331	2.84053249805986	0.0202476097094357	2.84053249805986	0.02124121576495	2.84053249805986	0.0311967296094644	2.84053249805986	0.0138523347860731	2.92830301263364	0.0534264080370263	2.80095276500745	8.44106835225602E-9	2.84053249805984	1.00757461271148			2.80095276500745	0.907003342981627
2.84872228240897	0.0403952050340388	2.84872228240897	0.011790592802943	2.84872228240897	0.0261610306797341	2.84872228240897	0.0214124577637119	2.84872228240897	0.0202358963472675	2.84872228240897	0.0212336252043566	2.84872228240897	0.0311888686241544	2.84872228240897	0.0138509680551111	2.93649279698276	0.0534217352842143	2.80972476074221	8.57312828203436E-9	2.84872228240895	1.00757061696703			2.80972476074221	0.907003300611839
2.85691206675808	0.0404405973713945	2.85691206675808	0.0117975723791706	2.85691206675808	0.0261688354689019	2.85691206675808	0.0214158661455969	2.85691206675808	0.0202372165066589	2.85691206675808	0.0212330770890044	2.85691206675808	0.0311922776490265	2.85691206675808	0.0138581126204095	2.94468258133187	0.0534174684728786	2.81849675647697	8.26478716618953E-9	2.85691206675807	1.00758425860134			2.81849675647697	0.907003276502785
2.8651018511072	0.0404355548466349	2.8651018511072	0.0117919530163175	2.8651018511072	0.0261608900545169	2.8651018511072	0.0214114828401733	2.8651018511072	0.0202391517953655	2.8651018511072	0.0212308870149451	2.8651018511072	0.0311937497384024	2.8651018511072	0.0138523275796862	2.95287236568098	0.053417271586796	2.82726875221173	7.97163685309721E-9	2.86510185110718	1.007585743366			2.82726875221173	0.907003230306059
2.87329163545631	0.0415482449577747	2.87329163545631	0.0118087624992136	2.87329163545631	0.0261729119205719	2.87329163545631	0.0214241663867867	2.87329163545631	0.0202446922286523	2.87329163545631	0.0212340091170183	2.87329163545631	0.0311978012624369	2.87329163545631	0.0138593547441818	2.9610621500301	0.0534204468882551	2.8360407479465	7.84089063143029E-9	2.87329163545629	1.00756675048833			2.8360407479465	0.907003219074378
2.88148141980542	0.041177701693391	2.88148141980542	0.0118118104398784	2.88148141980542	0.026170357710533	2.88148141980542	0.021426856115231	2.88148141980542	0.0202449059903821	2.88148141980542	0.0212322936710835	2.88148141980542	0.0311923129016365	2.88148141980542	0.0138622299436213	2.96925193437921	0.0534220378947745	2.84481274368126	8.35086443163062E-9	2.88148141980541	1.00756693788964			2.84481274368126	0.907003180393867
2.88967120415454	0.0403449519282419	2.88967120415454	0.0117852784519633	2.88967120415454	0.0261500160805389	2.88967120415454	0.0214156503118542	2.88967120415454	0.0202347506940138	2.88967120415454	0.0212257129813052	2.88967120415454	0.0311790555484232	2.88967120415454	0.0138525745967779	2.97744171872833	0.0534204500617973	2.85358473941602	9.63613810413673E-9	2.88967120415452	1.00757808108567			2.85358473941602	0.907003170661072
2.89786098850365	0.040356657167879	2.89786098850365	0.0117870370797343	2.89786098850365	0.026151445238125	2.89786098850365	0.0214136174746703	2.89786098850365	0.0202359599500902	2.89786098850365	0.0212278014706724	2.89786098850365	0.031177737235582	2.89786098850365	0.0138476841799992	2.98563150307744	0.0534218392561857	2.86235673515078	9.79738400076147E-9	2.89786098850364	1.0075672992069			2.86235673515078	0.907003155083308
2.90605077285277	0.0403989574896	2.90605077285277	0.0117993618686821	2.90605077285277	0.0261655906576079	2.90605077285277	0.0214222048415008	2.90605077285277	0.0202390434359217	2.90605077285277	0.0212323755546199	2.90605077285277	0.0311876494002007	2.90605077285277	0.013845926939688	2.99382128742655	0.0534252175888508	2.87112873088554	9.95444026069175E-9	2.90605077285275	1.00757810374209			2.87112873088554	0.907003128884306
2.91424055720188	0.0403617362628444	2.91424055720188	0.0117948947239609	2.91424055720188	0.0261646341325507	2.91424055720188	0.0214225021338165	2.91424055720188	0.0202351228991473	2.91424055720188	0.0212366992512166	2.91424055720188	0.0311916370368476	2.91424055720188	0.0138486163672716	3.00201107177567	0.0534253158115225	2.8799007266203	9.86642710461067E-9	2.91424055720186	1.00758587787149			2.8799007266203	0.907003119844785
2.92243034155099	0.0403466423176738	2.92243034155099	0.0117913988110852	2.92243034155099	0.0261622624839793	2.92243034155099	0.0214095725586454	2.92243034155099	0.0202336198878923	2.92243034155099	0.0212327245408845	2.92243034155099	0.0311883387602226	2.92243034155099	0.0138521568137386	3.01020085612478	0.0534245219652007	2.88867272235507	9.58279191414021E-9	2.92243034155098	1.00757932827131			2.88867272235507	0.90700309035231
2.93062012590011	0.0403654673543723	2.93062012590011	0.0117954581393122	2.93062012590011	0.0261738326861572	2.93062012590011	0.021418243472234	2.93062012590011	0.0202418518225571	2.93062012590011	0.0212326456488427	2.93062012590011	0.0311889072451207	2.93062012590011	0.0138546739048066	3.0183906404739	0.0534235306745128	2.89744471808983	9.06667661280476E-9	2.93062012590009	1.00757646744428			2.89744471808983	0.907003087737346
2.93880991024922	0.0403644781004306	2.93880991024922	0.0117967059148427	2.93880991024922	0.0261634112285773	2.93880991024922	0.0214204672333841	2.93880991024922	0.0202439123361534	2.93880991024922	0.0212317374565906	2.93880991024922	0.0311857874257074	2.93880991024922	0.0138563584780674	3.02658042482301	0.0534259121506071	2.90621671382459	8.81731463353209E-9	2.9388099102492	1.00757082014215			2.90621671382459	0.907003060310006
2.94699969459834	0.0403450060435249	2.94699969459834	0.0117879205917111	2.94699969459834	0.0261490299813026	2.94699969459834	0.0214111451426492	2.94699969459834	0.0202350818470498	2.94699969459834	0.0212274772084991	2.94699969459834	0.0311813186504671	2.94699969459834	0.0138581382354659	3.03477020917212	0.0534305816345628	2.91498870955935	9.05484481044315E-9	2.94699969459832	1.00756920110012			2.91498870955935	0.907003067157307
2.95518947894745	0.0403584984642731	2.95518947894745	0.0117912773835301	2.95518947894745	0.0261543053284576	2.95518947894745	0.0214147128568145	2.95518947894745	0.0202341889253211	2.95518947894745	0.021234278757569	2.95518947894745	0.0311855894592669	2.95518947894745	0.0138577415986094	3.04295999352124	0.053428491182536	2.92376070529411	9.10573668479911E-9	2.95518947894743	1.00757528326495			2.92376070529411	0.907003075907203
2.96337926329656	0.0405029446737327	2.96337926329656	0.0118044048506401	2.96337926329656	0.0261762178669801	2.96337926329656	0.0214297588611718	2.96337926329656	0.0202431909045869	2.96337926329656	0.0212402029888439	2.96337926329656	0.0312004108400635	2.96337926329656	0.0138616362823624	3.05114977787035	0.0534244228275415	2.93253270102887	9.45319916756251E-9	2.96337926329655	1.00758436083793			2.93253270102887	0.907003077967479
2.97156904764568	0.0405913751965574	2.97156904764568	0.0118128683326394	2.97156904764568	0.0261789199574286	2.97156904764568	0.021422071079461	2.97156904764568	0.0202467822397775	2.97156904764568	0.0212357091707759	2.97156904764568	0.0311947111178906	2.97156904764568	0.013860321402551	3.05933956221946	0.0534243254784051	2.94130469676364	9.29133781389305E-9	2.97156904764566	1.00758330080855			2.94130469676364	0.907003095428963
2.97975883199479	0.040335974748085	2.97975883199479	0.0117847918442663	2.97975883199479	0.0261527710074549	2.97975883199479	0.021413834762651	2.97975883199479	0.0202404139106928	2.97975883199479	0.0212317589804001	2.97975883199479	0.0311836751900518	2.97975883199479	0.0138498298548722	3.06752934656858	0.0534271038671818	2.9500766924984	8.86631189514697E-9	2.97975883199477	1.00757724188015			2.9500766924984	0.907003105929118
2.98794861634391	0.0403521216082029	2.98794861634391	0.0117884222911309	2.98794861634391	0.0261617999413369	2.98794861634391	0.0214190178987763	2.98794861634391	0.0202440561177745	2.98794861634391	0.0212356253834109	2.98794861634391	0.0311953596285064	2.98794861634391	0.013854843288891	3.07571913091769	0.0534251164754867	2.95884868823316	8.68909477784343E-9	2.98794861634389	1.00757454212685			2.95884868823316	0.907003120166506
2.99613840069302	0.0404109593777643	2.99613840069302	0.0118085154868017	2.99613840069302	0.0261730623705607	2.99613840069302	0.0214288739278946	2.99613840069302	0.0202518816856303	2.99613840069302	0.021251313319796	2.99613840069302	0.031220906409068	2.99613840069302	0.0138673939128705	3.08390891526681	0.0534194540397971	2.96762068396792	8.86061983464112E-9	2.996138400693	1.00757526327577			2.96762068396792	0.90700311278197
3.00432818504213	0.0421329740568144	3.00432818504213	0.0118800895540047	3.00432818504213	0.0262233376000628	3.00432818504213	0.0214482226293498	3.00432818504213	0.0202749697399629	3.00432818504213	0.0212720362001844	3.00432818504213	0.0312583665363589	3.00432818504213	0.0138828034292664	3.09209869961592	0.0534184617580911	2.97639267970268	9.63226308529135E-9	3.00432818504211	1.00758034728955			2.97639267970268	0.907003100869262
3.01251796939125	0.0422062283483587	3.01251796939125	0.012040960005908	3.01251796939125	0.0265183347875788	3.01251796939125	0.0216151877991704	3.01251796939125	0.0203576851284451	3.01251796939125	0.0212983849577943	3.01251796939125	0.0313093421547125	3.01251796939125	0.0138975414729308	3.10028848396503	0.0534265106088107	2.98516467543744	1.06981963414432E-8	3.01251796939123	1.00758596599468			2.98516467543744	0.907003065315195
3.02070775374036	0.0404402274804764	3.02070775374036	0.0118211863334811	3.02070775374036	0.0262667436790924	3.02070775374036	0.0214629059197372	3.02070775374036	0.0202698116432095	3.02070775374036	0.0212547781388937	3.02070775374036	0.0312129302732708	3.02070775374036	0.0138630022207087	3.10847826831415	0.0534288830121962	2.99393667117221	1.11953935343884E-8	3.02070775374034	1.00758550820438			2.99393667117221	0.90700303914743
3.02889753808948	0.040366161705598	3.02889753808948	0.0117880685940834	3.02889753808948	0.02616683075511	3.02889753808948	0.021420128314245	3.02889753808948	0.0202453283235161	3.02889753808948	0.0212301859644221	3.02889753808948	0.0311848872712063	3.02889753808948	0.0138560387411143	3.11666805266326	0.0534214424112719	3.00270866690697	1.07435208290715E-8	3.02889753808946	1.00758371031546			3.00270866690697	0.907003028178687
3.03708732243859	0.040419460868523	3.03708732243859	0.0117881649482572	3.03708732243859	0.0261625986287348	3.03708732243859	0.0214198160424381	3.03708732243859	0.0202441333588847	3.03708732243859	0.0212290542046129	3.03708732243859	0.0311849392668085	3.03708732243859	0.0138548026553056	3.12485783701238	0.0534229321531693	3.01148066264173	1.02183079188921E-8	3.03708732243857	1.00758360094018			3.01148066264173	0.907003012097485
3.0452771067877	0.0403774866688122	3.0452771067877	0.0117969985053861	3.0452771067877	0.0261602605710329	3.0452771067877	0.0214229236009918	3.0452771067877	0.0202422966728703	3.0452771067877	0.021237712042402	3.0452771067877	0.0311854528850624	3.0452771067877	0.0138549515622452	3.13304762136149	0.0534226344686575	3.02025265837649	9.74352356721191E-9	3.04527710678768	1.00758262602399			3.02025265837649	0.907003002763266
3.05346689113682	0.0403713913176017	3.05346689113682	0.0117926597787527	3.05346689113682	0.0261552715370798	3.05346689113682	0.021414190704445	3.05346689113682	0.0202381855631645	3.05346689113682	0.0212328313649324	3.05346689113682	0.0311809645094241	3.05346689113682	0.0138516591067936	3.1412374057106	0.0534163766929576	3.02902465411125	8.93658460150551E-9	3.0534668911368	1.0075779825888			3.02902465411125	0.907003004283507
3.06165667548593	0.0403582117315303	3.06165667548593	0.0117852886761316	3.06165667548593	0.0261525113194712	3.06165667548593	0.0214103918681093	3.06165667548593	0.0202393305587804	3.06165667548593	0.0212277620798433	3.06165667548593	0.031179900907121	3.06165667548593	0.0138480214838707	3.14942719005972	0.0534193636731825	3.03779664984601	9.05961800272444E-9	3.06165667548591	1.00757578867105			3.03779664984601	0.907002995561297
3.06984645983504	0.0403458828049787	3.06984645983504	0.0117883052717323	3.06984645983504	0.0261546415493514	3.06984645983504	0.0214154915261243	3.06984645983504	0.0202397053287367	3.06984645983504	0.021228411099031	3.06984645983504	0.0311776877271071	3.06984645983504	0.0138471903604893	3.15761697440883	0.0534255155960568	3.04656864558078	1.04041780203751E-8	3.06984645983502	1.00758382616674			3.04656864558078	0.907002981170397
3.07803624418416	0.0403341331079288	3.07803624418416	0.0117939724731303	3.07803624418416	0.0261577888361508	3.07803624418416	0.0214144549084352	3.07803624418416	0.0202426289855837	3.07803624418416	0.0212311190061856	3.07803624418416	0.0311819425318971	3.07803624418416	0.0138456547603975	3.16580675875795	0.0534257138830244	3.05534064131554	1.17015148719339E-8	3.07803624418414	1.00758785682277			3.05534064131554	0.907002968559125
3.08622602853327	0.0403447797972334	3.08622602853327	0.0117890388927506	3.08622602853327	0.0261594640364638	3.08622602853327	0.0214151911037516	3.08622602853327	0.0202427045725249	3.08622602853327	0.0212359763507894	3.08622602853327	0.0311899971872437	3.08622602853327	0.0138452292657769	3.17399654310706	0.0534252177421714	3.0641126370503	1.23570218528028E-8	3.08622602853325	1.00758315555943			3.0641126370503	0.90700294992914
3.09441581288239	0.0403809971546149	3.09441581288239	0.0117915730455551	3.09441581288239	0.0261571621207237	3.09441581288239	0.0214186629515239	3.09441581288239	0.0202410601705917	3.09441581288239	0.0212355446874495	3.09441581288239	0.0311891277364863	3.09441581288239	0.0138526621886752	3.18218632745617	0.0534262109431419	3.07288463278506	1.15610850701344E-8	3.09441581288237	1.00757475710898			3.07288463278506	0.907002944533879
3.1026055972315	0.0403717153830246	3.1026055972315	0.0117955188826283	3.1026055972315	0.0261560510210234	3.1026055972315	0.0214138651066505	3.1026055972315	0.0202396711369241	3.1026055972315	0.0212340462236848	3.1026055972315	0.0311814669596722	3.1026055972315	0.0138550696419061	3.19037611180529	0.0534259083043973	3.08165662851982	1.08442127298914E-8	3.10260559723148	1.00757007199231			3.08165662851982	0.907002930452056
3.11079538158061	0.0403555975708593	3.11079538158061	0.0117891555998223	3.11079538158061	0.0261594825083805	3.11079538158061	0.0214133906152911	3.11079538158061	0.0202376019606704	3.11079538158061	0.0212329671007389	3.11079538158061	0.0311833095724818	3.11079538158061	0.0138511261415678	3.1985658961544	0.0534218399494028	3.09042862425458	1.10266478539588E-8	3.11079538158059	1.00757513434552			3.09042862425458	0.907002907888942
3.11898516592973	0.0403499664882046	3.11898516592973	0.0117854800722996	3.11898516592973	0.0261535608701696	3.11898516592973	0.0214165965859709	3.11898516592973	0.0202385537682289	3.11898516592973	0.0212329281568217	3.11898516592973	0.0311852591511769	3.11898516592973	0.0138515219924629	3.20675568050351	0.0534194525046101	3.09920061998935	1.07715753377689E-8	3.11898516592971	1.00757763600836			3.09920061998935	0.907002880894989
3.12717495027884	0.0403589703995479	3.12717495027884	0.0117887587317927	3.12717495027884	0.0261534650666866	3.12717495027884	0.0214141452825292	3.12717495027884	0.0202400058361213	3.12717495027884	0.0212325652837378	3.12717495027884	0.0311846609277952	3.12717495027884	0.0138520498675709	3.21494546485263	0.0534156818341274	3.10797261572411	1.01484528191017E-8	3.12717495027882	1.00757675497072			3.10797261572411	0.907002878692655
3.13536473462796	0.0403975877875948	3.13536473462796	0.0118000393066149	3.13536473462796	0.0261716630160152	3.13536473462796	0.0214289201282539	3.13536473462796	0.0202532930444956	3.13536473462796	0.0212419458360947	3.13536473462796	0.0312032700853185	3.13536473462796	0.0138577536806674	3.22313524920174	0.053417270377388	3.11674461145887	1.03152408178144E-8	3.13536473462793	1.00757882800651			3.11674461145887	0.907002881306929
3.14355451897707	0.0408596223503157	3.14355451897707	0.0118779377355299	3.14355451897707	0.0262889138500314	3.14355451897707	0.0214691876511493	3.14355451897707	0.0202674629139357	3.14355451897707	0.0212659148257031	3.14355451897707	0.0312315552617345	3.14355451897707	0.0138712286027239	3.23132503355086	0.0534215396860796	3.12551660719363	1.08412268879156E-8	3.14355451897705	1.00757171393151			3.12551660719363	0.90700290217558
3.15174430332618	0.0467738946830163	3.15174430332618	0.0121440094315607	3.15174430332618	0.0264550275874574	3.15174430332618	0.021504133730963	3.15174430332618	0.0202796593936662	3.15174430332618	0.0212848701602178	3.15174430332618	0.0312656757908233	3.15174430332618	0.0139095276994664	3.23951481789997	0.0534197535790088	3.13428860292839	1.08428996605568E-8	3.15174430332616	1.0075567795996			3.13428860292839	0.907002924137524
3.1599340876753	0.0456703341759508	3.1599340876753	0.0120103709835461	3.1599340876753	0.0263738610247084	3.1599340876753	0.0215223386906672	3.1599340876753	0.0203012888879438	3.1599340876753	0.0212854874373597	3.1599340876753	0.0312538366474543	3.1599340876753	0.0138967849689945	3.24770460224908	0.0534226380140624	3.14306059866315	1.04449020470411E-8	3.15993408767528	1.00755708076262			3.14306059866315	0.90700293429867
3.16812387202441	0.0405119480355968	3.16812387202441	0.0118412174690656	3.16812387202441	0.0262480134321174	3.16812387202441	0.021448641135253	3.16812387202441	0.0202575687728455	3.16812387202441	0.0212507279726514	3.16812387202441	0.0311969757026305	3.16812387202441	0.0138545549943007	3.2558943865982	0.0534290929281927	3.15183259439792	1.03458357121499E-8	3.16812387202439	1.00757144668667			3.15183259439792	0.907002940587935
3.17631365637353	0.040459255134865	3.17631365637353	0.0118340734790889	3.17631365637353	0.0262212013474075	3.17631365637353	0.0214376007599282	3.17631365637353	0.020253012340761	3.17631365637353	0.0212442493485929	3.17631365637353	0.0311926968760132	3.17631365637353	0.0138545037869433	3.26408417094731	0.0534295883267919	3.16060459013268	1.02682326479777E-8	3.1763136563735	1.00757642899734			3.16060459013268	0.907002957046934
3.18450344072264	0.040359406985562	3.18450344072264	0.0117949570762762	3.18450344072264	0.0261705335089721	3.18450344072264	0.0214216480575864	3.18450344072264	0.0202436628705727	3.18450344072264	0.0212412872243122	3.18450344072264	0.0311851164935926	3.18450344072264	0.0138576396545039	3.27227395529643	0.0534228244317363	3.16937658586744	9.8635864529551E-9	3.18450344072262	1.0075754465582			3.16937658586744	0.907002964317326
3.19269322507175	0.0403484420942344	3.19269322507175	0.0117893755222281	3.19269322507175	0.0261618483381601	3.19269322507175	0.0214160307048457	3.19269322507175	0.0202401862702211	3.19269322507175	0.0212439121897145	3.19269322507175	0.0311877062912551	3.19269322507175	0.0138531062766193	3.28046373964554	0.0534131000710177	3.1781485816022	9.96821318471089E-9	3.19269322507173	1.00756824659675			3.1781485816022	0.907002960488238
3.20088300942087	0.0403621875485641	3.20088300942087	0.0117946071510508	3.20088300942087	0.0261685669146786	3.20088300942087	0.0214199401026133	3.20088300942087	0.0202481095812483	3.20088300942087	0.0212395700257319	3.20088300942087	0.0311892529032956	3.20088300942087	0.0138515115855125	3.28865352399465	0.0534122043105373	3.18692057733696	1.09380175833824E-8	3.20088300942085	1.00756131109858			3.18692057733696	0.907002947901961
3.20907279376998	0.0404600227914665	3.20907279376998	0.0118053098871395	3.20907279376998	0.0261790800383524	3.20907279376998	0.0214225475619136	3.20907279376998	0.0202435655127485	3.20907279376998	0.0212386645886898	3.20907279376998	0.0311880613560396	3.20907279376998	0.0138514973698683	3.29684330834377	0.053416572342437	3.19569257307172	1.15109973903265E-8	3.20907279376996	1.00756419504857			3.19569257307172	0.907002941013268
3.21726257811909	0.04045309270808	3.21726257811909	0.0117994672191635	3.21726257811909	0.0261673908171203	3.21726257811909	0.0214174047095705	3.21726257811909	0.020235566989768	3.21726257811909	0.0212389621674452	3.21726257811909	0.0311891681500542	3.21726257811909	0.0138536744584599	3.30503309269288	0.0534152823762193	3.20446456880649	1.0978174254135E-8	3.21726257811907	1.00755245985955			3.20446456880649	0.9070029428963
3.22545236246821	0.0406523514393551	3.22545236246821	0.0118347328978785	3.22545236246821	0.0262068541695397	3.22545236246821	0.0214317385486513	3.22545236246821	0.020250051962915	3.22545236246821	0.0212438117252871	3.22545236246821	0.0311931367704788	3.22545236246821	0.0138571408539649	3.313222877042	0.053417668440381	3.21323656454125	1.04248030511859E-8	3.22545236246819	1.00755104707637			3.21323656454125	0.907002941127368
3.23364214681732	0.0406994290085253	3.23364214681732	0.0119060708927573	3.23364214681732	0.0263010108088452	3.23364214681732	0.0214717087814738	3.23364214681732	0.0202716673855231	3.23364214681732	0.0212559765245558	3.23364214681732	0.0312053112215338	3.23364214681732	0.0138584731228482	3.32141266139111	0.0534198514601341	3.22200856027601	1.02173081421839E-8	3.2336421468173	1.00756686970438			3.22200856027601	0.907002944720015
3.24183193116644	0.0403620907704488	3.24183193116644	0.011794076280101	3.24183193116644	0.0261632641177963	3.24183193116644	0.0214203221814792	3.24183193116644	0.0202398588673395	3.24183193116644	0.0212370383087758	3.24183193116644	0.0311878501652614	3.24183193116644	0.0138541712717749	3.32960244574022	0.0534212444051584	3.23078055601077	9.97585339030355E-9	3.24183193116641	1.00756851815949			3.23078055601077	0.907002948615809
3.25002171551555	0.0403420882637512	3.25002171551555	0.0117914379701723	3.25002171551555	0.0261492445434588	3.25002171551555	0.0214138287088345	3.25002171551555	0.020230675190595	3.25002171551555	0.0212314261670282	3.25002171551555	0.0311788862581046	3.25002171551555	0.01385180695714	3.33779223008934	0.0534244231483721	3.23955255174553	9.55471080427544E-9	3.25002171551553	1.00756638977782			3.23955255174553	0.907002954162516
3.25821149986466	0.0403647473394344	3.25821149986466	0.011794740656645	3.25821149986466	0.0261585437423893	3.25821149986466	0.0214138938705706	3.25821149986466	0.0202351358735181	3.25821149986466	0.0212326452141932	3.25821149986466	0.0311846160359557	3.25821149986466	0.0138544512132483	3.34598201443845	0.0534248200610545	3.2483245474803	9.89216568118481E-9	3.25821149986464	1.00757008724852			3.2483245474803	0.907002951495443
3.26640128421378	0.040455964099378	3.26640128421378	0.0118114075112416	3.26640128421378	0.0261741732408445	3.26640128421378	0.0214175244688638	3.26640128421378	0.0202481190271738	3.26640128421378	0.0212423813560408	3.26640128421378	0.0311930870509996	3.26640128421378	0.0138588484260573	3.35417179878756	0.0534252173462075	3.25709654321506	1.08034145758804E-8	3.26640128421376	1.00757400851015			3.25709654321506	0.90700295744487
3.27459106856289	0.0404558369024385	3.27459106856289	0.0118083801551914	3.27459106856289	0.0261876800049614	3.27459106856289	0.0214242742896697	3.27459106856289	0.0202520668453348	3.27459106856289	0.0212461638960637	3.27459106856289	0.0311998876437944	3.27459106856289	0.0138563147540045	3.36236158313668	0.0534249196616957	3.26586853894982	1.10086055508675E-8	3.27459106856287	1.00757666606202			3.26586853894982	0.907002965225454
3.28278085291201	0.0403456942741834	3.28278085291201	0.0117886274009996	3.28278085291201	0.0261615027450346	3.28278085291201	0.0214126178140185	3.28278085291201	0.0202426087233313	3.28278085291201	0.0212337350514578	3.28278085291201	0.0311847114508789	3.28278085291201	0.0138562062688082	3.37055136748579	0.0534229322886102	3.27464053468458	9.89463775691019E-9	3.28278085291198	1.00757718065526			3.27464053468458	0.907002989414922
3.29097063726112	0.0403417052487713	3.29097063726112	0.0117827536101094	3.29097063726112	0.0261551289264211	3.29097063726112	0.021410264416846	3.29097063726112	0.0202373931268852	3.29097063726112	0.0212300579376731	3.29097063726112	0.0311807678142257	3.29097063726112	0.0138598950071411	3.37874115183491	0.0534220363759385	3.28341253041934	9.44846416776315E-9	3.2909706372611	1.00757460723482			3.28341253041934	0.907002993535842
3.29916042161023	0.0403439721730905	3.29916042161023	0.011788142885672	3.29916042161023	0.0261461809293021	3.29916042161023	0.0214092277387835	3.29916042161023	0.0202353669241694	3.29916042161023	0.0212255043274316	3.29916042161023	0.0311788003412181	3.29916042161023	0.01385423983021	3.38693093618402	0.0534200518125266	3.2921845261541	1.04444466973035E-8	3.29916042161021	1.00757486721151			3.2921845261541	0.90700298436278
3.30735020595935	0.0403461876138258	3.30735020595935	0.0117926728785777	3.30735020595935	0.0261487602884519	3.30735020595935	0.0214103682348696	3.30735020595935	0.0202371089159775	3.30735020595935	0.0212255439205439	3.30735020595935	0.0311764916222535	3.30735020595935	0.013849258195744	3.39512072053313	0.0534151818543797	3.30095652188887	1.04537665141169E-8	3.30735020595932	1.00757736978757			3.30095652188887	0.907002980386396
3.31553999030846	0.0403420217829047	3.31553999030846	0.011784667104802	3.31553999030846	0.0261588737305417	3.31553999030846	0.0214157957659779	3.31553999030846	0.020239787672938	3.31553999030846	0.0212326829054071	3.31553999030846	0.0311821101811033	3.31553999030846	0.013854124184203	3.40331050488225	0.0534129071829536	3.30972851762363	1.00377303282975E-8	3.31553999030844	1.00757879981401			3.30972851762363	0.907002969489797
3.32372977465757	0.0403333934300151	3.32372977465757	0.011784556946694	3.32372977465757	0.026157443961028	3.32372977465757	0.0214126627244315	3.32372977465757	0.0202391276225126	3.32372977465757	0.0212350448735432	3.32372977465757	0.0311842520497381	3.32372977465757	0.0138535740948006	3.41150028923136	0.0534201506643537	3.31850051335839	1.09432213438388E-8	3.32372977465755	1.00758371029486			3.31850051335839	0.907002948891294
3.33191955900669	0.0403340418758406	3.33191955900669	0.0117881842189877	3.33191955900669	0.0261510513078325	3.33191955900669	0.0214063284500804	3.33191955900669	0.0202393386961853	3.33191955900669	0.0212306352780177	3.33191955900669	0.0311805514910137	3.33191955900669	0.0138496093481666	3.41969007358048	0.0534224319216989	3.32727250909315	1.15862082878359E-8	3.33191955900667	1.00758272134347			3.32727250909315	0.907002946473483
3.3401093433558	0.0403455590872943	3.3401093433558	0.0117909801420166	3.3401093433558	0.0261549382261966	3.3401093433558	0.0214112620944318	3.3401093433558	0.0202413605773715	3.3401093433558	0.0212343051421387	3.3401093433558	0.0311830618167672	3.3401093433558	0.0138542724608344	3.42787985792959	0.0534178674258514	3.33604450482791	1.12823953448036E-8	3.34010934335578	1.00757588970807			3.33604450482791	0.907002939705862
3.34829912770492	0.0403493916771499	3.34829912770492	0.0117923485157898	3.34829912770492	0.026163447473288	3.34829912770492	0.0214141072717015	3.34829912770492	0.0202371080740594	3.34829912770492	0.0212380857360854	3.34829912770492	0.0311849640600319	3.34829912770492	0.0138532732432083	3.4360696422787	0.0534157790619117	3.34481650056267	1.08060706542141E-8	3.34829912770489	1.00757638051454			3.34481650056267	0.907002918127958
3.35648891205403	0.0403831449067673	3.35648891205403	0.0117983579944278	3.35648891205403	0.0261711431471905	3.35648891205403	0.0214171212917998	3.35648891205403	0.0202402949939469	3.35648891205403	0.0212423663283946	3.35648891205403	0.0311938129585271	3.35648891205403	0.0138573381975473	3.44425942662782	0.0534156805455907	3.35358849629744	1.03201121464166E-8	3.35648891205401	1.00758194482309			3.35358849629744	0.907002914703247
3.36467869640314	0.0405973840069441	3.36467869640314	0.0118219275581514	3.36467869640314	0.0261917399156626	3.36467869640314	0.0214274989519348	3.36467869640314	0.020256442965516	3.36467869640314	0.0212539529790037	3.36467869640314	0.0312175400407466	3.36467869640314	0.0138658503788966	3.45244921097693	0.0534163751427849	3.3623604920322	1.04839380965687E-8	3.36467869640312	1.00758086880444			3.3623604920322	0.907002917137211
3.37286848075226	0.041252837443417	3.37286848075226	0.0118816160547543	3.37286848075226	0.0262806194300153	3.37286848075226	0.0214477641815736	3.37286848075226	0.02026635179255	3.37286848075226	0.0212660617801394	3.37286848075226	0.0312394442243429	3.37286848075226	0.0138697617752847	3.46063899532605	0.0534172672505655	3.37113248776696	1.09605193479834E-8	3.37286848075224	1.00757807455933			3.37113248776696	0.907002900294819
3.38105826510137	0.041535769146692	3.38105826510137	0.0120227821196573	3.38105826510137	0.0263827661863233	3.38105826510137	0.0214662217574453	3.38105826510137	0.020265961469995	3.38105826510137	0.0212648469115874	3.38105826510137	0.0312364131816123	3.38105826510137	0.0138718460403748	3.46882877967516	0.053414191177277	3.37990448350172	1.13566075719493E-8	3.38105826510135	1.00757355382193			3.37990448350172	0.90700288049386
3.38924804945049	0.0408500591847739	3.38924804945049	0.0118446463057026	3.38924804945049	0.0262674358799978	3.38924804945049	0.0214640776640087	3.38924804945049	0.0202637017243205	3.38924804945049	0.0212597261338828	3.38924804945049	0.0312313500129344	3.38924804945049	0.0138736617342462	3.47701856402427	0.0534109117972152	3.38867647923648	1.19069533417615E-8	3.38924804945046	1.00756597405783			3.38867647923648	0.907002873720468
3.3974378337996	0.0409369201809611	3.3974378337996	0.0118312487053129	3.3974378337996	0.0262426211382989	3.3974378337996	0.0214424149717851	3.3974378337996	0.0202620686942238	3.3974378337996	0.0212607986510788	3.3974378337996	0.0312552359124453	3.3974378337996	0.0138788261382568	3.48520834837339	0.053414986912374	3.39744847497124	1.16564907332431E-8	3.39743783379958	1.00756789777258			3.39744847497124	0.907002877605277
3.40562761814871	0.0653164440372279	3.40562761814871	0.0144019681773095	3.40562761814871	0.0297138231054892	3.40562761814871	0.02157990212736	3.40562761814871	0.0202975667344732	3.40562761814871	0.0213611938560058	3.40562761814871	0.0315664781028097	3.40562761814871	0.0139933988335047	3.4933981327225	0.0534175668448096	3.40622047070601	1.05732748554368E-8	3.40562761814869	1.00756160049455			3.40622047070601	0.907002894279814
3.41381740249783	0.0658997545882676	3.41381740249783	0.0145160550704043	3.41381740249783	0.0299621424681408	3.41381740249783	0.0216031105406662	3.41381740249783	0.0203123354850875	3.41381740249783	0.0213896399115283	3.41381740249783	0.0316012863758126	3.41381740249783	0.0140064740661234	3.50158791707161	0.0534197536210128	3.41499246644077	9.66518277020317E-9	3.4138174024978	1.00755117046013			3.41499246644077	0.907002910505044
3.42200718684694	0.0403870340136479	3.42200718684694	0.0117982895138989	3.42200718684694	0.026199052091201	3.42200718684694	0.0214420017165823	3.42200718684694	0.0202574731451471	3.42200718684694	0.0212637294786742	3.42200718684694	0.0312142485502117	3.42200718684694	0.0138684132071961	3.50977770142073	0.0534205427771416	3.42376446217553	9.84338729769194E-9	3.42200718684692	1.00756050639132			3.42376446217553	0.907002908255537
3.43019697119606	0.040367604199788	3.43019697119606	0.0117888294849853	3.43019697119606	0.0261834792999193	3.43019697119606	0.0214237963592363	3.43019697119606	0.020246522647159	3.43019697119606	0.0212498102148756	3.43019697119606	0.031199936995208	3.43019697119606	0.0138645554950991	3.51796748576984	0.053416673006979	3.43253645791029	1.07143733652258E-8	3.43019697119603	1.00757597397021			3.43253645791029	0.907002904424521
3.43838675554517	0.0403465573206378	3.43838675554517	0.0117882715395975	3.43838675554517	0.0261587075184445	3.43838675554517	0.0214097568099715	3.43838675554517	0.0202433761807665	3.43838675554517	0.0212376361098898	3.43838675554517	0.0311895736260997	3.43838675554517	0.0138588786788506	3.52615727011896	0.0534140886175318	3.44130845364505	1.06614692257393E-8	3.43838675554515	1.00757994246087			3.44130845364505	0.907002914628668
3.44657653989428	0.0403328401745977	3.44657653989428	0.0117858208279932	3.44657653989428	0.0261554594738843	3.44657653989428	0.0214089726717068	3.44657653989428	0.0202422601484926	3.44657653989428	0.021231081764001	3.44657653989428	0.0311830379343887	3.44657653989428	0.0138546734073059	3.53434705446807	0.0534124017386317	3.45008044937981	1.12740170687096E-8	3.44657653989426	1.00757912641934			3.45008044937981	0.907002906481088
3.4547663242434	0.0403392196931538	3.4547663242434	0.0117849397734716	3.4547663242434	0.0261549617850867	3.4547663242434	0.0214099623324166	3.4547663242434	0.020240608201188	3.4547663242434	0.0212288232801583	3.4547663242434	0.0311849050012842	3.4547663242434	0.0138521949319641	3.54253683881718	0.0534128998493779	3.45885244511458	1.19261099104736E-8	3.45476632424337	1.00758058692445			3.45885244511458	0.907002915990797
3.46295610859251	0.0403597558141724	3.46295610859251	0.0117898043193625	3.46295610859251	0.0261618812701326	3.46295610859251	0.0214172239589766	3.46295610859251	0.0202461649555971	3.46295610859251	0.0212362517750921	3.46295610859251	0.031193957354346	3.46295610859251	0.0138550243872919	3.5507266231663	0.0534174736302492	3.46762444084934	1.12570323766293E-8	3.46295610859249	1.00758108931971			3.46762444084934	0.90700292053058
3.47114589294162	0.0403752122017243	3.47114589294162	0.0117905620033772	3.47114589294162	0.0261650426229884	3.47114589294162	0.0214201152372218	3.47114589294162	0.0202465296395577	3.47114589294162	0.0212402972045061	3.47114589294162	0.0311981578133518	3.47114589294162	0.0138600662179571	3.55891640751541	0.0534220381260966	3.4763964365841	1.05453742486816E-8	3.4711458929416	1.00757818623314			3.4763964365841	0.907002918983452
3.47933567729074	0.0403682530019101	3.47933567729074	0.0117884845896445	3.47933567729074	0.0261582408838449	3.47933567729074	0.0214146881229656	3.47933567729074	0.0202346609928375	3.47933567729074	0.0212321158113423	3.47933567729074	0.0311806856077647	3.47933567729074	0.0138538027890971	3.56710619186453	0.05342521430684	3.48516843231886	1.04996425538781E-8	3.47933567729071	1.00757300109955			3.48516843231886	0.907002898584794
3.48752546163985	0.0403654717332954	3.48752546163985	0.0117945354184046	3.48752546163985	0.0261598482303689	3.48752546163985	0.021419809847082	3.48752546163985	0.0202354409554389	3.48752546163985	0.0212330062010527	3.48752546163985	0.0311817460853924	3.48752546163985	0.0138516669835785	3.57529597621364	0.0534209474955043	3.49394042805362	1.07802700978132E-8	3.48752546163983	1.00757209839799			3.49394042805362	0.907002892877872
3.49571524598897	0.0404598456732586	3.49571524598897	0.0118086051589709	3.49571524598897	0.0261740875167529	3.49571524598897	0.0214292487682648	3.49571524598897	0.0202500462899819	3.49571524598897	0.0212429329429101	3.49571524598897	0.0311964678348143	3.49571524598897	0.0138549273048367	3.58348576056275	0.0534147858732787	3.50271242378838	1.09340341087356E-8	3.49571524598894	1.00756976997928			3.50271242378838	0.907002891310289
3.50390503033808	0.0411446346857583	3.50390503033808	0.0118996667498208	3.50390503033808	0.0262478935956252	3.50390503033808	0.0214643235868141	3.50390503033808	0.0202772398232505	3.50390503033808	0.0212607344500715	3.50390503033808	0.0312143575216732	3.50390503033808	0.0138677541320264	3.59167554491187	0.0534157802813038	3.51148441952315	1.12604855916557E-8	3.50390503033806	1.00757073007796			3.51148441952315	0.907002878786685
3.51209481468719	0.0407179766923918	3.51209481468719	0.011872406065486	3.51209481468719	0.0263303645504138	3.51209481468719	0.0214899220207599	3.51209481468719	0.0202887712391519	3.51209481468719	0.0212843547246723	3.51209481468719	0.0312643502785179	3.51209481468719	0.0138720346248134	3.59986532926098	0.0534168717911804	3.52025641525791	1.16819014628753E-8	3.51209481468717	1.00756953850636			3.52025641525791	0.907002881278663
3.52028459903631	0.040384175096592	3.52028459903631	0.0117960775956994	3.52028459903631	0.0261646320097722	3.52028459903631	0.0214174991508414	3.52028459903631	0.0202416571007337	3.52028459903631	0.0212430694172724	3.52028459903631	0.0311898284854907	3.52028459903631	0.013857496096752	3.6080551136101	0.0534171706448285	3.52902841099267	1.21981211324837E-8	3.52028459903628	1.00756640414628			3.52902841099267	0.907002868635536
3.52847438338542	0.0404033878739756	3.52847438338542	0.0118004517609708	3.52847438338542	0.0261731557566111	3.52847438338542	0.0214255371585016	3.52847438338542	0.0202505215584728	3.52847438338542	0.0212455027443464	3.52847438338542	0.0311974636792179	3.52847438338542	0.0138620862360629	3.61624489795921	0.0534181629265345	3.53780040672743	1.22319463584662E-8	3.5284743833854	1.00757270140628			3.53780040672743	0.907002853070675
3.53666416773454	0.0405801013672155	3.53666416773454	0.011826381990514	3.53666416773454	0.0262244918069047	3.53666416773454	0.0214518145513814	3.53666416773454	0.0202710182755443	3.53666416773454	0.0212632970484544	3.53666416773454	0.0312233381101439	3.53666416773454	0.013866966328582	3.62443468230832	0.053420051591952	3.54657240246219	1.17429145324385E-8	3.53666416773451	1.00757500374868			3.54657240246219	0.907002834611391
3.54485395208365	0.0418208901638969	3.54485395208365	0.0120143616580253	3.54485395208365	0.0264473597375627	3.54485395208365	0.0214831382855112	3.54485395208365	0.0202665493285498	3.54485395208365	0.0212530025318518	3.54485395208365	0.0312368923261825	3.54485395208365	0.0138746519314895	3.63262446665744	0.0534222367854099	3.55534439819695	1.14542775619808E-8	3.54485395208362	1.00756942399952			3.55534439819695	0.90700282468556
3.55304373643276	0.0421629497434966	3.55304373643276	0.0119395463875848	3.55304373643276	0.0262950972264368	3.55304373643276	0.021459559786544	3.55304373643276	0.0202657177612612	3.55304373643276	0.0212558000624258	3.55304373643276	0.0312482857168424	3.55304373643276	0.0138850703289636	3.64081425100655	0.0534220383290687	3.56411639393172	1.14475536009536E-8	3.55304373643274	1.00756328562292			3.56411639393172	0.907002813813505
3.56123352078188	0.0406695832847516	3.56123352078188	0.0118096046593936	3.56123352078188	0.0261794877455276	3.56123352078188	0.0214264710369927	3.56123352078188	0.0202569525402613	3.56123352078188	0.0212481901305463	3.56123352078188	0.0312105737147153	3.56123352078188	0.0138716886064509	3.64900403535566	0.0534202485147566	3.57288838966648	1.1666315223889E-8	3.56123352078185	1.00757042422997			3.57288838966648	0.907002803192525
3.56942330513099	0.0403587735211643	3.56942330513099	0.0117867702658596	3.56942330513099	0.0261631818136567	3.56942330513099	0.0214212173005137	3.56942330513099	0.0202464796930927	3.56942330513099	0.0212364508547075	3.56942330513099	0.0311926066120336	3.56942330513099	0.0138574798205844	3.65719381970478	0.0534173647904789	3.58166038540124	1.23807659689347E-8	3.56942330513097	1.00757809007595			3.58166038540124	0.907002781149005
3.5776130894801	0.0403575316528083	3.5776130894801	0.0117873260063709	3.5776130894801	0.0261640745852115	3.5776130894801	0.0214169424493708	3.5776130894801	0.0202452264339637	3.5776130894801	0.0212348136496962	3.5776130894801	0.0311889961739373	3.5776130894801	0.0138534208978411	3.66538360405389	0.0534142888911813	3.590432381136	1.31708323357435E-8	3.57761308948008	1.00757647266352			3.590432381136	0.907002760923471
3.58580287382922	0.0403796887875384	3.58580287382922	0.0117887210839511	3.58580287382922	0.0261585547704126	3.58580287382922	0.0214146644171696	3.58580287382922	0.0202428845426228	3.58580287382922	0.0212378658618165	3.58580287382922	0.0311830950839875	3.58580287382922	0.0138544876937135	3.67357338840301	0.0534164746430896	3.59920437687076	1.27863675993895E-8	3.58580287382919	1.0075817474532			3.59920437687076	0.907002765373553
3.59399265817833	0.040434665447865	3.59399265817833	0.0117949059388971	3.59399265817833	0.0261642700100915	3.59399265817833	0.0214223128506173	3.59399265817833	0.0202415234461868	3.59399265817833	0.021237876464636	3.59399265817833	0.0311859423755305	3.59399265817833	0.0138597890177446	3.68176317275212	0.0534165738712602	3.60797637260552	1.14230475831304E-8	3.59399265817831	1.00758644149631			3.60797637260552	0.90700278273208
3.60218244252745	0.0403631372046429	3.60218244252745	0.0117917473779287	3.60218244252745	0.0261607467329055	3.60218244252745	0.0214149505676905	3.60218244252745	0.0202411481569784	3.60218244252745	0.0212309535277997	3.60218244252745	0.0311926993696787	3.60218244252745	0.0138594847589568	3.68995295710123	0.0534142913319761	3.61674836834029	1.12368678314045E-8	3.60218244252742	1.00758016019714			3.61674836834029	0.90700277986472
3.61037222687656	0.0403812678335251	3.61037222687656	0.0117932751340241	3.61037222687656	0.0261534919400361	3.61037222687656	0.0214110886816272	3.61037222687656	0.020239478695897	3.61037222687656	0.021232757273215	3.61037222687656	0.0311958341248664	3.61037222687656	0.0138558831973761	3.69814274145035	0.0534212423150812	3.62552036407505	1.18766403471889E-8	3.61037222687654	1.00758043782764			3.62552036407505	0.907002773158526
3.61856201122567	0.0405016455691374	3.61856201122567	0.0118146223638277	3.61856201122567	0.026170639805642	3.61856201122567	0.0214197635410103	3.61856201122567	0.0202431503986011	3.61856201122567	0.0212422560042336	3.61856201122567	0.0312015083894644	3.61856201122567	0.0138619585816168	3.70633252579946	0.0534202500333753	3.63429235980981	1.19582100894266E-8	3.61856201122565	1.00758931317467			3.63429235980981	0.907002766364925
3.62675179557479	0.0408025652432303	3.62675179557479	0.0119004076440736	3.62675179557479	0.0262330558073874	3.62675179557479	0.0214313171573355	3.62675179557479	0.0202490881829253	3.62675179557479	0.0212436266498405	3.62675179557479	0.0311942979483553	3.62675179557479	0.0138647048979185	3.71452231014858	0.0534142886137419	3.64306435554457	1.23318937403161E-8	3.62675179557476	1.00759303208697			3.64306435554457	0.907002754052879
3.6349415799239	0.0404982610443183	3.6349415799239	0.0118336464619932	3.6349415799239	0.026190093906039	3.6349415799239	0.021433413406885	3.6349415799239	0.0202461284769189	3.6349415799239	0.0212392935404667	3.6349415799239	0.0311952988664211	3.6349415799239	0.0138597095838869	3.72271209449769	0.0534139909292301	3.65183635127933	1.28459464266535E-8	3.63494157992388	1.00758472724427			3.65183635127933	0.907002752419596
3.64313136427302	0.0404326595672095	3.64313136427302	0.0118104561958662	3.64313136427302	0.0261811835400039	3.64313136427302	0.0214289784221895	3.64313136427302	0.0202456520682492	3.64313136427302	0.0212374423590489	3.64313136427302	0.0311865276873598	3.64313136427302	0.0138502588290004	3.7309018788468	0.0534124014284684	3.66060834701409	1.2661562833661E-8	3.64313136427299	1.00757595989365			3.66060834701409	0.907002767891243
3.65132114862213	0.0404294731449992	3.65132114862213	0.0118011552119769	3.65132114862213	0.0261778102618599	3.65132114862213	0.0214196737536587	3.65132114862213	0.0202416839561402	3.65132114862213	0.0212354060331378	3.65132114862213	0.031180262651971	3.65132114862213	0.0138538939566017	3.73909166319592	0.0534136969460722	3.66938034274886	1.16059084244662E-8	3.6513211486221	1.00757937005993			3.66938034274886	0.907002787320564
3.65951093297124	0.040383895998676	3.65951093297124	0.0117977965914832	3.65951093297124	0.0261632335594885	3.65951093297124	0.0214137820008476	3.65951093297124	0.0202365072274691	3.65951093297124	0.021236767941721	3.65951093297124	0.0311894770225747	3.65951093297124	0.0138600407461235	3.74728144754503	0.0534178645292373	3.67815233848362	1.09799148334729E-8	3.65951093297122	1.00758460572098			3.67815233848362	0.907002781338013
3.66770071732036	0.0407057338563418	3.66770071732036	0.0118297588529578	3.66770071732036	0.0262090164789757	3.66770071732036	0.0214232885026983	3.66770071732036	0.0202418843391605	3.66770071732036	0.0212399406298402	3.66770071732036	0.0311988613596662	3.66770071732036	0.0138562331920728	3.75547123189415	0.053420647177035	3.68692433421838	1.09860095229369E-8	3.66770071732033	1.00758431594996			3.68692433421838	0.907002793316605
3.67589050166947	0.0407405333870217	3.67589050166947	0.0118427317662879	3.67589050166947	0.0262690455255937	3.67589050166947	0.0214391097868649	3.67589050166947	0.0202502982193775	3.67589050166947	0.0212407585522808	3.67589050166947	0.0312025877612736	3.67589050166947	0.0138561254356517	3.76366101624326	0.0534203430142093	3.69569632995314	1.13851117581452E-8	3.67589050166945	1.00758119005092			3.69569632995314	0.907002792283201
3.68408028601859	0.04036432809407	3.68408028601859	0.0117979370005085	3.68408028601859	0.0261719264786759	3.68408028601859	0.0214265021785203	3.68408028601859	0.0202497257848666	3.68408028601859	0.0212345805739361	3.68408028601859	0.0311915082350622	3.68408028601859	0.013857098914766	3.77185080059237	0.0534156795225381	3.7044683256879	1.14809929792393E-8	3.68408028601856	1.00758894641709			3.7044683256879	0.907002807276982
3.6922700703677	0.0403505931048784	3.6922700703677	0.0117901282814928	3.6922700703677	0.0261658782813708	3.6922700703677	0.0214155608409031	3.6922700703677	0.0202462644639583	3.6922700703677	0.0212313998071866	3.6922700703677	0.0311858593626012	3.6922700703677	0.0138565534064086	3.78004058494149	0.0534133957935684	3.71324032142266	1.10535216069658E-8	3.69227007036767	1.00760054541406			3.71324032142266	0.907002830113802
3.70045985471681	0.0403498159425806	3.70045985471681	0.0117875043885709	3.70045985471681	0.0261555780051942	3.70045985471681	0.0214113546004541	3.70045985471681	0.0202405182253557	3.70045985471681	0.021231314690441	3.70045985471681	0.0311889180841382	3.70045985471681	0.0138543165841176	3.7882303692906	0.0534146857597862	3.72201231715743	1.10751520074116E-8	3.70045985471679	1.00759492701819			3.72201231715743	0.907002856999096
3.70864963906593	0.0403615366222327	3.70864963906593	0.0117839655265367	3.70864963906593	0.026150971589464	3.70864963906593	0.0214147327516641	3.70864963906593	0.0202413661140782	3.70864963906593	0.0212333742606117	3.70864963906593	0.0311865063918262	3.70864963906593	0.0138524781517431	3.79642015363971	0.0534168720964294	3.73078431289219	1.09363622059085E-8	3.7086496390659	1.00758785219279			3.73078431289219	0.90700287896374
3.71683942341504	0.0403847809379383	3.71683942341504	0.0117881650416301	3.71683942341504	0.0261623710919907	3.71683942341504	0.0214193039211684	3.71683942341504	0.0202444452965942	3.71683942341504	0.021238208743875	3.71683942341504	0.0311908056117153	3.71683942341504	0.0138517641526813	3.80460993798883	0.0534171714701738	3.73955630862695	1.05209911046169E-8	3.71683942341501	1.00758485593845			3.73955630862695	0.90700288693095
3.72502920776415	0.0404723006999565	3.72502920776415	0.0118081621852746	3.72502920776415	0.0261831314054097	3.72502920776415	0.0214313290449125	3.72502920776415	0.0202502614536681	3.72502920776415	0.0212405625598148	3.72502920776415	0.0312083766144443	3.72502920776415	0.0138568686789389	3.81279972233794	0.0534183622082209	3.74832830436171	1.00260799371686E-8	3.72502920776413	1.00758151234026			3.74832830436171	0.907002905324374
3.73321899211327	0.0405072214983304	3.73321899211327	0.0118110844519772	3.73321899211327	0.0261835405069469	3.73321899211327	0.0214317357005084	3.73321899211327	0.0202508308039454	3.73321899211327	0.021237834327871	3.73321899211327	0.0311985057905238	3.73321899211327	0.0138605151673449	3.82098950668706	0.0534224356783094	3.75710030009647	9.95364077972441E-9	3.73321899211324	1.00758005395933			3.75710030009647	0.907002916420605
3.74140877646238	0.0404077741036517	3.74140877646238	0.0117970371362511	3.74140877646238	0.0261669350607307	3.74140877646238	0.021420892006954	3.74140877646238	0.020239270725163	3.74140877646238	0.0212294081564897	3.74140877646238	0.0311845465785355	3.74140877646238	0.0138553185028047	3.82917929103617	0.0534224356783094	3.76587229583123	1.03353691461472E-8	3.74140877646236	1.00757353284153			3.76587229583123	0.907002936049721
3.7495985608115	0.0403562760760372	3.7495985608115	0.0117875114468412	3.7495985608115	0.0261525109897446	3.7495985608115	0.0214122461680631	3.7495985608115	0.0202343675993427	3.7495985608115	0.0212273124541896	3.7495985608115	0.0311831597027399	3.7495985608115	0.0138519021218907	3.83736907538528	0.0534177655812948	3.774644291566	1.09133071454198E-8	3.74959856081147	1.0075739220121			3.774644291566	0.907002930760891
3.75778834516061	0.0403648305031685	3.75778834516061	0.0117942872326788	3.75778834516061	0.0261677055262445	3.75778834516061	0.0214185289826688	3.75778834516061	0.0202457013905722	3.75778834516061	0.0212388632338819	3.75778834516061	0.0311888310477821	3.75778834516061	0.0138523957481917	3.8455588597344	0.053415878986709	3.78341628730076	1.14039612944021E-8	3.75778834516058	1.00758051512115			3.78341628730076	0.907002924112558
3.76597812950972	0.0403890659809461	3.76597812950972	0.0118031349603944	3.76597812950972	0.0261786421092036	3.76597812950972	0.0214286960143273	3.76597812950972	0.0202472959745244	3.76597812950972	0.0212376004035391	3.76597812950972	0.0311924593665552	3.76597812950972	0.0138502533340247	3.85374864408351	0.053416375127562	3.79218828303552	1.14760338399646E-8	3.7659781295097	1.00758118673501			3.79218828303552	0.907002918681483
3.77416791385884	0.0403539095249378	3.77416791385884	0.0117950615348614	3.77416791385884	0.0261584845545773	3.77416791385884	0.0214127702296986	3.77416791385884	0.0202395108800687	3.77416791385884	0.0212324546021888	3.77416791385884	0.0311851271217277	3.77416791385884	0.0138502163174858	3.86193842843263	0.0534136932010681	3.80096027877028	1.15137483403756E-8	3.77416791385881	1.0075812415614			3.80096027877028	0.907002906814006
3.78235769820795	0.0403587599638519	3.78235769820795	0.0117928838432732	3.78235769820795	0.0261601233058442	3.78235769820795	0.021416269134616	3.78235769820795	0.0202439968842341	3.78235769820795	0.0212330957240981	3.78235769820795	0.0311880384329492	3.78235769820795	0.0138526031384647	3.87012821278174	0.0534144870264329	3.80973227450504	1.17996063300458E-8	3.78235769820793	1.00757620809655			3.80973227450504	0.907002882604942
3.79054748255707	0.0404430547451434	3.79054748255707	0.0118025131842501	3.79054748255707	0.0261901143248757	3.79054748255707	0.0214405350503221	3.79054748255707	0.020254673129528	3.79054748255707	0.0212419551869242	3.79054748255707	0.0312083434034914	3.79054748255707	0.0138596464893073	3.87831799713085	0.053418164142358	3.8185042702398	1.12632258242842E-8	3.79054748255704	1.00756980769679			3.8185042702398	0.907002873299229
3.79873726690618	0.0404505521153778	3.79873726690618	0.0118161338895748	3.79873726690618	0.0262155189898709	3.79873726690618	0.021440163661231	3.79873726690618	0.0202520568490548	3.79873726690618	0.0212472021096154	3.79873726690618	0.0312132412460031	3.79873726690618	0.0138553850675668	3.88650778147997	0.05342184013233	3.82727626597457	1.07664410267078E-8	3.79873726690615	1.00758118537325			3.82727626597457	0.907002860744874
3.80692705125529	0.0404061268764619	3.80692705125529	0.0118089280840173	3.80692705125529	0.0261820926660609	3.80692705125529	0.0214256434811687	3.80692705125529	0.0202470439623627	3.80692705125529	0.0212399905665124	3.80692705125529	0.0311994844381776	3.80692705125529	0.0138471888984483	3.89469756582908	0.0534224355013536	3.83604826170933	1.11164571351685E-8	3.80692705125527	1.00759487030983			3.83604826170933	0.90700285045752
3.81511683560441	0.0404097402167912	3.81511683560441	0.0118043031427309	3.81511683560441	0.0261763671185299	3.81511683560441	0.0214286152705911	3.81511683560441	0.0202504605685251	3.81511683560441	0.0212443970978569	3.81511683560441	0.0311993807884773	3.81511683560441	0.0138539067051527	3.9028873501782	0.0534198500406098	3.84482025744409	1.17142910768372E-8	3.81511683560438	1.007599108524			3.84482025744409	0.907002837751184
3.82330661995352	0.0403526129257106	3.82330661995352	0.0117881412134972	3.82330661995352	0.0261587823250906	3.82330661995352	0.0214137224401597	3.82330661995352	0.0202406826032952	3.82330661995352	0.0212338984552253	3.82330661995352	0.0311841110143844	3.82330661995352	0.0138535824614124	3.91107713452731	0.0534147835493216	3.85359225317885	1.22822177510692E-8	3.82330661995349	1.00759303450626			3.85359225317885	0.907002826593592
3.83149640430264	0.0403409107103478	3.83149640430264	0.0117870427879953	3.83149640430264	0.0261560909968733	3.83149640430264	0.0214112507902545	3.83149640430264	0.0202392000350748	3.83149640430264	0.0212274153498127	3.83149640430264	0.0311831234188663	3.83149640430264	0.0138512752640475	3.91926691887642	0.0534131959872911	3.86236424891361	1.22235313510692E-8	3.83149640430261	1.00758480228708			3.86236424891361	0.907002818201195
3.83968618865175	0.0403431894892321	3.83968618865175	0.0117865880443318	3.83968618865175	0.0261533143678659	3.83968618865175	0.0214121638892664	3.83968618865175	0.0202415991729175	3.83968618865175	0.0212243709709745	3.83968618865175	0.031181831811182	3.83968618865175	0.0138514305252086	3.92745670322554	0.0534144867918094	3.87113624464838	1.20207993615031E-8	3.83968618865172	1.00758912023208			3.87113624464838	0.907002813717666
3.84787597300086	0.0403536082184229	3.84787597300086	0.0117832135414782	3.84787597300086	0.0261539788508309	3.84787597300086	0.0214112987819233	3.84787597300086	0.0202399669816308	3.84787597300086	0.0212279572676844	3.84787597300086	0.0311880917239465	3.84787597300086	0.0138564596151602	3.93564648757465	0.053413593738274	3.87990824038314	1.17245921215284E-8	3.84787597300084	1.00759083896996			3.87990824038314	0.907002820943237
3.85606575734998	0.0403549195103769	3.85606575734998	0.0117846797975429	3.85606575734998	0.0261611966635637	3.85606575734998	0.0214145665631286	3.85606575734998	0.0202381715336821	3.85606575734998	0.0212325999590262	3.85606575734998	0.0311917831694104	3.85606575734998	0.0138583087781924	3.94383627192376	0.053417668533141	3.8886802361179	1.18345956526248E-8	3.85606575734995	1.00758546695345			3.8886802361179	0.907002796160823
3.86425554169909	0.0403450134448037	3.86425554169909	0.0117879779088227	3.86425554169909	0.0261532131849495	3.86425554169909	0.0214187914379591	3.86425554169909	0.0202340959831614	3.86425554169909	0.0212290708165823	3.86425554169909	0.031185500505358	3.86425554169909	0.0138546749810426	3.95202605627288	0.0534225300245797	3.89745223185266	1.26547868925896E-8	3.86425554169906	1.00758431443873			3.89745223185266	0.907002764642522
3.8724453260482	0.0403553403870704	3.8724453260482	0.0117909052434946	3.8724453260482	0.0261559389022651	3.8724453260482	0.0214182690439653	3.8724453260482	0.0202370889622386	3.8724453260482	0.021229317498352	3.8724453260482	0.0311865291084939	3.8724453260482	0.0138567257140297	3.96021584062199	0.0534181639850734	3.90622422758742	1.30369586404634E-8	3.87244532604818	1.00758777358018			3.90622422758742	0.907002742626678
3.88063511039732	0.0408429364914392	3.88063511039732	0.0118510420418595	3.88063511039732	0.0262967970920057	3.88063511039732	0.0214598136533644	3.88063511039732	0.0202674606336256	3.88063511039732	0.0212477485487337	3.88063511039732	0.0312121117876506	3.88063511039732	0.013868110679958	3.96840562497111	0.0534145884422169	3.91499622332218	1.24559885664459E-8	3.88063511039729	1.00759487269906			3.91499622332218	0.90700274619321
3.88882489474643	0.0407861250674397	3.88882489474643	0.0118532973770529	3.88882489474643	0.026312793063389	3.88882489474643	0.0214709180185821	3.88882489474643	0.0202720805286226	3.88882489474643	0.0212509948585555	3.88882489474643	0.0312157996726665	3.88882489474643	0.0138644866407548	3.97659540932022	0.0534168706901407	3.92376821905695	1.21427048278364E-8	3.8888248947464	1.00759243180007			3.92376821905695	0.907002746358028
3.89701467909555	0.0403982929196635	3.89701467909555	0.0118022672969293	3.89701467909555	0.0261973138213219	3.89701467909555	0.021434983533895	3.89701467909555	0.0202528114935385	3.89701467909555	0.0212391565348332	3.89701467909555	0.0311999094466783	3.89701467909555	0.0138584598436318	3.98478519366933	0.0534155800553607	3.93254021479171	1.22831657247995E-8	3.89701467909552	1.00759140514356			3.93254021479171	0.907002743854518
3.90520446344466	0.0404276586825966	3.90520446344466	0.0118155542857788	3.90520446344466	0.0261976542587638	3.90520446344466	0.0214295214156963	3.90520446344466	0.0202496127901651	3.90520446344466	0.021243989951276	3.90520446344466	0.0312009451441037	3.90520446344466	0.0138555397573366	3.99297497801845	0.0534140892086742	3.94131221052647	1.22357518738235E-8	3.90520446344463	1.00759781133963			3.94131221052647	0.907002739610829
3.91339424779377	0.040358887443904	3.91339424779377	0.0117892246827618	3.91339424779377	0.0261494443719184	3.91339424779377	0.0214098893812603	3.91339424779377	0.0202381692839709	3.91339424779377	0.0212334249943693	3.91339424779377	0.0311865818401994	3.91339424779377	0.0138486615134537	4.00116476236756	0.0534131961551388	3.95008420626123	1.24156211805131E-8	3.91339424779375	1.00759913288935			3.95008420626123	0.90700272361101
3.92158403214289	0.0403647443720312	3.92158403214289	0.0117847552077662	3.92158403214289	0.02614715803613	3.92158403214289	0.0214092607567192	3.92158403214289	0.0202340222177864	3.92158403214289	0.0212315899523716	3.92158403214289	0.031186007284082	3.92158403214289	0.0138482645895968	4.00935454671667	0.0534131983763125	3.95885620199599	1.25686220069389E-8	3.92158403214286	1.00758850364492			3.95885620199599	0.907002718568899
3.929773816492	0.0404078371776779	3.929773816492	0.0117925281817488	3.929773816492	0.02615656527983	3.929773816492	0.0214115176141829	3.929773816492	0.0202359499038041	3.929773816492	0.021236973818923	3.929773816492	0.0312008600385797	3.929773816492	0.0138533253942214	4.01754433106579	0.0534175669000382	3.96762819773075	1.26492453760087E-8	3.92977381649197	1.00757451619562			3.96762819773075	0.907002724463733
3.93796360084112	0.0407764711814689	3.93796360084112	0.011811116378702	3.93796360084112	0.0261686330092948	3.93796360084112	0.0214205839759673	3.93796360084112	0.0202451753077298	3.93796360084112	0.021240483954479	3.93796360084112	0.0312157951649887	3.93796360084112	0.013859420145129	4.0257341154149	0.0534171698163673	3.97640019346551	1.25381739586523E-8	3.93796360084109	1.00758768046453			3.97640019346551	0.907002733147013
3.94615338519023	0.0426527847445359	3.94615338519023	0.0120219806404546	3.94615338519023	0.0266155816114551	3.94615338519023	0.0214935598017451	3.94615338519023	0.0202537190932742	3.94615338519023	0.0212429209025135	3.94615338519023	0.031211517405792	3.94615338519023	0.0138603093440418	4.03392389976401	0.053414988226142	3.98517218920028	1.24377332465538E-8	3.9461533851902	1.00759347170318			3.98517218920028	0.907002727013728
3.95434316953934	0.0404922142500433	3.95434316953934	0.0118188970478354	3.95434316953934	0.0262339810999706	3.95434316953934	0.021444682172839	3.95434316953934	0.0202566038655133	3.95434316953934	0.0212447629348096	3.95434316953934	0.031202217775722	3.95434316953934	0.013859613665308	4.04211368411313	0.0534194534938189	3.99394418493504	1.29019969709442E-8	3.95434316953931	1.00759355113923			3.99394418493504	0.907002715566103
3.96253295388846	0.040429032090487	3.96253295388846	0.0118107790590335	3.96253295388846	0.0262039367693549	3.96253295388846	0.021442554724995	3.96253295388846	0.0202601105731045	3.96253295388846	0.0212487648831677	3.96253295388846	0.0312073066766842	3.96253295388846	0.0138604285649805	4.05030346846224	0.0534191570641459	4.0027161806698	1.2753747669948E-8	3.96253295388843	1.00759826965968			4.0027161806698	0.907002714935132
3.97072273823757	0.040359952927324	3.97072273823757	0.0118042005101876	3.97072273823757	0.0261778139432619	3.97072273823757	0.0214337717410712	3.97072273823757	0.0202571060475018	3.97072273823757	0.0212484511906835	3.97072273823757	0.0312014856643332	3.97072273823757	0.013859631564433	4.05849325281136	0.0534191604293342	4.01148817640456	1.30985630360823E-8	3.97072273823754	1.00759098730731			4.01148817640456	0.907002689718992
3.97891252258669	0.0403427915838826	3.97891252258669	0.0117852924685738	3.97891252258669	0.0261530751732759	3.97891252258669	0.0214185414669959	3.97891252258669	0.0202441292535158	3.97891252258669	0.0212329462371255	3.97891252258669	0.0311873503978074	3.97891252258669	0.0138480311784761	4.06668303716047	0.0534219388181109	4.02026017213932	1.32500089595382E-8	3.97891252258666	1.00759345709394			4.02026017213932	0.907002691032695
3.9871023069358	0.0403515443911063	3.9871023069358	0.0117890403655613	3.9871023069358	0.0261614490165208	3.9871023069358	0.0214227284493047	3.9871023069358	0.0202533725986419	3.9871023069358	0.0212354822814	3.9871023069358	0.0311936799336086	3.9871023069358	0.0138470457887626	4.07487282150958	0.0534189567196592	4.02903216787409	1.27205126451709E-8	3.98710230693577	1.00760033963947			4.02903216787409	0.907002685034985
3.99529209128491	0.0403683190857762	3.99529209128491	0.0118015185392321	3.99529209128491	0.0261833839855402	3.99529209128491	0.0214359244726194	3.99529209128491	0.0202589299902386	3.99529209128491	0.0212481836767049	3.99529209128491	0.0312049012502658	3.99529209128491	0.0138575464657678	4.0830626058587	0.053416773699906	4.03780416360885	1.27838931855382E-8	3.99529209128488	1.00760854333205			4.03780416360885	0.907002684231648
4.00348187563403	0.0403598648001305	4.00348187563403	0.011787055653909	4.00348187563403	0.0261616672635235	4.00348187563403	0.0214197589479222	4.00348187563403	0.0202451811101052	4.00348187563403	0.0212375199107987	4.00348187563403	0.0311945673297196	4.00348187563403	0.0138528763399567	4.09125239020781	0.0534161755481898	4.04657615934361	1.30801905940522E-8	4.003481875634	1.00761686501379			4.04657615934361	0.907002668550866
4.01167165998314	0.0403614451667879	4.01167165998314	0.0117808814880004	4.01167165998314	0.0261572796336544	4.01167165998314	0.021414390024024	4.01167165998314	0.0202393155463553	4.01167165998314	0.0212324216300884	4.01167165998314	0.0311826322189976	4.01167165998314	0.0138457613235002	4.09944217455692	0.0534128978916518	4.05534815507837	1.32657326477667E-8	4.01167165998311	1.00762529066756			4.05534815507837	0.907002658842657
4.01986144433225	0.0403608353961215	4.01986144433225	0.0117868146522172	4.01986144433225	0.0261595291861956	4.01986144433225	0.0214172446620322	4.01986144433225	0.0202388183246252	4.01986144433225	0.0212309351587516	4.01986144433225	0.0311817489004244	4.01986144433225	0.0138496060760474	4.10763195890604	0.0534128978916518	4.06412015081313	1.27429306048048E-8	4.01986144433222	1.00762947915595			4.06412015081313	0.907002668574153
4.02805122868137	0.0403585409372565	4.02805122868137	0.0117917176428382	4.02805122868137	0.0261589942217306	4.02805122868137	0.021419781215833	4.02805122868137	0.0202415234212911	4.02805122868137	0.0212317710681547	4.02805122868137	0.0311871556518357	4.02805122868137	0.0138540687929821	4.11582174325515	0.0534152827073666	4.07289214654789	1.32125601814755E-8	4.02805122868134	1.00762236115233			4.07289214654789	0.907002644110255
4.03624101303048	0.0403508059876929	4.03624101303048	0.0117901667995071	4.03624101303048	0.0261607255574466	4.03624101303048	0.0214099227942	4.03624101303048	0.0202391945107566	4.03624101303048	0.0212312545157235	4.03624101303048	0.0311848154031311	4.03624101303048	0.0138511420376845	4.12401152760426	0.0534158780763902	4.08166414228266	1.37361878834663E-8	4.03624101303045	1.00761615785219			4.08166414228266	0.90700265171085
4.04443079737959	0.0403407892265823	4.04443079737959	0.0117862599509273	4.04443079737959	0.0261557752023714	4.04443079737959	0.0214039760770116	4.04443079737959	0.020232646055782	4.04443079737959	0.0212304847798884	4.04443079737959	0.0311739762710939	4.04443079737959	0.013850755620161	4.13220131195338	0.0534164745297922	4.09043613801742	1.36714309996078E-8	4.04443079737957	1.00761650151805			4.09043613801742	0.907002632009934
4.05262058172871	0.0403429338607396	4.05262058172871	0.0117870571032872	4.05262058172871	0.0261524098550131	4.05262058172871	0.0214094593313089	4.05262058172871	0.0202305926369612	4.05262058172871	0.0212315095847619	4.05262058172871	0.0311750295534377	4.05262058172871	0.0138513851494214	4.14039109630249	0.0534162768923849	4.09920813375218	1.39439690125981E-8	4.05262058172868	1.00761952412575			4.09920813375218	0.907002617114706
4.06081036607782	0.0404601667765605	4.06081036607782	0.0117991688499773	4.06081036607782	0.0261638895864025	4.06081036607782	0.0214189517730422	4.06081036607782	0.020241511561566	4.06081036607782	0.021238528882858	4.06081036607782	0.0311982784224165	4.06081036607782	0.0138578958104962	4.1485808806516	0.0534173684022615	4.10798012948694	1.38735494594047E-8	4.06081036607779	1.00762028238737			4.10798012948694	0.907002604415924
4.06900015042693	0.0408006077490985	4.06900015042693	0.0118322851055748	4.06900015042693	0.0262035937644066	4.06900015042693	0.021427511888643	4.06900015042693	0.0202556306921884	4.06900015042693	0.0212563330634324	4.06900015042693	0.0312472102940296	4.06900015042693	0.0138655850758515	4.15677066500072	0.0534190586830584	4.1167521252217	1.42099905518313E-8	4.06900015042691	1.00761536588279			4.1167521252217	0.907002585938094
4.07718993477605	0.0411184612624722	4.07718993477605	0.0118411783702684	4.07718993477605	0.0262172009128617	4.07718993477605	0.0214252202267417	4.07718993477605	0.0202538331674987	4.07718993477605	0.0212566770573722	4.07718993477605	0.0312335543125144	4.07718993477605	0.0138666582843072	4.16496044934983	0.0534210425987989	4.12552412095646	1.44930389306545E-8	4.07718993477602	1.00761547868686			4.12552412095646	0.907002568736944
4.08537971912516	0.0405509952348799	4.08537971912516	0.0117973288354355	4.08537971912516	0.0261751101343	4.08537971912516	0.0214169784703058	4.08537971912516	0.020243832993019	4.08537971912516	0.0212451381348049	4.08537971912516	0.0312067396070394	4.08537971912516	0.0138591854939477	4.17315023369894	0.0534193557169634	4.13429611669123	1.38056916485528E-8	4.08537971912514	1.00762459205917			4.13429611669123	0.907002555786441
4.09356950347427	0.040417497051117	4.09356950347427	0.0117897359206192	4.09356950347427	0.0261639949314935	4.09356950347427	0.0214157646349227	4.09356950347427	0.0202427830409066	4.09356950347427	0.0212372654338192	4.09356950347427	0.0311936873607374	4.09356950347427	0.0138552173374236	4.18134001804806	0.0534175684049476	4.14306811242599	1.36254296529977E-8	4.09356950347425	1.00762605447644			4.14306811242599	0.907002556829741
4.10175928782339	0.0404063552743779	4.10175928782339	0.0117946853942057	4.10175928782339	0.0261742244350144	4.10175928782339	0.02142148658901	4.10175928782339	0.0202465263706303	4.10175928782339	0.0212408442373544	4.10175928782339	0.0311922688907396	4.10175928782339	0.0138532436550159	4.18952980239717	0.0534187591429948	4.15184010816075	1.44172055942093E-8	4.10175928782336	1.00761950453672			4.15184010816075	0.907002537203583
4.1099490721725	0.040569118762134	4.1099490721725	0.0118356724850761	4.1099490721725	0.0264088180644538	4.1099490721725	0.0215207369636184	4.1099490721725	0.0202887813004067	4.1099490721725	0.0212835356536598	4.1099490721725	0.0312481621269413	4.1099490721725	0.0138606721826313	4.19771958674628	0.0534216405082346	4.16061210389551	1.47761034286507E-8	4.10994907217248	1.00761704553673			4.16061210389551	0.907002526458641
4.11813885652161	0.0404678828915429	4.11813885652161	0.0118214928732022	4.11813885652161	0.0263657240769558	4.11813885652161	0.0214976897071203	4.11813885652161	0.0202819591771485	4.11813885652161	0.021266546568067	4.11813885652161	0.0312281858801105	4.11813885652161	0.0138642280343057	4.2059093710954	0.0534206449589492	4.16938409963027	1.43681241745989E-8	4.11813885652159	1.00762325667838			4.16938409963027	0.907002526785247
4.12632864087073	0.0403566752381396	4.12632864087073	0.0117872622454515	4.12632864087073	0.0261587320750689	4.12632864087073	0.0214082364382753	4.12632864087073	0.0202402030353051	4.12632864087073	0.0212322091441441	4.12632864087073	0.0311828615184819	4.12632864087073	0.0138530775267455	4.21409915544451	0.0534185611673667	4.17815609536503	1.40201184332359E-8	4.1263286408707	1.00763159754936			4.17815609536503	0.907002523386495
4.13451842521984	0.040354215156487	4.13451842521984	0.0117881079665444	4.13451842521984	0.0261514418318544	4.13451842521984	0.0214094233632153	4.13451842521984	0.0202400131530651	4.13451842521984	0.021233013156213	4.13451842521984	0.0311850028122423	4.13451842521984	0.0138494170668452	4.22228893979362	0.0534193535943263	4.1869280910998	1.33549006175143E-8	4.13451842521982	1.0076264586793			4.1869280910998	0.907002550677461
4.14270820956895	0.0405352063544085	4.14270820956895	0.0117939045992638	4.14270820956895	0.0261578205684512	4.14270820956895	0.0214159012425403	4.14270820956895	0.0202402788836657	4.14270820956895	0.021234874727258	4.14270820956895	0.0311884256007778	4.14270820956895	0.0138545589613352	4.23047872414274	0.0534161782928672	4.19570008683456	1.36072156600753E-8	4.14270820956893	1.00761763396291			4.19570008683456	0.907002548123508
4.15089799391807	0.0408120211323346	4.15089799391807	0.0118120062513894	4.15089799391807	0.0261889091521103	4.15089799391807	0.0214227311616298	4.15089799391807	0.0202466094967838	4.15089799391807	0.0212434615335959	4.15089799391807	0.0312042782384905	4.15089799391807	0.0138546753037208	4.23866850849185	0.0534148854895681	4.20447208256932	1.37884844836925E-8	4.15089799391805	1.00761632879485			4.20447208256932	0.907002552807994
4.15908777826718	0.0403562791553313	4.15908777826718	0.0117842610818989	4.15908777826718	0.0261528853325896	4.15908777826718	0.0214146077011698	4.15908777826718	0.020237060101746	4.15908777826718	0.0212304420507366	4.15908777826718	0.0311899770764128	4.15908777826718	0.0138536070573823	4.24685829284096	0.0534173697339157	4.21324407830408	1.34553825649137E-8	4.15908777826716	1.00762209216316			4.21324407830408	0.907002555382781
4.1672775626163	0.0403637683140642	4.1672775626163	0.0117826560665527	4.1672775626163	0.0261479143578687	4.1672775626163	0.021413213148084	4.1672775626163	0.0202379196883348	4.1672775626163	0.0212283882624534	4.1672775626163	0.0311881334310457	4.1672775626163	0.0138537584715212	4.25504807719008	0.0534183620156217	4.22201607403884	1.37211854019619E-8	4.16727756261627	1.00762398420312			4.22201607403884	0.907002571250398
4.17546734696541	0.0404732908485186	4.17546734696541	0.0118075317516153	4.17546734696541	0.0261950215922632	4.17546734696541	0.0214266961671854	4.17546734696541	0.0202506211927171	4.17546734696541	0.0212405961181793	4.17546734696541	0.0311972529322854	4.17546734696541	0.0138588134540722	4.26323786153919	0.0534170708382422	4.23078806977361	1.4081609760352E-8	4.17546734696539	1.00762812331359			4.23078806977361	0.907002572678876
4.18365713131452	0.0404922778995068	4.18365713131452	0.0118383203714591	4.18365713131452	0.0262554736311119	4.18365713131452	0.0214654974565612	4.18365713131452	0.0202664027442468	4.18365713131452	0.0212618909394076	4.18365713131452	0.0312204712513638	4.18365713131452	0.0138674189168079	4.2714276458883	0.0534173687291476	4.23956006550837	1.38320070339768E-8	4.1836571313145	1.00763316068799			4.23956006550837	0.907002584327507
4.19184691566364	0.040458298299504	4.19184691566364	0.0118039331941351	4.19184691566364	0.0261700486730939	4.19184691566364	0.021427982035325	4.19184691566364	0.0202432828735927	4.19184691566364	0.0212503652896781	4.19184691566364	0.0312170298136118	4.19184691566364	0.0138590756632986	4.27961743023742	0.0534173686549849	4.24833206124313	1.31459729473582E-8	4.19184691566361	1.00761733942			4.24833206124313	0.907002594971301
4.20003670001275	0.0405448376054734	4.20003670001275	0.0118253568996189	4.20003670001275	0.0261752557294976	4.20003670001275	0.0214276409885691	4.20003670001275	0.0202473809450484	4.20003670001275	0.0212548333440201	4.20003670001275	0.0312350408117235	4.20003670001275	0.0138625547629036	4.28780721458653	0.0534165714660404	4.25710405697789	1.33448602132353E-8	4.20003670001273	1.00761377297514			4.25710405697789	0.907002584235307
4.20822648436186	0.0417316139525367	4.20822648436186	0.0120384565816128	4.20822648436186	0.0265270512146467	4.20822648436186	0.021539300514152	4.20822648436186	0.0202772733306115	4.20822648436186	0.0212675259937001	4.20822648436186	0.0312580088199655	4.20822648436186	0.0138770062115921	4.29599699893564	0.0534137930772636	4.26587605271265	1.28130882571539E-8	4.20822648436184	1.00761957189306			4.26587605271265	0.907002617623466
4.21641626871098	0.0416024622824359	4.21641626871098	0.0119166100196861	4.21641626871098	0.0263930805597098	4.21641626871098	0.0214835454814085	4.21641626871098	0.0202697674657164	4.21641626871098	0.0212613933172061	4.21641626871098	0.0312479346447725	4.21641626871098	0.0138802185701559	4.30418678328476	0.0534105132355621	4.27464804844741	1.26788481445612E-8	4.21641626871096	1.0076150984822			4.27464804844741	0.907002614712298
4.22460605306009	0.0433126021461872	4.22460605306009	0.0120217674349833	4.22460605306009	0.0266943288263647	4.22460605306009	0.0215585575265462	4.22460605306009	0.0202804859628949	4.22460605306009	0.0212796976637348	4.22460605306009	0.0312853970489452	4.22460605306009	0.0138914179148669	4.31237656763387	0.0534100236430046	4.28342004418217	1.33823506155576E-8	4.22460605306007	1.00761553876881			4.28342004418217	0.907002618726176
4.2327958374092	0.0431274038765106	4.2327958374092	0.012258728405371	4.2327958374092	0.0267802433514933	4.2327958374092	0.0215668211111418	4.2327958374092	0.0202858908484502	4.2327958374092	0.0212825757662614	4.2327958374092	0.0312637766502965	4.2327958374092	0.0138819248439511	4.32056635198299	0.0534157788768993	4.29219203991694	1.35621067974944E-8	4.23279583740918	1.00761504770826			4.29219203991694	0.907002620279341
4.24098562175832	0.0405062497967981	4.24098562175832	0.0118107577641242	4.24098562175832	0.0262230982402024	4.24098562175832	0.0214384550457041	4.24098562175832	0.0202525484697727	4.24098562175832	0.0212504994574515	4.24098562175832	0.0312073264731145	4.24098562175832	0.0138609095018687	4.3287561363321	0.0534220386422738	4.3009640356517	1.30498710796073E-8	4.2409856217583	1.00761654909533			4.3009640356517	0.907002650034644
4.24917540610743	0.0403972768139417	4.24917540610743	0.0117913425550972	4.24917540610743	0.0261826154398989	4.24917540610743	0.0214189156874011	4.24917540610743	0.0202400995557617	4.24917540610743	0.0212384337242309	4.24917540610743	0.031190630114971	4.24917540610743	0.0138563830018258	4.33694592068121	0.0534225347831268	4.30973603138646	1.20594851716354E-8	4.24917540610741	1.00762280295555			4.30973603138646	0.907002670973314
4.25736519045654	0.0403535506427915	4.25736519045654	0.0117842943300413	4.25736519045654	0.0261575224291146	4.25736519045654	0.0214065343711606	4.25736519045654	0.020236468630629	4.25736519045654	0.0212311690663096	4.25736519045654	0.0311829818509031	4.25736519045654	0.0138518719272749	4.34513570503033	0.0534237278006762	4.31850802712122	1.24338750899736E-8	4.25736519045652	1.00762519073476			4.31850802712122	0.907002669222332
4.26555497480566	0.0403895151991537	4.26555497480566	0.0117946468048337	4.26555497480566	0.0262056775089483	4.26555497480566	0.0214274893842147	4.26555497480566	0.0202533964187676	4.26555497480566	0.0212387522468292	4.26555497480566	0.0312009804836883	4.26555497480566	0.0138575715886284	4.35332548937944	0.0534256116267282	4.32728002285598	1.25855559037171E-8	4.26555497480564	1.00762030255994			4.32728002285598	0.907002690291635
4.27374475915477	0.0405751938895975	4.27374475915477	0.0118384425030483	4.27374475915477	0.0262412300570866	4.27374475915477	0.0214441938366282	4.27374475915477	0.0202608141613001	4.27374475915477	0.0212502363438717	4.27374475915477	0.0312154316165498	4.27374475915477	0.0138680118560827	4.36151527372855	0.0534225355534397	4.33605201859075	1.22144961105992E-8	4.27374475915475	1.00761869215223			4.33605201859075	0.907002684388628
4.28193454350388	0.0409929777810968	4.28193454350388	0.0118546210586234	4.28193454350388	0.0262443666628739	4.28193454350388	0.0214545265335798	4.28193454350388	0.0202611331124161	4.28193454350388	0.0212554497348912	4.28193454350388	0.0312161293771237	4.28193454350388	0.0138688271274859	4.36970505807767	0.0534197521339818	4.34482401432551	1.2722247865167E-8	4.28193454350387	1.00761517244676			4.34482401432551	0.907002687641835
4.290124327853	0.0409100188229204	4.290124327853	0.0118546101432683	4.290124327853	0.0262521455544086	4.290124327853	0.0214458245047985	4.290124327853	0.0202539708133335	4.290124327853	0.0212440552854076	4.290124327853	0.0312037915874289	4.290124327853	0.013858593452513	4.37789484242678	0.0534180652550816	4.35359601006027	1.33292848214674E-8	4.29012432785298	1.00761816939169			4.35359601006027	0.907002683323358
4.29831411220211	0.0403821752608107	4.29831411220211	0.0117919848821645	4.29831411220211	0.0261593618418167	4.29831411220211	0.0214072295554692	4.29831411220211	0.0202339193923811	4.29831411220211	0.0212315379814658	4.29831411220211	0.0311807005980114	4.29831411220211	0.0138519160447703	4.38608462677589	0.0534192572169628	4.36236800579503	1.36389494986747E-8	4.29831411220209	1.00763106375627			4.36236800579503	0.907002682868629
4.30650389655122	0.0403548878663984	4.30650389655122	0.0117816289256987	4.30650389655122	0.0261561368611638	4.30650389655122	0.0214056094218452	4.30650389655122	0.0202311433944568	4.30650389655122	0.0212290336450992	4.30650389655122	0.0311793419175558	4.30650389655122	0.01384963663948	4.39427441112501	0.0534243242097451	4.37114000152979	1.28553527482919E-8	4.30650389655121	1.0076336121367			4.37114000152979	0.90700268603779
4.31469368090034	0.0403508055710894	4.31469368090034	0.011783327756129	4.31469368090034	0.0261562364415029	4.31469368090034	0.0214091727870103	4.31469368090034	0.0202323992829474	4.31469368090034	0.0212280911015848	4.31469368090034	0.0311821321124931	4.31469368090034	0.0138435865691071	4.40246419547412	0.0534252172632805	4.37991199726455	1.23669372117124E-8	4.31469368090032	1.00762980639027			4.37991199726455	0.907002673885533
4.32288346524945	0.0403471761951004	4.32288346524945	0.0117916675417735	4.32288346524945	0.0261547140104332	4.32288346524945	0.0214140757498476	4.32288346524945	0.0202346031399502	4.32288346524945	0.0212318364194486	4.32288346524945	0.0311844787058064	4.32288346524945	0.0138447259694358	4.41065397982323	0.0534272019624605	4.38868399299932	1.29573308380386E-8	4.32288346524943	1.00762364153946			4.38868399299932	0.907002674194918
4.33107324959856	0.0403395227389618	4.33107324959856	0.0117858289731481	4.33107324959856	0.0261492030873126	4.33107324959856	0.0214102161478305	4.33107324959856	0.0202327333057711	4.33107324959856	0.0212272663430573	4.33107324959856	0.0311836471851493	4.33107324959856	0.0138462090238998	4.41884376417235	0.0534218364071185	4.39745598873408	1.34722910524996E-8	4.33107324959855	1.00761689429742			4.39745598873408	0.90700265025994
4.33926303394768	0.0403362782251777	4.33926303394768	0.0117797287625805	4.33926303394768	0.0261427722890894	4.33926303394768	0.0214044999345301	4.33926303394768	0.0202347650835603	4.33926303394768	0.0212250120441615	4.33926303394768	0.0311816669030471	4.33926303394768	0.0138462630802621	4.42703354852146	0.0534193557288463	4.40622798446884	1.34458882230045E-8	4.33926303394766	1.00761342817652			4.40622798446884	0.907002640632691
4.34745281829679	0.0403427231217001	4.34745281829679	0.0117788461454722	4.34745281829679	0.0261439824286822	4.34745281829679	0.0214029580841089	4.34745281829679	0.0202336641473591	4.34745281829679	0.0212262772102415	4.34745281829679	0.0311800168831127	4.34745281829679	0.0138469287616425	4.43522333287057	0.0534178604004644	4.4149999802036	1.33016496908583E-8	4.34745281829678	1.00761849700671			4.4149999802036	0.907002635136495
4.3556426026459	0.0403563448988004	4.3556426026459	0.0117771797972673	4.3556426026459	0.0261463057746968	4.3556426026459	0.021403475218277	4.3556426026459	0.0202350073155478	4.3556426026459	0.0212281134360627	4.3556426026459	0.031183816288618	4.3556426026459	0.0138550405659671	4.44341311721969	0.0534116090257168	4.42377197593836	1.37896568011997E-8	4.35564260264589	1.00762779835007			4.42377197593836	0.90700262870014
4.36383238699502	0.0403580130351231	4.36383238699502	0.0117803213950869	4.36383238699502	0.0261495059946329	4.36383238699502	0.0214073328410637	4.36383238699502	0.0202405686445125	4.36383238699502	0.0212267446272138	4.36383238699502	0.0311844309165896	4.36383238699502	0.013857467734339	4.4516029015688	0.0534108118883204	4.43254397167312	1.37250269535294E-8	4.363832386995	1.0076266173445			4.43254397167312	0.907002634064677
4.37202217134413	0.0403608861577679	4.37202217134413	0.0117890656705174	4.37202217134413	0.0261528655956094	4.37202217134413	0.0214084289084039	4.37202217134413	0.0202361706528514	4.37202217134413	0.0212275756601307	4.37202217134413	0.0311831693976348	4.37202217134413	0.0138550503318158	4.45979268591791	0.0534119082249782	4.44131596740789	1.29166636069633E-8	4.37202217134412	1.00760842636967			4.44131596740789	0.907002628081245
4.38021195569324	0.0403700477136669	4.38021195569324	0.0117877423878997	4.38021195569324	0.0261553834519503	4.38021195569324	0.0214037499761897	4.38021195569324	0.0202367674612479	4.38021195569324	0.0212316340074558	4.38021195569324	0.0311844214783455	4.38021195569324	0.0138565287695889	4.46798247026703	0.0534152819827785	4.45008796314265	1.28660424086301E-8	4.38021195569323	1.00760376125135			4.45008796314265	0.907002619687587
4.38840174004236	0.040372812138782	4.38840174004236	0.0117894707652856	4.38840174004236	0.026164009308196	4.38840174004236	0.0214110002085642	4.38840174004236	0.0202445039090026	4.38840174004236	0.0212327696895525	4.38840174004236	0.0311854652249144	4.38840174004236	0.0138516550546076	4.47617225461614	0.0534145853175114	4.45885995887741	1.32306322508963E-8	4.38840174004235	1.00761092342423			4.45885995887741	0.907002618730355
4.39659152439147	0.0403675124128585	4.39659152439147	0.0117926118978578	4.39659152439147	0.026158808737808	4.39659152439147	0.0214189843197028	4.39659152439147	0.0202415518586477	4.39659152439147	0.0212290490705423	4.39659152439147	0.0311830160100762	4.39659152439147	0.0138494125340225	4.48436203896525	0.0534123030695876	4.46763195461217	1.37937848281061E-8	4.39659152439146	1.00760675658165			4.46763195461217	0.907002610378653
4.40478130874058	0.0403627414075197	4.40478130874058	0.0117886969226961	4.40478130874058	0.0261502000592227	4.40478130874058	0.0214078553946925	4.40478130874058	0.0202393317595543	4.40478130874058	0.0212277625762481	4.40478130874058	0.0311835385302717	4.40478130874058	0.0138518767854649	4.49255182331437	0.0534121022791853	4.47640395034693	1.41718076695255E-8	4.40478130874057	1.00760637414232			4.47640395034693	0.907002597801649
4.4129710930897	0.0403518469397256	4.4129710930897	0.0117866630891203	4.4129710930897	0.0261470108114892	4.4129710930897	0.0214012052050444	4.4129710930897	0.020236409918508	4.4129710930897	0.0212227552976125	4.4129710930897	0.0311830399811461	4.4129710930897	0.0138575407276474	4.50074160766348	0.0534085322207474	4.48517594608169	1.43784011113522E-8	4.41297109308969	1.00762045875951			4.48517594608169	0.907002580027771
4.42116087743881	0.0403528174817413	4.42116087743881	0.0117892403632578	4.42116087743881	0.0261507354469312	4.42116087743881	0.0214089434538541	4.42116087743881	0.0202320045159927	4.42116087743881	0.021223240086676	4.42116087743881	0.0311826409674562	4.42116087743881	0.0138570947392608	4.50893139201259	0.053414287454642	4.49394794181646	1.41529285591409E-8	4.4211608774388	1.00762305851954			4.49394794181646	0.907002586900424
4.42935066178793	0.040391762444258	4.42935066178793	0.0117994167605445	4.42935066178793	0.0261607426826261	4.42935066178793	0.0214126779951567	4.42935066178793	0.0202366209564219	4.42935066178793	0.0212300559682137	4.42935066178793	0.0311927560617933	4.42935066178793	0.0138577483225208	4.51712117636171	0.0534199496896544	4.50271993755122	1.3353970600492E-8	4.42935066178791	1.0076170381355			4.50271993755122	0.90700258868208
4.43754044613704	0.0405076342957026	4.43754044613704	0.011803772833461	4.43754044613704	0.0261687490775188	4.43754044613704	0.0214142918912376	4.43754044613704	0.0202453834980981	4.43754044613704	0.02123508667352	4.43754044613704	0.031202627426759	4.43754044613704	0.0138570348030798	4.52531096071082	0.0534159796611402	4.51149193328598	1.27532479492081E-8	4.43754044613703	1.00762075063427			4.51149193328598	0.907002591524302
4.44573023048615	0.0406085468894659	4.44573023048615	0.0118041165312414	4.44573023048615	0.0261743852641351	4.44573023048615	0.0214131101174675	4.44573023048615	0.0202450794391995	4.44573023048615	0.0212396187215015	4.44573023048615	0.0312011277676206	4.44573023048615	0.0138479866104765	4.53350074505993	0.0534173686929652	4.52026392902074	1.28220707698141E-8	4.44573023048614	1.00761928466417			4.52026392902074	0.907002591105809
4.45392001483527	0.0403830832883468	4.45392001483527	0.0117918565492452	4.45392001483527	0.0261537214012271	4.45392001483527	0.021408510809892	4.45392001483527	0.0202412990227377	4.45392001483527	0.0212311608085358	4.45392001483527	0.0311881690223848	4.45392001483527	0.013849711694775	4.54169052940905	0.0534169703622988	4.5290359247555	1.35608213459736E-8	4.45392001483526	1.00761783998007			4.5290359247555	0.907002583743168
4.46210979918438	0.0403942184603435	4.46210979918438	0.011790696757677	4.46210979918438	0.0261548624754051	4.46210979918438	0.0214142151735738	4.46210979918438	0.020240849428799	4.46210979918438	0.0212284027763148	4.46210979918438	0.0311882635405988	4.46210979918438	0.013859596077482	4.54988031375816	0.0534158788524222	4.53780792049026	1.39672169128226E-8	4.46210979918437	1.00761931317372			4.53780792049026	0.907002588751953
4.47029958353349	0.0418530022171415	4.47029958353349	0.0119900234647118	4.47029958353349	0.0263603438612022	4.47029958353349	0.021448980350917	4.47029958353349	0.0202511274791094	4.47029958353349	0.0212432465066607	4.47029958353349	0.0312126206079594	4.47029958353349	0.0138638798152877	4.55807009810727	0.0534120036824923	4.54657991622503	1.46254977761806E-8	4.47029958353348	1.00762016162855			4.54657991622503	0.907002572371777
4.47848936788261	0.0412278808306662	4.47848936788261	0.0119858223352033	4.47848936788261	0.0263581541218811	4.47848936788261	0.0214593565043215	4.47848936788261	0.0202571395216888	4.47848936788261	0.0212505200568717	4.47848936788261	0.0312205353770095	4.47848936788261	0.0138578039203185	4.56625988245639	0.0534119110774656	4.55535191195979	1.46204940987577E-8	4.4784893678826	1.00762478998533			4.55535191195979	0.907002581208673
4.48667915223172	0.0404228023620957	4.48667915223172	0.0117973979528758	4.48667915223172	0.0261641832226761	4.48667915223172	0.0214194672948321	4.48667915223172	0.0202456047857808	4.48667915223172	0.0212371172284014	4.48667915223172	0.0312012552392706	4.48667915223172	0.0138494547701948	4.5744496668055	0.0534174678550191	4.56412390769455	1.39076989946574E-8	4.48667915223171	1.00762706477299			4.56412390769455	0.907002580235372
4.49486893658083	0.0404255948073247	4.49486893658083	0.0117960459561887	4.49486893658083	0.0261637382529193	4.49486893658083	0.0214169207140772	4.49486893658083	0.0202395316062537	4.49486893658083	0.0212386941289759	4.49486893658083	0.031198002134891	4.49486893658083	0.0138518999884357	4.58263945115462	0.0534156794495973	4.57289590342931	1.36417776657347E-8	4.49486893658082	1.00761867387188			4.57289590342931	0.907002574638564
4.50305872092995	0.0405095092789806	4.50305872092995	0.0118117631633231	4.50305872092995	0.0261838529735407	4.50305872092995	0.021424561043841	4.50305872092995	0.0202410722365826	4.50305872092995	0.0212412789306899	4.50305872092995	0.0311946531894506	4.50305872092995	0.013854429110213	4.59082923550373	0.0534152825369149	4.58166789916407	1.38488908044654E-8	4.50305872092994	1.00762359895671			4.58166789916407	0.907002549250279
4.51124850527906	0.0404099805330628	4.51124850527906	0.0118081286366013	4.51124850527906	0.0261913213190953	4.51124850527906	0.0214294444053487	4.51124850527906	0.0202476069422543	4.51124850527906	0.0212350475824351	4.51124850527906	0.0311877530558997	4.51124850527906	0.013855245970911	4.59901901985284	0.0534179657264677	4.59043989489883	1.46429251097255E-8	4.51124850527905	1.00762742013476			4.59043989489883	0.907002522037972
4.51943828962817	0.0403660865555986	4.51943828962817	0.0117973714270417	4.51943828962817	0.0261681514558428	4.51943828962817	0.0214199396029547	4.51943828962817	0.0202485160510173	4.51943828962817	0.021231330584438	4.51943828962817	0.0311880080937852	4.51943828962817	0.0138540435498353	4.60720880420196	0.053421044004381	4.5992118906336	1.5503647977623E-8	4.51943828962817	1.0076308486411			4.5992118906336	0.907002492254808
4.52762807397729	0.0407320806765655	4.52762807397729	0.0118729738641691	4.52762807397729	0.026366117476247	4.52762807397729	0.0214858073093349	4.52762807397729	0.0202798754854882	4.52762807397729	0.0212575237587542	4.52762807397729	0.0312272709539769	4.52762807397729	0.0138641424798194	4.61539858855107	0.0534203494071868	4.60798388636836	1.5971084068429E-8	4.52762807397728	1.0076463676999			4.60798388636836	0.907002462490765
4.5358178583264	0.0406520335876226	4.5358178583264	0.0118471341733099	4.5358178583264	0.0263476321611116	4.5358178583264	0.0214677701087227	4.5358178583264	0.0202699381969277	4.5358178583264	0.0212562255013388	4.5358178583264	0.0312249632194558	4.5358178583264	0.0138585670121457	4.62358837290018	0.0534198520392775	4.61675588210312	1.58306147870396E-8	4.53581785832639	1.00764665976069			4.61675588210312	0.907002456322508
4.54400764267551	0.0403636320628767	4.54400764267551	0.0117892264349014	4.54400764267551	0.0261619762445332	4.54400764267551	0.0214128384295254	4.54400764267551	0.0202420963233739	4.54400764267551	0.0212331103137121	4.54400764267551	0.0311847123057814	4.54400764267551	0.0138501720275648	4.6317781572493	0.0534190582139128	4.62552787783788	1.52911675764939E-8	4.54400764267551	1.00763517754471			4.62552787783788	0.907002443595002
4.55219742702463	0.0403731427992569	4.55219742702463	0.011792257683148	4.55219742702463	0.0261690919620333	4.55219742702463	0.0214130000970584	4.55219742702463	0.0202456882387589	4.55219742702463	0.0212326873153335	4.55219742702463	0.0311841580122441	4.55219742702463	0.0138530672103267	4.63996794159841	0.0534157792218671	4.63429987357264	1.47918903146171E-8	4.55219742702462	1.00762635608299			4.63429987357264	0.907002430643861
4.56038721137374	0.0403586452030991	4.56038721137374	0.0117881915572614	4.56038721137374	0.0261592523302743	4.56038721137374	0.0214080009532653	4.56038721137374	0.0202449188771034	4.56038721137374	0.0212292854885189	4.56038721137374	0.0311821857305756	4.56038721137374	0.0138483981054006	4.64815772594752	0.0534165768154495	4.6430718693074	1.43437170976374E-8	4.56038721137374	1.00762516118039			4.6430718693074	0.907002423014365
4.56857699572285	0.0403798406819834	4.56857699572285	0.0117915161506086	4.56857699572285	0.0261633797936574	4.56857699572285	0.0214122821769015	4.56857699572285	0.0202429329518036	4.56857699572285	0.0212357093905132	4.56857699572285	0.0311864348238801	4.56857699572285	0.0138537057510478	4.65634751029664	0.053419652888738	4.65184386504217	1.45431131017365E-8	4.56857699572285	1.00763831878205			4.65184386504217	0.907002411923618
4.57676678007197	0.0405653401510093	4.57676678007197	0.0118165421497397	4.57676678007197	0.0261940181202719	4.57676678007197	0.0214324154094295	4.57676678007197	0.0202565704886047	4.57676678007197	0.0212528727958805	4.57676678007197	0.0312095405177883	4.57676678007197	0.0138667411970417	4.66453729464575	0.0534182617424058	4.66061586077693	1.4835446578499E-8	4.57676678007196	1.00764729770701			4.66061586077693	0.907002418484307
4.58495656442108	0.0403826597281147	4.58495656442108	0.0117979830824764	4.58495656442108	0.0261756137793854	4.58495656442108	0.0214214980691027	4.58495656442108	0.0202426290019883	4.58495656442108	0.0212431611596074	4.58495656442108	0.0312015198947126	4.58495656442108	0.0138546789978715	4.67272707899486	0.0534158754222212	4.66938785651169	1.41996739849766E-8	4.58495656442108	1.00763614006267			4.66938785651169	0.907002448863229
4.59314634877019	0.0403780405239084	4.59314634877019	0.0117869922050199	4.59314634877019	0.0261684677995534	4.59314634877019	0.0214166604732622	4.59314634877019	0.0202371871193111	4.59314634877019	0.0212349164516004	4.59314634877019	0.0311906914600727	4.59314634877019	0.0138514355866702	4.68091686334398	0.0534134939675007	4.67815985224645	1.39287607232937E-8	4.59314634877019	1.00763114302678			4.67815985224645	0.907002477171852
4.60133613311931	0.0404291030851839	4.60133613311931	0.0118052173818349	4.60133613311931	0.0261894989097813	4.60133613311931	0.0214354232900281	4.60133613311931	0.0202569933509422	4.60133613311931	0.0212434515652656	4.60133613311931	0.03120170200646	4.60133613311931	0.0138606257653474	4.68910664769309	0.053412005737754	4.68693184798121	1.37622944739585E-8	4.6013361331193	1.00763683700025			4.68693184798121	0.90700250943515
4.60952591746842	0.0405143851845996	4.60952591746842	0.0118257135565656	4.60952591746842	0.0262137860002786	4.60952591746842	0.0214430054832819	4.60952591746842	0.0202618829988519	4.60952591746842	0.0212580125565805	4.60952591746842	0.0312184055991255	4.60952591746842	0.0138668895060516	4.6972964320422	0.0534144864420189	4.69570384371597	1.3727579534009E-8	4.60952591746842	1.00764137933843			4.69570384371597	0.907002522563449
4.61771570181753	0.0409787525406796	4.61771570181753	0.0118499514626526	4.61771570181753	0.026281543207997	4.61771570181753	0.0214412816971594	4.61771570181753	0.0202597212402574	4.61771570181753	0.0212644367214368	4.61771570181753	0.0312395632707258	4.61771570181753	0.0138719956468254	4.70548621639132	0.0534105149500964	4.70447583945074	1.36190730884843E-8	4.61771570181753	1.00764569945134			4.70447583945074	0.907002543927462
4.62590548616665	0.0416094359780539	4.62590548616665	0.0119387368344227	4.62590548616665	0.0263998060011681	4.62590548616665	0.0214364247891391	4.62590548616665	0.0202613009492379	4.62590548616665	0.0212647924845615	4.62590548616665	0.0312299963332295	4.62590548616665	0.0138702207661489	4.71367600074043	0.0534147934950684	4.7132478351855	1.30692263859034E-8	4.62590548616665	1.00764999034451			4.7132478351855	0.907002560938284
4.63409527051576	0.0414508665225983	4.63409527051576	0.0120110578585541	4.63409527051576	0.0263864101090188	4.63409527051576	0.0214411054938669	4.63409527051576	0.020266310819012	4.63409527051576	0.0212584829084888	4.63409527051576	0.0312128659962121	4.63409527051576	0.0138697875436941	4.72186578508954	0.0534217394670102	4.72201983092026	1.35322044030127E-8	4.63409527051576	1.00764778056317			4.72201983092026	0.907002572889508
4.64228505486487	0.0405236005734022	4.64228505486487	0.01180469947603	4.64228505486487	0.0261933731769699	4.64228505486487	0.0214185790086152	4.64228505486487	0.0202458773425806	4.64228505486487	0.0212340897061331	4.64228505486487	0.0311929474861157	4.64228505486487	0.0138541294016552	4.73005556943866	0.053420050489367	4.73079182665502	1.40802914006563E-8	4.64228505486487	1.00764381538927			4.73079182665502	0.907002583309154
4.65047483921399	0.0404122288356626	4.65047483921399	0.0117920259349282	4.65047483921399	0.0261668765381688	4.65047483921399	0.0214087244184417	4.65047483921399	0.0202423401350595	4.65047483921399	0.0212322576756485	4.65047483921399	0.0311936602404737	4.65047483921399	0.0138512956298378	4.73824535378777	0.0534189589794904	4.73956382238978	1.38152785097006E-8	4.65047483921399	1.00765061081262			4.73956382238978	0.90700258642066
4.6586646235631	0.0404492595762006	4.6586646235631	0.0117946648116363	4.6586646235631	0.0261638466380009	4.6586646235631	0.0214093354504031	4.6586646235631	0.0202452088349476	4.6586646235631	0.021233147038786	4.6586646235631	0.0311920242301516	4.6586646235631	0.0138586735386773	4.74643513813688	0.0534207468924608	4.74833581812455	1.3836129090663E-8	4.6586646235631	1.00765786711157			4.74833581812455	0.907002587213531
4.66685440791222	0.0404128133493701	4.66685440791222	0.0117932177275497	4.66685440791222	0.0261600245076586	4.66685440791222	0.021416294006554	4.66685440791222	0.0202467833907945	4.66685440791222	0.021234502797391	4.66685440791222	0.0311911166598533	4.66685440791222	0.0138608605572275	4.754624922486	0.0534216388621895	4.75710781385931	1.39367321784542E-8	4.66685440791221	1.00765896402524			4.75710781385931	0.907002580349681
4.67504419226133	0.0403649336211671	4.67504419226133	0.0117874428151916	4.67504419226133	0.0261579801317003	4.67504419226133	0.0214090312992802	4.67504419226133	0.0202451262007962	4.67504419226133	0.0212349882799966	4.67504419226133	0.0311929167136111	4.67504419226133	0.0138605798759622	4.76281470683511	0.0534196542987776	4.76587980959407	1.39505197950984E-8	4.67504419226133	1.00765709366081			4.76587980959407	0.907002580441848
4.68323397661044	0.0403587960738975	4.68323397661044	0.0117877817381957	4.68323397661044	0.0261594839337892	4.68323397661044	0.0214088230005914	4.68323397661044	0.0202432131197165	4.68323397661044	0.0212338992812872	4.68323397661044	0.0311853958064911	4.68323397661044	0.0138544236901282	4.77100449118422	0.0534165730956964	4.77465180532883	1.39808545829377E-8	4.68323397661044	1.00765393492297			4.77465180532883	0.907002570794531
4.69142376095956	0.0403847694613533	4.69142376095956	0.0117947125030974	4.69142376095956	0.0261677929230856	4.69142376095956	0.0214122614728195	4.69142376095956	0.020246869685895	4.69142376095956	0.0212334364243237	4.69142376095956	0.0311843472351606	4.69142376095956	0.0138518093287766	4.77919427553334	0.0534150872139981	4.78342380106359	1.43622067602575E-8	4.69142376095956	1.00765655201195			4.78342380106359	0.907002542887846
4.69961354530867	0.040483150556691	4.69961354530867	0.0118260944954281	4.69961354530867	0.0261879794430011	4.69961354530867	0.0214134895448019	4.69961354530867	0.020247820975378	4.69961354530867	0.0212370264398094	4.69961354530867	0.0311927265491111	4.69961354530867	0.0138573165413716	4.78738405988245	0.05341776639273	4.79219579679835	1.51881142385418E-8	4.69961354530867	1.00765195890438			4.79219579679835	0.907002522936439
4.70780332965778	0.0403759022275825	4.70780332965778	0.0117913790982203	4.70780332965778	0.0261600417921668	4.70780332965778	0.0214122345165039	4.70780332965778	0.0202353459058721	4.70780332965778	0.0212291161452399	4.70780332965778	0.0311843783325183	4.70780332965778	0.0138578136525609	4.79557384423156	0.0534206462127788	4.80096779253311	1.57675384480743E-8	4.70780332965778	1.00764469704391			4.80096779253311	0.907002493370824
4.7159931140069	0.0403875844484615	4.7159931140069	0.0117834206492265	4.7159931140069	0.0261561613212294	4.7159931140069	0.0214115373999822	4.7159931140069	0.020238769194103	4.7159931140069	0.0212302872278518	4.7159931140069	0.0311822603534905	4.7159931140069	0.0138519999719743	4.80376362858068	0.053419356246561	4.80973978826788	1.66414870047671E-8	4.7159931140069	1.00764943434776			4.80973978826788	0.907002440704638
4.72418289835601	0.0404361868858702	4.72418289835601	0.0117901254170074	4.72418289835601	0.0261706729492976	4.72418289835601	0.021413401336379	4.72418289835601	0.0202465767537461	4.72418289835601	0.021238919608325	4.72418289835601	0.0311933650149567	4.72418289835601	0.0138507870655468	4.81195341292979	0.0534144878128105	4.81851178400264	1.64485584399218E-8	4.72418289835601	1.00765119375858			4.81851178400264	0.907002417569736
4.73237268270512	0.0403558595962411	4.73237268270512	0.011783021504498	4.73237268270512	0.0261507484514408	4.73237268270512	0.0214054697709354	4.73237268270512	0.0202380924497229	4.73237268270512	0.021231645194467	4.73237268270512	0.031183882142211	4.73237268270512	0.0138549595133332	4.8201431972789	0.053415185615646	4.8272837797374	1.48506976975487E-8	4.73237268270513	1.00765272154946			4.8272837797374	0.90700241354068
4.74056246705424	0.0403488178644866	4.74056246705424	0.0117809310293763	4.74056246705424	0.0261503036811077	4.74056246705424	0.0214057403040704	4.74056246705424	0.0202355057444485	4.74056246705424	0.0212294979037323	4.74056246705424	0.0311793699809735	4.74056246705424	0.0138555062928557	4.82833298162802	0.0534173686353991	4.83605577547216	1.44182697555529E-8	4.74056246705424	1.00765504687251			4.83605577547216	0.907002402075745
4.74875225140335	0.0403534496557362	4.74875225140335	0.0117840155060638	4.74875225140335	0.0261534927956958	4.74875225140335	0.0214109121185097	4.74875225140335	0.0202382546099581	4.74875225140335	0.0212308149451789	4.74875225140335	0.0311855781471273	4.74875225140335	0.0138547341424876	4.83652276597713	0.0534130973345385	4.84482777120692	1.4829677553884E-8	4.74875225140335	1.00765438438826			4.84482777120692	0.90700238762323
4.75694203575246	0.0403906402243669	4.75694203575246	0.0117954259816845	4.75694203575246	0.0261658138151038	4.75694203575246	0.0214231310334029	4.75694203575246	0.0202471783804895	4.75694203575246	0.0212385281571344	4.75694203575246	0.0311915715036969	4.75694203575246	0.013860151531691	4.84471255032625	0.0534140896162444	4.85359976694169	1.56086474262684E-8	4.75694203575247	1.00764818833558			4.85359976694169	0.907002367178625
4.76513182010158	0.0403797184923702	4.76513182010158	0.0117917318214482	4.76513182010158	0.0261619949684111	4.76513182010158	0.021417612181036	4.76513182010158	0.0202401727553611	4.76513182010158	0.0212389494812561	4.76513182010158	0.0311851594580235	4.76513182010158	0.0138539772134469	4.85290233467536	0.0534193545492103	4.86237176267645	1.593639693936E-8	4.76513182010158	1.00764863505242			4.86237176267645	0.90700236681572
4.77332160445069	0.040361167116698	4.77332160445069	0.0117863500966662	4.77332160445069	0.0261550834136008	4.77332160445069	0.0214135514437072	4.77332160445069	0.0202333703941091	4.77332160445069	0.0212353329677912	4.77332160445069	0.0311818828432004	4.77332160445069	0.013851575190026	4.86109211902447	0.0534150827828417	4.87114375841121	1.57356251122743E-8	4.77332160445069	1.00765402166338			4.87114375841121	0.907002368804325
4.7815113887998	0.0403749015939794	4.7815113887998	0.0117875580536905	4.7815113887998	0.0261574991153476	4.7815113887998	0.0214099778564529	4.7815113887998	0.0202384791905944	4.7815113887998	0.0212357708314556	4.7815113887998	0.0311857268624115	4.7815113887998	0.0138604211915269	4.86928190337359	0.0534142889574769	4.87991575414597	1.58182482643961E-8	4.78151138879981	1.0076553359709			4.87991575414597	0.907002390902878
4.78970117314892	0.040435168725693	4.78970117314892	0.011791603766196	4.78970117314892	0.0261590698223415	4.78970117314892	0.0214085118610347	4.78970117314892	0.0202433357142986	4.78970117314892	0.0212424477054029	4.78970117314892	0.0312040468980708	4.78970117314892	0.0138634085917001	4.8774716877227	0.0534171706944501	4.88868774988073	1.55699824425209E-8	4.78970117314892	1.0076493239437			4.88868774988073	0.907002393008356
4.79789095749803	0.0411522811584019	4.79789095749803	0.0118301401235738	4.79789095749803	0.0261878987020451	4.79789095749803	0.0214253001617286	4.79789095749803	0.020250780764838	4.79789095749803	0.0212581367620704	4.79789095749803	0.0312667324019785	4.79789095749803	0.013877109696017	4.88566147207181	0.0534182622043267	4.89745974561549	1.48392597669013E-8	4.79789095749804	1.00764330121777			4.89745974561549	0.907002390419035
4.80608074184714	0.0432747381424165	4.80608074184714	0.0118663495768587	4.80608074184714	0.0262442317191488	4.80608074184714	0.0214299179752896	4.80608074184714	0.0202469211394365	4.80608074184714	0.0212487233424194	4.80608074184714	0.031249193589635	4.80608074184714	0.0138869546563059	4.89385125642093	0.0534166729604588	4.90623174135025	1.42576164527037E-8	4.80608074184715	1.00765925495799			4.90623174135025	0.907002398906394
4.81427052619626	0.0405641315615588	4.81427052619626	0.0117959878083156	4.81427052619626	0.0261818330947809	4.81427052619626	0.0214205060104769	4.81427052619626	0.020242840064549	4.81427052619626	0.0212354545970501	4.81427052619626	0.0311957020624241	4.81427052619626	0.0138620802868703	4.90204104077004	0.0534146873472581	4.91500373708502	1.43585202372109E-8	4.81427052619626	1.00765820773013			4.91500373708502	0.907002404858854
4.82246031054537	0.0404979060292863	4.82246031054537	0.0118014252616636	4.82246031054537	0.0261824864823094	4.82246031054537	0.021429403173867	4.82246031054537	0.0202454181111512	4.82246031054537	0.0212378675615632	4.82246031054537	0.031194650808631	4.82246031054537	0.0138614726327366	4.91023082511915	0.0534158780853053	4.92377573281978	1.5004766019863E-8	4.82246031054538	1.00764395973147			4.92377573281978	0.907002415050167
4.83065009489448	0.0404439569502002	4.83065009489448	0.01179735630975	4.83065009489448	0.026176168834888	4.83065009489448	0.0214340900046109	4.83065009489448	0.0202457635869504	4.83065009489448	0.0212346382764163	4.83065009489448	0.0311890051721366	4.83065009489448	0.0138572443060089	4.91842060946827	0.0534187598957116	4.93254772855454	1.58743930958032E-8	4.83065009489449	1.00764157234045			4.93254772855454	0.907002407313961
4.8388398792436	0.0403539227568893	4.8388398792436	0.0117785626029196	4.8388398792436	0.0261501260481259	4.8388398792436	0.0214121626484555	4.8388398792436	0.0202407220208753	4.8388398792436	0.021231136864817	4.8388398792436	0.0311797415076501	4.8388398792436	0.0138504857533339	4.92661039381738	0.0534192535196442	4.9413197242893	1.61205267014855E-8	4.8388398792436	1.0076328487093			4.9413197242893	0.907002405344256
4.84702966359271	0.040362539069804	4.84702966359271	0.0117818014719251	4.84702966359271	0.0261517673165092	4.84702966359271	0.0214097938901196	4.84702966359271	0.0202413758024764	4.84702966359271	0.0212314056339644	4.84702966359271	0.0311829199999552	4.84702966359271	0.0138457561964883	4.93480017816649	0.0534169713343486	4.95009172002406	1.58402086834454E-8	4.84702966359272	1.00762669608775			4.95009172002406	0.90700240699401
4.85521944794182	0.0403822821589073	4.85521944794182	0.0117866934157708	4.85521944794182	0.0261552269905748	4.85521944794182	0.0214134757015886	4.85521944794182	0.0202431299266885	4.85521944794182	0.0212292545950765	4.85521944794182	0.0311876395679272	4.85521944794182	0.0138467467331429	4.94298996251561	0.0534175647824837	4.95886371575883	1.58700454396157E-8	4.85521944794183	1.00762567903481			4.95886371575883	0.907002399028838
4.86340923229094	0.0403872667859819	4.86340923229094	0.0117854248861057	4.86340923229094	0.0261573048163125	4.86340923229094	0.0214162697645765	4.86340923229094	0.0202429570847187	4.86340923229094	0.0212308947547852	4.86340923229094	0.031184824747708	4.86340923229094	0.0138523462951654	4.95117974686472	0.053414290252854	4.96763571149359	1.55260207653298E-8	4.86340923229095	1.00762868318993			4.96763571149359	0.907002390628996
4.87159901664005	0.040364973243051	4.87159901664005	0.0117847624577958	4.87159901664005	0.0261577388899921	4.87159901664005	0.021414282853391	4.87159901664005	0.0202405856429951	4.87159901664005	0.0212312211061591	4.87159901664005	0.0311822287880142	4.87159901664005	0.013855370286422	4.95936953121383	0.0534126008095971	4.97640770722835	1.47183186383348E-8	4.87159901664006	1.00762996233774			4.97640770722835	0.907002386479123
4.87978880098916	0.0403590500062509	4.87978880098916	0.0117889588654935	4.87978880098916	0.0261574485196114	4.87978880098916	0.0214091985887289	4.87978880098916	0.0202400670580964	4.87978880098916	0.0212343880796183	4.87978880098916	0.0311805630893753	4.87978880098916	0.0138528032096794	4.96755931556295	0.0534153799972375	4.98517970296311	1.52284329484038E-8	4.87978880098917	1.00762431760547			4.98517970296311	0.907002365157644
4.88797858533828	0.0403789788888833	4.88797858533828	0.0117907279694484	4.88797858533828	0.0261642861406125	4.88797858533828	0.0214133393001318	4.88797858533828	0.020246020106409	4.88797858533828	0.0212397375623949	4.88797858533828	0.0311817452650012	4.88797858533828	0.0138537499099434	4.97574909991206	0.0534138915746785	4.99395169869787	1.59784570914139E-8	4.88797858533829	1.00761826594965			4.99395169869787	0.907002358507732
4.89616836968739	0.0403824561447292	4.89616836968739	0.0117850485760715	4.89616836968739	0.0261535279837026	4.89616836968739	0.0214126536086969	4.89616836968739	0.020242913821107	4.89616836968739	0.021230251677084	4.89616836968739	0.0311844056143486	4.89616836968739	0.0138538449061211	4.98393888426117	0.0534180676227908	5.00272369443263	1.6110600942493E-8	4.8961683696874	1.00761604636384			5.00272369443263	0.907002358306174
4.9043581540365	0.0403829427383321	4.9043581540365	0.0117865848862063	4.9043581540365	0.0261536876771971	4.9043581540365	0.0214108359920649	4.9043581540365	0.020239228092265	4.9043581540365	0.0212323356362543	4.9043581540365	0.0311846742177407	4.9043581540365	0.013855051100476	4.99212866861029	0.0534231282594913	5.0114956901674	1.56059389088193E-8	4.90435815403651	1.00761731013551			5.0114956901674	0.907002372454191
4.91254793838562	0.0404113861012578	4.91254793838562	0.0117996351031085	4.91254793838562	0.0261701007941604	4.91254793838562	0.0214183308961871	4.91254793838562	0.0202462804192819	4.91254793838562	0.0212435735401009	4.91254793838562	0.0311960849237641	4.91254793838562	0.0138577011655273	5.0003184529594	0.053417169309589	5.02026768590216	1.4851888292519E-8	4.91254793838563	1.00761368154432			5.02026768590216	0.907002385035135
4.92073772273473	0.0405618104856757	4.92073772273473	0.0118163894053746	4.92073772273473	0.0261876668289336	4.92073772273473	0.0214289505606696	4.92073772273473	0.0202534223434084	4.92073772273473	0.0212520005364473	4.92073772273473	0.0312214794400481	4.92073772273473	0.0138639243037169	5.00850823730851	0.0534138915108993	5.02903968163692	1.4330949827992E-8	4.92073772273474	1.00761566320777			5.02903968163692	0.907002414436071
4.92892750708385	0.0433036411269428	4.92892750708385	0.0119660169458523	4.92892750708385	0.0264984057090762	4.92892750708385	0.0214475156207194	4.92892750708385	0.0202589644254715	4.92892750708385	0.0212780390338102	4.92892750708385	0.0312796604737329	4.92892750708385	0.0138811185682575	5.01669802165763	0.0534139907390699	5.03781167737168	1.39944127172601E-8	4.92892750708386	1.00762377300461			5.03781167737168	0.907002426406306
4.93711729143296	0.041112410601094	4.93711729143296	0.0119410688987445	4.93711729143296	0.026361256657651	4.93711729143296	0.0214431778225557	4.93711729143296	0.0202693062413079	4.93711729143296	0.0212865043367732	4.93711729143296	0.0312671683959669	4.93711729143296	0.0138801294398921	5.02488780600674	0.0534127003824002	5.04658367310644	1.45127909599795E-8	4.93711729143297	1.00762846137943			5.04658367310644	0.907002420086907
4.94530707578207	0.0406688215345048	4.94530707578207	0.0118269720811878	4.94530707578207	0.0262431379375433	4.94530707578207	0.021443878596969	4.94530707578207	0.0202566584808389	4.94530707578207	0.0212537838108828	4.94530707578207	0.0312263488919534	4.94530707578207	0.01387017198822	5.03307759035585	0.0534148820187858	5.0553556688412	1.5566884229105E-8	4.94530707578208	1.00763030928594			5.0553556688412	0.907002415982286
4.95349686013119	0.0406232539963	4.95349686013119	0.0118280133337975	4.95349686013119	0.0262334613256638	4.95349686013119	0.0214259084924872	4.95349686013119	0.0202495678364882	4.95349686013119	0.0212452087798913	4.95349686013119	0.031202716787253	4.95349686013119	0.0138621473408879	5.04126737470497	0.0534126987235722	5.06412766457597	1.5955925875711E-8	4.9534968601312	1.00762331846552			5.06412766457597	0.907002419334664
4.9616866444803	0.0404899245776123	4.9616866444803	0.0118144187458597	4.9616866444803	0.0262036924279079	4.9616866444803	0.0214285013310639	4.9616866444803	0.0202509518789052	4.9616866444803	0.0212385012757416	4.9616866444803	0.0311911708907265	4.9616866444803	0.013854833255775	5.04945715905408	0.0534073412954276	5.07289966031073	1.58239270343736E-8	4.96168664448031	1.0076121046604			5.07289966031073	0.907002422375221
4.96987642882941	0.0404426795369	4.96987642882941	0.0118032514099038	4.96987642882941	0.0261872348694042	4.96987642882941	0.0214285890364455	4.96987642882941	0.0202532388528979	4.96987642882941	0.0212354569583588	4.96987642882941	0.031187731605165	4.96987642882941	0.0138529505625185	5.05764694340319	0.0534154780054165	5.08167165604549	1.57830573081347E-8	4.96987642882942	1.00761188801117			5.08167165604549	0.907002412852319
4.97806621317853	0.0403949436307679	4.97806621317853	0.0117912507513539	4.97806621317853	0.0261743423591178	4.97806621317853	0.021414883224634	4.97806621317853	0.0202480066787247	4.97806621317853	0.0212312688894847	4.97806621317853	0.0311833216036993	4.97806621317853	0.0138487092451611	5.06583672775231	0.0534171685004574	5.09044365178025	1.50567515381212E-8	4.97806621317854	1.00761608960895			5.09044365178025	0.90700241702289
4.98625599752764	0.0403752767502088	4.98625599752764	0.0117916008737652	4.98625599752764	0.0261584963264356	4.98625599752764	0.0214108111617483	4.98625599752764	0.0202428256848314	4.98625599752764	0.0212282875196057	4.98625599752764	0.0311809704920328	4.98625599752764	0.0138454409349737	5.07402651210142	0.0534134975819633	5.09921564751501	1.47991021563631E-8	4.98625599752765	1.00761783007835			5.09921564751501	0.90700240059588
4.99444578187675	0.0403669414052231	4.99444578187675	0.0117872098065478	4.99444578187675	0.0261515836389034	4.99444578187675	0.0214162604987254	4.99444578187675	0.0202428892900185	4.99444578187675	0.0212263732974148	4.99444578187675	0.0311822477030306	4.99444578187675	0.0138468206377129	5.08221629645054	0.0534164744270812	5.10798764324977	1.50963123922892E-8	4.99444578187677	1.0076166890664			5.10798764324977	0.90700238561159
5.00263556622587	0.0403605238162867	5.00263556622587	0.011782704609009	5.00263556622587	0.0261492847696199	5.00263556622587	0.0214117517622719	5.00263556622587	0.0202419577505004	5.00263556622587	0.0212302845760864	5.00263556622587	0.0311802246098144	5.00263556622587	0.013852711666197	5.09040608079965	0.0534159806015964	5.11675963898454	1.59693306719026E-8	5.00263556622588	1.00760788813879			5.11675963898454	0.907002359150015
5.01082535057498	0.0403688233239292	5.01082535057498	0.0117861510419917	5.01082535057498	0.0261536464770571	5.01082535057498	0.0214053492468968	5.01082535057498	0.0202376449232003	5.01082535057498	0.0212270694747234	5.01082535057498	0.0311826564041692	5.01082535057498	0.0138514295646481	5.09859586514876	0.0534197512720791	5.1255316347193	1.7125063695341E-8	5.01082535057499	1.00759643473676			5.1255316347193	0.907002344007646
5.01901513492409	0.0403757117959042	5.01901513492409	0.0117862495529955	5.01901513492409	0.0261598907218737	5.01901513492409	0.0214092294684134	5.01901513492409	0.0202384468735728	5.01901513492409	0.0212246244387261	5.01901513492409	0.0311854824669842	5.01901513492409	0.0138516339555831	5.10678564949788	0.0534206469496309	5.13430363045406	1.71608979341345E-8	5.01901513492411	1.00759336386581			5.13430363045406	0.90700232611875
5.02720491927321	0.0403697298929467	5.02720491927321	0.0117873538031872	5.02720491927321	0.0261596295297677	5.02720491927321	0.0214152892379202	5.02720491927321	0.0202460480685485	5.02720491927321	0.0212314084887841	5.02720491927321	0.031184573117683	5.02720491927321	0.0138548882140932	5.11497543384699	0.053419256840986	5.14307562618882	1.65615222536574E-8	5.02720491927322	1.00759577904835			5.14307562618882	0.907002322187242
5.03539470362232	0.040356325223631	5.03539470362232	0.0117836341666566	5.03539470362232	0.0261556559321172	5.03539470362232	0.0214101547971473	5.03539470362232	0.0202428901846629	5.03539470362232	0.0212350110470173	5.03539470362232	0.0311884648341885	5.03539470362232	0.0138543587475878	5.1231652181961	0.0534196537536684	5.15184762192358	1.59534825923983E-8	5.03539470362233	1.0075965734262			5.15184762192358	0.907002321192027
5.04358448797143	0.0403638612541081	5.04358448797143	0.0117850823416489	5.04358448797143	0.0261541490830595	5.04358448797143	0.021409632505861	5.04358448797143	0.0202403863856303	5.04358448797143	0.0212345408889531	5.04358448797143	0.0311856438403634	5.04358448797143	0.0138531671063761	5.13135500254522	0.0534177654095895	5.16061961765834	1.54622589989923E-8	5.04358448797145	1.00759347183053			5.16061961765834	0.907002310789754
5.05177427232055	0.0403658353866683	5.05177427232055	0.0117890215926578	5.05177427232055	0.026152682074859	5.05177427232055	0.0214094912729573	5.05177427232055	0.0202409612312698	5.05177427232055	0.0212275309939692	5.05177427232055	0.0311811471451713	5.05177427232055	0.0138534765421476	5.13954478689433	0.0534165746715423	5.16939161339311	1.47991148366157E-8	5.05177427232056	1.007593782356			5.16939161339311	0.907002320361067
5.05996405666966	0.0403625425266133	5.05996405666966	0.0117862747917613	5.05996405666966	0.0261556545517016	5.05996405666966	0.021410318344044	5.05996405666966	0.0202409638212944	5.05996405666966	0.0212331419319088	5.05996405666966	0.0311866508038075	5.05996405666966	0.0138525971785147	5.14773457124344	0.0534133947866361	5.17816360912787	1.44885332193035E-8	5.05996405666968	1.00760273478488			5.17816360912787	0.907002326947285
5.06815384101877	0.0403873905205161	5.06815384101877	0.0117910098798808	5.06815384101877	0.0261568688003802	5.06815384101877	0.0214109797117644	5.06815384101877	0.0202446499688351	5.06815384101877	0.0212438671994851	5.06815384101877	0.0311996303713963	5.06815384101877	0.0138500680356664	5.15592435559256	0.0534142910547061	5.18693560486263	1.53204982372193E-8	5.06815384101879	1.0076077879081			5.18693560486263	0.907002336147188
5.07634362536789	0.0404226692918634	5.07634362536789	0.0117939223018145	5.07634362536789	0.0261579128761677	5.07634362536789	0.0214096608791907	5.07634362536789	0.0202425618172601	5.07634362536789	0.0212391413827626	5.07634362536789	0.031192431743598	5.07634362536789	0.0138498482302374	5.16411413994167	0.0534166725308004	5.19570760059739	1.61167405243215E-8	5.0763436253679	1.00760747738066			5.19570760059739	0.9070023527707
5.084533409717	0.0404940944143442	5.084533409717	0.01180554882046	5.084533409717	0.0261695068566755	5.084533409717	0.0214140969337612	5.084533409717	0.0202433649659998	5.084533409717	0.0212348821437055	5.084533409717	0.0311820281209707	5.084533409717	0.0138553184512362	5.17230392429078	0.0534181645452243	5.20447959633215	1.55910233593291E-8	5.08453340971702	1.00760515999689			5.20447959633215	0.907002380780858
5.09272319406611	0.0404733414546613	5.09272319406611	0.0118012802732574	5.09272319406611	0.0261664780248816	5.09272319406611	0.021416967426809	5.09272319406611	0.0202472277738001	5.09272319406611	0.0212360516701289	5.09272319406611	0.0311895585275425	5.09272319406611	0.0138587510359456	5.1804937086399	0.0534202490555766	5.21325159206691	1.47206468175608E-8	5.09272319406613	1.00761294369294			5.21325159206691	0.907002405855941
5.10091297841523	0.0403895934267	5.10091297841523	0.011792652035531	5.10091297841523	0.0261602112269956	5.10091297841523	0.0214152069853693	5.10091297841523	0.020245577299958	5.10091297841523	0.0212370387229811	5.10091297841523	0.0311914238327692	5.10091297841523	0.0138549031582991	5.18868349298901	0.0534195544602932	5.22202358780168	1.45941329926901E-8	5.10091297841525	1.00761303753887			5.22202358780168	0.907002421118997
5.10910276276434	0.0403977496302748	5.10910276276434	0.0117986502344045	5.10910276276434	0.0261659969447564	5.10910276276434	0.0214192897142328	5.10910276276434	0.0202471826218433	5.10910276276434	0.0212392466283716	5.10910276276434	0.0311951733749971	5.10910276276434	0.0138552975856455	5.19687327733812	0.0534189556370103	5.23079558353644	1.44839455830052E-8	5.10910276276436	1.0076110793061			5.23079558353644	0.907002435096437
5.11729254711345	0.0403855396399996	5.11729254711345	0.0117916522170863	5.11729254711345	0.026158151271313	5.11729254711345	0.0214180459201107	5.11729254711345	0.0202448417102214	5.11729254711345	0.0212329476102729	5.11729254711345	0.0311831432184117	5.11729254711345	0.0138569235702817	5.20506306168724	0.05341558187921	5.2395675792712	1.45145100888074E-8	5.11729254711347	1.00762153612421			5.2395675792712	0.90700242976848
5.12548233146257	0.0404039972282607	5.12548233146257	0.0117907231407672	5.12548233146257	0.0261575045257529	5.12548233146257	0.0214120583770771	5.12548233146257	0.0202430352828259	5.12548233146257	0.0212281146628975	5.12548233146257	0.0311783124218701	5.12548233146257	0.0138586358848116	5.21325284603635	0.053415183573774	5.24833957500596	1.49457959409737E-8	5.12548233146259	1.00762302777784			5.24833957500596	0.907002424410441
5.13367211581168	0.0404385207447266	5.13367211581168	0.0118013835657167	5.13367211581168	0.0261703045036536	5.13367211581168	0.0214118933176512	5.13367211581168	0.0202447398013706	5.13367211581168	0.021232236120723	5.13367211581168	0.0311822152641026	5.13367211581168	0.0138568187435925	5.22144263038546	0.0534168742223044	5.25711157074072	1.58551342588092E-8	5.1336721158117	1.0076159860669			5.25711157074072	0.907002418305464
5.14186190016079	0.0403786761309612	5.14186190016079	0.0117938544629003	5.14186190016079	0.0261592026219918	5.14186190016079	0.0214137053019546	5.14186190016079	0.0202460573008324	5.14186190016079	0.0212309158933469	5.14186190016079	0.0311829825313196	5.14186190016079	0.0138561584167656	5.22963241473458	0.0534188587857163	5.26588356647548	1.63069950499537E-8	5.14186190016081	1.00760821567602			5.26588356647548	0.9070024204453
5.15005168450991	0.0403722459676978	5.15005168450991	0.0117879116310351	5.15005168450991	0.026150457231995	5.15005168450991	0.0214096366029357	5.15005168450991	0.0202436395196606	5.15005168450991	0.0212285022814286	5.15005168450991	0.0311823855036193	5.15005168450991	0.0138518153219857	5.23782219908369	0.0534200508294574	5.27465556221025	1.56379387960218E-8	5.15005168450993	1.00760959905467			5.27465556221025	0.907002416605788
5.15824146885902	0.0403740837752666	5.15824146885902	0.0117826823451052	5.15824146885902	0.026144282911487	5.15824146885902	0.0214035208193999	5.15824146885902	0.0202386236433234	5.15824146885902	0.0212296402018721	5.15824146885902	0.0311799440632452	5.15824146885902	0.0138506508686372	5.2460119834328	0.0534194554604338	5.28342755794501	1.47897811091978E-8	5.15824146885904	1.00760364847189			5.28342755794501	0.907002420683943
5.16643125320813	0.0403554965330939	5.16643125320813	0.0117799856049884	5.16643125320813	0.0261435702402577	5.16643125320813	0.0214057234735832	5.16643125320813	0.0202343878440987	5.16643125320813	0.0212293153210161	5.16643125320813	0.0311797290344979	5.16643125320813	0.0138513129161107	5.25420176778192	0.053419851561956	5.29219955367977	1.41616831943429E-8	5.16643125320816	1.00760014789925			5.29219955367977	0.90700242783687
5.17462103755725	0.04035748926614	5.17462103755725	0.0117794930012238	5.17462103755725	0.0261479747952642	5.17462103755725	0.0214109534116491	5.17462103755725	0.0202325291880333	5.17462103755725	0.0212311367631321	5.17462103755725	0.0311810574210568	5.17462103755725	0.0138501065477002	5.26239155213103	0.0534153806944636	5.30097154941453	1.3987836471086E-8	5.17462103755727	1.00761138538349			5.30097154941453	0.907002432825662
5.18281082190636	0.0403599640649994	5.18281082190636	0.0117790539719343	5.18281082190636	0.0261454483256294	5.18281082190636	0.0214098554419457	5.18281082190636	0.0202391243410959	5.18281082190636	0.0212320719823667	5.18281082190636	0.0311815535207545	5.18281082190636	0.0138504918899294	5.27058133648014	0.0534143884127576	5.30974354514929	1.43911123993811E-8	5.18281082190638	1.00761496728008			5.30974354514929	0.90700243202642
5.19100060625548	0.040359107500074	5.19100060625548	0.0117817018982455	5.19100060625548	0.0261450172876172	5.19100060625548	0.0214081022913889	5.19100060625548	0.0202389097843762	5.19100060625548	0.0212310896010544	5.19100060625548	0.031178653522043	5.19100060625548	0.0138486280011017	5.27877112082926	0.0534125983216641	5.31851554088405	1.49727326651275E-8	5.1910006062555	1.0076100948314			5.31851554088405	0.907002431592141
5.19919039060459	0.0403748630899063	5.19919039060459	0.0117868863867519	5.19919039060459	0.0261455240287195	5.19919039060459	0.0214081070738224	5.19919039060459	0.0202326403315054	5.19919039060459	0.0212312001457849	5.19919039060459	0.031187188111058	5.19919039060459	0.0138517123943264	5.28696090517837	0.053409823134374	5.32728753661882	1.53122110778312E-8	5.19919039060461	1.00761024905327			5.32728753661882	0.907002445906969
5.2073801749537	0.0404421438516394	5.2073801749537	0.0117997969569065	5.2073801749537	0.0261573235278019	5.2073801749537	0.0214140814059513	5.2073801749537	0.0202344396062824	5.2073801749537	0.0212339866077285	5.2073801749537	0.0311990330430096	5.2073801749537	0.0138569766583648	5.29515068952748	0.0534136930588051	5.33605953235358	1.51309903087415E-8	5.20738017495372	1.00761209807063			5.33605953235358	0.90700246574494
5.21556995930282	0.0417896316965244	5.21556995930282	0.0118900362560519	5.21556995930282	0.0262407795674645	5.21556995930282	0.0214424943445737	5.21556995930282	0.0202621415067066	5.21556995930282	0.0212492570341066	5.21556995930282	0.0312178151698234	5.21556995930282	0.0138634628595067	5.3033404738766	0.0534178673056942	5.34483152808834	1.44225539907527E-8	5.21556995930284	1.00761744772827			5.34483152808834	0.907002483509241
5.22375974365193	0.0416957399359246	5.22375974365193	0.0118522354652277	5.22375974365193	0.0261947429319	5.22375974365193	0.0214239859975384	5.22375974365193	0.0202475341356298	5.22375974365193	0.0212376175012387	5.22375974365193	0.0312028833152107	5.22375974365193	0.0138672611062699	5.31153025822571	0.0534199510972767	5.3536035238231	1.40001861580831E-8	5.22375974365195	1.00761687000506			5.3536035238231	0.907002486958783
5.23194952800104	0.0403676106743653	5.23194952800104	0.0117834540783395	5.23194952800104	0.0261440722390302	5.23194952800104	0.0214105154925034	5.23194952800104	0.0202330725048143	5.23194952800104	0.0212320163885083	5.23194952800104	0.0311829826021296	5.23194952800104	0.0138587418949364	5.31972004257482	0.053417864300272	5.36237551955786	1.37673506743862E-8	5.23194952800107	1.00761179949852			5.36237551955786	0.90700249331807
5.24013931235016	0.0403650056059475	5.24013931235016	0.0117806020524686	5.24013931235016	0.0261451893825563	5.24013931235016	0.0214115665005702	5.24013931235016	0.0202308257302905	5.24013931235016	0.0212309233353574	5.24013931235016	0.0311804656939246	5.24013931235016	0.0138518757517554	5.32790982692394	0.0534149849968666	5.37114751529263	1.39952215594537E-8	5.24013931235018	1.00760775722607			5.37114751529263	0.907002485915135
5.24832909669927	0.0403884673222586	5.24832909669927	0.0117855080269196	5.24832909669927	0.0261559388612356	5.24832909669927	0.0214136824651793	5.24832909669927	0.0202348085078154	5.24832909669927	0.0212337534331518	5.24832909669927	0.031186990457545	5.24832909669927	0.0138570591735391	5.33609961127305	0.0534155803658902	5.37991951102739	1.47427951081886E-8	5.24832909669929	1.00760605293166			5.37991951102739	0.90700248259363
5.25651888104838	0.04042251630913	5.25651888104838	0.0117926932644321	5.25651888104838	0.0261590546374404	5.25651888104838	0.0214109361771523	5.25651888104838	0.0202392694859605	5.25651888104838	0.0212390948362349	5.25651888104838	0.0311968386521504	5.25651888104838	0.0138623398950846	5.34428939562217	0.0534141906421482	5.38869150676215	1.52969511218752E-8	5.25651888104841	1.00760916139829			5.38869150676215	0.907002476545225
5.2647086653975	0.0406372241571573	5.2647086653975	0.0118377960744661	5.2647086653975	0.0262080990601595	5.2647086653975	0.021419541353959	5.2647086653975	0.020247161509426	5.2647086653975	0.0212473155318749	5.2647086653975	0.031199389047929	5.2647086653975	0.0138619408763605	5.35247917997128	0.0534157782928778	5.39746350249691	1.56440927438773E-8	5.26470866539752	1.00760834536929			5.39746350249691	0.907002472357112
5.27289844974661	0.0408104242704892	5.27289844974661	0.0118895646149355	5.27289844974661	0.0262540150900191	5.27289844974661	0.0214436159288984	5.27289844974661	0.0202563281956478	5.27289844974661	0.0212522456890416	5.27289844974661	0.0312061230306154	5.27289844974661	0.0138627492009658	5.36066896432039	0.0534209457059922	5.40623549823167	1.55175363185439E-8	5.27289844974663	1.0076065486846			5.40623549823167	0.907002465954042
5.28108823409572	0.0406007617622277	5.28108823409572	0.0118441330195006	5.28108823409572	0.0261944986020869	5.28108823409572	0.021440218551517	5.28108823409572	0.0202576659565705	5.28108823409572	0.0212575454383273	5.28108823409572	0.0312250441423835	5.28108823409572	0.0138664132685605	5.36885874866951	0.0534220396485278	5.41500749396643	1.49458122289045E-8	5.28108823409575	1.00759555021466			5.41500749396643	0.907002457987797
5.28927801844484	0.0405565687454617	5.28927801844484	0.0118078227192097	5.28927801844484	0.026170787234808	5.28927801844484	0.0214249097196767	5.28927801844484	0.0202454881005112	5.28927801844484	0.0212480612447901	5.28927801844484	0.0312083168751831	5.28927801844484	0.0138621416642563	5.37704853301862	0.0534233296147455	5.42377948970119	1.47075325159618E-8	5.28927801844486	1.00759196831225			5.42377948970119	0.907002447924413
5.29746780279395	0.0405235869458946	5.29746780279395	0.011800460644958	5.29746780279395	0.0261684552235405	5.29746780279395	0.0214233437873585	5.29746780279395	0.0202348950138374	5.29746780279395	0.021233896461757	5.29746780279395	0.0311920722043552	5.29746780279395	0.0138507708511281	5.38523831736773	0.0534224357386964	5.43255148543596	1.47256539732546E-8	5.29746780279398	1.00760165401517			5.43255148543596	0.907002431639404
5.30565758714306	0.0404024100105725	5.30565758714306	0.0118013921006043	5.30565758714306	0.0261708670567626	5.30565758714306	0.0214272953491516	5.30565758714306	0.0202342309403615	5.30565758714306	0.0212376832132723	5.30565758714306	0.0311929442448965	5.30565758714306	0.0138502181498231	5.39342810171685	0.053422534966867	5.44132348117072	1.504004764534E-8	5.30565758714309	1.00759729940318			5.44132348117072	0.907002417736274
5.31384737149218	0.0404439557758952	5.31384737149218	0.0117929564091779	5.31384737149218	0.0261616976607349	5.31384737149218	0.0214237446941843	5.31384737149218	0.0202383826704913	5.31384737149218	0.0212453565059193	5.31384737149218	0.0311949888030855	5.31384737149218	0.0138570188280449	5.40161788606596	0.0534214414778616	5.45009547690548	1.59178096526486E-8	5.3138473714922	1.0075987001919			5.45009547690548	0.907002396671671
5.32203715584129	0.0406835137273538	5.32203715584129	0.0117929419175817	5.32203715584129	0.0261807530097363	5.32203715584129	0.0214320775170368	5.32203715584129	0.020251565356024	5.32203715584129	0.0212518829243246	5.32203715584129	0.0312051843805073	5.32203715584129	0.0138571155043797	5.40980767041507	0.0534168718764904	5.45886747264024	1.65569305294702E-8	5.32203715584132	1.00760431682125			5.45886747264024	0.907002380588931
5.3302269401904	0.0404013088982893	5.3302269401904	0.0117861740089161	5.3302269401904	0.026164137966445	5.3302269401904	0.0214170046970561	5.3302269401904	0.0202450658053722	5.3302269401904	0.021246261835185	5.3302269401904	0.0311891699994522	5.3302269401904	0.0138530935910414	5.41799745476419	0.0534167726483198	5.467639468375	1.62795476839527E-8	5.33022694019043	1.0076112856179			5.467639468375	0.907002379561399
5.33841672453952	0.0404178970188566	5.33841672453952	0.0117949267717698	5.33841672453952	0.0261659018024608	5.33841672453952	0.0214181577519687	5.33841672453952	0.0202441814881795	5.33841672453952	0.0212399307254183	5.33841672453952	0.0311859743334122	5.33841672453952	0.01385100115892	5.4261872391133	0.0534190584709082	5.47641146410977	1.53095966152407E-8	5.33841672453955	1.00761649911223			5.47641146410977	0.907002384933534
5.34660650888863	0.0404336005031817	5.34660650888863	0.0118106358506705	5.34660650888863	0.0261870044356504	5.34660650888863	0.0214259672805324	5.34660650888863	0.0202428133970949	5.34660650888863	0.021238457555432	5.34660650888863	0.0311912163515546	5.34660650888863	0.0138520074987825	5.43437702346241	0.0534206447081497	5.48518345984453	1.48225484328797E-8	5.34660650888866	1.00761247690935			5.48518345984453	0.907002380920719
5.35479629323774	0.0403904479032821	5.35479629323774	0.0117886668657696	5.35479629323774	0.0261599387614243	5.35479629323774	0.0214137886280895	5.35479629323774	0.0202362935808824	5.35479629323774	0.021235235709859	5.35479629323774	0.0311869049633609	5.35479629323774	0.0138569111747304	5.44256680781153	0.0534185609627614	5.49395545557929	1.48897075305596E-8	5.35479629323777	1.00759793977725			5.49395545557929	0.907002378128918
5.36298607758686	0.0403764133443631	5.36298607758686	0.01178065045068	5.36298607758686	0.0261505397695097	5.36298607758686	0.0214065884935786	5.36298607758686	0.0202341017849085	5.36298607758686	0.021233314473946	5.36298607758686	0.0311833317032964	5.36298607758686	0.0138506389465021	5.45075659216064	0.0534191555465928	5.50272745131405	1.47348346670271E-8	5.36298607758689	1.00757802781127			5.50272745131405	0.907002382067892
5.37117586193597	0.0405105073015792	5.37117586193597	0.0118019043464632	5.37117586193597	0.0261641405687772	5.37117586193597	0.0214174466489359	5.37117586193597	0.0202468844454062	5.37117586193597	0.0212405460322272	5.37117586193597	0.0311895638338213	5.37117586193597	0.0138516686711508	5.45894637650975	0.0534172702113514	5.51149944704881	1.48706289431051E-8	5.371175861936	1.00756996848673			5.51149944704881	0.907002387317357
5.37936564628508	0.040527414981621	5.37936564628508	0.0118147822149987	5.37936564628508	0.0261853771571663	5.37936564628508	0.0214344485324056	5.37936564628508	0.0202569556073332	5.37936564628508	0.0212441233634065	5.37936564628508	0.0311957302115987	5.37936564628508	0.0138578864695986	5.46713616085887	0.0534121038999769	5.52027144278357	1.55498980997378E-8	5.37936564628511	1.00757468945748			5.52027144278357	0.907002395300697
5.3875554306342	0.040390419252698	5.3875554306342	0.0117930819962374	5.3875554306342	0.0261563309320067	5.3875554306342	0.0214157164178477	5.3875554306342	0.0202412408479146	5.3875554306342	0.0212308293874631	5.3875554306342	0.0311894332372452	5.3875554306342	0.0138536082595728	5.47532594520798	0.0534144907829312	5.52904343851834	1.58653743287447E-8	5.38755543063423	1.00758319682474			5.52904343851834	0.907002408882561
5.39574521498331	0.0404328471184593	5.39574521498331	0.0118105741464846	5.39574521498331	0.0261894507348377	5.39574521498331	0.0214277278386852	5.39574521498331	0.0202469311150436	5.39574521498331	0.0212367958916315	5.39574521498331	0.0312020087947617	5.39574521498331	0.013858629553914	5.48351572955709	0.0534173683998785	5.5378154342531	1.51632642474458E-8	5.39574521498334	1.00757669737567			5.5378154342531	0.907002427197874
5.40393499933242	0.040384122481502	5.40393499933242	0.0117964006668568	5.40393499933242	0.0261842683038304	5.40393499933242	0.0214389294173909	5.40393499933242	0.0202492157100349	5.40393499933242	0.0212448045840397	5.40393499933242	0.0311991903580693	5.40393499933242	0.0138564467828277	5.49170551390621	0.0534153814898396	5.54658742998786	1.46671177847904E-8	5.40393499933246	1.00757276189034			5.54658742998786	0.907002427016786
5.41212478368154	0.0404097289492842	5.41212478368154	0.0118013299887687	5.41212478368154	0.0261908812433173	5.41212478368154	0.0214412077603527	5.41212478368154	0.0202494075477973	5.41212478368154	0.021245929218382	5.41212478368154	0.0311962348496361	5.41212478368154	0.0138538998863448	5.49989529825532	0.0534150838053278	5.55535942572262	1.44220925598103E-8	5.41212478368157	1.00757085538213			5.55535942572262	0.907002437953377
5.42031456803065	0.0404208780358473	5.42031456803065	0.0118031196224843	5.42031456803065	0.0261858675589781	5.42031456803065	0.0214332868622294	5.42031456803065	0.0202502930382063	5.42031456803065	0.0212457683547518	5.42031456803065	0.0312005059325854	5.42031456803065	0.0138550758278626	5.50808508260443	0.0534164748164983	5.56413142145738	1.37606570427979E-8	5.42031456803068	1.00756876524456			5.56413142145738	0.907002458352188
5.42850435237976	0.040457534510104	5.42850435237976	0.0117998710779094	5.42850435237976	0.0261696865610478	5.42850435237976	0.0214166949371321	5.42850435237976	0.0202411915202525	5.42850435237976	0.0212406482974606	5.42850435237976	0.0312015632773648	5.42850435237976	0.013854265477621	5.51627486695355	0.0534176665862698	5.57290341719214	1.3985887538673E-8	5.4285043523798	1.00757158417425			5.57290341719214	0.907002457892829
5.43669413672888	0.0482605415992429	5.43669413672888	0.0126152354874461	5.43669413672888	0.0269176796614795	5.43669413672888	0.0214818652575917	5.43669413672888	0.0202613019824195	5.43669413672888	0.0212811455595095	5.43669413672888	0.0314186178122172	5.43669413672888	0.0139173482755465	5.52446465130266	0.0534174681299286	5.58167541292691	1.4817817886644E-8	5.43669413672891	1.00757117254094			5.58167541292691	0.907002457267027
5.44488392107799	0.0462460978510532	5.44488392107799	0.012540310028315	5.44488392107799	0.0269544466148867	5.44488392107799	0.0215142251162419	5.44488392107799	0.0202684806199699	5.44488392107799	0.0212935996286339	5.44488392107799	0.0314004443381641	5.44488392107799	0.0139155636497904	5.53265443565177	0.0534171691636234	5.59044740866167	1.58413387289587E-8	5.44488392107803	1.00757637044189			5.59044740866167	0.907002448906382
5.45307370542711	0.0421851460111216	5.45307370542711	0.011915008047493	5.45307370542711	0.0263964189282745	5.45307370542711	0.0214467817373123	5.45307370542711	0.0202515283367241	5.45307370542711	0.0212577656564386	5.45307370542711	0.0312396966257892	5.45307370542711	0.013873939160444	5.54084422000089	0.0534155781517838	5.59921940439643	1.65517705564525E-8	5.45307370542714	1.00758820900896			5.59921940439643	0.907002437662097
5.46126348977622	0.0404419461360546	5.46126348977622	0.0118111861141402	5.46126348977622	0.0262122425921623	5.46126348977622	0.021447985700874	5.46126348977622	0.0202617421122964	5.46126348977622	0.0212518271795135	5.46126348977622	0.0312001559416604	5.46126348977622	0.0138626534099989	5.54903400435	0.0534138916392017	5.60799140013119	1.64848636388419E-8	5.46126348977625	1.00758914733715			5.60799140013119	0.907002411574038
5.46945327412533	0.0403597084957112	5.46945327412533	0.0117884630380687	5.46945327412533	0.0261535961632606	5.46945327412533	0.0214137121487716	5.46945327412533	0.0202455650697503	5.46945327412533	0.0212310817643459	5.46945327412533	0.0311869580037676	5.46945327412533	0.0138513768974835	5.55722378869911	0.0534166740421578	5.61676339586595	1.64049616880526E-8	5.46945327412537	1.00758420991095			5.61676339586595	0.907002389076631
5.47764305847445	0.0403600790903408	5.47764305847445	0.0117831126111076	5.47764305847445	0.026146078074188	5.47764305847445	0.0214087848724086	5.47764305847445	0.0202369031077271	5.47764305847445	0.0212197255071396	5.47764305847445	0.0311847066250886	5.47764305847445	0.0138493200163427	5.56541357304823	0.0534175670956932	5.62553539160071	1.59078767194816E-8	5.47764305847448	1.00758497540198			5.62553539160071	0.907002369039333
5.48583284282356	0.040371322547313	5.48583284282356	0.0117798541060885	5.48583284282356	0.0261488595563398	5.48583284282356	0.0214132771734128	5.48583284282356	0.0202346269532853	5.48583284282356	0.0212247677835864	5.48583284282356	0.0311833054350463	5.48583284282356	0.0138540951416192	5.57360335739734	0.0534201506243508	5.63430738733548	1.6070619672082E-8	5.48583284282359	1.00758346018878			5.63430738733548	0.907002322163718
5.49402262717267	0.0403635957757106	5.49402262717267	0.0117778703067847	5.49402262717267	0.0261474198465087	5.49402262717267	0.0214128210744356	5.49402262717267	0.0202327997522572	5.49402262717267	0.0212293204675773	5.49402262717267	0.0311840619232366	5.49402262717267	0.013854962961121	5.58179314174646	0.0534202443500714	5.64307938307024	1.69524691226124E-8	5.49402262717271	1.00759059564244			5.64307938307024	0.90700228573314
5.50221241152179	0.0403581019877729	5.50221241152179	0.0117796291309844	5.50221241152179	0.0261503880686065	5.50221241152179	0.0214084806375177	5.50221241152179	0.0202311518830212	5.50221241152179	0.021228277093792	5.50221241152179	0.031186096141365	5.50221241152179	0.0138507321779715	5.58998292609557	0.0534155806260534	5.651851378805	1.71588335652981E-8	5.50221241152182	1.00759812053408			5.651851378805	0.907002258139286
5.5104021958709	0.0403663495729683	5.5104021958709	0.0117818451202401	5.5104021958709	0.0261498646213888	5.5104021958709	0.0214079526460602	5.5104021958709	0.0202333739237345	5.5104021958709	0.0212257660897699	5.5104021958709	0.0311830431709385	5.5104021958709	0.0138473349519662	5.59817271044468	0.0534153809579909	5.66062337453976	1.71088246977202E-8	5.51040219587094	1.00760102870539			5.66062337453976	0.907002251067291
5.51859198022001	0.0403871734214683	5.51859198022001	0.0117886582936873	5.51859198022001	0.0261555778259379	5.51859198022001	0.0214135013088926	5.51859198022001	0.0202388127614257	5.51859198022001	0.0212281825464005	5.51859198022001	0.0311848545095281	5.51859198022001	0.0138505212106177	5.6063624947938	0.0534143886762849	5.66939537027452	1.66379346486254E-8	5.51859198022005	1.00762215174787			5.66939537027452	0.907002254562363
5.52678176456913	0.0404426029965958	5.52678176456913	0.0118111138717433	5.52678176456913	0.0262046736858934	5.52678176456913	0.0214424590755858	5.52678176456913	0.0202592976781155	5.52678176456913	0.0212489960235483	5.52678176456913	0.0312109027376687	5.52678176456913	0.0138640118580036	5.61455227914291	0.0534146888553517	5.67816736600928	1.610542151975E-8	5.52678176456916	1.00763975440036			5.67816736600928	0.907002259185262
5.53497154891824	0.0403879950807382	5.53497154891824	0.0117949385121225	5.53497154891824	0.0261915651808185	5.53497154891824	0.0214389307139507	5.53497154891824	0.0202597340960884	5.53497154891824	0.0212467982592078	5.53497154891824	0.0312121713158497	5.53497154891824	0.0138609331432758	5.62274206349202	0.0534241239209356	5.68693936174405	1.55958344862657E-8	5.53497154891828	1.00763956078462			5.68693936174405	0.907002275618185
5.54316133326735	0.0403651194175076	5.54316133326735	0.011781305944383	5.54316133326735	0.0261533637172996	5.54316133326735	0.0214134798189545	5.54316133326735	0.0202394490851608	5.54316133326735	0.0212313485699285	5.54316133326735	0.0311894091760722	5.54316133326735	0.0138508166411052	5.63093184784114	0.0534234293237415	5.69571135747881	1.58764077714942E-8	5.54316133326739	1.00764101953036			5.69571135747881	0.907002259531644
5.55135111761647	0.0403738576477645	5.55135111761647	0.0117855957846281	5.55135111761647	0.0261573113987945	5.55135111761647	0.0214174313639447	5.55135111761647	0.020241475293448	5.55135111761647	0.0212392664585529	5.55135111761647	0.0311914338834147	5.55135111761647	0.0138558726539811	5.63912163219025	0.0534183623689165	5.70448335321357	1.71304917073699E-8	5.5513511176165	1.00764385354848			5.70448335321357	0.90700224742549
5.55954090196558	0.0403785925962819	5.55954090196558	0.0117910225813525	5.55954090196558	0.0261553034800117	5.55954090196558	0.0214163080416722	5.55954090196558	0.0202389795255952	5.55954090196558	0.0212431988478009	5.55954090196558	0.0311910687889924	5.55954090196558	0.0138542083985538	5.64731141653936	0.0534185608252577	5.71325534894833	1.70340714800154E-8	5.55954090196562	1.00764284975838			5.71325534894833	0.907002257390769
5.56773068631469	0.0403986967093316	5.56773068631469	0.0117879632798686	5.56773068631469	0.0261559440917281	5.56773068631469	0.0214109423785222	5.56773068631469	0.0202358674360232	5.56773068631469	0.0212431172786504	5.56773068631469	0.031188080750196	5.56773068631469	0.0138513634524414	5.65550120088848	0.0534166734113342	5.72202734468309	1.69482014226112E-8	5.56773068631473	1.00764525761798			5.72202734468309	0.907002250316903
5.57592047066381	0.0405713190526593	5.57592047066381	0.0118162983790668	5.57592047066381	0.0261917046637181	5.57592047066381	0.0214195290678728	5.57592047066381	0.0202448338055515	5.57592047066381	0.0212459733075858	5.57592047066381	0.0311935210128703	5.57592047066381	0.0138547717522866	5.66369098523759	0.0534176664141359	5.73079934041785	1.73863793016913E-8	5.57592047066385	1.00765029105586			5.73079934041785	0.907002247636176
5.58411025501292	0.0405091065752911	5.58411025501292	0.0118210608677095	5.58411025501292	0.0261957855200499	5.58411025501292	0.021425485639688	5.58411025501292	0.0202449673691142	5.58411025501292	0.0212418191326876	5.58411025501292	0.0311883073910781	5.58411025501292	0.0138526621942818	5.6718807695867	0.0534172695014536	5.73957133615262	1.64663988601997E-8	5.58411025501296	1.00765215419881			5.73957133615262	0.90700225727117
5.59230003936203	0.0403781626605937	5.59230003936203	0.0117892110508439	5.59230003936203	0.0261556333339583	5.59230003936203	0.0214130616322811	5.59230003936203	0.0202377138892953	5.59230003936203	0.0212380864489805	5.59230003936203	0.0311845824084796	5.59230003936203	0.0138496435939603	5.68007055393582	0.0534181650549241	5.74834333188738	1.61375218592958E-8	5.59230003936207	1.00765295333326			5.74834333188738	0.90700224874322
5.60048982371115	0.040382133986581	5.60048982371115	0.0117873069146616	5.60048982371115	0.0261505510305989	5.60048982371115	0.0214081374220666	5.60048982371115	0.0202350936045951	5.60048982371115	0.0212362323971626	5.60048982371115	0.0311889497962982	5.60048982371115	0.0138519098561423	5.68826033828493	0.0534213410532872	5.75711532762214	1.59858686126855E-8	5.60048982371119	1.00765968583164			5.75711532762214	0.907002245232292
5.60867960806026	0.0404129268611175	5.60867960806026	0.0117972040073767	5.60867960806026	0.0261616644807381	5.60867960806026	0.0214163910140648	5.60867960806026	0.0202393901143023	5.60867960806026	0.0212370675683166	5.60867960806026	0.0311900097809825	5.60867960806026	0.0138534555541659	5.69645012263404	0.0534199518514121	5.7658873233569	1.61718070144138E-8	5.6086796080603	1.00766293515297			5.7658873233569	0.907002241339542
5.61686939240937	0.0404159648037727	5.61686939240937	0.0117975713099613	5.61686939240937	0.0261704911773462	5.61686939240937	0.0214240114023284	5.61686939240937	0.0202434894043036	5.61686939240937	0.0212430944522286	5.61686939240937	0.031191953730932	5.61686939240937	0.0138551452123196	5.70463990698316	0.0534180651485213	5.77465931909166	1.70800168989158E-8	5.61686939240941	1.00764327225525			5.77465931909166	0.90700224660942
5.62505917675849	0.0404161236765712	5.62505917675849	0.0117910853231003	5.62505917675849	0.0261663110137719	5.62505917675849	0.0214186230148452	5.62505917675849	0.0202366724604369	5.62505917675849	0.0212400140417207	5.62505917675849	0.0311877728242776	5.62505917675849	0.0138537693821412	5.71282969133227	0.0534192558865684	5.78343131482642	1.76097885798787E-8	5.62505917675853	1.00762999913644			5.78343131482642	0.907002223432758
5.6332489611076	0.0404404383128803	5.6332489611076	0.0117982892092531	5.6332489611076	0.0261752806174482	5.6332489611076	0.0214255038828719	5.6332489611076	0.0202419037128976	5.6332489611076	0.0212387002155987	5.6332489611076	0.031188937947986	5.6332489611076	0.0138569109481409	5.72101947568138	0.053416373538628	5.79220331056119	1.81578423551095E-8	5.63324896110764	1.00763306741877			5.79220331056119	0.907002212679685
5.64143874545671	0.0403876408176748	5.64143874545671	0.0117840407301631	5.64143874545671	0.0261583787857377	5.64143874545671	0.0214208116738616	5.64143874545671	0.0202430994011452	5.64143874545671	0.0212406716247622	5.64143874545671	0.0311912306688353	5.64143874545671	0.0138605883950387	5.7292092600305	0.0534115085351661	5.80097530629595	1.77784002448498E-8	5.64143874545676	1.00763657297383			5.80097530629595	0.907002212301683
5.64962852980583	0.040415286371489	5.64962852980583	0.0117883673359942	5.64962852980583	0.0261597203056838	5.64962852980583	0.0214187520673112	5.64962852980583	0.0202427996823891	5.64962852980583	0.0212460306400077	5.64962852980583	0.0311949838311874	5.64962852980583	0.0138623297380292	5.73739904437961	0.0534128977295544	5.80974730203071	1.7138481011523E-8	5.64962852980587	1.00763652964404			5.80974730203071	0.907002192334946
5.65781831415494	0.0405007446548659	5.65781831415494	0.0118294520405367	5.65781831415494	0.0262042265540293	5.65781831415494	0.0214397172162781	5.65781831415494	0.0202592032629336	5.65781831415494	0.0212571489571204	5.65781831415494	0.0312094667351955	5.65781831415494	0.0138622795284182	5.74558882872872	0.0534166742642777	5.81851929776547	1.72562731963839E-8	5.65781831415498	1.00764192622164			5.81851929776547	0.907002181013036
5.66600809850405	0.040387253430134	5.66600809850405	0.0117930304805771	5.66600809850405	0.0261674887590702	5.66600809850405	0.0214198449748564	5.66600809850405	0.0202479023025703	5.66600809850405	0.0212387052758353	5.66600809850405	0.0311925710149861	5.66600809850405	0.0138535003280554	5.75377861307784	0.0534181626868367	5.82729129350023	1.65353139742591E-8	5.6660080985041	1.00765660753778			5.82729129350023	0.907002178990891
5.67419788285317	0.0404126185087971	5.67419788285317	0.0117962220026138	5.67419788285317	0.0261648694943059	5.67419788285317	0.021419922827729	5.67419788285317	0.0202390694998289	5.67419788285317	0.0212345473002767	5.67419788285317	0.0311955819133107	5.67419788285317	0.0138564876997649	5.76196839742695	0.0534175668867046	5.83606328923499	1.61635063366846E-8	5.67419788285321	1.00765799028186			5.83606328923499	0.907002181635568
5.68238766720228	0.0404590937136267	5.68238766720228	0.0118192008247674	5.68238766720228	0.0261944203330981	5.68238766720228	0.0214403274978383	5.68238766720228	0.0202559531100193	5.68238766720228	0.0212555451562958	5.68238766720228	0.0312235470716475	5.68238766720228	0.0138658276774937	5.77015818177606	0.0534149815068112	5.84483528496976	1.69550231871731E-8	5.68238766720232	1.00766031582066			5.84483528496976	0.907002181252642
5.69057745155139	0.0404353078105525	5.69057745155139	0.0118156862775691	5.69057745155139	0.0262304735134699	5.69057745155139	0.0214570918557175	5.69057745155139	0.0202710686970776	5.69057745155139	0.021260220205397	5.69057745155139	0.0312188274258482	5.69057745155139	0.0138674239992277	5.77834796612518	0.0534122031180345	5.85360728070452	1.7187538252625E-8	5.69057745155144	1.00766536364408			5.85360728070452	0.907002193961938
5.69876723590051	0.0404363987294613	5.69876723590051	0.0117923739615651	5.69876723590051	0.0261670756607383	5.69876723590051	0.0214185533884531	5.69876723590051	0.0202419367735721	5.69876723590051	0.0212410491391664	5.69876723590051	0.0311946571144785	5.69876723590051	0.013856765749573	5.78653775047429	0.053411207246146	5.86237927643928	1.75330372661778E-8	5.69876723590055	1.00766259487075			5.86237927643928	0.907002200073702
5.70695702024962	0.0404293502691289	5.70695702024962	0.0117939127894226	5.70695702024962	0.0261582800184474	5.70695702024962	0.0214129404768836	5.70695702024962	0.0202366552633637	5.70695702024962	0.0212422536326529	5.70695702024962	0.0311889944242569	5.70695702024962	0.0138498369100618	5.7947275348234	0.0534081270231294	5.87115127217404	1.72672092138469E-8	5.70695702024967	1.00766120070641			5.87115127217404	0.907002207185988
5.71514680459873	0.0404240480261328	5.71514680459873	0.0117938232666659	5.71514680459873	0.0261616774718571	5.71514680459873	0.0214110532221983	5.71514680459873	0.0202358093417689	5.71514680459873	0.0212393208213604	5.71514680459873	0.0311915182371256	5.71514680459873	0.0138504641322472	5.80291731917252	0.0534066388775961	5.8799232679088	1.65803288954924E-8	5.71514680459878	1.00765618163602			5.8799232679088	0.907002214779526
5.72333658894785	0.0406341808055755	5.72333658894785	0.011808555251452	5.72333658894785	0.0262006592641004	5.72333658894785	0.0214240678545532	5.72333658894785	0.0202394764888767	5.72333658894785	0.0212362160941151	5.72333658894785	0.031196927876101	5.72333658894785	0.0138537529616797	5.81110710352163	0.05340862644658	5.88869526364356	1.61289322554932E-8	5.72333658894789	1.00764947320969			5.88869526364356	0.907002237999983
5.73152637329696	0.0405893885730203	5.73152637329696	0.0118088509805638	5.73152637329696	0.0262045403593769	5.73152637329696	0.02142235767337	5.73152637329696	0.0202422757132292	5.73152637329696	0.0212345064534573	5.73152637329696	0.0311922771617633	5.73152637329696	0.0138566255115218	5.81929688787074	0.0534094202719448	5.89746725937833	1.56715613881258E-8	5.73152637329701	1.00765056365467			5.89746725937833	0.907002238701904
5.73971615764608	0.0403774474445464	5.73971615764608	0.011790462257905	5.73971615764608	0.0261633033038386	5.73971615764608	0.0214146356617964	5.73971615764608	0.0202389551326518	5.73971615764608	0.0212374560556849	5.73971615764608	0.0311910905287624	5.73971615764608	0.0138588661606967	5.82748667221986	0.0534104151875324	5.90623925511309	1.52451741718434E-8	5.73971615764612	1.00765625449835			5.90623925511309	0.907002261782147
5.74790594199519	0.0403645796722967	5.74790594199519	0.0117875628093222	5.74790594199519	0.0261529971098551	5.74790594199519	0.0214182955796518	5.74790594199519	0.020235348792035	5.74790594199519	0.0212352814520643	5.74790594199519	0.031190631045401	5.74790594199519	0.0138509049031468	5.83567645656897	0.0534130956466177	5.91501125084785	1.55097659443533E-8	5.74790594199524	1.00765630672385			5.91501125084785	0.907002277902896
5.7560957263443	0.0403596750783231	5.7560957263443	0.0117851958377345	5.7560957263443	0.0261469983990359	5.7560957263443	0.0214157604290907	5.7560957263443	0.0202288026125408	5.7560957263443	0.0212289547320934	5.7560957263443	0.0311799597433877	5.7560957263443	0.0138441411233397	5.84386624091809	0.0534123018212529	5.92378324658261	1.63825437908764E-8	5.75609572634435	1.00765767158122			5.92378324658261	0.907002283536854
5.76428551069342	0.0403634463586355	5.76428551069342	0.0117879000394037	5.76428551069342	0.0261489443270695	5.76428551069342	0.0214094444854393	5.76428551069342	0.0202321172533669	5.76428551069342	0.0212321563504754	5.76428551069342	0.0311783804403735	5.76428551069342	0.0138469018656854	5.8520560252672	0.0534119061242727	5.93255524231737	1.62888858677828E-8	5.76428551069346	1.00766186732966			5.93255524231737	0.90700231172983
5.77247529504253	0.0403891311539692	5.77247529504253	0.0117947755347046	5.77247529504253	0.0261669280018884	5.77247529504253	0.0214168748719923	5.77247529504253	0.020243173763801	5.77247529504253	0.0212387623692689	5.77247529504253	0.0311893881189537	5.77247529504253	0.0138553720981026	5.86024580961631	0.053414287600367	5.94132723805213	1.57716225568952E-8	5.77247529504258	1.00765474693686			5.94132723805213	0.907002327154315
5.78066507939164	0.0404368781416315	5.78066507939164	0.0118011528770033	5.78066507939164	0.0261670919453767	5.78066507939164	0.0214224286056633	5.78066507939164	0.0202432826920513	5.78066507939164	0.0212327624935436	5.78066507939164	0.0311957107415804	5.78066507939164	0.0138627994920173	5.86843559396542	0.0534127992258526	5.9500992337869	1.55304179940647E-8	5.78066507939169	1.0076435074083			5.9500992337869	0.907002343390443
5.78885486374076	0.0403837645405892	5.78885486374076	0.0117796399619483	5.78885486374076	0.02615002707101	5.78885486374076	0.0214134477345901	5.78885486374076	0.0202344688392123	5.78885486374076	0.021227145284734	5.78885486374076	0.0311826542291188	5.78885486374076	0.0138568484914734	5.87662537831454	0.0534152831827251	5.95887122952166	1.59686946938658E-8	5.7888548637408	1.0076446698349			5.95887122952166	0.907002332443751
5.79704464808987	0.0403803700254246	5.79704464808987	0.0117822652204911	5.79704464808987	0.0261559892265512	5.79704464808987	0.0214144692725822	5.79704464808987	0.0202365356893607	5.79704464808987	0.0212359151283913	5.79704464808987	0.031185643727662	5.79704464808987	0.0138568339098175	5.88481516266365	0.0534160770080899	5.96764322525642	1.66973756018044E-8	5.79704464808992	1.00765017984676			5.96764322525642	0.907002314209055
5.80523443243898	0.0404159794226595	5.80523443243898	0.011794882238242	5.80523443243898	0.0261578273105397	5.80523443243898	0.0214085994941017	5.80523443243898	0.0202389711130327	5.80523443243898	0.0212368060012024	5.80523443243898	0.0311912775408301	5.80523443243898	0.0138572787968676	5.89300494701277	0.0534155824320567	5.97641522099118	1.67526585314108E-8	5.80523443243903	1.00764566987065			5.97641522099118	0.907002292699388
5.8134242167881	0.040959705172127	5.8134242167881	0.0118163244558141	5.8134242167881	0.0261781842013274	5.8134242167881	0.021424720613105	5.8134242167881	0.0202508598739519	5.8134242167881	0.0212394639115372	5.8134242167881	0.0312086169156013	5.8134242167881	0.0138571821095139	5.90119473136188	0.053418956189857	5.98518721672594	1.68814360282457E-8	5.81342421678815	1.00763511200349			5.98518721672594	0.907002277636932
5.82161400113721	0.0406941147618433	5.82161400113721	0.0118206293715978	5.82161400113721	0.0262024101493086	5.82161400113721	0.0214566998918835	5.82161400113721	0.0202654515148062	5.82161400113721	0.0212476143279628	5.82161400113721	0.0312097902816806	5.82161400113721	0.0138565814456993	5.90938451571099	0.0534173689444721	5.99395921246071	1.69911477341229E-8	5.82161400113726	1.00763812174518			5.99395921246071	0.907002274537189
5.82980378548632	0.0403955108493164	5.82980378548632	0.0117908089784136	5.82980378548632	0.0261715509493436	5.82980378548632	0.0214246733291597	5.82980378548632	0.0202453026742575	5.82980378548632	0.0212392290355258	5.82980378548632	0.0311857187561067	5.82980378548632	0.0138569490939517	5.91757430006011	0.0534188574360357	6.00273120819547	1.65876851921093E-8	5.82980378548637	1.00764786337238			6.00273120819547	0.907002269497861
5.83799356983544	0.0404478307514448	5.83799356983544	0.0118017300928797	5.83799356983544	0.0262078971572482	5.83799356983544	0.0214419022555235	5.83799356983544	0.0202558289832821	5.83799356983544	0.0212414015859465	5.83799356983544	0.0311922754550518	5.83799356983544	0.0138561081952997	5.92576408440922	0.0534171705571356	6.01150320393023	1.64290190157586E-8	5.83799356983549	1.00765162577001			6.01150320393023	0.907002256701025
5.84618335418455	0.0405828444087271	5.84618335418455	0.011850934713138	5.84618335418455	0.026276549168683	5.84618335418455	0.0214698638778257	5.84618335418455	0.0202625692303516	5.84618335418455	0.0212485817022311	5.84618335418455	0.0312011505202674	5.84618335418455	0.0138544403198857	5.93395386875833	0.0534152836064979	6.02027519966499	1.66563099671813E-8	5.8461833541846	1.0076581120389			6.02027519966499	0.907002236465239
5.85437313853366	0.040400407823248	5.85437313853366	0.0117910437311205	5.85437313853366	0.026170852431881	5.85437313853366	0.0214167517352805	5.85437313853366	0.020245367203282	5.85437313853366	0.0212386290368552	5.85437313853366	0.0311889486218705	5.85437313853366	0.0138507616736852	5.94214365310745	0.0534179617149307	6.02904719539975	1.73227407079831E-8	5.85437313853372	1.00765668457064			6.02904719539975	0.90700221892749
5.86256292288278	0.0404110725748855	5.86256292288278	0.0117843571332086	5.86256292288278	0.0261619887409649	5.86256292288278	0.0214181568728626	5.86256292288278	0.0202466606411351	5.86256292288278	0.0212317912713808	5.86256292288278	0.0311828397883005	5.86256292288278	0.0138503973129971	5.95033343745656	0.0534154810611669	6.03781919113451	1.70472511279099E-8	5.86256292288283	1.00765372375858			6.03781919113451	0.907002226547506
5.87075270723189	0.0404265724466606	5.87075270723189	0.0117922863201269	5.87075270723189	0.0261606217164346	5.87075270723189	0.0214210207054665	5.87075270723189	0.0202428713663327	5.87075270723189	0.0212286127921491	5.87075270723189	0.0311808772053358	5.87075270723189	0.0138522765807087	5.95852322180567	0.0534169742600086	6.04659118686927	1.58414537108564E-8	5.87075270723194	1.007650789206			6.04659118686927	0.9070022422989
5.878942491581	0.0403756353684046	5.878942491581	0.01179113312107	5.878942491581	0.0261507322259149	5.878942491581	0.0214078338328657	5.878942491581	0.0202358389475868	5.878942491581	0.0212277899207482	5.878942491581	0.0311791208185519	5.878942491581	0.0138522225405895	5.96671300615479	0.0534206457023206	6.05536318260404	1.56671260684056E-8	5.87894249158106	1.00764299720535			6.05536318260404	0.907002258551273
5.88713227593012	0.0403991289724022	5.88713227593012	0.0117978334682341	5.88713227593012	0.0261544457144056	5.88713227593012	0.0214099021400892	5.88713227593012	0.0202380189670458	5.88713227593012	0.0212347035653314	5.88713227593012	0.0311884991590209	5.88713227593012	0.0138556755592852	5.9749027905039	0.0534179640615999	6.0641351783388	1.5791591191671E-8	5.88713227593017	1.00764490340605			6.0641351783388	0.907002276960193
5.89532206027923	0.0404123168289305	5.89532206027923	0.0117953031725713	5.89532206027923	0.0261551730850767	5.89532206027923	0.0214182182742595	5.89532206027923	0.0202400529575338	5.89532206027923	0.0212369075379209	5.89532206027923	0.0311855370657485	5.89532206027923	0.0138537524608438	5.98309257485301	0.0534156785144116	6.07290717407356	1.51746961940412E-8	5.89532206027928	1.00764732870307			6.07290717407356	0.907002300234383
5.90351184462834	0.0403783767769026	5.90351184462834	0.0117883690537572	5.90351184462834	0.0261512487635478	5.90351184462834	0.021415781760687	5.90351184462834	0.0202276163685844	5.90351184462834	0.0212283166579938	5.90351184462834	0.0311748493739833	5.90351184462834	0.0138475858637566	5.99128235920213	0.053414587004535	6.08167916980832	1.43051984355713E-8	5.9035118446284	1.00764437510866			6.08167916980832	0.907002337358984
5.91170162897746	0.040396191365705	5.91170162897746	0.0117930012268651	5.91170162897746	0.0261608961352233	5.91170162897746	0.0214199747127026	5.91170162897746	0.0202302187968146	5.91170162897746	0.0212325100289433	5.91170162897746	0.031187302613513	5.91170162897746	0.0138510640186816	5.99947214355124	0.0534161802218875	6.09045116554308	1.43409826783915E-8	5.91170162897751	1.00764409771175			6.09045116554308	0.907002365744835
5.91989141332657	0.0404589314339416	5.91989141332657	0.0118076461809836	5.91989141332657	0.0261847519665028	5.91989141332657	0.0214333236306163	5.91989141332657	0.0202531264148467	5.91989141332657	0.0212476169429238	5.91989141332657	0.0312111703457914	5.91989141332657	0.0138672524806009	6.00766192790035	0.0534217369994409	6.09922316127785	1.46664796478878E-8	5.91989141332663	1.00764068193356			6.09922316127785	0.907002411832467
5.92808119767568	0.0404729918245534	5.92808119767568	0.0118040935520981	5.92808119767568	0.0261818811657888	5.92808119767568	0.0214304940314617	5.92808119767568	0.0202532723356093	5.92808119767568	0.0212485303004761	5.92808119767568	0.0312094014637227	5.92808119767568	0.0138689819061702	6.01585171224947	0.0534191571265099	6.10799515701261	1.45700166475356E-8	5.92808119767574	1.00763762054061			6.10799515701261	0.907002437211776
5.9362709820248	0.0404940405004512	5.9362709820248	0.0118144196150127	5.9362709820248	0.0261941258409319	5.9362709820248	0.0214308140120197	5.9362709820248	0.0202546376929369	5.9362709820248	0.0212526421185444	5.9362709820248	0.0312023987940082	5.9362709820248	0.0138649057147146	6.02404149659858	0.053419459372974	6.11676715274737	1.40987493641322E-8	5.93627098202485	1.00763327692369			6.11676715274737	0.907002464204142
5.94446076637391	0.0404286329472736	5.94446076637391	0.0118015953942521	5.94446076637391	0.0261779245347975	5.94446076637391	0.0214256661989762	5.94446076637391	0.0202494369786339	5.94446076637391	0.0212437029832393	5.94446076637391	0.0311929477566192	5.94446076637391	0.0138625186481776	6.03223128094769	0.0534237261843097	6.12553914848213	1.37247582073031E-8	5.94446076637397	1.00762705196577			6.12553914848213	0.907002496756431
5.95265055072302	0.0404094580624437	5.95265055072302	0.0117865270339011	5.95265055072302	0.0261567438227479	5.95265055072302	0.0214108147131036	5.95265055072302	0.02023755788883	5.95265055072302	0.0212366651347814	5.95265055072302	0.031191200780613	5.95265055072302	0.0138580106639397	6.04042106529681	0.0534176643284544	6.13431114421689	1.41792615722825E-8	5.95265055072308	1.00762550499249			6.13431114421689	0.907002511885442
5.96084033507214	0.0405989579539606	5.96084033507214	0.0118039958948459	5.96084033507214	0.0261626823221687	5.96084033507214	0.0214159824562752	5.96084033507214	0.0202454255341921	5.96084033507214	0.0212450206272496	5.96084033507214	0.0312144744826567	5.96084033507214	0.0138629804136265	6.04861084964592	0.0534130989617358	6.14308313995165	1.46591368634538E-8	5.96084033507219	1.00762907938109			6.14308313995165	0.907002510514423
5.96903011942125	0.0520412854418867	5.96903011942125	0.01249131330296	5.96903011942125	0.0265255369577359	5.96903011942125	0.0215724920352359	5.96903011942125	0.0203649606584903	5.96903011942125	0.0212758106632586	5.96903011942125	0.0313362918462375	5.96903011942125	0.0139145511690719	6.05680063399503	0.0534148848535669	6.15185513568642	1.46256869683698E-8	5.96903011942131	1.00762696364659			6.15185513568642	0.90700250304727
5.97721990377037	0.0525566789796909	5.97721990377037	0.0125913030517521	5.97721990377037	0.0269362374665942	5.97721990377037	0.0216231084408663	5.97721990377037	0.0204506646457545	5.97721990377037	0.0213087630889473	5.97721990377037	0.0313439232113124	5.97721990377037	0.0139176940761882	6.06499041834415	0.0534138932996332	6.16062713142118	1.45814130283532E-8	5.97721990377042	1.00762721665821			6.16062713142118	0.907002503657174
5.98540968811948	0.040418729017046	5.98540968811948	0.0117950024086488	5.98540968811948	0.026184113044206	5.98540968811948	0.0214340698259006	5.98540968811948	0.0202475039586991	5.98540968811948	0.0212422655743417	5.98540968811948	0.0311973038257476	5.98540968811948	0.0138616945348889	6.07318020269326	0.0534160763193864	6.16939912715594	1.43266231079157E-8	5.98540968811954	1.00763552864904			6.16939912715594	0.907002513024534
5.99359947246859	0.04040703525032	5.99359947246859	0.0117953404464161	5.99359947246859	0.0261694244911848	5.99359947246859	0.0214273066011399	5.99359947246859	0.0202398612593019	5.99359947246859	0.0212331854043092	5.99359947246859	0.0311894468008898	5.99359947246859	0.0138565930422248	6.08136998704237	0.0534195544719233	6.1781711228907	1.41070223947361E-8	5.99359947246865	1.00764068900433			6.1781711228907	0.907002518625949
6.0017892568177	0.0403827517663239	6.0017892568177	0.01179213390096	6.0017892568177	0.0261588493529202	6.0017892568177	0.0214184378405941	6.0017892568177	0.0202422734126153	6.0017892568177	0.0212287211175224	6.0017892568177	0.031190532674555	6.0017892568177	0.0138593336007871	6.08955977139149	0.0534195521041019	6.18694311862546	1.42608090140566E-8	6.00178925681776	1.0076451537554			6.18694311862546	0.907002509283129
6.00997904116682	0.0403762476302196	6.00997904116682	0.0117835007791401	6.00997904116682	0.0261576275278696	6.00997904116682	0.0214162841870356	6.00997904116682	0.020245010977168	6.00997904116682	0.0212304141267171	6.00997904116682	0.0311929351327578	6.00997904116682	0.0138578430877473	6.0977495557406	0.05341756754069	6.19571511436022	1.44076063317581E-8	6.00997904116688	1.00764356502113			6.19571511436022	0.907002497744685
6.01816882551593	0.0403877420926956	6.01816882551593	0.0117822515157025	6.01816882551593	0.0261637147300812	6.01816882551593	0.0214229158672369	6.01816882551593	0.0202411347859792	6.01816882551593	0.0212363867702435	6.01816882551593	0.0311875910002189	6.01816882551593	0.0138558832675991	6.10593934008972	0.0534132946444235	6.20448711009499	1.42758781520204E-8	6.01816882551599	1.00763579424248			6.20448711009499	0.907002506291677
6.02635860986505	0.0403680991964153	6.02635860986505	0.0117790409186666	6.02635860986505	0.0261540462577701	6.02635860986505	0.0214159494242034	6.02635860986505	0.0202375776540926	6.02635860986505	0.0212311791292691	6.02635860986505	0.0311839571392634	6.02635860986505	0.0138539873682667	6.11412912443883	0.0534124015908882	6.21325910582975	1.441042828528E-8	6.0263586098651	1.00763869006584			6.21325910582975	0.907002506863719
6.03454839421416	0.0403753888856022	6.03454839421416	0.0117798557936728	6.03454839421416	0.0261507153631336	6.03454839421416	0.0214130636445963	6.03454839421416	0.0202430577938256	6.03454839421416	0.0212326399447162	6.03454839421416	0.0311910741743933	6.03454839421416	0.0138534776899855	6.12231890878794	0.0534140898972154	6.22203110156451	1.52104919995809E-8	6.03454839421422	1.0076474039602			6.22203110156451	0.907002488397325
6.04273817856327	0.0404655569209126	6.04273817856327	0.011793147109597	6.04273817856327	0.0261609189668601	6.04273817856327	0.0214180770824715	6.04273817856327	0.0202479611631459	6.04273817856327	0.0212338632978113	6.04273817856327	0.031188256553992	6.04273817856327	0.0138573733036417	6.13050869313705	0.0534132968793318	6.23080309729927	1.59734230228966E-8	6.04273817856333	1.00764601988534			6.23080309729927	0.907002467392047
6.05092796291239	0.0404049485226427	6.05092796291239	0.0117892463573568	6.05092796291239	0.0261565795508022	6.05092796291239	0.0214100556310024	6.05092796291239	0.0202435664071011	6.05092796291239	0.0212313369438961	6.05092796291239	0.03118204913129	6.05092796291239	0.0138564400463853	6.13869847748617	0.0534147853018907	6.23957509303403	1.54863648835039E-8	6.05092796291245	1.00764279187169			6.23957509303403	0.907002457996064
6.0591177472615	0.0403603816605451	6.0591177472615	0.0117811984077174	6.0591177472615	0.0261469225666704	6.0591177472615	0.021401064061427	6.0591177472615	0.020236609403292	6.0591177472615	0.0212296622026708	6.0591177472615	0.0311803645203977	6.0591177472615	0.0138513071900176	6.14688826183528	0.0534176661281247	6.24834708876879	1.50611380701031E-8	6.05911774726156	1.00763636979079			6.24834708876879	0.907002440592273
6.06730753161061	0.040368902911818	6.06730753161061	0.0117815131978555	6.06730753161061	0.0261544726956645	6.06730753161061	0.0214086201989277	6.06730753161061	0.0202387268700895	6.06730753161061	0.021233866548662	6.06730753161061	0.031189721658444	6.06730753161061	0.0138533777899845	6.1550780461844	0.0534165746182481	6.25711908450356	1.51955329079309E-8	6.06730753161067	1.00763509157027			6.25711908450356	0.907002431327503
6.07549731595973	0.0404075466806522	6.07549731595973	0.0117830488926434	6.07549731595973	0.0261598000445717	6.07549731595973	0.0214182414133011	6.07549731595973	0.0202416883573398	6.07549731595973	0.0212356729806648	6.07549731595973	0.0312006026191035	6.07549731595973	0.013864319681963	6.16326783053351	0.0534189589961178	6.26589108023832	1.48217878255893E-8	6.07549731595979	1.0076506440108			6.26589108023832	0.907002429513972
6.08368710030884	0.0406595085503235	6.08368710030884	0.0117911501197674	6.08368710030884	0.0261553255744101	6.08368710030884	0.0214126620797529	6.08368710030884	0.0202397912012101	6.08368710030884	0.0212304825342533	6.08368710030884	0.0311829840055884	6.08368710030884	0.0138571279039394	6.17145761488262	0.0534234287364399	6.27466307597308	1.47140189522926E-8	6.0836871003089	1.00765366840918			6.27466307597308	0.907002419109414
6.09187688465795	0.0404826775144025	6.09187688465795	0.0117871390832663	6.09187688465795	0.0261510402551826	6.09187688465795	0.0214112890084708	6.09187688465795	0.0202364948057606	6.09187688465795	0.0212335055383474	6.09187688465795	0.0311742478193088	6.09187688465795	0.0138499297763859	6.17964739923174	0.0534229325955869	6.28343507170784	1.51220955876058E-8	6.09187688465801	1.00764854115474			6.28343507170784	0.907002406938954
6.10006666900707	0.0403764139580605	6.10006666900707	0.0117821546117243	6.10006666900707	0.0261521768340197	6.10006666900707	0.021410317481554	6.10006666900707	0.0202342540350034	6.10006666900707	0.0212403413097269	6.10006666900707	0.0311836216516944	6.10006666900707	0.0138521929121028	6.18783718358085	0.053418459777482	6.2922070674426	1.60890000549468E-8	6.10006666900713	1.00764779450788			6.2922070674426	0.907002394712668
6.10825645335618	0.0405359340625478	6.10825645335618	0.0118224889471594	6.10825645335618	0.0262101581650931	6.10825645335618	0.0214333433117766	6.10825645335618	0.0202514689576418	6.10825645335618	0.0212488532110433	6.10825645335618	0.0312069781308476	6.10825645335618	0.0138610274116612	6.19602696792996	0.0534145850025401	6.30097906317736	1.58836568103559E-8	6.10825645335624	1.00764719404743			6.30097906317736	0.9070024094744
6.11644623770529	0.0416366630222438	6.11644623770529	0.0119223250848229	6.11644623770529	0.0263408666342889	6.11644623770529	0.0214955875166587	6.11644623770529	0.0202853048171319	6.11644623770529	0.0212709840185983	6.11644623770529	0.0312642704410841	6.11644623770529	0.0138814597224133	6.20421675227908	0.0534130965965799	6.30975105891213	1.52031139760557E-8	6.11644623770536	1.00764096198634			6.30975105891213	0.907002399306292
6.12463602205441	0.0404764326973902	6.12463602205441	0.0118185416746316	6.12463602205441	0.0262018497293503	6.12463602205441	0.021440318802807	6.12463602205441	0.0202557365799345	6.12463602205441	0.0212465384517506	6.12463602205441	0.0312162108038345	6.12463602205441	0.0138674168106558	6.21240653662819	0.0534131966602703	6.31852305464689	1.50881203440734E-8	6.12463602205447	1.00764598787839			6.31852305464689	0.907002407255747
6.13282580640352	0.0404441015501086	6.13282580640352	0.0118033693719461	6.13282580640352	0.0261682617505085	6.13282580640352	0.0214155802819135	6.13282580640352	0.0202385818798483	6.13282580640352	0.0212373511563488	6.13282580640352	0.0311991056482914	6.13282580640352	0.0138590574199711	6.2205963209773	0.0534140897138056	6.32729505038165	1.48847928998317E-8	6.13282580640358	1.0076559824582			6.32729505038165	0.907002407281265
6.14101559075263	0.0427540722815896	6.14101559075263	0.0118585266649432	6.14101559075263	0.0262187491764949	6.14101559075263	0.0214245666890278	6.14101559075263	0.0202469032442668	6.14101559075263	0.0212434190270316	6.14101559075263	0.0312154660091563	6.14101559075263	0.0138681977587818	6.22878610532642	0.0534144859746718	6.33606704611641	1.43983198432566E-8	6.1410155907527	1.00765635723626			6.33606704611641	0.907002417937844
6.14920537510175	0.0429556858268452	6.14920537510175	0.0119349937834785	6.14920537510175	0.0263090657451776	6.14920537510175	0.0214653630032163	6.14920537510175	0.0202659691269569	6.14920537510175	0.0212565972429913	6.14920537510175	0.0312291403654225	6.14920537510175	0.0138705722288892	6.23697588967553	0.0534099161041063	6.34483904185117	1.42644733550597E-8	6.14920537510181	1.00766087644874			6.34483904185117	0.907002420615466
6.15739515945086	0.0405567007040308	6.15739515945086	0.0118410705076233	6.15739515945086	0.0262908505677922	6.15739515945086	0.0214829258026023	6.15739515945086	0.0202800712146011	6.15739515945086	0.0212675661285124	6.15739515945086	0.031232516006962	6.15739515945086	0.0138669865002487	6.24516567402464	0.0534088245942298	6.35361103758593	1.50179431004728E-8	6.15739515945093	1.00765595138863			6.35361103758593	0.907002422155824
6.16558494379997	0.0404262850393903	6.16558494379997	0.0118000270633758	6.16558494379997	0.0261769508432384	6.16558494379997	0.0214316275315945	6.16558494379997	0.0202520498296846	6.16558494379997	0.0212484057259233	6.16558494379997	0.0312041108796754	6.16558494379997	0.0138658780818805	6.25335545837376	0.0534115076257724	6.3623830333207	1.50188804037476E-8	6.16558494380004	1.00764402380259			6.3623830333207	0.907002450080298
6.17377472814909	0.0411957875732385	6.17377472814909	0.0118281687812698	6.17377472814909	0.0261871318480301	6.17377472814909	0.0214153194092196	6.17377472814909	0.0202408514742526	6.17377472814909	0.0212428129489062	6.17377472814909	0.0312056125147953	6.17377472814909	0.0138654464531672	6.26154524272287	0.0534124999074784	6.37115502905546	1.48061637317253E-8	6.17377472814915	1.00763820326975			6.37115502905546	0.907002453439176
6.1819645124982	0.0425837846120995	6.1819645124982	0.0120547094521841	6.1819645124982	0.0264598821680405	6.1819645124982	0.0214987168534921	6.1819645124982	0.0202975721467545	6.1819645124982	0.0212822083716317	6.1819645124982	0.0312365972714073	6.1819645124982	0.0138711176932307	6.26973502707198	0.053416971670946	6.37992702479022	1.44268042274111E-8	6.18196451249827	1.00764379726313			6.37992702479022	0.907002474367383
6.19015429684731	0.0404043966649068	6.19015429684731	0.0118004714796545	6.19015429684731	0.0261865642659155	6.19015429684731	0.0214306858058765	6.19015429684731	0.0202555578040147	6.19015429684731	0.0212505358302748	6.19015429684731	0.0311950893491534	6.19015429684731	0.0138574316069006	6.2779248114211	0.0534186603044241	6.38869902052498	1.44468237184035E-8	6.19015429684738	1.00764838988009			6.38869902052498	0.907002470991357
6.19834408119643	0.040402685395513	6.19834408119643	0.0117990015738111	6.19834408119643	0.0261790115738883	6.19834408119643	0.0214239518294625	6.19834408119643	0.0202477783834031	6.19834408119643	0.0212420432059132	6.19834408119643	0.0311880370646836	6.19834408119643	0.0138549200300117	6.28611459577021	0.0534186603044241	6.39747101625974	1.47608236932031E-8	6.19834408119649	1.00764332037736			6.39747101625974	0.9070024763487
6.20653386554554	0.0404069546504449	6.20653386554554	0.0117975645934083	6.20653386554554	0.0261826271904149	6.20653386554554	0.0214155857127798	6.20653386554554	0.0202375976681158	6.20653386554554	0.0212307080675828	6.20653386554554	0.0311809365659762	6.20653386554554	0.0138520580675216	6.29430438011932	0.0534139902844376	6.4062430119945	1.4325920332728E-8	6.20653386554561	1.00762847396582			6.4062430119945	0.907002473234307
6.21472364989465	0.040359944954602	6.21472364989465	0.0117843648007867	6.21472364989465	0.0261528717528231	6.21472364989465	0.0214096440047741	6.21472364989465	0.0202343008807324	6.21472364989465	0.0212294458900634	6.21472364989465	0.0311739564037103	6.21472364989465	0.0138493673247906	6.30249416446844	0.0534131040757084	6.41501500772927	1.39910758782652E-8	6.21472364989472	1.00761339651617			6.41501500772927	0.907002481101735
6.22291343424377	0.0403617157484449	6.22291343424377	0.0117817309892633	6.22291343424377	0.0261462863135478	6.22291343424377	0.0214056944230321	6.22291343424377	0.0202345269743631	6.22291343424377	0.0212295622556969	6.22291343424377	0.0311739661526565	6.22291343424377	0.0138510199173606	6.31068394881755	0.0534187596190062	6.42378700346403	1.44797154847318E-8	6.22291343424384	1.00761143415931			6.42378700346403	0.907002485489856
6.23110321859288	0.0403689467442049	6.23110321859288	0.0117838704681762	6.23110321859288	0.0261525508985343	6.23110321859288	0.0214093220946125	6.23110321859288	0.0202387539465075	6.23110321859288	0.0212320831908709	6.23110321859288	0.0311809397982371	6.23110321859288	0.0138521103091814	6.31887373316666	0.0534182647802505	6.43255899919879	1.47530209526496E-8	6.23110321859295	1.0076348569989			6.43255899919879	0.907002489471852
6.239293002942	0.0403768437767588	6.239293002942	0.0117895807356234	6.239293002942	0.0261726526919938	6.239293002942	0.0214287113951289	6.239293002942	0.0202500658928099	6.239293002942	0.0212438343542322	6.239293002942	0.0311993910735131	6.239293002942	0.0138556766663927	6.32706351751578	0.0534204478000037	6.44133099493355	1.41334048823619E-8	6.23929300294206	1.00765728703356			6.44133099493355	0.907002505042854
6.24748278729111	0.040373905471457	6.24748278729111	0.0117871694115528	6.24748278729111	0.0261604588834057	6.24748278729111	0.0214111237138657	6.24748278729111	0.0202427074925001	6.24748278729111	0.0212380724222179	6.24748278729111	0.0311888510276635	6.24748278729111	0.0138510647868338	6.33525330186489	0.0534229311151545	6.45010299066831	1.37642043495077E-8	6.24748278729118	1.00765526659642			6.45010299066831	0.907002507378914
6.25567257164022	0.0403899490886034	6.25567257164022	0.0117885452897559	6.25567257164022	0.0261549010341836	6.25567257164022	0.0214082105309914	6.25567257164022	0.0202383054007423	6.25567257164022	0.0212340629853481	6.25567257164022	0.0311855556721504	6.25567257164022	0.0138521150833081	6.343443086214	0.0534196498061969	6.45887498640307	1.38901257137503E-8	6.25567257164029	1.00764406548614			6.45887498640307	0.907002519220338
6.26386235598934	0.0404291259361563	6.26386235598934	0.0117911270245281	6.26386235598934	0.0261562726626343	6.26386235598934	0.0214128796185164	6.26386235598934	0.0202394577110157	6.26386235598934	0.0212418093514425	6.26386235598934	0.0311940705361809	6.26386235598934	0.0138587080821888	6.35163287056312	0.0534162760483965	6.46764698213784	1.41982259037345E-8	6.2638623559894	1.00764545201387			6.46764698213784	0.907002522475908
6.27205214033845	0.0404921853906705	6.27205214033845	0.0117946362728314	6.27205214033845	0.0261608878947024	6.27205214033845	0.0214125692354681	6.27205214033845	0.0202350164196305	6.27205214033845	0.0212406654623251	6.27205214033845	0.0311913396789204	6.27205214033845	0.0138588282545235	6.35982265491223	0.0534162768009633	6.4764189778726	1.45396745779668E-8	6.27205214033852	1.0076354123661			6.4764189778726	0.907002512717869
6.28024192468756	0.0414421496373684	6.28024192468756	0.0118431647871032	6.28024192468756	0.0262048634896311	6.28024192468756	0.0214208788390085	6.28024192468756	0.0202385446093881	6.28024192468756	0.0212376550199955	6.28024192468756	0.0311915219697271	6.28024192468756	0.013860319684883	6.36801243926135	0.0534175667671811	6.48519097360736	1.44508498375598E-8	6.28024192468763	1.00762042049534			6.48519097360736	0.907002510456216
6.28843170903668	0.0409561653205957	6.28843170903668	0.0118211584269211	6.28843170903668	0.0262211804864373	6.28843170903668	0.0214265759916596	6.28843170903668	0.0202421514618005	6.28843170903668	0.0212420834589316	6.28843170903668	0.0311874650723529	6.28843170903668	0.0138558997987551	6.37620222361046	0.053414090276962	6.49396296934212	1.4611248045836E-8	6.28843170903675	1.00762603071513			6.49396296934212	0.907002510441418
6.29662149338579	0.0403643942940419	6.29662149338579	0.0117869303087614	6.29662149338579	0.0261657630679574	6.29662149338579	0.0214139077409921	6.29662149338579	0.0202349882230449	6.29662149338579	0.0212381071409382	6.29662149338579	0.0311761690165078	6.29662149338579	0.0138469764999137	6.38439200795957	0.0534146887491115	6.50273496507688	1.48055375139285E-8	6.29662149338586	1.00762536334221			6.50273496507688	0.907002509598017
6.3048112777349	0.0403529778495599	6.3048112777349	0.0117775536128374	6.3048112777349	0.026150640845846	6.3048112777349	0.0214066904463099	6.3048112777349	0.0202315605656358	6.3048112777349	0.0212319336216145	6.3048112777349	0.0311702870839519	6.3048112777349	0.0138409553169208	6.39258179230868	0.0534170702252058	6.51150696081165	1.44495413427506E-8	6.30481127773497	1.00762315355709			6.51150696081165	0.907002500901563
6.31300106208402	0.0403563263970376	6.31300106208402	0.0117770011697103	6.31300106208402	0.0261531579564419	6.31300106208402	0.0214144956186251	6.31300106208402	0.0202340823202479	6.31300106208402	0.0212332447208921	6.31300106208402	0.0311795772696602	6.31300106208402	0.0138467317366586	6.4007715766578	0.0534157794549773	6.52027895654641	1.44048585285703E-8	6.31300106208409	1.00761981164266			6.52027895654641	0.907002492088683
6.32119084643313	0.0403737325012866	6.32119084643313	0.0117839600144551	6.32119084643313	0.0261521245448165	6.32119084643313	0.0214181410757179	6.32119084643313	0.0202332237862053	6.32119084643313	0.0212335384678206	6.32119084643313	0.0311883715924825	6.32119084643313	0.0138566544356205	6.40896136100691	0.0534163748240009	6.52905095228117	1.50377975770513E-8	6.3211908464332	1.00761817234778			6.52905095228117	0.907002470663692
6.32938063078224	0.0404005497296136	6.32938063078224	0.0117894698600198	6.32938063078224	0.0261474565800741	6.32938063078224	0.0214152338578259	6.32938063078224	0.0202336152602864	6.32938063078224	0.0212326654105396	6.32938063078224	0.0311818404782192	6.32938063078224	0.0138570506758086	6.41715114535603	0.0534176672299566	6.53782294801593	1.57086328863388E-8	6.32938063078231	1.00762479496121			6.53782294801593	0.907002452467851
6.33757041513136	0.0403915851949306	6.33757041513136	0.0117872167130062	6.33757041513136	0.0261559936764462	6.33757041513136	0.0214135342384951	6.33757041513136	0.0202376397053014	6.33757041513136	0.0212356983455405	6.33757041513136	0.0311873596879645	6.33757041513136	0.0138594754354843	6.42534092970514	0.05342084107713	6.54659494375069	1.61334722966193E-8	6.33757041513143	1.00762830568589			6.54659494375069	0.907002428735191
6.34576019948047	0.0403683838621192	6.34576019948047	0.01178221267127	6.34576019948047	0.0261503259685025	6.34576019948047	0.0214060545467203	6.34576019948047	0.0202339519897784	6.34576019948047	0.02122997714268	6.34576019948047	0.0311868558975088	6.34576019948047	0.0138551851451792	6.43353071405425	0.0534154827559177	6.55536693948545	1.61102532522713E-8	6.34576019948054	1.00762525097296			6.55536693948545	0.907002407145442
6.35394998382958	0.0403744885272641	6.35394998382958	0.0117872767579764	6.35394998382958	0.0261487928617823	6.35394998382958	0.0214087537180504	6.35394998382958	0.0202351648008707	6.35394998382958	0.0212275022988726	6.35394998382958	0.0311797064271983	6.35394998382958	0.0138516082453381	6.44172049840337	0.0534151847076201	6.56413893522022	1.54006704474908E-8	6.35394998382966	1.00763178814521			6.56413893522022	0.90700240604124
6.3621397681787	0.0403863688926754	6.3621397681787	0.0117959703639625	6.3621397681787	0.0261694877428527	6.3621397681787	0.0214214652011675	6.3621397681787	0.0202434751757592	6.3621397681787	0.021234388347445	6.3621397681787	0.0311877388927794	6.3621397681787	0.0138537030613261	6.44991028275248	0.0534188591328996	6.57291093095498	1.46302643622722E-8	6.36213976817877	1.00763551532489			6.57291093095498	0.907002410621195
6.37032955252781	0.0403855895116461	6.37032955252781	0.0117989896514515	6.37032955252781	0.0261817900863314	6.37032955252781	0.0214266251949841	6.37032955252781	0.0202474265791439	6.37032955252781	0.0212426805807086	6.37032955252781	0.0311887751945963	6.37032955252781	0.0138569966718196	6.45810006710159	0.0534189583643305	6.58168292668974	1.40588530477422E-8	6.37032955252788	1.00762237940935			6.58168292668974	0.9070024171424
6.37851933687692	0.0403720392330339	6.37851933687692	0.0117879771268679	6.37851933687692	0.0261631204312196	6.37851933687692	0.0214161095928749	6.37851933687692	0.0202410342491631	6.37851933687692	0.021232768683408	6.37851933687692	0.0311803492990084	6.37851933687692	0.013855399858154	6.46628985145071	0.0534194523558854	6.5904549224245	1.44138123891675E-8	6.378519336877	1.00761513650538			6.5904549224245	0.907002410898132
6.38670912122604	0.0403591800083637	6.38670912122604	0.0117790199013354	6.38670912122604	0.0261446564264678	6.38670912122604	0.0214109438359546	6.38670912122604	0.0202316922268395	6.38670912122604	0.0212256796404844	6.38670912122604	0.0311755130882303	6.38670912122604	0.0138561139948319	6.47447963579982	0.0534159793699145	6.59922691815926	1.51129111291883E-8	6.38670912122611	1.00761770737541			6.59922691815926	0.907002413839373
6.39489890557515	0.0403489431312908	6.39489890557515	0.0117793309019767	6.39489890557515	0.0261421957711548	6.39489890557515	0.0214034312323626	6.39489890557515	0.0202291867366001	6.39489890557515	0.0212266412129923	6.39489890557515	0.0311714570183395	6.39489890557515	0.0138530693644209	6.48266942014893	0.0534169719565285	6.60799891389402	1.56979121971577E-8	6.39489890557523	1.00761861606136			6.60799891389402	0.907002407210163
6.40308868992426	0.0403431525881431	6.40308868992426	0.0117783368006778	6.40308868992426	0.0261459207015439	6.40308868992426	0.0214010054494758	6.40308868992426	0.0202289574122936	6.40308868992426	0.0212295446956805	6.40308868992426	0.0311760625374492	6.40308868992426	0.013848495030461	6.49085920449805	0.0534188592313579	6.61677090962879	1.59998181967977E-8	6.40308868992434	1.00760813965495			6.61677090962879	0.907002413687142
6.41127847427338	0.0403483273842469	6.41127847427338	0.0117802239235284	6.41127847427338	0.0261446985263083	6.41127847427338	0.0214059302302979	6.41127847427338	0.0202301436486919	6.41127847427338	0.0212291938969842	6.41127847427338	0.031177705842242	6.41127847427338	0.0138467586820976	6.49904898884716	0.0534190576876991	6.62554290536355	1.59343230541087E-8	6.41127847427345	1.00759918491648			6.62554290536355	0.907002410071098
6.41946825862249	0.0403586246248669	6.41946825862249	0.0117824276834351	6.41946825862249	0.02614206321375	6.41946825862249	0.0214069782366976	6.41946825862249	0.0202353710740556	6.41946825862249	0.0212315622117313	6.41946825862249	0.0311742446389534	6.41946825862249	0.0138478078368315	6.50723877319627	0.0534158771976947	6.63431490109831	1.53455012020354E-8	6.41946825862257	1.00759986415939			6.63431490109831	0.907002416341391
6.4276580429716	0.0403625570813633	6.4276580429716	0.0117842180127507	6.4276580429716	0.0261455838787385	6.4276580429716	0.0214057823801013	6.4276580429716	0.0202319794696792	6.4276580429716	0.0212311360124219	6.4276580429716	0.0311753376136349	6.4276580429716	0.013851077802087	6.51542855754539	0.0534139918624534	6.64308689683307	1.433946250268E-8	6.42765804297168	1.00760087517651			6.64308689683307	0.907002420375059
6.43584782732072	0.0403650609373389	6.43584782732072	0.0117842806981567	6.43584782732072	0.0261479101433836	6.43584782732072	0.0214037570374211	6.43584782732072	0.0202285220942333	6.43584782732072	0.0212306515692792	6.43584782732072	0.0311816814726523	6.43584782732072	0.0138522968014495	6.5236183418945	0.0534176675578455	6.65185889256783	1.41109625150231E-8	6.43584782732079	1.00761014659478			6.65185889256783	0.907002415492094
6.44403761166983	0.0404063739912291	6.44403761166983	0.0117920157973612	6.44403761166983	0.0261586796439076	6.44403761166983	0.0214131330444592	6.44403761166983	0.0202391542139133	6.44403761166983	0.0212399087673512	6.44403761166983	0.0311945247389847	6.44403761166983	0.0138558851735202	6.53180812624361	0.0534214420604076	6.66063088830259	1.44897197620239E-8	6.44403761166991	1.00761620448684			6.66063088830259	0.907002416390353
6.45222739601894	0.0406693080768699	6.45222739601894	0.0118215225672992	6.45222739601894	0.0261914811140777	6.45222739601894	0.0214293950316782	6.45222739601894	0.0202467341297432	6.45222739601894	0.0212473786165531	6.45222739601894	0.0312086420273371	6.45222739601894	0.0138633012857823	6.53999791059273	0.053421342832237	6.66940288403736	1.45613912371747E-8	6.45222739601902	1.00761611060707			6.66940288403736	0.907002432051744
6.46041718036806	0.0411144026691995	6.46041718036806	0.0118580579274486	6.46041718036806	0.0262308404787201	6.46041718036806	0.0214399848130856	6.46041718036806	0.0202564444570413	6.46041718036806	0.0212584588723358	6.46041718036806	0.0312206706510867	6.46041718036806	0.0138689289452865	6.54818769494184	0.0534168686333696	6.67817487977212	1.4997895749412E-8	6.46041718036814	1.00761822341832			6.67817487977212	0.90700244071523
6.46860696471717	0.0404520946341009	6.46860696471717	0.0118201215777275	6.46860696471717	0.0261909195083693	6.46860696471717	0.0214300125522838	6.46860696471717	0.0202550425691138	6.46860696471717	0.0212443106504688	6.46860696471717	0.0312041007226268	6.46860696471717	0.0138617647678323	6.55637747929095	0.0534106116178711	6.68694687550688	1.55501959276114E-8	6.46860696471725	1.0076210619424			6.68694687550688	0.907002446562108
6.47679674906628	0.0403598409058578	6.47679674906628	0.0117821380670203	6.47679674906628	0.026147202422163	6.47679674906628	0.0214126761744081	6.47679674906628	0.0202317185538486	6.47679674906628	0.0212295023908525	6.47679674906628	0.0311863120411799	6.47679674906628	0.0138481747473908	6.56456726364007	0.0534097188396163	6.69571887124164	1.53816017821505E-8	6.47679674906636	1.00761987775695			6.69571887124164	0.90700245777742
6.4849865334154	0.0403593388258595	6.4849865334154	0.0117855784522474	6.4849865334154	0.0261449535297771	6.4849865334154	0.0214096206609214	6.4849865334154	0.0202295337509528	6.4849865334154	0.0212307286108729	6.4849865334154	0.0311828097693383	6.4849865334154	0.0138468670638537	6.57275704798918	0.0534126008605477	6.7044908669764	1.52410447758799E-8	6.48498653341548	1.00762070955758			6.7044908669764	0.907002451310232
6.49317631776451	0.0405492356241624	6.49317631776451	0.0118215673025945	6.49317631776451	0.0262207219623263	6.49317631776451	0.0214423640778777	6.49317631776451	0.0202510126157588	6.49317631776451	0.021252426934069	6.49317631776451	0.0312093403461883	6.49317631776451	0.0138637322466218	6.58094683233829	0.0534137915985948	6.71326286271116	1.48275146573299E-8	6.49317631776459	1.00762111396433			6.71326286271116	0.907002444257952
6.50136610211363	0.0409056742342978	6.50136610211363	0.0119407581909355	6.50136610211363	0.0264123552444312	6.50136610211363	0.0214933412862536	6.50136610211363	0.0202861885466641	6.50136610211363	0.0212813871789758	6.50136610211363	0.0312405629325481	6.50136610211363	0.0138664407030593	6.58913661668741	0.0534119055680814	6.72203485844593	1.47424839213501E-8	6.5013661021137	1.00761549481914			6.72203485844593	0.907002433002954
6.50955588646274	0.040857015824118	6.50955588646274	0.0119354449262623	6.50955588646274	0.0264397807768334	6.50955588646274	0.021504278602041	6.50955588646274	0.0202831135327733	6.50955588646274	0.0212804990689959	6.50955588646274	0.0312374239116519	6.50955588646274	0.0138619960821605	6.59732640103652	0.0534148895302966	6.73080685418069	1.53877624390081E-8	6.50955588646282	1.00761259099862			6.73080685418069	0.907002419744677
6.51774567081185	0.0407235276367724	6.51774567081185	0.0118590044862549	6.51774567081185	0.0263275079609014	6.51774567081185	0.02149465580424	6.51774567081185	0.0202838218933883	6.51774567081185	0.0212701070227547	6.51774567081185	0.0312287324010348	6.51774567081185	0.0138682563990094	6.60551618538563	0.0534187594289499	6.73957884991545	1.60298607417601E-8	6.51774567081193	1.00760794031276			6.73957884991545	0.90700239065334
6.52593545516097	0.040595133014864	6.52593545516097	0.011831715236382	6.52593545516097	0.0262553162555002	6.52593545516097	0.0214643542365979	6.52593545516097	0.0202609050176596	6.52593545516097	0.0212471433271926	6.52593545516097	0.0311981432733477	6.52593545516097	0.0138641527506151	6.61370596973475	0.0534180636141192	6.74835084565021	1.62745883584784E-8	6.52593545516105	1.00761177358895			6.74835084565021	0.907002379656376
6.53412523951008	0.0404575989385517	6.53412523951008	0.0118088580828438	6.53412523951008	0.0261903146452737	6.53412523951008	0.0214308386169926	6.53412523951008	0.0202461274863824	6.53412523951008	0.0212420374108865	6.53412523951008	0.0311985346000687	6.53412523951008	0.0138601992305556	6.62189575408386	0.0534172697887545	6.75712284138497	1.60852211036737E-8	6.53412523951016	1.0076136295315			6.75712284138497	0.907002373757724
6.54231502385919	0.0404712093886636	6.54231502385919	0.011798921141124	6.54231502385919	0.0261684474712763	6.54231502385919	0.0214186356791185	6.54231502385919	0.0202400842464862	6.54231502385919	0.0212412214892264	6.54231502385919	0.0312006944980286	6.54231502385919	0.0138580562632485	6.63008553843298	0.0534141892527555	6.76589483711973	1.57260157957463E-8	6.54231502385927	1.00760184697545			6.76589483711973	0.907002370641893
6.55050480820831	0.0407919101587474	6.55050480820831	0.0119172208749111	6.55050480820831	0.0263942395779879	6.55050480820831	0.0215149632644611	6.55050480820831	0.0202916871702874	6.55050480820831	0.0212753969569083	6.55050480820831	0.0312370708139581	6.55050480820831	0.0138692744314834	6.63827532278209	0.0534134002099224	6.7746668328545	1.52633609891126E-8	6.55050480820839	1.00761046990909			6.7746668328545	0.907002371648928
6.55869459255742	0.0403839590375488	6.55869459255742	0.0117945007212379	6.55869459255742	0.0261750628332149	6.55869459255742	0.0214174541545384	6.55869459255742	0.0202412176868406	6.55869459255742	0.0212332239117544	6.55869459255742	0.0311924130115625	6.55869459255742	0.0138622789922094	6.6464651071312	0.053418659302964	6.78343882858926	1.54635471595884E-8	6.5586945925575	1.00763024251843			6.78343882858926	0.907002351048543
6.56688437690653	0.0403845231233374	6.56688437690653	0.0117891357431253	6.56688437690653	0.02615123438019	6.56688437690653	0.0214094458940851	6.56688437690653	0.0202353046608405	6.56688437690653	0.0212335352987829	6.56688437690653	0.0311895213760329	6.56688437690653	0.0138559374271833	6.65465489148031	0.0534205465689919	6.79221082432402	1.65398750642713E-8	6.56688437690662	1.00764153384155			6.79221082432402	0.90700232006186
6.57507416125565	0.0404137147671347	6.57507416125565	0.0117988108175155	6.57507416125565	0.0261596500663319	6.57507416125565	0.0214214868706609	6.57507416125565	0.0202381134878868	6.57507416125565	0.0212472247530329	6.57507416125565	0.0311989277557299	6.57507416125565	0.0138548427340715	6.66284467582943	0.0534181650928976	6.80098282005878	1.70775572733108E-8	6.57507416125573	1.00764269651576			6.80098282005878	0.907002302515866
6.58326394560476	0.0405086638175983	6.58326394560476	0.0118171007323734	6.58326394560476	0.0261863784193246	6.58326394560476	0.0214317564873347	6.58326394560476	0.0202454593220778	6.58326394560476	0.0212442901904273	6.58326394560476	0.0311924270737926	6.58326394560476	0.0138546403002133	6.67103446017854	0.0534177663421364	6.80975481579354	1.67678949606576E-8	6.58326394560484	1.00763573396735			6.80975481579354	0.907002299561586
6.59145372995387	0.0406798901135782	6.59145372995387	0.0118297337815254	6.59145372995387	0.0262176613814468	6.59145372995387	0.0214336708153288	6.59145372995387	0.0202459431783716	6.59145372995387	0.021244069664306	6.59145372995387	0.0311922410106286	6.59145372995387	0.0138570994200976	6.67922424452766	0.053419257793301	6.8185268115283	1.68893618115875E-8	6.59145372995396	1.00763349862178			6.8185268115283	0.907002287758787
6.59964351430299	0.0409712297664726	6.59964351430299	0.0118398645320272	6.59964351430299	0.0262540708971859	6.59964351430299	0.0214304198628416	6.59964351430299	0.020245333414187	6.59964351430299	0.021252743668221	6.59964351430299	0.0312146231872075	6.59964351430299	0.0138660152125005	6.68741402887677	0.0534207462158599	6.82729880726307	1.74572521525763E-8	6.59964351430307	1.00763197487869			6.82729880726307	0.907002263430806
6.6078332986521	0.0407887149430054	6.6078332986521	0.0118481421889562	6.6078332986521	0.0262006148427456	6.6078332986521	0.0214243870072265	6.6078332986521	0.0202383708572598	6.6078332986521	0.0212414332797223	6.6078332986521	0.0311969738414368	6.6078332986521	0.0138641804082626	6.69560381322588	0.0534231284567816	6.83607080299783	1.73008620522387E-8	6.60783329865218	1.0076397647832			6.83607080299783	0.907002243612521
6.61602308300121	0.0405732249186387	6.61602308300121	0.0118154317423927	6.61602308300121	0.0261938331487129	6.61602308300121	0.0214211358068136	6.61602308300121	0.0202414470435292	6.61602308300121	0.0212386785985052	6.61602308300121	0.0311927123190706	6.61602308300121	0.0138629431755048	6.703793597575	0.0534173576608865	6.84484279873259	1.69062170385942E-8	6.6160230830013	1.00764644434974			6.84484279873259	0.907002216333319
6.62421286735033	0.040379129775543	6.62421286735033	0.0117987240866266	6.62421286735033	0.0261673960994369	6.62421286735033	0.0214136578659524	6.62421286735033	0.020238969855897	6.62421286735033	0.0212328492359294	6.62421286735033	0.0311917714301752	6.62421286735033	0.0138551371627966	6.71198338192411	0.0534085264391364	6.85361479446735	1.73144074493028E-8	6.62421286735041	1.00764201034201			6.85361479446735	0.907002191289023
6.63240265169944	0.0403623965840832	6.63240265169944	0.0117861754214666	6.63240265169944	0.026151268548547	6.63240265169944	0.0214056246025114	6.63240265169944	0.0202266453044245	6.63240265169944	0.021227179777037	6.63240265169944	0.0311821355831241	6.63240265169944	0.0138500724645351	6.72017316627322	0.0534140907449826	6.86238679020211	1.8437662235813E-8	6.63240265169953	1.00763685925012			6.86238679020211	0.907002163969235
6.64059243604855	0.0403590610258676	6.64059243604855	0.0117825374083884	6.64059243604855	0.0261464079117729	6.64059243604855	0.0214081868910807	6.64059243604855	0.0202293186195476	6.64059243604855	0.0212271595336812	6.64059243604855	0.0311772701486504	6.64059243604855	0.013848410723122	6.72836295062234	0.0534148845703473	6.87115878593687	1.87208507579854E-8	6.64059243604864	1.00763308961577			6.87115878593687	0.907002144055291
6.64878222039767	0.0403739454890144	6.64878222039767	0.0117816386858499	6.64878222039767	0.0261484534094012	6.64878222039767	0.0214127722661486	6.64878222039767	0.020235555002996	6.64878222039767	0.0212297109216752	6.64878222039767	0.0311803543695332	6.64878222039767	0.013849322526984	6.73655273497145	0.0534135946502436	6.87993078167164	1.82683881500045E-8	6.64878222039775	1.00762873613538			6.87993078167164	0.907002119431608
6.65697200474678	0.0405238323930074	6.65697200474678	0.0117965208086574	6.65697200474678	0.0261639344752144	6.65697200474678	0.0214188856322786	6.65697200474678	0.0202362840659968	6.65697200474678	0.021243535739216	6.65697200474678	0.031203713630517	6.65697200474678	0.0138575830594858	6.74474251932056	0.053417469416671	6.8887027774064	1.85733977468658E-8	6.65697200474687	1.00763178048191			6.8887027774064	0.907002095408311
6.66516178909589	0.0405699540603801	6.66516178909589	0.0118217645154568	6.66516178909589	0.0261799721429495	6.66516178909589	0.0214205725530706	6.66516178909589	0.0202434639795105	6.66516178909589	0.0212553333521771	6.66516178909589	0.0312300361903919	6.66516178909589	0.0138631579584942	6.75293230366968	0.0534186601547181	6.89747477314116	1.85828727236354E-8	6.66516178909598	1.00763295037565			6.89747477314116	0.907002087881803
6.67335157344501	0.0413957090315077	6.67335157344501	0.0118625730631154	6.67335157344501	0.0262548542033308	6.67335157344501	0.021428937160704	6.67335157344501	0.0202567936249077	6.67335157344501	0.0212567559218311	6.67335157344501	0.0312507729201832	6.67335157344501	0.0138767250828221	6.76112208801879	0.0534181622309905	6.90624676887592	1.83728143230146E-8	6.67335157344509	1.00762536514245			6.90624676887592	0.907002063010124
6.68154135779412	0.0582165462774875	6.68154135779412	0.0134988036183543	6.68154135779412	0.0290015989383701	6.68154135779412	0.0215195065021613	6.68154135779412	0.0204491868859907	6.68154135779412	0.02141403586591	6.68154135779412	0.0314111896802332	6.68154135779412	0.0139278909812016	6.7693118723679	0.0534161776675785	6.91501876461068	1.86560362839217E-8	6.68154135779421	1.0076245635355			6.91501876461068	0.9070020373483
6.68973114214323	0.0404581485122963	6.68973114214323	0.0117979582705336	6.68973114214323	0.0261966766483918	6.68973114214323	0.0214404610646656	6.68973114214323	0.0202581809067979	6.68973114214323	0.0212534918954491	6.68973114214323	0.0312082932447861	6.68973114214323	0.0138696675754002	6.77750165671702	0.0534125998760464	6.92379076034544	1.88384407246097E-8	6.68973114214332	1.00763638032698			6.92379076034544	0.907002020239108
6.69792092649235	0.0403907622361142	6.69792092649235	0.0117850929349553	6.69792092649235	0.026169219433806	6.69792092649235	0.021419932649173	6.69792092649235	0.0202438125965332	6.69792092649235	0.0212418170086838	6.69792092649235	0.0311951888832953	6.69792092649235	0.0138546437576477	6.78569144106613	0.0534128038443449	6.93256275608021	1.87930967114952E-8	6.69792092649244	1.00764901612878			6.93256275608021	0.907002025684021
6.70611071084146	0.040396063940906	6.70611071084146	0.0117936020313598	6.70611071084146	0.0261651345463642	6.70611071084146	0.0214128288061613	6.70611071084146	0.020235665513157	6.70611071084146	0.0212318008805035	6.70611071084146	0.0311874187151588	6.70611071084146	0.0138501829187739	6.79388122541524	0.0534181621655571	6.94133475181497	1.89280989279589E-8	6.70611071084155	1.00765570323359			6.94133475181497	0.907002014675709
6.71430049519057	0.0404769007960254	6.71430049519057	0.0118037329756274	6.71430049519057	0.0261639333437849	6.71430049519057	0.0214153679280734	6.71430049519057	0.0202337473421547	6.71430049519057	0.0212306005054129	6.71430049519057	0.0311829220656459	6.71430049519057	0.0138475490149104	6.80207100976436	0.0534193544498211	6.95010674754973	1.91080508062095E-8	6.71430049519066	1.00766535076571			6.95010674754973	0.907002002792847
6.72249027953969	0.0404597379073984	6.72249027953969	0.0118020394613007	6.72249027953969	0.0261581491591089	6.72249027953969	0.0214137002548358	6.72249027953969	0.0202324104826431	6.72249027953969	0.0212339900477836	6.72249027953969	0.0311849103261602	6.72249027953969	0.0138496699255192	6.81026079411347	0.0534168690922117	6.95887874328449	1.86002182489269E-8	6.72249027953978	1.00766597245457			6.95887874328449	0.907002011801952
6.7306800638888	0.0404425357402517	6.7306800638888	0.0117946213672939	6.7306800638888	0.0261568825353044	6.7306800638888	0.0214129272659203	6.7306800638888	0.020233890744606	6.7306800638888	0.0212320084142604	6.7306800638888	0.0311911146516601	6.7306800638888	0.0138547228479583	6.81845057846258	0.0534146861985582	6.96765073901925	1.78145280688684E-8	6.73068006388889	1.00765515445815			6.96765073901925	0.907002020731869
6.73886984823791	0.0412923429981558	6.73886984823791	0.0118278784092484	6.73886984823791	0.026196237142347	6.73886984823791	0.0214250141721016	6.73886984823791	0.0202481579384291	6.73886984823791	0.021246335785619	6.73886984823791	0.0312185331902309	6.73886984823791	0.0138649607006722	6.8266403628117	0.0534142869451371	6.97642273475401	1.81698467523971E-8	6.738869848238	1.00764128162148			6.97642273475401	0.907002017925432
6.74705963258703	0.0432003274493323	6.74705963258703	0.0122480419273843	6.74705963258703	0.026610088586978	6.74705963258703	0.0214763495885166	6.74705963258703	0.0202754240942061	6.74705963258703	0.0212799218474164	6.74705963258703	0.0312521243349818	6.74705963258703	0.0138749139495534	6.83483014716081	0.053412103925384	6.98519473048878	1.83778186098322E-8	6.74705963258712	1.00762622474743			6.98519473048878	0.907002030416301
6.75524941693614	0.0418281460453484	6.75524941693614	0.0120865267677665	6.75524941693614	0.0264524119022053	6.75524941693614	0.0214649144224967	6.75524941693614	0.0202641463822091	6.75524941693614	0.0212569247244617	6.75524941693614	0.0312491953293218	6.75524941693614	0.0138701228959477	6.84301993150992	0.0534111111025238	6.99396672622354	1.88694858076881E-8	6.75524941693623	1.00762821909608			6.99396672622354	0.907002016438316
6.76343920128526	0.0411534699425627	6.76343920128526	0.0120247733004426	6.76343920128526	0.0263816999231613	6.76343920128526	0.0214629793233954	6.76343920128526	0.0202651831723159	6.76343920128526	0.0212525285593306	6.76343920128526	0.0312213618192548	6.76343920128526	0.0138661654012849	6.85120971585904	0.0534149839293285	7.0027387219583	1.95392373206251E-8	6.76343920128535	1.0076396923255			7.0027387219583	0.907002008202002
6.77162898563437	0.0408525648662475	6.77162898563437	0.0119374031416175	6.77162898563437	0.0263430743803188	6.77162898563437	0.021450234861807	6.77162898563437	0.0202543617691092	6.77162898563437	0.0212514886783508	6.77162898563437	0.0312114217982323	6.77162898563437	0.013865453770582	6.85939950020815	0.0534146862448167	7.01151071769306	1.91535418919212E-8	6.77162898563446	1.00764217652676			7.01151071769306	0.907002009407981
6.77981876998348	0.0407304445844533	6.77981876998348	0.0118538543999004	6.77981876998348	0.0261936684192606	6.77981876998348	0.0214313458451587	6.77981876998348	0.0202463178720915	6.77981876998348	0.0212447067795786	6.77981876998348	0.0312028737666112	6.77981876998348	0.0138595590914892	6.86758928455726	0.053416973196115	7.02028271342782	1.92452559987252E-8	6.77981876998357	1.00764860072195			7.02028271342782	0.907002001754531
6.7880085543326	0.040662767500551	6.7880085543326	0.0118292818540872	6.7880085543326	0.0261761732619677	6.7880085543326	0.0214223169326111	6.7880085543326	0.020244928112843	6.7880085543326	0.0212383706235687	6.7880085543326	0.0311960351904251	6.7880085543326	0.0138580095192433	6.87577906890638	0.0534195531285505	7.02905470916258	1.93932866316551E-8	6.78800855433269	1.00764326401372			7.02905470916258	0.907001985933885
6.79619833868171	0.0404087657011353	6.79619833868171	0.0117871261443408	6.79619833868171	0.0261541641155981	6.79619833868171	0.0214157724497092	6.79619833868171	0.0202417424710506	6.79619833868171	0.0212280308881813	6.79619833868171	0.0311860837219154	6.79619833868171	0.0138559221229625	6.88396885325549	0.0534175670613801	7.03782670489735	1.91807714246422E-8	6.7961983386818	1.00763627855113			7.03782670489735	0.907001963964403
6.80438812303082	0.0403688225508287	6.80438812303082	0.0117787260776722	6.80438812303082	0.0261465379290098	6.80438812303082	0.021413753541737	6.80438812303082	0.0202363655644957	6.80438812303082	0.0212251918705948	6.80438812303082	0.0311818213980994	6.80438812303082	0.0138518617399673	6.89215863760461	0.0534161735755033	7.04659870063211	1.87326486528429E-8	6.80438812303091	1.00764371338986			7.04659870063211	0.907001967525564
6.81257790737994	0.0403849108186799	6.81257790737994	0.0117857172910049	6.81257790737994	0.026147499615836	6.81257790737994	0.0214148201508572	6.81257790737994	0.0202356724921927	6.81257790737994	0.0212310939980144	6.81257790737994	0.0311875141976794	6.81257790737994	0.0138520411704065	6.90034842195372	0.0534133951867266	7.05537069636687	1.91275151462379E-8	6.81257790738003	1.00763364657373			7.05537069636687	0.907001940178921
6.82076769172905	0.0404941584168715	6.82076769172905	0.011804045004991	6.82076769172905	0.026165818835755	6.82076769172905	0.0214224660322386	6.82076769172905	0.020243481964598	6.82076769172905	0.0212446763960201	6.82076769172905	0.0312071949137697	6.82076769172905	0.0138546224108285	6.90853820630283	0.0534161753249885	7.06414269210163	2.07977220592953E-8	6.82076769172914	1.00762344551667			7.06414269210163	0.907001912289768
6.82895747607816	0.0405738004469232	6.82895747607816	0.0118205195118736	6.82895747607816	0.0261803018736566	6.82895747607816	0.0214343707288199	6.82895747607816	0.0202526401841366	6.82895747607816	0.0212454261520821	6.82895747607816	0.0312002423213128	6.82895747607816	0.0138566428502375	6.91672799065194	0.0534141907615766	7.07291468783639	2.14047444227631E-8	6.82895747607826	1.00761660671235			7.07291468783639	0.907001888023195
6.83714726042728	0.0406018758046867	6.83714726042728	0.0118186128563867	6.83714726042728	0.0262149380650799	6.83714726042728	0.0214548044622416	6.83714726042728	0.0202590410219861	6.83714726042728	0.0212454955482956	6.83714726042728	0.0311905747309073	6.83714726042728	0.0138567078516789	6.92491777500106	0.0534127989568444	7.08168668357116	2.08496471977841E-8	6.83714726042737	1.00760859862792			7.08168668357116	0.907001864622966
6.84533704477639	0.0405397009457115	6.84533704477639	0.0118223508209568	6.84533704477639	0.026229880058488	6.84533704477639	0.0214510540684879	6.84533704477639	0.0202533223681438	6.84533704477639	0.0212447297369841	6.84533704477639	0.0311897593335965	6.84533704477639	0.0138533045304548	6.93310755935017	0.0534158777172641	7.09045867930592	2.01584836105397E-8	6.84533704477648	1.00761309974438			7.09045867930592	0.907001864049657
6.8535268291255	0.0404502517695888	6.8535268291255	0.0118139626952816	6.8535268291255	0.0261950290466968	6.8535268291255	0.0214311419803755	6.8535268291255	0.020247146161047	6.8535268291255	0.0212399838964351	6.8535268291255	0.031186458581476	6.8535268291255	0.0138551956562272	6.94129734369929	0.0534150838918993	7.09923067504068	1.94825811161262E-8	6.8535268291256	1.00761777209015			7.09923067504068	0.90700186359893
6.86171661347462	0.0404433665675897	6.86171661347462	0.0117979509182129	6.86171661347462	0.0261770281428169	6.86171661347462	0.0214261236310009	6.86171661347462	0.0202462569270837	6.86171661347462	0.0212410212566659	6.86171661347462	0.0311941549794904	6.86171661347462	0.0138551358482459	6.9494871280484	0.0534132946544387	7.10800267077544	1.95779346901476E-8	6.86171661347471	1.00762413723295			7.10800267077544	0.907001853390537
6.86990639782373	0.0405251377033302	6.86990639782373	0.0118122126425862	6.86990639782373	0.0262044216415794	6.86990639782373	0.0214342204850645	6.86990639782373	0.0202493422027385	6.86990639782373	0.0212459078255634	6.86990639782373	0.0312103519060423	6.86990639782373	0.0138557865930986	6.95767691239751	0.053411907848078	7.1167746665102	1.96110663988514E-8	6.86990639782383	1.00764134946414			7.1167746665102	0.907001840666314
6.87809618217284	0.0405028594063253	6.87809618217284	0.0118343511616765	6.87809618217284	0.0262263322760029	6.87809618217284	0.0214581670571038	6.87809618217284	0.020266860215468	6.87809618217284	0.0212532593555988	6.87809618217284	0.0312093452622038	6.87809618217284	0.0138573724080318	6.96586669674663	0.0534146862306672	7.12554666224496	1.99387211844027E-8	6.87809618217294	1.00765057850692			7.12554666224496	0.907001830379548
6.88628596652196	0.040381623180503	6.88628596652196	0.0117876695550137	6.88628596652196	0.0261702638466035	6.88628596652196	0.0214239013277707	6.88628596652196	0.0202481681051011	6.88628596652196	0.0212422653779621	6.88628596652196	0.0311886006273106	6.88628596652196	0.013851626141511	6.97405648109574	0.0534157798047678	7.13431865797972	2.11362482246503E-8	6.88628596652205	1.0076436110087			7.13431865797972	0.907001830366362
6.89447575087107	0.0403641510820465	6.89447575087107	0.0117816484909039	6.89447575087107	0.0261530494064628	6.89447575087107	0.0214152718961518	6.89447575087107	0.0202408606307422	6.89447575087107	0.0212312735344338	6.89447575087107	0.031183736809338	6.89447575087107	0.0138509847839544	6.98224626544485	0.0534166728583032	7.14309065371449	2.16301244447738E-8	6.89447575087117	1.00763788434628			7.14309065371449	0.907001824217037
6.90266553522018	0.0403885309909905	6.90266553522018	0.0117920072125283	6.90266553522018	0.0261568143675712	6.90266553522018	0.0214194160499151	6.90266553522018	0.020243846390746	6.90266553522018	0.0212346463181142	6.90266553522018	0.0311938906161462	6.90266553522018	0.0138562262784198	6.99043604979397	0.0534187590957099	7.15186264944925	2.0997510400326E-8	6.90266553522028	1.00763342074324			7.15186264944925	0.907001827023591
6.9108553195693	0.040655329631691	6.9108553195693	0.0118140394262621	6.9108553195693	0.0261816195672672	6.9108553195693	0.0214271895509847	6.9108553195693	0.0202439585722639	6.9108553195693	0.0212428500941853	6.9108553195693	0.0312080060370396	6.9108553195693	0.0138640790992167	6.99862583414308	0.0534170678964651	7.16063464518401	2.05626068840088E-8	6.9108553195694	1.00763415595467			7.16063464518401	0.907001813129681
6.91904510391841	0.0413785044374153	6.91904510391841	0.0118622755186215	6.91904510391841	0.0262148405131298	6.91904510391841	0.0214397532968374	6.91904510391841	0.0202450386236317	6.91904510391841	0.0212471713309204	6.91904510391841	0.0312113837636964	6.91904510391841	0.0138679126905124	7.00681561849219	0.0534145871922002	7.16940664091877	2.06993826285663E-8	6.91904510391851	1.00763877051304			7.16940664091877	0.907001790770849
6.92723488826752	0.0412598233307091	6.92723488826752	0.0119961893936429	6.92723488826752	0.0262871994256609	6.92723488826752	0.0215542040160279	6.92723488826752	0.0203043849556562	6.92723488826752	0.0212750560442874	6.92723488826752	0.0312399259891757	6.92723488826752	0.0138754450481404	7.01500540284131	0.0534125997048961	7.17817863665353	2.09859122426224E-8	6.92723488826762	1.00763834958775			7.17817863665353	0.907001771047697
6.93542467261664	0.0405983838862575	6.93542467261664	0.0118091538660916	6.93542467261664	0.0261995381930005	6.93542467261664	0.0214748879897361	6.93542467261664	0.0202662804610801	6.93542467261664	0.0212506359425973	6.93542467261664	0.0312078282691689	6.93542467261664	0.013861399186046	7.02319518719042	0.0534124012485549	7.18695063238829	2.16470795501995E-8	6.93542467261674	1.00763509989381			7.18695063238829	0.907001733023649
6.94361445696575	0.0404788011381426	6.94361445696575	0.0118029339686382	6.94361445696575	0.0261751620987958	6.94361445696575	0.0214249896248799	6.94361445696575	0.0202383590197935	6.94361445696575	0.0212331768024201	6.94361445696575	0.0311865103273973	6.94361445696575	0.0138526949735647	7.03138497153953	0.0534155811300452	7.19572262812306	2.32205597750885E-8	6.94361445696585	1.00762733130231			7.19572262812306	0.907001679956734
6.95180424131486	0.0404136306388728	6.95180424131486	0.0118006809340805	6.95180424131486	0.0261719979887261	6.95180424131486	0.0214273261609065	6.95180424131486	0.0202384464947065	6.95180424131486	0.0212366745053671	6.95180424131486	0.0311853524320114	6.95180424131486	0.0138522755006827	7.03957475588865	0.0534192617086166	7.20449462385782	2.37984962208149E-8	6.95180424131496	1.00762191961864			7.20449462385782	0.907001658071036
6.95999402566398	0.040372885116057	6.95999402566398	0.0117867155324588	6.95999402566398	0.026162529145059	6.95999402566398	0.0214241798418926	6.95999402566398	0.0202433238532644	6.95999402566398	0.0212398477158536	6.95999402566398	0.0311951682114601	6.95999402566398	0.0138539698816635	7.04776454023776	0.0534246200298288	7.21326661959258	2.28989547618722E-8	6.95999402566408	1.00762485877969			7.21326661959258	0.907001641852077
6.96818381001309	0.0403888666336264	6.96818381001309	0.0117871839171953	6.96818381001309	0.0261658288039802	6.96818381001309	0.0214177505226673	6.96818381001309	0.0202471330927066	6.96818381001309	0.0212373262419458	6.96818381001309	0.0312046176464277	6.96818381001309	0.01385757233985	7.05595432458687	0.0534219368184356	7.22203861532734	2.18501034065307E-8	6.96818381001319	1.00762742407452			7.22203861532734	0.907001631437657
6.9763735943622	0.040407970185276	6.9763735943622	0.0117896137907441	6.9763735943622	0.0261661802906493	6.9763735943622	0.0214144122594575	6.9763735943622	0.0202444402962282	6.9763735943622	0.0212328765128779	6.9763735943622	0.0311917074151108	6.9763735943622	0.0138565290647765	7.06414410893599	0.0534179671908609	7.2308106110621	2.13712402992904E-8	6.97637359436231	1.00762303936233			7.2308106110621	0.907001618590872
6.98456337871132	0.0404521629151485	6.98456337871132	0.0117933007397044	6.98456337871132	0.0261733899308187	6.98456337871132	0.021419202431589	6.98456337871132	0.0202386796671616	6.98456337871132	0.0212288750359547	6.98456337871132	0.0311903483426339	6.98456337871132	0.0138528534178702	7.0723338932851	0.0534197532233997	7.23958260679687	2.13496580674564E-8	6.98456337871142	1.00761899575753			7.23958260679687	0.907001616008529
6.99275316306043	0.0403984430247385	6.99275316306043	0.0117938535902485	6.99275316306043	0.0261656386232628	6.99275316306043	0.0214174450817942	6.99275316306043	0.0202319763604132	6.99275316306043	0.021227671396779	6.99275316306043	0.0311940924341604	6.99275316306043	0.0138449356666439	7.08052367763421	0.0534204488093135	7.24835460253163	2.11550915117757E-8	6.99275316306053	1.00762166430683			7.24835460253163	0.907001615622481
7.00094294740954	0.0404282029118794	7.00094294740954	0.0117951815362616	7.00094294740954	0.0261685712641223	7.00094294740954	0.0214178462922783	7.00094294740954	0.0202389708139516	7.00094294740954	0.0212322487614176	7.00094294740954	0.0311927977088253	7.00094294740954	0.0138481335428129	7.08871346198333	0.0534206472656546	7.25712659826639	2.15909432977326E-8	7.00094294740965	1.00763087898276			7.25712659826639	0.907001616700831
7.00913273175866	0.0405201604504263	7.00913273175866	0.011795360971708	7.00913273175866	0.0261718722868415	7.00913273175866	0.02142081107901	7.00913273175866	0.0202417713074501	7.00913273175866	0.0212400017493859	7.00913273175866	0.0311916318684269	7.00913273175866	0.0138563281556405	7.09690324633244	0.0534169721096295	7.26589859400115	2.25580420988474E-8	7.00913273175876	1.00763357143477			7.26589859400115	0.907001632939103
7.01732251610777	0.0408485157161828	7.01732251610777	0.0118395300824334	7.01732251610777	0.0261891609652689	7.01732251610777	0.0214214578796639	7.01732251610777	0.0202369219151795	7.01732251610777	0.021240092427756	7.01732251610777	0.0311912239189937	7.01732251610777	0.0138556623514444	7.10509303068155	0.0534189634124971	7.27467058973591	2.29318268510762E-8	7.01732251610787	1.00763126694726			7.27467058973591	0.907001641488054
7.02551230045689	0.040650539630679	7.02551230045689	0.0118036507797331	7.02551230045689	0.026171750016755	7.02551230045689	0.0214207505571988	7.02551230045689	0.02023868701149	7.02551230045689	0.0212341097212622	7.02551230045689	0.0311870029263606	7.02551230045689	0.0138574803005935	7.11328281503067	0.0534232302238328	7.28344258547067	2.28805884696067E-8	7.02551230045699	1.0076322274109			7.28344258547067	0.907001636002045
7.033702084806	0.040503435715969	7.033702084806	0.0118007533600286	7.033702084806	0.0261868384587859	7.033702084806	0.0214314389989681	7.033702084806	0.0202438543289422	7.033702084806	0.0212420766486818	7.033702084806	0.0311977210723867	7.033702084806	0.0138656137513204	7.12147259937978	0.0534245222129034	7.29221458120543	2.26725317326056E-8	7.0337020848061	1.00763384432628			7.29221458120543	0.907001619001564
7.04189186915511	0.0419174912713553	7.04189186915511	0.0119286236673208	7.04189186915511	0.0263334457102964	7.04189186915511	0.0214935317547955	7.04189186915511	0.0202769879129431	7.04189186915511	0.021269000647192	7.04189186915511	0.0312442616715953	7.04189186915511	0.0138794600889729	7.12966238372889	0.0534247206692446	7.3009865769402	2.24828195352741E-8	7.04189186915522	1.00763998261194			7.3009865769402	0.907001603183146
7.05008165350423	0.0424363426005476	7.05008165350423	0.0119562181683814	7.05008165350423	0.0263249631198381	7.05008165350423	0.021495149209171	7.05008165350423	0.0202607767495261	7.05008165350423	0.0212520183966719	7.05008165350423	0.0312287186635068	7.05008165350423	0.0138711597010255	7.13785216807801	0.0534223356156676	7.30975857267496	2.27681411438902E-8	7.05008165350433	1.00764443832037			7.30975857267496	0.907001576553704
7.05827143785334	0.0404859536891063	7.05827143785334	0.0118022529943415	7.05827143785334	0.026177849908414	7.05827143785334	0.0214311925848424	7.05827143785334	0.0202469973174503	7.05827143785334	0.0212463194458795	7.05827143785334	0.0312060776405174	7.05827143785334	0.0138569929563835	7.14604195242712	0.0534196484979518	7.31853056840972	2.35615995318688E-8	7.05827143785344	1.00763876107776			7.31853056840972	0.907001533957134
7.06646122220245	0.0408420235531541	7.06646122220245	0.0118351415031194	7.06646122220245	0.0262234108095445	7.06646122220245	0.0214716868722121	7.06646122220245	0.0203007321335711	7.06646122220245	0.0212938470841138	7.06646122220245	0.0312413194135843	7.06646122220245	0.013863894238175	7.15423173677624	0.0534145878612513	7.32730256414448	2.47686976713171E-8	7.06646122220256	1.00762924311384			7.32730256414448	0.907001486636066
7.07465100655157	0.041855851204011	7.07465100655157	0.0121183319017903	7.07465100655157	0.026555703635813	7.07465100655157	0.0216326543136943	7.07465100655157	0.0204823720025781	7.07465100655157	0.0214236319639969	7.07465100655157	0.0313520662053386	7.07465100655157	0.0138887287511694	7.16242152112535	0.0534142901716651	7.33607455987924	2.49286471777278E-8	7.07465100655167	1.00763640386429			7.33607455987924	0.907001465319744
7.08284079090068	0.0405706739195723	7.08284079090068	0.0118570134130884	7.08284079090068	0.0262669892779161	7.08284079090068	0.0214403347247068	7.08284079090068	0.0202580182380894	7.08284079090068	0.0212518096269305	7.08284079090068	0.0312015991713681	7.08284079090068	0.0138552344391267	7.17061130547446	0.0534165724195889	7.344846555614	2.42977108219219E-8	7.08284079090078	1.00764380592541			7.344846555614	0.90700144637618
7.09103057524979	0.0404262658802777	7.09103057524979	0.0118046775763388	7.09103057524979	0.026192729527459	7.09103057524979	0.0214373900835081	7.09103057524979	0.0202559866912791	7.09103057524979	0.0212488219208526	7.09103057524979	0.0312025824768042	7.09103057524979	0.0138548184330543	7.17880108982358	0.0534195544851546	7.35361855134877	2.37536138107827E-8	7.0910305752499	1.0076388009235			7.35361855134877	0.907001438579378
7.09922035959891	0.040515488058767	7.09922035959891	0.0118296315171125	7.09922035959891	0.0262421871347841	7.09922035959891	0.0214689476573603	7.09922035959891	0.0202709879195535	7.09922035959891	0.0212682718992989	7.09922035959891	0.0312480897164645	7.09922035959891	0.013869883952119	7.18699087417269	0.0534196517224613	7.36239054708353	2.36232857636402E-8	7.09922035959901	1.00764559789728			7.36239054708353	0.907001418284349
7.10741014394802	0.0408265713770815	7.10741014394802	0.0118719452906796	7.10741014394802	0.0262573566820658	7.10741014394802	0.0214588391104162	7.10741014394802	0.0202628574773688	7.10741014394802	0.0212527781131822	7.10741014394802	0.031217540454449	7.10741014394802	0.0138685117688784	7.1951806585218	0.0534173694745375	7.37116254281829	2.44201346089051E-8	7.10741014394813	1.00764689776879			7.37116254281829	0.90700138496456
7.11559992829713	0.0410246298937888	7.11559992829713	0.0118572371244639	7.11559992829713	0.0262391170533196	7.11559992829713	0.0214447345600135	7.11559992829713	0.0202553610783686	7.11559992829713	0.0212434102310287	7.11559992829713	0.031196664050516	7.11559992829713	0.0138612433049507	7.20337044287092	0.0534151828029878	7.37993453855305	2.50344966171443E-8	7.11559992829724	1.00764077145188			7.37993453855305	0.907001353825062
7.12378971264625	0.0404432494280444	7.12378971264625	0.0117952790174923	7.12378971264625	0.0261824556797477	7.12378971264625	0.0214218673922711	7.12378971264625	0.0202429462744185	7.12378971264625	0.0212350158807955	7.12378971264625	0.0311842376541605	7.12378971264625	0.0138574237032977	7.21156022722003	0.0534147835959716	7.38870653428781	2.54189411261542E-8	7.12378971264635	1.00763535757008			7.38870653428781	0.907001330590601
7.13197949699536	0.0403704817971843	7.13197949699536	0.0117803996859638	7.13197949699536	0.0261529195489311	7.13197949699536	0.0214093610882945	7.13197949699536	0.0202319224073523	7.13197949699536	0.0212297629214474	7.13197949699536	0.0311757530515775	7.13197949699536	0.0138523827824349	7.21975001156914	0.0534131959467825	7.39747853002258	2.63157827892508E-8	7.13197949699547	1.0076347870796			7.39747853002258	0.90700131064549
7.14016928134447	0.0403607024655314	7.14016928134447	0.0117788591671997	7.14016928134447	0.0261501727780694	7.14016928134447	0.0214086539523773	7.14016928134447	0.0202301113374693	7.14016928134447	0.0212285018593156	7.14016928134447	0.0311749380578819	7.14016928134447	0.013849471054141	7.22793979591826	0.0534127018500061	7.40625052575734	2.61530291066618E-8	7.14016928134458	1.00764188125843			7.40625052575734	0.907001298024883
7.14835906569359	0.0403660173266227	7.14835906569359	0.0117752118673319	7.14835906569359	0.0261473246967808	7.14835906569359	0.0214122434103518	7.14835906569359	0.0202295815191452	7.14835906569359	0.021227420790201	7.14835906569359	0.031178235739026	7.14835906569359	0.0138506008886583	7.23612958026737	0.0534160756078064	7.4150225214921	2.48910866134629E-8	7.14835906569369	1.00764319557843			7.4150225214921	0.907001295024053
7.1565488500427	0.0403778773753074	7.1565488500427	0.0117834744072874	7.1565488500427	0.0261499855115322	7.1565488500427	0.0214134149261004	7.1565488500427	0.0202319630566517	7.1565488500427	0.0212307356439886	7.1565488500427	0.0311845301731922	7.1565488500427	0.0138549581329583	7.24431936461648	0.05342025016482	7.42379451722686	2.43341810710886E-8	7.15654885004281	1.00764415856272			7.42379451722686	0.907001282956936
7.16473863439181	0.0403934873848655	7.16473863439181	0.0117970660700984	7.16473863439181	0.0261685692433869	7.16473863439181	0.0214198659220523	7.16473863439181	0.0202449446669786	7.16473863439181	0.021236626234407	7.16473863439181	0.0311927837957995	7.16473863439181	0.0138616114832096	7.2525091489656	0.053420942517052	7.43256651296162	2.41794890300716E-8	7.16473863439192	1.00764635101617			7.43256651296162	0.907001280353551
7.17292841874093	0.0404423222792935	7.17292841874093	0.0118053038808641	7.17292841874093	0.0262175198871987	7.17292841874093	0.021438760284273	7.17292841874093	0.0202505413539761	7.17292841874093	0.0212461789905817	7.17292841874093	0.0312027171168954	7.17292841874093	0.0138630345130378	7.26069893331471	0.0534183625846165	7.44133850869638	2.41866998071189E-8	7.17292841874104	1.0076484380311			7.44133850869638	0.907001289045368
7.18111820309004	0.0404206460453195	7.18111820309004	0.0117990854002703	7.18111820309004	0.026186764286927	7.18111820309004	0.0214333731676853	7.18111820309004	0.0202421845554434	7.18111820309004	0.02123991388617	7.18111820309004	0.0311884258009135	7.18111820309004	0.0138556110941667	7.26888871766382	0.0534183608133762	7.45011050443114	2.4110330269281E-8	7.18111820309015	1.00765513694299			7.45011050443114	0.907001306518577
7.18930798743915	0.0403909744508341	7.18930798743915	0.0117890299329108	7.18930798743915	0.0261631915612592	7.18930798743915	0.021425131561507	7.18930798743915	0.0202393280972746	7.18930798743915	0.0212371673793949	7.18930798743915	0.0311902407252923	7.18930798743915	0.0138541280982049	7.27707850201294	0.0534161777936231	7.45888250016591	2.4256129120429E-8	7.18930798743926	1.00765999700883			7.45888250016591	0.907001322543698
7.19749777178827	0.0404174788716836	7.19749777178827	0.0117956386484315	7.19749777178827	0.026163805891064	7.19749777178827	0.0214192018963354	7.19749777178827	0.0202367562450805	7.19749777178827	0.0212407595322907	7.19749777178827	0.0312073248799568	7.19749777178827	0.0138582104985553	7.28526828636205	0.0534134938460031	7.46765449590067	2.52672090337457E-8	7.19749777178838	1.00765892872994			7.46765449590067	0.907001334529111
7.20568755613738	0.0405397396374187	7.20568755613738	0.0118086774212778	7.20568755613738	0.0261713011704462	7.20568755613738	0.0214176173497638	7.20568755613738	0.0202321977549624	7.20568755613738	0.0212408158539809	7.20568755613738	0.0312139198627844	7.20568755613738	0.0138603101800263	7.29345807071116	0.0534127038814656	7.47642649163543	2.55168673111583E-8	7.20568755613749	1.00765376474293			7.47642649163543	0.907001338302878
7.21387734048649	0.0404966576128979	7.21387734048649	0.0118048696810011	7.21387734048649	0.0261733535954608	7.21387734048649	0.0214184673383042	7.21387734048649	0.0202300820026653	7.21387734048649	0.0212322144971819	7.21387734048649	0.0311931607058107	7.21387734048649	0.0138633135744089	7.30164785506028	0.0534174668336543	7.48519848737019	2.48944292166295E-8	7.2138773404866	1.00765130222535			7.48519848737019	0.907001333332231
7.22206712483561	0.040383385280027	7.22206712483561	0.0117930114258756	7.22206712483561	0.0261649384168016	7.22206712483561	0.0214207338046249	7.22206712483561	0.0202369767740674	7.22206712483561	0.0212273841366443	7.22206712483561	0.031182421005532	7.22206712483561	0.0138560758791602	7.30983763940939	0.053421041980298	7.49397048310495	2.47533319088486E-8	7.22206712483572	1.00766016930169			7.49397048310495	0.907001325830509
7.23025690918472	0.0403684019590573	7.23025690918472	0.0117828993162999	7.23025690918472	0.02616049100971	7.23025690918472	0.0214144165272228	7.23025690918472	0.0202404458851611	7.23025690918472	0.0212264089644612	7.23025690918472	0.0311816675234085	7.23025690918472	0.0138480595991454	7.3180274237585	0.0534157734936802	7.50274247883972	2.45993898568962E-8	7.23025690918483	1.00766611218646			7.50274247883972	0.907001321177945
7.23844669353383	0.0403683099223547	7.23844669353383	0.0117810914123119	7.23844669353383	0.0261512713716268	7.23844669353383	0.021407667656457	7.23844669353383	0.0202328719145356	7.23844669353383	0.021225869173195	7.23844669353383	0.0311769559507346	7.23844669353383	0.0138498242079556	7.32621720810762	0.0534115070038719	7.51151447457448	2.49456257191328E-8	7.23844669353395	1.00766805455992			7.51151447457448	0.907001303556517
7.24663647788295	0.0403673860597642	7.24663647788295	0.011783061002616	7.24663647788295	0.0261499753463524	7.24663647788295	0.0214100066727166	7.24663647788295	0.0202296556042957	7.24663647788295	0.0212298007546507	7.24663647788295	0.0311779061297781	7.24663647788295	0.0138520018866225	7.33440699245673	0.0534121032455395	7.52028647030924	2.62957659545474E-8	7.24663647788306	1.00766699134214			7.52028647030924	0.907001260190849
7.25482626223206	0.04038091063748	7.25482626223206	0.0117890525965393	7.25482626223206	0.0261559143515421	7.25482626223206	0.0214130324967531	7.25482626223206	0.020232296577415	7.25482626223206	0.0212291448335797	7.25482626223206	0.0311808236579223	7.25482626223206	0.013847278380157	7.34259677680584	0.0534123017018807	7.529058466044	2.71755097774992E-8	7.25482626223217	1.00765804392907			7.529058466044	0.907001222133924
7.26301604658118	0.040478197958401	7.26301604658118	0.0117970371638681	7.26301604658118	0.0261659809930235	7.26301604658118	0.0214202192140862	7.26301604658118	0.0202362885591884	7.26301604658118	0.0212262565288142	7.26301604658118	0.0311843025722451	7.26301604658118	0.0138474783204768	7.35078656115496	0.0534146859523325	7.53783046177876	2.68404684006398E-8	7.26301604658129	1.00765651321539			7.53783046177876	0.907001215774876
7.27120583093029	0.0408061871537966	7.27120583093029	0.011857166426446	7.27120583093029	0.0262641890736342	7.27120583093029	0.0214531486992425	7.27120583093029	0.0202554310143093	7.27120583093029	0.021245479729522	7.27120583093029	0.0312029598310382	7.27120583093029	0.0138583694450688	7.35897634550407	0.053413992053006	7.54660245751352	2.64388948221094E-8	7.2712058309304	1.00765256268723			7.54660245751352	0.907001196532761
7.2793956152794	0.0428363986428449	7.2793956152794	0.0121167298209828	7.2793956152794	0.0270683529343058	7.2793956152794	0.0216968555651795	7.2793956152794	0.0203729674497249	7.2793956152794	0.0212927913485195	7.2793956152794	0.0312474392136473	7.2793956152794	0.0138745601173402	7.36716612985318	0.0534150835628826	7.55537445324829	2.65128133416104E-8	7.27939561527951	1.00764287144152			7.55537445324829	0.907001171659907
7.28758539962851	0.0403924155253174	7.28758539962851	0.0117961483046412	7.28758539962851	0.0261693973457831	7.28758539962851	0.0214226678535165	7.28758539962851	0.0202387950450389	7.28758539962851	0.0212397158478371	7.28758539962851	0.0311867825310219	7.28758539962851	0.0138528944085571	7.3753559142023	0.053418362176934	7.56414644898305	2.60764085405803E-8	7.28758539962863	1.00764916358664			7.56414644898305	0.907001159524921
7.29577518397763	0.0403654624575036	7.29577518397763	0.0117823087880859	7.29577518397763	0.0261527103008329	7.29577518397763	0.0214159786203079	7.29577518397763	0.0202320500432348	7.29577518397763	0.0212356091872789	7.29577518397763	0.0311870788230528	7.29577518397763	0.0138515851500052	7.38354569855141	0.0534182629487635	7.57291844471781	2.56252633156635E-8	7.29577518397774	1.00765226883429			7.57291844471781	0.907001141163551
7.30396496832674	0.0403797239327361	7.30396496832674	0.0117846045006281	7.30396496832674	0.0261502627001782	7.30396496832674	0.0214110631700903	7.30396496832674	0.0202353344754928	7.30396496832674	0.0212325661545362	7.30396496832674	0.0311903582271634	7.30396496832674	0.0138506952739871	7.39173548290052	0.0534209448510989	7.58169044045257	2.58370283464826E-8	7.30396496832686	1.00765460743162			7.58169044045257	0.907001134147044
7.31215475267586	0.0403713394380336	7.31215475267586	0.0117850382878884	7.31215475267586	0.026149037686123	7.31215475267586	0.0214082450819813	7.31215475267586	0.020237077830351	7.31215475267586	0.0212307890995397	7.31215475267586	0.0311870296164668	7.31215475267586	0.0138525027423545	7.39992526724964	0.0534188517139317	7.59046243618733	2.6172162395434E-8	7.31215475267597	1.00766037517944			7.59046243618733	0.907001142040375
7.32034453702497	0.0403810207661697	7.32034453702497	0.011788503105759	7.32034453702497	0.026155748154032	7.32034453702497	0.0214131409985504	7.32034453702497	0.0202372476744145	7.32034453702497	0.0212316735513316	7.32034453702497	0.0311850041222473	7.32034453702497	0.0138562428249952	7.40811505159875	0.0534119057419899	7.59923443192209	2.6774289644522E-8	7.32034453702508	1.00765973246743			7.59923443192209	0.907001143122913
7.32853432137408	0.040595353552333	7.32853432137408	0.0118223381923307	7.32853432137408	0.0262099370099905	7.32853432137408	0.0214331101468842	7.32853432137408	0.0202422382995208	7.32853432137408	0.0212335828616228	7.32853432137408	0.031195660391181	7.32853432137408	0.0138548011902636	7.41630483594786	0.053413496405622	7.60800642765686	2.6963044654619E-8	7.3285343213742	1.00766684502045			7.60800642765686	0.907001139260235
7.3367241057232	0.0411932939320764	7.3367241057232	0.0119348442862742	7.3367241057232	0.0263443945778635	7.3367241057232	0.0214695264785273	7.3367241057232	0.0202554631523079	7.3367241057232	0.0212481832825804	7.3367241057232	0.0312292918784819	7.3367241057232	0.013862519389716	7.42449462029698	0.0534175647606165	7.61677842339162	2.62687608655276E-8	7.33672410572331	1.00766325594064			7.61677842339162	0.907001147628421
7.34491389007231	0.0506836614507102	7.34491389007231	0.0125127239573661	7.34491389007231	0.0271477143708321	7.34491389007231	0.0216017172862268	7.34491389007231	0.0202999960605811	7.34491389007231	0.021300529066333	7.34491389007231	0.0313620342374208	7.34491389007231	0.0139056127746083	7.43268440464609	0.0534183619624468	7.62555041912638	2.61916739015E-8	7.34491389007242	1.00765272553533			7.62555041912638	0.907001146632265
7.35310367442142	0.0494272120997036	7.35310367442142	0.0127913735893491	7.35310367442142	0.0270081443589362	7.35310367442142	0.0215606016411519	7.35310367442142	0.0202925725933294	7.35310367442142	0.0212815581230107	7.35310367442142	0.0312925048209919	7.35310367442142	0.0138915470810507	7.44087418899521	0.0534161772349451	7.63432241486114	2.5947324858065E-8	7.35310367442154	1.0076492212291			7.63432241486114	0.907001150892692
7.36129345877054	0.0404375443262793	7.36129345877054	0.011790712656413	7.36129345877054	0.0261754104561513	7.36129345877054	0.0214252523274176	7.36129345877054	0.020243441714478	7.36129345877054	0.0212383617261547	7.36129345877054	0.0311907283373985	7.36129345877054	0.0138556608703472	7.44906397334432	0.0534169710603099	7.6430944105959	2.53162416650448E-8	7.36129345877065	1.00764356679077			7.6430944105959	0.90700115638347
7.36948324311965	0.0403691794089338	7.36948324311965	0.0117803007437828	7.36948324311965	0.0261569441497499	7.36948324311965	0.0214140669837395	7.36948324311965	0.0202309098060519	7.36948324311965	0.0212312216267325	7.36948324311965	0.0311787169338879	7.36948324311965	0.0138477076206147	7.45725375769343	0.0534187573296831	7.65186640633066	2.49424095717836E-8	7.36948324311977	1.00764919158603			7.65186640633066	0.907001175803629
7.37767302746876	0.0403805703153719	7.37767302746876	0.0117813681055401	7.37767302746876	0.0261498284648348	7.37767302746876	0.0214138856635219	7.37767302746876	0.0202287409578754	7.37767302746876	0.0212272963527358	7.37767302746876	0.0311794261898828	7.37767302746876	0.0138448781457975	7.46544354204255	0.0534136923361377	7.66063840206543	2.50740731300924E-8	7.37767302746888	1.00765206777762			7.66063840206543	0.90700118760125
7.38586281181788	0.0404334584560032	7.38586281181788	0.0117874200821694	7.38586281181788	0.0261501745097138	7.38586281181788	0.0214231308195384	7.38586281181788	0.0202329848278088	7.38586281181788	0.021233244329139	7.38586281181788	0.0311873036712069	7.38586281181788	0.0138550527405097	7.47363332639166	0.0534133946516259	7.66941039780019	2.58935952820408E-8	7.38586281181799	1.00765188002177			7.66941039780019	0.907001202144405
7.39405259616699	0.0404017290796727	7.39405259616699	0.011786753119324	7.39405259616699	0.0261612256569857	7.39405259616699	0.0214279598390597	7.39405259616699	0.0202418866901486	7.39405259616699	0.0212365930493831	7.39405259616699	0.0311893310166526	7.39405259616699	0.0138580711850793	7.48182311074077	0.0534155800818413	7.67818239353495	2.59399155995739E-8	7.39405259616711	1.00765765352842			7.67818239353495	0.907001216518651
7.4022423805161	0.0403650979755839	7.4022423805161	0.0117816488717423	7.4022423805161	0.0261589864280474	7.4022423805161	0.0214180799214122	7.4022423805161	0.0202334348761828	7.4022423805161	0.0212333071590661	7.4022423805161	0.0311878087971347	7.4022423805161	0.0138524185166592	7.49001289508989	0.0534151831691589	7.68695438926971	2.56999600963695E-8	7.40224238051622	1.00765299565816			7.68695438926971	0.907001219123173
7.41043216486522	0.0403789034384972	7.41043216486522	0.0117854532276277	7.41043216486522	0.0261571356367829	7.41043216486522	0.0214177066951589	7.41043216486522	0.0202354834208482	7.41043216486522	0.0212367864787596	7.41043216486522	0.0311951475373639	7.41043216486522	0.0138520400954482	7.498202679439	0.0534171709686418	7.69572638500447	2.5987083449236E-8	7.41043216486534	1.00764832463336			7.69572638500447	0.907001223375999
[truncated: 6,288 more rows]
