# Supplementary material for: Structural basis for higher-order DNA binding by a bacterial transcriptional regulator
Source: PLoS Genet. 2025 Jun 27;21(6):e1011749. doi: 10.1371/journal.pgen.1011749 (PMC12204516; doi:10.1371/journal.pgen.1011749)
Supplement: S1 Appendix — (ZIP) [file pgen.1011749.s012.zip › Raw data files/Figure S3/FigureS3D_SEC_MALS_Xre_RES_B4_2_1_1__peakformeanandSEM.csv]

time_1	Molar_Mass	time_2	LS	time_3	UV	time_4	RI
26.4025420704602	114911.520683929	26.1404689712886	0.195935139918054	26.1463416423712	0.22963729387847	26.1432334152083	0.0647160113621006
26.4107318548093	115579.983380514	26.1486587556377	0.203816176081508	26.1545314267203	0.238331448912494	26.1520054109431	0.074568188552609
26.4189216391585	114704.325460922	26.1568485399868	0.211895310938141	26.1627212110695	0.247196340489641	26.1607774066778	0.0846979198190198
26.4271114235076	113890.732208563	26.1650383243359	0.220169877083813	26.1709109954186	0.256233552309902	26.1695494024126	0.0950809817155694
26.4353012078567	113124.779197064	26.173228108685	0.228638791191423	26.1791007797677	0.26543931798797	26.1783213981474	0.10558359235548
26.4434909922058	112396.47712146	26.1814178930342	0.237301029379956	26.1872905641168	0.27479661792664	26.1870933938821	0.116257709944498
26.4516807765549	111695.816353523	26.1896076773833	0.246153066574786	26.1954803484659	0.284297588142282	26.1958653896169	0.127245748235355
26.459870560904	111029.54310815	26.1977974617324	0.255186388810211	26.203670132815	0.293940051597227	26.2046373853516	0.138513982472187
26.4680603452531	110376.081916752	26.2059872460815	0.264387117483169	26.2118599171641	0.303712401134715	26.2134093810864	0.150031695418768
26.4762501296023	109750.670551299	26.2141770304306	0.273738349328678	26.2200497015133	0.313606294603452	26.2221813768212	0.161772951480205
26.4844399139514	109175.792917738	26.2223668147797	0.283224260990793	26.2282394858624	0.32361491886943	26.2309533725559	0.17363941982937
26.4926296983005	108641.610144294	26.2305565991288	0.29283347823123	26.2364292702115	0.333732173619093	26.2397253682907	0.185621545916067
26.5008194826496	108125.680234684	26.238746383478	0.302559620503647	26.2446190545606	0.343955325846106	26.2484973640255	0.197890123022532
26.5090092669987	107632.398316803	26.2469361678271	0.312399358837561	26.2528088389097	0.354275671309649	26.2572693597602	0.210214715623191
26.5171990513478	107169.546260133	26.2551259521762	0.322350138315641	26.2609986232588	0.364682278934688	26.266041355495	0.222561829078468
26.5253888356969	106720.933717455	26.2633157365253	0.332409336476975	26.2691884076079	0.375163101699539	26.2748133512297	0.235251797819392
26.5335786200461	106284.900163948	26.2715055208744	0.342575123377008	26.2773781919571	0.385707017381965	26.2835853469645	0.248214321522926
26.5417684043952	105884.565266862	26.2796953052235	0.352847728007909	26.2855679763062	0.396311421453602	26.2923573426993	0.261107369944601
26.5499581887443	105526.769171367	26.2878850895726	0.36322891659307	26.2937577606553	0.406970925446883	26.301129338434	0.273958772961342
26.5581479730934	105185.426202763	26.2960748739218	0.373719326850732	26.3019475450044	0.417679275589231	26.3099013341688	0.286837360163911
26.5663377574425	104841.328767492	26.3042646582709	0.384313967209494	26.3101373293535	0.428434717463791	26.3186733299035	0.299861723794173
26.5745275417916	104504.5902326	26.31245444262	0.394999562313836	26.3183271137026	0.43922717859438	26.3274453256383	0.312995420942089
26.5827173261407	104176.295287552	26.3206442269691	0.405755750072562	26.3265168980517	0.450046465467055	26.3362173213731	0.32621399014339
26.5909071104898	103856.782835167	26.3288340113182	0.416560671962094	26.3347066824008	0.460885299416963	26.3449893171078	0.339689222915326
26.599096894839	103549.630767919	26.3370237956673	0.427397685450705	26.34289646675	0.471739659192718	26.3537613128426	0.353209811057106
26.6072866791881	103254.58970208	26.3452135800164	0.43825935559677	26.3510862510991	0.482602137329961	26.3625333085774	0.36651378938291
26.6154764635372	102973.014153835	26.3534033643655	0.449146802691173	26.3592760354482	0.493461710318081	26.3713053043121	0.379974351996283
26.6236662478863	102711.386482013	26.3615931487147	0.460065547461955	26.3674658197973	0.504316545597287	26.3800773000469	0.393608504870142
26.6318560322354	102461.250931969	26.3697829330638	0.471021069810705	26.3756556041464	0.515162913608991	26.3888492957816	0.40706168718855
26.6400458165845	102204.262523557	26.3779727174129	0.48201483841526	26.3838453884955	0.526000110734381	26.3976212915164	0.420504650381578
26.6482356009336	101946.066117162	26.386162501762	0.493042979524817	26.3920351728446	0.536823918204021	26.4063932872512	0.4341458018019
26.6564253852828	101701.063792225	26.3943522861111	0.5040966940942	26.4002249571938	0.547619841756511	26.4151652829859	0.447772948342121
26.6646151696319	101465.353637471	26.4025420704602	0.515164160054893	26.4084147415429	0.558383553344974	26.4239372787207	0.461277960839544
26.672804953981	101234.049134535	26.4107318548093	0.526232673468783	26.416604525892	0.569112321346436	26.4327092744554	0.474715081197789
26.6809947383301	101014.96654963	26.4189216391585	0.537290212984447	26.4247943102411	0.579799964246915	26.4414812701902	0.48809599846963
26.6891845226792	100809.169146394	26.4271114235076	0.548325819880982	26.4329840945902	0.590444612214286	26.450253265925	0.501481295822799
26.6973743070283	100611.151842137	26.4353012078567	0.559329214546425	26.4411738789393	0.601041074766584	26.4590252616597	0.514787941600936
26.7055640913774	100416.614276628	26.4434909922058	0.570290320259733	26.4493636632884	0.611582661531117	26.4677972573945	0.528131059771432
26.7137538757266	100229.099087054	26.4516807765549	0.581199447056652	26.4575534476376	0.622071134253404	26.4765692531293	0.541417499241405
26.7219436600757	100064.763460562	26.459870560904	0.592048786223154	26.4657432319867	0.632503399928807	26.485341248864	0.554511409177918
26.7301334444248	99916.1534286759	26.4680603452531	0.602833733727426	26.4739330163358	0.642865870814302	26.4941132445988	0.567451169188716
26.7383232287739	99766.6826721951	26.4762501296023	0.613553244202427	26.4821228006849	0.653153099388905	26.5028852403335	0.580381850050953
26.746513013123	99609.5821848925	26.4844399139514	0.624209060002212	26.490312585034	0.66336720874219	26.5116572360683	0.593250117079484
26.7547027974721	99453.7753608866	26.4926296983005	0.63480448751924	26.4985023693831	0.673506642962962	26.5204292318031	0.605998463237359
26.7628925818212	99312.6121666858	26.5008194826496	0.645343214273962	26.5066921537322	0.683563487502777	26.5292012275378	0.618800082624314
26.7710823661704	99185.0055501549	26.5090092669987	0.655828597106033	26.5148819380814	0.693531724012742	26.5379732232726	0.631552846014347
26.7792721505195	99055.3000726857	26.5171990513478	0.666263237831656	26.5230717224305	0.703409919837664	26.5467452190073	0.643982757384888
26.7874619348686	98925.6474180167	26.5253888356969	0.676648224771068	26.5312615067796	0.713194430794505	26.5555172147421	0.656200616453837
26.7956517192177	98802.1074241286	26.5335786200461	0.686981390593917	26.5394512911287	0.722878047000866	26.5642892104769	0.668415345888874
26.8038415035668	98677.2186880225	26.5417684043952	0.697254637610859	26.5476410754778	0.732456640464021	26.5730612062116	0.680500788144258
26.8120312879159	98553.0327813329	26.5499581887443	0.707452102661721	26.5558308598269	0.741930355386683	26.5818332019464	0.692433978205599
26.820221072265	98436.1001560759	26.5581479730934	0.71755146486505	26.564020644176	0.751296038191885	26.5906051976812	0.704213026989799
26.8284108566141	98310.2227292528	26.5663377574425	0.727529494540227	26.5722104285251	0.760550847471204	26.5993771934159	0.715819121578019
26.8366006409633	98187.3620261976	26.5745275417916	0.737368596682957	26.5804002128743	0.769691567867618	26.6081491891507	0.727255138778102
26.8447904253124	98077.3771452133	26.5827173261407	0.747060842226063	26.5885899972234	0.778710001765059	26.6169211848854	0.738497949335751
26.8529802096615	97969.1800470274	26.5909071104898	0.756606691289589	26.5967797815725	0.787598343231352	26.6256931806202	0.749480104303478
26.8611699940106	97861.5360539686	26.599096894839	0.766010184146408	26.6049695659216	0.796352120304973	26.634465176355	0.760290555441476
26.8693597783597	97755.0508089491	26.6072866791881	0.775274469159507	26.6131593502707	0.804971095232213	26.6432371720897	0.771114811239946
26.8775495627088	97660.2193108749	26.6154764635372	0.784399791732763	26.6213491346198	0.813451928069999	26.6520091678245	0.781802734139649
26.8857393470579	97577.8732018665	26.6236662478863	0.793384828803099	26.6295389189689	0.821787430125037	26.6607811635593	0.792215534785553
26.8939291314071	97494.4955753581	26.6318560322354	0.802227981092047	26.6377287033181	0.829977137522312	26.669553159294	0.802518835154327
26.9021189157562	97409.1430101289	26.6400458165845	0.810927401377193	26.6459184876672	0.838018192289899	26.6783251550288	0.812604527831733
26.9103087001053	97330.4281945125	26.6482356009336	0.819481057979869	26.6541082720163	0.845902452154644	26.6870971507635	0.822419829633135
26.9184984844544	97253.7798981858	26.6564253852828	0.827886745556614	26.6622980563654	0.85362410443959	26.6958691464983	0.832006241528712
26.9266882688035	97173.9714602418	26.6646151696319	0.836142091369752	26.6704878407145	0.861176637475676	26.7046411422331	0.841407653556424
26.9348780531526	97102.5802206888	26.672804953981	0.844244188297887	26.6786776250636	0.868560123200706	26.7134131379678	0.85058547523895
26.9430678375017	97035.737452791	26.6809947383301	0.852188792049402	26.6868674094127	0.875779619209283	26.7221851337026	0.859379819185519
26.9512576218509	96961.4927497004	26.6891845226792	0.859969668244573	26.6950571937619	0.882828944653827	26.7309571294373	0.867858738443
26.9594474062	96891.9447034504	26.6973743070283	0.867579543454698	26.703246978111	0.889697816669525	26.7397291251721	0.876174459976174
26.9676371905491	96808.2550791252	26.7055640913774	0.875011912731828	26.7114367624601	0.896384844094311	26.7485011209069	0.884396983731603
26.9758269748982	96730.3360500873	26.7137538757266	0.882261997763393	26.7196265468092	0.902885299557153	26.7572731166416	0.892402961415174
26.9840167592473	96685.3769991129	26.7219436600757	0.889326770972838	26.7278163311583	0.909191194680502	26.7660451123764	0.900029761354499
26.9922065435964	96632.1083881686	26.7301334444248	0.896204370630266	26.7360061155074	0.915302387569175	26.7748171081112	0.907344486943331
27.0003963279455	96578.8555114223	26.7383232287739	0.902893399763828	26.7441958998565	0.921218991509866	26.7835891038459	0.914571475819788
27.0085861122946	96511.2540502281	26.746513013123	0.909392656869855	26.7523856842057	0.926939501464324	26.7923610995807	0.921452082193611
27.0167758966438	96452.9079948104	26.7547027974721	0.915701163535776	26.7605754685548	0.932459531111042	26.8011330953154	0.928078064787349
27.0249656809929	96407.4304985891	26.7628925818212	0.921817853867908	26.7687652529039	0.9377710322413	26.8099050910502	0.934469645524163
27.033155465342	96361.8510532106	26.7710823661704	0.927739860068295	26.776955037253	0.942875085612165	26.818677086785	0.94045552487605
27.0413452496911	96314.1968523948	26.7792721505195	0.9334613823576	26.7851448216021	0.947771737660615	26.8274490825197	0.946292227606423
27.0495350340402	96272.5614472136	26.7874619348686	0.938971809946316	26.7933346059512	0.952452590409525	26.8362210782545	0.951849492534052
27.0577248183893	96240.6289232393	26.7956517192177	0.944257590130921	26.8015243903003	0.95691634473494	26.8449930739892	0.957027493001596
27.0659146027384	96211.2053206771	26.8038415035668	0.949306332039135	26.8097141746494	0.961164245330951	26.853765069724	0.961953250191186
27.0741043870876	96183.0842429318	26.8120312879159	0.954110073157623	26.8179039589986	0.965194346476551	26.8625370654588	0.966625941680196
27.0822941714367	96157.1813377409	26.820221072265	0.958667402554822	26.8260937433477	0.969004551155429	26.8713090611935	0.971037057646822
27.0904839557858	96134.4967230572	26.8284108566141	0.962981575795464	26.8342835276968	0.972590570619132	26.8800810569283	0.975044839740206
27.0986737401349	96102.2726413574	26.8366006409633	0.967057694870446	26.8424733120459	0.975956773834014	26.8888530526631	0.978674686325221
27.106863524484	96070.0709036692	26.8447904253124	0.97089902339223	26.850663096395	0.979113348221684	26.8976250483978	0.982149785956947
27.1150533088331	96040.4361137018	26.8529802096615	0.974506985115173	26.8588528807441	0.982051852014826	26.9063970441326	0.985350216855784
27.1232430931822	96011.6994946854	26.8611699940106	0.977881137870853	26.8670426650932	0.984760316632243	26.9151690398673	0.988143209091523
27.1314328775314	95981.8491258439	26.8693597783597	0.981020842062697	26.8752324494424	0.987240154064818	26.9239410356021	0.990752219845158
27.1396226618805	95951.7042731622	26.8775495627088	0.983926188848099	26.8834222337915	0.989497242018182	26.9327130313369	0.992951005725651
27.1478124462296	95927.4545013679	26.8857393470579	0.986597624969652	26.8916120181406	0.991535647933742	26.9414850270716	0.994744230590136
27.1560022305787	95910.5017607774	26.8939291314071	0.989034488547088	26.8998018024897	0.993351915218165	26.9502570228064	0.99635287309791
27.1641920149278	95892.2687068319	26.9021189157562	0.991234034006116	26.9079915868388	0.994944136775522	26.9590290185411	0.997613917986454
27.1723817992769	95871.4920848683	26.9103087001053	0.99319117784365	26.9161813711879	0.99631687266177	26.9678010142759	0.998781707488756
27.180571583626	95863.9544325244	26.9184984844544	0.994900268758182	26.924371155537	0.997472121442429	26.9765730100107	0.999646195350856
27.1887613679752	95873.5748948286	26.9266882688035	0.996357141875512	26.9325609398862	0.998408459878399	26.9853450057454	0.999866274992972
27.1969511523243	95879.7874595615	26.9348780531526	0.99756150916087	26.9407507242353	0.999126725953603	26.9941170014802	1
27.2051409366734	95881.2532566443	26.9430678375017	0.998517428404683	26.9489405085844	0.999629658104694	27.002888997215	0.999862084527357
27.2133307210225	95874.3513681386	26.9512576218509	0.99923194995429	26.9571302929335	0.999920936072562	27.0116609929497	0.999724169054713
27.2215205053716	95874.4511617781	26.9594474062	0.999713167672892	26.9653200772826	1	27.0204329886845	0.999067222981426
27.2297102897207	95870.5656085396	26.9676371905491	0.99996763380244	26.9735098616317	0.999861227617221	27.0292049844192	0.998106023862159
27.2379000740698	95858.6237300653	26.9758269748982	1	26.9816996459808	0.999508800146315	27.037976980154	0.996981158808799
27.246089858419	95857.4442437696	26.9840167592473	0.999813061490596	26.98988943033	0.998951889202818	27.0467489758888	0.995606045390715
27.2542796427681	95860.3696235635	26.9922065435964	0.999409050237935	26.9980792146791	0.998192132583356	27.0555209716235	0.993865573709221
27.2624694271172	95860.8599270778	27.0003963279455	0.998790563362864	27.0062689990282	0.997231573134178	27.0642929673583	0.991876803912609
27.2706592114663	95866.7231925314	27.0085861122946	0.99796132805314	27.0144587833773	0.996076403101913	27.0730649630931	0.989655036984308
27.2788489958154	95881.3772424776	27.0167758966438	0.996925802355238	27.0226485677264	0.994730485723477	27.0818369588278	0.98717467511139
27.2870387801645	95892.3766535282	27.0249656809929	0.995687588392449	27.0308383520755	0.993192435453268	27.0906089545626	0.984412091732881
27.2952285645136	95892.3546452619	27.033155465342	0.994249043218194	27.0390281364246	0.991462447312444	27.0993809502973	0.981510546885708
27.3034183488627	95892.8147912746	27.0413452496911	0.992611494534692	27.0472179207738	0.989545719021674	27.1081529460321	0.978345835939501
27.3116081332119	95902.6356413752	27.0495350340402	0.990776412717289	27.0554077051229	0.987446239173198	27.1169249417669	0.974898891904225
27.319797917561	95923.4353916283	27.0577248183893	0.988745844972845	27.063597489472	0.985166481694786	27.1256969375016	0.971219675945048
27.3279877019101	95948.870711614	27.0659146027384	0.98652151281556	27.0717872738211	0.982709132739939	27.1344689332364	0.967359761578814
27.3361774862592	95975.2110808709	27.0741043870876	0.984102852338446	27.0799770581702	0.980082605240165	27.1432409289711	0.963319072448874
27.3443672706083	96024.221545164	27.0822941714367	0.981485713358902	27.0881668425193	0.977293593678364	27.1520129247059	0.959007987082814
27.3525570549574	96066.3922480744	27.0904839557858	0.978663968971715	27.0963566268684	0.974339501334476	27.1607849204407	0.954487076070701
27.3607468393065	96100.7529059971	27.0986737401349	0.975632810881805	27.1045464112175	0.971223686587432	27.1695569161754	0.949929691152017
27.3689366236557	96141.214645753	27.106863524484	0.972392541136523	27.1127361955667	0.967950706259653	27.1783289119102	0.945117655763286
27.3771264080048	96181.0206600166	27.1150533088331	0.968949719213658	27.1209259799158	0.964517655686483	27.187100907645	0.939889099039908
27.3853161923539	96229.9441804832	27.1232430931822	0.965316320589776	27.1291157642649	0.960926148417973	27.1958729033797	0.934525513540168
27.393505976703	96296.0078741879	27.1314328775314	0.961507229128026	27.137305548614	0.957187292902836	27.2046448991145	0.929027199005056
27.4016957610521	96368.8477085673	27.1396226618805	0.957537276353733	27.1454953329631	0.953310563366034	27.2134168948492	0.9234331466473
27.4098855454012	96441.2193635311	27.1478124462296	0.953418623770067	27.1536851173122	0.949301296992789	27.222188890584	0.917592694669022
27.4180753297503	96516.4071245506	27.1560022305787	0.949158632507697	27.1618749016613	0.945162761023482	27.2309608863188	0.911626379460827
27.4262651140995	96587.5395429174	27.1641920149278	0.944759392324216	27.1700646860105	0.940895347783052	27.2397328820535	0.905600478078079
27.4344548984486	96644.4051991804	27.1723817992769	0.940218073131448	27.1782544703596	0.936502582850559	27.2485048777883	0.899279609495027
27.4426446827977	96701.5003464251	27.180571583626	0.935529406270665	27.1864442547087	0.931987994217588	27.257276873523	0.89282777105838
27.4508344671468	96773.7528473817	27.1887613679752	0.930689173625972	27.1946340390578	0.927359287796872	27.2660488692578	0.886301341891298
27.4590242514959	96870.759838445	27.1969511523243	0.925695999451537	27.2028238234069	0.922622405327057	27.2748208649926	0.879539580062984
27.467214035845	96956.6738190004	27.2051409366734	0.920553382004702	27.211013607756	0.917775611366003	27.2835928607273	0.872605798950229
27.4754038201941	97030.6502287619	27.2133307210225	0.915268947116454	27.2192033921051	0.912824070918964	27.2923648564621	0.865741688397348
27.4835936045433	97108.5440099515	27.2215205053716	0.90985243756614	27.2273931764543	0.907776961158206	27.3011368521969	0.858821290997497
27.4917833888924	97187.1934063405	27.2297102897207	0.904313360318494	27.2355829608034	0.902638288724287	27.3099088479316	0.851738883116298
27.4999731732415	97263.7795954339	27.2379000740698	0.898659979944644	27.2437727451525	0.897407103213239	27.3186808436664	0.844472557765277
27.5081629575906	97348.5389034195	27.246089858419	0.892898246519057	27.2519625295016	0.892083543231477	27.3274528394011	0.837105138529294
27.5163527419397	97440.9642291236	27.2542796427681	0.887032792707278	27.2601523138507	0.88667231534045	27.3362248351359	0.829681297651766
27.5245425262888	97538.0663853831	27.2624694271172	0.881067052573683	27.2683420981998	0.881179256739639	27.3449968308707	0.82200453066477
27.5327323106379	97644.7881423854	27.2706592114663	0.875004271952879	27.2765318825489	0.87560756961478	27.3537688266054	0.814353061244261
27.540922094987	97757.6527405835	27.2788489958154	0.868849299498161	27.2847216668981	0.869964634758839	27.3625408223402	0.806734172007051
27.5491118793362	97868.4752991317	27.2870387801645	0.862608330608306	27.2929114512472	0.864259050781191	27.3713128180749	0.798991287527101
27.5573016636853	97987.3584387703	27.2952285645136	0.8562888604224	27.3011012355963	0.858489954427883	27.3800848138097	0.791254452078657
27.5654914480344	98101.9612233842	27.3034183488627	0.84989845546672	27.3092910199454	0.852657145022852	27.3888568095445	0.783362381322422
27.5736812323835	98208.9790546421	27.3116081332119	0.843444105613894	27.3174808042945	0.846767615446125	27.3976288052792	0.775291790442959
27.5818710167326	98330.0436544809	27.319797917561	0.836930965977616	27.3256705886436	0.840828083433809	27.406400801014	0.767251592436061
27.5900608010817	98471.7138441968	27.3279877019101	0.830362992241052	27.3338603729927	0.834841615854358	27.4151727967488	0.759167082413724
27.5982505854308	98625.1968912931	27.3361774862592	0.823742361612281	27.3420501573418	0.828812018096046	27.4239447924835	0.751044450170232
27.60644036978	98766.3300872869	27.3443672706083	0.817069696615097	27.350239941691	0.822744351087595	27.4327167882183	0.743055026765164
27.6146301541291	98895.4083500326	27.3525570549574	0.810344642658285	27.3584297260401	0.816641845716515	27.441488783953	0.735054878030333
27.6228199384782	99021.1969808366	27.3607468393065	0.803567542592621	27.3666195103892	0.810504785577294	27.4502607796878	0.726897275365177
27.6310097228273	99136.6975971575	27.3689366236557	0.796741344309372	27.3748092947383	0.804335316070378	27.4590327754226	0.718499594365712
27.6391995071764	99254.6544156909	27.3771264080048	0.789872261833528	27.3829990790874	0.798137750029297	27.4678047711573	0.710174333857439
27.6473892915255	99392.4267925094	27.3853161923539	0.782968858064654	27.3911888634365	0.791915325490474	27.4765767668921	0.701946363569286
27.6555790758746	99549.1944631712	27.393505976703	0.776038841759027	27.3993786477856	0.785673901642509	27.4853487626269	0.693691430530543
27.6637688602238	99717.2755177078	27.4016957610521	0.76908657424401	27.4075684321348	0.779418968133856	27.4941207583616	0.68547071440379
27.6719586445729	99897.0903040632	27.4098855454012	0.762112110205255	27.4157582164839	0.773153115575137	27.5028927540964	0.677307612144165
27.680148428922	100089.177106779	27.4180753297503	0.755112965493373	27.423948000833	0.766875247837234	27.5116647498311	0.669066176692753
27.6883382132711	100290.613623646	27.4262651140995	0.748086462208458	27.4321377851821	0.760585823277386	27.5204367455659	0.660804999424709
27.6965279976202	100493.962792577	27.4344548984486	0.741031109055275	27.4403275695312	0.75428928501433	27.5292087413007	0.652517118236222
27.7047177819693	100679.660273924	27.4426446827977	0.733945773780545	27.4485173538803	0.747988072037493	27.5379807370354	0.644143214169822
27.7129075663184	100877.216193968	27.4508344671468	0.726830234893994	27.4567071382294	0.741688436208125	27.5467527327702	0.635887330020461
27.7210973506675	99716.5466514557	27.4590242514959	0.719686177769778	27.4648969225786	0.735398467089988	27.5555247285049	0.62762226800542
		27.467214035845	0.71251912855195	27.4730867069277	0.729117960491684	27.5642967242397	0.61946175941453
		27.4754038201941	0.705339016748284	27.4812764912768	0.722844659351519	27.5730687199745	0.611433873776525
		27.4835936045433	0.698157746883023	27.4894662756259	0.716582488203362	27.5818407157092	0.603348973518496
		27.4917833888924	0.690985425893405	27.497656059975	0.710334819204509	27.590612711444	0.595156977707888
		27.4999731732415	0.683827123013742	27.5058458443241	0.704101345955702	27.5993847071788	0.586909985974773
		27.5081629575906	0.676682318096518	27.5140356286732	0.697881405191057	27.6081567029135	0.578788022444347
		27.5163527419397	0.66954750643141	27.5222254130224	0.691679245578842	27.6169286986483	0.570774634207132
		27.5245425262888	0.662420978253778	27.5304151973715	0.68550357127979	27.625700694383	0.562805687440782
		27.5327323106379	0.655306771010626	27.5386049817206	0.679356743715916	27.6344726901178	0.554984253676585
		27.540922094987	0.648214524553381	27.5467947660697	0.673236909349859	27.6432446858526	0.547151006494704
		27.5491118793362	0.641155036372557	27.5549845504188	0.667143286578628	27.6520166815873	0.539248669030936
		27.5573016636853	0.634133985473493	27.5631743347679	0.661079757881754	27.6607886773221	0.531383770500825
		27.5654914480344	0.627148867992652	27.571364119117	0.655048381717923	27.6695606730568	0.523559982542561
		27.5736812323835	0.620190941669399	27.5795539034661	0.649045353497321	27.6783326687916	0.515761355362542
		27.5818710167326	0.613250938396768	27.5877436878153	0.643073462341582	27.6871046645264	0.507993236179311
		27.5900608010817	0.606323795074041	27.5959334721644	0.637138639232959	27.6958766602611	0.500287947588183
		27.5982505854308	0.599410072353422	27.6041232565135	0.631242604291412	27.7046486559959	0.492762508211757
		27.60644036978	0.592513384075212	27.6123130408626	0.625388485491581	27.7134206517307	0.48524264284776
		27.6146301541291	0.585637735490209	27.6205028252117	0.619579290840866	27.7221926474654	0.477639331785098
		27.6228199384782	0.578786846360438	27.6286926095608	0.613811392326423	27.7309646432002	0.47016696046638
		27.6310097228273	0.571965431350162	27.6368823939099	0.608082514593013	27.7397366389349	0.462695320582176
		27.6391995071764	0.565180539032696	27.6450721782591	0.602398072325235	27.7485086346697	0.455340527190648
		27.6473892915255	0.558441163098636	27.6532619626082	0.596763035734263	27.7572806304045	0.448151274251989
		27.6555790758746	0.551755718088248	27.6614517469573	0.591176219282201	27.7660526261392	0.440908904864516
		27.6637688602238	0.54512892350686	27.6696415313064	0.585638313385299	27.774824621874	0.43376462592677
		27.6719586445729	0.538560177059375	27.6778313156555	0.580152752714222	27.7835966176087	0.426705296202505
		27.680148428922	0.532044742366542	27.6860211000046	0.574717736786252	27.7923686133435	0.419600897347913
		27.6883382132711	0.525576783559884	27.6942108843537	0.569329663386218	27.8011406090783	0.412524209687117
		27.6965279976202	0.519152124080508	27.7024006687029	0.56398982363608	27.809912604813	0.405564541619696
		27.7047177819693	0.512768744574369	27.710590453052	0.558703424999831	27.8186846005478	0.398670678292915
		27.7129075663184	0.506426004221775	27.7187802374011	0.55347338525327	27.8274565962826	0.391901263761248
		27.7210973506675	0.500123440816017	27.7269700217502	0.548299442313118	27.8362285920173	0.385349891569466
		27.7292871350167	0.493861086841348	27.7351598060993	0.543182003613467	27.8450005877521	0.378873260854679
		27.7374769193658	0.487640682993296	27.7433495904484	0.538122821486086	27.8537725834868	0.372274698974293
		27.7456667037149	0.481466108630612	27.7515393747975	0.53312372956151	27.8625445792216	0.365587257816616
		27.753856488064	0.4753422727283	27.7597291591467	0.528182972836946	27.8713165749564	0.359035279592013
		27.7620462724131	0.469273180538088	27.7679189434958	0.523298277727027	27.8800885706911	0.352619279248334
		27.7702360567622	0.463260530646727	27.7761087278449	0.518471488631555	27.8888605664259	0.346362803542937
		27.7784258411113	0.457303926314445	27.784298512194	0.513704429957447	27.8976325621607	0.340178854281558
		27.7866156254605	0.451402386417314	27.7924882965431	0.509000539883005	27.9064045578954	0.334057341298539
		27.7948054098096	0.445556073410029	27.8006780808922	0.504359642029426	27.9151765536302	0.327930070184396
		27.8029951941587	0.43976772830491	27.8088678652413	0.499777890777459	27.9239485493649	0.32176831592482
		27.8111849785078	0.434042209620828	27.8170576495904	0.495253707006722	27.9327205450997	0.315772204990357
		27.8193747628569	0.428384204312188	27.8252474339396	0.490785302499337	27.9414925408345	0.309765083049046
		27.827564547206	0.422795468404309	27.8334372182887	0.486374739604025	27.9502645365692	0.303904518524182
		27.8357543315551	0.417273440972977	27.8416270026378	0.482025385569408	27.959036532304	0.298228732608718
		27.8439441159043	0.411812419520159	27.8498167869869	0.477737437576978	27.9678085280387	0.292538750593573
		27.8521339002534	0.406406696930361	27.858006571336	0.473508912676765	27.9765805237735	0.286995078595763
		27.8603236846025	0.401053461500442	27.8661963556851	0.46933967834415
		27.8685134689516	0.39575314121748	27.8743861400342	0.465233361477492
		27.8767032533007	0.390506915334924	27.8825759243834	0.461191850799885
		27.8848930376498	0.385314104039631	27.8907657087325	0.457213828202246
		27.8930828219989	0.380171516844236	27.8989554930816	0.453296704885918
		27.9012726063481	0.375074864336372	27.9071452774307	0.449438082335575
		27.9094623906972	0.370021413810448	27.9153350617798	0.44564256147336
		27.9176521750463	0.365012152909015	27.9235248461289	0.441915213099912
		27.9258419593954	0.360051380854289	27.931714630478	0.438249733032668
		27.9340317437445	0.355145485246231	27.9399044148272	0.434644414080852
		27.9422215280936	0.350300827757576	27.9480941991763	0.431104123846113
		27.9504113124427	0.345522312014259	27.9562839835254	0.427625571499564
		27.9586010967918	0.340811854158808	27.9644737678745	0.424206050923153
		27.966790881141	0.336167910949047	27.9726635522236	0.420847420063951
		27.9749806654901	0.331585893099831	27.9808533365727	0.417550847550904
		27.9831704498392	0.327059416729523
