# Supplementary material for: Structural basis for higher-order DNA binding by a bacterial transcriptional regulator
Source: PLoS Genet. 2025 Jun 27;21(6):e1011749. doi: 10.1371/journal.pgen.1011749 (PMC12204516; doi:10.1371/journal.pgen.1011749)
Supplement: S1 Appendix — (ZIP) [file pgen.1011749.s012.zip › Raw data files/Figure S3/FigureS3D_SEC_MALS_Xre_RES_B4_2_1_2__chromatogram.csv]

time (min)	LS 1	time (min)	LS 2	time (min)	LS 3	time (min)	LS 4	time (min)	LS 5	time (min)	LS 6	time (min)	LS 7	time (min)	LS 8	time (min)	UV	time (min)	dRI	time (min)	FM	time (min)	Auto-inject Signal	time (min)	aRI
-0.0818538479071199	0.0803520544204242	-0.0818538479071199	0.0254155941718533	-0.0818538479071199	0.0350960655584039	-0.0818538479071199	0.0235897890642612	-0.0818538479071199	0.0208758769376925	-0.0818538479071199	0.0217921760187241	-0.0818538479071199	0.0320650680785659	-0.0818538479071199	0.0143603995694154	0.00591666666666667	0.0535374852298673	-0.330649712302475	5.98993236173087E-8	-0.0818538479071199	1.00609611066891	-0.0877705145737866	1	-0.330649712302475	0.90695366500489
-0.0736640635580061	0.0731594093376586	-0.0736640635580061	0.0193065815994883	-0.0736640635580061	0.0313037187352798	-0.0736640635580061	0.0229130949896819	-0.0736640635580061	0.020913260420785	-0.0736640635580061	0.0217705674161132	-0.0736640635580061	0.0319123166043118	-0.0736640635580061	0.0142286055574242	0.0141064510157805	0.0535432455322902	-0.321877716567714	-5.27942036520158E-9	-0.0736640635580061	1.00610141171688			-0.321877716567714	0.906953819224747
-0.0654742792088923	0.0682350869890589	-0.0654742792088923	0.0165530791437347	-0.0654742792088923	0.032505262835965	-0.0654742792088923	0.0228228524103838	-0.0654742792088923	0.0208726947889474	-0.0654742792088923	0.0216430686034366	-0.0654742792088923	0.0318496544657358	-0.0654742792088923	0.0142209593947313	0.0222962353648943	0.0535405663716841	-0.313105720832952	-7.53566541795408E-9	-0.0654742792088923	1.00611895847595			-0.313105720832952	0.906953976490249
-0.0572844948597785	0.070707882801961	-0.0572844948597785	0.015204496821386	-0.0572844948597785	0.0312890481141993	-0.0572844948597785	0.0226709011835769	-0.0572844948597785	0.0207165395708853	-0.0572844948597785	0.0216174963091717	-0.0572844948597785	0.0318714922168088	-0.0572844948597785	0.0142493011504659	0.0304860197140081	0.0535327158473177	-0.30433372509819	-6.46186106108305E-9	-0.0572844948597785	1.00612295733095			-0.30433372509819	0.906954089949376
-0.0490947105106647	0.081991730726102	-0.0490947105106647	0.0164132385099058	-0.0490947105106647	0.0306341515497473	-0.0490947105106647	0.0228628690781867	-0.0490947105106647	0.0207679664790579	-0.0490947105106647	0.0216885064381578	-0.0490947105106647	0.0319789880879311	-0.0490947105106647	0.0142958645413039	0.0386758040631218	0.053531224950278	-0.295561729363429	-3.80363833110694E-9	-0.0490947105106647	1.00611762920735			-0.295561729363429	0.906954161292416
-0.0409049261615509	0.0670546803668503	-0.0409049261615509	0.0188634595777458	-0.0409049261615509	0.0318443517103733	-0.0409049261615509	0.0234313472281624	-0.0409049261615509	0.0210286077410292	-0.0409049261615509	0.0218042420131063	-0.0409049261615509	0.0320205986900038	-0.0409049261615509	0.0142847700605446	0.0468655884122356	0.053530232668572	-0.286789733628667	-1.85170672222727E-9	-0.040904926161551	1.00611180678604			-0.286789733628667	0.90695419364196
-0.0327151418124371	0.056178973608363	-0.0327151418124371	0.0173996594747607	-0.0327151418124371	0.0318262820358334	-0.0327151418124371	0.0238641620345386	-0.0327151418124371	0.021472574137519	-0.0327151418124371	0.0221024929755322	-0.0327151418124371	0.0321830277958345	-0.0327151418124371	0.0143395963756249	0.0550553727613494	0.0535349070917728	-0.278017737893905	-2.95410515872874E-11	-0.0327151418124372	1.00609678946572			-0.278017737893905	0.906954183789279
-0.0245253574633233	0.0568832094696719	-0.0245253574633233	0.0150376751596498	-0.0245253574633233	0.0310056568351189	-0.0245253574633233	0.0231798257080331	-0.0245253574633233	0.0211619081792554	-0.0245253574633233	0.0219521734423844	-0.0245253574633233	0.0321520490663418	-0.0245253574633233	0.0143649653810074	0.0632451571104632	0.0535425476609088	-0.269245742159144	2.72915230088734E-9	-0.0245253574633234	1.00608411877457			-0.269245742159144	0.906954114560975
-0.0163355731142095	0.0611260008466706	-0.0163355731142095	0.0142925398961345	-0.0163355731142095	0.0300337746152364	-0.0163355731142095	0.0224340530257003	-0.0163355731142095	0.0207420732979428	-0.0163355731142095	0.0217064680655735	-0.0163355731142095	0.0319445394847992	-0.0163355731142095	0.0142423370833525	0.071434941459577	0.053541459893358	-0.260473746424382	5.66524203973354E-9	-0.0163355731142096	1.00608587480479			-0.260473746424382	0.906953973884706
-0.00814578876509575	0.0724495339768637	-0.00814578876509575	0.0163298060432661	-0.00814578876509575	0.0298809402535018	-0.00814578876509575	0.0223293654596118	-0.00814578876509575	0.020642316352948	-0.00814578876509575	0.0216448294964529	-0.00814578876509575	0.0318579299203293	-0.00814578876509575	0.0142083804028873	0.0796247258086908	0.0535444431859119	-0.25170175068962	9.14763783309396E-9	-0.00814578876509577	1.00607919231441			-0.25170175068962	0.906953718593934
4.39955840180473E-5	0.0808527604520189	4.39955840180473E-5	0.0202564448100851	4.39955840180473E-5	0.0299700430794377	4.39955840180473E-5	0.0223216106479482	4.39955840180473E-5	0.0207260045564016	4.39955840180473E-5	0.0217256574820529	4.39955840180473E-5	0.0318291575307622	4.39955840180473E-5	0.0142465870051903	0.0878145101578046	0.0535478169437123	-0.242929754954858	1.28906159496907E-8	4.39955840180334E-5	1.00605653085267			-0.242929754954858	0.906953412058138
0.00823377993313184	0.0574573582803125	0.00823377993313184	0.0145626970146262	0.00823377993313184	0.0282270211340962	0.00823377993313184	0.0221868626520862	0.00823377993313184	0.0206995619419493	0.00823377993313184	0.0216433782010706	0.00823377993313184	0.0317267397875917	0.00823377993313184	0.0141398953962031	0.0960042945069184	0.0535408613228004	-0.234157759220097	1.62020864292205E-8	0.00823377993313182	1.00603526470697			-0.234157759220097	0.90695309762238
0.0164235642822456	0.0551645515551705	0.0164235642822456	0.0132357056634651	0.0164235642822456	0.0284200470001694	0.0164235642822456	0.0222099170227201	0.0164235642822456	0.0206213946197001	0.0164235642822456	0.0215833459715986	0.0164235642822456	0.0317324974649156	0.0164235642822456	0.0141224950030455	0.104194078856032	0.0535372891086589	-0.225385763485335	2.0225410861323E-8	0.0164235642822456	1.00603048244034			-0.225385763485335	0.906952755405178
0.0246133486313594	0.0685856602736283	0.0246133486313594	0.0167295669838568	0.0246133486313594	0.0305403298029836	0.0246133486313594	0.0224976227575617	0.0246133486313594	0.0206932972727056	0.0246133486313594	0.0216167467323971	0.0246133486313594	0.0317444279473373	0.0246133486313594	0.0141498777054039	0.112383863205146	0.0535394723266518	-0.216613767750573	2.41533461281015E-8	0.0246133486313594	1.00601897087468			-0.216613767750573	0.906952388741991
0.0328031329804732	0.0670764864623697	0.0328031329804732	0.0182375005730878	0.0328031329804732	0.0301985983358001	0.0328031329804732	0.0225063420292169	0.0328031329804732	0.0207161971643382	0.0328031329804732	0.0216243136204598	0.0328031329804732	0.0317307863460234	0.0328031329804732	0.0141642195452878	0.12057364755426	0.0535403643217268	-0.207841772015812	2.7778316815243E-8	0.0328031329804732	1.00601283364119			-0.207841772015812	0.906951997809459
0.040992917329587	0.0808837905160088	0.040992917329587	0.0201203265666321	0.040992917329587	0.0310844977600177	0.040992917329587	0.0228713117965478	0.040992917329587	0.0208063036847318	0.040992917329587	0.0217341469439436	0.040992917329587	0.0319424923100056	0.040992917329587	0.0142798273736485	0.128763431903374	0.0535378836174619	-0.19906977628105	3.18472028322235E-8	0.040992917329587	1.00601656122163			-0.19906977628105	0.906951596228907
0.0491827016787008	0.113649879919926	0.0491827016787008	0.0201870450635942	0.0491827016787008	0.0329999282581859	0.0491827016787008	0.0241758153021639	0.0491827016787008	0.0214299479155542	0.0491827016787008	0.0222331630995841	0.0491827016787008	0.0326840637682559	0.0491827016787008	0.0145842570734978	0.136953216252487	0.0535375854799105	-0.190297780546288	3.62467534482297E-8	0.0491827016787008	1.00601377103145			-0.190297780546288	0.906951163672827
0.0573724860278146	0.101348284026358	0.0573724860278146	0.0212048617823667	0.0573724860278146	0.0361646194349206	0.0573724860278146	0.0249349692093988	0.0573724860278146	0.021918997909229	0.0573724860278146	0.0225401926451344	0.0573724860278146	0.032974830308831	0.0573724860278146	0.0146414735847874	0.145143000601601	0.0535398755330068	-0.181525784811527	4.07607083357301E-8	0.0573724860278146	1.00601447851618			-0.181525784811527	0.906950732234415
0.0655622703769284	0.0702949267441609	0.0655622703769284	0.0216734894006819	0.0655622703769284	0.0387921641101228	0.0655622703769284	0.0246475277662106	0.0655622703769284	0.0220455560710583	0.0655622703769284	0.0225917978864763	0.0655622703769284	0.0328437265622031	0.0655622703769284	0.0145965278012842	0.153332784950715	0.0535448369415366	-0.172753789076765	4.53097890990839E-8	0.0655622703769284	1.00600744232986			-0.172753789076765	0.906950281669897
0.0737520547260422	0.0532768716879421	0.0737520547260422	0.0144735702638793	0.0737520547260422	0.0308454073914024	0.0737520547260422	0.0232843133120601	0.0737520547260422	0.0214734070589082	0.0737520547260422	0.0221348297521943	0.0737520547260422	0.032309566846543	0.0737520547260422	0.0143468255111046	0.161522569299829	0.0535449341226043	-0.163981793342003	5.02008997692939E-8	0.0737520547260422	1.00600180882416			-0.163981793342003	0.906949807506028
0.081941839075156	0.0584467019596868	0.081941839075156	0.0140193006732191	0.081941839075156	0.0292583893701625	0.081941839075156	0.0223064768007928	0.081941839075156	0.020680754166536	0.081941839075156	0.0216888083568196	0.081941839075156	0.0319504853219494	0.081941839075156	0.0142311090476553	0.169712353648943	0.0535414611366334	-0.155209797607242	5.46412064582749E-8	0.081941839075156	1.00600387489046			-0.155209797607242	0.906949345523288
0.0901316234242698	0.0949155279724329	0.0901316234242698	0.0202626702736131	0.0901316234242698	0.0312938443310081	0.0901316234242698	0.0222950347787558	0.0901316234242698	0.0207103837097273	0.0901316234242698	0.0217691688136746	0.0901316234242698	0.0319806858928253	0.0901316234242698	0.0142484527461169	0.177902137998056	0.0535407633768061	-0.14643780187248	5.9571645595278E-8	0.0901316234242698	1.00599194896361			-0.14643780187248	0.906948844687404
0.0983214077733836	0.108104116131193	0.0983214077733836	0.0231843462457585	0.0983214077733836	0.0339169908393151	0.0983214077733836	0.0228256534635518	0.0983214077733836	0.0211799179986128	0.0983214077733836	0.0219736916217785	0.0983214077733836	0.032091032710105	0.0983214077733836	0.0143360427822562	0.18609192234717	0.0535389771740769	-0.137665806137718	6.46447057529039E-8	0.0983214077733836	1.00596530795564			-0.137665806137718	0.906948338086799
0.106511192122497	0.0619192924430251	0.106511192122497	0.0155935143741173	0.106511192122497	0.0292447648588683	0.106511192122497	0.0221747466502546	0.106511192122497	0.0207643671509489	0.106511192122497	0.0217185422712894	0.106511192122497	0.0319312727814995	0.106511192122497	0.014248113426076	0.194281706696284	0.0535405648248065	-0.128893810402956	6.92143742915803E-8	0.106511192122497	1.00593645489644			-0.128893810402956	0.906947820626459
0.114700976471611	0.0604799025778239	0.114700976471611	0.0155505184853173	0.114700976471611	0.0287374837569601	0.114700976471611	0.0219841728609468	0.114700976471611	0.0206083971939601	0.114700976471611	0.0216650508979958	0.114700976471611	0.0319346646381819	0.114700976471611	0.0142562171751888	0.202471491045398	0.0535399685024026	-0.120121814668195	7.43009716816154E-8	0.114700976471611	1.00590668773492			-0.120121814668195	0.906947298596339
0.122890760820725	0.063745108686249	0.122890760820725	0.0160276765798381	0.122890760820725	0.0300605734263766	0.122890760820725	0.0223433037863681	0.122890760820725	0.0206940902275617	0.122890760820725	0.0217524486640626	0.122890760820725	0.0321754978028345	0.122890760820725	0.0143275604731747	0.210661275394512	0.0535390754488672	-0.111349818933433	7.96808757821648E-8	0.122890760820725	1.00588722581945			-0.111349818933433	0.90694675907916
0.131080545169839	0.0875048899841991	0.131080545169839	0.0195179452437326	0.131080545169839	0.033611420452725	0.131080545169839	0.0234898987590087	0.131080545169839	0.021272740389014	0.131080545169839	0.0222285626300046	0.131080545169839	0.0326451898050553	0.131080545169839	0.0145155234341931	0.218851059743625	0.0535430494405289	-0.102577823198671	8.50922538758096E-8	0.131080545169839	1.00588788152801			-0.102577823198671	0.906946212222396
0.139270329518953	0.141630600174295	0.139270329518953	0.029595693197134	0.139270329518953	0.038427440814693	0.139270329518953	0.023050669069912	0.139270329518953	0.0211399962685715	0.139270329518953	0.0222348196957103	0.139270329518953	0.0327440949166169	0.139270329518953	0.0145693832990875	0.227040844092739	0.0535469257576046	-0.0938058274639097	9.05936928197958E-8	0.139270329518953	1.00591158732945			-0.0938058274639097	0.906945653936729
0.147460113868066	0.110286185009492	0.147460113868066	0.0224945215255981	0.147460113868066	0.0339122025218345	0.147460113868066	0.0228822844289488	0.147460113868066	0.0209816688855735	0.147460113868066	0.022000769134613	0.147460113868066	0.0324078837100547	0.147460113868066	0.0144663957850855	0.235230628441853	0.0535492080055284	-0.085033831729148	9.5934606471838E-8	0.147460113868066	1.00594151695154			-0.085033831729148	0.906945078898926
0.15564989821718	0.0765412745261391	0.15564989821718	0.0187901302844266	0.15564989821718	0.0303367620429509	0.15564989821718	0.0228840974404345	0.15564989821718	0.0210147460816211	0.15564989821718	0.0218471422835004	0.15564989821718	0.0321864261726378	0.15564989821718	0.0143269559292946	0.243420412790967	0.053549408597899	-0.0762618359943863	1.01806062971871E-7	0.15564989821718	1.00594733067365			-0.0762618359943863	0.906944490993787
0.163839682566294	0.08025310651157	0.163839682566294	0.0195887750491521	0.163839682566294	0.0314953827422012	0.163839682566294	0.0225888294580733	0.163839682566294	0.0208652095123086	0.163839682566294	0.0218210251050105	0.163839682566294	0.0322297597668003	0.163839682566294	0.0143254071713879	0.251610197140081	0.0535518893021639	-0.0674898402596246	1.08007658247124E-7	0.163839682566294	1.00593776595269			-0.0674898402596246	0.906943886605929
0.172029466915408	0.103442344422727	0.172029466915408	0.0234668542152116	0.172029466915408	0.0356284622267722	0.172029466915408	0.023133518006834	0.172029466915408	0.0208735781614128	0.172029466915408	0.0219232422918335	0.172029466915408	0.0326635577097348	0.172029466915408	0.0144638062708724	0.259799981489194	0.0535552692202651	-0.0587178445248629	1.13404023967921E-7	0.172029466915408	1.00592021081076			-0.0587178445248629	0.906943279805919
0.180219251264522	0.144568137434639	0.180219251264522	0.0322786412680286	0.180219251264522	0.0480281763336897	0.180219251264522	0.0260933187169276	0.180219251264522	0.0211656928069093	0.180219251264522	0.0225890025591354	0.180219251264522	0.0339660024125665	0.180219251264522	0.0150321739898839	0.267989765838308	0.0535551736169288	-0.0499458487901012	1.18491856508696E-7	0.180219251264522	1.00590028974536			-0.0499458487901012	0.906942674134148
0.188409035613635	0.159419224096485	0.188409035613635	0.035336182779526	0.188409035613635	0.0459742628821701	0.188409035613635	0.026066776916528	0.188409035613635	0.0222434911326602	0.188409035613635	0.0231874662106909	0.188409035613635	0.0342858332577703	0.188409035613635	0.0152677254018697	0.276179550187422	0.0535599365691175	-0.0411738530553395	1.23074474329858E-7	0.188409035613635	1.00588075551652			-0.0411738530553395	0.906942086772039
0.196598819962749	0.108243290239997	0.196598819962749	0.0234881845361971	0.196598819962749	0.0399624804093261	0.196598819962749	0.0259407226869909	0.196598819962749	0.0225287744343622	0.196598819962749	0.0226090531431176	0.196598819962749	0.0332809835224554	0.196598819962749	0.0146916276440154	0.284369334536536	0.0535679875076025	-0.0324018573205778	1.27844281741047E-7	0.196598819962749	1.00586327996402			-0.0324018573205778	0.906941497225288
0.204788604311863	0.0939138040839234	0.204788604311863	0.0246696917169131	0.204788604311863	0.0419303663098799	0.204788604311863	0.0276770216915232	0.204788604311863	0.0225860844766714	0.204788604311863	0.0225036166116109	0.204788604311863	0.03289764112735	0.204788604311863	0.0144827018791393	0.292559118885649	0.053571762866006	-0.0236298615858161	1.32110558863188E-7	0.204788604311863	1.00586852001349			-0.0236298615858161	0.906940945844852
0.212978388660977	0.115474612614473	0.212978388660977	0.030110309954475	0.212978388660977	0.0442219377850249	0.212978388660977	0.0269820760563613	0.212978388660977	0.0222323912586331	0.212978388660977	0.0226470656967753	0.212978388660977	0.0330541555751343	0.212978388660977	0.0146005537955101	0.300748903234763	0.0535728543758825	-0.0148578658510545	1.36618533939003E-7	0.212978388660977	1.00587941414282			-0.0148578658510545	0.90694038303598
0.221168173010091	0.132770256484547	0.221168173010091	0.0308422873907591	0.221168173010091	0.0424576388590804	0.221168173010091	0.0262435275689155	0.221168173010091	0.0218883583553108	0.221168173010091	0.0225860491875016	0.221168173010091	0.0332427514045539	0.221168173010091	0.0148542455864972	0.308938687583877	0.0535827965929853	-0.00608587011629275	1.41201883075284E-7	0.22116817301009	1.0058972005423			-0.00608587011629275	0.906939873263942
0.229357957359204	0.0878650915199159	0.229357957359204	0.0189185299949468	0.229357957359204	0.033582291041611	0.229357957359204	0.0236217656988128	0.229357957359204	0.0209949695673773	0.229357957359204	0.0219218611975607	0.229357957359204	0.0324078329147423	0.229357957359204	0.0145130579611365	0.317128471932991	0.0535933147790686	0.00268612561846893	1.44841408332476E-7	0.229357957359204	1.00591706702215			0.00268612561846893	0.906939385614889
0.237547741708318	0.165217006715651	0.237547741708318	0.0343026474289115	0.237547741708318	0.0356035793728685	0.237547741708318	0.0230850791318787	0.237547741708318	0.0215897163404195	0.237547741708318	0.0223335699988158	0.237547741708318	0.0329321935305414	0.237547741708318	0.0146895813734116	0.325318256282105	0.0536020660394052	0.0114581213532306	1.49265867656925E-7	0.237547741708318	1.00592650859156			0.0114581213532306	0.906938900972703
0.245737526057432	0.236425670049764	0.245737526057432	0.0601626360772898	0.245737526057432	0.0651408352913805	0.245737526057432	0.0286868876631696	0.245737526057432	0.0262155509511064	0.245737526057432	0.0246226972047962	0.245737526057432	0.0353098797832591	0.245737526057432	0.0158314975525949	0.333508040631218	0.0536125959817435	0.0202301170879923	1.54298240023364E-7	0.245737526057432	1.0059522310573			0.0202301170879923	0.906938414787101
0.253927310406546	0.0989552330955014	0.253927310406546	0.0294235886758258	0.253927310406546	0.0550022373438998	0.253927310406546	0.0288500205294484	0.253927310406546	0.0243536327736501	0.253927310406546	0.0236149375346526	0.253927310406546	0.0341902887764469	0.253927310406546	0.0150421729739901	0.341697824980332	0.0536132905789376	0.029002112822754	1.58710458838331E-7	0.253927310406546	1.00599566934165			0.029002112822754	0.90693793619397
0.26211709475566	0.0701317594233543	0.26211709475566	0.0176715448974713	0.26211709475566	0.0313775099997349	0.26211709475566	0.0228365397753887	0.26211709475566	0.020994693442851	0.26211709475566	0.0219781622255524	0.26211709475566	0.0322950430470684	0.26211709475566	0.0143531654445981	0.349887609329446	0.0536193555839142	0.0377741085575157	1.62602388339238E-7	0.262117094755659	1.0060346798474			0.0377741085575157	0.906937477504147
0.270306879104773	0.0672574671382715	0.270306879104773	0.0161404110336971	0.270306879104773	0.0306898364833266	0.270306879104773	0.0230280722960342	0.270306879104773	0.0211938618861159	0.270306879104773	0.0221615059833589	0.270306879104773	0.0324454289060913	0.270306879104773	0.0144334666076553	0.35807739367856	0.0536276907502443	0.0465461042922774	1.66752866917717E-7	0.270306879104773	1.00604571087414			0.0465461042922774	0.906937003002736
0.278496663453887	0.0625046764492628	0.278496663453887	0.0165952859467017	0.278496663453887	0.0313100467484464	0.278496663453887	0.0236786676853942	0.278496663453887	0.0217151986821878	0.278496663453887	0.0224081201464744	0.278496663453887	0.0326040031028069	0.278496663453887	0.0144758397152127	0.366267178027673	0.053636639550576	0.0553181000270391	1.70956753984304E-7	0.278496663453887	1.00603366774462			0.0553181000270391	0.906936550681576
0.286686447803001	0.0623782733498256	0.286686447803001	0.0168757517768685	0.286686447803001	0.0312204886203178	0.286686447803001	0.0234503871348332	0.286686447803001	0.0211557635878736	0.286686447803001	0.0218608641514818	0.286686447803001	0.0320995791766083	0.286686447803001	0.0142667876614015	0.374456962376787	0.0536539374342399	0.0640900957618007	1.74692501267555E-7	0.286686447803001	1.00601786782041			0.0640900957618007	0.906936099175441
0.294876232152115	0.0574320741034331	0.294876232152115	0.0150580110649226	0.294876232152115	0.0300695661434604	0.294876232152115	0.0227201767830852	0.294876232152115	0.0207994422064236	0.294876232152115	0.0217229176100942	0.294876232152115	0.0319976714320788	0.294876232152115	0.0142152309107149	0.382646746725901	0.0536677301499528	0.0728620914965625	1.7824220817324E-7	0.294876232152115	1.00599609462351			0.0728620914965625	0.906935649858674
0.303066016501228	0.0566948861407537	0.303066016501228	0.0140515390470155	0.303066016501228	0.0290029458920992	0.303066016501228	0.0223060526808025	0.303066016501228	0.0206449749752871	0.303066016501228	0.0216818876659129	0.303066016501228	0.0320397845574708	0.303066016501228	0.0142244280569352	0.390836531075015	0.0536812537050285	0.0816340872313241	1.82469166418988E-7	0.303066016501228	1.00596199825375			0.0816340872313241	0.90693520461277
0.311255800850342	0.132364791876554	0.311255800850342	0.0238484462562969	0.311255800850342	0.0346270596248659	0.311255800850342	0.0237197024649894	0.311255800850342	0.0211580954822454	0.311255800850342	0.0222241121403774	0.311255800850342	0.0327466239108214	0.311255800850342	0.0144942764529145	0.399026315424128	0.0536971619247479	0.0904060829660858	1.87869047963187E-7	0.311255800850342	1.00592946470858			0.0904060829660858	0.906934742269504
0.319445585199456	0.137622778271359	0.319445585199456	0.0333931052869397	0.319445585199456	0.04162667097072	0.319445585199456	0.0260111125071516	0.319445585199456	0.0226139753480053	0.319445585199456	0.0229424959714509	0.319445585199456	0.0331054686055324	0.319445585199456	0.0145772040898167	0.407216099773242	0.0537125422911905	0.0991780787008476	1.93647334428788E-7	0.319445585199456	1.00591951709213			0.0991780787008476	0.906934254369845
0.32763536954857	0.0828005084878964	0.32763536954857	0.0227819153922415	0.32763536954857	0.038701972031746	0.32763536954857	0.0251658373797885	0.32763536954857	0.0220277061243732	0.32763536954857	0.0223945044185565	0.32763536954857	0.0326077866000487	0.32763536954857	0.0144525710078589	0.415405884122356	0.0537288440613574	0.107950074435609	2.00395727107055E-7	0.32763536954857	1.00592440096545			0.107950074435609	0.906933704689212
0.335825153897683	0.0637732772093487	0.335825153897683	0.0152188016561907	0.335825153897683	0.0303624655779818	0.335825153897683	0.022527215558307	0.335825153897683	0.0208156656563318	0.335825153897683	0.0217670331100797	0.335825153897683	0.0320335144258338	0.335825153897683	0.0143320177431893	0.42359566847147	0.0537385684220759	0.116722070170371	2.07176998317091E-7	0.335825153897684	1.00591737908706			0.116722070170371	0.906933132883166
0.344014938246797	0.0808670585426102	0.344014938246797	0.0168574267140988	0.344014938246797	0.0308330348358746	0.344014938246797	0.0227456646415294	0.344014938246797	0.0209975542791493	0.344014938246797	0.0218958182741088	0.344014938246797	0.0320846011438851	0.344014938246797	0.0143304551654482	0.431785452820584	0.0537545735770152	0.125494065905133	2.14430852369156E-7	0.344014938246797	1.00590421676862			0.125494065905133	0.906932488053695
0.352204722595911	0.11781460028427	0.352204722595911	0.0250231317864123	0.352204722595911	0.0380963375998782	0.352204722595911	0.0248517859618151	0.352204722595911	0.0219909697432168	0.352204722595911	0.0227208930190432	0.352204722595911	0.0327730337537506	0.352204722595911	0.0145106616720579	0.439975237169697	0.0537713638605082	0.134266061639894	2.21797632270537E-7	0.352204722595911	1.00589851618947			0.134266061639894	0.906931803859718
0.360394506945025	0.124822240882455	0.360394506945025	0.0352184319787882	0.360394506945025	0.0538214231869844	0.360394506945025	0.0289158136549555	0.360394506945025	0.0228983332799786	0.360394506945025	0.0226585359147895	0.360394506945025	0.0328574013857567	0.360394506945025	0.0145159997966037	0.448165021518811	0.0537753329873321	0.143038057374656	2.28248621467764E-7	0.360394506945025	1.00588249291623			0.143038057374656	0.906931066003588
0.368584291294139	0.085759106090938	0.368584291294139	0.0223449570942487	0.368584291294139	0.0396277144883633	0.368584291294139	0.0262618485674727	0.368584291294139	0.0220339621263113	0.368584291294139	0.0221878314756144	0.368584291294139	0.0324751715167823	0.368584291294139	0.014394550811272	0.456354805867925	0.0537836852290295	0.151810053109418	2.34915119363524E-7	0.368584291294139	1.00586115996837			0.151810053109418	0.90693030211639
0.376774075643252	0.081411976241084	0.376774075643252	0.0202063272751025	0.376774075643252	0.0335081033045164	0.376774075643252	0.0235027126908885	0.376774075643252	0.0213517581098274	0.376774075643252	0.0221210807524898	0.376774075643252	0.032425737349728	0.376774075643252	0.0144070893837241	0.464544590217039	0.0537937072742598	0.160582048844179	2.41327427969473E-7	0.376774075643253	1.0058383024086			0.160582048844179	0.906929531105666
0.384963859992366	0.0720747753301359	0.384963859992366	0.0184009153452301	0.384963859992366	0.0312055340921403	0.384963859992366	0.0226654186247481	0.384963859992366	0.0209487866690159	0.384963859992366	0.0219782125384093	0.384963859992366	0.0324358015740675	0.384963859992366	0.014431178167343	0.472734374566152	0.0538036502138639	0.169354044578941	2.47403946042749E-7	0.384963859992366	1.00581262458251			0.169354044578941	0.906928757080586
0.39315364434148	0.0711185018310389	0.39315364434148	0.0164631510115745	0.39315364434148	0.0303872067750757	0.39315364434148	0.0229671410662817	0.39315364434148	0.021265699025652	0.39315364434148	0.0223162530454684	0.39315364434148	0.0328686459819023	0.39315364434148	0.0146224478045185	0.480924158915266	0.0538124959506678	0.178126040313703	2.53804829368418E-7	0.39315364434148	1.00582064391915			0.178126040313703	0.906927992538051
0.401343428690594	0.154704802117808	0.401343428690594	0.0350008954232407	0.401343428690594	0.0398339299232332	0.401343428690594	0.0245805343755869	0.401343428690594	0.0222235273429786	0.401343428690594	0.0231580233502713	0.401343428690594	0.033675400098036	0.401343428690594	0.0150419276588172	0.48911394326438	0.0538174573591977	0.186898036048465	2.61189016911669E-7	0.401343428690594	1.00584288029129			0.186898036048465	0.906927202292487
0.409533213039707	0.164550326369916	0.409533213039707	0.0386775021834596	0.409533213039707	0.0418094863801045	0.409533213039707	0.0236851128572048	0.409533213039707	0.0216354555530154	0.409533213039707	0.022670786744285	0.409533213039707	0.0330654158681561	0.409533213039707	0.0147163463023478	0.497303727613494	0.0538237204849105	0.195670031783226	2.67593500849391E-7	0.409533213039708	1.00584724192017			0.195670031783226	0.906926462050334
0.417722997388821	0.0868849528518525	0.417722997388821	0.018613945332458	0.417722997388821	0.031148452847786	0.417722997388821	0.0225266777560962	0.417722997388821	0.0209803188164923	0.417722997388821	0.0220641714214937	0.417722997388821	0.032594140758663	0.417722997388821	0.014445266039007	0.505493511962607	0.0538287811216109	0.204442027517988	2.74376386960934E-7	0.417722997388822	1.00584678679434			0.204442027517988	0.906925689237334
0.425912781737935	0.084701583610836	0.425912781737935	0.0200983846654552	0.425912781737935	0.0324098150035474	0.425912781737935	0.0231258672868178	0.425912781737935	0.0211430518713152	0.425912781737935	0.022062985408442	0.425912781737935	0.0326885254061859	0.425912781737935	0.0145095405133863	0.513683296311721	0.0538335540024573	0.21321402325275	2.81421308783101E-7	0.425912781737935	1.00584290218185			0.21321402325275	0.906924936793213
0.434102566087049	0.0754113509785464	0.434102566087049	0.0196512728198121	0.434102566087049	0.0342410042543741	0.434102566087049	0.0243600118481873	0.434102566087049	0.0214463864043054	0.434102566087049	0.0221017165785293	0.434102566087049	0.0327578861151448	0.434102566087049	0.0145361692272065	0.521873080660835	0.0538446935649547	0.221986018987511	2.8673208395376E-7	0.434102566087049	1.00582581174769			0.221986018987511	0.90692420369567
0.442292350436162	0.120980849691348	0.442292350436162	0.0226411326285023	0.442292350436162	0.0368018951113438	0.442292350436162	0.024781506687724	0.442292350436162	0.0220974709976457	0.442292350436162	0.0224555698768194	0.442292350436162	0.033514625442205	0.442292350436162	0.0148899783968661	0.530062865009949	0.0538601731595679	0.230758014722273	2.92435041959828E-7	0.442292350436163	1.00579126501978			0.230758014722273	0.906923470385071
0.450482134785276	0.15836000415795	0.450482134785276	0.037107585839671	0.450482134785276	0.0467991510031947	0.450482134785276	0.0262863118852416	0.450482134785276	0.0225895795837588	0.450482134785276	0.022859115972956	0.450482134785276	0.0339852185370769	0.450482134785276	0.0150574630518416	0.538252649359063	0.053874194694686	0.239530010457035	2.9803679992177E-7	0.450482134785277	1.00576412476105			0.239530010457035	0.906922750826869
0.45867191913439	0.11261259204274	0.45867191913439	0.0278884272236877	0.45867191913439	0.037491859229984	0.45867191913439	0.0242414319967899	0.45867191913439	0.0217214346423556	0.45867191913439	0.022476197742896	0.45867191913439	0.0333093287893891	0.45867191913439	0.0147518982258283	0.546442433708176	0.0538919069141779	0.248302006191796	3.02846709060968E-7	0.458671919134391	1.00574453013817			0.248302006191796	0.906922063032909
0.466861703483504	0.193108670452353	0.466861703483504	0.0414122849565858	0.466861703483504	0.0450549556555254	0.466861703483504	0.026589390574797	0.466861703483504	0.0221142325396009	0.466861703483504	0.0228201443810338	0.466861703483504	0.0341164069613627	0.466861703483504	0.015067322580711	0.55463221805729	0.0539218738216982	0.257074001926558	3.07599216401935E-7	0.466861703483504	1.0057264257424			0.257074001926558	0.906921418846334
0.475051487832618	0.276910243959229	0.475051487832618	0.0627560132653981	0.475051487832618	0.0620695337024742	0.475051487832618	0.0303077939309594	0.475051487832618	0.0236912762177387	0.475051487832618	0.0246397069667354	0.475051487832618	0.035866416164302	0.475051487832618	0.015645810159898	0.562822002406404	0.0539607525055175	0.26584599766132	3.1225949946473E-7	0.475051487832618	1.0057286377822			0.26584599766132	0.906920782517546
0.483241272181731	0.214787089750231	0.483241272181731	0.0456166564401304	0.483241272181731	0.0532912385267824	0.483241272181731	0.028279724646635	0.483241272181731	0.0238413632361254	0.483241272181731	0.0237764421114255	0.483241272181731	0.0344893964964887	0.483241272181731	0.0153693262472179	0.571011786755518	0.054003718303386	0.274617993396081	3.17763377501692E-7	0.483241272181732	1.00573029218296			0.274617993396081	0.906920175254122
0.491431056530845	0.179659700163644	0.491431056530845	0.0348826937513345	0.491431056530845	0.04706493713547	0.491431056530845	0.0267503269393227	0.491431056530845	0.0226976503956456	0.491431056530845	0.0231122743095206	0.491431056530845	0.0339209836112415	0.491431056530845	0.0151241119068355	0.579201571104631	0.0540458758051544	0.283389989130843	3.23851772942721E-7	0.491431056530846	1.00571659862904			0.283389989130843	0.906919563854933
0.499620840879959	0.30078748762101	0.499620840879959	0.0665492506037271	0.499620840879959	0.0597397459194176	0.499620840879959	0.0276939651038784	0.499620840879959	0.0226133943972981	0.499620840879959	0.0232805072396676	0.499620840879959	0.0346124981739624	0.499620840879959	0.0153996614342118	0.587391355453745	0.0540806674835871	0.292161984865605	3.28725562938308E-7	0.49962084087996	1.00570826557535			0.292161984865605	0.906918968777302
0.507810625229073	0.484505230079544	0.507810625229073	0.107536507142612	0.507810625229073	0.0865530996348736	0.507810625229073	0.0326183213921059	0.507810625229073	0.0237178812139723	0.507810625229073	0.0239902268990091	0.507810625229073	0.0363238230320772	0.507810625229073	0.0162651028832364	0.595581139802859	0.0541063675797717	0.300933980600366	3.3422475145374E-7	0.507810625229073	1.00572129848053			0.300933980600366	0.906918364098045
0.516000409578186	0.524915127730835	0.516000409578186	0.1020375195881	0.516000409578186	0.0889337630874479	0.516000409578186	0.0325864685341031	0.516000409578186	0.0250413817484377	0.516000409578186	0.0253885907895595	0.516000409578186	0.0380281213356617	0.516000409578186	0.016804592787871	0.603770924151973	0.0541244613659936	0.309705976335128	3.40583439942298E-7	0.516000409578187	1.0057520360326			0.309705976335128	0.906917748099105
0.5241901939273	0.433375065321454	0.5241901939273	0.0898530883256589	0.5241901939273	0.0826713667222289	0.5241901939273	0.0320540580159889	0.5241901939273	0.0250267851411374	0.5241901939273	0.0258585518236134	0.5241901939273	0.0380914273422001	0.5241901939273	0.0167657192047392	0.611960708501086	0.0541337888140297	0.31847797206989	3.45850631226778E-7	0.524190193927301	1.00579225408253			0.31847797206989	0.906917132007308
0.532379978276414	0.235216530907548	0.532379978276414	0.0529750927904146	0.532379978276414	0.0604818078391156	0.532379978276414	0.0289367751021235	0.532379978276414	0.024030904219864	0.532379978276414	0.0250017347490205	0.532379978276414	0.0366281424166685	0.532379978276414	0.0160966670156596	0.6201504928502	0.0541329011511318	0.327249967804651	3.50708359750095E-7	0.532379978276415	1.00582946297832			0.327249967804651	0.906916511673895
0.540569762625528	0.165343967803312	0.540569762625528	0.0310133363784181	0.540569762625528	0.0471043813136629	0.540569762625528	0.0262761425021724	0.540569762625528	0.0234275576358858	0.540569762625528	0.0245383048275007	0.540569762625528	0.0360887482181609	0.540569762625528	0.0158037787265924	0.628340277199314	0.0541282305448554	0.336021963539413	3.55790640417343E-7	0.540569762625529	1.00583458874065			0.336021963539413	0.906915883041278
0.548759546974642	0.198208043179787	0.548759546974642	0.0351674553035954	0.548759546974642	0.0490182740009273	0.548759546974642	0.0262427637858546	0.548759546974642	0.0235413894386483	0.548759546974642	0.0251171339863632	0.548759546974642	0.0369903738737356	0.548759546974642	0.0164503520807283	0.636530061548428	0.0541266428941258	0.344793959274175	3.60772310835905E-7	0.548759546974642	1.00581473638196			0.344793959274175	0.906915278025843
0.556949331323755	0.470619700814136	0.556949331323755	0.0943306784240277	0.556949331323755	0.100425108875994	0.556949331323755	0.0401365113987545	0.556949331323755	0.0288604523686976	0.556949331323755	0.0287740221218107	0.556949331323755	0.0409288650108651	0.556949331323755	0.0176665253375275	0.644719845897542	0.0541296245937183	0.353565955008937	3.65891484310474E-7	0.556949331323756	1.00578512342341			0.353565955008937	0.906914677666082
0.565139115672869	0.577085383893498	0.565139115672869	0.12842514583561	0.565139115672869	0.121425937739205	0.565139115672869	0.0434668120472417	0.565139115672869	0.0309157226750611	0.565139115672869	0.0297041239140518	0.565139115672869	0.0408906764080871	0.565139115672869	0.0179556854013795	0.652909630246655	0.0541341933576794	0.362337950743698	3.70599696824922E-7	0.56513911567287	1.00575074436229			0.362337950743698	0.906914077624009
0.573328900021983	0.390874934835262	0.573328900021983	0.0783235460360752	0.573328900021983	0.0776398061266958	0.573328900021983	0.030583413313486	0.573328900021983	0.0262628379359642	0.573328900021983	0.0264882636216947	0.573328900021983	0.0384250555642354	0.573328900021983	0.0169020991556788	0.661099414595769	0.0541344910421912	0.37110994647846	3.74118808967553E-7	0.573328900021984	1.00575272387762			0.37110994647846	0.906913531651478
0.581518684371097	0.446802269281632	0.581518684371097	0.096708953084955	0.581518684371097	0.0918242960459912	0.581518684371097	0.0361375544515802	0.581518684371097	0.0295707080053575	0.581518684371097	0.0294972796955869	0.581518684371097	0.0400517056031645	0.581518684371097	0.0176717546783722	0.669289198944883	0.0541331003494536	0.379881942213222	3.77178505881487E-7	0.581518684371098	1.00573349106549			0.379881942213222	0.906913026728767
0.58970846872021	0.490211590804448	0.58970846872021	0.10667948864181	0.58970846872021	0.106365924633219	0.58970846872021	0.0386816444456117	0.58970846872021	0.0293774658663302	0.58970846872021	0.0305602716211748	0.58970846872021	0.0416742155895852	0.58970846872021	0.0182526535814543	0.677478983293997	0.0541333980339654	0.388653937947983	3.79778204633961E-7	0.589708468720211	1.00568423474782			0.388653937947983	0.906912556918274
0.597898253069324	0.447614826295163	0.597898253069324	0.106862204687117	0.597898253069324	0.100446722679599	0.597898253069324	0.0355472736862746	0.597898253069324	0.0256043346024365	0.597898253069324	0.028026337589234	0.597898253069324	0.0413124147023001	0.597898253069324	0.0178988430720101	0.685668767643111	0.0541352863126514	0.397425933682745	3.81770210753132E-7	0.597898253069325	1.00567170873598			0.397425933682745	0.906912136034531
0.606088037418438	0.365291473436612	0.606088037418438	0.0916634948547893	0.606088037418438	0.0887368908599108	0.606088037418438	0.0333862157181191	0.606088037418438	0.0240384071341315	0.606088037418438	0.0264019463385999	0.606088037418438	0.0396584159609111	0.606088037418438	0.0174002684508227	0.693858551992224	0.0541369758982455	0.406197929417507	3.82701779619704E-7	0.606088037418439	1.00567025674513			0.406197929417507	0.906911788746637
0.614277821767552	0.319719326755492	0.614277821767552	0.0634683351990716	0.614277821767552	0.0605870110027473	0.614277821767552	0.0294115579900419	0.614277821767552	0.0232406277035744	0.614277821767552	0.0251391720300005	0.614277821767552	0.0383952559060336	0.614277821767552	0.0169912673239053	0.702048336341338	0.0541379681799515	0.414969925152268	3.82682690165443E-7	0.614277821767553	1.00563714647559			0.414969925152268	0.90691150913122
0.622467606116665	0.350835241041182	0.622467606116665	0.0694799683757574	0.622467606116665	0.0625479991982515	0.622467606116665	0.030072623594325	0.622467606116665	0.0240050998649327	0.622467606116665	0.0252864937682076	0.622467606116665	0.0387899822897246	0.622467606116665	0.017240026759953	0.710238120690452	0.0541406547122869	0.42374192088703	3.83547907489145E-7	0.622467606116666	1.00554815096623			0.42374192088703	0.906911281168285
0.630657390465779	0.333642505961231	0.630657390465779	0.063881728889624	0.630657390465779	0.068134252868735	0.630657390465779	0.0328636898288921	0.630657390465779	0.0250787849334148	0.630657390465779	0.0255849310304316	0.630657390465779	0.0390518765163445	0.630657390465779	0.0174025158143011	0.718427905039566	0.0541472037715463	0.432513916621792	3.85440884875447E-7	0.63065739046578	1.0054367807411			0.432513916621792	0.906911083415066
0.638847174814893	0.778628429910535	0.638847174814893	0.125467009568308	0.638847174814893	0.107932657992458	0.638847174814893	0.0403927704138549	0.638847174814893	0.0283827753556016	0.638847174814893	0.0287353541081313	0.638847174814893	0.0429437247531875	0.638847174814893	0.0193426780254552	0.726617689388679	0.0541541630961167	0.441285912356554	3.87405574107464E-7	0.638847174814894	1.00532607909407			0.441285912356554	0.906910901286144
0.647036959164007	1.32534117211605	0.647036959164007	0.222150917572242	0.647036959164007	0.174351524193516	0.647036959164007	0.0490410651463024	0.647036959164007	0.0365750803193093	0.647036959164007	0.0356928224551806	0.647036959164007	0.0495710344557022	0.647036959164007	0.021721638844684	0.734807473737793	0.0541569522998541	0.450057908091315	3.8907600251293E-7	0.647036959164008	1.0052232660564			0.450057908091315	0.906910742638525
0.655226743513121	1.14205282083816	0.655226743513121	0.249617094593553	0.655226743513121	0.169154291516442	0.655226743513121	0.0442737170538572	0.655226743513121	0.0374673817099603	0.655226743513121	0.0353514739507758	0.655226743513121	0.0475301326064763	0.655226743513121	0.0209650020439547	0.742997258086907	0.0541653866943549	0.458829903826077	3.89837420615132E-7	0.655226743513122	1.00519172826683			0.458829903826077	0.906910611573074
0.663416527862234	1.29986625343681	0.663416527862234	0.275699718373461	0.663416527862234	0.187390912305173	0.663416527862234	0.0561144882043549	0.663416527862234	0.0461785702521984	0.663416527862234	0.0386853886398671	0.663416527862234	0.0487134285011491	0.663416527862234	0.0215891149092307	0.751187042436021	0.054177412406684	0.467601899560839	3.91427454522172E-7	0.663416527862236	1.00519836558745			0.467601899560839	0.906910460972855
0.671606312211348	0.974354835692842	0.671606312211348	0.212717474491922	0.671606312211348	0.169878358826028	0.671606312211348	0.0622076493392413	0.671606312211348	0.0489029558658023	0.671606312211348	0.0386823879625738	0.671606312211348	0.0487043338709149	0.671606312211348	0.0209743353890508	0.759376826785134	0.0541802900236313	0.4763738952956	3.93926315313773E-7	0.671606312211349	1.00516545434502			0.4763738952956	0.906910282571808
0.679796096560462	0.668119773808622	0.679796096560462	0.148994650927557	0.679796096560462	0.14144467830102	0.679796096560462	0.0505376467502632	0.679796096560462	0.0334634817882075	0.679796096560462	0.0321942874913212	0.679796096560462	0.0474323911694027	0.679796096560462	0.0205128641086411	0.767566611134248	0.0541847631169717	0.485145891030362	3.9597830778954E-7	0.679796096560463	1.00511536683303			0.485145891030362	0.906910073568959
0.687985880909576	1.1935856380507	0.687985880909576	0.232101381362786	0.687985880909576	0.185935553464129	0.687985880909576	0.0528994811714375	0.687985880909576	0.0366535801806965	0.687985880909576	0.0364646987163928	0.687985880909576	0.0528408313475073	0.687985880909576	0.0228427001948802	0.775756395483362	0.0541927125426712	0.493917886765124	3.98369273236085E-7	0.687985880909577	1.00507832583806			0.493917886765124	0.906909853326745
0.696175665258689	1.84473251131637	0.696175665258689	0.329332372249337	0.696175665258689	0.23727284642781	0.696175665258689	0.0610862951900083	0.696175665258689	0.0402793529870955	0.696175665258689	0.0395939342889333	0.696175665258689	0.055097278267759	0.696175665258689	0.0241737756912961	0.783946179832476	0.0541943001934007	0.502689882499885	4.00970162326228E-7	0.696175665258691	1.00505911327289			0.502689882499885	0.906909623444773
0.704365449607803	1.36702870449053	0.704365449607803	0.258011165707417	0.704365449607803	0.184507988794483	0.704365449607803	0.0542976574229675	0.704365449607803	0.0360557841887944	0.704365449607803	0.0358094712488565	0.704365449607803	0.0509025529895537	0.704365449607803	0.0226634668392009	0.79213596418159	0.0541906233150019	0.511461878234647	4.02262545738222E-7	0.704365449607804	1.0050483374702			0.511461878234647	0.906909421587558
0.712555233956917	1.00482376591808	0.712555233956917	0.210618404925119	0.712555233956917	0.175696303387777	0.712555233956917	0.0568069646782772	0.712555233956917	0.0373180785115092	0.712555233956917	0.033839730391268	0.712555233956917	0.0485449342278671	0.712555233956917	0.0213470528742279	0.800325748530703	0.0541856533534894	0.520233873969409	4.02862968777222E-7	0.712555233956918	1.00506492057456			0.520233873969409	0.906909222079993
0.720745018306031	0.986405086355147	0.720745018306031	0.197838029087959	0.720745018306031	0.177998931111394	0.720745018306031	0.0597681501910466	0.720745018306031	0.0384262666658697	0.720745018306031	0.0340393050664697	0.720745018306031	0.0489446921289213	0.720745018306031	0.021753190900912	0.808515532879817	0.0541820811393479	0.52900586970417	4.04124235972817E-7	0.720745018306032	1.00505813585004			0.52900586970417	0.906909007183055
0.728934802655145	1.26486952283398	0.728934802655145	0.223172966101015	0.728934802655145	0.173670445773079	0.728934802655145	0.0567109470130451	0.728934802655145	0.0369633995140301	0.728934802655145	0.0348417666669193	0.728934802655145	0.0507144011821609	0.728934802655145	0.0229159280329483	0.816705317228931	0.0541702495171602	0.537777865438932	4.05433996584753E-7	0.728934802655146	1.00501194424841			0.537777865438932	0.906908816119091
0.737124587004258	1.64061606693521	0.737124587004258	0.313918604412278	0.737124587004258	0.210062850066933	0.737124587004258	0.0592059462792099	0.737124587004258	0.0368667437671144	0.737124587004258	0.0366508109671771	0.737124587004258	0.0548532037739323	0.737124587004258	0.0243593824376993	0.824895101578045	0.0541575483113238	0.546549861173694	4.05937904722539E-7	0.73712458700426	1.00500336755955			0.546549861173694	0.90690865623432
0.745314371353372	1.34798358213665	0.745314371353372	0.281310853843903	0.745314371353372	0.209935608037655	0.745314371353372	0.0598567705401634	0.745314371353372	0.0376492248152348	0.745314371353372	0.0364018801476407	0.745314371353372	0.0547543193455022	0.745314371353372	0.0238032053033899	0.833084885927158	0.0541494903230655	0.555321856908455	4.06745643166532E-7	0.745314371353373	1.00501553447283			0.555321856908455	0.906908501169532
0.753504155702486	1.53557132193524	0.753504155702486	0.304274205329004	0.753504155702486	0.248154443907752	0.753504155702486	0.0724169983066079	0.753504155702486	0.0418823591087695	0.753504155702486	0.0391893040134383	0.753504155702486	0.0574451081287753	0.753504155702486	0.0250742359370893	0.841274670276272	0.0541342716074744	0.564093852643217	4.07369013841861E-7	0.753504155702487	1.00499593296276			0.564093852643217	0.906908392507891
0.7616939400516	1.22074647825368	0.7616939400516	0.240244009075294	0.7616939400516	0.208152914946769	0.7616939400516	0.065532071444154	0.7616939400516	0.0379849327246802	0.7616939400516	0.0371316358519425	0.7616939400516	0.0551893544499302	0.7616939400516	0.0241218425984014	0.849464454625386	0.0541130367789666	0.572865848377979	4.07099030266088E-7	0.761693940051601	1.00499652522371			0.572865848377979	0.906908316971166
0.769883724400713	1.13800700776203	0.769883724400713	0.212300182297208	0.769883724400713	0.167083294995903	0.769883724400713	0.0515682683518474	0.769883724400713	0.0342029252618853	0.769883724400713	0.0340390353023127	0.769883724400713	0.0520158495107539	0.769883724400713	0.0230275097306155	0.8576542389745	0.0540997151095178	0.581637844112741	4.07319399445701E-7	0.769883724400715	1.00505671875387			0.581637844112741	0.906908238617289
0.778073508749827	1.74005502510152	0.778073508749827	0.329898331612188	0.778073508749827	0.214393953665545	0.778073508749827	0.062196971336331	0.778073508749827	0.0374248240277086	0.778073508749827	0.0363239082947885	0.778073508749827	0.0558147383761819	0.778073508749827	0.0253077644790252	0.865844023323613	0.0540943567883055	0.590409839847502	4.07957235340482E-7	0.778073508749829	1.00508872781446			0.590409839847502	0.906908163754142
0.786263293098941	1.72170584256887	0.786263293098941	0.34336452897242	0.786263293098941	0.229638665073754	0.786263293098941	0.065494142783493	0.786263293098941	0.0422194339189767	0.786263293098941	0.0393647340000941	0.786263293098941	0.0577982733468686	0.786263293098941	0.0260393722613721	0.874033807672727	0.0540831255150795	0.599181835582264	4.08285815460092E-7	0.786263293098942	1.00505890106523			0.599181835582264	0.906908111808581
0.794453077448055	1.41663682103199	0.794453077448055	0.299708221722341	0.794453077448055	0.236239359343546	0.794453077448055	0.0657708009787831	0.794453077448055	0.0444044310205298	0.794453077448055	0.0404625575945251	0.794453077448055	0.0560870940936551	0.794453077448055	0.0247096126799627	0.882223592021841	0.0540728896694595	0.607953831317026	4.08459647830189E-7	0.794453077448056	1.00504700068117			0.607953831317026	0.906908070241553
0.802642861797169	1.7812905935077	0.802642861797169	0.408055619681385	0.802642861797169	0.283056535734959	0.802642861797169	0.0826509399227249	0.802642861797169	0.0484947775785716	0.802642861797169	0.0441026442327102	0.802642861797169	0.0596429629680146	0.802642861797169	0.0265375595129545	0.890413376370955	0.0540691189989768	0.616725827051788	4.09152909206639E-7	0.80264286179717	1.00508072906777			0.616725827051788	0.906908015930981
0.810832646146282	1.62440209779807	0.810832646146282	0.370105681551282	0.810832646146282	0.246407775368215	0.810832646146282	0.0775934176392341	0.810832646146282	0.0426279670089928	0.810832646146282	0.0402092334660469	0.810832646146282	0.0555563973968506	0.810832646146282	0.0248756277532679	0.898603160720068	0.0540557007505074	0.625497822786549	4.09717264223053E-7	0.810832646146284	1.00510323201589			0.625497822786549	0.906907980463021
0.819022430495396	1.37716809960333	0.819022430495396	0.277752540512789	0.819022430495396	0.204173538365379	0.819022430495396	0.0644941283657999	0.819022430495396	0.0379313889429231	0.819022430495396	0.0348777997694808	0.819022430495396	0.0529420098926827	0.819022430495396	0.0236832072798572	0.906792945069182	0.0540447704348879	0.634269818521311	4.10329864504584E-7	0.819022430495398	1.00511554330726			0.634269818521311	0.906907924843094
0.82721221484451	1.30787029491737	0.82721221484451	0.26678119320211	0.82721221484451	0.223354078493901	0.82721221484451	0.0653024036904389	0.82721221484451	0.0393474218947177	0.82721221484451	0.0361934371934211	0.82721221484451	0.0551051019410949	0.82721221484451	0.0244557637832371	0.914982729418296	0.0540398090263581	0.643041814256073	4.1030572907414E-7	0.827212214844511	1.0051120389866			0.643041814256073	0.906907886498585
0.835401999193624	1.33944452587522	0.835401999193624	0.26726609703005	0.835401999193624	0.226245300504044	0.835401999193624	0.0665949683887355	0.835401999193624	0.0421989479068215	0.835401999193624	0.0383727229706929	0.835401999193624	0.0554271427785423	0.835401999193624	0.024668527380703	0.92317251376741	0.0540354367498882	0.651813809990834	4.08913889400309E-7	0.835401999193625	1.00512979448347			0.651813809990834	0.906907879105194
0.843591783542737	1.53240524886013	0.843591783542737	0.287179617902664	0.843591783542737	0.219002579695153	0.843591783542737	0.0642707957415241	0.843591783542737	0.0418373012549949	0.843591783542737	0.0393877083788331	0.843591783542737	0.0553671172227864	0.843591783542737	0.0249325031383863	0.931362298116524	0.0540348413808646	0.660585805725596	4.07882047003511E-7	0.843591783542739	1.00509300954504			0.660585805725596	0.906907885897027
0.851781567891851	1.76569572274953	0.851781567891851	0.326739187147202	0.851781567891851	0.241008472786792	0.851781567891851	0.0684318035952408	0.851781567891851	0.0451284437416565	0.851781567891851	0.0404630570095252	0.851781567891851	0.0560988096001428	0.851781567891851	0.0253718223340405	0.939552082465637	0.054024504112444	0.669357801460357	4.06543669327724E-7	0.851781567891853	1.00505267671831			0.669357801460357	0.906907925122167
0.859971352240965	1.17490803210261	0.859971352240965	0.227202965112276	0.859971352240965	0.18298791331699	0.859971352240965	0.0616011072448521	0.859971352240965	0.043086067336538	0.859971352240965	0.0370438788998291	0.859971352240965	0.0513367864497058	0.859971352240965	0.0229849508047665	0.947741866814751	0.0540074082433001	0.678129797195119	4.06416867876513E-7	0.859971352240967	1.00512538408486			0.678129797195119	0.906907943551549
0.868161136590079	1.13411228166399	0.868161136590079	0.224370396839771	0.868161136590079	0.179984418835833	0.868161136590079	0.0640834694906767	0.868161136590079	0.0408718989810379	0.868161136590079	0.036875798939785	0.868161136590079	0.052112241879336	0.868161136590079	0.0232140299600508	0.955931651163865	0.0539961954600226	0.686901792929881	4.0689190099286E-7	0.86816113659008	1.00515138831114			0.686901792929881	0.906907988075888
0.876350920939192	1.59778479044009	0.876350920939192	0.313005869772941	0.876350920939192	0.222665942687009	0.876350920939192	0.0678800486121084	0.876350920939192	0.0416735103827551	0.876350920939192	0.0396943300594511	0.876350920939192	0.0564271280885387	0.876350920939192	0.0255955916886754	0.964121435512979	0.0539882382989318	0.695673788664642	4.0652261198162E-7	0.876350920939194	1.0051155352227			0.695673788664642	0.906908031614111
0.884540705288306	1.68535067396356	0.884540705288306	0.342287866927136	0.884540705288306	0.228408175221329	0.884540705288306	0.068840049604783	0.884540705288306	0.0413149613014016	0.884540705288306	0.0386318598054879	0.884540705288306	0.0543086687654021	0.884540705288306	0.0256649980306828	0.972311219862092	0.0539767278311425	0.704445784399404	4.05987275859481E-7	0.884540705288308	1.00506975498195			0.704445784399404	0.906908111498343
0.89273048963742	1.53511446830928	0.89273048963742	0.322260571186088	0.89273048963742	0.202680791015329	0.89273048963742	0.0605062799012282	0.89273048963742	0.0336883774382735	0.89273048963742	0.0336096376353707	0.89273048963742	0.050542069416828	0.89273048963742	0.0237396479259075	0.980501004211206	0.0539647968330566	0.713217780134166	4.05041642255795E-7	0.892730489637422	1.00510152942451			0.713217780134166	0.906908182958487
0.900920273986534	1.35351813909181	0.900920273986534	0.281761563614984	0.900920273986534	0.184146733555922	0.900920273986534	0.0580350568161955	0.900920273986534	0.0356658969249414	0.900920273986534	0.0350521220761734	0.900920273986534	0.051008871423415	0.900920273986534	0.0235727047160846	0.98869078856032	0.0539557469794803	0.721989775868927	4.03966798105145E-7	0.900920273986536	1.00518244068434			0.721989775868927	0.906908252804147
0.909110058335647	1.038238545808	0.909110058335647	0.221969604143694	0.909110058335647	0.187585177385195	0.909110058335647	0.0641150126412208	0.909110058335647	0.0420649270684376	0.909110058335647	0.0371809096216238	0.909110058335647	0.051721975092836	0.909110058335647	0.0233058352486283	0.996880572909434	0.0539448318807146	0.730761771603689	4.02581394798392E-7	0.909110058335649	1.00519554023565			0.730761771603689	0.906908332746281
0.917299842684761	1.14954086814571	0.917299842684761	0.2477064369372	0.917299842684761	0.210526586471251	0.917299842684761	0.0646970649550401	0.917299842684761	0.0398223569998946	0.917299842684761	0.0355195896903809	0.917299842684761	0.0514125503946021	0.917299842684761	0.0231692076351106	1.00507035725855	0.0539341929379577	0.739533767338451	4.01974083968617E-7	0.917299842684763	1.00515655082239			0.739533767338451	0.906908383557362
0.925489627033875	1.67634423853185	0.925489627033875	0.365287627994702	0.925489627033875	0.257138255966287	0.925489627033875	0.0654173992846611	0.925489627033875	0.0379129875306117	0.925489627033875	0.0340475794679756	0.925489627033875	0.0515143169807827	0.925489627033875	0.0238318349709226	1.01326014160766	0.0539239724363862	0.748305763073213	4.02785142359324E-7	0.925489627033877	1.00510647194127			0.748305763073213	0.906908436963991
0.933679411382989	1.04252849220219	0.933679411382989	0.225391277794537	0.933679411382989	0.161233529487116	0.933679411382989	0.0502064554792042	0.933679411382989	0.034030440172819	0.933679411382989	0.0326179608618924	0.933679411382989	0.0486006107988965	0.933679411382989	0.0223180837678797	1.02144992595678	0.0539018090102647	0.757077758807974	4.02945337960887E-7	0.933679411382991	1.00513632392902			0.757077758807974	0.906908496508989
0.941869195732103	1.20217502487774	0.941869195732103	0.269783810789508	0.941869195732103	0.167741004907068	0.941869195732103	0.049332746682658	0.941869195732103	0.0344006065048047	0.941869195732103	0.0337992022074688	0.941869195732103	0.0496823767378209	0.941869195732103	0.0231137676393773	1.02963971030589	0.0538757659290884	0.765849754542736	4.02125847846985E-7	0.941869195732104	1.00521102005408			0.765849754542736	0.90690856508548
0.950058980081216	1.2385092416671	0.950058980081216	0.259484635398868	0.950058980081216	0.168894049001018	0.950058980081216	0.051325195859865	0.950058980081216	0.0341691445575896	0.950058980081216	0.0335091078825485	0.950058980081216	0.0500128929117078	0.950058980081216	0.0230354566254987	1.037829494655	0.0538594925091105	0.774621750277498	4.02190369297276E-7	0.950058980081218	1.00520366482326			0.774621750277498	0.906908605440358
0.95824876443033	1.30497655169379	0.95824876443033	0.22636954706897	0.95824876443033	0.154228000909299	0.95824876443033	0.0540034529340969	0.95824876443033	0.036706578004806	0.95824876443033	0.0323503372464817	0.95824876443033	0.0483162428935744	0.95824876443033	0.0224820528136211	1.04601927900412	0.0538457708561669	0.78339374601226	4.02038421860153E-7	0.958248764430332	1.00516754453491			0.78339374601226	0.906908649275638
0.966438548779444	1.18403832800511	0.966438548779444	0.217065993358327	0.966438548779444	0.164179205550663	0.966438548779444	0.0587733503630173	0.966438548779444	0.0392383591273726	0.966438548779444	0.0339519485377668	0.966438548779444	0.0494019839072295	0.966438548779444	0.0227560910377544	1.05420906335323	0.0538349374840089	0.792165741747021	4.02461353404942E-7	0.966438548779446	1.00517952662011			0.792165741747021	0.906908649345354
0.974628333128558	1.21268979524945	0.974628333128558	0.239786169417121	0.974628333128558	0.184608297124755	0.974628333128558	0.0561789640892878	0.974628333128558	0.0410468197892283	0.974628333128558	0.0366779835562179	0.974628333128558	0.051368036284588	0.974628333128558	0.0229105961845433	1.06239884770234	0.0538281899684083	0.800937737481783	4.02539349610443E-7	0.97462833312856	1.00517182439941			0.800937737481783	0.906908653185131
0.982818117477671	1.31548113714713	0.982818117477671	0.265562271159245	0.982818117477671	0.172400044855281	0.982818117477671	0.0516133757049095	0.982818117477671	0.0392668405674365	0.982818117477671	0.0361853778980456	0.982818117477671	0.0499918901744012	0.982818117477671	0.0226617013528007	1.07058863205146	0.0538163576632923	0.809709733216545	4.02382302101137E-7	0.982818117477673	1.00514431002303			0.809709733216545	0.906908638664514
0.991007901826785	1.15452673684519	0.991007901826785	0.251711598030378	0.991007901826785	0.165384889019633	0.991007901826785	0.0523649372113493	0.991007901826785	0.0346077679465139	0.991007901826785	0.0343490254878093	0.991007901826785	0.0496122865916905	0.991007901826785	0.0225461933520142	1.07877841640057	0.0538032595447735	0.818481728951306	4.03424975429257E-7	0.991007901826787	1.00518737262721			0.818481728951306	0.906908634754202
0.999197686175899	1.0670934591434	0.999197686175899	0.210278706595642	0.999197686175899	0.166660976806129	0.999197686175899	0.0548304610885995	0.999197686175899	0.0334971433828832	0.999197686175899	0.0325180238933312	0.999197686175899	0.048592702016058	0.999197686175899	0.0220555113760033	1.08696820074969	0.0537946060131026	0.827253724686068	4.0407624344009E-7	0.999197686175901	1.00523370607282			0.827253724686068	0.906908606734817
1.00738747052501	1.08313550338147	1.00738747052501	0.191119887961408	1.00738747052501	0.157661716417274	1.00738747052501	0.0558366528739117	1.00738747052501	0.035933421359247	1.00738747052501	0.0320363078248986	1.00738747052501	0.0481516454460743	1.00738747052501	0.0218336658202697	1.0951579850988	0.053783671414617	0.83602572042083	4.03892179251952E-7	1.00738747052501	1.00523802397994			0.83602572042083	0.906908583013065
1.01557725487413	1.15270397318816	1.01557725487413	0.219104062108923	1.01557725487413	0.175689075224787	1.01557725487413	0.0647204091503109	1.01557725487413	0.0399208713823697	1.01557725487413	0.0349157906799977	1.01557725487413	0.0501944223535521	1.01557725487413	0.0230271087269946	1.10334776944791	0.0537755347046281	0.844797716155591	4.03853201119468E-7	1.01557725487413	1.00523791559956			0.844797716155591	0.906908558691186
1.02376703922324	0.881028328067128	1.02376703922324	0.168136504986173	1.02376703922324	0.121706195017773	1.02376703922324	0.04818755747285	1.02376703922324	0.0342347515793527	1.02376703922324	0.0308970779991355	1.02376703922324	0.0456342951438239	1.02376703922324	0.0218538755026527	1.11153755379703	0.0537738423293602	0.853569711890353	4.03978742931626E-7	1.02376703922324	1.00525515674605			0.853569711890353	0.906908526001453
1.03195682357235	1.00039197713485	1.03195682357235	0.210537987688076	1.03195682357235	0.115590879769841	1.03195682357235	0.0387203930299246	1.03195682357235	0.0302968362702002	1.03195682357235	0.0296775291350088	1.03195682357235	0.0447405398112518	1.03195682357235	0.0210120339260612	1.11972733814614	0.0537715600814365	0.862341707625115	4.04606523781308E-7	1.03195682357236	1.00528737367088			0.862341707625115	0.906908493510063
1.04014660792147	1.09681747275623	1.04014660792147	0.229209939882552	1.04014660792147	0.135827450792861	1.04014660792147	0.0367669223600737	1.04014660792147	0.0278944714302388	1.04014660792147	0.0294635456854052	1.04014660792147	0.0439661025416189	1.04014660792147	0.0201654157821092	1.12791712249526	0.0537663914953649	0.871113703359876	4.05636916676999E-7	1.04014660792147	1.0053246704337			0.871113703359876	0.906908435162713
1.04833639227058	0.664145970739036	1.04833639227058	0.144505877609705	1.04833639227058	0.112242718182597	1.04833639227058	0.0369867659582872	1.04833639227058	0.0274632537439495	1.04833639227058	0.0284633393174959	1.04833639227058	0.0426857600693015	1.04833639227058	0.0194851404554341	1.13610690684437	0.053755355089645	0.879885699094638	4.06951170408686E-7	1.04833639227058	1.00538229832681			0.879885699094638	0.906908362285905
1.0565261766197	0.612183081206533	1.0565261766197	0.127242041902269	1.0565261766197	0.112690434715297	1.0565261766197	0.0427389838228784	1.0565261766197	0.0320252869347899	1.0565261766197	0.0300822014250039	1.0565261766197	0.0436268614847949	1.0565261766197	0.0199225552381577	1.14429669119348	0.0537447376753911	0.8886576948294	4.08145146678236E-7	1.0565261766197	1.00542236796177			0.8886576948294	0.906908298526561
1.06471596096881	0.80292698106236	1.06471596096881	0.147390302064032	1.06471596096881	0.114602193697422	1.06471596096881	0.0450911505291649	1.06471596096881	0.0338356064823756	1.06471596096881	0.0314643572593735	1.06471596096881	0.0442927390036709	1.06471596096881	0.0204602372867803	1.1524864755426	0.0537385708566658	0.897429690564161	4.07954198210687E-7	1.06471596096881	1.00540296697293			0.897429690564161	0.90690824824442
1.07290574531792	0.861032600875705	1.07290574531792	0.163012603576227	1.07290574531792	0.108749050189745	1.07290574531792	0.0439013480319767	1.07290574531792	0.0333057967107204	1.07290574531792	0.031451410698787	1.07290574531792	0.0444499014188655	1.07290574531792	0.0204743574643184	1.16067625989171	0.0537315073727834	0.906201686298923	4.08540532423657E-7	1.07290574531793	1.00536230545565			0.906201686298923	0.906908163336673
1.08109552966704	0.677962231748324	1.08109552966704	0.138176015740833	1.08109552966704	0.101562551406331	1.08109552966704	0.0409685554080172	1.08109552966704	0.0309004795506125	1.08109552966704	0.0298345300952498	1.08109552966704	0.0440991443389146	1.08109552966704	0.0198974799523477	1.16886604424083	0.0537210884148708	0.914973682033685	4.09844380191522E-7	1.08109552966704	1.00538655963228			0.914973682033685	0.906908075772787
1.08928531401615	0.620596343215964	1.08928531401615	0.13794940930159	1.08928531401615	0.107008766682463	1.08928531401615	0.0376820015441377	1.08928531401615	0.0281873618263556	1.08928531401615	0.0282470044299827	1.08928531401615	0.0422785437289473	1.08928531401615	0.0192484209606321	1.17705582858994	0.05371432688867	0.923745677768446	4.10763544552243E-7	1.08928531401615	1.00543939596659			0.923745677768446	0.906907971329491
1.09747509836527	0.742507953921481	1.09747509836527	0.149433227144478	1.09747509836527	0.119709850094985	1.09747509836527	0.0392383534470738	1.09747509836527	0.0273341964632838	1.09747509836527	0.028164308882533	1.09747509836527	0.0421813713085415	1.09747509836527	0.0194504627468755	1.18524561293905	0.0537075793730694	0.932517673503208	4.11919567053372E-7	1.09747509836527	1.0054564972804			0.932517673503208	0.906907869416107
1.10566488271438	0.935932842104297	1.10566488271438	0.173636912088314	1.10566488271438	0.12488421175831	1.10566488271438	0.0422182120250491	1.10566488271438	0.0292383572633877	1.10566488271438	0.0295890343615676	1.10566488271438	0.0435304025214176	1.10566488271438	0.0200096505491558	1.19343539728817	0.0537002234390756	0.94128966923797	4.14630685207814E-7	1.10566488271438	1.0054362861117			0.94128966923797	0.906907715215038
1.11385466706349	0.852008173405053	1.11385466706349	0.172387278667277	1.11385466706349	0.125064082370032	1.11385466706349	0.0425152301298587	1.11385466706349	0.0291271043964459	1.11385466706349	0.0285223304911392	1.11385466706349	0.0423750147083193	1.11385466706349	0.0195215743755489	1.20162518163728	0.0536991316686709	0.950061664972732	4.17628377739232E-7	1.11385466706349	1.00543012602138			0.950061664972732	0.906907564615728
1.12204445141261	0.475863200797302	1.12204445141261	0.0937499697152526	1.12204445141261	0.0890120275712515	1.12204445141261	0.0350535768664513	1.12204445141261	0.0269183737162635	1.12204445141261	0.0273166755336535	1.12204445141261	0.040911322198168	1.12204445141261	0.0184826876823686	1.20981496598639	0.0536999254940357	0.958833660707493	4.19499395461557E-7	1.12204445141261	1.00545254485166			0.958833660707493	0.906907389954757
1.13023423576172	0.846714358050518	1.13023423576172	0.194514234047375	1.13023423576172	0.137775357696544	1.13023423576172	0.0424800319766513	1.13023423576172	0.0332318436393466	1.13023423576172	0.0309667230953513	1.13023423576172	0.0426474869524795	1.13023423576172	0.0194547949155489	1.21800475033551	0.0536943564822247	0.967605656442255	4.20543618411587E-7	1.13023423576172	1.00545674082217			0.967605656442255	0.906907205168358
1.13842402011083	1.39545682882451	1.13842402011083	0.298834195604482	1.13842402011083	0.199542909384499	1.13842402011083	0.0519141258135409	1.13842402011083	0.0352011908560957	1.13842402011083	0.0326130631665811	1.13842402011083	0.0444325458144207	1.13842402011083	0.0205229172138786	1.22619453468462	0.053684929806018	0.976377652177017	4.20961769760428E-7	1.13842402011084	1.00546174763943			0.976377652177017	0.906907035103406
1.14661380445995	0.744945879261463	1.14661380445995	0.142800450597908	1.14661380445995	0.111024210257751	1.14661380445995	0.0387212256102205	1.14661380445995	0.027609002438793	1.14661380445995	0.0278218772911201	1.14661380445995	0.0419418470659254	1.14661380445995	0.0190716606025275	1.23438431903374	0.0536800548990284	0.985149647911778	4.23078913957763E-7	1.14661380445995	1.00547126652707			0.985149647911778	0.906906826034117
1.15480358880906	0.649822132421526	1.15480358880906	0.119251674020953	1.15480358880906	0.100524886291291	1.15480358880906	0.0386376467890172	1.15480358880906	0.0286278789596604	1.15480358880906	0.0279283890813806	1.15480358880906	0.0411930521657874	1.15480358880906	0.018915531610087	1.24257410338285	0.0536769718456823	0.99392164364654	4.24554803369172E-7	1.15480358880906	1.00549637568202			0.99392164364654	0.906906639685252
1.16299337315818	0.699892679236293	1.16299337315818	0.123437269422039	1.16299337315818	0.101751165455427	1.16299337315818	0.0382052750138871	1.16299337315818	0.0276692211165737	1.16299337315818	0.0266346432319918	1.16299337315818	0.0404691026528986	1.16299337315818	0.0189763543350861	1.25076388773196	0.053673101947029	1.0026936393813	4.24979779094268E-7	1.16299337315818	1.00554022997444			1.0026936393813	0.906906450209584
1.17118315750729	0.544901010123058	1.17118315750729	0.116222407684613	1.17118315750729	0.0928057965159383	1.17118315750729	0.0335878002749564	1.17118315750729	0.0253192122405666	1.17118315750729	0.0256068373851341	1.17118315750729	0.0384847914764557	1.17118315750729	0.0178081602070465	1.25895367208108	0.0536696194896045	1.01146563511606	4.27663123289778E-7	1.17118315750729	1.00557533356662			1.01146563511606	0.906906266043258
1.1793729418564	0.387413077360388	1.1793729418564	0.0828989629008995	1.1793729418564	0.0708846803040368	1.1793729418564	0.0320775226345823	1.1793729418564	0.0246042699929218	1.1793729418564	0.0253385933733731	1.1793729418564	0.0377776944943248	1.1793729418564	0.0173124486784495	1.26714345643019	0.0536610858669332	1.02023763085083	4.29685970785149E-7	1.1793729418564	1.00558687863001			1.02023763085083	0.906906104360502
1.18756272620552	0.507031189190991	1.18756272620552	0.111623955842784	1.18756272620552	0.0943433954187715	1.18756272620552	0.0376734018996587	1.18756272620552	0.0275336278299087	1.18756272620552	0.0270465011469012	1.18756272620552	0.0389701097130555	1.18756272620552	0.0179097804985581	1.27533324077931	0.0536564095600677	1.02900962658559	4.30439771538643E-7	1.18756272620552	1.00559279765947			1.02900962658559	0.906905953029576
1.19575251055463	0.557788276976871	1.19575251055463	0.124264068467726	1.19575251055463	0.0986987002575125	1.19575251055463	0.0394422974475795	1.19575251055463	0.0301420858398271	1.19575251055463	0.0277346539493952	1.19575251055463	0.039051974058399	1.19575251055463	0.0178532071872213	1.28352302512842	0.0536556120723503	1.03778162232035	4.31991875197536E-7	1.19575251055463	1.00560316645744			1.03778162232035	0.906905778809897
1.20394229490375	0.559347932825763	1.20394229490375	0.113874136606968	1.20394229490375	0.0890402794884399	1.20394229490375	0.0368969069297799	1.20394229490375	0.0299102436006252	1.20394229490375	0.0276450252181386	1.20394229490375	0.0390253726369222	1.20394229490375	0.0177877581963186	1.29171280947753	0.05365223831455	1.04655361805511	4.3367977903787E-7	1.20394229490375	1.00558826925276			1.04655361805511	0.906905591160671
1.21213207925286	0.537462103022168	1.21213207925286	0.104710733811728	1.21213207925286	0.0940672297914148	1.21213207925286	0.0403172425778326	1.21213207925286	0.0294345027486908	1.21213207925286	0.0276806379715154	1.21213207925286	0.0400771154729039	1.21213207925286	0.0182036416513881	1.29990259382665	0.0536487584628086	1.05532561378987	4.35249427566702E-7	1.21213207925286	1.00558648536277			1.05532561378987	0.906905432257554
1.22032186360197	0.449024642369794	1.22032186360197	0.0837076499289758	1.22032186360197	0.0768180344780136	1.22032186360197	0.0330030831592948	1.22032186360197	0.0259076206498018	1.22032186360197	0.026036575260015	1.22032186360197	0.0394329808625615	1.22032186360197	0.0180397553582053	1.30809237817576	0.0536457773149756	1.06409760952463	4.35912334085702E-7	1.22032186360197	1.00559474135861			1.06409760952463	0.906905267051646
1.22851164795109	0.527027515210534	1.22851164795109	0.100212781663289	1.22851164795109	0.0826007177744965	1.22851164795109	0.029873628202428	1.22851164795109	0.0255541875063367	1.22851164795109	0.0256202231124308	1.22851164795109	0.0394180773360552	1.22851164795109	0.0183247551487018	1.31628216252488	0.0536443881205872	1.0728696052594	4.37916995969194E-7	1.22851164795109	1.0055862451849			1.0728696052594	0.906905063307563
1.2367014323002	0.505711546888731	1.2367014323002	0.10989003106677	1.2367014323002	0.0870782870236596	1.2367014323002	0.0308852014999662	1.2367014323002	0.0267611322831198	1.2367014323002	0.0263432802375102	1.2367014323002	0.0386480857738617	1.2367014323002	0.017660926142065	1.32447194687399	0.0536429931562393	1.08164160099416	4.41268359813113E-7	1.2367014323002	1.00561005589352			1.08164160099416	0.906904878553787
1.24489121664932	0.468344661793499	1.24489121664932	0.104395867449991	1.24489121664932	0.0922755220995264	1.24489121664932	0.0366328564423335	1.24489121664932	0.0287262966548527	1.24489121664932	0.0277375047940582	1.24489121664932	0.0393941148076776	1.24489121664932	0.0177618232174674	1.3326617312231	0.0536370394660035	1.09041359672892	4.42382858519934E-7	1.24489121664931	1.00561931790989			1.09041359672892	0.906904700438995
1.25308100099843	0.531634656103519	1.25308100099843	0.124688419007741	1.25308100099843	0.114193912544449	1.25308100099843	0.0457651844157815	1.25308100099843	0.0336089825964152	1.25308100099843	0.0295299039458364	1.25308100099843	0.0408003526351354	1.25308100099843	0.0183583661734809	1.34085151557222	0.0536314711388112	1.09918559246368	4.43088016528425E-7	1.25308100099843	1.00559868271511			1.09918559246368	0.906904517314039
1.26127078534754	0.260592316587219	1.26127078534754	0.0515622550748413	1.26127078534754	0.0569010851191434	1.26127078534754	0.030665856591941	1.26127078534754	0.0255331236373593	1.26127078534754	0.0250517956805672	1.26127078534754	0.0370122576247369	1.26127078534754	0.0168937731514895	1.34904129992133	0.0536259015106183	1.10795758819844	4.4453528483465E-7	1.26127078534754	1.00562025592497			1.10795758819844	0.906904341741715
1.26946056969666	0.243893896832389	1.26946056969666	0.0403313509398208	1.26946056969666	0.0481253766455717	1.26946056969666	0.0265140684481944	1.26946056969666	0.0227282954449516	1.26946056969666	0.0235823824176079	1.26946056969666	0.0359269366974595	1.26946056969666	0.0164313427136476	1.35723108427044	0.0536187570823353	1.1167295839332	4.46057292238846E-7	1.26946056969666	1.00566418855856			1.1167295839332	0.906904165843456
1.27765035404577	0.319351612533236	1.27765035404577	0.0561934221304898	1.27765035404577	0.0555776790556125	1.27765035404577	0.0288189126816993	1.27765035404577	0.023487005473985	1.27765035404577	0.0240927758949771	1.27765035404577	0.036156925626906	1.27765035404577	0.0165780105971152	1.36542086861956	0.0536158733539362	1.12550157966797	4.47503533487147E-7	1.27765035404577	1.0056786595592			1.12550157966797	0.906903994512537
1.28584013839488	0.411692677977777	1.28584013839488	0.0944518426301575	1.28584013839488	0.074599378149368	1.28584013839488	0.0327511888529071	1.28584013839488	0.025440999442291	1.28584013839488	0.0254124183244287	1.28584013839488	0.0372393456383712	1.28584013839488	0.0168249043483342	1.37361065296867	0.0536147818440597	1.13427357540273	4.49431937388187E-7	1.28584013839488	1.00566274393863			1.13427357540273	0.906903780013094
1.294029922744	0.39902221489463	1.294029922744	0.0893925934706141	1.294029922744	0.0763805483848219	1.294029922744	0.0318520294101688	1.294029922744	0.0260958533309313	1.294029922744	0.0252755111044432	1.294029922744	0.0369107944777728	1.294029922744	0.0167447999782846	1.38180043731779	0.0536140855895803	1.14304557113749	4.51952310539452E-7	1.294029922744	1.00565693243424			1.14304557113749	0.906903592346336
1.30221970709311	0.230207130137402	1.30221970709311	0.04810278193434	1.30221970709311	0.0573012847664152	1.30221970709311	0.0291711326025691	1.30221970709311	0.0237951167208314	1.30221970709311	0.0238734209911676	1.30221970709311	0.0352701723265938	1.30221970709311	0.0162374850317568	1.3899902216669	0.0536142817790601	1.15181756687225	4.54385820022842E-7	1.30221970709311	1.00568444670783			1.15181756687225	0.906903405547214
1.31040949144223	0.210733851854456	1.31040949144223	0.0370602889041923	1.31040949144223	0.0465430681389295	1.31040949144223	0.0292904782528019	1.31040949144223	0.0233356547080973	1.31040949144223	0.0238163104081474	1.31040949144223	0.0349451389774891	1.31040949144223	0.016251303899908	1.39818000601601	0.0536113049339421	1.16058956260701	4.56477788203782E-7	1.31040949144223	1.00570095471045			1.16058956260701	0.906903193202913
1.31859927579134	0.438954993371344	1.31859927579134	0.0742419895754627	1.31859927579134	0.0668918726372307	1.31859927579134	0.0325057528569271	1.31859927579134	0.0264585770169474	1.31859927579134	0.0263958023864381	1.31859927579134	0.0361765986413132	1.31859927579134	0.0171125321116909	1.40636979036513	0.0536050432246824	1.16936155834177	4.57766636916455E-7	1.31859927579134	1.00568865287005			1.16936155834177	0.90690298872579
1.32678906014045	0.257846992352205	1.32678906014045	0.0535426470959428	1.32678906014045	0.0574104967919442	1.32678906014045	0.027732412086281	1.32678906014045	0.0233477770063615	1.32678906014045	0.0238595742550428	1.32678906014045	0.0357013645779743	1.32678906014045	0.0161817149026613	1.41455957471424	0.0536015615495762	1.17813355407654	4.58832049676294E-7	1.32678906014045	1.00569620545608			1.17813355407654	0.906902783021884
1.33497884448957	0.349680927384889	1.33497884448957	0.0477261074067294	1.33497884448957	0.0583067687873655	1.33497884448957	0.0312761555340424	1.33497884448957	0.024393282948561	1.33497884448957	0.0249544263598422	1.33497884448957	0.0371992315586145	1.33497884448957	0.0168611347875998	1.42274935906336	0.0535966993692169	1.1869055498113	4.60225088477078E-7	1.33497884448957	1.00568698698451			1.1869055498113	0.906902581533102
1.34316862883868	0.580952558794483	1.34316862883868	0.0784642736385876	1.34316862883868	0.09405182498267	1.34316862883868	0.0384063101698615	1.34316862883868	0.0289853319808152	1.34316862883868	0.0271303071286824	1.34316862883868	0.0402654429732443	1.34316862883868	0.0178917707584175	1.43093914341247	0.0535940166973891	1.19567754554606	4.62078258261497E-7	1.34316862883868	1.00564076682201			1.19567754554606	0.906902364258147
1.3513584131878	0.325221865288273	1.3513584131878	0.0508503070079948	1.3513584131878	0.0625563070246569	1.3513584131878	0.028416878524223	1.3513584131878	0.0242145808348854	1.3513584131878	0.0248511398591199	1.3513584131878	0.0366577426827007	1.3513584131878	0.0163954233891844	1.43912892776158	0.0535943143819009	1.20444954128082	4.63857534110886E-7	1.35135841318779	1.00564493536747			1.20444954128082	0.906902166599576
1.35954819753691	0.42439902254311	1.35954819753691	0.0734998793404695	1.35954819753691	0.0642584598520918	1.35954819753691	0.0284084868313178	1.35954819753691	0.0237644631875253	1.35954819753691	0.0247145291733062	1.35954819753691	0.0369597422863209	1.35954819753691	0.0167345567946064	1.4473187121107	0.0535916308723752	1.21322153701558	4.65646898040555E-7	1.35954819753691	1.00566793101296			1.21322153701558	0.906901972833277
1.36773798188602	0.460454403077074	1.36773798188602	0.0846977295936592	1.36773798188602	0.0692733896563203	1.36773798188602	0.0301636624783573	1.36773798188602	0.0238628983205621	1.36773798188602	0.0245360119074807	1.36773798188602	0.0369624214676295	1.36773798188602	0.0168243858518967	1.45550849645981	0.0535869562185773	1.22199353275034	4.67185184057928E-7	1.36773798188602	1.00565927829992			1.22199353275034	0.906901799762205
1.37592776623514	0.232318732081321	1.37592776623514	0.0527383788491067	1.37592776623514	0.0588928925649426	1.37592776623514	0.0282570644062365	1.37592776623514	0.0227823818325758	1.37592776623514	0.0236692540470653	1.37592776623514	0.0355218025316919	1.37592776623514	0.0160895155333704	1.46369828080892	0.0535809033001709	1.23076552848511	4.6842334934248E-7	1.37592776623514	1.00566282554545			1.23076552848511	0.906901628540927
1.38411755058425	0.36779616954725	1.38411755058425	0.0624597380626633	1.38411755058425	0.068345251229511	1.38411755058425	0.0291093642159575	1.38411755058425	0.0233976338642114	1.38411755058425	0.024530986166232	1.38411755058425	0.0368773082042668	1.38411755058425	0.0167259071460703	1.47188806515804	0.0535792135624755	1.23953752421987	4.69766537000166E-7	1.38411755058425	1.00562259423018			1.23953752421987	0.906901455429131
1.39230733493337	0.365898612617037	1.39230733493337	0.0561818154610905	1.39230733493337	0.0609765578758864	1.39230733493337	0.0283926659005952	1.39230733493337	0.0230952054309626	1.39230733493337	0.0240445280764128	1.39230733493337	0.0361861692288069	1.39230733493337	0.0164070422384294	1.48007784950715	0.0535801066160109	1.24830951995463	4.71045091402039E-7	1.39230733493336	1.00562499997585			1.24830951995463	0.906901280897553
1.40049711928248	0.207560719235041	1.40049711928248	0.0360117255669403	1.40049711928248	0.0429550022014431	1.40049711928248	0.0250206728540149	1.40049711928248	0.022105165248915	1.40049711928248	0.0232646434736159	1.40049711928248	0.0347800892497929	1.40049711928248	0.0156889482167794	1.48826763385627	0.0535799086275293	1.25708151568939	4.72185221825197E-7	1.40049711928248	1.00569415120911			1.25708151568939	0.906901113514899
1.40868690363159	0.228332507713424	1.40868690363159	0.0453189571348664	1.40868690363159	0.0483730726909843	1.40868690363159	0.0246539860856524	1.40868690363159	0.0221495490881353	1.40868690363159	0.0232546877135341	1.40868690363159	0.0347846983953535	1.40868690363159	0.0157285369647456	1.49645741820538	0.0535809027485857	1.26585351142415	4.7342423123899E-7	1.40868690363159	1.00572623733179			1.26585351142415	0.906900956757196
1.41687668798071	0.215739388950925	1.41687668798071	0.047395236806542	1.41687668798071	0.0597233230836671	1.41687668798071	0.0269891897614286	1.41687668798071	0.0232246708196102	1.41687668798071	0.0234938951416524	1.41687668798071	0.0347025552330558	1.41687668798071	0.0157020544631112	1.50464720255449	0.0535816965739505	1.27462550715891	4.7600196817079E-7	1.4168766879807	1.00574457293658			1.27462550715891	0.906900770637309
1.42506647232982	0.255915911968419	1.42506647232982	0.052030179475281	1.42506647232982	0.0682469942627717	1.42506647232982	0.0325060365050486	1.42506647232982	0.0241846825657321	1.42506647232982	0.0239146822437818	1.42506647232982	0.035375335765238	1.42506647232982	0.0160146513825498	1.51283698690361	0.0535810000977502	1.28339750289368	4.7873068839882E-7	1.42506647232982	1.00574495800494			1.28339750289368	0.906900587114234
1.43325625667893	0.350467402260891	1.43325625667893	0.0850098827417163	1.43325625667893	0.092548726374047	1.43325625667893	0.0340502472752266	1.43325625667893	0.0260516803074925	1.43325625667893	0.0262237603990953	1.43325625667893	0.0368440971135389	1.43325625667893	0.0163715476772793	1.52102677125272	0.0535781224808029	1.29216949862844	4.79809364009638E-7	1.43325625667893	1.00573481491781			1.29216949862844	0.90690041201312
1.44144604102805	0.410214582140642	1.44144604102805	0.0994680167240754	1.44144604102805	0.0827845104620947	1.44144604102805	0.0317889011794826	1.44144604102805	0.0273504687015378	1.44144604102805	0.0267222703357888	1.44144604102805	0.0362771033135012	1.44144604102805	0.0165513082765166	1.52921655560184	0.0535752390078245	1.3009414943632	4.8001984824056E-7	1.44144604102805	1.00571592774996			1.3009414943632	0.906900255593368
1.44963582537716	0.290232783276324	1.44963582537716	0.0616645791436563	1.44963582537716	0.0666960997568499	1.44963582537716	0.0318400654294663	1.44963582537716	0.0263160825610286	1.44963582537716	0.0246708368041011	1.44963582537716	0.035049429677795	1.44963582537716	0.0159159335610156	1.53740633995095	0.0535703694175852	1.30971349009796	4.80952144433311E-7	1.44963582537716	1.00573825294921			1.30971349009796	0.906900091898916
1.45782560972628	0.130453483132574	1.45782560972628	0.0281511469731225	1.45782560972628	0.0419269173781572	1.45782560972628	0.0272868629603037	1.45782560972628	0.0227281515686407	1.45782560972628	0.02299486382061	1.45782560972628	0.0338626153658949	1.45782560972628	0.0152410089690622	1.54559612430006	0.0535686825386851	1.31848548583272	4.82909849669279E-7	1.45782560972627	1.00578902604842			1.31848548583272	0.906899917426822
1.46601539407539	0.0969888595665114	1.46601539407539	0.023027348123497	1.46601539407539	0.0350502408789743	1.46601539407539	0.023808255655664	1.46601539407539	0.0213383137757638	1.46601539407539	0.022169481550754	1.46601539407539	0.0329036536862509	1.46601539407539	0.0149191315541504	1.55378590864918	0.0535634143676958	1.32725748156748	4.84222846408835E-7	1.46601539407539	1.00580236478063			1.32725748156748	0.906899748826008
1.4742051784245	0.0898803926199056	1.4742051784245	0.0195900303082578	1.4742051784245	0.0323328788661103	1.4742051784245	0.022983119066585	1.4742051784245	0.0210518561115347	1.4742051784245	0.0220163472102234	1.4742051784245	0.0326868095405572	1.4742051784245	0.0147678493473481	1.56197569299829	0.053557954355136	1.33602947730225	4.85688186333095E-7	1.4742051784245	1.00581921063088			1.33602947730225	0.906899566441813
1.48239496277362	0.110895015128764	1.48239496277362	0.0247636500235796	1.48239496277362	0.0362407616788638	1.48239496277362	0.0236373638682266	1.48239496277362	0.0215960343955524	1.48239496277362	0.0225092014472928	1.48239496277362	0.033264453063257	1.48239496277362	0.0149444615150711	1.57016547734741	0.0535603358312304	1.34480147303701	4.8712094069176E-7	1.48239496277361	1.00582354521651			1.34480147303701	0.906899429577131
1.49058474712273	0.235096879609704	1.49058474712273	0.0390330192510644	1.49058474712273	0.0465425893987112	1.49058474712273	0.0262825443311167	1.49058474712273	0.0234676816141517	1.49058474712273	0.0242945698724366	1.49058474712273	0.0352596256594045	1.49058474712273	0.0156793482570855	1.57835526169652	0.0535643097448324	1.35357346877177	4.8740660026739E-7	1.49058474712273	1.00580406054751			1.35357346877177	0.906899315967627
1.49877453147185	0.229988560655391	1.49877453147185	0.0475750225951308	1.49877453147185	0.0544616261808247	1.49877453147185	0.0277346598950656	1.49877453147185	0.0230318465773601	1.49877453147185	0.0239439648428342	1.49877453147185	0.0351855497187167	1.49877453147185	0.0155644145370098	1.58654504604563	0.0535635159194677	1.36234546450653	4.88439520013753E-7	1.49877453147184	1.00580601833962			1.36234546450653	0.906899179063236
1.50696431582096	0.157027176384494	1.50696431582096	0.0345276986033858	1.50696431582096	0.042407313229529	1.50696431582096	0.0252831972531772	1.50696431582096	0.022352095571399	1.50696431582096	0.0230096699918933	1.50696431582096	0.0340745165082961	1.50696431582096	0.0152363357833954	1.59473483039475	0.0535592429785216	1.37111746024129	4.9001482565492E-7	1.50696431582096	1.00580894169806			1.37111746024129	0.906899028957399
1.51515410017007	0.162493319142062	1.51515410017007	0.0319162051413493	1.51515410017007	0.0388761454141019	1.51515410017007	0.0249025318817558	1.51515410017007	0.0221069968459846	1.51515410017007	0.022944504022119	1.51515410017007	0.0337820252508151	1.51515410017007	0.0151505565862589	1.60292461474386	0.0535574513112961	1.37988945597605	4.9062928998345E-7	1.51515410017007	1.00580836623417			1.37988945597605	0.906898903023914
1.52334388451919	0.170212865436955	1.52334388451919	0.0315879061588683	1.52334388451919	0.0424409997958536	1.52334388451919	0.0258994876655763	1.52334388451919	0.0226708319549579	1.52334388451919	0.0232228138883082	1.52334388451919	0.0340477986593528	1.52334388451919	0.0152074749618828	1.61111439909297	0.0535536806408134	1.38866145171082	4.91231596902907E-7	1.52334388451918	1.00580410388267			1.38866145171082	0.906898788961966
1.5315336688683	0.193029478499628	1.5315336688683	0.0342139470492154	1.5315336688683	0.047801440241081	1.5315336688683	0.0286464621938411	1.5315336688683	0.0239686092179605	1.5315336688683	0.0240850499260277	1.5315336688683	0.0352815905211435	1.5315336688683	0.0157397598859657	1.61930418344209	0.0535504002730154	1.39743344744558	4.92653784231573E-7	1.5315336688683	1.00580208393961			1.39743344744558	0.906898661818142
1.53972345321742	0.233583722468982	1.53972345321742	0.0526676995467169	1.53972345321742	0.0651738877138658	1.53972345321742	0.0340092291580842	1.53972345321742	0.0258332981936654	1.53972345321742	0.0258738517471072	1.53972345321742	0.0370722228463741	1.53972345321742	0.0164822269317428	1.6274939677912	0.0535490110786271	1.40620544318034	4.94422136117437E-7	1.53972345321741	1.00578663824833			1.40620544318034	0.906898541282465
1.54791323756653	0.196678255391591	1.54791323756653	0.0480477767883441	1.54791323756653	0.0562887464773352	1.54791323756653	0.0285793068342499	1.54791323756653	0.0238740612775355	1.54791323756653	0.0243068714759752	1.54791323756653	0.0353458494689758	1.54791323756653	0.0157075756847987	1.63568375214032	0.0535531830963913	1.4149774389151	4.96270416915353E-7	1.54791323756653	1.00576198360977			1.4149774389151	0.90689839858993
1.55610302191564	0.134337279868025	1.55610302191564	0.0262446142984147	1.55610302191564	0.0371840462390507	1.55610302191564	0.0244173210129969	1.55610302191564	0.0216806744217645	1.55610302191564	0.0225616732030342	1.55610302191564	0.033424463920277	1.55610302191564	0.0149938160238777	1.64387353648943	0.0535582481215287	1.42374943464986	4.97532106274271E-7	1.55610302191564	1.00577816627426			1.42374943464986	0.906898249202715
1.56429280626476	0.180769772071313	1.56429280626476	0.0329349331556504	1.56429280626476	0.0394905363075973	1.56429280626476	0.0244785772782411	1.56429280626476	0.0218577139282137	1.56429280626476	0.0227002465326128	1.56429280626476	0.0334139490522727	1.56429280626476	0.0150410652181687	1.65206332083854	0.0535562635581167	1.43252143038462	4.98641979785448E-7	1.56429280626475	1.00581555946016			1.43252143038462	0.90689810943863
1.57248259061387	0.111756834770432	1.57248259061387	0.022573502359009	1.57248259061387	0.0357978848468816	1.57248259061387	0.0232037852072233	1.57248259061387	0.021336529222109	1.57248259061387	0.0224348843755367	1.57248259061387	0.0330964658427558	1.57248259061387	0.0147648229181545	1.66025310518766	0.0535533814278653	1.44129342611939	4.99446186931938E-7	1.57248259061387	1.00582849255255			1.44129342611939	0.906897983209312
1.58067237496298	0.111056551511444	1.58067237496298	0.0244599750372178	1.58067237496298	0.0409214673799452	1.58067237496298	0.0242449852733804	1.58067237496298	0.0212462284625977	1.58067237496298	0.0224862049369461	1.58067237496298	0.0334367926193815	1.58067237496298	0.0149286492594612	1.66844288953677	0.0535530829062112	1.45006542185415	4.99810390564844E-7	1.58067237496298	1.00582614091864			1.45006542185415	0.906897848441309
1.5888621593121	0.199320993192528	1.5888621593121	0.040979600619808	1.5888621593121	0.0533937996860647	1.5888621593121	0.0254461659427881	1.5888621593121	0.0216796339598865	1.5888621593121	0.0228726828072936	1.5888621593121	0.0337210657619223	1.5888621593121	0.0150600422807974	1.67663267388589	0.0535525867653582	1.45883741758891	5.00254329691445E-7	1.58886215931209	1.00582468882448			1.45883741758891	0.906897725311032
1.59705194366121	0.145646333567697	1.59705194366121	0.0333669186546831	1.59705194366121	0.0408696510656224	1.59705194366121	0.0238998594886789	1.59705194366121	0.021377009650637	1.59705194366121	0.0224386035632958	1.59705194366121	0.0330587840162023	1.59705194366121	0.0148162268040288	1.684822458235	0.0535522876170081	1.46760941332367	5.00483084418582E-7	1.59705194366121	1.00582232765639			1.46760941332367	0.906897622792482
1.60524172801033	0.120292447610701	1.60524172801033	0.0283408393035092	1.60524172801033	0.0361633324423651	1.60524172801033	0.0236312637417378	1.60524172801033	0.0214607587105673	1.60524172801033	0.0222753484549788	1.60524172801033	0.032778265577374	1.60524172801033	0.0146905017916215	1.69301224258411	0.0535507991944491	1.47638140905843	5.01812295447128E-7	1.60524172801032	1.00583853895062			1.47638140905843	0.906897511779629
1.61343151235944	0.104508962205573	1.61343151235944	0.0254724997221309	1.61343151235944	0.0361376451624059	1.61343151235944	0.0235943286611066	1.61343151235944	0.0215632681371231	1.61343151235944	0.0222270524308673	1.61343151235944	0.0327104468837796	1.61343151235944	0.0146827800032861	1.70120202693323	0.0535454342467137	1.48515340479319	5.03409974570586E-7	1.61343151235944	1.00584813622334			1.48515340479319	0.906897418741264
1.62162129670855	0.0956925027893177	1.62162129670855	0.024468075502857	1.62162129670855	0.0374245710824651	1.62162129670855	0.0248450126384728	1.62162129670855	0.0221412054197109	1.62162129670855	0.0224690409010053	1.62162129670855	0.0328313492422657	1.62162129670855	0.0146998384993235	1.70939181128234	0.0535489132714576	1.49392540052796	5.04348168087455E-7	1.62162129670855	1.00583672005794			1.49392540052796	0.906897319777267
1.62981108105767	0.0945637163642673	1.62981108105767	0.0216223491052741	1.62981108105767	0.0370979703660797	1.62981108105767	0.0249561418288658	1.62981108105767	0.0218566858176376	1.62981108105767	0.0224225690279597	1.62981108105767	0.0329216029833444	1.62981108105767	0.0146992998664051	1.71758159563146	0.0535513939757226	1.50269739626272	5.0407129590661E-7	1.62981108105766	1.0058320170229			1.50269739626272	0.906897264492971
1.63800086540678	0.0710967146764788	1.63800086540678	0.018166544427131	1.63800086540678	0.0328382003995503	1.63800086540678	0.0236393248419808	1.63800086540678	0.021329382819864	1.63800086540678	0.0222210388347124	1.63800086540678	0.0326544791611947	1.63800086540678	0.0146267350304375	1.72577137998057	0.0535441390690057	1.51146939199748	5.04093924456198E-7	1.63800086540678	1.00585260838232			1.51146939199748	0.906897185090071
1.6461906497559	0.0782397716151351	1.6461906497559	0.0204296251946921	1.6461906497559	0.034634571254805	1.6461906497559	0.0237594825382879	1.6461906497559	0.0215651041006984	1.6461906497559	0.0224700025238301	1.6461906497559	0.0329445922914411	1.6461906497559	0.0147523953698153	1.73396116432968	0.0535393761168171	1.52024138773224	5.04882747288702E-7	1.64619064975589	1.00586386381269			1.52024138773224	0.906897116894749
1.65438043410501	0.089218073926756	1.65438043410501	0.0194450703147349	1.65438043410501	0.0338141080156263	1.65438043410501	0.0229259546876872	1.65438043410501	0.0212813590948946	1.65438043410501	0.022226691165754	1.65438043410501	0.0329102855111935	1.65438043410501	0.0147424912980048	1.7421509486788	0.0535369889538885	1.529013383467	5.05848919623231E-7	1.654380434105	1.00585794449954			1.529013383467	0.906897027077736
1.66257021845412	0.17418029562424	1.66257021845412	0.0245325892276401	1.66257021845412	0.0365840878266861	1.66257021845412	0.0233219841014512	1.66257021845412	0.0217319552810414	1.66257021845412	0.0225516992027333	1.66257021845412	0.0333509198266479	1.66257021845412	0.0149606930015974	1.75034073302791	0.0535411648380232	1.53778537920177	5.07218890873251E-7	1.66257021845412	1.00583341482246			1.53778537920177	0.906896927822114
1.67076000280324	0.236051743798999	1.67076000280324	0.0436356433855566	1.67076000280324	0.0453997974792786	1.67076000280324	0.0251552805168706	1.67076000280324	0.0231919729553934	1.67076000280324	0.023349834105254	1.67076000280324	0.0339011050165125	1.67076000280324	0.0151764681433333	1.75853051737702	0.053545133964847	1.54655737493653	5.0829433465811E-7	1.67076000280323	1.00582051230376			1.54655737493653	0.906896843694745
1.67894978715235	0.134270282066209	1.67894978715235	0.0325205290795103	1.67894978715235	0.036739604020569	1.67894978715235	0.023893324683659	1.67894978715235	0.0225604096459787	1.67894978715235	0.022807018260929	1.67894978715235	0.03342116453746	1.67894978715235	0.014887774531695	1.76672030172614	0.0535435445093195	1.55532937067129	5.09566610681349E-7	1.67894978715235	1.00582852788361			1.55532937067129	0.906896753286798
1.68713957150146	0.149797056908869	1.68713957150146	0.0377509739954356	1.68713957150146	0.0391987761965447	1.68713957150146	0.0240710467077319	1.68713957150146	0.0221142205504433	1.68713957150146	0.022877201206403	1.68713957150146	0.0338081984002174	1.68713957150146	0.014990099872731	1.77491008607525	0.0535408653487134	1.56410136640605	5.1018271038492E-7	1.68713957150146	1.0058246195388			1.56410136640605	0.906896676197348
1.69532935585058	0.197093004752611	1.69532935585058	0.0480393365788544	1.69532935585058	0.0537478066282906	1.69532935585058	0.0262115264777245	1.69532935585058	0.0221265723585724	1.69532935585058	0.0229917541467037	1.69532935585058	0.0342086898694038	1.69532935585058	0.0152399492161955	1.78309987042437	0.053538280086324	1.57287336214081	5.11264419106433E-7	1.69532935585057	1.0058254120246			1.57287336214081	0.906896546825468
1.70351914019969	0.24181827699304	1.70351914019969	0.0551469592648358	1.70351914019969	0.0623786630512785	1.70351914019969	0.0292307106191121	1.70351914019969	0.0228125852697572	1.70351914019969	0.0233436049246906	1.70351914019969	0.0348221429852165	1.70351914019969	0.0155994003439467	1.79128965477348	0.0535375855774966	1.58164535787557	5.11982513679522E-7	1.70351914019969	1.00581608466438			1.58164535787557	0.906896450343305
1.71170892454881	0.155602422744054	1.71170892454881	0.0297216452745351	1.71170892454881	0.0408793599735322	1.71170892454881	0.0244500138734488	1.71170892454881	0.02162122886335	1.71170892454881	0.0224681603994719	1.71170892454881	0.0333414587400293	1.71170892454881	0.0149515697230207	1.79947943912259	0.0535388755437143	1.59041735361034	5.12166497604248E-7	1.7117089245488	1.00581137444584			1.59041735361034	0.906896341330028
1.71989870889792	0.113205432341891	1.71989870889792	0.0190830343978369	1.71989870889792	0.033785670604786	1.71989870889792	0.0242451121189726	1.71989870889792	0.0217419958638576	1.71989870889792	0.0224080289258688	1.71989870889792	0.0329335106436505	1.71989870889792	0.0147577977140207	1.80766922347171	0.0535396701655621	1.5991893493451	5.12822738542852E-7	1.71989870889791	1.00581135639892			1.5991893493451	0.906896251612127
1.72808849324703	0.118503914990937	1.72808849324703	0.0216794268121234	1.72808849324703	0.0354292479645604	1.72808849324703	0.024831191111237	1.72808849324703	0.0219983765425777	1.72808849324703	0.0223781613075289	1.72808849324703	0.0328343792347942	1.72808849324703	0.0147280683018921	1.81585900782082	0.0535370904414397	1.60796134507986	5.1374468067237E-7	1.72808849324703	1.00580707486988			1.60796134507986	0.906896150852942
1.73627827759615	0.0910734928171577	1.73627827759615	0.0204265605528793	1.73627827759615	0.0327545911645245	1.73627827759615	0.0233404444792305	1.73627827759615	0.021145937700666	1.73627827759615	0.0220100599471058	1.73627827759615	0.0326438860598421	1.73627827759615	0.0145913601495165	1.82404879216994	0.0535394719175341	1.61673334081462	5.14700443418818E-7	1.73627827759614	1.00580640300694			1.61673334081462	0.906896065139306
1.74446806194526	0.121502288470941	1.74446806194526	0.0257916431652064	1.74446806194526	0.0350633475588152	1.74446806194526	0.024508929073147	1.74446806194526	0.0215292007734886	1.74446806194526	0.0223103933016592	1.74446806194526	0.0330978537811599	1.74446806194526	0.0147823682793874	1.83223857651905	0.0535399664238726	1.62550533654938	5.15135828921448E-7	1.74446806194526	1.00582076223612			1.62550533654938	0.906895990504497
1.75265784629438	0.147131291300459	1.75265784629438	0.0289830303034049	1.75265784629438	0.0354176227773238	1.75265784629438	0.0241601057455086	1.75265784629438	0.0215710226383273	1.75265784629438	0.0225610836018701	1.75265784629438	0.0333495353256018	1.75265784629438	0.0148839753665547	1.84042836086816	0.0535358980688782	1.63427733228414	5.15403718710054E-7	1.75265784629437	1.00584525978684			1.63427733228414	0.906895916226489
1.76084763064349	0.0955152755172172	1.76084763064349	0.0215982438019068	1.76084763064349	0.034157381239143	1.76084763064349	0.0243136861256756	1.76084763064349	0.0217206195434677	1.76084763064349	0.0228128017777953	1.76084763064349	0.0334036374925419	1.76084763064349	0.0148040262898029	1.84861814521728	0.053534504868995	1.64304932801891	5.1492245451586E-7	1.76084763064348	1.00585373056077			1.64304932801891	0.906895885333054
1.7690374149926	0.0795543049884775	1.7690374149926	0.0195764178889195	1.7690374149926	0.0334690340283127	1.7690374149926	0.0250017192546918	1.7690374149926	0.0224957842621074	1.7690374149926	0.022915673710006	1.7690374149926	0.0335832107088719	1.7690374149926	0.0147400774408105	1.85680792956639	0.0535356009055618	1.65182132375367	5.14688169049024E-7	1.7690374149926	1.00585479848512			1.65182132375367	0.906895836312172
1.77722719934172	0.0941083281896256	1.77722719934172	0.0207985739136985	1.77722719934172	0.0342566916404897	1.77722719934172	0.0238863787147233	1.77722719934172	0.0218266993510277	1.77722719934172	0.0223951206245154	1.77722719934172	0.0331582698436675	1.77722719934172	0.0147391403695306	1.86499771391551	0.0535390738915327	1.66059331948843	5.15939963537387E-7	1.77722719934171	1.00585232056708			1.66059331948843	0.906895771638318
1.78541698369083	0.174644941083984	1.78541698369083	0.0316706685962255	1.78541698369083	0.0418451646912204	1.78541698369083	0.0258099061549256	1.78541698369083	0.0224775814670338	1.78541698369083	0.0226132376566326	1.78541698369083	0.0332287446666687	1.78541698369083	0.0148449211137284	1.87318749826462	0.053533111322107	1.66936531522319	5.17331047720734E-7	1.78541698369083	1.00583012979174			1.66936531522319	0.90689570418754
1.79360676803995	0.15588016175738	1.79360676803995	0.0399423738225335	1.79360676803995	0.0464518824682711	1.79360676803995	0.0269000935824236	1.79360676803995	0.0230040266417781	1.79360676803995	0.0226586440786251	1.79360676803995	0.0329759414037053	1.79360676803995	0.0147240406941865	1.88137728261373	0.0535283483699183	1.67813731095795	5.18376213960442E-7	1.79360676803994	1.00583338070335			1.67813731095795	0.906895641310343
1.80179655238906	0.068335849095327	1.80179655238906	0.0184499762685699	1.80179655238906	0.0301400714788551	1.80179655238906	0.022484657567169	1.80179655238906	0.0207939501748346	1.80179655238906	0.0217100823539992	1.80179655238906	0.0319770069206788	1.80179655238906	0.01428757013961	1.88956706696285	0.0535316234797304	1.68690930669271	5.19304531460809E-7	1.80179655238905	1.00585655910605			1.68690930669271	0.90689557503469
1.80998633673817	0.0598479854021101	1.80998633673817	0.0154166187320577	1.80998633673817	0.0295489225768089	1.80998633673817	0.0223736224899947	1.80998633673817	0.0207141796852455	1.80998633673817	0.0216410338507878	1.80998633673817	0.0319317247674534	1.80998633673817	0.0142546009468516	1.89775685131196	0.0535319221850727	1.69568130242748	5.19701656520577E-7	1.80998633673817	1.0058676323579			1.69568130242748	0.906895510976894
1.81817612108729	0.0864237140129719	1.81817612108729	0.0185945739175312	1.81817612108729	0.0317901225236931	1.81817612108729	0.0228688776815017	1.81817612108729	0.0208292868379993	1.81817612108729	0.021750645274343	1.81817612108729	0.0321940919695506	1.81817612108729	0.0144000454745517	1.90594663566107	0.0535327160104374	1.70445329816224	5.19693877037429E-7	1.81817612108728	1.00586727114529			1.70445329816224	0.906895450498386
1.8263659054364	0.0922740595855396	1.8263659054364	0.019515677402935	1.8263659054364	0.033358013244965	1.8263659054364	0.0230525982063793	1.8263659054364	0.0209545958875482	1.8263659054364	0.0218386942699086	1.8263659054364	0.0322957330925197	1.8263659054364	0.014469755994722	1.91413642001019	0.0535342065032799	1.713225293897	5.20005496580781E-7	1.82636590543639	1.00585663133625			1.713225293897	0.906895365001737
1.83455568978551	0.0663333051027698	1.83455568978551	0.0165284496275362	1.83455568978551	0.0317493292079109	1.83455568978551	0.0230825301302284	1.83455568978551	0.0210139916496066	1.83455568978551	0.021870470854882	1.83455568978551	0.0322928466494615	1.83455568978551	0.0144318552259481	1.9223262043593	0.0535339043997269	1.72199728963176	5.21138957338969E-7	1.83455568978551	1.00585777538753			1.72199728963176	0.906895269012768
1.84274547413463	0.0815071216866538	1.84274547413463	0.0211692036247597	1.84274547413463	0.0363901341516479	1.84274547413463	0.0244571178556175	1.84274547413463	0.0211480110772498	1.84274547413463	0.0219485501616927	1.84274547413463	0.0324507666998232	1.84274547413463	0.0145640630094143	1.93051598870842	0.0535303321855854	1.73076928536652	5.22026189353616E-7	1.84274547413462	1.00585296403025			1.73076928536652	0.906895194158001
1.85093525848374	0.0658020439092773	1.85093525848374	0.0159857936031438	1.85093525848374	0.0298244498659628	1.85093525848374	0.022589954672471	1.85093525848374	0.020906033250489	1.85093525848374	0.0217870266691859	1.85093525848374	0.0320385245882385	1.85093525848374	0.0143919382887918	1.93870577305753	0.0535276500168986	1.73954128110128	5.22681775602623E-7	1.85093525848374	1.00586295883842			1.73954128110128	0.90689511552747
1.85912504283286	0.0513307249045505	1.85912504283286	0.0140389906061556	1.85912504283286	0.0282957625587207	1.85912504283286	0.0222847497151289	1.85912504283286	0.0207833205345736	1.85912504283286	0.0217706983982525	1.85912504283286	0.0320069162844812	1.85912504283286	0.0143248381465998	1.94689555740664	0.053528543070434	1.74831327683605	5.2418508045561E-7	1.85912504283285	1.00587162793782			1.74831327683605	0.906895027256703
1.86731482718197	0.0587353311299761	1.86731482718197	0.0147492658194633	1.86731482718197	0.0291843964713303	1.86731482718197	0.0224208699143838	1.86731482718197	0.0208069765549676	1.86731482718197	0.0218324366127644	1.86731482718197	0.0322361854093122	1.86731482718197	0.0143898124205611	1.95508534175576	0.0535289406212801	1.75708527257081	5.25234520238851E-7	1.86731482718196	1.00586166494875			1.75708527257081	0.906894944947268
1.87550461153108	0.0698250876609316	1.87550461153108	0.0154738314277664	1.87550461153108	0.0303775273592961	1.87550461153108	0.022372579897491	1.87550461153108	0.0207729275293317	1.87550461153108	0.0218307585921743	1.87550461153108	0.0323320809438235	1.87550461153108	0.0144046532068288	1.96327512610487	0.0535275509578902	1.76585726830557	5.26063754203241E-7	1.87550461153108	1.00586043923163			1.76585726830557	0.906894844778033
1.8836943958802	0.0774404569914788	1.8836943958802	0.0165576960075906	1.8836943958802	0.0308913468034901	1.8836943958802	0.022788853907048	1.8836943958802	0.0210784191753432	1.8836943958802	0.0221090506186492	1.8836943958802	0.0326503323888215	1.8836943958802	0.0144913245915121	1.97146491045399	0.0535284440114256	1.77462926404033	5.26153090329668E-7	1.88369439588019	1.0058569571456			1.77462926404033	0.906894761725013
1.89188418022931	0.078885223349475	1.89188418022931	0.0171245615089832	1.89188418022931	0.031418503162746	1.89188418022931	0.023341002915935	1.89188418022931	0.0212394077439619	1.89188418022931	0.0223860142418917	1.89188418022931	0.0328349635415972	1.89188418022931	0.0145628930761841	1.9796546948031	0.0535323183599345	1.78340125977509	5.26376953453615E-7	1.8918841802293	1.00585848046578			1.78340125977509	0.906894663824995
1.90007396457843	0.0878962944629741	1.90007396457843	0.0205254175408965	1.90007396457843	0.0339735568264413	1.90007396457843	0.0242456064270159	1.90007396457843	0.0212772160373115	1.90007396457843	0.0224216795644608	1.90007396457843	0.0329128871133957	1.90007396457843	0.0146723566442748	1.98784447915221	0.0535313260782285	1.79217325550985	5.27956838464793E-7	1.90007396457842	1.00585473107741			1.79217325550985	0.906894567569985
1.90826374892754	0.192614487630753	1.90826374892754	0.0372419395488701	1.90826374892754	0.0446981252946693	1.90826374892754	0.0248246370013482	1.90826374892754	0.0213491007383614	1.90826374892754	0.0223940406591386	1.90826374892754	0.033106319198195	1.90826374892754	0.0148556055949156	1.99603426350133	0.0535276494099625	1.80094525124462	5.28787730866122E-7	1.90826374892753	1.00583989983291			1.80094525124462	0.906894473372987
1.91645353327665	0.110447847211497	1.91645353327665	0.0192944311063451	1.91645353327665	0.0331386403533696	1.91645353327665	0.0229219732659312	1.91645353327665	0.0209146039778727	1.91645353327665	0.0220301568370911	1.91645353327665	0.0325259813399802	1.91645353327665	0.0145190150810858	2.00422404785044	0.0535278455871947	1.80971724697938	5.29067195786266E-7	1.91645353327665	1.00583538564552			1.80971724697938	0.906894389626936
1.92464331762577	0.106742304794891	1.92464331762577	0.0230202631735833	1.92464331762577	0.0338953713070282	1.92464331762577	0.0235200052556404	1.92464331762577	0.0209953837404108	1.92464331762577	0.0219635036708885	1.92464331762577	0.0325570867105434	1.92464331762577	0.0145126971696283	2.01241383219956	0.053525067198418	1.81848924271414	5.2970396034314E-7	1.92464331762576	1.00584215476102			1.81848924271414	0.906894317335148
1.93283310197488	0.207312788647243	1.93283310197488	0.0290581461673167	1.93283310197488	0.0355883512872996	1.93283310197488	0.0237288433865881	1.93283310197488	0.0214892966170916	1.93283310197488	0.0223574884100003	1.93283310197488	0.0332432181288837	1.93283310197488	0.014786454898451	2.02060361654867	0.0535281506165785	1.8272612384489	5.30531789441301E-7	1.93283310197487	1.00582095798519			1.8272612384489	0.906894240910715
1.941022886324	0.220556896712128	1.941022886324	0.0328240549562906	1.941022886324	0.0433596157705475	1.941022886324	0.0258011199992433	1.941022886324	0.0227689106520344	1.941022886324	0.0230988034610456	1.941022886324	0.033875388196534	1.941022886324	0.0149731054812203	2.02879340089778	0.0535382718899794	1.83603323418366	5.30565907291507E-7	1.94102288632399	1.00580851057952			1.83603323418366	0.906894191121585
1.94921267067311	0.191475241322226	1.94921267067311	0.0411809161868817	1.94921267067311	0.0513112914183069	1.94921267067311	0.028562531413082	1.94921267067311	0.023186678563165	1.94921267067311	0.0233513575011745	1.94921267067311	0.0340406927439715	1.94921267067311	0.0152303938042191	2.0369831852469	0.0535392735468868	1.84480522991842	5.30366069469313E-7	1.9492126706731	1.00583324526191			1.84480522991842	0.906894120682803
1.95740245502222	0.105370890100215	1.95740245502222	0.0219108182683151	1.95740245502222	0.0334422628820971	1.95740245502222	0.0246103616481086	1.95740245502222	0.0217838888538768	1.95740245502222	0.0223858636144709	1.95740245502222	0.032800922445766	1.95740245502222	0.0146107474110204	2.04517296959601	0.053534009057318	1.85357722565319	5.30963076879539E-7	1.95740245502222	1.00583977531883			1.85357722565319	0.906894061126236
1.96559223937134	0.0711764808105842	1.96559223937134	0.0164225318317655	1.96559223937134	0.0303863448788279	1.96559223937134	0.0229128671343958	1.96559223937134	0.0212260701162899	1.96559223937134	0.0220491684065854	1.96559223937134	0.0322335088600924	1.96559223937134	0.0143491548466297	2.05336275394512	0.053535497479877	1.86234922138795	5.31877243493307E-7	1.96559223937133	1.00584649387715			1.86234922138795	0.906894009173166
1.97378202372045	0.0526647917894606	1.97378202372045	0.0143112710726872	1.97378202372045	0.0287478567148066	1.97378202372045	0.0222656679867964	1.97378202372045	0.0207677609275837	1.97378202372045	0.0217585276754781	1.97378202372045	0.0319682219002069	1.97378202372045	0.0142454007475595	2.06155253829424	0.0535356948917745	1.87112121712271	5.32818451707029E-7	1.97378202372044	1.00583802635664			1.87112121712271	0.906893943184753
1.98197180806956	0.050462423460803	1.98197180806956	0.014117371891322	1.98197180806956	0.0289035434060514	1.98197180806956	0.0226258057468613	1.98197180806956	0.0208114553684674	1.98197180806956	0.0217196123968534	1.98197180806956	0.0319275072278369	1.98197180806956	0.0141991654313476	2.06974232264335	0.0535292356421121	1.87989321285747	5.3355617339063E-7	1.98197180806956	1.00581312800397			1.87989321285747	0.906893876731962
1.99016159241868	0.0661763759009662	1.99016159241868	0.0165717093463753	1.99016159241868	0.0346713202022184	1.99016159241868	0.0258888627843665	1.99016159241868	0.0219043376151038	1.99016159241868	0.0222655699383051	1.99016159241868	0.0325476582890863	1.99016159241868	0.0143828248714662	2.07793210699247	0.0535261595688236	1.88866520859223	5.33892972548895E-7	1.99016159241867	1.00583123206556			1.88866520859223	0.90689382256172
1.99835137676779	0.0883439201699428	1.99835137676779	0.0187161561669129	1.99835137676779	0.0345313351832453	1.99835137676779	0.0248469581632516	1.99835137676779	0.0217118559170426	1.99835137676779	0.0222846262747293	1.99835137676779	0.0327029914196239	1.99835137676779	0.0145436278850313	2.08612189134158	0.0535269572155032	1.89743720432699	5.33981599139227E-7	1.99835137676778	1.00586442193422			1.89743720432699	0.906893776604828
2.00654116111691	0.0609078211059661	2.00654116111691	0.0143691535701538	2.00654116111691	0.0290229386236046	2.00654116111691	0.0224450999601956	2.00654116111691	0.0208202669198585	2.00654116111691	0.0217623611804498	2.00654116111691	0.032070324200747	2.00654116111691	0.0143029900236653	2.09431167569069	0.0535321170803743	1.90620920006176	5.34373370162089E-7	2.0065411611169	1.00587707879047			1.90620920006176	0.90689371227501
2.01473094546602	0.066090977036781	2.01473094546602	0.0155424669426051	2.01473094546602	0.0295686343047223	2.01473094546602	0.0225910301790144	2.01473094546602	0.0208965111253194	2.01473094546602	0.021776392046696	2.01473094546602	0.0321282430042193	2.01473094546602	0.0143141764770222	2.10250146003981	0.0535296359653876	1.91498119579652	5.35190866563398E-7	2.01473094546601	1.0058750954594			1.91498119579652	0.906893638337653
2.02292072981513	0.0597380415026485	2.02292072981513	0.0156919363591938	2.02292072981513	0.0295708169370072	2.02292072981513	0.0225142782386309	2.02292072981513	0.0207315798445392	2.02292072981513	0.0216569623457111	2.02292072981513	0.0319518018662308	2.02292072981513	0.0142708811300637	2.11069124438892	0.053527058259966	1.92375319153128	5.36629202234176E-7	2.02292072981513	1.00586440968961			1.92375319153128	0.906893548363515
2.03111051416425	0.0552099329859514	2.03111051416425	0.0140968387930243	2.03111051416425	0.0285097475493386	2.03111051416425	0.0220881038266799	2.03111051416425	0.0205921922387785	2.03111051416425	0.0215829673356273	2.03111051416425	0.0318493536288594	2.03111051416425	0.0142024829754363	2.11888102873804	0.0535322181248371	1.93252518726604	5.37177368656007E-7	2.03111051416424	1.0058525980491			1.93252518726604	0.90689348531682
2.03930029851336	0.0636579047793828	2.03930029851336	0.0145069405030549	2.03930029851336	0.0289972812557524	2.03930029851336	0.0221883486016086	2.03930029851336	0.0206426809220296	2.03930029851336	0.0216044164403966	2.03930029851336	0.0318290208320921	2.03930029851336	0.0141888773091962	2.12707081308715	0.0535308263888675	1.9412971830008	5.37268342510046E-7	2.03930029851335	1.00585515157653			1.9412971830008	0.906893422589866
2.04749008286248	0.0567991235943812	2.04749008286248	0.0153309946382183	2.04749008286248	0.0292010022818729	2.04749008286248	0.0222596885081391	2.04749008286248	0.0206306042587253	2.04749008286248	0.0215747010887507	2.04749008286248	0.0317457894193981	2.04749008286248	0.0141600366622891	2.13526059743626	0.0535263611211907	1.95006917873556	5.38217723069151E-7	2.04749008286247	1.00586207963647			1.95006917873556	0.906893353823287
2.05567986721159	0.0502940323564532	2.05567986721159	0.0143600485756007	2.05567986721159	0.0286371947329847	2.05567986721159	0.0222047201935104	2.05567986721159	0.020635714043159	2.05567986721159	0.0215874391470678	2.05567986721159	0.0317691347497358	2.05567986721159	0.0141655345543301	2.14345038178538	0.0535294377455508	1.95884117447033	5.38718768438791E-7	2.05567986721158	1.00587077990355			1.95884117447033	0.906893283668547
2.0638696515607	0.0571992056913601	2.0638696515607	0.0148469356852123	2.0638696515607	0.02917410273539	2.0638696515607	0.0224556937617537	2.0638696515607	0.0208591751559502	2.0638696515607	0.0217372401228187	2.0638696515607	0.0320151250566132	2.0638696515607	0.0142920875827474	2.15164016613449	0.0535299339025888	1.96761317020509	5.39113132601561E-7	2.06386965156069	1.00588772889329			1.96761317020509	0.906893204184632
2.07205943590982	0.0786575034126593	2.07205943590982	0.015199824515472	2.07205943590982	0.0298393798609745	2.07205943590982	0.0224962118421745	2.07205943590982	0.0208908408642714	2.07205943590982	0.0219118360375344	2.07205943590982	0.0323053166925423	2.07205943590982	0.0144110485757817	2.1598299504836	0.0535292393053946	1.97638516593985	5.39563264159515E-7	2.07205943590981	1.00589053188463			1.97638516593985	0.906893133155313
2.08024922025893	0.0562827488986829	2.08024922025893	0.0134428050837895	2.08024922025893	0.0289403534165503	2.08024922025893	0.0224140208130964	2.08024922025893	0.0206761266728797	2.08024922025893	0.0215796436692915	2.08024922025893	0.0317507413793778	2.08024922025893	0.0141634603437925	2.16801973483272	0.0535323193757598	1.98515716167461	5.39769346150899E-7	2.08024922025892	1.00589314058038			1.98515716167461	0.906893074319621
2.08843900460805	0.0436767458307768	2.08843900460805	0.0125826488529058	2.08843900460805	0.0270833901521126	2.08843900460805	0.0217794713574523	2.08843900460805	0.0204078659725475	2.08843900460805	0.0214094163143342	2.08843900460805	0.031537317940198	2.08843900460805	0.0140690710369418	2.17620951918183	0.0535335094220643	1.99392915740937	5.40099125023679E-7	2.08843900460804	1.0059026985658			1.99392915740937	0.906893033918978
2.09662878895716	0.0441518031428927	2.09662878895716	0.0126586869365028	2.09662878895716	0.0270182429630153	2.09662878895716	0.0217179019120726	2.09662878895716	0.0203892697246756	2.09662878895716	0.0214128542883853	2.09662878895716	0.0315257979247012	2.09662878895716	0.0140649339832917	2.18439930353095	0.0535320209995053	2.00270115314413	5.40110268246623E-7	2.09662878895715	1.00590208451211			2.00270115314413	0.90689298811026
2.10481857330627	0.0454446133889756	2.10481857330627	0.0128683054980736	2.10481857330627	0.0272996309269504	2.10481857330627	0.0217606720218482	2.10481857330627	0.0204253962180637	2.10481857330627	0.0214447038137214	2.10481857330627	0.0315601663178118	2.10481857330627	0.0140916279784598	2.19258908788006	0.0535310235884636	2.0114731488789	5.40235349285262E-7	2.10481857330626	1.0058979708557			2.0114731488789	0.90689294724644
2.11300835765539	0.0484559925995028	2.11300835765539	0.0134748420526604	2.11300835765539	0.0283461463176626	2.11300835765539	0.0222622441057013	2.11300835765539	0.020706671239218	2.11300835765539	0.0216655318695342	2.11300835765539	0.0318420904975706	2.11300835765539	0.014181349877585	2.20077887222917	0.0535256652672513	2.02024514461366	5.40899645487941E-7	2.11300835765538	1.00590093999091			2.02024514461366	0.906892911117928
2.1211981420045	0.0573223973076797	2.1211981420045	0.0143647552036503	2.1211981420045	0.0298184975723225	2.1211981420045	0.0230981363647665	2.1211981420045	0.021070046280793	2.1211981420045	0.0218057481368756	2.1211981420045	0.0320093615510132	2.1211981420045	0.0142648012953265	2.20896865657829	0.0535213916402667	2.02901714034842	5.42064072856135E-7	2.12119814200449	1.00589680953497			2.02901714034842	0.906892853888249
2.12938792635361	0.062869160419414	2.12938792635361	0.0147076144530282	2.12938792635361	0.0296327429054117	2.12938792635361	0.0225750666056929	2.12938792635361	0.0207735344651136	2.12938792635361	0.0216455575734247	2.12938792635361	0.0318770281257592	2.12938792635361	0.0142351478282859	2.2171584409274	0.0535272555590857	2.03778913608318	5.42544175662434E-7	2.1293879263536	1.00588891578378			2.03778913608318	0.906892817487007
2.13757771070273	0.0764646346995551	2.13757771070273	0.0177268403295383	2.13757771070273	0.030215875948826	2.13757771070273	0.0224610925974333	2.13757771070273	0.0208113906026799	2.13757771070273	0.0217507285101572	2.13757771070273	0.0319854386499316	2.13757771070273	0.0142555311502683	2.22534822527652	0.0535307285450566	2.04656113181794	5.42437480271354E-7	2.13757771070272	1.00589180546446			2.04656113181794	0.906892773679197
2.14576749505184	0.132469034885603	2.14576749505184	0.019829725266827	2.14576749505184	0.0310749417041823	2.14576749505184	0.0228082499020857	2.14576749505184	0.0210564820373796	2.14576749505184	0.0222502085145704	2.14576749505184	0.0331832881923259	2.14576749505184	0.014700346275024	2.23353800962563	0.0535293389370144	2.0553331275527	5.4309152601925E-7	2.14576749505183	1.00586347503748			2.0553331275527	0.906892720640981
2.15395727940096	0.139241782725215	2.15395727940096	0.0231609490978244	2.15395727940096	0.0325944298189041	2.15395727940096	0.0229112177375855	2.15395727940096	0.0210870803332001	2.15395727940096	0.0223177882269789	2.15395727940096	0.0332061330295461	2.15395727940096	0.0146212654233921	2.24172779397474	0.0535303312187204	2.06410512328747	5.44280997752378E-7	2.15395727940095	1.00585385962271			2.06410512328747	0.906892654099833
2.16214706375007	0.0954044833982822	2.16214706375007	0.0192707230785937	2.16214706375007	0.032630754444833	2.16214706375007	0.0230516619071422	2.16214706375007	0.0211327158379096	2.16214706375007	0.0220157214967131	2.16214706375007	0.0323294802191813	2.16214706375007	0.0143227018729576	2.24991757832386	0.0535284438598167	2.07287711902223	5.44559479927816E-7	2.16214706375006	1.00588577340874			2.07287711902223	0.906892594200577
2.17033684809918	0.109674964472288	2.17033684809918	0.0219084563907346	2.17033684809918	0.0336222986065322	2.17033684809918	0.0235401349229886	2.17033684809918	0.0214908877698845	2.17033684809918	0.0223270546638692	2.17033684809918	0.03266703715872	2.17033684809918	0.0144361281239864	2.25810736267297	0.0535253675933087	2.08164911475699	5.44463619639978E-7	2.17033684809917	1.00588417523916			2.08164911475699	0.906892533183254
2.1785266324483	0.125750897805121	2.1785266324483	0.0263771180205005	2.1785266324483	0.0337758804095877	2.1785266324483	0.0229305598606009	2.1785266324483	0.0212164039252929	2.1785266324483	0.0222109392842299	2.1785266324483	0.0325889459611139	2.1785266324483	0.014479756561297	2.26629714702209	0.0535290390356208	2.09042111049175	5.44601750948604E-7	2.17852663244829	1.00587634420905			2.09042111049175	0.906892488974737
2.18671641679741	0.0986940668069239	2.18671641679741	0.0206384191706567	2.18671641679741	0.0324700275479096	2.18671641679741	0.0227973691848779	2.18671641679741	0.0211912151988123	2.18671641679741	0.0220256341011244	2.18671641679741	0.0323980309189191	2.18671641679741	0.0144456707228774	2.2744869313712	0.05352784656547	2.09919310622651	5.44398901493613E-7	2.1867164167974	1.00588195073069			2.09919310622651	0.906892463679354
2.19490620114653	0.0756923648580359	2.19490620114653	0.020981215518396	2.19490620114653	0.0329389983190141	2.19490620114653	0.0230641146724101	2.19490620114653	0.0215644547094109	2.19490620114653	0.0223766189640556	2.19490620114653	0.0324767398807089	2.19490620114653	0.0144756825015545	2.28267671572031	0.0535243735794991	2.10796510196128	5.45579134515405E-7	2.19490620114652	1.00588993346727			2.10796510196128	0.906892397327194
2.20309598549564	0.0610756702587561	2.20309598549564	0.0170488416604588	2.20309598549564	0.030419440455828	2.20309598549564	0.0222574968706443	2.20309598549564	0.020772722147652	2.20309598549564	0.0217782585763112	2.20309598549564	0.0318529662037279	2.20309598549564	0.0142089298268948	2.29086650006943	0.0535261590718043	2.11673709769604	5.46667321812577E-7	2.20309598549563	1.0058980626433			2.11673709769604	0.906892341793965
2.21128576984475	0.0500665597904658	2.21128576984475	0.013612502312556	2.21128576984475	0.0276330678450303	2.21128576984475	0.0217953873908388	2.21128576984475	0.020465095770674	2.21128576984475	0.0214862428634484	2.21128576984475	0.0316518271761131	2.21128576984475	0.0141228216075338	2.29905628441854	0.0535300355853205	2.1255090934308	5.46653821129485E-7	2.21128576984474	1.00590036101587			2.1255090934308	0.906892295857119
2.21947555419387	0.0495596858048909	2.21947555419387	0.0135960304287756	2.21947555419387	0.0278949917807318	2.21947555419387	0.0219625150169629	2.21947555419387	0.0205446301206901	2.21947555419387	0.0215413799574527	2.21947555419387	0.0316886206503117	2.21947555419387	0.014128275693657	2.30724606876765	0.0535323178332443	2.13428108916556	5.46172021875019E-7	2.21947555419386	1.00590724564504			2.13428108916556	0.906892286600592
2.22766533854298	0.053688640397796	2.22766533854298	0.0150210060163811	2.22766533854298	0.0293811038549224	2.22766533854298	0.0225871153841901	2.22766533854298	0.020847877116381	2.22766533854298	0.0216448178381937	2.22766533854298	0.0316982533921345	2.22766533854298	0.0141448926827552	2.31543585311677	0.0535294370799408	2.14305308490032	5.46535071453599E-7	2.22766533854297	1.0059147119313			2.14305308490032	0.906892239571998
2.2358551228921	0.0555707994496551	2.2358551228921	0.0144048545887757	2.2358551228921	0.0287183716338332	2.2358551228921	0.0222036304271298	2.2358551228921	0.0206534342581253	2.2358551228921	0.021559939170962	2.2358551228921	0.0316515526718353	2.2358551228921	0.0141383351231641	2.32362563746588	0.0535273480708131	2.15182508063508	5.47853733262833E-7	2.23585512289208	1.00590935919437			2.15182508063508	0.906892190986742
2.24404490724121	0.0509512916126473	2.24404490724121	0.0132225296044753	2.24404490724121	0.0275250550574555	2.24404490724121	0.0217974861351603	2.24404490724121	0.02049292064184	2.24404490724121	0.0215009747283432	2.24404490724121	0.031671881382256	2.24404490724121	0.0141098691621868	2.331815421815	0.0535243712256951	2.16059707636985	5.48631905891169E-7	2.2440449072412	1.00590108030851			2.16059707636985	0.906892125727014
2.25223469159032	0.0531202957146592	2.25223469159032	0.0134609628634026	2.25223469159032	0.027621085371871	2.25223469159032	0.0219154379570025	2.25223469159032	0.0205609865811047	2.25223469159032	0.0215670491955633	2.25223469159032	0.031757776968538	2.25223469159032	0.01412624848825	2.34000520616411	0.0535202998035506	2.16936907210461	5.48591897112061E-7	2.25223469159031	1.0058978654232			2.16936907210461	0.906892072960313
2.26042447593944	0.117165920259508	2.26042447593944	0.0208015068984108	2.26042447593944	0.0326009271827247	2.26042447593944	0.0230254252628768	2.26042447593944	0.0212930230805656	2.26042447593944	0.0219111866084431	2.26042447593944	0.0322735165513309	2.26042447593944	0.0143602162668949	2.34819499051322	0.0535241697022039	2.17814106783937	5.49087294318067E-7	2.26042447593943	1.00588320029032			2.17814106783937	0.906892028443421
2.26861426028855	0.117713039901257	2.26861426028855	0.0230384140999712	2.26861426028855	0.0342304368438826	2.26861426028855	0.023775041910589	2.26861426028855	0.021643780809757	2.26861426028855	0.0223065424875312	2.26861426028855	0.0328345659522402	2.26861426028855	0.0145173676188521	2.35638477486234	0.0535282455340453	2.18691306357413	5.49960706734775E-7	2.26861426028854	1.00587274885819			2.18691306357413	0.906891979659781
2.27680404463766	0.0747533782708664	2.27680404463766	0.0193416106894573	2.27680404463766	0.0322617910622641	2.27680404463766	0.0232350699918882	2.27680404463766	0.0213463639420929	2.27680404463766	0.022290787615614	2.27680404463766	0.0327088743925964	2.27680404463766	0.0144243886514882	2.36457455921145	0.0535284442985582	2.19568505930889	5.50063270829074E-7	2.27680404463765	1.00588581148906			2.19568505930889	0.906891931670248
2.28499382898678	0.149315984562973	2.28499382898678	0.0377948937509727	2.28499382898678	0.0425244854337195	2.28499382898678	0.0246097853714363	2.28499382898678	0.0223392798494099	2.28499382898678	0.0231252255524346	2.28499382898678	0.0334013783128152	2.28499382898678	0.0147545941924756	2.37276434356057	0.0535285435267288	2.20445705504365	5.50321021944455E-7	2.28499382898677	1.00588761755135			2.20445705504365	0.90689186220312
2.29318361333589	0.144731340654752	2.29318361333589	0.0222764557585875	2.29318361333589	0.0336298873009954	2.29318361333589	0.0241346813683995	2.29318361333589	0.0217513461467373	2.29318361333589	0.0225393622615212	2.29318361333589	0.0332756755978082	2.29318361333589	0.0148503595362707	2.38095412790968	0.0535266561680179	2.21322905077842	5.51062375078126E-7	2.29318361333588	1.00587385236901			2.21322905077842	0.906891801451348
2.30137339768501	0.0510425227498319	2.30137339768501	0.0143293637165621	2.30137339768501	0.0282181296305274	2.30137339768501	0.0222628534470833	2.30137339768501	0.0206686662696414	2.30137339768501	0.0216152164046234	2.30137339768501	0.0318491773577008	2.30137339768501	0.0141910157883898	2.38914391225879	0.0535272515370415	2.22200104651318	5.52321811629303E-7	2.30137339768499	1.00588645857623			2.22200104651318	0.906891734677854
2.30956318203412	0.0445757571976867	2.30956318203412	0.0128635775315544	2.30956318203412	0.0274382138831019	2.30956318203412	0.0219561414033425	2.30956318203412	0.0205735414235824	2.30956318203412	0.0215534980053356	2.30956318203412	0.0316785266751171	2.30956318203412	0.0141154690909369	2.39733369660791	0.0535271525835506	2.23077304224794	5.53134875564622E-7	2.30956318203411	1.00590660522509			2.23077304224794	0.906891672265337
2.31775296638323	0.0462857693955164	2.31775296638323	0.0132360050445103	2.31775296638323	0.0276814861297609	2.31775296638323	0.0219076246865307	2.31775296638323	0.0205252857303017	2.31775296638323	0.0215621942436668	2.31775296638323	0.0317252071335263	2.31775296638323	0.0141142938306001	2.40552348095702	0.0535261600989621	2.2395450379827	5.53333343163463E-7	2.31775296638322	1.00590720617089			2.2395450379827	0.90689160002298
2.32594275073235	0.0753251820683005	2.32594275073235	0.0162447488584505	2.32594275073235	0.029278230384326	2.32594275073235	0.0222019701631251	2.32594275073235	0.0206692287983425	2.32594275073235	0.0217183377583699	2.32594275073235	0.032049898259373	2.32594275073235	0.0143015848311068	2.41371326530614	0.0535273508370093	2.24831703371746	5.53447316833964E-7	2.32594275073234	1.00589056163023			2.24831703371746	0.906891549383507
2.33413253508146	0.0887732754637615	2.33413253508146	0.0156706825507293	2.33413253508146	0.0294985058275763	2.33413253508146	0.0222855086666737	2.33413253508146	0.0206807022101633	2.33413253508146	0.0216839420143991	2.33413253508146	0.0321285392595899	2.33413253508146	0.014348686646222	2.42190304965525	0.0535283452212386	2.25708902945222	5.53742779892097E-7	2.33413253508145	1.00588269230542			2.25708902945222	0.906891492250055
2.34232231943058	0.0643990628090568	2.34232231943058	0.0143054419146854	2.34232231943058	0.028182277951387	2.34232231943058	0.0219125133282998	2.34232231943058	0.0204986144482503	2.34232231943058	0.0215364937750259	2.34232231943058	0.0318889213654534	2.34232231943058	0.0141864786269421	2.43009283400436	0.0535293333055469	2.26586102518699	5.54738448005369E-7	2.34232231943056	1.00588286369368			2.26586102518699	0.906891416331774
2.35051210377969	0.104421761672072	2.35051210377969	0.0273363296217465	2.35051210377969	0.0398416731430296	2.35051210377969	0.0230974126591272	2.35051210377969	0.0209309020654007	2.35051210377969	0.0221496822305348	2.35051210377969	0.0326485759932001	2.35051210377969	0.0144052683692381	2.43828261835348	0.0535249672660407	2.27463302092175	5.54596727030503E-7	2.35051210377968	1.00587477980794			2.27463302092175	0.906891370921248
2.3587018881288	0.0818420649962389	2.3587018881288	0.0224106359047395	2.3587018881288	0.0358384087530818	2.3587018881288	0.0226870836157013	2.3587018881288	0.0212399114385402	2.3587018881288	0.0221540669995469	2.3587018881288	0.0323791495586069	2.3587018881288	0.0143006608609156	2.44647240270259	0.0535228829264894	2.28340501665651	5.54748909174044E-7	2.35870188812879	1.00587494909673			2.28340501665651	0.90689131183815
2.36689167247792	0.102481324097798	2.36689167247792	0.0227736249184075	2.36689167247792	0.0336410552603528	2.36689167247792	0.0228289495756244	2.36689167247792	0.0211036165345642	2.36689167247792	0.0219417741505819	2.36689167247792	0.0323203269619531	2.36689167247792	0.0143870327877619	2.4546621870517	0.0535263559124603	2.29217701239127	5.55528668592479E-7	2.36689167247791	1.00586980544779			2.29217701239127	0.906891278561047
2.37508145682703	0.0876740336404412	2.37508145682703	0.0197345428733611	2.37508145682703	0.032855904863848	2.37508145682703	0.0237569681145692	2.37508145682703	0.0213740787256043	2.37508145682703	0.0221299803129725	2.37508145682703	0.0324012675584455	2.37508145682703	0.0144042005119077	2.46285197140082	0.0535253633592182	2.30094900812603	5.56076126348924E-7	2.37508145682702	1.00588060750274			2.30094900812603	0.90689122878388
2.38327124117614	0.0458328715386949	2.38327124117614	0.0129712789767912	2.38327124117614	0.0274016410761184	2.38327124117614	0.021961152158198	2.38327124117614	0.0205818830908619	2.38327124117614	0.0215062920795714	2.38327124117614	0.0315698029106544	2.38327124117614	0.0140524495503049	2.47104175574993	0.0535214918118557	2.30972100386079	5.57285252933379E-7	2.38327124117613	1.00590420568409			2.30972100386079	0.906891166199619
2.39146102552526	0.0437456849751941	2.39146102552526	0.0125192960370327	2.39146102552526	0.0271294441318915	2.39146102552526	0.0218855195247331	2.39146102552526	0.0205366945154596	2.39146102552526	0.0214839622194919	2.39146102552526	0.0315321874394577	2.39146102552526	0.0140153997174106	2.47923154009905	0.0535236748316089	2.31849299959556	5.58325562993034E-7	2.39146102552525	1.00591309140967			2.31849299959556	0.906891086191605
2.39965080987437	0.0463400527899155	2.39965080987437	0.0131928760963165	2.39965080987437	0.027961096107667	2.39965080987437	0.0222234111501734	2.39965080987437	0.0206885855778804	2.39965080987437	0.0216246062389949	2.39965080987437	0.0317230480694685	2.39965080987437	0.0140474074597301	2.48742132444816	0.0535243708296472	2.32726499533032	5.58221142094271E-7	2.39965080987436	1.00591417227921			2.32726499533032	0.906891036117493
2.40784059422349	0.0719309869327408	2.40784059422349	0.0178889603479101	2.40784059422349	0.0321233097810911	2.40784059422349	0.022695709461942	2.40784059422349	0.0207957862280127	2.40784059422349	0.0218769894389326	2.40784059422349	0.0322548795220272	2.40784059422349	0.0142475702964723	2.49561110879727	0.0535244700578178	2.33603699106508	5.58011673277061E-7	2.40784059422347	1.00590354552427			2.33603699106508	0.906890990594009
2.4160303785726	0.0729786021693172	2.4160303785726	0.017227449073118	2.4160303785726	0.0325979384934276	2.4160303785726	0.0229259829672684	2.4160303785726	0.0208854542500274	2.4160303785726	0.0219374770596593	2.4160303785726	0.0322813139550721	2.4160303785726	0.0142847143040372	2.50380089314639	0.0535224825224093	2.34480898679984	5.58313783419161E-7	2.41603037857259	1.00590640360588			2.34480898679984	0.906890929055025
2.42422016292171	0.0539647616262838	2.42422016292171	0.0141496806682972	2.42422016292171	0.0287025062898869	2.42422016292171	0.0221808034983865	2.42422016292171	0.0206156100312734	2.42422016292171	0.021590308115458	2.42422016292171	0.0317539447115749	2.42422016292171	0.0141147713932814	2.5119906774955	0.0535173166071991	2.3535809825346	5.5890982744987E-7	2.4242201629217	1.00591514438442			2.3535809825346	0.906890873288023
2.43240994727083	0.0550219236625668	2.43240994727083	0.0135644436757975	2.43240994727083	0.0282516688874309	2.43240994727083	0.0220486858742903	2.43240994727083	0.0205645460779197	2.43240994727083	0.0215669387219988	2.43240994727083	0.0317639782738879	2.43240994727083	0.0141171792530331	2.52018046184462	0.0535171181508579	2.36235297826936	5.59723457637066E-7	2.43240994727082	1.00590353513595			2.36235297826936	0.906890810242047
2.44059973161994	0.10371842838185	2.44059973161994	0.0177452010693005	2.44059973161994	0.0305201444658814	2.44059973161994	0.0225617690635131	2.44059973161994	0.0209015962182449	2.44059973161994	0.0217973165632741	2.44059973161994	0.032212290030687	2.44059973161994	0.0143138187153531	2.52837024619373	0.0535164233983228	2.37112497400413	5.60379789645897E-7	2.44059973161993	1.00587131608899			2.37112497400413	0.906890748179982
2.44878951596906	0.145329073275073	2.44878951596906	0.0233236786928495	2.44878951596906	0.0476072420758494	2.44878951596906	0.0243123645973161	2.44878951596906	0.0212730849134833	2.44878951596906	0.0224199871352406	2.44878951596906	0.0334172862855024	2.44878951596906	0.0146555726369186	2.53656003054284	0.0535182095053935	2.37989696973889	5.61363430070404E-7	2.44878951596904	1.00584232526788			2.37989696973889	0.906890690866125
2.45697930031817	0.0468632217864668	2.45697930031817	0.0131706256950865	2.45697930031817	0.027682592471542	2.45697930031817	0.021787442184509	2.45697930031817	0.0205098351935273	2.45697930031817	0.0215420596265439	2.45697930031817	0.0317269045688894	2.45697930031817	0.0140821863397752	2.54474981489196	0.0535192044496333	2.38866896547365	5.62089768027679E-7	2.45697930031816	1.00585840263525			2.38866896547365	0.906890642081363
2.46516908466728	0.0475232757781743	2.46516908466728	0.0132675711664078	2.46516908466728	0.0273695950041997	2.46516908466728	0.0218271521907008	2.46516908466728	0.0205149512606175	2.46516908466728	0.0215421107762015	2.46516908466728	0.0316933142425954	2.46516908466728	0.0140803178725149	2.55293959924107	0.0535183112915457	2.39744096120841	5.62079449112094E-7	2.46516908466727	1.00588449672621			2.39744096120841	0.906890583534158
2.4733588690164	0.0747287466551436	2.4733588690164	0.018368922380495	2.4733588690164	0.0323170590355292	2.4733588690164	0.0230750821374229	2.4733588690164	0.0212265564643307	2.4733588690164	0.0221796442426114	2.4733588690164	0.032452091677662	2.4733588690164	0.0143677971857549	2.56112938359019	0.0535196012577634	2.40621295694317	5.62298053570114E-7	2.47335886901638	1.00588896127923			2.40621295694317	0.90689052105537
2.48154865336551	0.0827486510605099	2.48154865336551	0.0226251871337859	2.48154865336551	0.0364470856122109	2.48154865336551	0.023172510022531	2.48154865336551	0.020799198179466	2.48154865336551	0.0220556744930029	2.48154865336551	0.0323020741775688	2.48154865336551	0.0143213000092649	2.5693191679393	0.0535225810109484	2.41498495267793	5.63041864824886E-7	2.4815486533655	1.00589677031807			2.41498495267793	0.906890446730122
2.48973843771463	0.0528675148617719	2.48973843771463	0.0139709432787103	2.48973843771463	0.0285551051761304	2.48973843771463	0.0221587258706186	2.48973843771463	0.0205905157210936	2.48973843771463	0.0216439143928706	2.48973843771463	0.0316636416542	2.48973843771463	0.014087103236562	2.57750895228841	0.053517910944429	2.4237569484127	5.63273080862226E-7	2.48973843771461	1.00590418673101			2.4237569484127	0.90689039344924
2.49792822206374	0.0449460344916671	2.49792822206374	0.0128088480800662	2.49792822206374	0.0274842911679039	2.49792822206374	0.021941791205302	2.49792822206374	0.0205489286908194	2.49792822206374	0.0215454536905021	2.49792822206374	0.0316149168274862	2.49792822206374	0.0140484251844738	2.58569873663753	0.0535161248373582	2.43252894414746	5.64093317485759E-7	2.49792822206373	1.00590182443231			2.43252894414746	0.906890320712492
2.50611800641285	0.0450728802343187	2.50611800641285	0.0128970247850701	2.50611800641285	0.0275227209897737	2.50611800641285	0.0220892476909283	2.50611800641285	0.0206099634687099	2.50611800641285	0.0215829014187411	2.50611800641285	0.0317277011724324	2.50611800641285	0.0140515570123238	2.59388852098664	0.0535211914481398	2.44130093988222	5.65197686032865E-7	2.50611800641284	1.00589937996875			2.44130093988222	0.906890255842813
2.51430779076197	0.0621352855862391	2.51430779076197	0.015054075201013	2.51430779076197	0.0300703682588427	2.51430779076197	0.0228333468952132	2.51430779076197	0.021073427485404	2.51430779076197	0.0219117908384973	2.51430779076197	0.0321501757800415	2.51430779076197	0.0142213606219932	2.60207830533575	0.0535210922199692	2.45007293561698	5.65609600282542E-7	2.51430779076195	1.00590051415322			2.45007293561698	0.906890199066887
2.52249757511108	0.0659677290555403	2.52249757511108	0.0156013474174658	2.52249757511108	0.0289206708662076	2.52249757511108	0.0219071119976242	2.52249757511108	0.0205627478547002	2.52249757511108	0.0215930441701472	2.52249757511108	0.0317842778907033	2.52249757511108	0.0141300195798067	2.61026808968487	0.0535173166987815	2.45884493135174	5.65699019041539E-7	2.52249757511107	1.00589592143391			2.45884493135174	0.906890150802243
2.53068735946019	0.0540124305098846	2.53068735946019	0.0136074207523367	2.53068735946019	0.0274047962112794	2.53068735946019	0.0218734899671468	2.53068735946019	0.0205321997806846	2.53068735946019	0.021545640539756	2.53068735946019	0.0317045448642555	2.53068735946019	0.0140841919943162	2.61845787403398	0.0535168205978575	2.4676169270865	5.65466462010851E-7	2.53068735946018	1.00589405719136			2.4676169270865	0.906890101757381
2.53887714380931	0.0437366526666767	2.53887714380931	0.0123128861834653	2.53887714380931	0.0266990627551646	2.53887714380931	0.0217488079435623	2.53887714380931	0.0204577978129783	2.53887714380931	0.0214478844798333	2.53887714380931	0.0315672249186129	2.53887714380931	0.0140232524918139	2.6266476583831	0.0535174159668811	2.47638892282127	5.6447164969235E-7	2.5388771438093	1.00590322468273			2.47638892282127	0.906890090798373
2.54706692815842	0.0422594573022295	2.54706692815842	0.012214343333062	2.54706692815842	0.0266852653226202	2.54706692815842	0.0217162731002635	2.54706692815842	0.0204385081775723	2.54706692815842	0.0214406214942987	2.54706692815842	0.0315235943259186	2.54706692815842	0.0140181886543191	2.63483744273221	0.0535176165338521	2.48516091855603	5.64316929804648E-7	2.54706692815841	1.00591405650476			2.48516091855603	0.906890067942631
2.55525671250754	0.0451154026831934	2.55525671250754	0.012843086188491	2.55525671250754	0.0274552250062786	2.55525671250754	0.0219815656214771	2.55525671250754	0.0205359261473131	2.55525671250754	0.0215067718736796	2.55525671250754	0.0316182043287592	2.55525671250754	0.0140562078036295	2.64302722708132	0.0535209902916524	2.49393291429079	5.6505310202741E-7	2.55525671250752	1.00591633934047			2.49393291429079	0.906890040548421
2.56344649685665	0.0678662365695758	2.56344649685665	0.0144842041824334	2.56344649685665	0.0285415411996653	2.56344649685665	0.022130896014026	2.56344649685665	0.0206640810670422	2.56344649685665	0.0216304874681538	2.56344649685665	0.031888282069243	2.56344649685665	0.0141538474243394	2.65121701143044	0.0535211914105371	2.50270491002555	5.65352289361381E-7	2.56344649685664	1.00589406958202			2.50270491002555	0.906890030576541
2.57163628120576	0.179754542114458	2.57163628120576	0.0389469904515185	2.57163628120576	0.0499642703179313	2.57163628120576	0.0260965129676361	2.57163628120576	0.0225012496075434	2.57163628120576	0.0231529045780978	2.57163628120576	0.0334512972156109	2.57163628120576	0.0147269124372871	2.65940679577955	0.0535188096168162	2.51147690576031	5.66305389385823E-7	2.57163628120575	1.00588307146561			2.51147690576031	0.906890008654264
2.57982606555488	0.127366827355011	2.57982606555488	0.0331109122551872	2.57982606555488	0.044032258697285	2.57982606555488	0.0254322920819419	2.57982606555488	0.0221644776629058	2.57982606555488	0.0227521154632148	2.57982606555488	0.0329862256928338	2.57982606555488	0.0145469077764668	2.66759658012867	0.0535218856901047	2.52024890149507	5.66573099578398E-7	2.57982606555486	1.00588681360377			2.52024890149507	0.906890004428917
2.58801584990399	0.0746841588140825	2.58801584990399	0.0204932487022473	2.58801584990399	0.0337807878630354	2.58801584990399	0.0235601566864228	2.58801584990399	0.0214633368418031	2.58801584990399	0.0220794935285123	2.58801584990399	0.0321293688435699	2.58801584990399	0.0142606287187017	2.67578636447778	0.0535255633645495	2.52902089722984	5.66765222733986E-7	2.58801584990398	1.00588549971209			2.52902089722984	0.906889980017086
2.59620563425311	0.059354097768815	2.59620563425311	0.0162839508312216	2.59620563425311	0.0305204902540996	2.59620563425311	0.022757593833946	2.59620563425311	0.0210715631196644	2.59620563425311	0.0218121534559227	2.59620563425311	0.0318761448569494	2.59620563425311	0.0141629487929757	2.68397614882689	0.0535265558266685	2.5377928929646	5.67217444756746E-7	2.59620563425309	1.00588816182071			2.5377928929646	0.906889952826385
2.60439541860222	0.0630567445421826	2.60439541860222	0.0156677739964081	2.60439541860222	0.0294249657879088	2.60439541860222	0.0223196171582001	2.60439541860222	0.0207769544968063	2.60439541860222	0.0216825065598407	2.60439541860222	0.0318747448807449	2.60439541860222	0.0141641460672239	2.69216593317601	0.0535259604576449	2.54656488869936	5.67402908525039E-7	2.60439541860221	1.00589550158967			2.54656488869936	0.906889892846458
2.61258520295133	0.0563074314343927	2.61258520295133	0.0149907855663197	2.61258520295133	0.0295706203972893	2.61258520295133	0.022543147442302	2.61258520295133	0.0209160569030637	2.61258520295133	0.02179057717647	2.61258520295133	0.0319880701140398	2.61258520295133	0.0141788268173178	2.70035571752512	0.0535268515237635	2.55533688443412	5.68383580509538E-7	2.61258520295132	1.00590663561355			2.55533688443412	0.906889834930572
2.62077498730045	0.0443680790058957	2.62077498730045	0.0127650102739381	2.62077498730045	0.0271053751605186	2.62077498730045	0.0217494470375671	2.62077498730045	0.0204550278479715	2.62077498730045	0.0214661560677084	2.62077498730045	0.0316245279130621	2.62077498730045	0.0140303002465536	2.70854550187423	0.0535224854842572	2.56410888016888	5.69544639182962E-7	2.62077498730043	1.00590877397089			2.56410888016888	0.906889764007569
2.62896477164956	0.043881552089421	2.62896477164956	0.0124531870605002	2.62896477164956	0.0266746625463287	2.62896477164956	0.0216471726158025	2.62896477164956	0.0203778536701974	2.62896477164956	0.021411331363927	2.62896477164956	0.0315672496455636	2.62896477164956	0.0140391893888018	2.71673528622335	0.0535142383211739	2.57288087590364	5.70263312984278E-7	2.62896477164955	1.00590949014443			2.57288087590364	0.906889694601545
2.63715455599868	0.0710876398473669	2.63715455599868	0.0152936485577932	2.63715455599868	0.0288454383836713	2.63715455599868	0.0219671491233411	2.63715455599868	0.020680474091408	2.63715455599868	0.0216716416175761	2.63715455599868	0.0319402644095138	2.63715455599868	0.0141827194664767	2.72492507057246	0.0535203014163941	2.58165287163841	5.70510348227668E-7	2.63715455599866	1.00590491854092			2.58165287163841	0.906889642429536
2.64534434034779	0.0736368818006825	2.64534434034779	0.0160234857410886	2.64534434034779	0.0296860938069996	2.64534434034779	0.0222746254864935	2.64534434034779	0.0208534874218692	2.64534434034779	0.021833718443524	2.64534434034779	0.0320901837615724	2.64534434034779	0.0142422677538061	2.73311485492158	0.053524270543218	2.59042486737317	5.70626959473601E-7	2.64534434034777	1.00589658184923			2.59042486737317	0.906889577825319
2.6535341246969	0.0680441065802914	2.6535341246969	0.0148132580263133	2.6535341246969	0.0283795614734576	2.6535341246969	0.0221752144261748	2.6535341246969	0.0206629851142682	2.6535341246969	0.0216397200707176	2.6535341246969	0.0319396739310475	2.6535341246969	0.0141882667410733	2.74130463927069	0.053523972297449	2.59919686310793	5.70126671292247E-7	2.65353412469689	1.00589807174397			2.59919686310793	0.906889546176246
2.66172390904602	0.0844124063858518	2.66172390904602	0.0176149349548755	2.66172390904602	0.0311164042220035	2.66172390904602	0.0233580988961594	2.66172390904602	0.0215450128836342	2.66172390904602	0.0219887802380423	2.66172390904602	0.0320544846094075	2.66172390904602	0.0142301474436533	2.7494944236198	0.0535220869622076	2.60796885884269	5.70366464657368E-7	2.661723909046	1.0058883118507			2.60796885884269	0.906889488127635
2.66991369339513	0.0710373536023646	2.66991369339513	0.0157873805938474	2.66991369339513	0.0340058315961108	2.66991369339513	0.0243541346510342	2.66991369339513	0.0216028434861339	2.66991369339513	0.0219993842700214	2.66991369339513	0.0321905296257025	2.66991369339513	0.014255682677176	2.75768420796892	0.0535229798672297	2.61674085457745	5.71469135011212E-7	2.66991369339512	1.00587817170549			2.61674085457745	0.906889431280887
2.67810347774424	0.0853521493427784	2.67810347774424	0.0240750072538412	2.67810347774424	0.0414057113734399	2.67810347774424	0.0234478366151271	2.67810347774424	0.0209021032678733	2.67810347774424	0.0219376762957544	2.67810347774424	0.0321581830587242	2.67810347774424	0.0142031571381793	2.76587399231803	0.0535231750883088	2.62551285031222	5.723106310734E-7	2.67810347774423	1.0058801968022			2.62551285031222	0.906889376960084
2.68629326209336	0.077227722797239	2.68629326209336	0.0210006100201448	2.68629326209336	0.0333857202951508	2.68629326209336	0.0227437404136565	2.68629326209336	0.0209624227730428	2.68629326209336	0.0218725450617857	2.68629326209336	0.031970475440964	2.68629326209336	0.0141804886189449	2.77406377666715	0.0535193051896556	2.63428484604698	5.73076897184481E-7	2.68629326209334	1.00588021124581			2.63428484604698	0.906889331779297
2.69448304644247	0.0526787727074447	2.69448304644247	0.0135947063373485	2.69448304644247	0.0275437515651362	2.69448304644247	0.0219760482620955	2.69448304644247	0.0205737692122924	2.69448304644247	0.0215442507411858	2.69448304644247	0.0316720194527221	2.69448304644247	0.0140789826702251	2.78225356101626	0.0535164217978987	2.64305684178174	5.73427237543055E-7	2.69448304644246	1.00588807896352			2.64305684178174	0.906889287957347
2.70267283079159	0.0580841181398575	2.70267283079159	0.0152475571544266	2.70267283079159	0.0281507655549202	2.70267283079159	0.0221158213422511	2.70267283079159	0.0206255125413552	2.70267283079159	0.0215767053923504	2.70267283079159	0.0317023759831582	2.70267283079159	0.0140858376270746	2.79044334536537	0.0535145364626574	2.6518288375165	5.73572270336951E-7	2.70267283079157	1.00590007112415			2.6518288375165	0.906889244567508
2.7108626151407	0.0671609937652481	2.7108626151407	0.0172287271829902	2.7108626151407	0.0296924322220971	2.7108626151407	0.0221602874050366	2.7108626151407	0.0207906159511081	2.7108626151407	0.0216590464538987	2.7108626151407	0.0317575401323257	2.7108626151407	0.0141020235803718	2.79863312971449	0.0535169193180566	2.66060083325126	5.73915357105487E-7	2.71086261514068	1.00590833372246			2.66060083325126	0.906889193023011
2.71905239948981	0.0575668349813004	2.71905239948981	0.0159354858139694	2.71905239948981	0.0298446527218151	2.71905239948981	0.0222574003180172	2.71905239948981	0.0209981826069666	2.71905239948981	0.0217486509765265	2.71905239948981	0.0317226085561351	2.71905239948981	0.0140922679341589	2.8068229140636	0.053519603847929	2.66937282898602	5.74346593553851E-7	2.7190523994898	1.00590756117889			2.66937282898602	0.906889123993791
2.72724218383893	0.0494811807333328	2.72724218383893	0.013886912123224	2.72724218383893	0.0281447358170358	2.72724218383893	0.0222316185018267	2.72724218383893	0.0206487410126201	2.72724218383893	0.0215442792171212	2.72724218383893	0.0316143963060504	2.72724218383893	0.014050608955482	2.81501269841272	0.0535221837803645	2.67814482472078	5.74553528270103E-7	2.72724218383891	1.00590914325944			2.67814482472078	0.906889073951268
2.73543196818804	0.0459378230462744	2.73543196818804	0.012892152116697	2.73543196818804	0.027337680856317	2.73543196818804	0.0218539528613744	2.73543196818804	0.0205210029427404	2.73543196818804	0.0214492579237563	2.73543196818804	0.0315246449993888	2.73543196818804	0.0140148765116389	2.82320248276183	0.0535210908327737	2.68691682045555	5.74882204578719E-7	2.73543196818803	1.00591315590902			2.68691682045555	0.906889023400001
2.74362175253716	0.044077167123037	2.74362175253716	0.0127120576427615	2.74362175253716	0.0269241864621089	2.74362175253716	0.0217169361894399	2.74362175253716	0.020451674230432	2.74362175253716	0.0214478074259153	2.74362175253716	0.0315327458570264	2.74362175253716	0.0140284115078411	2.83139226711094	0.0535167203487707	2.69568881619031	5.76239063205735E-7	2.74362175253714	1.00590476659715			2.69568881619031	0.906888958290909
2.75181153688627	0.0468391068884968	2.75181153688627	0.012485110889098	2.75181153688627	0.0268651697043414	2.75181153688627	0.0216939121452189	2.75181153688627	0.0204111208479507	2.75181153688627	0.0214613806356577	2.75181153688627	0.0316715521933508	2.75181153688627	0.0141213885571098	2.83958205146006	0.0535164226642589	2.70446081192507	5.7732032707595E-7	2.75181153688625	1.00587698952724			2.70446081192507	0.906888900765458
2.76000132123538	0.0594466925531826	2.76000132123538	0.0134402101382003	2.76000132123538	0.027857218127948	2.76000132123538	0.0220918470483325	2.76000132123538	0.020515358954072	2.76000132123538	0.0215376916174894	2.76000132123538	0.0318925394833556	2.76000132123538	0.0142222086593346	2.84777183580917	0.0535160264624836	2.71323280765983	5.77595138502606E-7	2.76000132123537	1.00586766082524			2.71323280765983	0.906888837122933
2.7681911055845	0.0494099568205562	2.7681911055845	0.0132757903420144	2.7681911055845	0.0278884155120388	2.7681911055845	0.0221733274267854	2.7681911055845	0.0205944223278166	2.7681911055845	0.0215531214536506	2.7681911055845	0.0316732141522449	2.7681911055845	0.014077131125174	2.85596162015828	0.0535180110258956	2.72200480339459	5.77784877472658E-7	2.76819110558448	1.00586646158127			2.72200480339459	0.90688878054118
2.77638088993361	0.0492199209097866	2.77638088993361	0.0128950290029596	2.77638088993361	0.0271878866515393	2.77638088993361	0.0220033460814525	2.77638088993361	0.0206601888959411	2.77638088993361	0.0215838234784845	2.77638088993361	0.0316907897127517	2.77638088993361	0.0140826020307079	2.8641514045074	0.0535216887481659	2.73077679912936	5.77815528192207E-7	2.77638088993359	1.00582762217281			2.73077679912936	0.906888727233718
2.78457067428273	0.0744248896425417	2.78457067428273	0.0177470921296332	2.78457067428273	0.0351443442475929	2.78457067428273	0.0249736684282786	2.78457067428273	0.0219851324993447	2.78457067428273	0.0223912337280237	2.78457067428273	0.0327851670317228	2.78457067428273	0.014353578783807	2.87234118885651	0.0535244726949697	2.73954879486412	5.77562404508797E-7	2.78457067428271	1.00580901820564			2.73954879486412	0.906888686539646
2.79276045863184	0.0636287123678994	2.79276045863184	0.0164417655101019	2.79276045863184	0.0364875644512982	2.79276045863184	0.0250810056920172	2.79276045863184	0.0215447248365263	2.79276045863184	0.0219506056678403	2.79276045863184	0.0322034101777201	2.79276045863184	0.0141711761654547	2.88053097320563	0.0535271518555758	2.74832079059888	5.78355175155759E-7	2.79276045863182	1.00584342741893			2.74832079059888	0.906888617449384
2.80095024298095	0.0508890112847409	2.80095024298095	0.0139409626955014	2.80095024298095	0.0291042897849692	2.80095024298095	0.0223690997286169	2.80095024298095	0.0206645849868448	2.80095024298095	0.0215940811741518	2.80095024298095	0.0317237713390114	2.80095024298095	0.0140935204591258	2.88872075755474	0.0535262577662377	2.75709278633364	5.80238578339367E-7	2.80095024298094	1.0058631208137			2.75709278633364	0.906888536387988
2.80914002733007	0.0578752613594524	2.80914002733007	0.0143585963727907	2.80914002733007	0.0297667925888851	2.80914002733007	0.0223230085342859	2.80914002733007	0.0206183279873007	2.80914002733007	0.0216521212636203	2.80914002733007	0.0319117207215281	2.80914002733007	0.0141666678183856	2.89691054190385	0.0535248685718494	2.7658647820684	5.81659943708501E-7	2.80914002733005	1.00585203161322			2.7658647820684	0.906888464887096
2.81732981167918	0.054950703083597	2.81732981167918	0.0141040961615408	2.81732981167918	0.0281968271223494	2.81732981167918	0.0221231735962788	2.81732981167918	0.0206879253730986	2.81732981167918	0.0216310667419307	2.81732981167918	0.0318263762780225	2.81732981167918	0.0141262660977719	2.90510032625297	0.0535232777671525	2.77463677780316	5.82236391310401E-7	2.81732981167916	1.00585849751757			2.77463677780316	0.906888397479295
2.82551959602829	0.0552032392450398	2.82551959602829	0.0140981504760904	2.82551959602829	0.0279757889566485	2.82551959602829	0.0221910739381297	2.82551959602829	0.0207817032320035	2.82551959602829	0.0216783767659586	2.82551959602829	0.0318347714995752	2.82551959602829	0.0141432735564778	2.91329011060208	0.0535198984576652	2.78340877353793	5.82576347885469E-7	2.82551959602828	1.00586991467508			2.78340877353793	0.90688832676641
2.83370938037741	0.0468528055631523	2.83370938037741	0.012984599325743	2.83370938037741	0.0272448848754297	2.83370938037741	0.0218369565856946	2.83370938037741	0.0205155045068396	2.83370938037741	0.0215060904690421	2.83370938037741	0.0315899136508593	2.83370938037741	0.0140403764097304	2.9214798949512	0.0535181123505945	2.79218076927269	5.82713960448844E-7	2.83370938037739	1.00587421309741			2.79218076927269	0.906888259302519
2.84189916472652	0.0450100225476699	2.84189916472652	0.0125912103569906	2.84189916472652	0.0272133753690391	2.84189916472652	0.021753677902863	2.84189916472652	0.020398565392713	2.84189916472652	0.0214010169436031	2.84189916472652	0.0314709029024206	2.84189916472652	0.0139949642475014	2.92966967930031	0.0535233778024048	2.80095276500745	5.82734125596115E-7	2.8418991647265	1.0058843909277			2.80095276500745	0.90688818624772
2.85008894907564	0.0459925837532868	2.85008894907564	0.012929189904998	2.85008894907564	0.027422430618437	2.85008894907564	0.0218571575074027	2.85008894907564	0.0204356749555524	2.85008894907564	0.0214267876335572	2.85008894907564	0.0315047522828887	2.85008894907564	0.0140166333906607	2.93785946364942	0.0535248659276607	2.80972476074221	5.8345473907595E-7	2.85008894907562	1.00588133918437			2.80972476074221	0.906888093808249
2.85827873342475	0.0568334014210878	2.85827873342475	0.0149124653399833	2.85827873342475	0.0297590894657145	2.85827873342475	0.0237750939639706	2.85827873342475	0.0217443189022082	2.85827873342475	0.0223009913599835	2.85827873342475	0.0322963621829481	2.85827873342475	0.0142315412779612	2.94604924799854	0.0535234767332724	2.81849675647697	5.84363779064645E-7	2.85827873342473	1.00586843674675			2.81849675647697	0.906888016408865
2.86646851777386	0.0745907842250887	2.86646851777386	0.0177269088966067	2.86646851777386	0.0324458972286304	2.86646851777386	0.0243589881940048	2.86646851777386	0.0219193133163323	2.86646851777386	0.022388831676911	2.86646851777386	0.0325526909363207	2.86646851777386	0.0143315700519851	2.95423903234765	0.0535201951605096	2.82726875221173	5.85001487470352E-7	2.86646851777385	1.00587006235426			2.82726875221173	0.906887957497898
2.87465830212298	0.0484234987948916	2.87465830212298	0.012518988342343	2.87465830212298	0.0270196890134718	2.87465830212298	0.0217344514087352	2.87465830212298	0.0204115423263906	2.87465830212298	0.0214066628055206	2.87465830212298	0.0315125327618665	2.87465830212298	0.0140461333328264	2.96242881669677	0.0535161268055151	2.8360407479465	5.85214717448036E-7	2.87465830212296	1.00587949717389			2.8360407479465	0.906887915204669
2.88284808647209	0.0437875848669682	2.88284808647209	0.0121575752308225	2.88284808647209	0.026625703561185	2.88284808647209	0.0216336158259997	2.88284808647209	0.0203819323820483	2.88284808647209	0.0213899400307648	2.88284808647209	0.0314608480397337	2.88284808647209	0.0140069575083326	2.97061860104588	0.0535185092668297	2.84481274368126	5.85248778814732E-7	2.88284808647207	1.00588428436118			2.84481274368126	0.90688787165155
2.89103787082121	0.0519653698532326	2.89103787082121	0.0134556413987303	2.89103787082121	0.0277921369136375	2.89103787082121	0.0218593459162832	2.89103787082121	0.0204545665606526	2.89103787082121	0.0214579363936081	2.89103787082121	0.0316020879057315	2.89103787082121	0.0140250462776156	2.97880838539499	0.0535196025910717	2.85358473941602	5.85496283140858E-7	2.89103787082119	1.00588773480622			2.85358473941602	0.906887830533324
2.89922765517032	0.0530552517996104	2.89922765517032	0.0157128812025578	2.89922765517032	0.0300679769652728	2.89922765517032	0.0224404917469289	2.89922765517032	0.0208104114211879	2.89922765517032	0.0217409183556671	2.89922765517032	0.0318383257396393	2.89922765517032	0.0140931016741368	2.98699816974411	0.0535202971882659	2.86235673515078	5.85934358156718E-7	2.8992276551703	1.00590285501581			2.86235673515078	0.906887778290641
2.90741743951943	0.0456830750556183	2.90741743951943	0.0140119949995142	2.90741743951943	0.0288849475235527	2.90741743951943	0.0224219958896367	2.90741743951943	0.0209635348023718	2.90741743951943	0.0219373501686944	2.90741743951943	0.0317415577235403	2.90741743951943	0.0140826100847865	2.99518795409322	0.0535215912141787	2.87112873088554	5.86060763427755E-7	2.90741743951942	1.00591235057939			2.87112873088554	0.906887735457332
2.91560722386855	0.0425710887462519	2.91560722386855	0.0124992666574924	2.91560722386855	0.0269009206921664	2.91560722386855	0.0217818960092662	2.91560722386855	0.0204374564999541	2.91560722386855	0.0214545191973015	2.91560722386855	0.0314678797754524	2.91560722386855	0.0139864054595857	3.00337773844233	0.0535256595691731	2.8799007266203	5.86952657997158E-7	2.91560722386853	1.00591633108871			2.8799007266203	0.906887677197178
2.92379700821766	0.0426909287490811	2.92379700821766	0.0125628356951029	2.92379700821766	0.0267802472530168	2.92379700821766	0.0217349755813189	2.92379700821766	0.0204100898622059	2.92379700821766	0.0213925176428451	2.92379700821766	0.0314330919810516	2.92379700821766	0.0139708822252228	3.01156752279145	0.0535238736289129	2.88867272235507	5.88342503829184E-7	2.92379700821764	1.00592899866093			2.88867272235507	0.906887619878459
2.93198679256678	0.0446782257399071	2.93198679256678	0.0126550522503507	2.93198679256678	0.0269624371926907	2.93198679256678	0.0218139289935048	2.93198679256678	0.0204797172897184	2.93198679256678	0.0214408918645115	2.93198679256678	0.0314941057445098	2.93198679256678	0.0139990074857366	3.01975730714056	0.0535201983456863	2.89744471808983	5.89297243192256E-7	2.93198679256676	1.00592524571338			2.89744471808983	0.906887554452973
2.94017657691589	0.0439339483326672	2.94017657691589	0.0124452039770284	2.94017657691589	0.0268060661928174	2.94017657691589	0.0217375078115362	2.94017657691589	0.0204305507762362	2.94017657691589	0.0214349173831728	2.94017657691589	0.0314899517484014	2.94017657691589	0.0139759929854542	3.02794709148968	0.0535205952583687	2.90621671382459	5.90009024919989E-7	2.94017657691587	1.00590978604515			2.90621671382459	0.906887484259436
2.948366361265	0.0443684160017826	2.948366361265	0.0126700362411086	2.948366361265	0.0270268703099617	2.948366361265	0.0218026029482952	2.948366361265	0.0204572986853153	2.948366361265	0.0214572622987723	2.948366361265	0.0315061426632041	2.948366361265	0.0139836465423165	3.03613687583879	0.0535191049055559	2.91498870955935	5.90405000496448E-7	2.94836636126498	1.00591702928439			2.91498870955935	0.906887407509476
2.95655614561412	0.0444901138748926	2.95655614561412	0.0126239822288575	2.95655614561412	0.0271445089492875	2.95655614561412	0.0218521596440426	2.95655614561412	0.0204892716651846	2.95655614561412	0.0214490658033815	2.95655614561412	0.0315015687925893	2.95655614561412	0.013996938897555	3.0443266601879	0.0535186087647029	2.92376070529411	5.90487203817051E-7	2.9565561456141	1.00591957219125			2.92376070529411	0.90688734109062
2.96474592996323	0.0557237163884498	2.96474592996323	0.0136269637517949	2.96474592996323	0.0311551062373329	2.96474592996323	0.0222092463897055	2.96474592996323	0.0205607476791058	2.96474592996323	0.02155808541931	2.96474592996323	0.0318775289914736	2.96474592996323	0.0141520875988645	3.05251644453702	0.0535176148679655	2.93253270102887	5.90791066039428E-7	2.96474592996321	1.0058770658178			2.93253270102887	0.906887268975649
2.97293571431234	0.0603263144713495	2.97293571431234	0.0143029350660281	2.97293571431234	0.0321304242432696	2.97293571431234	0.0223117807532786	2.97293571431234	0.0205760682755034	2.97293571431234	0.0216008023877913	2.97293571431234	0.0320324160761073	2.97293571431234	0.0142091964598225	3.06070622888613	0.0535235809386618	2.94130469676364	5.9120902269003E-7	2.97293571431233	1.00586270955487			2.94130469676364	0.906887193891545
2.98112549866146	0.0527550019195174	2.98112549866146	0.0137051316394065	2.98112549866146	0.0281668931318604	2.98112549866146	0.0219271897788104	2.98112549866146	0.0204789240918489	2.98112549866146	0.0214988779243071	2.98112549866146	0.0316937131589399	2.98112549866146	0.01406907804397	3.06889601323525	0.0535301299979212	2.9500766924984	5.92180369134826E-7	2.98112549866144	1.00589497290349			2.9500766924984	0.906887118766905
2.98931528301057	0.0599593926224141	2.98931528301057	0.0152146173700857	2.98931528301057	0.0294032065679725	2.98931528301057	0.0221408380339726	2.98931528301057	0.0205933884622894	2.98931528301057	0.0216408640625258	2.98931528301057	0.0318058718763317	2.98931528301057	0.0140940256729727	3.07708579758436	0.0535241694963852	2.95884868823316	5.93099854667815E-7	2.98931528301055	1.00588967710813			2.95884868823316	0.906887058834695
2.99750506735969	0.0736688505450722	2.99750506735969	0.018298724650251	2.99750506735969	0.0335488087263783	2.99750506735969	0.023535255130689	2.99750506735969	0.0210277232207364	2.99750506735969	0.0217585621887326	2.99750506735969	0.0321075294684989	2.99750506735969	0.0142269696736161	3.08527558193347	0.0535156240214739	2.96762068396792	5.93433540961636E-7	2.99750506735967	1.00585777574468			2.96762068396792	0.906887000008246
3.0056948517088	0.0601455158998482	3.0056948517088	0.0150959040989969	3.0056948517088	0.0306350166769817	3.0056948517088	0.0228495051492348	3.0056948517088	0.0208404337164673	3.0056948517088	0.0215837459079442	3.0056948517088	0.0317507626871086	3.0056948517088	0.0141175509984847	3.09346536628259	0.053512151035503	2.97639267970268	5.9371241645198E-7	3.00569485170878	1.0058529788589			2.97639267970268	0.90688695124124
3.01388463605791	0.0440832244384304	3.01388463605791	0.0127444296629032	3.01388463605791	0.0275281464026973	3.01388463605791	0.0219121910430771	3.01388463605791	0.0205276915085254	3.01388463605791	0.0214595262717429	3.01388463605791	0.0314975926532147	3.01388463605791	0.0140152451694831	3.1016551506317	0.0535107618658413	2.98516467543744	5.93427252303727E-7	3.0138846360579	1.00587845705362			2.98516467543744	0.906886911996866
3.02207442040703	0.0426178400782743	3.02207442040703	0.0126560431502681	3.02207442040703	0.0269418837163754	3.02207442040703	0.021700296076459	3.02207442040703	0.0204424552438702	3.02207442040703	0.0214119885107979	3.02207442040703	0.0314198001975177	3.02207442040703	0.0139859888122057	3.10984493498082	0.0535144333081534	2.99393667117221	5.92917583158256E-7	3.02207442040701	1.00589552063716			2.99393667117221	0.906886879982802
3.03026420475614	0.0428241392133756	3.03026420475614	0.0125183963509757	3.03026420475614	0.0266862491908014	3.03026420475614	0.0215858651168111	3.03026420475614	0.0203522514410255	3.03026420475614	0.0213455212688078	3.03026420475614	0.0313411453716267	3.03026420475614	0.0139585526318876	3.11803471932993	0.0535194034957097	3.00270866690697	5.92839822565235E-7	3.03026420475612	1.00590253390828			3.00270866690697	0.906886852875376
3.03845398910526	0.042525309517827	3.03845398910526	0.0123607005649069	3.03845398910526	0.0266806088839381	3.03845398910526	0.0216115040185887	3.03845398910526	0.020340251198921	3.03845398910526	0.0213404609419728	3.03845398910526	0.0313583255977415	3.03845398910526	0.0139599234530544	3.12622450367904	0.0535212907679842	3.01148066264173	5.94174437521327E-7	3.03845398910524	1.00590839702458			3.01148066264173	0.906886795948143
3.04664377345437	0.0441932448723834	3.04664377345437	0.0125161054676577	3.04664377345437	0.0268688241181872	3.04664377345437	0.0216534385792704	3.04664377345437	0.0203671837755132	3.04664377345437	0.0213781642025879	3.04664377345437	0.0314306511512571	3.04664377345437	0.0139795454762456	3.13441428802816	0.0535211915398137	3.02025265837649	5.96478746829462E-7	3.04664377345435	1.0059138657106			3.02025265837649	0.906886732026048
3.05483355780348	0.0487513407008748	3.05483355780348	0.0132102004027681	3.05483355780348	0.0272796968146545	3.05483355780348	0.0217972410288468	3.05483355780348	0.0204316033580178	3.05483355780348	0.0214382446170246	3.05483355780348	0.0315137851727544	3.05483355780348	0.014002425358912	3.14260407237727	0.0535230801847624	3.02902465411125	5.97596415747354E-7	3.05483355780346	1.00591551367314			3.02902465411125	0.906886667833258
3.0630233421526	0.0510807824443123	3.0630233421526	0.0133484473883297	3.0630233421526	0.027607349414722	3.0630233421526	0.0218840479524813	3.0630233421526	0.0204413152119689	3.0630233421526	0.0214530661878231	3.0630233421526	0.0315860232527224	3.0630233421526	0.0140379137046264	3.15079385672638	0.0535250647481743	3.03779664984601	5.97421819096378E-7	3.06302334215258	1.00590990050478			3.03779664984601	0.906886618414648
3.07121312650171	0.0499075861383357	3.07121312650171	0.0132036300202793	3.07121312650171	0.0277477210522354	3.07121312650171	0.0218906099285623	3.07121312650171	0.0204959086617518	3.07121312650171	0.0215034271628741	3.07121312650171	0.0316639934981355	3.07121312650171	0.0140413012956467	3.1589836410755	0.0535242712381937	3.04656864558078	5.96723294174836E-7	3.07121312650169	1.00590525987591			3.04656864558078	0.906886584032475
3.07940291085082	0.0461375416348052	3.07940291085082	0.0130127642003078	3.07940291085082	0.027120242385939	3.07940291085082	0.0216960121641886	3.07940291085082	0.0203841486160313	3.07940291085082	0.0213820365769495	3.07940291085082	0.0314353805616303	3.07940291085082	0.0139657865030307	3.16717342542461	0.0535194011287524	3.05534064131554	5.96765621349664E-7	3.07940291085081	1.00590646234966			3.05534064131554	0.90688652542311
3.08759269519994	0.0455696904551252	3.08759269519994	0.0128501916660926	3.08759269519994	0.0270791357129309	3.08759269519994	0.0217337166407972	3.08759269519994	0.0204011944125646	3.08759269519994	0.0213947940606566	3.08759269519994	0.0314433356702232	3.08759269519994	0.0139773510430546	3.17536320977373	0.0535169204244875	3.0641126370503	5.97445362272891E-7	3.08759269519992	1.00590865848743			3.0641126370503	0.906886455989774
3.09578247954905	0.047473838927147	3.09578247954905	0.0127850309968233	3.09578247954905	0.0272288605087689	3.09578247954905	0.0218181924019611	3.09578247954905	0.0204478596251052	3.09578247954905	0.0214388172424994	3.09578247954905	0.0315543688769337	3.09578247954905	0.0140201019206697	3.18355299412284	0.0535218870109553	3.07288463278506	5.97405133091988E-7	3.09578247954903	1.00591236874984			3.07288463278506	0.906886394597632
3.10397226389817	0.0498029154912578	3.10397226389817	0.013239323773329	3.10397226389817	0.0275013373802401	3.10397226389817	0.0218540179062586	3.10397226389817	0.0204726002104183	3.10397226389817	0.0214664642889353	3.10397226389817	0.0315880519490995	3.10397226389817	0.0140230550074332	3.19174277847195	0.0535219886153118	3.08165662851982	5.97451156210349E-7	3.10397226389815	1.00590885710575			3.08165662851982	0.906886360812737
3.11216204824728	0.0659787047724594	3.11216204824728	0.0149871911918909	3.11216204824728	0.028383445030028	3.11216204824728	0.0220364952525216	3.11216204824728	0.0205829829711011	3.11216204824728	0.0215682740658651	3.11216204824728	0.0318563011451292	3.11216204824728	0.0141344860757873	3.19993256282107	0.0535239731787237	3.09042862425458	5.98685898402737E-7	3.11216204824726	1.00589211868664			3.09042862425458	0.906886329488404
3.12035183259639	0.0654724291046439	3.12035183259639	0.0157223978272917	3.12035183259639	0.0310674600098485	3.12035183259639	0.022975992990811	3.12035183259639	0.0211089696199882	3.12035183259639	0.0220311764459115	3.12035183259639	0.0323279561959561	3.12035183259639	0.0142940373588248	3.20812234717018	0.0535252625318199	3.09920061998935	5.99755028856369E-7	3.12035183259637	1.00589381181091			3.09920061998935	0.906886299214085
3.12854161694551	0.0565106087226962	3.12854161694551	0.0151929091387717	3.12854161694551	0.0306583323671982	3.12854161694551	0.0230478414883328	3.12854161694551	0.0211357560800173	3.12854161694551	0.0220904949879053	3.12854161694551	0.0323520085735032	3.12854161694551	0.0142450382494238	3.2163121315193	0.053521789545849	3.10797261572411	6.00036768481649E-7	3.12854161694549	1.00588646478648			3.10797261572411	0.906886257419978
3.13673140129462	0.0671322780077809	3.13673140129462	0.0154842725883862	3.13673140129462	0.0300073680406015	3.13673140129462	0.0228195674357073	3.13673140129462	0.0209917053011735	3.13673140129462	0.0217556380817393	3.13673140129462	0.0319838647900332	3.13673140129462	0.0141877578138193	3.22450191586841	0.0535218867652633	3.11674461145887	6.00206163410076E-7	3.1367314012946	1.00587786257032			3.11674461145887	0.906886199258082
3.14492118564374	0.0568385204560945	3.14492118564374	0.0145483310624395	3.14492118564374	0.0287625495794413	3.14492118564374	0.0222054170791069	3.14492118564374	0.0206684302640238	3.14492118564374	0.0215975325998112	3.14492118564374	0.0316817933182398	3.14492118564374	0.0140578035632788	3.23269170021752	0.0535209917933659	3.12551660719363	6.00027454301815E-7	3.14492118564372	1.00588694034876			3.12551660719363	0.906886162615782
3.15311096999285	0.058827277171988	3.15311096999285	0.014108703029395	3.15311096999285	0.0292726176650838	3.15311096999285	0.0220346528597788	3.15311096999285	0.0208215488640397	3.15311096999285	0.0216814666842189	3.15311096999285	0.0317487880992122	3.15311096999285	0.0140786647968261	3.24088148456664	0.0535199995116599	3.13428860292839	6.0042275420154E-7	3.15311096999283	1.00588910038631			3.13428860292839	0.906886115164461
3.16130075434196	0.0536863779362543	3.16130075434196	0.0132308359738013	3.16130075434196	0.0283161024077207	3.16130075434196	0.021919425028361	3.16130075434196	0.0207570068962414	3.16130075434196	0.0216389366652562	3.16130075434196	0.031776064043685	3.16130075434196	0.0140879453279183	3.24907126891575	0.0535195041450167	3.14306059866315	6.00596119498268E-7	3.16130075434194	1.00589100117402			3.14306059866315	0.906886071620869
3.16949053869108	0.0532678327930123	3.16949053869108	0.0134425797609433	3.16949053869108	0.027506602130048	3.16949053869108	0.0218493917086824	3.16949053869108	0.020482554344267	3.16949053869108	0.0214971919295909	3.16949053869108	0.0316119677559121	3.16949053869108	0.0140413656508943	3.25726105326487	0.053522381761964	3.15183259439792	6.01795603989337E-7	3.16949053869106	1.00588738184953			3.15183259439792	0.906885991823293
3.17768032304019	0.0508921121628821	3.17768032304019	0.0141627200869399	3.17768032304019	0.0283811829428093	3.17768032304019	0.0219786066580126	3.17768032304019	0.0204821133977438	3.17768032304019	0.0214504015190291	3.17768032304019	0.0315395586328124	3.17768032304019	0.0140463659241031	3.26545083761398	0.0535241719066159	3.16060459013268	6.03982259077174E-7	3.17768032304017	1.00589040333712			3.16060459013268	0.906885922595697
3.18587010738931	0.0439858449571377	3.18587010738931	0.0128711736372944	3.18587010738931	0.0277127319489669	3.18587010738931	0.0220100090148779	3.18587010738931	0.0204915403686239	3.18587010738931	0.0214369562378468	3.18587010738931	0.0314997176200206	3.18587010738931	0.0139831221293462	3.27364062196309	0.0535225819966663	3.16937658586744	6.04421916831743E-7	3.18587010738928	1.00589522474659			3.16937658586744	0.906885858465118
3.19405989173842	0.0428360972588802	3.19405989173842	0.0124776284804654	3.19405989173842	0.0271106082096628	3.19405989173842	0.0218550696625674	3.19405989173842	0.0204911762652773	3.19405989173842	0.0214535728987826	3.19405989173842	0.0314861214001975	3.19405989173842	0.0139730251957672	3.28183040631221	0.0535220858558133	3.1781485816022	6.03723257275804E-7	3.1940598917384	1.00589224838481			3.1781485816022	0.906885814721057
3.20224967608753	0.0440356922105386	3.20224967608753	0.0123814499530099	3.20224967608753	0.0268994732075302	3.20224967608753	0.0217256746230822	3.20224967608753	0.0204368957703154	3.20224967608753	0.0214274311159945	3.20224967608753	0.0314987480054157	3.20224967608753	0.0139762979067854	3.29002019066132	0.0535198991244736	3.18692057733696	6.03614997652441E-7	3.20224967608751	1.00589347677337			3.18692057733696	0.90688576171523
3.21043946043665	0.046365801957237	3.21043946043665	0.0126483533971627	3.21043946043665	0.026977462807243	3.21043946043665	0.0216646904618832	3.21043946043665	0.0204108597568781	3.21043946043665	0.0214386523909255	3.21043946043665	0.03157569595637	3.21043946043665	0.0139908123202974	3.29820997501043	0.0535180137892322	3.19569257307172	6.03621631797914E-7	3.21043946043663	1.00589302887155			3.19569257307172	0.906885713900816
3.21862924478576	0.0715779662712748	3.21862924478576	0.0145084313870346	3.21862924478576	0.0286931093981319	3.21862924478576	0.0218760985082572	3.21862924478576	0.0204713292019914	3.21862924478576	0.0215217631518616	3.21862924478576	0.0317755388911758	3.21862924478576	0.0141110183352674	3.30639975935955	0.0535200985782532	3.20446456880649	6.03275711156514E-7	3.21862924478574	1.00588266361455			3.20446456880649	0.906885677975377
3.22681902913487	0.0489314084385203	3.22681902913487	0.0133957438020422	3.22681902913487	0.027472763305213	3.22681902913487	0.0219346572001937	3.22681902913487	0.0205182388034609	3.22681902913487	0.0214547093638168	3.22681902913487	0.0314953582552094	3.22681902913487	0.014015332041329	3.31458954370866	0.0535244710281031	3.21323656454125	6.04068397119212E-7	3.22681902913485	1.00588281222436			3.21323656454125	0.906885612619241
3.23500881348399	0.0427993992765947	3.23500881348399	0.0124341620362657	3.23500881348399	0.0267018644896769	3.23500881348399	0.0216197941919145	3.23500881348399	0.0203720745808674	3.23500881348399	0.0213577263903812	3.23500881348399	0.0313605166167739	3.23500881348399	0.0139489548611613	3.32277932805778	0.0535256617661502	3.22200856027601	6.05979120062603E-7	3.23500881348397	1.00588841821064			3.22200856027601	0.906885559570027
3.2431985978331	0.0423837906258693	3.2431985978331	0.0122177979530119	3.2431985978331	0.0265686435275713	3.2431985978331	0.0215857391393368	3.2431985978331	0.0203328302954669	3.2431985978331	0.0213451867040621	3.2431985978331	0.0313594376288536	3.2431985978331	0.0139382255338926	3.33096911240689	0.0535248680377186	3.23078055601077	6.07149948455638E-7	3.24319859783308	1.00588194665608			3.23078055601077	0.906885521784257
3.25138838218222	0.0469406498274356	3.25138838218222	0.0129140021129399	3.25138838218222	0.0274744551577276	3.25138838218222	0.0218360699323723	3.25138838218222	0.0204370384055626	3.25138838218222	0.0214317617328211	3.25138838218222	0.0315222423033281	3.25138838218222	0.0139874800337699	3.339158896756	0.0535265572705461	3.23955255174553	6.0738477892258E-7	3.2513883821822	1.00588003330152			3.23955255174553	0.90688547385505
3.25957816653133	0.0573592366561389	3.25957816653133	0.0154509361040354	3.25957816653133	0.0293187949945993	3.25957816653133	0.0235802304506959	3.25957816653133	0.0211391609612698	3.25957816653133	0.0216468536009021	3.25957816653133	0.0316644753608718	3.25957816653133	0.0140377689998575	3.34734868110512	0.0535272518677403	3.2483245474803	6.07159834660024E-7	3.25957816653131	1.00588267736217			3.2483245474803	0.906885422646321
3.26776795088044	0.0694132287080861	3.26776795088044	0.0166613455242598	3.26776795088044	0.0293040447741447	3.26776795088044	0.0235796481744437	3.26776795088044	0.0210876631692097	3.26776795088044	0.0215899454787009	3.26776795088044	0.0316665067520233	3.26776795088044	0.0140412679268651	3.35553846545423	0.0535207915537855	3.25709654321506	6.07532078072822E-7	3.26776795088042	1.0058919716079			3.25709654321506	0.906885359843742
3.27595773522956	0.0575544742214401	3.27595773522956	0.0154029671210571	3.27595773522956	0.0282837681103078	3.27595773522956	0.0221757591367523	3.27595773522956	0.0205239746897402	3.27595773522956	0.0214745470130836	3.27595773522956	0.0316175983023626	3.27595773522956	0.0140292327400444	3.36372824980335	0.053516723198791	3.26586853894982	6.08250641983105E-7	3.27595773522954	1.00589062790419			3.26586853894982	0.906885287671083
3.28414751957867	0.0588610139644965	3.28414751957867	0.0174974326395169	3.28414751957867	0.0311985731182967	3.28414751957867	0.0230305619123093	3.28414751957867	0.0207214144008416	3.28414751957867	0.0215747130257188	3.28414751957867	0.0318947704787955	3.28414751957867	0.0141615505930037	3.37191803415246	0.0535174168510086	3.27464053468458	6.08555968348423E-7	3.28414751957865	1.00587327253714			3.27464053468458	0.906885206729678
3.29233730392779	0.047871891591117	3.29233730392779	0.013835299698385	3.29233730392779	0.0289470211366175	3.29233730392779	0.0227643539991687	3.29233730392779	0.0210168718644313	3.29233730392779	0.0218562097995061	3.29233730392779	0.031979424101277	3.29233730392779	0.0141816592805372	3.38010781850157	0.0535216929124697	3.28341253041934	6.09373013503931E-7	3.29233730392776	1.00586098446087			3.28341253041934	0.906885135519682
3.3005270882769	0.0443347996595825	3.3005270882769	0.0127035979924749	3.3005270882769	0.0274247433100666	3.3005270882769	0.0220111091439803	3.3005270882769	0.0205614596697364	3.3005270882769	0.0215288892770446	3.3005270882769	0.0316393104799836	3.3005270882769	0.0140459999288319	3.38829760285069	0.0535265550928289	3.2921845261541	6.10231543162512E-7	3.30052708827688	1.00586008143047			3.2921845261541	0.906885083310323
3.30871687262601	0.0690726615438118	3.30871687262601	0.0146162838085727	3.30871687262601	0.0300472068756503	3.30871687262601	0.0220100665620408	3.30871687262601	0.0205963004854395	3.30871687262601	0.0216085376899334	3.30871687262601	0.0318412124696278	3.30871687262601	0.0141589178640714	3.3964873871998	0.0535234773915861	3.30095652188887	6.10819474889714E-7	3.30871687262599	1.0058664249365			3.30095652188887	0.906885029297517
3.31690665697513	0.114550238712596	3.31690665697513	0.0223915155311725	3.31690665697513	0.0356811308855298	3.31690665697513	0.0228253170772411	3.31690665697513	0.0210326685337738	3.31690665697513	0.0222366816189919	3.31690665697513	0.0324914760108981	3.31690665697513	0.0144060513287668	3.40467717154892	0.0535250650423157	3.30972851762363	6.10934376962177E-7	3.31690665697511	1.00586685838924			3.30972851762363	0.906884982298833
3.32509644132424	0.0575127069757861	3.32509644132424	0.0145997409569749	3.32509644132424	0.0287003795196328	3.32509644132424	0.0218476253866509	3.32509644132424	0.0204927042919553	3.32509644132424	0.0215236047568354	3.32509644132424	0.0316797622629936	3.32509644132424	0.0140749629873934	3.41286695589803	0.0535266557099161	3.31850051335839	6.10968475210759E-7	3.32509644132422	1.00588268538518			3.31850051335839	0.906884922568401
3.33328622567336	0.0454234101787907	3.33328622567336	0.0129192792946989	3.33328622567336	0.0269326768134661	3.33328622567336	0.0216408471332165	3.33328622567336	0.0203808574982215	3.33328622567336	0.0213842592313617	3.33328622567336	0.0314097152061959	3.33328622567336	0.0139684600843062	3.42105674024714	0.0535221835604593	3.32727250909315	6.11051346613182E-7	3.33328622567333	1.00589444840532			3.32727250909315	0.906884882126059
3.34147601002247	0.0454265499549815	3.34147601002247	0.0124839299867735	3.34147601002247	0.0268933812765704	3.34147601002247	0.0216411280898204	3.34147601002247	0.0203486104218427	3.34147601002247	0.0213623406443692	3.34147601002247	0.0313939285250139	3.34147601002247	0.0139565042962199	3.42924652459626	0.0535203974533886	3.33604450482791	6.11186028397336E-7	3.34147601002245	1.00589713580804			3.33604450482791	0.906884839525479
3.34966579437158	0.0510574473863414	3.34966579437158	0.0131728856246533	3.34966579437158	0.0270603614379228	3.34966579437158	0.0216956141497168	3.34966579437158	0.0203915437085637	3.34966579437158	0.0213805172344231	3.34966579437158	0.0314377296779422	3.34966579437158	0.0139870142048716	3.43743630894537	0.0535226818985378	3.34481650056267	6.1236657538045E-7	3.34966579437156	1.00590609808413			3.34481650056267	0.906884777151692
3.3578555787207	0.0477014098893459	3.3578555787207	0.0128177968210237	3.3578555787207	0.0268670812704031	3.3578555787207	0.0216493666191459	3.3578555787207	0.0203832745436358	3.3578555787207	0.0213684157506044	3.3578555787207	0.0314060346243141	3.3578555787207	0.0139679084038715	3.44562609329448	0.0535229755058648	3.35358849629744	6.13225634348566E-7	3.35785557872067	1.00590392621997			3.35358849629744	0.906884730282754
3.36604536306981	0.041593813105708	3.36604536306981	0.0121700817607042	3.36604536306981	0.0265382342128742	3.36604536306981	0.0215824740889622	3.36604536306981	0.0203429242557214	3.36604536306981	0.0213422419678084	3.36604536306981	0.0313562239231002	3.36604536306981	0.0139334430171082	3.4538158776436	0.0535192048353821	3.3623604920322	6.13672064637845E-7	3.36604536306979	1.00590157836512			3.3623604920322	0.906884678574337
3.37423514741892	0.0419760114500047	3.37423514741892	0.0122419209974423	3.37423514741892	0.0266615901033213	3.37423514741892	0.0216314099885518	3.37423514741892	0.0203800550824153	3.37423514741892	0.0213531840128911	3.37423514741892	0.0313707543027518	3.37423514741892	0.0139379727050451	3.46200566199271	0.0535174160685073	3.37113248776696	6.13640470036148E-7	3.3742351474189	1.00589982893336			3.37113248776696	0.90688464901316
3.38242493176804	0.0437915923590219	3.38242493176804	0.0125361451375632	3.38242493176804	0.0269245123927299	3.38242493176804	0.021734033520311	3.38242493176804	0.0204354191053827	3.38242493176804	0.0214062414587929	3.38242493176804	0.0314350357294723	3.38242493176804	0.0139556863692861	3.47019544634183	0.0535173168403367	3.37990448350172	6.13187859784577E-7	3.38242493176802	1.00589114546139			3.37990448350172	0.906884611637727
3.39061471611715	0.0483727052938696	3.39061471611715	0.0130387044153104	3.39061471611715	0.0272288783774695	3.39061471611715	0.0219582594763663	3.39061471611715	0.0204757502935992	3.39061471611715	0.0214650147310685	3.39061471611715	0.0315781025041368	3.39061471611715	0.0140119204986147	3.47838523069094	0.0535201989360008	3.38867647923648	6.13335629847547E-7	3.39061471611713	1.00589320256861			3.38867647923648	0.906884578271899
3.39880450046627	0.0638073296127218	3.39880450046627	0.0159988262840599	3.39880450046627	0.0295587301411757	3.39880450046627	0.0219042035530088	3.39880450046627	0.0204429674883409	3.39880450046627	0.0214877797172109	3.39880450046627	0.0316352808763779	3.39880450046627	0.014050528612935	3.48657501504005	0.0535242722304659	3.39744847497124	6.13402434851144E-7	3.39880450046624	1.00589526309847			3.39744847497124	0.906884542960028
3.40699428481538	0.0504129051588593	3.40699428481538	0.0136068487177659	3.40699428481538	0.027528638878258	3.40699428481538	0.0217388557509316	3.40699428481538	0.0204265882277416	3.40699428481538	0.0214617866407576	3.40699428481538	0.0315802440756797	3.40699428481538	0.0140321001886227	3.49476479938917	0.0535250660558307	3.40622047070601	6.13498800128882E-7	3.40699428481536	1.00588772105501			3.40622047070601	0.90688451127581
3.41518406916449	0.0483655112913195	3.41518406916449	0.0129719904224921	3.41518406916449	0.026963160023244	3.41518406916449	0.0216936901890499	3.41518406916449	0.0204305669132005	3.41518406916449	0.0214535762708809	3.41518406916449	0.0315525949918662	3.41518406916449	0.0140275828026873	3.50295458373828	0.0535227828637501	3.41499246644077	6.14393249491051E-7	3.41518406916447	1.00588201940411			3.41499246644077	0.90688448523354
3.42337385351361	0.0470422896248962	3.42337385351361	0.0127926699446491	3.42337385351361	0.0270333549571061	3.42337385351361	0.0217772445255299	3.42337385351361	0.0204741184836153	3.42337385351361	0.0214482202793955	3.42337385351361	0.0315320054690261	3.42337385351361	0.0140288847879592	3.5111443680874	0.0535258589370386	3.42376446217553	6.15865803752896E-7	3.42337385351358	1.00588175932503			3.42376446217553	0.906884438111171
3.43156363786272	0.0458839689533727	3.43156363786272	0.0128108766178822	3.43156363786272	0.0272015370070031	3.43156363786272	0.0218883993154705	3.43156363786272	0.0204765769181441	3.43156363786272	0.0214341402695907	3.43156363786272	0.0315301859296767	3.43156363786272	0.0140047894877525	3.51933415243651	0.0535294375732068	3.43253645791029	6.1603518877253E-7	3.4315636378627	1.0058898104491			3.43253645791029	0.906884417449864
3.43975342221184	0.0472463504602611	3.43975342221184	0.0134235646462644	3.43975342221184	0.0281955836375803	3.43975342221184	0.0219789064049103	3.43975342221184	0.0205157694458375	3.43975342221184	0.0214818597882884	3.43975342221184	0.0315756816209535	3.43975342221184	0.014002811990649	3.52752393678562	0.053527948764491	3.44130845364505	6.15686208836906E-7	3.43975342221181	1.00589707930362			3.44130845364505	0.906884378641063
3.44794320656095	0.0534914705534207	3.44794320656095	0.0149165819965289	3.44794320656095	0.0298859856601996	3.44794320656095	0.0222512995556015	3.44794320656095	0.0205545111929968	3.44794320656095	0.0214590565697823	3.44794320656095	0.0315951912738911	3.44794320656095	0.0140152867702045	3.53571372113474	0.05352943718705	3.45008044937981	6.15690773712268E-7	3.44794320656093	1.00589731770217			3.45008044937981	0.906884346113377
3.45613299091006	0.0694368069797966	3.45613299091006	0.0158602145865858	3.45613299091006	0.0295909659548444	3.45613299091006	0.0228200683550112	3.45613299091006	0.0205893965258282	3.45613299091006	0.0214570274249167	3.45613299091006	0.0317101848521617	3.45613299091006	0.0140994169013237	3.54390350548385	0.0535278457552635	3.45885244511458	6.16066188256473E-7	3.45613299091004	1.00588862148882			3.45885244511458	0.906884300955788
3.46432277525918	0.0675640416754837	3.46432277525918	0.0147373945154365	3.46432277525918	0.0285767208833276	3.46432277525918	0.0221786687722645	3.46432277525918	0.0205868019865228	3.46432277525918	0.0215154827929336	3.46432277525918	0.0317359385573408	3.46432277525918	0.0141172128663378	3.55209328983297	0.0535223882058807	3.46762444084934	6.16663155724699E-7	3.46432277525915	1.00588397631804			3.46762444084934	0.906884252501556
3.47251255960829	0.0588404192951706	3.47251255960829	0.0167034737186507	3.47251255960829	0.030923562806951	3.47251255960829	0.022541985444387	3.47251255960829	0.0208644836205532	3.47251255960829	0.021838494432386	3.47251255960829	0.0319678738409388	3.47251255960829	0.0141652093782289	3.56028307418208	0.0535195026191825	3.4763964365841	6.17415033010674E-7	3.47251255960827	1.00588357469598			3.4763964365841	0.906884187980044
3.48070234395741	0.0609342573717658	3.48070234395741	0.0173299729379982	3.48070234395741	0.0318889925620762	3.48070234395741	0.0229619394581846	3.48070234395741	0.0211246293705429	3.48070234395741	0.0219986738308869	3.48070234395741	0.0321029494429513	3.48070234395741	0.0142052067322855	3.56847285853119	0.0535227829426121	3.48516843231886	6.18069182241813E-7	3.48070234395738	1.00588732035497			3.48516843231886	0.906884146267056
3.48889212830652	0.0596569259093723	3.48889212830652	0.0137991015085542	3.48889212830652	0.0287045325406961	3.48889212830652	0.0224727673735769	3.48889212830652	0.0208900448739781	3.48889212830652	0.0216936972305813	3.48889212830652	0.0318438024202776	3.48889212830652	0.0141126151086702	3.57666264288031	0.0535251644187064	3.49394042805362	6.19109874129783E-7	3.4888921283065	1.00589537532958			3.49394042805362	0.906884093372856
3.49708191265563	0.0500046609028279	3.49708191265563	0.0136573354053388	3.49708191265563	0.0292098822265466	3.49708191265563	0.0229147280255381	3.49708191265563	0.021108808697322	3.49708191265563	0.021693024335602	3.49708191265563	0.0317689044397517	3.49708191265563	0.0140758390883912	3.58485242722942	0.0535245695655071	3.50271242378838	6.19823760429082E-7	3.49708191265561	1.00590516774033			3.50271242378838	0.906884039287339
3.50527169700475	0.0460119240465395	3.50527169700475	0.0134825396813099	3.50527169700475	0.027493803024265	3.50527169700475	0.0218898976253257	3.50527169700475	0.020643076818437	3.50527169700475	0.0214665597074013	3.50527169700475	0.0314783162429508	3.50527169700475	0.0140005307509659	3.59304221157853	0.0535248660269601	3.51148441952315	6.1918764792283E-7	3.50527169700472	1.00591175158085			3.51148441952315	0.906883996724048
3.51346148135386	0.0463564929495766	3.51346148135386	0.0135355041160273	3.51346148135386	0.0277101278664801	3.51346148135386	0.0219266464391301	3.51346148135386	0.0206216883720924	3.51346148135386	0.0214484678121754	3.51346148135386	0.0314682960345422	3.51346148135386	0.0139904662246008	3.60123199592765	0.0535234768325717	3.52025641525791	6.19125570654396E-7	3.51346148135384	1.00591507469188			3.52025641525791	0.906883943134121
3.52165126570297	0.0426159697569257	3.52165126570297	0.0126245545242379	3.52165126570297	0.0276442989947205	3.52165126570297	0.0221069933525693	3.52165126570297	0.0206196329618888	3.52165126570297	0.0214898925288383	3.52165126570297	0.0314751972099955	3.52165126570297	0.0139734773023286	3.60942178027676	0.0535193016555575	3.52902841099267	6.20077427752322E-7	3.52165126570295	1.00591565697105			3.52902841099267	0.906883882950424
3.52984105005209	0.0417135279765998	3.52984105005209	0.0122508383664322	3.52984105005209	0.0268897240413922	3.52984105005209	0.0217902102671063	3.52984105005209	0.0204756699733245	3.52984105005209	0.021455611975507	3.52984105005209	0.0314702096125759	3.52984105005209	0.0139751865254184	3.61761156462588	0.0535158286695866	3.53780040672743	6.2085387079806E-7	3.52984105005206	1.00590899629411			3.53780040672743	0.906883824341093
3.5380308344012	0.0421482548466489	3.5380308344012	0.0122647623540305	3.5380308344012	0.0268106388435279	3.5380308344012	0.0217378360496894	3.5380308344012	0.0204595588203195	3.5380308344012	0.0214687287786558	3.5380308344012	0.0315192703482798	3.5380308344012	0.0139875082976798	3.62580134897499	0.0535173169161849	3.54657240246219	6.21157706103762E-7	3.53803083440118	1.00590816090091			3.54657240246219	0.906883776764823
3.54622061875032	0.0412235519907818	3.54622061875032	0.0120023142289667	3.54622061875032	0.0264568015008167	3.54622061875032	0.0215719343206804	3.54622061875032	0.020342962854192	3.54622061875032	0.0213453729030261	3.54622061875032	0.0313584346199217	3.54622061875032	0.0139303938496639	3.6339911333241	0.0535181150974186	3.55534439819695	6.22615364831991E-7	3.54622061875029	1.00591168530994			3.55534439819695	0.906883694165364
3.55441040309943	0.0413563872708242	3.55441040309943	0.0120074531644938	3.55441040309943	0.0263842080868098	3.55441040309943	0.0215210572552476	3.55441040309943	0.0203095079160661	3.55441040309943	0.0213184549075004	3.55441040309943	0.0313113276008065	3.55441040309943	0.013913932852934	3.64218091767322	0.0535217865397307	3.56411639393172	6.23909297548371E-7	3.55441040309941	1.00591424266889			3.56411639393172	0.906883641515036
3.56260018744854	0.0424009527232753	3.56260018744854	0.0123137348344761	3.56260018744854	0.0267822039901143	3.56260018744854	0.0216862408021198	3.56260018744854	0.0203988823848251	3.56260018744854	0.0213722206925292	3.56260018744854	0.0313626327952432	3.56260018744854	0.0139417207787336	3.65037070202233	0.0535289416471515	3.57288838966648	6.23570042475139E-7	3.56260018744852	1.00590675222288			3.57288838966648	0.906883587463348
3.57078997179766	0.0428288401054043	3.57078997179766	0.0124039207884867	3.57078997179766	0.0270296180055449	3.57078997179766	0.0218674342169543	3.57078997179766	0.0204730302559581	3.57078997179766	0.0214202128514063	3.57078997179766	0.0314573975261793	3.57078997179766	0.0139630547911275	3.65856048637145	0.0535303308415399	3.58166038540124	6.22858564019973E-7	3.57078997179763	1.00589688401423			3.58166038540124	0.906883533272399
3.57897975614677	0.0486041398759443	3.57897975614677	0.0131981681876699	3.57897975614677	0.0288995109977052	3.57897975614677	0.0226465896851552	3.57897975614677	0.0208983970645688	3.57897975614677	0.021675663312212	3.57897975614677	0.0316927861473662	3.57897975614677	0.0140392480653268	3.66675027072056	0.0535303317912714	3.590432381136	6.2334981192285E-7	3.57897975614675	1.00589311530493			3.590432381136	0.906883465094346
3.58716954049589	0.0451342507311732	3.58716954049589	0.0130493089674702	3.58716954049589	0.0280648011980086	3.58716954049589	0.0220436796813086	3.58716954049589	0.0205752665416509	3.58716954049589	0.02149347167385	3.58716954049589	0.031544421250653	3.58716954049589	0.0139759581957041	3.67494005506967	0.0535273480738969	3.59920437687076	6.24334939385701E-7	3.58716954049586	1.00589318992903			3.59920437687076	0.906883410017849
3.595359324845	0.0450093606799085	3.595359324845	0.012802049698421	3.595359324845	0.0271431523597787	3.595359324845	0.0217392850915649	3.595359324845	0.0204237980598044	3.595359324845	0.0213894271997509	3.595359324845	0.0314283577355098	3.595359324845	0.0139505370746497	3.68312983941879	0.053523378947073	3.60797637260552	6.24822329072528E-7	3.59535932484497	1.00589598568802			3.60797637260552	0.906883350829799
3.60354910919411	0.0511442999878087	3.60354910919411	0.0138621217565436	3.60354910919411	0.0278778950268325	3.60354910919411	0.0218610325223749	3.60354910919411	0.0204965297062127	3.60354910919411	0.0214319307487803	3.60354910919411	0.0314644113393531	3.60354910919411	0.0139872626352126	3.6913196237679	0.0535241727514524	3.61674836834029	6.2559926064164E-7	3.60354910919409	1.00590262743125			3.61674836834029	0.906883284938646
3.61173889354323	0.0461834859885009	3.61173889354323	0.0128396607227311	3.61173889354323	0.0272179687602857	3.61173889354323	0.021768075069201	3.61173889354323	0.0203913735110155	3.61173889354323	0.0213624290320223	3.61173889354323	0.0313895401422261	3.61173889354323	0.0139630312301122	3.69950940811702	0.0535260604402046	3.62552036407505	6.26263637063837E-7	3.6117388935432	1.00590398349784			3.62552036407505	0.906883249413675
3.61992867789234	0.0419477579213045	3.61992867789234	0.0121511247902427	3.61992867789234	0.0266049334145977	3.61992867789234	0.0216156934782056	3.61992867789234	0.0203445526982292	3.61992867789234	0.0213284116412853	3.61992867789234	0.0313247489523749	3.61992867789234	0.0139345098984261	3.70769919246613	0.0535266558092282	3.63429235980981	6.25652687296704E-7	3.61992867789232	1.00590112272404			3.63429235980981	0.906883235335678
3.62811846224146	0.0422791140920399	3.62811846224146	0.0121841566035884	3.62811846224146	0.0265898954097067	3.62811846224146	0.0216230991877809	3.62811846224146	0.0204019223091107	3.62811846224146	0.0213916806067698	3.62811846224146	0.0313770968996611	3.62811846224146	0.0139569192836861	3.71588897681524	0.0535278494588041	3.64306435554457	6.2521475107458E-7	3.62811846224143	1.00590816990406			3.64306435554457	0.906883201478705
3.63630824659057	0.0432169054514512	3.63630824659057	0.0122802260185032	3.63630824659057	0.0266625185023198	3.63630824659057	0.0216366438048226	3.63630824659057	0.0204126629180059	3.63630824659057	0.0214158304860297	3.63630824659057	0.0314200523428891	3.63630824659057	0.0139485839394619	3.72407876116436	0.0535298340222161	3.65183635127933	6.25516222963362E-7	3.63630824659054	1.00591157248579			3.65183635127933	0.906883159596163
3.64449803093968	0.043433717519616	3.64449803093968	0.0122875986293566	3.64449803093968	0.02669972050592	3.64449803093968	0.0216164943942864	3.64449803093968	0.0203568986241714	3.64449803093968	0.0213477958234067	3.64449803093968	0.031369336413533	3.64449803093968	0.0139295682925834	3.73226854551347	0.0535248661186751	3.66060834701409	6.25962338988654E-7	3.64449803093966	1.00591190653679			3.66060834701409	0.906883126896313
3.6526878152888	0.0429332874848126	3.6526878152888	0.0126545584150985	3.6526878152888	0.0270648013585023	3.6526878152888	0.0217439851607457	3.6526878152888	0.0204038169995151	3.6526878152888	0.0213675542401621	3.6526878152888	0.031388382731471	3.6526878152888	0.0139400269783079	3.74045832986258	0.0535187060975792	3.66938034274886	6.26734342771473E-7	3.65268781528877	1.00590940531071			3.66938034274886	0.906883092539019
3.66087759963791	0.0424194778523916	3.66087759963791	0.0124871724454772	3.66087759963791	0.0267643730054903	3.66087759963791	0.0216505043181475	3.66087759963791	0.0203783110412137	3.66087759963791	0.0213541370764109	3.66087759963791	0.0313665537901513	3.66087759963791	0.013931503623397	3.7486481142117	0.0535171184468496	3.67815233848362	6.27140606265256E-7	3.66087759963788	1.00590315640792			3.67815233848362	0.906883062517068
3.66906738398702	0.0425231919166023	3.66906738398702	0.0122904078420587	3.66906738398702	0.0265805102277151	3.66906738398702	0.0215524218717229	3.66906738398702	0.0203205028273072	3.66906738398702	0.0213182828428126	3.66906738398702	0.0313214951688758	3.66906738398702	0.0139184923327223	3.75683789856081	0.0535184122562494	3.68692433421838	6.27546860773491E-7	3.669067383987	1.00590256445958			3.68692433421838	0.906883037895779
3.67725716833614	0.0439810785685499	3.67725716833614	0.0125751748116298	3.67725716833614	0.0268240774315294	3.67725716833614	0.0216022825174917	3.67725716833614	0.0203377214968538	3.67725716833614	0.0213363267106661	3.67725716833614	0.0313507034401596	3.67725716833614	0.0139250994827195	3.76502768290993	0.0535230759802675	3.69569632995314	6.28258301010112E-7	3.67725716833611	1.00590724572214			3.69569632995314	0.906883004288036
3.68544695268525	0.0454524585065468	3.68544695268525	0.0124653652719566	3.68544695268525	0.0268657696379652	3.68544695268525	0.021634414709957	3.68544695268525	0.0203775298411126	3.68544695268525	0.0213688166807297	3.68544695268525	0.0314178150215569	3.68544695268525	0.0139486642781792	3.77321746725904	0.0535229799334704	3.7044683256879	6.28858973908808E-7	3.68544695268523	1.00590597650739			3.7044683256879	0.906882944552463
3.69363673703437	0.0477544039211494	3.69363673703437	0.0127177751269225	3.69363673703437	0.0270895173336444	3.69363673703437	0.0217083763044047	3.69363673703437	0.0204185212319162	3.69363673703437	0.0213892051949122	3.69363673703437	0.0314389996940166	3.69363673703437	0.0139766975334189	3.78140725160815	0.053523876297881	3.71324032142266	6.29179879561964E-7	3.69363673703434	1.00591205163465			3.71324032142266	0.906882890857806
3.70182652138348	0.0480270093826019	3.70182652138348	0.0135404276085471	3.70182652138348	0.0278603879563442	3.70182652138348	0.0218735859072861	3.70182652138348	0.0205017458586557	3.70182652138348	0.0214419308929133	3.70182652138348	0.0315281450556946	3.70182652138348	0.0140216845518288	3.78959703595727	0.0535264562303166	3.72201231715743	6.29736374856442E-7	3.70182652138345	1.00592007045176			3.72201231715743	0.906882825400953
3.71001630573259	0.04279819601765	3.71001630573259	0.0124471993838323	3.71001630573259	0.0267308369382885	3.71001630573259	0.0215971221627938	3.71001630573259	0.0203563855653172	3.71001630573259	0.0213813734533446	3.71001630573259	0.0314012232370087	3.71001630573259	0.0139457722439274	3.79778682030638	0.0535203953012391	3.73078431289219	6.29944733817244E-7	3.71001630573257	1.00592286344201			3.73078431289219	0.906882777538579
3.71820609008171	0.0439008573477546	3.71820609008171	0.0124171071730879	3.71820609008171	0.0271182855241369	3.71820609008171	0.0217493173905325	3.71820609008171	0.0204302187469947	3.71820609008171	0.0213949272307552	3.71820609008171	0.0314937032929881	3.71820609008171	0.0139505214089774	3.8059766046555	0.0535171207716094	3.73955630862695	6.30388816600334E-7	3.71820609008168	1.00591837724363			3.73955630862695	0.906882720228153
3.72639587443082	0.0545362216600168	3.72639587443082	0.0159077988720535	3.72639587443082	0.0306540103135027	3.72639587443082	0.0241855360238233	3.72639587443082	0.0212065999319117	3.72639587443082	0.0216780819488447	3.72639587443082	0.0321447814910583	3.72639587443082	0.01415151961599	3.81416638900461	0.0535226816013814	3.74832830436171	6.31148894406613E-7	3.72639587443079	1.00590969406011			3.74832830436171	0.906882660460977
3.73458565877994	0.05071652167019	3.73458565877994	0.0139646176939024	3.73458565877994	0.0288268354459144	3.73458565877994	0.0222527783246478	3.73458565877994	0.0206516786987523	3.73458565877994	0.0215173363182375	3.73458565877994	0.0316143079884395	3.73458565877994	0.0140343331284221	3.82235617335372	0.0535226777511258	3.75710030009647	6.3227256625854E-7	3.73458565877991	1.00591052556139			3.75710030009647	0.906882581791851
3.74277544312905	0.0516487432599591	3.74277544312905	0.0148420677636814	3.74277544312905	0.0288773788758526	3.74277544312905	0.0223444825545896	3.74277544312905	0.0207941581695035	3.74277544312905	0.0216312409921107	3.74277544312905	0.0316546844064217	3.74277544312905	0.0140485049161274	3.83054595770284	0.0535173194299135	3.76587229583123	6.32284365019876E-7	3.74277544312902	1.00591050388893			3.76587229583123	0.906882542915282
3.75096522747816	0.0489127339382128	3.75096522747816	0.0134119128296602	3.75096522747816	0.0275838418128523	3.75096522747816	0.0220905140683314	3.75096522747816	0.0206631607685698	3.75096522747816	0.0216156726550447	3.75096522747816	0.0316476746413355	3.75096522747816	0.0140017942265017	3.83873574205195	0.05351761533814	3.774644291566	6.31490771181787E-7	3.75096522747814	1.00590793599925			3.774644291566	0.906882506125914
3.75915501182728	0.0484941967510732	3.75915501182728	0.0131381911576995	3.75915501182728	0.0272242121838313	3.75915501182728	0.0217661831126061	3.75915501182728	0.0204488914040809	3.75915501182728	0.021444136321843	3.75915501182728	0.031521931947185	3.75915501182728	0.0139885773240109	3.84692552640106	0.0535193015697989	3.78341628730076	6.31443885563815E-7	3.75915501182725	1.00590761169372			3.78341628730076	0.9068824785666
3.76734479617639	0.0559121614550153	3.76734479617639	0.0141481298748081	3.76734479617639	0.0273943362277264	3.76734479617639	0.0217644218244477	3.76734479617639	0.0204455916672664	3.76734479617639	0.0214379790133865	3.76734479617639	0.0315064316799569	3.76734479617639	0.0139915428262676	3.85511531075018	0.0535172177782164	3.79218828303552	6.32037265062451E-7	3.76734479617636	1.0059153054177			3.79218828303552	0.906882438978953
3.7755345805255	0.0461827155722984	3.7755345805255	0.0130060092605999	3.7755345805255	0.0270128695863167	3.7755345805255	0.0217534454295216	3.7755345805255	0.0204184047293377	3.7755345805255	0.0213996856033123	3.7755345805255	0.0314453756221516	3.7755345805255	0.0139642091094949	3.86330509509929	0.0535140390352582	3.80096027877028	6.32835946077834E-7	3.77553458052548	1.00591807293549			3.80096027877028	0.906882396225799
3.78372436487462	0.0441646216372301	3.78372436487462	0.0124975816341602	3.78372436487462	0.0268186248689882	3.78372436487462	0.0216837285663886	3.78372436487462	0.0203830894343684	3.78372436487462	0.0213759081856896	3.78372436487462	0.0314368013860318	3.78372436487462	0.0139642937545132	3.87149487944841	0.0535154282296466	3.80973227450504	6.33578414760733E-7	3.78372436487459	1.00591154230879			3.80973227450504	0.906882348229202
3.79191414922373	0.0456417818751238	3.79191414922373	0.0124409493014559	3.79191414922373	0.0268625324178869	3.79191414922373	0.0216947036819196	3.79191414922373	0.0203927959128024	3.79191414922373	0.0213762984087328	3.79191414922373	0.0314396744838748	3.79191414922373	0.0139613868331824	3.87968466379752	0.0535189068362481	3.8185042702398	6.34944448959354E-7	3.79191414922371	1.0059100405149			3.8185042702398	0.906882289073341
3.80010393357285	0.0509914405751511	3.80010393357285	0.0132570279760345	3.80010393357285	0.0282626817868483	3.80010393357285	0.0220939376843854	3.80010393357285	0.0206419232719873	3.80010393357285	0.0214689541140027	3.80010393357285	0.0315027386864913	3.80010393357285	0.0139973082681614	3.88787444814663	0.0535214895668269	3.82727626597457	6.35076910233139E-7	3.80010393357282	1.00590729955886			3.82727626597457	0.906882268446623
3.80829371792196	0.0564260406806024	3.80829371792196	0.0148426795356058	3.80829371792196	0.0296035162623384	3.80829371792196	0.0224068663568382	3.80829371792196	0.0209183107118189	3.80829371792196	0.0217196789007708	3.80829371792196	0.0317885146835661	3.80829371792196	0.0140749434449406	3.89606423249575	0.0535214895668269	3.83604826170933	6.34787810238357E-7	3.80829371792193	1.00589966360957			3.83604826170933	0.906882217150823
3.81648350227107	0.0465452734641536	3.81648350227107	0.0133860224200099	3.81648350227107	0.028019081998457	3.81648350227107	0.0221867190342205	3.81648350227107	0.0207094361552535	3.81648350227107	0.0216158275752372	3.81648350227107	0.0317006282811076	3.81648350227107	0.0140220268207407	3.90425401684486	0.0535237739801886	3.84482025744409	6.34587810894029E-7	3.81648350227105	1.0059005503193			3.84482025744409	0.906882179167281
3.82467328662019	0.0509876529601688	3.82467328662019	0.0134278933637505	3.82467328662019	0.0279746785538624	3.82467328662019	0.0220198310013593	3.82467328662019	0.0206606924413823	3.82467328662019	0.0215669189047429	3.82467328662019	0.0316734789536056	3.82467328662019	0.0140329054587152	3.91244380119398	0.0535223847858002	3.85359225317885	6.34976614892967E-7	3.82467328662016	1.00589912714654			3.85359225317885	0.906882114588339
3.8328630709693	0.0723457874107399	3.8328630709693	0.016889110318229	3.8328630709693	0.0286171536259968	3.8328630709693	0.022121139866282	3.8328630709693	0.0210223801641477	3.8328630709693	0.0217030906741633	3.8328630709693	0.0317757718265142	3.8328630709693	0.0141552650416069	3.92063358554309	0.0535190057314739	3.86236424891361	6.36732970739694E-7	3.83286307096927	1.00588813141377			3.86236424891361	0.906882045643311
3.84105285531842	0.0473990187684013	3.84105285531842	0.0128210772113183	3.84105285531842	0.0271154859208128	3.84105285531842	0.0218482852065536	3.84105285531842	0.0205056746018731	3.84105285531842	0.0214684829610022	3.84105285531842	0.0316060387310259	3.84105285531842	0.0140285095957941	3.9288233698922	0.0535178130575846	3.87113624464838	6.37848536496929E-7	3.84105285531839	1.00588167921905			3.87113624464838	0.906881972116645
3.84924263966753	0.0528910710397369	3.84924263966753	0.0140951245568381	3.84924263966753	0.0278366296334296	3.84924263966753	0.0218366542982321	3.84924263966753	0.0206830186561493	3.84924263966753	0.0216040651621213	3.84924263966753	0.0316614013004596	3.84924263966753	0.0140689104943231	3.93701315424132	0.053517217688561	3.87990824038314	6.38086299412263E-7	3.8492426396675	1.00589005202757			3.87990824038314	0.906881918777837
3.85743242401664	0.0502405253620809	3.85743242401664	0.0142242513496497	3.85743242401664	0.0288990916439706	3.85743242401664	0.0220615537288981	3.85743242401664	0.0208774637760709	3.85743242401664	0.0216638634294674	3.85743242401664	0.0316474005502492	3.85743242401664	0.014043791611507	3.94520293859043	0.053519303574314	3.8886802361179	6.38521144541304E-7	3.85743242401662	1.0059148957652			3.8886802361179	0.906881870074244
3.86562220836576	0.0437784574837417	3.86562220836576	0.0125961911844293	3.86562220836576	0.0273355431525662	3.86562220836576	0.0218003254418019	3.86562220836576	0.0204596753678774	3.86562220836576	0.0214123958913048	3.86562220836576	0.0314811089789289	3.86562220836576	0.0139673581958672	3.95339272293954	0.053518612342227	3.89745223185266	6.38406604253577E-7	3.86562220836573	1.00591877989397			3.89745223185266	0.906881822887038
3.87381199271487	0.0496965436529303	3.87381199271487	0.013257991849696	3.87381199271487	0.0275210608846079	3.87381199271487	0.0217783916784381	3.87381199271487	0.0205058778602289	3.87381199271487	0.0214607984562769	3.87381199271487	0.0315654709572842	3.87381199271487	0.0139869505731455	3.96158250728866	0.0535220853281979	3.90622422758742	6.38264924733542E-7	3.87381199271484	1.00590097233244			3.90622422758742	0.906881772711851
3.88200177706399	0.0683394345785009	3.88200177706399	0.0157933422218209	3.88200177706399	0.0283352696110818	3.88200177706399	0.0217889575229737	3.88200177706399	0.0205011050274425	3.88200177706399	0.0214849762702355	3.88200177706399	0.0316295729432506	3.88200177706399	0.0140387430017889	3.96977229163777	0.0535220849969664	3.91499622332218	6.38442311917566E-7	3.88200177706396	1.00588954682206			3.91499622332218	0.906881716863212
3.8901915614131	0.0632635599960955	3.8901915614131	0.0150906717663977	3.8901915614131	0.0293163417788569	3.8901915614131	0.0220556173600205	3.8901915614131	0.0206983078610169	3.8901915614131	0.0216142039834723	3.8901915614131	0.0319368337769549	3.8901915614131	0.0141852311948926	3.97796207598689	0.0535210927152604	3.92376821905695	6.38730688069153E-7	3.89019156141307	1.00588591305935			3.92376821905695	0.906881669103503
3.89838134576221	0.0562503762881508	3.89838134576221	0.0151856751147708	3.89838134576221	0.0297140186764973	3.89838134576221	0.0225412152172413	3.89838134576221	0.0209055190750519	3.89838134576221	0.0217795673635098	3.89838134576221	0.0319384947217204	3.89838134576221	0.0141563483633673	3.986151860336	0.0535265556577244	3.93254021479171	6.39155019476874E-7	3.89838134576218	1.00589009203835			3.93254021479171	0.9068816485442
3.90657113011133	0.0670453861888435	3.90657113011133	0.0164374450807786	3.90657113011133	0.0286254735957256	3.90657113011133	0.0219696400255893	3.90657113011133	0.020792273263341	3.90657113011133	0.0216927549440733	3.90657113011133	0.0318584234268539	3.90657113011133	0.0141133541374869	3.99434164468511	0.0535227760063477	3.94131221052647	6.39632218668356E-7	3.9065711301113	1.00589103547452			3.94131221052647	0.90688161764528
3.91476091446044	0.0767655069175147	3.91476091446044	0.0170545043664115	3.91476091446044	0.0291364333371112	3.91476091446044	0.0223367321598482	3.91476091446044	0.0207920719206093	3.91476091446044	0.0216673868464589	3.91476091446044	0.0317478903173746	3.91476091446044	0.0140708895516408	4.00253142903423	0.0535177153696473	3.95008420626123	6.39523594308092E-7	3.91476091446041	1.00588719220365			3.95008420626123	0.906881604988263
3.92295069880955	0.0632161550956853	3.92295069880955	0.0156368699158439	3.92295069880955	0.030214275388468	3.92295069880955	0.0224509716030009	3.92295069880955	0.0205849319599284	3.92295069880955	0.0215167737540036	3.92295069880955	0.0316219422616862	3.92295069880955	0.0140103272788428	4.01072121338334	0.0535207937726859	3.95885620199599	6.39960729584658E-7	3.92295069880953	1.00588968140124			3.95885620199599	0.90688157598623
3.93114048315867	0.0573955470389128	3.93114048315867	0.0150468355447026	3.93114048315867	0.0298487986614833	3.93114048315867	0.0223280065083596	3.93114048315867	0.0205892911284061	3.93114048315867	0.0215749280497818	3.93114048315867	0.0316891453228043	3.93114048315867	0.0140144784273624	4.01891099773246	0.0535201984036623	3.96762819773075	6.41136308373188E-7	3.93114048315864	1.00589304787451			3.96762819773075	0.906881528431662
3.93933026750778	0.0668884352493479	3.93933026750778	0.0145258782675895	3.93933026750778	0.0288089222498508	3.93933026750778	0.0220524557403059	3.93933026750778	0.0205988988526141	3.93933026750778	0.0215604727071882	3.93933026750778	0.0316689022382848	3.93933026750778	0.0140882976876312	4.02710078208157	0.0535221852868043	3.97640019346551	6.41346398833588E-7	3.93933026750775	1.00589307190242			3.97640019346551	0.906881488004546
3.9475200518569	0.0479741831840412	3.9475200518569	0.0127466973078096	3.9475200518569	0.0268593571117366	3.9475200518569	0.0217432002425359	3.9475200518569	0.0204434304507824	3.9475200518569	0.0213900110127337	3.9475200518569	0.0313660866595018	3.9475200518569	0.0139471071390938	4.03529056643068	0.0535248647285552	3.98517218920028	6.41870951453778E-7	3.94752005185687	1.00589305608582			3.98517218920028	0.906881427411216
3.95570983620601	0.043077892333103	3.95570983620601	0.0125323847360668	3.95570983620601	0.0270162312183319	3.95570983620601	0.0217870426827977	3.95570983620601	0.0203882522113475	3.95570983620601	0.0213640112399255	3.95570983620601	0.0313540405931964	3.95570983620601	0.013923198307799	4.0434803507798	0.0535216894270961	3.99394418493504	6.42830392188163E-7	3.95570983620598	1.00589971677557			3.99394418493504	0.906881367491154
3.96389962055512	0.0442672819607397	3.96389962055512	0.0129666090317024	3.96389962055512	0.0274042707920502	3.96389962055512	0.0218313464142527	3.96389962055512	0.0204271893790084	3.96389962055512	0.0214058915711985	3.96389962055512	0.0314133941216397	3.96389962055512	0.013942636534837	4.05167013512891	0.0535206944150785	4.0027161806698	6.43310294406991E-7	3.9638996205551	1.00590803805257			4.0027161806698	0.90688130722589
3.97208940490424	0.0428016813032232	3.97208940490424	0.0122178236018008	3.97208940490424	0.0266114491365218	3.97208940490424	0.0216058798402753	3.97208940490424	0.0203523949116158	3.97208940490424	0.0213661031805679	3.97208940490424	0.0313965441287964	3.97208940490424	0.0139450876170861	4.05985991947802	0.0535199005897137	4.01148817640456	6.43436408872501E-7	3.97208940490421	1.0059096490235			4.01148817640456	0.90688125846863
3.98027918925335	0.0494059117653525	3.98027918925335	0.0126320343835414	3.98027918925335	0.0276318013411005	3.98027918925335	0.0220072044425685	3.98027918925335	0.0205094564740895	3.98027918925335	0.0215308956944297	3.98027918925335	0.0318352842016938	3.98027918925335	0.014229910466969	4.06804970382714	0.0535203966774602	4.02026017213932	6.43622354266325E-7	3.98027918925332	1.005846737384			4.02026017213932	0.906881191329914
3.98846897360247	0.0962615808876732	3.98846897360247	0.0175806246795397	3.98846897360247	0.0337585017281268	3.98846897360247	0.023453265490306	3.98846897360247	0.0210506636202568	3.98846897360247	0.0220288663796496	3.98846897360247	0.0329248155845784	3.98846897360247	0.0148863392850372	4.07623948817625	0.0535224838319968	4.02903216787409	6.43927217324427E-7	3.98846897360244	1.00561531574232			4.02903216787409	0.906881143941511
3.99665875795158	0.093900477634757	3.99665875795158	0.0140883638402753	3.99665875795158	0.0294044783074444	3.99665875795158	0.0225370359903405	3.99665875795158	0.0207264778725291	3.99665875795158	0.0217893584286117	3.99665875795158	0.0325153287733027	3.99665875795158	0.0146432150314076	4.08442927252536	0.0535234761137027	4.03780416360885	6.43922560883091E-7	3.99665875795155	1.00555414325236			4.03780416360885	0.906881109182896
4.00484854230069	0.0884052888969576	4.00484854230069	0.0169641858169422	4.00484854230069	0.0301117579873952	4.00484854230069	0.0236691043235056	4.00484854230069	0.0212154861175878	4.00484854230069	0.0218492301216951	4.00484854230069	0.0320185106806313	4.00484854230069	0.0142764011860682	4.09261905687448	0.0535242708408896	4.04657615934361	6.4415555891436E-7	4.00484854230066	1.00573124125203			4.04657615934361	0.906881061330505
4.01303832664981	0.0632791696512042	4.01303832664981	0.0185932383270442	4.01303832664981	0.0324142883290891	4.01303832664981	0.0249849337947207	4.01303832664981	0.021739963350741	4.01303832664981	0.0219037718238789	4.01303832664981	0.0317786724482821	4.01303832664981	0.0141177396940759	4.10080884122359	0.0535222866319241	4.05534815507837	6.45111754531473E-7	4.01303832664978	1.00579570070962			4.05534815507837	0.906881013951084
4.02122811099892	0.0414809680346573	4.02122811099892	0.0121135918787671	4.02122811099892	0.0266439503121483	4.02122811099892	0.0216742534090845	4.02122811099892	0.0204029001648781	4.02122811099892	0.0213935003627045	4.02122811099892	0.031404900397873	4.02122811099892	0.0139658022277553	4.1089986255727	0.0535243704235067	4.06412015081313	6.45872974311817E-7	4.02122811099889	1.00580533792166			4.06412015081313	0.906880973200833
4.02941789534803	0.0430054289316272	4.02941789534803	0.0123472056628391	4.02941789534803	0.0271013265388804	4.02941789534803	0.0218187625562976	4.02941789534803	0.02043519849059	4.02941789534803	0.0213868678114901	4.02941789534803	0.0313964859364574	4.02941789534803	0.0139509381191172	4.11718840992182	0.0535257605317742	4.07289214654789	6.45699098599722E-7	4.02941789534801	1.00585671667206			4.07289214654789	0.906880945307053
4.03760767969715	0.0497133910318822	4.03760767969715	0.0146466410412622	4.03760767969715	0.0303726945326946	4.03760767969715	0.0230456748135811	4.03760767969715	0.0209069183367999	4.03760767969715	0.0215837788924183	4.03760767969715	0.0315308730325202	4.03760767969715	0.0139900224714449	4.12537819427093	0.0535238751965329	4.08166414228266	6.45906356633231E-7	4.03760767969712	1.00591376631079			4.08166414228266	0.9068809023415
4.04579746404626	0.0468051544148422	4.04579746404626	0.013384752689523	4.04579746404626	0.0286000298473863	4.04579746404626	0.0223078924359572	4.04579746404626	0.0207804122470573	4.04579746404626	0.0216429818912875	4.04579746404626	0.0315827439121265	4.04579746404626	0.0139901649400579	4.13356797862004	0.0535229792725798	4.09043613801742	6.467168210604E-7	4.04579746404623	1.00593616555008			4.09043613801742	0.906880856915257
4.05398724839537	0.0441401191698865	4.05398724839537	0.0124250942514123	4.05398724839537	0.0269699107210295	4.05398724839537	0.0216455809289103	4.05398724839537	0.0203994337129131	4.05398724839537	0.0214157689957905	4.05398724839537	0.0314381563746955	4.05398724839537	0.0139389281011498	4.14175776296916	0.0535194022354272	4.09920813375218	6.46812368372887E-7	4.05398724839535	1.00592643456906			4.09920813375218	0.906880821598668
4.06217703274449	0.0461939909635849	4.06217703274449	0.0128700635867433	4.06217703274449	0.0275821793468031	4.06217703274449	0.0218406177528577	4.06217703274449	0.0205414452490567	4.06217703274449	0.0215137631540541	4.06217703274449	0.03150514049675	4.06217703274449	0.0139546192712765	4.14994754731827	0.0535184099537212	4.10798012948694	6.46967866226126E-7	4.06217703274446	1.00592226624861			4.10798012948694	0.906880772682064
4.0703668170936	0.0450384579834058	4.0703668170936	0.0128959181613975	4.0703668170936	0.027598129476381	4.0703668170936	0.0218411498911974	4.0703668170936	0.020515177583467	4.0703668170936	0.0215018841143431	4.0703668170936	0.031532677559517	4.0703668170936	0.0139545692101227	4.15813733166738	0.0535233783679857	4.1167521252217	6.47290316487097E-7	4.07036681709357	1.0059210739845			4.1167521252217	0.90688073293397
4.07855660144271	0.0448229190756955	4.07855660144271	0.0127451270470986	4.07855660144271	0.0277021375604796	4.07855660144271	0.0219415890187714	4.07855660144271	0.0205224759086268	4.07855660144271	0.0214834650196754	4.07855660144271	0.031593437492649	4.07855660144271	0.0139753336958166	4.1663271160165	0.0535256606159094	4.12552412095646	6.47888400376146E-7	4.07855660144269	1.00591129248626			4.12552412095646	0.906880694475895
4.08674638579183	0.0491375355228059	4.08674638579183	0.0133057295540685	4.08674638579183	0.0288766105397039	4.08674638579183	0.0220746202087612	4.08674638579183	0.0205332944800678	4.08674638579183	0.0214979514712318	4.08674638579183	0.031644198284699	4.08674638579183	0.0140044196317506	4.17451690036561	0.053524569519661	4.13429611669123	6.48357100036476E-7	4.0867463857918	1.00590697389105			4.13429611669123	0.906880662045503
4.09493617014094	0.0448362298811408	4.09493617014094	0.0131668285311011	4.09493617014094	0.0276589094680272	4.09493617014094	0.0219245197415346	4.09493617014094	0.0204924467493795	4.09493617014094	0.0214460104136858	4.09493617014094	0.0314706550494209	4.09493617014094	0.0139783401286094	4.18270668471472	0.0535260587033631	4.14306811242599	6.48031996620485E-7	4.09493617014092	1.00589993185661			4.14306811242599	0.906880626760547
4.10312595449005	0.0437088082391796	4.10312595449005	0.0130943500308137	4.10312595449005	0.0274063038358958	4.10312595449005	0.0219303474204717	4.10312595449005	0.0204859652391689	4.10312595449005	0.0213949089010991	4.10312595449005	0.0313822981477644	4.10312595449005	0.013947129858199	4.19089646906384	0.0535247687371453	4.15184010816075	6.48406633162074E-7	4.10312595449003	1.00589460763304			4.15184010816075	0.906880590673612
4.11131573883917	0.0417906659761552	4.11131573883917	0.01231698708869	4.11131573883917	0.0267748073288916	4.11131573883917	0.0217078940728154	4.11131573883917	0.0203906672645636	4.11131573883917	0.0213448247680061	4.11131573883917	0.0313350634098227	4.11131573883917	0.0139218636381349	4.19908625341295	0.0535259613260749	4.16061210389551	6.49550318110583E-7	4.11131573883914	1.00589808623102			4.16061210389551	0.906880545248351
4.11950552318828	0.0418987926797741	4.11950552318828	0.0122627266186708	4.11950552318828	0.02680343410556	4.11950552318828	0.0216615587331369	4.11950552318828	0.0203751888811622	4.11950552318828	0.0213487114399253	4.11950552318828	0.0313458849764125	4.11950552318828	0.0139174083247779	4.20727603776206	0.0535285425330064	4.16938409963027	6.49482215072701E-7	4.11950552318826	1.00590292696732			4.16938409963027	0.906880511744205
4.12769530753739	0.0430101919910101	4.12769530753739	0.012526809701234	4.12769530753739	0.0268323148931737	4.12769530753739	0.0216917078710824	4.12769530753739	0.020406877763813	4.12769530753739	0.0213850702961678	4.12769530753739	0.0313885544680333	4.12769530753739	0.0139199239354721	4.21546582211118	0.053527649479471	4.17815609536503	6.48989233496317E-7	4.12769530753737	1.00590595389088			4.17815609536503	0.906880483756951
4.13588509188651	0.0428888399066778	4.13588509188651	0.0122674472477759	4.13588509188651	0.0266705316311836	4.13588509188651	0.0216690730371542	4.13588509188651	0.020393847079531	4.13588509188651	0.0213756252723994	4.13588509188651	0.0313867218890455	4.13588509188651	0.0139251742620883	4.22365560646029	0.0535273510598301	4.1869280910998	6.50267690030409E-7	4.13588509188648	1.00591396033681			4.1869280910998	0.906880424598093
4.14407487623562	0.0453750088374589	4.14407487623562	0.0124589885251449	4.14407487623562	0.0269313545539055	4.14407487623562	0.0216983721904032	4.14407487623562	0.0203883583890438	4.14407487623562	0.0213825035194439	4.14407487623562	0.0314147864084588	4.14407487623562	0.0139497243250399	4.2318453908094	0.0535269541471477	4.19570008683456	6.51313189124128E-7	4.1440748762356	1.00591250828144			4.19570008683456	0.906880385043564
4.15226466058474	0.0443648802249468	4.15226466058474	0.0125347063264185	4.15226466058474	0.0270370966785504	4.15226466058474	0.0216945666569556	4.15226466058474	0.0204007063429491	4.15226466058474	0.0214115866132743	4.15226466058474	0.0314608515925668	4.15226466058474	0.0139612028609029	4.24003517515852	0.0535278484714052	4.20447208256932	6.50882587010645E-7	4.15226466058471	1.00590221688232			4.20447208256932	0.90688035161147
4.16045444493385	0.0438917891592848	4.16045444493385	0.0125190109094718	4.16045444493385	0.0269336473958593	4.16045444493385	0.0216964722069322	4.16045444493385	0.0203982894901089	4.16045444493385	0.0214130648810408	4.16045444493385	0.0315100023156193	4.16045444493385	0.0139702239928061	4.24822495950763	0.0535295358685975	4.21324407830408	6.50580369739839E-7	4.16045444493383	1.00591210249967			4.21324407830408	0.906880312011043
4.16864422928296	0.0460622434768251	4.16864422928296	0.0128884856411978	4.16864422928296	0.0269685621375664	4.16864422928296	0.0217440323112126	4.16864422928296	0.0204136499469524	4.16864422928296	0.0214187526756051	4.16864422928296	0.0315029836438282	4.16864422928296	0.0139783390548659	4.25641474385674	0.0535283451305504	4.22201607403884	6.5117347544325E-7	4.16864422928294	1.00591221084881			4.22201607403884	0.906880270709535
4.17683401363208	0.061661273512761	4.17683401363208	0.016050611763194	4.17683401363208	0.0312552101428413	4.17683401363208	0.0223066565660915	4.17683401363208	0.0205998109788864	4.17683401363208	0.0215316599338485	4.17683401363208	0.0318141460859493	4.17683401363208	0.0140998918411482	4.26460452820586	0.0535259583194849	4.23078806977361	6.51774256377438E-7	4.17683401363205	1.00589497243402			4.23078806977361	0.906880246293268
4.18502379798119	0.0468608801635435	4.18502379798119	0.0140950309022744	4.18502379798119	0.0293155258814859	4.18502379798119	0.0219988989174367	4.18502379798119	0.0204679498300249	4.18502379798119	0.0214631582953582	4.18502379798119	0.0316970234314845	4.18502379798119	0.0140367677058777	4.27279431255497	0.0535221876490022	4.23956006550837	6.51933633092976E-7	4.18502379798117	1.0058917432376			4.23956006550837	0.90688020093476
4.1932135823303	0.0506442532979731	4.1932135823303	0.0133158472446474	4.1932135823303	0.0278867514615848	4.1932135823303	0.022049430693402	4.1932135823303	0.0207190455812524	4.1932135823303	0.0216748794429171	4.1932135823303	0.031801088043933	4.1932135823303	0.0140879493325658	4.28098409690409	0.0535191055558682	4.24833206124313	6.52361320374335E-7	4.19321358233028	1.00589185059232			4.24833206124313	0.906880150744085
4.20140336667942	0.0714614621454654	4.20140336667942	0.0185340257877696	4.20140336667942	0.033917082349348	4.20140336667942	0.023519262919486	4.20140336667942	0.0210629463938627	4.20140336667942	0.0217601246695555	4.20140336667942	0.0318865727576647	4.20140336667942	0.0141788102037493	4.2891738812532	0.0535237785077007	4.25710405697789	6.52662685087805E-7	4.20140336667939	1.00590371691124			4.25710405697789	0.906880133747984
4.20959315102853	0.0488326270976882	4.20959315102853	0.0140466685453591	4.20959315102853	0.0282788829357119	4.20959315102853	0.0219750247220274	4.20959315102853	0.0203855606641646	4.20959315102853	0.0213578783974366	4.20959315102853	0.0313829945248422	4.20959315102853	0.0139675203747781	4.29736366560231	0.053528144547207	4.26587605271265	6.53133813555003E-7	4.20959315102851	1.00592582283959			4.26587605271265	0.906880100863446
4.21778293537764	0.0421694439167554	4.21778293537764	0.0121553109702744	4.21778293537764	0.0265191073525402	4.21778293537764	0.021608930234451	4.21778293537764	0.0203499106767442	4.21778293537764	0.0213448856093946	4.21778293537764	0.0313386966515943	4.21778293537764	0.0139408970491943	4.30555344995143	0.0535294384747736	4.27464804844741	6.53250895608105E-7	4.21778293537762	1.00593452074751			4.27464804844741	0.906880068098636
4.22597271972676	0.0420558389552452	4.22597271972676	0.0121709108242289	4.22597271972676	0.0264849693394538	4.22597271972676	0.021607985055149	4.22597271972676	0.0203672098310567	4.22597271972676	0.0213619644530387	4.22597271972676	0.0313524733485125	4.22597271972676	0.013929240356957	4.31374323430054	0.0535312245818443	4.28342004418217	6.53038894751754E-7	4.22597271972674	1.00592400238297			4.28342004418217	0.90688003228401
4.23416250407587	0.0435036456047282	4.23416250407587	0.012278650428888	4.23416250407587	0.0266169888093032	4.23416250407587	0.0215919792142566	4.23416250407587	0.0203513838280724	4.23416250407587	0.0213424523368824	4.23416250407587	0.0313531521633302	4.23416250407587	0.0139163598846294	4.32193301864965	0.0535262586511808	4.29219203991694	6.53471874177286E-7	4.23416250407585	1.00591641364796			4.29219203991694	0.906880004273304
4.24235228842498	0.047210900179232	4.24235228842498	0.0127582011025133	4.24235228842498	0.0275016011185823	4.24235228842498	0.0218091159695448	4.24235228842498	0.020482393832857	4.24235228842498	0.0214394208258815	4.24235228842498	0.0314605132438391	4.24235228842498	0.0139483799499969	4.33012280299877	0.053520795887577	4.3009640356517	6.5364867877501E-7	4.24235228842496	1.00589869024056			4.3009640356517	0.906879981290822
4.2505420727741	0.0455479713901296	4.2505420727741	0.0130391247883221	4.2505420727741	0.0270480115094551	4.2505420727741	0.0216878635361885	4.2505420727741	0.0204070239862657	4.2505420727741	0.0213842740107809	4.2505420727741	0.0313891670933941	4.2505420727741	0.0139375702019416	4.33831258734788	0.0535231773636713	4.30973603138646	6.54613934192286E-7	4.25054207277408	1.00589627737382			4.30973603138646	0.906879932029933
4.25873185712321	0.0453708749431434	4.25873185712321	0.0130534204373087	4.25873185712321	0.0270554341645576	4.25873185712321	0.0216754466362719	4.25873185712321	0.020399677401416	4.25873185712321	0.0213707727437087	4.25873185712321	0.0313733495476174	4.25873185712321	0.0139380064291264	4.34650237169699	0.0535241723860608	4.31850802712122	6.55557541017811E-7	4.25873185712319	1.00592168995312			4.31850802712122	0.906879892994071
4.26692164147232	0.0458570648903592	4.26692164147232	0.0129342591485829	4.26692164147232	0.0272822141635546	4.26692164147232	0.0217815916699717	4.26692164147232	0.0204547128073149	4.26692164147232	0.0214181653248885	4.26692164147232	0.0314422769987396	4.26692164147232	0.0139604702372031	4.35469215604611	0.0535252657958865	4.32728002285598	6.55292888294264E-7	4.26692164147231	1.00593424446601			4.32728002285598	0.906879857480899
4.27511142582144	0.0460486685003118	4.27511142582144	0.0130728580732408	4.27511142582144	0.0274511049983738	4.27511142582144	0.0218850305488258	4.27511142582144	0.0204958359851429	4.27511142582144	0.0214623117413841	4.27511142582144	0.0315185245132441	4.27511142582144	0.0139891132419989	4.36288194039522	0.0535260596212513	4.33605201859075	6.55300041540853E-7	4.27511142582142	1.00594225603807			4.33605201859075	0.906879830080024
4.28330121017055	0.0482897878562431	4.28330121017055	0.0135457868262687	4.28330121017055	0.0281481572873314	4.28330121017055	0.022048320146039	4.28330121017055	0.0206414891798172	4.28330121017055	0.0215893073799183	4.28330121017055	0.0317037105031792	4.28330121017055	0.0140555164838703	4.37107172474433	0.0535205949090547	4.34482401432551	6.55049241156016E-7	4.28330121017053	1.00594748143654			4.34482401432551	0.90687980687685
4.29149099451966	0.0676138834257705	4.29149099451966	0.0159797423668531	4.29149099451966	0.0298283138430384	4.29149099451966	0.0224658330224701	4.29149099451966	0.0208482694049438	4.29149099451966	0.021786248900081	4.29149099451966	0.031865401775913	4.29149099451966	0.0141370812361306	4.37926150909345	0.05351980108369	4.35359601006027	6.55036325147002E-7	4.29149099451965	1.0059619801783			4.35359601006027	0.906879774696424
4.29968077886878	0.0449184392203291	4.29968077886878	0.0127344565020343	4.29968077886878	0.027468467232132	4.29968077886878	0.0218772200769897	4.29968077886878	0.020462002207013	4.29968077886878	0.0214456409215009	4.29968077886878	0.031473057078331	4.29968077886878	0.0139617884610661	4.38745129344256	0.0535199988793736	4.36236800579503	6.55892780586407E-7	4.29968077886876	1.0059712256118			4.36236800579503	0.906879738092173
4.30787056321789	0.0446658323327477	4.30787056321789	0.0126029923144595	4.30787056321789	0.0272541181632149	4.30787056321789	0.0218040459076336	4.30787056321789	0.0204376443308033	4.30787056321789	0.0214148579597548	4.30787056321789	0.0314425786344059	4.30787056321789	0.0139460000513723	4.39564107779167	0.053517416043276	4.37114000152979	6.56797297746889E-7	4.30787056321787	1.00596895711342			4.37114000152979	0.906879684414579
4.316060347567	0.0468785970460309	4.316060347567	0.0132966224730728	4.316060347567	0.0278294225406571	4.316060347567	0.0220559158223535	4.316060347567	0.0205980226466524	4.316060347567	0.0215275927884016	4.316060347567	0.0315733809128378	4.316060347567	0.0139856037851767	4.40383086214079	0.0535173168151054	4.37991199726455	6.57220000048318E-7	4.31606034756699	1.00597142052497			4.37991199726455	0.906879660950439
4.32425013191612	0.0588216322061662	4.32425013191612	0.0150455303286405	4.32425013191612	0.028749414358782	4.32425013191612	0.0220946058999561	4.32425013191612	0.0207665214325055	4.32425013191612	0.0217433855365291	4.32425013191612	0.0318040531012909	4.32425013191612	0.0140771559145192	4.4120206464899	0.0535166233950094	4.38868399299932	6.57479412836753E-7	4.3242501319161	1.00596714000208			4.38868399299932	0.906879628250927
4.33243991626523	0.0527270216529631	4.33243991626523	0.0141385239199229	4.33243991626523	0.0282340013189233	4.33243991626523	0.021907133939321	4.33243991626523	0.0206761465696205	4.33243991626523	0.0216334490481959	4.33243991626523	0.0315946098573796	4.33243991626523	0.0140174923676708	4.42021043083901	0.0535208902063451	4.39745598873408	6.57762365530435E-7	4.33243991626522	1.00596862093028			4.39745598873408	0.906879590002846
4.34062970061434	0.0435314549051809	4.34062970061434	0.0125916521026346	4.34062970061434	0.0270492777698038	4.34062970061434	0.0217917573200978	4.34062970061434	0.0204818933363052	4.34062970061434	0.0214281222618265	4.34062970061434	0.0313986630145459	4.34062970061434	0.0139342449285886	4.42840021518813	0.0535268544568697	4.40622798446884	6.57283516241402E-7	4.34062970061433	1.00597343912432			4.40622798446884	0.906879570036553
4.34881948496346	0.0417183457077217	4.34881948496346	0.0121045742859437	4.34881948496346	0.0265142475187272	4.34881948496346	0.0215977250538165	4.34881948496346	0.0203396663912853	4.34881948496346	0.0213254717817094	4.34881948496346	0.0313174224204029	4.34881948496346	0.0138941770313664	4.43658999953724	0.0535224828439654	4.4149999802036	6.57011355196471E-7	4.34881948496344	1.00596700312317			4.4149999802036	0.906879529875814
4.35700926931257	0.0416713813843906	4.35700926931257	0.0119875185710356	4.35700926931257	0.0263171159566843	4.35700926931257	0.0215222588084195	4.35700926931257	0.0203028865930061	4.35700926931257	0.0213132541240772	4.35700926931257	0.0313332759051421	4.35700926931257	0.0139015832789954	4.44477978388635	0.0535221851594536	4.42377197593836	6.57770881779381E-7	4.35700926931256	1.00595967790395			4.42377197593836	0.906879488758196
4.36519905366168	0.0444203053050325	4.36519905366168	0.0126383041021237	4.36519905366168	0.026771781598437	4.36519905366168	0.0216705437679941	4.36519905366168	0.0203775707487119	4.36519905366168	0.0213878395226788	4.36519905366168	0.0314045399716013	4.36519905366168	0.0139298903855921	4.45296956823547	0.0535245668350564	4.43254397167312	6.58943046615079E-7	4.36519905366167	1.00595558791347			4.43254397167312	0.906879442091544
4.3733888380108	0.0439061816887165	4.3733888380108	0.0126051558521237	4.3733888380108	0.0268266305309584	4.3733888380108	0.0216664457726773	4.3733888380108	0.0203756463609027	4.3733888380108	0.0213820982550128	4.3733888380108	0.0314078860177732	4.3733888380108	0.0139211970248148	4.46115935258458	0.0535171171747414	4.44131596740789	6.59605618740877E-7	4.37338883801078	1.00595527786863			4.44131596740789	0.906879407860596
4.38157862235991	0.0446069065949606	4.38157862235991	0.0129467440918693	4.38157862235991	0.0270580565219672	4.38157862235991	0.0218170885394685	4.38157862235991	0.0204560604392254	4.38157862235991	0.0213943741245897	4.38157862235991	0.0314228647067167	4.38157862235991	0.0139551709318643	4.46934913693369	0.0535163233493766	4.45008796314265	6.59605479405616E-7	4.3815786223599	1.00595603640235			4.45008796314265	0.906879374000588
4.38976840670902	0.0432051160218332	4.38976840670902	0.0128547980010685	4.38976840670902	0.0270511752700004	4.38976840670902	0.0218464881783319	4.38976840670902	0.0204554879326889	4.38976840670902	0.0213724810311315	4.38976840670902	0.0313556389130929	4.38976840670902	0.0139294027472294	4.47753892128281	0.0535161244264238	4.45885995887741	6.59561405574857E-7	4.38976840670901	1.00596373196209			4.45885995887741	0.906879349070379
4.39795819105814	0.0420821166870535	4.39795819105814	0.0122363736236243	4.39795819105814	0.0267107953887766	4.39795819105814	0.02162843173185	4.39795819105814	0.0203474989185022	4.39795819105814	0.0213153761155721	4.39795819105814	0.0313117720843736	4.39795819105814	0.0139083494390255	4.48572870563192	0.0535159259700826	4.46763195461217	6.59232745515823E-7	4.39795819105813	1.00597356393219			4.46763195461217	0.906879333259328
4.40614797540725	0.0430001191187445	4.40614797540725	0.012201739624426	4.40614797540725	0.0267062511248145	4.40614797540725	0.0216580644452048	4.40614797540725	0.0203906637224657	4.40614797540725	0.0213641258022369	4.40614797540725	0.0314377097479471	4.40614797540725	0.0139544708838826	4.49391848998103	0.0535195025722128	4.47640395034693	6.58723118051545E-7	4.40614797540724	1.00595880202973			4.47640395034693	0.906879310032214
4.41433775975636	0.0467106355634306	4.41433775975636	0.0123727700903725	4.41433775975636	0.0268349799552751	4.41433775975636	0.0217852972560983	4.41433775975636	0.0204778239136811	4.41433775975636	0.0214441154875993	4.41433775975636	0.0316758361251299	4.41433775975636	0.0140263375263255	4.50210827433015	0.0535196976227373	4.48517594608169	6.5873079250263E-7	4.41433775975635	1.00593772315044			4.48517594608169	0.906879287758216
4.42252754410548	0.063749521997253	4.42252754410548	0.0130666782999929	4.42252754410548	0.027560362611983	4.42252754410548	0.0220530539112043	4.42252754410548	0.0204978084987861	4.42252754410548	0.0215013558935386	4.42252754410548	0.0318014265865994	4.42252754410548	0.0141391944909658	4.51029805867926	0.0535161254085958	4.49394794181646	6.59528216266566E-7	4.42252754410547	1.00593866226766			4.49394794181646	0.906879261442022
4.43071732845459	0.0507836311376153	4.43071732845459	0.0125345147144323	4.43071732845459	0.0270318829476858	4.43071732845459	0.0217306190342594	4.43071732845459	0.020419379139958	4.43071732845459	0.0214289809202979	4.43071732845459	0.0315004034930642	4.43071732845459	0.0139712592317077	4.51848784302837	0.0535135405370409	4.50271993755122	6.60545433396658E-7	4.43071732845458	1.00594893541823			4.50271993755122	0.906879243958668
4.43890711280371	0.0443463039079699	4.43890711280371	0.0123698283100072	4.43890711280371	0.0269076420742101	4.43890711280371	0.021713806559999	4.43890711280371	0.0204034457291774	4.43890711280371	0.0213982108827365	4.43890711280371	0.0314336417752317	4.43890711280371	0.0139530720918732	4.52667762737749	0.0535119528863113	4.51149193328598	6.61332527514048E-7	4.43890711280369	1.00595233076648			4.51149193328598	0.906879214002673
4.44709689715282	0.0598227147768591	4.44709689715282	0.0167102088392225	4.44709689715282	0.0298689694132166	4.44709689715282	0.0224065400670083	4.44709689715282	0.0205874921467392	4.44709689715282	0.0215029252288574	4.44709689715282	0.0315348024951111	4.44709689715282	0.0140162859304783	4.5348674117266	0.0535109587401425	4.52026392902074	6.61810556122678E-7	4.44709689715281	1.00594673468091			4.52026392902074	0.906879181733289
4.45528668150193	0.0604306099387972	4.45528668150193	0.017982226131972	4.45528668150193	0.0308886893796642	4.45528668150193	0.0234866178534271	4.45528668150193	0.0213124390270497	4.45528668150193	0.0217998681509478	4.45528668150193	0.0317171483447128	4.45528668150193	0.0140687578819338	4.54305719607572	0.0535162252216009	4.5290359247555	6.62121383503908E-7	4.45528668150192	1.00594650897358			4.5290359247555	0.906879140607707
4.46347646585105	0.0491590732570613	4.46347646585105	0.0137425410442241	4.46347646585105	0.0285786080568346	4.46347646585105	0.0223799070891585	4.46347646585105	0.0206939673881688	4.46347646585105	0.0215663280100808	4.46347646585105	0.0315987860656145	4.46347646585105	0.0139816065866719	4.55124698042483	0.0535177136441599	4.53780792049026	6.62003446534972E-7	4.46347646585104	1.00594479686071			4.53780792049026	0.906879101279688
4.47166625020016	0.0421045767617328	4.47166625020016	0.0121898854518993	4.47166625020016	0.0266441902012483	4.47166625020016	0.021689725144195	4.47166625020016	0.0203863721404523	4.47166625020016	0.0213543963541328	4.47166625020016	0.0313377550974026	4.47166625020016	0.0139105850701674	4.55943676477394	0.0535184112364266	4.54657991622503	6.62668109219926E-7	4.47166625020015	1.00594243872758			4.54657991622503	0.90687902957179
4.47985603454927	0.041859246422843	4.47985603454927	0.0121269190888332	4.47985603454927	0.0265339198710546	4.47985603454927	0.0216195110362446	4.47985603454927	0.0203637447549556	4.47985603454927	0.0213525410134526	4.47985603454927	0.0313355211736879	4.47985603454927	0.0139072415254889	4.56762654912306	0.0535221819069093	4.55535191195979	6.63324118901843E-7	4.47985603454926	1.00594362347777			4.55535191195979	0.906878970081951
4.48804581889839	0.0452741697903181	4.48804581889839	0.0127378604881089	4.48804581889839	0.0274993845613071	4.48804581889839	0.0219017928692811	4.48804581889839	0.0205015877480761	4.48804581889839	0.0214388520452042	4.48804581889839	0.0314378081270002	4.48804581889839	0.013937582856133	4.57581633347217	0.0535213902472445	4.56412390769455	6.64390333299208E-7	4.48804581889838	1.00594466598575			4.56412390769455	0.906878889432267
4.4962356032475	0.0528750568098406	4.4962356032475	0.0141071234246803	4.4962356032475	0.0286975944968935	4.4962356032475	0.0222203716621589	4.4962356032475	0.0206757210950244	4.4962356032475	0.0215710089207922	4.4962356032475	0.0315517044663386	4.4962356032475	0.0139856432630761	4.58400611782128	0.0535181116748431	4.57289590342931	6.65619949208342E-7	4.49623560324749	1.00594497352585			4.57289590342931	0.906878823656119
4.50442538759661	0.050073041215889	4.50442538759661	0.0131919525374945	4.50442538759661	0.0275618320467549	4.50442538759661	0.0218811863014306	4.50442538759661	0.0204646283411272	4.50442538759661	0.0214420117442153	4.50442538759661	0.0314406086614174	4.50442538759661	0.0139633154729737	4.5921959021704	0.0535182109030137	4.58166789916407	6.65723510613245E-7	4.5044253875966	1.00594024895355			4.58166789916407	0.906878763651532
4.51261517194573	0.0432136956894197	4.51261517194573	0.0126574490535382	4.51261517194573	0.0271026123052632	4.51261517194573	0.0218055603930297	4.51261517194573	0.0204285456154001	4.51261517194573	0.0213877186216385	4.51261517194573	0.0313842550457081	4.51261517194573	0.0139381785253562	4.60038568651951	0.0535185096655946	4.59043989489883	6.66275854706394E-7	4.51261517194572	1.00594108145253			4.59043989489883	0.906878696245502
4.52080495629484	0.0426626569907	4.52080495629484	0.0123088011019762	4.52080495629484	0.0267395416195396	4.52080495629484	0.0216069252799191	4.52080495629484	0.0203417817704837	4.52080495629484	0.0213481017472623	4.52080495629484	0.03136662283193	4.52080495629484	0.0139286339823299	4.60857547086862	0.0535207937831989	4.5992118906336	6.66239234826835E-7	4.52080495629483	1.00595171393806			4.5992118906336	0.906878643135967
4.52899474064395	0.0448308468192433	4.52899474064395	0.0126801014290049	4.52899474064395	0.0273484457321392	4.52899474064395	0.0216317563995426	4.52899474064395	0.0203613379855751	4.52899474064395	0.0213752958424325	4.52899474064395	0.0314242566730139	4.52899474064395	0.0139458842572761	4.61676525521774	0.0535204960986871	4.60798388636836	6.65892846078704E-7	4.52899474064395	1.00594765399172			4.60798388636836	0.906878582545863
4.53718452499307	0.0510027817651326	4.53718452499307	0.0152329562838011	4.53718452499307	0.0295864101027724	4.53718452499307	0.0220024889038933	4.53718452499307	0.0205910801065595	4.53718452499307	0.021546080986491	4.53718452499307	0.0315140528841518	4.53718452499307	0.0139842259510517	4.62495503956685	0.0535210933191866	4.61675588210312	6.66134479482703E-7	4.53718452499306	1.00594322194023			4.61675588210312	0.906878541391655
4.54537430934218	0.0413911548539684	4.54537430934218	0.0120345226471063	4.54537430934218	0.0265095677214313	4.54537430934218	0.0216133034191425	4.54537430934218	0.0203300416247765	4.54537430934218	0.0213240016936035	4.54537430934218	0.0313048765652587	4.54537430934218	0.0139089834420776	4.63314482391596	0.053522978654428	4.62552787783788	6.66982658234596E-7	4.54537430934217	1.00595910772955			4.62552787783788	0.906878476840688
4.55356409369129	0.0407369201202808	4.55356409369129	0.0119561398953807	4.55356409369129	0.0263987387366628	4.55356409369129	0.0215799791760989	4.55356409369129	0.0203128657005265	4.55356409369129	0.0213098198360087	4.55356409369129	0.0312867376398084	4.55356409369129	0.0138898350636968	4.64133460826508	0.0535176147945613	4.63429987357264	6.68054010603E-7	4.55356409369129	1.00596150480786			4.63429987357264	0.906878439202183
4.56175387804041	0.0410735014764757	4.56175387804041	0.0120459943304478	4.56175387804041	0.0265103955232858	4.56175387804041	0.0216014084429063	4.56175387804041	0.0203392610484541	4.56175387804041	0.0213303576455328	4.56175387804041	0.031327067532607	4.56175387804041	0.0138932569111536	4.64952439261419	0.0535173180956801	4.6430718693074	6.68690248634873E-7	4.5617538780404	1.00596222321878			4.6430718693074	0.906878391331899
4.56994366238952	0.0420041134726935	4.56994366238952	0.0121942733322134	4.56994366238952	0.0266298509720294	4.56994366238952	0.0215904016651307	4.56994366238952	0.0203433635353028	4.56994366238952	0.0213655091681392	4.56994366238952	0.0314151545533089	4.56994366238952	0.0139150421509936	4.6577141769633	0.0535187072900685	4.65184386504217	6.6878345004149E-7	4.56994366238952	1.00595715190363			4.65184386504217	0.906878350842464
4.57813344673863	0.0966145704715062	4.57813344673863	0.0186344500693617	4.57813344673863	0.0288737537909261	4.57813344673863	0.02213467951279	4.57813344673863	0.020648839903651	4.57813344673863	0.0216386903132405	4.57813344673863	0.0319157656970682	4.57813344673863	0.0141451033440388	4.66590396131242	0.0535166222814662	4.66061586077693	6.68566700606537E-7	4.57813344673863	1.00592299402005			4.66061586077693	0.906878325671747
4.58632323108775	0.154750246421879	4.58632323108775	0.0267922821543699	4.58632323108775	0.0340967045272577	4.58632323108775	0.0233123695612293	4.58632323108775	0.0213282363063272	4.58632323108775	0.022186478491348	4.58632323108775	0.0327203861438767	4.58632323108775	0.0145118343143746	4.67409374566153	0.0535186068448781	4.66938785651169	6.68740363377678E-7	4.58632323108774	1.00590499147132			4.66938785651169	0.906878281075464
4.59451301543686	0.100687862213474	4.59451301543686	0.0175168545646602	4.59451301543686	0.0291387677627373	4.59451301543686	0.0219297453673823	4.59451301543686	0.0206386417984626	4.59451301543686	0.0215980748771113	4.59451301543686	0.0319107189958385	4.59451301543686	0.0142532420324601	4.68228353001064	0.0535236753358686	4.67815985224645	6.68564077785969E-7	4.59451301543686	1.00590800865606			4.67815985224645	0.90687824959132
4.60270279978597	0.0528489721720641	4.60270279978597	0.0135012919093971	4.60270279978597	0.02697377470942	4.60270279978597	0.0217163894498078	4.60270279978597	0.0204293942598126	4.60270279978597	0.0214119313828013	4.60270279978597	0.031445295630714	4.60270279978597	0.0139915438546584	4.69047331435976	0.0535247683420786	4.68693184798121	6.68275176614722E-7	4.60270279978597	1.0059172885377			4.68693184798121	0.906878217734022
4.61089258413509	0.0426854771017908	4.61089258413509	0.0123444662174042	4.61089258413509	0.026747707635044	4.61089258413509	0.0217328204800511	4.61089258413509	0.0204230206283893	4.61089258413509	0.0214016562704995	4.61089258413509	0.0314304599244878	4.61089258413509	0.0139592881423449	4.69866309870887	0.0535249667984198	4.69570384371597	6.69279255500863E-7	4.61089258413508	1.00592614534903			4.69570384371597	0.906878181349282
4.6190823684842	0.0425912526379874	4.6190823684842	0.0123599312773197	4.6190823684842	0.0268323473418776	4.6190823684842	0.0217403303746415	4.6190823684842	0.0204364633359695	4.6190823684842	0.021425611449205	4.6190823684842	0.031478391828501	4.6190823684842	0.0139531459538654	4.70685288305798	0.0535287419437417	4.70447583945074	6.70288531315879E-7	4.6190823684842	1.00592923885143			4.70447583945074	0.906878151033034
4.62727215283331	0.0446117998897888	4.62727215283331	0.0124439243509896	4.62727215283331	0.0269564198260813	4.62727215283331	0.0217220119013376	4.62727215283331	0.0204146606504788	4.62727215283331	0.0214229360559252	4.62727215283331	0.0314851534504443	4.62727215283331	0.0139451313614088	4.7150426674071	0.0535278425497336	4.7132478351855	6.71163000152298E-7	4.62727215283331	1.00593236435628			4.7132478351855	0.906878107983839
4.63546193718243	0.0481119460169275	4.63546193718243	0.0127445343469417	4.63546193718243	0.0283578948551109	4.63546193718243	0.0222084321770564	4.63546193718243	0.0204494912430133	4.63546193718243	0.0214469436207916	4.63546193718243	0.0315404510882894	4.63546193718243	0.0139630772341631	4.72323245175621	0.0535229803693743	4.72201983092026	6.71987989337935E-7	4.63546193718243	1.00594036145589			4.72201983092026	0.906878060164178
4.64365172153154	0.043088370735915	4.64365172153154	0.0124318320552286	4.64365172153154	0.0273458186270991	4.64365172153154	0.0218888975569153	4.64365172153154	0.0203826556121886	4.64365172153154	0.0213616750735788	4.64365172153154	0.0313737849032199	4.64365172153154	0.0139348778111332	4.73142223610532	0.0535217886348573	4.73079182665502	6.72250349693222E-7	4.64365172153154	1.00594765110397			4.73079182665502	0.906878004487404
4.65184150588065	0.0410957243560526	4.65184150588065	0.0120361805735813	4.65184150588065	0.0264384034428301	4.65184150588065	0.0215413789826824	4.65184150588065	0.0203395654270584	4.65184150588065	0.0213194087327646	4.65184150588065	0.0313033794436728	4.65184150588065	0.0139052533422859	4.73961202045444	0.0535232770574163	4.73956382238978	6.721149688565E-7	4.65184150588065	1.00594440748064			4.73956382238978	0.906877966051581
4.66003129022977	0.0408962639158119	4.66003129022977	0.0119687519624253	4.66003129022977	0.0263904319000519	4.66003129022977	0.0215243072266649	4.66003129022977	0.0203205688001153	4.66003129022977	0.0213202203568318	4.66003129022977	0.0313011000890702	4.66003129022977	0.0138958345534959	4.74780180480355	0.0535245696743071	4.74833581812455	6.7181452667693E-7	4.66003129022977	1.00595193670903			4.74833581812455	0.906877914238178
4.66822107457888	0.0413878567697987	4.66822107457888	0.012080607931682	4.66822107457888	0.0264547234613197	4.66822107457888	0.0215583491808199	4.66822107457888	0.0203257956601724	4.66822107457888	0.0213271855889756	4.66822107457888	0.0313169710687837	4.66822107457888	0.0138986394782856	4.75599158915266	0.0535254619441206	4.75710781385931	6.72013499275234E-7	4.66822107457888	1.00595829311322			4.75710781385931	0.90687786171602
4.67641085892799	0.0426189531157748	4.67641085892799	0.0122812978481626	4.67641085892799	0.02668531775978	4.67641085892799	0.0216251311491148	4.67641085892799	0.0203455387304308	4.67641085892799	0.0213261580038811	4.67641085892799	0.0313196878629282	4.67641085892799	0.0139109042632479	4.76418137350178	0.0535237750652204	4.76587980959407	6.7302276245463E-7	4.67641085892799	1.00595101844865			4.76587980959407	0.906877810242413
4.68460064327711	0.0443361338772941	4.68460064327711	0.0127938199973011	4.68460064327711	0.0271136481390696	4.68460064327711	0.0217632324901921	4.68460064327711	0.0204182031176914	4.68460064327711	0.0213846085081118	4.68460064327711	0.0313905630518565	4.68460064327711	0.0139464760998497	4.77237115785089	0.0535200971159693	4.77465180532883	6.74205302208627E-7	4.68460064327711	1.00595431612186			4.77465180532883	0.906877750784146
4.69279042762622	0.0471483980625252	4.69279042762622	0.0130350359084636	4.69279042762622	0.0275183224247324	4.69279042762622	0.0219362417782235	4.69279042762622	0.0205775315590082	4.69279042762622	0.0215184384127332	4.69279042762622	0.0316038926120012	4.69279042762622	0.0139924501966834	4.7805609422	0.0535173187271926	4.78342380106359	6.74826901237509E-7	4.69279042762622	1.00595636776099			4.78342380106359	0.906877704879567
4.70098021197534	0.0447589315400267	4.70098021197534	0.0123696390054123	4.70098021197534	0.0267297598683479	4.70098021197534	0.0216643657944394	4.70098021197534	0.0204102945720716	4.70098021197534	0.0213988885726262	4.70098021197534	0.0314606955717697	4.70098021197534	0.0139515629463575	4.78875072654912	0.0535223835931922	4.79219579679835	6.74810671803972E-7	4.70098021197534	1.00594903388706			4.79219579679835	0.906877669574077
4.70916999632445	0.0439457715595499	4.70916999632445	0.0122349563502346	4.70916999632445	0.0266004695850635	4.70916999632445	0.0215700605331299	4.70916999632445	0.0203535043621774	4.70916999632445	0.0213642117631941	4.70916999632445	0.0314032684289464	4.70916999632445	0.0139240003391202	4.79694051089823	0.0535207883635906	4.80096779253311	6.74288355253721E-7	4.70916999632445	1.0059384566487			4.80096779253311	0.906877643820281
4.71735978067356	0.048490593235447	4.71735978067356	0.0129038032457162	4.71735978067356	0.0273800249702399	4.71735978067356	0.0218481955057607	4.71735978067356	0.0205019018512064	4.71735978067356	0.0215087065119011	4.71735978067356	0.031565939695119	4.71735978067356	0.0139709663765908	4.80513029524734	0.0535142393043312	4.80973978826788	6.7476043600114E-7	4.71735978067356	1.00593463509222			4.80973978826788	0.906877589337025
4.72554956502268	0.0505445309891993	4.72554956502268	0.0135710296091823	4.72554956502268	0.0282350646191123	4.72554956502268	0.0220557718954217	4.72554956502268	0.0206007234633856	4.72554956502268	0.0215477790258376	4.72554956502268	0.031568551722817	4.72554956502268	0.013986441789917	4.81332007959646	0.0535230787844228	4.81851178400264	6.74815624644448E-7	4.72554956502268	1.00594176608824			4.81851178400264	0.906877556969261
4.73373934937179	0.0442132899379738	4.73373934937179	0.0125776767442097	4.73373934937179	0.0272021953378332	4.73373934937179	0.021752872625072	4.73373934937179	0.0204596551327238	4.73373934937179	0.0214137439686842	4.73373934937179	0.0314477552084458	4.73373934937179	0.0139634109422511	4.82150986394557	0.0535220865027169	4.8272837797374	6.75752514713956E-7	4.73373934937179	1.00594307365813			4.8272837797374	0.906877484161985
4.7419291337209	0.0462963348209941	4.7419291337209	0.0127076731438237	4.7419291337209	0.0271931756300629	4.7419291337209	0.0217207507877064	4.7419291337209	0.020462714459457	4.7419291337209	0.0214236305696029	4.7419291337209	0.0314646328614226	4.7419291337209	0.013976420955733	4.82969964829469	0.0535197013343079	4.83605577547216	6.77552428130645E-7	4.74192913372091	1.00594214894653			4.83605577547216	0.906877427337605
4.75011891807002	0.0431573717773672	4.75011891807002	0.0127780842214758	4.75011891807002	0.0273823734913945	4.75011891807002	0.0218800383378393	4.75011891807002	0.0205776518114242	4.75011891807002	0.0215207083968235	4.75011891807002	0.0315501728764696	4.75011891807002	0.0140002728908953	4.8378894326438	0.053523674422805	4.84482777120692	6.77739328732092E-7	4.75011891807002	1.00595099357121			4.84482777120692	0.906877382306561
4.75830870241913	0.0440512100678677	4.75830870241913	0.0123023770461227	4.75830870241913	0.0268333645269454	4.75830870241913	0.0217317299578933	4.75830870241913	0.0204218149298188	4.75830870241913	0.0213932263230748	4.75830870241913	0.0314390130184047	4.75830870241913	0.0139568642535724	4.84607921699291	0.0535224836847579	4.85359976694169	6.77619555529557E-7	4.75830870241913	1.00595878837685			4.85359976694169	0.906877347386633
4.76649848676824	0.0444935829615126	4.76649848676824	0.0122471278985947	4.76649848676824	0.0266973534264487	4.76649848676824	0.0216794877308753	4.76649848676824	0.0203898901527882	4.76649848676824	0.0213584494827997	4.76649848676824	0.0313856593446097	4.76649848676824	0.0139403655849068	4.85426900134203	0.0535211904622381	4.86237176267645	6.77779841470546E-7	4.76649848676825	1.00595800422241			4.86237176267645	0.906877296297832
4.77468827111736	0.0428597749383781	4.77468827111736	0.0125796612651494	4.77468827111736	0.0270808420205837	4.77468827111736	0.0218810014596735	4.77468827111736	0.0204745664397436	4.77468827111736	0.0214177946526362	4.77468827111736	0.0314153424104652	4.77468827111736	0.0139445341136627	4.86245878569114	0.053517519214741	4.87114375841121	6.78102466807444E-7	4.77468827111736	1.00595916766821			4.87114375841121	0.906877239798104
4.78287805546647	0.041659056141919	4.78287805546647	0.0122918712614358	4.78287805546647	0.0266956103617502	4.78287805546647	0.021736789615203	4.78287805546647	0.0204256408900767	4.78287805546647	0.0213917827721737	4.78287805546647	0.0313648679798531	4.78287805546647	0.0139190237959624	4.87064857004025	0.0535209922007119	4.87991575414597	6.78489590814976E-7	4.78287805546647	1.00595846692323			4.87991575414597	0.906877194264126
4.79106783981558	0.0418065873324036	4.79106783981558	0.0120991624048874	4.79106783981558	0.0265522199474399	4.79106783981558	0.021625367408629	4.79106783981558	0.0203753643226312	4.79106783981558	0.0213586036111498	4.79106783981558	0.0313517906774287	4.79106783981558	0.0139211460804656	4.87883835438937	0.0535264569815377	4.88868774988073	6.78928484639809E-7	4.79106783981559	1.00595508473193			4.88868774988073	0.906877124263054
4.7992576241647	0.0433081125965438	4.7992576241647	0.0125667142685113	4.7992576241647	0.0270657989390172	4.7992576241647	0.0218095580688096	4.7992576241647	0.0204749823374105	4.7992576241647	0.021428330458595	4.7992576241647	0.0314496753426658	4.7992576241647	0.0139645343385133	4.88702813873848	0.0535261592970259	4.89745974561549	6.79878324343492E-7	4.7992576241647	1.0059482218416			4.89745974561549	0.906877075484597
4.80744740851381	0.0420648029514006	4.80744740851381	0.0121516487129705	4.80744740851381	0.0266404654007472	4.80744740851381	0.0215705119106719	4.80744740851381	0.020309338758992	4.80744740851381	0.0213100404495589	4.80744740851381	0.0312986708909258	4.80744740851381	0.0139028373434818	4.89521792308759	0.0535244693319539	4.90623174135025	6.80486250885482E-7	4.80744740851382	1.00594264034197			4.90623174135025	0.906877040965802
4.81563719286292	0.0408427199190144	4.81563719286292	0.0119732025142962	4.81563719286292	0.0263383371884685	4.81563719286292	0.0215178287301371	4.81563719286292	0.020294906057727	4.81563719286292	0.0212947189820452	4.81563719286292	0.0312649172113159	4.81563719286292	0.0138864816079848	4.90340770743671	0.0535193023299072	4.91500373708502	6.80190824070614E-7	4.81563719286293	1.00593995463434			4.91500373708502	0.906877007881423
4.82382697721204	0.0406635312262504	4.82382697721204	0.011944174198667	4.82382697721204	0.0263136879486173	4.82382697721204	0.0215112091332078	4.82382697721204	0.0203051578731848	4.82382697721204	0.0212973863724433	4.82382697721204	0.0312792773667552	4.82382697721204	0.0138893775727471	4.91159749178582	0.0535177146791776	4.92377573281978	6.80171279515754E-7	4.82382697721204	1.00593715890315			4.92377573281978	0.906876969283474
4.83201676156115	0.0408412416610361	4.83201676156115	0.0119441878151591	4.83201676156115	0.0262927884658547	4.83201676156115	0.0215064229676809	4.83201676156115	0.0203024668581782	4.83201676156115	0.0213041034078307	4.83201676156115	0.0313009691596746	4.83201676156115	0.0139068296410268	4.91978727613493	0.0535206931748178	4.93254772855454	6.80099361981191E-7	4.83201676156116	1.00594661185531			4.93254772855454	0.906876942530974
4.84020654591026	0.0410735340460033	4.84020654591026	0.01199379675237	4.84020654591026	0.0263312831527845	4.84020654591026	0.0215168973848275	4.84020654591026	0.0203110741302969	4.84020654591026	0.0213171607198915	4.84020654591026	0.0313285786149073	4.84020654591026	0.0139308844436563	4.92797706048405	0.0535174186451881	4.9413197242893	6.79838021072326E-7	4.84020654591027	1.00596189804733			4.9413197242893	0.906876920555908
4.84839633025938	0.0421060452049229	4.84839633025938	0.0121829922367045	4.84839633025938	0.026438439891309	4.84839633025938	0.0215545426762017	4.84839633025938	0.020338484170736	4.84839633025938	0.0213282884988818	4.84839633025938	0.031331191129281	4.84839633025938	0.0139299697289271	4.93616684483316	0.0535188072287234	4.95009172002406	6.7978502729319E-7	4.84839633025938	1.00596098371318			4.95009172002406	0.906876904647619
4.85658611460849	0.0418246009806476	4.85658611460849	0.0120915701964459	4.85658611460849	0.026394715526986	4.85658611460849	0.0215392364132251	4.85658611460849	0.0203253831559719	4.85658611460849	0.0213110066848002	4.85658611460849	0.0312972381347211	4.85658611460849	0.0139042727605221	4.94435662918227	0.053526358534978	4.95886371575883	6.81093354711762E-7	4.8565861146085	1.00595164769339			4.95886371575883	0.90687685817984
4.8647758989576	0.040850003955829	4.8647758989576	0.0119808317864549	4.8647758989576	0.0263508927442842	4.8647758989576	0.0215298178499486	4.8647758989576	0.0203212960683938	4.8647758989576	0.0213078527579198	4.8647758989576	0.031295337898536	4.8647758989576	0.0139028848133836	4.95254641353139	0.0535272515885134	4.96763571149359	6.82427938187071E-7	4.86477589895761	1.00594482091844			4.96763571149359	0.906876831675269
4.87296568330672	0.0410613962695488	4.87296568330672	0.0119896338655043	4.87296568330672	0.0263871077323592	4.87296568330672	0.021527375223484	4.87296568330672	0.020313950663333	4.87296568330672	0.0213073882966072	4.87296568330672	0.0313097286429361	4.87296568330672	0.0139165192343976	4.9607361978805	0.0535266556592663	4.97640770722835	6.83115216751372E-7	4.87296568330673	1.00594456690352			4.97640770722835	0.906876782165568
4.88115546765583	0.0430742589112008	4.88115546765583	0.0121668719487122	4.88115546765583	0.026568498591241	4.88115546765583	0.0215519135609744	4.88115546765583	0.0203103034862651	4.88115546765583	0.0213160699655002	4.88115546765583	0.0313515258983554	4.88115546765583	0.0139369726536004	4.96892598222961	0.0535260603206081	4.98517970296311	6.82980568483847E-7	4.88115546765584	1.00595066107686			4.98517970296311	0.906876751585414
4.88934525200494	0.0440140559027656	4.88934525200494	0.0121567538108887	4.88934525200494	0.0265508986282597	4.88934525200494	0.0215838271832197	4.88934525200494	0.0203184241734841	4.88934525200494	0.021333092077092	4.88934525200494	0.0313848624391929	4.88934525200494	0.0139470753399456	4.97711576657873	0.053526556461461	4.99395169869787	6.82498904870887E-7	4.88934525200495	1.00594959913144			4.99395169869787	0.906876716586524
4.89753503635406	0.0434575964123851	4.89753503635406	0.0121506033956707	4.89753503635406	0.0264788081794451	4.89753503635406	0.0215288004369065	4.89753503635406	0.0203139681387269	4.89753503635406	0.0213217976718685	4.89753503635406	0.0313388951945532	4.89753503635406	0.0139186660711885	4.98530555092784	0.053524867801957	5.00272369443263	6.83595013242615E-7	4.89753503635407	1.00594674191294			5.00272369443263	0.906876651410423
4.90572482070317	0.0437098476619808	4.90572482070317	0.0123519899106382	4.90572482070317	0.0267465111682016	4.90572482070317	0.0216293466623282	4.90572482070317	0.0203469807828854	4.90572482070317	0.0213314556630351	4.90572482070317	0.0313466786051035	4.90572482070317	0.0139115137911127	4.99349533527695	0.0535252647146394	5.0114956901674	6.83867706797326E-7	4.90572482070318	1.0059467057933			5.0114956901674	0.906876599262375
4.91391460505228	0.0660910907781743	4.91391460505228	0.0141262253160088	4.91391460505228	0.029734996627007	4.91391460505228	0.0226752273270455	4.91391460505228	0.0207092502848572	4.91391460505228	0.0214615146588823	4.91391460505228	0.0315763278820546	4.91391460505228	0.014008698944144	5.00168511962607	0.0535272519362253	5.02026768590216	6.83713533230254E-7	4.91391460505229	1.00593854738911			5.02026768590216	0.906876538094197
4.9221043894014	0.0618545893198208	4.9221043894014	0.0143969105738166	4.9221043894014	0.029610444267227	4.9221043894014	0.0225942934181287	4.9221043894014	0.0208295464983295	4.9221043894014	0.0215021490350524	4.9221043894014	0.0315732438664414	4.9221043894014	0.0140222578776621	5.00987490397518	0.0535270575672816	5.02903968163692	6.85047793626006E-7	4.92210438940141	1.00594123907601			5.02903968163692	0.906876485962041
4.93029417375051	0.0448158482150017	4.93029417375051	0.012610507401799	4.93029417375051	0.0269060253907712	4.93029417375051	0.0218714595178808	4.93029417375051	0.0205614864512859	4.93029417375051	0.0214401542538039	4.93029417375051	0.0314472815249602	4.93029417375051	0.0139644978764113	5.01806468832429	0.0535313243786173	5.03781167737168	6.86291298739824E-7	4.93029417375052	1.00594997302899			5.03781167737168	0.906876428769166
4.93848395809962	0.0489777035568187	4.93848395809962	0.0128566528105911	4.93848395809962	0.027432717379268	4.93848395809962	0.0221440616180444	4.93848395809962	0.0207136276323895	4.93848395809962	0.0216167838892324	4.93848395809962	0.031619036754037	4.93848395809962	0.0139993234268422	5.02625447267341	0.053528044735884	5.04658367310644	6.86775662968205E-7	4.93848395809964	1.0059434785665			5.04658367310644	0.906876381969343
4.94667374244874	0.047402962232067	4.94667374244874	0.0127486001316496	4.94667374244874	0.0272651308347635	4.94667374244874	0.0217740998389084	4.94667374244874	0.0204991784398162	4.94667374244874	0.0214228299159359	4.94667374244874	0.0314161105265674	4.94667374244874	0.013952648900233	5.03444425702252	0.0535242740654013	5.0553556688412	6.86699992465935E-7	4.94667374244875	1.00595448084911			5.0553556688412	0.906876321159872
4.95486352679785	0.0426664271267353	4.95486352679785	0.0123131958209941	4.95486352679785	0.0266084143341706	4.95486352679785	0.0215320997725658	4.95486352679785	0.0203430613559216	4.95486352679785	0.0213273049901547	4.95486352679785	0.0313084283928729	4.95486352679785	0.0139104817916062	5.04263404137163	0.0535259600089008	5.06412766457597	6.86390073792075E-7	4.95486352679786	1.00597351869947			5.06412766457597	0.906876270194069
4.96305331114697	0.0412285900656398	4.96305331114697	0.0120145250808042	4.96305331114697	0.0263792286127786	4.96305331114697	0.0215030588665114	4.96305331114697	0.0203125785052846	4.96305331114697	0.0213070702968727	4.96305331114697	0.0312971163839944	4.96305331114697	0.0139082419083838	5.05082382572075	0.0535213896077043	5.07289966031073	6.86536316065298E-7	4.96305331114698	1.00597176374618			5.07289966031073	0.906876237122789
4.97124309549608	0.0411051470508345	4.97124309549608	0.0119484124658222	4.97124309549608	0.0263072280055066	4.97124309549608	0.0214990350902823	4.97124309549608	0.0202959717021878	4.97124309549608	0.0213076075421352	4.97124309549608	0.031304022162221	4.97124309549608	0.0139186195881325	5.05901361006986	0.0535206950105101	5.08167165604549	6.86675922175013E-7	4.97124309549609	1.00596638904199			5.08167165604549	0.906876191696106
4.97943287984519	0.0417572514412863	4.97943287984519	0.0119667111606187	4.97943287984519	0.0263122271399886	4.97943287984519	0.0215012630999654	4.97943287984519	0.0203000699175142	4.97943287984519	0.0213128126449957	4.97943287984519	0.0313096286171852	4.97943287984519	0.0139081321020598	5.06720339441897	0.0535267547674795	5.09044365178025	6.87048000883201E-7	4.97943287984521	1.00596361340727			5.09044365178025	0.90687614344028
4.98762266419431	0.0408207747399775	4.98762266419431	0.0119262818878881	4.98762266419431	0.0262593964275549	4.98762266419431	0.0214894748263661	4.98762266419431	0.0203030619637506	4.98762266419431	0.021312234117564	4.98762266419431	0.0313047211352736	4.98762266419431	0.01389743360684	5.07539317876809	0.0535256632576029	5.09921564751501	6.88062047323665E-7	4.98762266419432	1.00595552242832			5.09921564751501	0.906876104594196
4.99581244854342	0.0409270639632954	4.99581244854342	0.0119555901402518	4.99581244854342	0.026301479765961	4.99581244854342	0.0214908726253046	4.99581244854342	0.0202980883241721	4.99581244854342	0.0213053334209593	4.99581244854342	0.0312899643717884	4.99581244854342	0.0138950797843418	5.0835829631172	0.0535250662637918	5.10798764324977	6.88370162927595E-7	4.99581244854343	1.00595290466461			5.10798764324977	0.906876082034678
5.00400223289253	0.042566442454074	5.00400223289253	0.0123233160501063	5.00400223289253	0.0266833114144208	5.00400223289253	0.0215783472768154	5.00400223289253	0.0203277738430309	5.00400223289253	0.0213254387154495	5.00400223289253	0.0313087034297398	5.00400223289253	0.0139152342641105	5.09177274746632	0.0535230758088626	5.11675963898454	6.88110643475678E-7	5.00400223289255	1.00595932751537			5.11675963898454	0.906876065861885
5.01219201724165	0.0419826856626337	5.01219201724165	0.0122862914323537	5.01219201724165	0.0268187924065699	5.01219201724165	0.0216395293889927	5.01219201724165	0.0203644465523394	5.01219201724165	0.0213528257054319	5.01219201724165	0.0313470356829426	5.01219201724165	0.0139359647500646	5.09996253181543	0.0535185113130151	5.1255316347193	6.88868704890107E-7	5.01219201724166	1.00595929139615			5.1255316347193	0.906876019161543
5.02038180159076	0.0416447993355915	5.02038180159076	0.0120466383808568	5.02038180159076	0.0266390638480514	5.02038180159076	0.0216480407457144	5.02038180159076	0.0203735678600089	5.02038180159076	0.0213652143013881	5.02038180159076	0.0313903099104991	5.02038180159076	0.0139349228702913	5.10815231616454	0.0535252665716731	5.13430363045406	6.88894822783738E-7	5.02038180159077	1.00596497501104			5.13430363045406	0.906875992033969
5.02857158593987	0.048081322623734	5.02857158593987	0.0130679234628377	5.02857158593987	0.0278925048006298	5.02857158593987	0.0223446332198837	5.02857158593987	0.0207482402303928	5.02857158593987	0.0216318929437327	5.02857158593987	0.0316574199771512	5.02857158593987	0.0140357413717341	5.11634210051366	0.0535310220422869	5.14307562618882	6.88818293187294E-7	5.02857158593989	1.00595942133734			5.14307562618882	0.906875953829015
5.03676137028899	0.053111449796387	5.03676137028899	0.0133969741353949	5.03676137028899	0.0281522660260417	5.03676137028899	0.0222574866410074	5.03676137028899	0.020678787488313	5.03676137028899	0.0215942571256513	5.03676137028899	0.0316612748831088	5.03676137028899	0.0140294806379298	5.12453188486277	0.0535260606337571	5.15184762192358	6.89572066593462E-7	5.036761370289	1.00595246455694			5.15184762192358	0.9068759073829
5.0449511546381	0.0685279995923657	5.0449511546381	0.0161533396311697	5.0449511546381	0.0311719317740651	5.0449511546381	0.0226864672095442	5.0449511546381	0.0206247153292875	5.0449511546381	0.0215438061375075	5.0449511546381	0.0316336741150164	5.0449511546381	0.014026225305709	5.13272166921188	0.0535282481053283	5.16061961765834	6.90275703207806E-7	5.04495115463812	1.00594985851207			5.16061961765834	0.90687585908872
5.05314093898721	0.0648175230172079	5.05314093898721	0.0156181540960454	5.05314093898721	0.0309115396196651	5.05314093898721	0.0222842558850741	5.05314093898721	0.0205168238051524	5.05314093898721	0.0215016349908413	5.05314093898721	0.0316231985770373	5.05314093898721	0.0140349470620506	5.140911453561	0.053532514916664	5.16939161339311	6.91027842802313E-7	5.05314093898723	1.00593657337821			5.16939161339311	0.906875822585834
5.06133072333633	0.0437120233767812	5.06133072333633	0.0124444597417915	5.06133072333633	0.0268682020044533	5.06133072333633	0.0215887247206791	5.06133072333633	0.0203528569393373	5.06133072333633	0.0213585606238511	5.06133072333633	0.0314059764024267	5.06133072333633	0.0139475264061949	5.14910123791011	0.0535275494492943	5.17816360912787	6.91074322256497E-7	5.06133072333634	1.00594167327557			5.17816360912787	0.90687578152091
5.06952050768544	0.0429003795290046	5.06952050768544	0.0124910817579969	5.06952050768544	0.0268109089928142	5.06952050768544	0.0216194766718599	5.06952050768544	0.0203728134901527	5.06952050768544	0.0213663199620758	5.06952050768544	0.0313962938274173	5.06952050768544	0.0139373661620759	5.15729102225922	0.0535236715832137	5.18693560486263	6.90745259199782E-7	5.06952050768546	1.00595334911883			5.18693560486263	0.906875747548214
5.07771029203455	0.0433812968140746	5.07771029203455	0.0126852196305255	5.07771029203455	0.0269351444493006	5.07771029203455	0.0217184363628838	5.07771029203455	0.0204588051486467	5.07771029203455	0.0214091197862333	5.07771029203455	0.0314267263720469	5.07771029203455	0.0139430764856607	5.16548080660834	0.0535197024563898	5.19570760059739	6.90717670825585E-7	5.07771029203457	1.00595692504201			5.19570760059739	0.906875730217669
5.08590007638367	0.0439333831581106	5.08590007638367	0.0128836002789184	5.08590007638367	0.0270186488139824	5.08590007638367	0.0217632493467284	5.08590007638367	0.0204966835906329	5.08590007638367	0.0214375405367596	5.08590007638367	0.0314553595536043	5.08590007638367	0.0139544559059956	5.17367059095745	0.0535197027057876	5.20447959633215	6.91293957406667E-7	5.08590007638368	1.00596279392761			5.20447959633215	0.906875681255051
5.09408986073278	0.0426818049878177	5.09408986073278	0.0125019775226472	5.09408986073278	0.0268224443807285	5.09408986073278	0.0216658418896646	5.09408986073278	0.0204018576250501	5.09408986073278	0.0213834341965478	5.09408986073278	0.0314046147810398	5.09408986073278	0.0139465013115379	5.18186037530656	0.0535227787790761	5.21325159206691	6.92189889677539E-7	5.0940898607328	1.00596642042085			5.21325159206691	0.906875636763363
5.10227964508189	0.0416452437322032	5.10227964508189	0.0121896772154549	5.10227964508189	0.0265601497272052	5.10227964508189	0.0216112088437046	5.10227964508189	0.0203654923367474	5.10227964508189	0.0213531536950698	5.10227964508189	0.0313431510906702	5.10227964508189	0.0139275275437895	5.19005015965568	0.0535226818696312	5.22202358780168	6.92894269779848E-7	5.10227964508191	1.00596760206982			5.22202358780168	0.906875587776567
5.11046942943101	0.0411411909527481	5.11046942943101	0.0119914435844988	5.11046942943101	0.026378461339233	5.11046942943101	0.0215317850907816	5.11046942943101	0.0203158476561318	5.11046942943101	0.0213193951498294	5.11046942943101	0.0312998119494334	5.11046942943101	0.013898237652229	5.19823994400479	0.0535267571421694	5.23079558353644	6.93993294874348E-7	5.11046942943103	1.00596103488458			5.23079558353644	0.906875529367396
5.11865921378012	0.0425533100057052	5.11865921378012	0.0122180422985989	5.11865921378012	0.02661509336438	5.11865921378012	0.0216038467258976	5.11865921378012	0.020334663757777	5.11865921378012	0.0213226036028122	5.11865921378012	0.0313140497859123	5.11865921378012	0.0139015127702041	5.2064297283539	0.0535291386182637	5.2395675792712	6.94903769595777E-7	5.11865921378014	1.00596145388245			5.2395675792712	0.906875476926284
5.12684899812923	0.0454863043089842	5.12684899812923	0.0134447424733892	5.12684899812923	0.0283050685382352	5.12684899812923	0.0222505634435602	5.12684899812923	0.0205967648327274	5.12684899812923	0.0214523838500889	5.12684899812923	0.0314609978916189	5.12684899812923	0.0139683526961079	5.21461951270302	0.0535253644308688	5.24833957500596	6.94603617195593E-7	5.12684899812925	1.00597538515625			5.24833957500596	0.906875429221945
5.13503878247835	0.0435255815126353	5.13503878247835	0.0128293402121804	5.13503878247835	0.0275818172067097	5.13503878247835	0.0220993166403219	5.13503878247835	0.0205829880407274	5.13503878247835	0.0214631795546746	5.13503878247835	0.0314842623845922	5.13503878247835	0.0139688078210926	5.22280929705213	0.0535257624889415	5.25711157074072	6.94291034211617E-7	5.13503878247837	1.005975843344			5.25711157074072	0.906875374635765
5.14322856682746	0.0427064247870081	5.14322856682746	0.0122502668109581	5.14322856682746	0.0267244162572321	5.14322856682746	0.0216767423665274	5.14322856682746	0.0204233537693083	5.14322856682746	0.0213897081408649	5.14322856682746	0.0314009537786821	5.14322856682746	0.0139399572428635	5.23099908140124	0.0535264570861357	5.26588356647548	6.94217796458588E-7	5.14322856682748	1.00597182676453			5.26588356647548	0.906875325680934
5.15141835117657	0.0422959850949932	5.15141835117657	0.012159032032095	5.15141835117657	0.0265049111397175	5.15141835117657	0.0215854481959141	5.15141835117657	0.02036776575271	5.15141835117657	0.0213652695750424	5.15141835117657	0.0313862038810633	5.15141835117657	0.013930109928058	5.23918886575036	0.0535248671307472	5.27465556221025	6.94985824422436E-7	5.1514183511766	1.00597059070166			5.27465556221025	0.906875266372893
5.15960813552569	0.044878737206892	5.15960813552569	0.0123167730011571	5.15960813552569	0.0266776910019811	5.15960813552569	0.0216283660557495	5.15960813552569	0.020365016164908	5.15960813552569	0.0213606542445226	5.15960813552569	0.0313900220875106	5.15960813552569	0.0139352565604354	5.24737865009947	0.0535242717617236	5.28342755794501	6.96024065884551E-7	5.15960813552571	1.00597242560577			5.28342755794501	0.90687521371954
5.1677979198748	0.0440676499069872	5.1677979198748	0.0123028313055066	5.1677979198748	0.0266596986895919	5.1677979198748	0.0215876209967032	5.1677979198748	0.0203527490515659	5.1677979198748	0.0213405764545494	5.1677979198748	0.031346954815808	5.1677979198748	0.013920078984243	5.25556843444858	0.0535218874896978	5.29219955367977	6.96028053104955E-7	5.16779791987482	1.00597209349073			5.29219955367977	0.906875174508483
5.17598770422391	0.0412532178990378	5.17598770422391	0.0120103358945133	5.17598770422391	0.0263899384022757	5.17598770422391	0.0215361485825829	5.17598770422391	0.0203223842365935	5.17598770422391	0.0213225086883129	5.17598770422391	0.031323155204098	5.17598770422391	0.0139097817390278	5.2637582187977	0.0535242735124424	5.30097154941453	6.97039933198521E-7	5.17598770422394	1.00597005859665			5.30097154941453	0.906875126558822
5.18417748857303	0.041749042206078	5.18417748857303	0.0120677602123597	5.18417748857303	0.0264906647649519	5.18417748857303	0.021590441167106	5.18417748857303	0.0203591474134882	5.18417748857303	0.02133652222811	5.18417748857303	0.0313445326622749	5.18417748857303	0.0139245642262441	5.27194800314681	0.0535263573040249	5.30974354514929	6.97487102593739E-7	5.18417748857305	1.00598163153606			5.30974354514929	0.90687509886513
5.19236727292214	0.0421680814840935	5.19236727292214	0.012130938509732	5.19236727292214	0.0266254238100674	5.19236727292214	0.0215942413149446	5.19236727292214	0.0203267020826981	5.19236727292214	0.0213162917304005	5.19236727292214	0.0313183089515175	5.19236727292214	0.0139080700752252	5.28013778749592	0.0535236750397674	5.31851554088405	6.96532325522454E-7	5.19236727292216	1.00598608638734			5.31851554088405	0.906875069965592
5.20055705727126	0.0412848977320269	5.20055705727126	0.0120120372166236	5.20055705727126	0.0264624120815837	5.20055705727126	0.021538983288863	5.20055705727126	0.0203042484958836	5.20055705727126	0.0213032358134259	5.20055705727126	0.0312915807499151	5.20055705727126	0.0138985232292734	5.28832757184504	0.0535231788989144	5.32728753661882	6.97158971960606E-7	5.20055705727128	1.0059795775123			5.32728753661882	0.906875019124587
5.20874684162037	0.041092810804011	5.20874684162037	0.0119669855020589	5.20874684162037	0.0263367426640299	5.20874684162037	0.0215119357165636	5.20874684162037	0.0203030306323199	5.20874684162037	0.0213031776151662	5.20874684162037	0.031291215318977	5.20874684162037	0.0139032164315418	5.29651735619415	0.0535233772788837	5.33605953235358	6.97417679977291E-7	5.20874684162039	1.00598891128707			5.33605953235358	0.90687498113722
5.21693662596948	0.042281666903223	5.21693662596948	0.0121017849783603	5.21693662596948	0.026424924556654	5.21693662596948	0.0215346322819871	5.21693662596948	0.0203206378809619	5.21693662596948	0.0213208918280869	5.21693662596948	0.03132275413364	5.21693662596948	0.0139174102110581	5.30470714054326	0.0535236747039943	5.34483152808834	6.97499397854575E-7	5.21693662596951	1.00599463111016			5.34483152808834	0.906874948204093
5.2251264103186	0.0451399202374794	5.2251264103186	0.0128390719251726	5.2251264103186	0.0271725007369674	5.2251264103186	0.0217457736446804	5.2251264103186	0.0204338007336349	5.2251264103186	0.0213697631193172	5.2251264103186	0.0314130677424892	5.2251264103186	0.0139496794058065	5.31289692489238	0.0535229801068001	5.3536035238231	6.98300352424298E-7	5.22512641031862	1.00598513149781			5.3536035238231	0.906874915795523
5.23331619466771	0.0432568009113268	5.23331619466771	0.0125822211083394	5.23331619466771	0.0269686145216608	5.23331619466771	0.0216209197535936	5.23331619466771	0.0203520100319578	5.23331619466771	0.0213352196605086	5.23331619466771	0.0313516261146374	5.23331619466771	0.0139323525859325	5.32108670924149	0.0535252655133516	5.36237551955786	6.98772466737403E-7	5.23331619466773	1.00598519692302			5.36237551955786	0.906874868003518
5.24150597901682	0.0417997241678843	5.24150597901682	0.0121304152181379	5.24150597901682	0.0264634513559319	5.24150597901682	0.0215294265880396	5.24150597901682	0.0203083241060626	5.24150597901682	0.0213152725018923	5.24150597901682	0.0313108525838019	5.24150597901682	0.0139155925766268	5.3292764935906	0.0535266547077399	5.37114751529263	6.99686184416677E-7	5.24150597901685	1.00599463873959			5.37114751529263	0.906874839233108
5.24969576336594	0.0426207379769262	5.24969576336594	0.0121954542472455	5.24969576336594	0.0264967578059118	5.24969576336594	0.0215445923078816	5.24969576336594	0.0203126362878949	5.24969576336594	0.0213116822080306	5.24969576336594	0.0313076311660243	5.24969576336594	0.0139038616073929	5.33746627793972	0.0535282454235317	5.37991951102739	7.00051332379343E-7	5.24969576336596	1.00600203120505			5.37991951102739	0.906874796272883
5.25788554771505	0.0435634985998434	5.25788554771505	0.0123509296587383	5.25788554771505	0.0265907621337467	5.25788554771505	0.0216194532271319	5.25788554771505	0.0203476247795485	5.25788554771505	0.0213250319237796	5.25788554771505	0.0313035937915959	5.25788554771505	0.0138979849514459	5.34565606228883	0.0535318186433798	5.38869150676215	6.99285541863665E-7	5.25788554771507	1.00600530667921			5.38869150676215	0.906874759888306
5.26607533206416	0.041533114283315	5.26607533206416	0.0121713491082492	5.26607533206416	0.026526247593264	5.26607533206416	0.021640607545538	5.26607533206416	0.0203933972048773	5.26607533206416	0.0213483843023159	5.26607533206416	0.031314306643206	5.26607533206416	0.0138970496435989	5.35384584663794	0.0535270556911911	5.39746350249691	6.98595474754782E-7	5.26607533206419	1.00600336341842			5.39746350249691	0.906874750858667
5.27426511641328	0.0416634279025877	5.27426511641328	0.0122168444656178	5.27426511641328	0.0266395403347144	5.27426511641328	0.021658732839215	5.27426511641328	0.0204032599220597	5.27426511641328	0.0213523509577158	5.27426511641328	0.0313373576049696	5.27426511641328	0.0139117353915622	5.36203563098706	0.0535235772408411	5.40623549823167	6.99507190376511E-7	5.2742651164133	1.00600614675994			5.40623549823167	0.906874698837773
5.28245490076239	0.0419851384316753	5.28245490076239	0.0123495173154774	5.28245490076239	0.0268370635646997	5.28245490076239	0.0217489754581297	5.28245490076239	0.0204120482509607	5.28245490076239	0.0213715156489828	5.28245490076239	0.0313727707082052	5.28245490076239	0.0139253603965761	5.37022541533617	0.0535281458290994	5.41500749396643	7.00233076023509E-7	5.28245490076242	1.00600474090652			5.41500749396643	0.906874671714797
5.2906446851115	0.0423640227441949	5.2906446851115	0.0126539282601447	5.2906446851115	0.0272876791333884	5.2906446851115	0.0219238546247424	5.2906446851115	0.0204909301210576	5.2906446851115	0.0214316579926122	5.2906446851115	0.0314475714388834	5.2906446851115	0.0139533115935902	5.37841519968529	0.0535278481445876	5.42377948970119	7.01063891986939E-7	5.29064468511153	1.00599512573175			5.42377948970119	0.906874618175722
5.29883446946062	0.0422468435487521	5.29883446946062	0.012458742557401	5.29883446946062	0.0268910180594275	5.29883446946062	0.0217341210249963	5.29883446946062	0.0204288142268188	5.29883446946062	0.0213946979972297	5.29883446946062	0.0314046936034542	5.29883446946062	0.0139445837294705	5.3866049840344	0.0535252641556811	5.43255148543596	7.02256895444298E-7	5.29883446946064	1.00598679795526			5.43255148543596	0.906874574996717
5.30702425380973	0.0451364626819788	5.30702425380973	0.0124700999653174	5.30702425380973	0.0267464677622406	5.30702425380973	0.0215909839386712	5.30702425380973	0.0203624398550148	5.30702425380973	0.0213515158824731	5.30702425380973	0.0313751145222188	5.30702425380973	0.0139390206792513	5.39479476838351	0.0535239741894633	5.44132348117072	7.01843460558883E-7	5.30702425380976	1.00598546150587			5.44132348117072	0.906874559068166
5.31521403815884	0.056231863257989	5.31521403815884	0.0142629092750225	5.31521403815884	0.0278618958256188	5.31521403815884	0.0216952768070771	5.31521403815884	0.0204240323618768	5.31521403815884	0.0213895615266051	5.31521403815884	0.0314773150316245	5.31521403815884	0.0139840207233344	5.40298455273263	0.0535282457655227	5.45009547690548	7.01793447509143E-7	5.31521403815887	1.00598442014455			5.45009547690548	0.906874525650477
5.32340382250796	0.056702631338584	5.32340382250796	0.0141997915997208	5.32340382250796	0.0289901262198931	5.32340382250796	0.0221740716785787	5.32340382250796	0.0205378255955608	5.32340382250796	0.021415583382628	5.32340382250796	0.0314717592096609	5.32340382250796	0.0139861101545229	5.41117433708174	0.0535300293731397	5.45886747264024	7.02133338482961E-7	5.32340382250799	1.00599151898997			5.45886747264024	0.906874481171308
5.33159360685707	0.0476414729682828	5.33159360685707	0.0126676992433036	5.33159360685707	0.0276734375868862	5.33159360685707	0.0218205657998468	5.33159360685707	0.0204163781799856	5.33159360685707	0.0213824969041106	5.33159360685707	0.0313900382993191	5.33159360685707	0.0139420355558797	5.41936412143085	0.053525266420951	5.467639468375	7.02752742319315E-7	5.3315936068571	1.00599609904			5.467639468375	0.906874409046561
5.33978339120618	0.0414282779918591	5.33978339120618	0.0121255663965776	5.33978339120618	0.0265826419355732	5.33978339120618	0.0216515635852344	5.33978339120618	0.0203607279505281	5.33978339120618	0.0213440935105154	5.33978339120618	0.0313300043658117	5.33978339120618	0.0139207359428844	5.42755390577997	0.0535252655559084	5.47641146410977	7.03693461586955E-7	5.33978339120621	1.00599530057213			5.47641146410977	0.906874360503443
5.3479731755553	0.0415461987166009	5.3479731755553	0.0121451827016519	5.3479731755553	0.0266727039759763	5.3479731755553	0.0216839825298168	5.3479731755553	0.0203822117766264	5.3479731755553	0.0213617306707153	5.3479731755553	0.0313607738260516	5.3479731755553	0.013931779717342	5.43574369012908	0.0535265555221262	5.48518345984453	7.04461613268905E-7	5.34797317555533	1.0060015349092			5.48518345984453	0.906874288874499
5.35616295990441	0.0411692881594496	5.35616295990441	0.0121094315383115	5.35616295990441	0.0265889717888454	5.35616295990441	0.0215963578084145	5.35616295990441	0.0203491587400941	5.35616295990441	0.0213373678016104	5.35616295990441	0.0313384006324985	5.35616295990441	0.0139222131219424	5.44393347447819	0.053524668786206	5.49395545557929	7.04867878592375E-7	5.35616295990444	1.00599495742872			5.49395545557929	0.906874251464067
5.36435274425352	0.0409738623976519	5.36435274425352	0.0119719898617401	5.36435274425352	0.0263471473565328	5.36435274425352	0.021512261289245	5.36435274425352	0.0203003567117346	5.36435274425352	0.0212968701770019	5.36435274425352	0.0312888879967461	5.36435274425352	0.0139030723707905	5.45212325882731	0.053522187107089	5.50272745131405	7.05590927457435E-7	5.36435274425355	1.00598261712513			5.50272745131405	0.906874192456412
5.37254252860264	0.0529790200225	5.37254252860264	0.0131884294338357	5.37254252860264	0.029042964871439	5.37254252860264	0.0220109235709216	5.37254252860264	0.0203555657378098	5.37254252860264	0.0213472426992927	5.37254252860264	0.0314798168615864	5.37254252860264	0.0139699912108012	5.46031304317642	0.0535247670395245	5.51149944704881	7.05907679293387E-7	5.37254252860267	1.00597247454375			5.51149944704881	0.906874133775289
5.38073231295175	0.043412924809125	5.38073231295175	0.012288263819216	5.38073231295175	0.0271514729744737	5.38073231295175	0.0216603805167278	5.38073231295175	0.0203390503077592	5.38073231295175	0.0213289658498624	5.38073231295175	0.0313563288662226	5.38073231295175	0.013917179530308	5.46850282752553	0.0535308294734758	5.52027144278357	7.05820351492282E-7	5.38073231295178	1.00598268102344			5.52027144278357	0.906874076185321
5.38892209730086	0.0428062441397243	5.38892209730086	0.0122369295282807	5.38892209730086	0.0265816714420414	5.38892209730086	0.0215443936938887	5.38892209730086	0.0203201521936579	5.38892209730086	0.0213178168148801	5.38892209730086	0.0313235412365652	5.38892209730086	0.0139062913995838	5.47669261187465	0.0535332103981887	5.52904343851834	7.0651713890786E-7	5.3889220973009	1.00599756125917			5.52904343851834	0.906874007962822
5.39711188164998	0.0440884692338201	5.39711188164998	0.012738796482837	5.39711188164998	0.0269874838753676	5.39711188164998	0.0216222588558757	5.39711188164998	0.0203624641019567	5.39711188164998	0.0213535895420387	5.39711188164998	0.0313745352162808	5.39711188164998	0.0139389869946121	5.48488239622376	0.0535308289220944	5.5378154342531	7.06585703379007E-7	5.39711188165001	1.00599733733109			5.5378154342531	0.906873968164153
5.40530166599909	0.0436105763478725	5.40530166599909	0.0124754756418493	5.40530166599909	0.0268368258734336	5.40530166599909	0.0217021282992489	5.40530166599909	0.0204018727225547	5.40530166599909	0.0213773872069905	5.40530166599909	0.0313768740271517	5.40530166599909	0.0139396796009615	5.49307218057287	0.0535297354441731	5.54658742998786	7.06478176139523E-7	5.40530166599912	1.00599514438185			5.54658742998786	0.906873930234419
5.4134914503482	0.0422565786199157	5.4134914503482	0.0121716499346912	5.4134914503482	0.0266319641151574	5.4134914503482	0.0216189287320998	5.4134914503482	0.0203721406030207	5.4134914503482	0.0213722179572289	5.4134914503482	0.031385605543076	5.4134914503482	0.0139260492599265	5.50126196492199	0.0535292393033201	5.55535942572262	7.07087032247578E-7	5.41349145034824	1.00599317222155			5.55535942572262	0.906873893248803
5.42168123469732	0.0625279764970818	5.42168123469732	0.0135687341977032	5.42168123469732	0.0284590664288579	5.42168123469732	0.0220818121361262	5.42168123469732	0.0204984391223108	5.42168123469732	0.0214798007471751	5.42168123469732	0.0317344990765469	5.42168123469732	0.0140416932052547	5.5094517492711	0.0535306299032322	5.56413142145738	7.07679226253832E-7	5.42168123469735	1.00598087402894			5.56413142145738	0.906873851527802
5.42987101904643	0.0618201786069781	5.42987101904643	0.0137830286734879	5.42987101904643	0.0294014866862954	5.42987101904643	0.0226293140847314	5.42987101904643	0.0207544371924331	5.42987101904643	0.0216291854248812	5.42987101904643	0.0318459396201087	5.42987101904643	0.0140740439586692	5.51764153362021	0.0535304295527763	5.57290341719214	7.07695226233273E-7	5.42987101904646	1.00597691922246			5.57290341719214	0.906873833765914
5.43806080339554	0.0426956725389662	5.43806080339554	0.0126158681442938	5.43806080339554	0.0275667230499738	5.43806080339554	0.0220937554172567	5.43806080339554	0.0205848517443019	5.43806080339554	0.0215060880824993	5.43806080339554	0.0315155641942153	5.43806080339554	0.01397227014961	5.52583131796933	0.0535287426738762	5.58167541292691	7.08485047960411E-7	5.43806080339558	1.00599219086234			5.58167541292691	0.906873782044833
5.44625058774466	0.0419353925227589	5.44625058774466	0.0123570766206848	5.44625058774466	0.0267304322310211	5.44625058774466	0.0216351649520342	5.44625058774466	0.0203472179916754	5.44625058774466	0.0213344938911437	5.44625058774466	0.0313450108871294	5.44625058774466	0.0139196909837792	5.53402110231844	0.0535311245019758	5.59044740866167	7.09235857519095E-7	5.44625058774469	1.00599659290626			5.59044740866167	0.906873740936325
5.45444037209377	0.0415438855782735	5.45444037209377	0.0121113416609344	5.45444037209377	0.0265559746803015	5.45444037209377	0.0215671450373837	5.45444037209377	0.02031398142031	5.45444037209377	0.0213102696827514	5.45444037209377	0.0313054047176648	5.45444037209377	0.0139005190845976	5.54221088666755	0.0535270561469813	5.59921940439643	7.09615035478929E-7	5.45444037209381	1.00599768373073			5.59921940439643	0.906873694635199
5.46263015644289	0.0426275304579774	5.46263015644289	0.0122517942069495	5.46263015644289	0.026686956084638	5.46263015644289	0.0215877808547434	5.46263015644289	0.0203265518771284	5.46263015644289	0.0213291159450525	5.46263015644289	0.0313109174123184	5.46263015644289	0.0138992884157546	5.55040067101667	0.0535233776122225	5.60799140013119	7.10221278458509E-7	5.46263015644292	1.00600334050616			5.60799140013119	0.90687363705658
5.470819940792	0.0421027570837756	5.470819940792	0.0123059858481339	5.470819940792	0.0268194156136032	5.470819940792	0.0217187921863596	5.470819940792	0.0204223239079184	5.470819940792	0.0213991847213884	5.470819940792	0.031363447141441	5.470819940792	0.0139290673965115	5.55859045536578	0.0535277506377272	5.61676339586595	7.10411817152466E-7	5.47081994079203	1.00600055497826			5.61676339586595	0.906873581175567
5.47900972514111	0.0418900424303944	5.47900972514111	0.0122338514526958	5.47900972514111	0.0267763693556017	5.47900972514111	0.0217231618792109	5.47900972514111	0.0203936114302651	5.47900972514111	0.0213565709411782	5.47900972514111	0.0313873371040429	5.47900972514111	0.0139347456653652	5.56678023971489	0.0535299336574803	5.62553539160071	7.10656604674893E-7	5.47900972514115	1.00599104092424			5.62553539160071	0.906873534826785
5.48719950949023	0.0430264212487154	5.48719950949023	0.0123101782249128	5.48719950949023	0.0268438172953458	5.48719950949023	0.0216945118742661	5.48719950949023	0.0203558366372954	5.48719950949023	0.0213274852648981	5.48719950949023	0.031357324074522	5.48719950949023	0.0139182300460028	5.57497002406401	0.0535289421016521	5.63430738733548	7.11317303952387E-7	5.48719950949026	1.00598850622293			5.63430738733548	0.906873476918168
5.49538929383934	0.0437495758529597	5.49538929383934	0.0123095585853473	5.49538929383934	0.0268026809833154	5.49538929383934	0.0216481066340871	5.49538929383934	0.0203571303545113	5.49538929383934	0.0213343827669311	5.49538929383934	0.0313477789146094	5.49538929383934	0.0139243673735521	5.58315980841312	0.0535317204904288	5.64307938307024	7.12105981744826E-7	5.49538929383937	1.00598962595504			5.64307938307024	0.906873409516882
5.50357907818845	0.0414347099195028	5.50357907818845	0.0121101266077401	5.50357907818845	0.0265751061080698	5.50357907818845	0.0216117635642922	5.50357907818845	0.0203504257754616	5.50357907818845	0.0213259776704988	5.50357907818845	0.0312971104036436	5.50357907818845	0.0139024252301574	5.59134959276223	0.0535351006151008	5.651851378805	7.12283799353972E-7	5.50357907818849	1.00599107342984			5.651851378805	0.906873365191484
5.51176886253757	0.040929914278407	5.51176886253757	0.0119693517868383	5.51176886253757	0.0263988205653547	5.51176886253757	0.0215457988807853	5.51176886253757	0.0203081460306685	5.51176886253757	0.021292821900155	5.51176886253757	0.031271118685996	5.51176886253757	0.0138962788433096	5.59953937711135	0.053530530154401	5.66062337453976	7.12547813616546E-7	5.5117688625376	1.00599077282301			5.66062337453976	0.906873309837319
5.51995864688668	0.0424486734786891	5.51995864688668	0.0121618918623508	5.51995864688668	0.0266402028739448	5.51995864688668	0.0216333769716329	5.51995864688668	0.0203548964608306	5.51995864688668	0.021327427591382	5.51995864688668	0.0313268741952985	5.51995864688668	0.0139228663412078	5.60772916146046	0.0535299347853774	5.66939537027452	7.13587744536913E-7	5.51995864688672	1.00598518141467			5.66939537027452	0.906873248404631
5.52814843123579	0.0434812173612301	5.52814843123579	0.0122854041826132	5.52814843123579	0.0269567221722574	5.52814843123579	0.0217356295776454	5.52814843123579	0.0204182934088982	5.52814843123579	0.0213725552710253	5.52814843123579	0.0313642491689934	5.52814843123579	0.0139359685154833	5.61591894580958	0.0535287417606947	5.67816736600928	7.14597746472435E-7	5.52814843123583	1.00598366658817			5.67816736600928	0.906873183308419
5.53633821558491	0.0419077800215327	5.53633821558491	0.0121185124025253	5.53633821558491	0.0267086994699135	5.53633821558491	0.0216879903498537	5.53633821558491	0.0204012114851582	5.53633821558491	0.0213681581987069	5.53633821558491	0.0313468821562408	5.53633821558491	0.0139252280458618	5.62410873015869	0.0535269569912527	5.68693936174405	7.14969789023909E-7	5.53633821558494	1.00598273692459			5.68693936174405	0.906873118050142
5.54452799993402	0.0411325206503383	5.54452799993402	0.0121588035230373	5.54452799993402	0.0266430600042862	5.54452799993402	0.0216785605580358	5.54452799993402	0.0204202449379321	5.54452799993402	0.0213672454663294	5.54452799993402	0.0313544418617433	5.54452799993402	0.0139088666622613	5.6322985145078	0.0535298346082	5.69571135747881	7.15000041997229E-7	5.54452799993406	1.0059856843437			5.69571135747881	0.906873058111338
5.55271778428313	0.0409719158943141	5.55271778428313	0.0120134287480226	5.55271778428313	0.0264740705190875	5.55271778428313	0.0215742472051365	5.55271778428313	0.0203362702142896	5.55271778428313	0.0213226156411454	5.55271778428313	0.0313166404083544	5.55271778428313	0.0139019328742812	5.64048829885692	0.053528247243762	5.70448335321357	7.15129885662466E-7	5.55271778428317	1.00599036984354			5.70448335321357	0.906873008795575
5.56090756863225	0.0470854437408484	5.56090756863225	0.0130379386958621	5.56090756863225	0.0276568446550269	5.56090756863225	0.0218917619198692	5.56090756863225	0.0204362886234949	5.56090756863225	0.0214360974047038	5.56090756863225	0.0315032107072578	5.56090756863225	0.013960625740104	5.64867808320603	0.0535311248607094	5.71325534894833	7.1607420478316E-7	5.56090756863228	1.00598698176673			5.71325534894833	0.906872945354805
5.56909735298136	0.0461164409402206	5.56909735298136	0.0135068821844026	5.56909735298136	0.0278206088419623	5.56909735298136	0.0219215163923555	5.56909735298136	0.0204644481853686	5.56909735298136	0.0214419858616363	5.56909735298136	0.031490986705014	5.56909735298136	0.0139541655842584	5.65686786755514	0.0535329147342534	5.72202734468309	7.16232608254027E-7	5.5690973529814	1.00598595966476			5.72202734468309	0.906872896487229
5.57728713733047	0.0430350015621913	5.57728713733047	0.0121156926623	5.57728713733047	0.0265817707721697	5.57728713733047	0.0215839083042119	5.57728713733047	0.0203315207503999	5.57728713733047	0.0213305709935292	5.57728713733047	0.031359931772926	5.57728713733047	0.0139168335799553	5.66505765190426	0.0535308305038192	5.73079934041785	7.16260091221986E-7	5.57728713733051	1.00598546257373			5.73079934041785	0.906872839211914
5.58547692167959	0.0445819669467522	5.58547692167959	0.012400814011178	5.58547692167959	0.0267132820753761	5.58547692167959	0.0216342099432461	5.58547692167959	0.0203641301443259	5.58547692167959	0.0213662560921719	5.58547692167959	0.031392084514566	5.58547692167959	0.013935605268567	5.67324743625337	0.0535328150672311	5.73957133615262	7.17371151722394E-7	5.58547692167963	1.00598751419976			5.73957133615262	0.906872789373038
5.5936667060287	0.0442269256497206	5.5936667060287	0.0128452939568403	5.5936667060287	0.0268261986323701	5.5936667060287	0.0216433830449022	5.5936667060287	0.0203696977236838	5.5936667060287	0.0213518029155379	5.5936667060287	0.0313312396034289	5.5936667060287	0.0139251274930416	5.68143722060248	0.0535300312436232	5.74834333188738	7.17882421146331E-7	5.59366670602874	1.00599158612488			5.74834333188738	0.906872744702267
5.60185649037781	0.0411355969198823	5.60185649037781	0.0120702630083541	5.60185649037781	0.0263919666160829	5.60185649037781	0.0215277027761319	5.60185649037781	0.0203161123492327	5.60185649037781	0.0213124493869657	5.60185649037781	0.0313024874714502	5.60185649037781	0.0139040206730993	5.6896270049516	0.0535245736942404	5.75711532762214	7.1816425518745E-7	5.60185649037785	1.00598963563386			5.75711532762214	0.906872696861137
5.61004627472693	0.041161589992839	5.61004627472693	0.011934764634288	5.61004627472693	0.0262922819808023	5.61004627472693	0.0215055577535945	5.61004627472693	0.0203008913847374	5.61004627472693	0.0213013109030527	5.61004627472693	0.0313151832513324	5.61004627472693	0.0139008720438278	5.69781678930071	0.0535260598173108	5.7658873233569	7.18807066410962E-7	5.61004627472697	1.00599210055682			5.7658873233569	0.906872634896319
5.61823605907604	0.0436540546436711	5.61823605907604	0.0122762253032662	5.61823605907604	0.0269413278289372	5.61823605907604	0.0216494292063328	5.61823605907604	0.0203739526276024	5.61823605907604	0.0213625743136541	5.61823605907604	0.0314031828725386	5.61823605907604	0.0139394150644175	5.70600657364982	0.053530135017865	5.77465931909166	7.18836473493953E-7	5.61823605907608	1.00598964013062			5.77465931909166	0.906872589207974
5.62642584342515	0.0430048251554798	5.62642584342515	0.0126238324643043	5.62642584342515	0.0271051108695273	5.62642584342515	0.0218264603457654	5.62642584342515	0.0204822415302813	5.62642584342515	0.0214399249977786	5.62642584342515	0.0314649181235094	5.62642584342515	0.0139600085446257	5.71419635799894	0.0535324172657887	5.78343131482642	7.1915112697509E-7	5.62642584342519	1.00598811586279			5.78343131482642	0.906872545278772
5.63461562777427	0.0421245618647228	5.63461562777427	0.01216615366283	5.63461562777427	0.0266030132436355	5.63461562777427	0.0215815442449093	5.63461562777427	0.0203486005471565	5.63461562777427	0.0213434674915501	5.63461562777427	0.0313841923101381	5.63461562777427	0.0139032455646544	5.72238614234805	0.0535297354030685	5.79220331056119	7.20250244177235E-7	5.63461562777431	1.00599247868547			5.79220331056119	0.906872474358993
5.64280541212338	0.0422182021471157	5.64280541212338	0.0120920446492744	5.64280541212338	0.0265259310604619	5.64280541212338	0.0215583969587491	5.64280541212338	0.020332394610898	5.64280541212338	0.0213375037809455	5.64280541212338	0.0313680404747756	5.64280541212338	0.0138993544816308	5.73057592669716	0.0535286462726813	5.80097530629595	7.20718772605355E-7	5.64280541212342	1.00599822817632			5.80097530629595	0.90687241890088
5.65099519647249	0.0430129307824904	5.65099519647249	0.0123812595894167	5.65099519647249	0.0267758103304449	5.65099519647249	0.0216080864997012	5.65099519647249	0.0203465300596883	5.65099519647249	0.0213598275753345	5.65099519647249	0.0314020752672401	5.65099519647249	0.0139251354201543	5.73876571104628	0.0535316231177992	5.80974730203071	7.20846716195616E-7	5.65099519647254	1.00600569059551			5.80974730203071	0.906872375250642
5.65918498082161	0.0455037284654339	5.65918498082161	0.0125212565611837	5.65918498082161	0.0271830539190215	5.65918498082161	0.0216759480609124	5.65918498082161	0.0203612940726844	5.65918498082161	0.0213671452215367	5.65918498082161	0.0314600752276114	5.65918498082161	0.0139464743444861	5.74695549539539	0.0535322153155234	5.81851929776547	7.20865648703596E-7	5.65918498082165	1.00600141316815			5.81851929776547	0.906872334058357
5.66737476517072	0.0457038598176304	5.66737476517072	0.0125339502301451	5.66737476517072	0.0276635999582742	5.66737476517072	0.021739581258563	5.66737476517072	0.0204232787418985	5.66737476517072	0.0214015994658605	5.66737476517072	0.0314424359733403	5.66737476517072	0.0139540575752942	5.7551452797445	0.0535258647126052	5.82729129350023	7.21055629813843E-7	5.66737476517076	1.00599607461715			5.82729129350023	0.906872295112197
5.67556454951983	0.0420591239918597	5.67556454951983	0.0122469542044913	5.67556454951983	0.0266772626366408	5.67556454951983	0.0216680376240822	5.67556454951983	0.020407634648937	5.67556454951983	0.0213689982510005	5.67556454951983	0.0313515465978421	5.67556454951983	0.0139276543862623	5.76333506409362	0.0535226831980139	5.83606328923499	7.21740637156473E-7	5.67556454951988	1.00599178855778			5.83606328923499	0.906872254586751
5.68375433386895	0.0415200672921144	5.68375433386895	0.0121043652068518	5.68375433386895	0.0265674087743487	5.68375433386895	0.0215974148485669	5.68375433386895	0.0203444179442827	5.68375433386895	0.0213250873565191	5.68375433386895	0.0313104927772089	5.68375433386895	0.0138906229103682	5.77152484844273	0.0535293399565289	5.84483528496976	7.22319361118569E-7	5.68375433386899	1.00598698091782			5.84483528496976	0.906872197218992
5.69194411821806	0.041464821825141	5.69194411821806	0.0119956665263822	5.69194411821806	0.0264210068701788	5.69194411821806	0.0215675112528436	5.69194411821806	0.020348529562062	5.69194411821806	0.0213280445374837	5.69194411821806	0.0313183358282301	5.69194411821806	0.0138908910414918	5.77971463279184	0.0535309276072584	5.85360728070452	7.220631267237E-7	5.69194411821811	1.00598107163902			5.85360728070452	0.906872172431373
5.70013390256718	0.0412492740172295	5.70013390256718	0.0119942279800221	5.70013390256718	0.0263584393640291	5.70013390256718	0.0215311087507624	5.70013390256718	0.0203267133853254	5.70013390256718	0.0213092064689338	5.70013390256718	0.0312850729965266	5.70013390256718	0.0138985767116256	5.78790441714096	0.0535301344704289	5.86237927643928	7.22215888117671E-7	5.70013390256722	1.00598167766189			5.86237927643928	0.906872141792844
5.70832368691629	0.0406552403956882	5.70832368691629	0.0119449327278941	5.70832368691629	0.0263432084435906	5.70832368691629	0.021512197869499	5.70832368691629	0.0203018132969604	5.70832368691629	0.0212993625583707	5.70832368691629	0.031269675441415	5.70832368691629	0.0138871968578918	5.79609420149007	0.0535325159465233	5.87115127217404	7.23198437467748E-7	5.70832368691633	1.00599491211201			5.87115127217404	0.906872099730349
5.7165134712654	0.0406808639736414	5.7165134712654	0.0119122331841433	5.7165134712654	0.0263070664545074	5.7165134712654	0.0215057550872373	5.7165134712654	0.0202990504990128	5.7165134712654	0.0213082195469738	5.7165134712654	0.0312900314768502	5.7165134712654	0.0138923096311199	5.80428398583918	0.0535304309962389	5.8799232679088	7.23301063415173E-7	5.71651347126545	1.00599600571137			5.8799232679088	0.906872068220879
5.72470325561452	0.0421863892024274	5.72470325561452	0.012087225994712	5.72470325561452	0.026433201303536	5.72470325561452	0.0215379975377743	5.72470325561452	0.0203089764074406	5.72470325561452	0.0213154344433691	5.72470325561452	0.0313155606411934	5.72470325561452	0.0138997896300558	5.8124737701883	0.0535273517618782	5.88869526364356	7.23110934673947E-7	5.72470325561456	1.00598698005856			5.88869526364356	0.906872034801519
5.73289303996363	0.0432093849826191	5.73289303996363	0.0123370099732723	5.73289303996363	0.0266866407985064	5.73289303996363	0.0216191204636542	5.73289303996363	0.0203484489196716	5.73289303996363	0.0213379253417637	5.73289303996363	0.0313377035839786	5.73289303996363	0.0139061385467875	5.82066355453741	0.0535278479027311	5.89746725937833	7.2327429154295E-7	5.73289303996367	1.00597918531056			5.89746725937833	0.906872004794915
5.74108282431274	0.0427071441461203	5.74108282431274	0.0122923778827314	5.74108282431274	0.0266786281838361	5.74108282431274	0.0216203658804143	5.74108282431274	0.020381114609781	5.74108282431274	0.0213789065131781	5.74108282431274	0.031379077185721	5.74108282431274	0.0139315260348603	5.82885333888652	0.053527251939145	5.90623925511309	7.2398825383341E-7	5.74108282431279	1.00597002132525			5.90623925511309	0.906871967390727
5.74927260866186	0.0484592976267845	5.74927260866186	0.0131165495529043	5.74927260866186	0.0274484762098731	5.74927260866186	0.0217751414918707	5.74927260866186	0.0204496704422758	5.74927260866186	0.0214823027349831	5.74927260866186	0.0316400881190996	5.74927260866186	0.0139896859835817	5.83704312323564	0.0535271527109744	5.91501125084785	7.23957892820638E-7	5.7492726086619	1.00596032661919			5.91501125084785	0.906871954756636
5.75746239301097	0.0617128272427452	5.75746239301097	0.0141373729877878	5.75746239301097	0.0287302683664679	5.75746239301097	0.0218969370695609	5.75746239301097	0.0204999256586304	5.75746239301097	0.0215293973848634	5.75746239301097	0.0317720518099574	5.75746239301097	0.014050653573564	5.84523290758475	0.0535274506679812	5.92378324658261	7.24353636924125E-7	5.75746239301102	1.00595548701888			5.92378324658261	0.906871897916199
5.76565217736008	0.0584799449898138	5.76565217736008	0.0156203520353006	5.76565217736008	0.0298655175455558	5.76565217736008	0.0223364497262423	5.76565217736008	0.0205613484408454	5.76565217736008	0.0214681466065685	5.76565217736008	0.0316538060101234	5.76565217736008	0.0140368305370184	5.85342269193386	0.0535285436278785	5.93255524231737	7.25401097510381E-7	5.76565217736013	1.00595977109313			5.93255524231737	0.906871861069082
5.7738419617092	0.0473653992297664	5.7738419617092	0.0131325411957055	5.7738419617092	0.0274962142623923	5.7738419617092	0.0218985133978138	5.7738419617092	0.020432787759882	5.7738419617092	0.0213664555089172	5.7738419617092	0.0314014245846576	5.7738419617092	0.0139370188856175	5.86161247628298	0.0535286428560491	5.94132723805213	7.25729561174512E-7	5.77384196170924	1.00597278164911			5.94132723805213	0.90687182669945
5.78203174605831	0.0451247615812626	5.78203174605831	0.012696082600294	5.78203174605831	0.0270211483500762	5.78203174605831	0.0216959140113254	5.78203174605831	0.0203573187459386	5.78203174605831	0.0213317751214063	5.78203174605831	0.0313550095598909	5.78203174605831	0.0139165464776961	5.86980226063209	0.0535302325653756	5.9500992337869	7.25763731172478E-7	5.78203174605836	1.00597596181238			5.9500992337869	0.906871794082981
5.79022153040742	0.0485649812320757	5.79022153040742	0.0134384084234737	5.79022153040742	0.0274980304223527	5.79022153040742	0.021786721066523	5.79022153040742	0.0203939799539157	5.79022153040742	0.0213948897699476	5.79022153040742	0.0315075088997466	5.79022153040742	0.0139745531835536	5.87799204498121	0.0535303277733806	5.95887122952166	7.25484734715761E-7	5.79022153040747	1.00596937079197			5.95887122952166	0.906871758869127
5.79841131475654	0.0441656086874614	5.79841131475654	0.012641249236441	5.79841131475654	0.0270543275327573	5.79841131475654	0.0217090952802802	5.79841131475654	0.0204005924934718	5.79841131475654	0.0213972170518026	5.79841131475654	0.0314510479645244	5.79841131475654	0.0139395072070404	5.88618182933032	0.0535264578747273	5.96764322525642	7.25865671339198E-7	5.79841131475658	1.00596606939239			5.96764322525642	0.906871717548935
5.80660109910565	0.0462145640951821	5.80660109910565	0.0126627702352346	5.80660109910565	0.0271684364957985	5.80660109910565	0.0217423830460727	5.80660109910565	0.0204055076089132	5.80660109910565	0.0213926218756419	5.80660109910565	0.0314641233838154	5.80660109910565	0.0139543494811574	5.89437161367943	0.0535258607526861	5.97641522099118	7.26591706779455E-7	5.8066010991057	1.00596918784827			5.97641522099118	0.906871685758066
5.81479088345476	0.0530634730620924	5.81479088345476	0.01373574095863	5.81479088345476	0.0282055804780564	5.81479088345476	0.0220356573519777	5.81479088345476	0.0205200267922748	5.81479088345476	0.0215215382546074	5.81479088345476	0.0316239779016015	5.81479088345476	0.014031226823474	5.90256139802855	0.0535253646118331	5.98518721672594	7.26596977002656E-7	5.81479088345481	1.00597184631092			5.98518721672594	0.906871644982999
5.82298066780388	0.0541991586461979	5.82298066780388	0.014547866832834	5.82298066780388	0.0304374957362131	5.82298066780388	0.022153365548575	5.82298066780388	0.0204303569603219	5.82298066780388	0.0216012618734512	5.82298066780388	0.031806033316131	5.82298066780388	0.0140445764921009	5.91075118237766	0.0535268553900552	5.99395921246071	7.27134442254955E-7	5.82298066780393	1.00597246992968			5.99395921246071	0.906871607626762
5.83117045215299	0.0456923796344659	5.83117045215299	0.0127317534576237	5.83117045215299	0.0273797613169778	5.83117045215299	0.0217876110334445	5.83117045215299	0.0204080150569199	5.83117045215299	0.0214390049505607	5.83117045215299	0.0314896806196319	5.83117045215299	0.0139620076929196	5.91894096672677	0.0535325185575187	6.00273120819547	7.28096189744764E-7	5.83117045215304	1.00597152985922			6.00273120819547	0.906871568404001
5.8393602365021	0.0448981763032582	5.8393602365021	0.0124588678869179	5.8393602365021	0.0270179107795552	5.8393602365021	0.021664356962531	5.8393602365021	0.0203789467211075	5.8393602365021	0.0213863077772394	5.8393602365021	0.0314760538409508	5.8393602365021	0.0139510179793061	5.92713075107589	0.0535335108392247	6.01150320393023	7.28116309496095E-7	5.83936023650215	1.00596387234293			6.01150320393023	0.906871538005587
5.84755002085122	0.0534314253363695	5.84755002085122	0.0139798240004833	5.84755002085122	0.028009411912237	5.84755002085122	0.0218447273984636	5.84755002085122	0.0206704824482759	5.84755002085122	0.0216185683994679	5.84755002085122	0.031660355627275	5.84755002085122	0.0140415298302004	5.935320535425	0.0535351994789081	6.02027519966499	7.28386564664902E-7	5.84755002085127	1.00596748670929			6.02027519966499	0.906871490652739
5.85573980520033	0.0458027118342009	5.85573980520033	0.0133974922100767	5.85573980520033	0.0275314670594353	5.85573980520033	0.0218103530450991	5.85573980520033	0.0206241304658887	5.85573980520033	0.0215508392884771	5.85573980520033	0.0315254629015252	5.85573980520033	0.0139946924471876	5.94351031977411	0.0535338102845197	6.02904719539975	7.28317755453323E-7	5.85573980520038	1.00596800684433			6.02904719539975	0.906871456915172
5.86392958954944	0.0409171873832588	5.86392958954944	0.0119476818853404	5.86392958954944	0.0263189409512144	5.86392958954944	0.0214988304408149	5.86392958954944	0.0202988424687273	5.86392958954944	0.0212958503246477	5.86392958954944	0.0312887539563591	5.86392958954944	0.0138917298939948	5.95170010412323	0.0535345046942913	6.03781919113451	7.2831779131975E-7	5.8639295895495	1.00596637262739			6.03781919113451	0.906871420729725
5.87211937389856	0.040906369441594	5.87211937389856	0.011940946900388	5.87211937389856	0.0263138779827563	5.87211937389856	0.0214946441682903	5.87211937389856	0.020293035694214	5.87211937389856	0.0212860522305827	5.87211937389856	0.0312765902135013	5.87211937389856	0.0138814725106255	5.95988988847234	0.0535362903855874	6.04659118686927	7.28862301432148E-7	5.87211937389861	1.00597030372935			6.04659118686927	0.906871390642286
5.88030915824767	0.0439461590162799	5.88030915824767	0.0130378977586555	5.88030915824767	0.0278667801914328	5.88030915824767	0.0220981503056848	5.88030915824767	0.0205947490364908	5.88030915824767	0.021477975063488	5.88030915824767	0.031432536077031	5.88030915824767	0.0139388085408244	5.96807967282145	0.0535330158559577	6.05536318260404	7.2907501471649E-7	5.88030915824772	1.00596574533125			6.05536318260404	0.906871349351168
5.88849894259678	0.0497605066048076	5.88849894259678	0.0144186140875978	5.88849894259678	0.0292125755837429	5.88849894259678	0.0225023818072752	5.88849894259678	0.0209016407445704	5.88849894259678	0.0217147639060352	5.88849894259678	0.0316305897597855	5.88849894259678	0.0140025746765576	5.97626945717057	0.0535319211828837	6.0641351783388	7.2936664806027E-7	5.88849894259684	1.00596973790423			6.0641351783388	0.906871326084815
5.8966887269459	0.0479366304787801	5.8966887269459	0.0134919059284818	5.8966887269459	0.0277618390672608	5.8966887269459	0.0219199320207674	5.8966887269459	0.020520807613048	5.8966887269459	0.0214559758222216	5.8966887269459	0.0314321266814038	5.8966887269459	0.0139472784115453	5.98445924151968	0.0535309289011778	6.07290717407356	7.29615756387071E-7	5.89668872694595	1.00597547381994			6.07290717407356	0.906871305186153
5.90487851129501	0.0434123543873615	5.90487851129501	0.0124914070451946	5.90487851129501	0.0270705101253661	5.90487851129501	0.0218179814208064	5.90487851129501	0.0204349956861857	5.90487851129501	0.0213742890338561	5.90487851129501	0.0313768302867388	5.90487851129501	0.0139366992498732	5.99264902586879	0.0535273517573048	6.08167916980832	7.2919848793787E-7	5.90487851129506	1.00598289924897			6.08167916980832	0.906871296457999
5.91306829564412	0.0436732356508993	5.91306829564412	0.0123785263166803	5.91306829564412	0.0269600527303641	5.91306829564412	0.021760096590101	5.91306829564412	0.0203858700061896	5.91306829564412	0.0213454768228603	5.91306829564412	0.0313593871251462	5.91306829564412	0.0139280925829914	6.00083881021791	0.0535228838783278	6.09045116554308	7.28736052811309E-7	5.91306829564418	1.00599626680364			6.09045116554308	0.906871297166973
5.92125807999324	0.0415030314371478	5.92125807999324	0.0121784183156797	5.92125807999324	0.0265497298908249	5.92125807999324	0.0216155065903755	5.92125807999324	0.0203367271562168	5.92125807999324	0.0213129309455495	5.92125807999324	0.0312962523629516	5.92125807999324	0.0139000937276025	6.00902859456702	0.0535279445150282	6.09922316127785	7.29210544857206E-7	5.92125807999329	1.0059962379105			6.09922316127785	0.906871270801925
5.92944786434235	0.0412360034288461	5.92944786434235	0.0120964905936329	5.92944786434235	0.0265192227716416	5.92944786434235	0.0216250346192492	5.92944786434235	0.0203696888167642	5.92944786434235	0.0213463955324226	5.92944786434235	0.0313067709436454	5.92944786434235	0.0138974555326297	6.01721837891613	0.0535281455234577	6.10799515701261	7.29651033542531E-7	5.92944786434241	1.00599264899005			6.10799515701261	0.906871259476336
5.93763764869146	0.040821543337506	5.93763764869146	0.0120240458277811	5.93763764869146	0.0265594227429356	5.93763764869146	0.0216616087974459	5.93763764869146	0.0203915884917953	5.93763764869146	0.0213528732280437	5.93763764869146	0.031316611791291	5.93763764869146	0.0138939212094641	6.02540816326525	0.053525170534111	6.11676715274737	7.29975916414883E-7	5.93763764869152	1.00598638195453			6.11676715274737	0.906871240098746
5.94582743304058	0.040736567680933	5.94582743304058	0.0119144672948792	5.94582743304058	0.026272564777919	5.94582743304058	0.0214898756623811	5.94582743304058	0.0202877204556881	5.94582743304058	0.0212843931018502	5.94582743304058	0.0312558195564618	5.94582743304058	0.0138800662581642	6.03359794761436	0.0535301319426409	6.12553914848213	7.31373539315777E-7	5.94582743304063	1.00598184526194			6.12553914848213	0.906871195085197
5.95401721738969	0.0413596251817897	5.95401721738969	0.0119996132919873	5.95401721738969	0.0263448392842153	5.95401721738969	0.0215104260435823	5.95401721738969	0.0202986758190699	5.95401721738969	0.0212927012118013	5.95401721738969	0.0312731521652874	5.95401721738969	0.0138857272302481	6.04178773196347	0.053534603703716	6.13431114421689	7.32252527651645E-7	5.95401721738975	1.00598386271215			6.13431114421689	0.906871160581771
5.9622070017388	0.0417845661497733	5.9622070017388	0.0121217548423731	5.9622070017388	0.0266741285846169	5.9622070017388	0.0216672852765086	5.9622070017388	0.0203822320426815	5.9622070017388	0.0213491105350537	5.9622070017388	0.0313397155818171	5.9622070017388	0.0138967009631279	6.04997751631259	0.0535340083346924	6.14308313995165	7.32934974697647E-7	5.96220700173886	1.00598491019777			6.14308313995165	0.906871102370585
5.97039678608792	0.0411816230361782	5.97039678608792	0.0120633292081653	5.97039678608792	0.0264846000606202	5.97039678608792	0.0215565244581088	5.97039678608792	0.0203278678585911	5.97039678608792	0.0213080448955215	5.97039678608792	0.0312866301904547	5.97039678608792	0.0138837567061629	6.0581673006617	0.0535314248074451	6.15185513568642	7.3291893712594E-7	5.97039678608797	1.00598252413722			6.15185513568642	0.906871055157993
5.97858657043703	0.0412016377210918	5.97858657043703	0.0120639938761859	5.97858657043703	0.0263892119679288	5.97858657043703	0.0215111983336607	5.97858657043703	0.0203040443143957	5.97858657043703	0.0212950650687431	5.97858657043703	0.031260201999156	5.97858657043703	0.0138846778843701	6.06635708501081	0.053532021817197	6.16062713142118	7.32278331961318E-7	5.97858657043709	1.00598387760852			6.16062713142118	0.906871001062072
5.98677635478615	0.0413242769051709	5.98677635478615	0.0120342848503353	5.98677635478615	0.026386166947618	5.98677635478615	0.0215200370779605	5.98677635478615	0.0203066771529153	5.98677635478615	0.0213014316558917	5.98677635478615	0.0312728586176269	5.98677635478615	0.0138918355951361	6.07454686935993	0.0535331133270736	6.16939912715594	7.33147730390393E-7	5.9867763547862	1.0059850262331			6.16939912715594	0.906870942664606
5.99496613913526	0.042036700881086	5.99496613913526	0.012114000444418	5.99496613913526	0.0265874340852913	5.99496613913526	0.0216183124899268	5.99496613913526	0.0203458106182985	5.99496613913526	0.0213378635475907	5.99496613913526	0.0313390918020869	5.99496613913526	0.0139053460417921	6.08273665370904	0.0535289408017333	6.1781711228907	7.34086793339122E-7	5.99496613913532	1.00598234465864			6.1781711228907	0.90687087473418
6.00315592348437	0.0430415390227383	6.00315592348437	0.012189010345504	6.00315592348437	0.026613540110296	6.00315592348437	0.0216179863393902	6.00315592348437	0.0203543313452658	6.00315592348437	0.021334405152533	6.00315592348437	0.0313365692159039	6.00315592348437	0.0139141954148912	6.09092643805815	0.0535285438890509	6.18694311862546	7.34530628167484E-7	6.00315592348443	1.00598592056129			6.18694311862546	0.906870812189041
6.01134570783349	0.0418629667484359	6.01134570783349	0.0120381152184188	6.01134570783349	0.0263749706987289	6.01134570783349	0.0215070850276797	6.01134570783349	0.0203095665319807	6.01134570783349	0.0212983233991766	6.01134570783349	0.0312761765835986	6.01134570783349	0.013913825538319	6.09911622240727	0.0535344050013671	6.19571511436022	7.35261742408972E-7	6.01134570783354	1.00599282352227			6.19571511436022	0.90687076245458
6.0195354921826	0.0419225502516735	6.0195354921826	0.0120702899355276	6.0195354921826	0.0264439990131109	6.0195354921826	0.0215367492196998	6.0195354921826	0.020319179255852	6.0195354921826	0.0213078676344979	6.0195354921826	0.0312869347188349	6.0195354921826	0.0139154766692602	6.10730600675638	0.0535403676734864	6.20448711009499	7.35179569792636E-7	6.01953549218266	1.00599256083604			6.20448711009499	0.906870727345897
6.02772527653171	0.041532784864949	6.02772527653171	0.0119837976088354	6.02772527653171	0.0265681339758906	6.02772527653171	0.0216197807445696	6.02772527653171	0.0203647342238404	6.02772527653171	0.0213338601130112	6.02772527653171	0.031313861690883	6.02772527653171	0.013908443411096	6.1154957911055	0.0535420545523866	6.21325910582975	7.3482502458794E-7	6.02772527653177	1.00598891992462			6.21325910582975	0.906870708042519
6.03591506088083	0.0406668043419449	6.03591506088083	0.0119308821614714	6.03591506088083	0.0263833819320078	6.03591506088083	0.0215296458513689	6.03591506088083	0.020308531250858	6.03591506088083	0.0212942669626485	6.03591506088083	0.0312656924510583	6.03591506088083	0.0138905078344414	6.12368557545461	0.0535393710113349	6.22203110156451	7.34397512950168E-7	6.03591506088089	1.00599197025468			6.22203110156451	0.906870683423544
6.04410484522994	0.0406394740201544	6.04410484522994	0.0119264248031961	6.04410484522994	0.0263315923677516	6.04410484522994	0.0215012673003413	6.04410484522994	0.0202968722039354	6.04410484522994	0.0212960356358255	6.04410484522994	0.0312790792311915	6.04410484522994	0.0138897983523808	6.13187535980372	0.0535324145942661	6.23080309729927	7.34110557840257E-7	6.04410484523	1.00599145704295			6.23080309729927	0.906870653233439
6.05229462957905	0.0409006243718738	6.05229462957905	0.0119750632667135	6.05229462957905	0.0263518844255783	6.05229462957905	0.0215024336441362	6.05229462957905	0.0202964442767658	6.05229462957905	0.0213017627912358	6.05229462957905	0.0312951978632159	6.05229462957905	0.0138935430110453	6.14006514415284	0.0535289416082953	6.23957509303403	7.34583672659999E-7	6.05229462957911	1.00599163764558			6.23957509303403	0.906870642716859
6.06048441392817	0.0465708095649027	6.06048441392817	0.0129978254856771	6.06048441392817	0.0270198668116911	6.06048441392817	0.0216095435529471	6.06048441392817	0.0203824073247457	6.06048441392817	0.021375358811461	6.06048441392817	0.0313850788675874	6.06048441392817	0.0139207939282148	6.14825492850195	0.0535305296980502	6.24834708876879	7.34867760212548E-7	6.06048441392823	1.00599412800754			6.24834708876879	0.906870632563757
6.06867419827728	0.0454354763785205	6.06867419827728	0.0130751990421928	6.06867419827728	0.0276238934095017	6.06867419827728	0.0219419463466651	6.06867419827728	0.0205923241227772	6.06867419827728	0.0215119711866345	6.06867419827728	0.031511966892786	6.06867419827728	0.01393942506004	6.15644471285106	0.0535290412754912	6.25711908450356	7.35198461762428E-7	6.06867419827734	1.00598569754899			6.25711908450356	0.906870623418791
6.07686398262639	0.0421884730594791	6.07686398262639	0.0122449617487587	6.07686398262639	0.0267786681512355	6.07686398262639	0.0217104349626649	6.07686398262639	0.0204017788953696	6.07686398262639	0.0213576404568674	6.07686398262639	0.0313590198862848	6.07686398262639	0.013905176317951	6.16463449720018	0.0535336107583819	6.26589108023832	7.35624863236166E-7	6.07686398262645	1.00597861106887			6.26589108023832	0.906870621277916
6.08505376697551	0.0441301052584652	6.08505376697551	0.0122392493750153	6.08505376697551	0.0268199790210058	6.08505376697551	0.0216590636047914	6.08505376697551	0.0203650893063332	6.08505376697551	0.0213414261907627	6.08505376697551	0.0313684129313849	6.08505376697551	0.0139142282592281	6.17282428154929	0.0535353977318847	6.27466307597308	7.35241469729171E-7	6.08505376697557	1.00597948326718			6.27466307597308	0.906870620669441
6.09324355132462	0.0427847916463769	6.09324355132462	0.0120188246281536	6.09324355132462	0.0265356816158879	6.09324355132462	0.0215629801485524	6.09324355132462	0.0203206065331572	6.09324355132462	0.0213092511131523	6.09324355132462	0.0313114414579256	6.09324355132462	0.0138949766678685	6.1810140658984	0.0535342069938375	6.28343507170784	7.34599334402249E-7	6.09324355132468	1.00598416444988			6.28343507170784	0.90687062658522
6.10143333567373	0.0411375459644116	6.10143333567373	0.0120102362242836	6.10143333567373	0.0264847646087528	6.10143333567373	0.0215985372522018	6.10143333567373	0.0203506689782076	6.10143333567373	0.0213314498987431	6.10143333567373	0.031320814360658	6.10143333567373	0.0138900608459712	6.18920385024752	0.0535324175343063	6.2922070674426	7.3472652860489E-7	6.1014333356738	1.00598848868448			6.2922070674426	0.906870611753486
6.10962312002285	0.0414631471953031	6.10962312002285	0.0120761113706552	6.10962312002285	0.026608929462754	6.10962312002285	0.021658963598534	6.10962312002285	0.0203870280032179	6.10962312002285	0.0213719842975019	6.10962312002285	0.0314023879723347	6.10962312002285	0.0139149959473762	6.19739363459663	0.0535308298835767	6.30097906317736	7.35483740115371E-7	6.10962312002291	1.00598291171477			6.30097906317736	0.906870588145252
6.11781290437196	0.0412228002408187	6.11781290437196	0.0120488728439515	6.11781290437196	0.0265235796543318	6.11781290437196	0.0215930414599557	6.11781290437196	0.0203380882026115	6.11781290437196	0.0213306403136805	6.11781290437196	0.0313446793183847	6.11781290437196	0.0139053862918856	6.20558341894574	0.0535331137391189	6.30975105891213	7.36083617335838E-7	6.11781290437202	1.0059888241279			6.30975105891213	0.90687056783301
6.12600268872107	0.0413099765804995	6.12600268872107	0.0120738929195493	6.12600268872107	0.0264849753619623	6.12600268872107	0.0215736815308114	6.12600268872107	0.0203212490606493	6.12600268872107	0.0213075909277471	6.12600268872107	0.0312763615428576	6.12600268872107	0.0138869018822395	6.21377320329486	0.0535326165886023	6.31852305464689	7.36802136770447E-7	6.12600268872114	1.00600010243163			6.31852305464689	0.906870530969726
6.13419247307019	0.0406590178095742	6.13419247307019	0.0119004809049557	6.13419247307019	0.0262608592830838	6.13419247307019	0.0214797388619184	6.13419247307019	0.020285553012396	6.13419247307019	0.0212789846191055	6.13419247307019	0.031247436346747	6.13419247307019	0.0138677940305975	6.22196298764397	0.0535321204477493	6.32729505038165	7.37233058784295E-7	6.13419247307025	1.00600272475263			6.32729505038165	0.90687050994607
6.1423822574193	0.0406553336409932	6.1423822574193	0.0118904816928929	6.1423822574193	0.0262340405233126	6.1423822574193	0.0214702387579127	6.1423822574193	0.0202829515504927	6.1423822574193	0.0212774901623618	6.1423822574193	0.0312527739235292	6.1423822574193	0.013868228001137	6.23015277199308	0.0535350012969157	6.33606704611641	7.37212631090313E-7	6.14238225741937	1.00600512653985			6.33606704611641	0.906870486923661
6.15057204176841	0.04158294949627	6.15057204176841	0.0120171955000831	6.15057204176841	0.0263342095156286	6.15057204176841	0.021516612009163	6.15057204176841	0.0203130046818546	6.15057204176841	0.0213190827341937	6.15057204176841	0.031337280675947	6.15057204176841	0.013894875759754	6.2383425563422	0.0535346043842333	6.34483904185117	7.37449494588875E-7	6.15057204176848	1.00600287986504			6.34483904185117	0.906870449873115
6.15876182611753	0.0463747349185866	6.15876182611753	0.0126161921832419	6.15876182611753	0.0270937238270346	6.15876182611753	0.021652227325975	6.15876182611753	0.0203551922058755	6.15876182611753	0.0213723943441545	6.15876182611753	0.0314217786001787	6.15876182611753	0.01393045220694	6.24653234069131	0.0535294383490496	6.35361103758593	7.36823495660746E-7	6.15876182611759	1.0059970197712			6.35361103758593	0.906870425955416
6.16695161046664	0.0522896893910808	6.16695161046664	0.0131872186067904	6.16695161046664	0.0276928888157088	6.16695161046664	0.0218332934688382	6.16695161046664	0.0204237054655351	6.16695161046664	0.0214340773781124	6.16695161046664	0.0315336945841921	6.16695161046664	0.0139678770423202	6.25472212504042	0.0535295380663316	6.3623830333207	7.36524464652351E-7	6.16695161046671	1.00599867126843			6.3623830333207	0.906870398643394
6.17514139481575	0.0468483584402168	6.17514139481575	0.0123471758272992	6.17514139481575	0.0268156919900461	6.17514139481575	0.0216563404079719	6.17514139481575	0.0203759979039218	6.17514139481575	0.021369609256375	6.17514139481575	0.0314336132182847	6.17514139481575	0.0139370426289668	6.26291190938954	0.0535310264888905	6.37115502905546	7.37744424187014E-7	6.17514139481582	1.00600328019782			6.37115502905546	0.906870363548075
6.18333117916487	0.0454436455846623	6.18333117916487	0.0121794354380064	6.18333117916487	0.0265946288379498	6.18333117916487	0.0216203713230858	6.18333117916487	0.0204085498739805	6.18333117916487	0.0214059456131842	6.18333117916487	0.0314395858140906	6.18333117916487	0.0139223601398899	6.27110169373865	0.0535276499220221	6.37992702479022	7.38589931825105E-7	6.18333117916493	1.00599970990646			6.37992702479022	0.906870328788244
6.19152096351398	0.0413697411593294	6.19152096351398	0.0120454818355763	6.19152096351398	0.0263724836528927	6.19152096351398	0.0215594370153701	6.19152096351398	0.0203457864114446	6.19152096351398	0.0213404404939306	6.19152096351398	0.0313228533714051	6.19152096351398	0.013892292899267	6.27929147808776	0.0535302404325365	6.38869902052498	7.38466185683033E-7	6.19152096351405	1.00600044848145			6.38869902052498	0.906870314020778
6.1997107478631	0.0417334420554695	6.1997107478631	0.0119598781638293	6.1997107478631	0.0263584382930532	6.1997107478631	0.0215359909859029	6.1997107478631	0.0203105248834335	6.1997107478631	0.0213122135374189	6.1997107478631	0.0313173845302436	6.1997107478631	0.0138899966037442	6.28748126243688	0.0535381786861842	6.39747101625974	7.38236444541365E-7	6.19971074786316	1.00600140926674			6.39747101625974	0.906870296347257
6.20790053221221	0.0447900007747223	6.20790053221221	0.0125487855458134	6.20790053221221	0.0270219464216429	6.20790053221221	0.021668019347167	6.20790053221221	0.0204184214759257	6.20790053221221	0.0213675698666537	6.20790053221221	0.0313700619797903	6.20790053221221	0.0139207595662691	6.29567104678599	0.0535414585646624	6.4062430119945	7.37980629945363E-7	6.20790053221228	1.00599753755977			6.4062430119945	0.90687028997531
6.21609031656132	0.0470427037095417	6.21609031656132	0.0128726079666064	6.21609031656132	0.0274234650584786	6.21609031656132	0.0217763210317681	6.21609031656132	0.020468585375295	6.21609031656132	0.0214221845018522	6.21609031656132	0.0314594025326752	6.21609031656132	0.0139537807783506	6.3038608311351	0.0535400693702741	6.41501500772927	7.37973936387356E-7	6.21609031656139	1.00599328983032			6.41501500772927	0.906870279361276
6.22428010091043	0.0539391706254927	6.22428010091043	0.0132199142727573	6.22428010091043	0.0279202509047316	6.22428010091043	0.0218753431274884	6.22428010091043	0.0204756885347385	6.22428010091043	0.02144618001661	6.22428010091043	0.0315351227691204	6.22428010091043	0.0139655010707901	6.31205061548422	0.053539273587283	6.42378700346403	7.37935303939817E-7	6.2242801009105	1.00599466830009			6.42378700346403	0.906870255542253
6.23246988525955	0.0518778558714565	6.23246988525955	0.0136729229669354	6.23246988525955	0.0278468896643551	6.23246988525955	0.0218857273711299	6.23246988525955	0.0205236809725108	6.23246988525955	0.0214912586732899	6.23246988525955	0.0315564991039893	6.23246988525955	0.0139734299526214	6.32024039983333	0.0535395708501335	6.43255899919879	7.38263955224941E-7	6.23246988525962	1.0059945438709			6.43255899919879	0.906870228511648
6.24065966960866	0.0631156237371657	6.24065966960866	0.0156514098461683	6.24065966960866	0.0325097660594499	6.24065966960866	0.0223599452445135	6.24065966960866	0.0206545067314296	6.24065966960866	0.0216873133558971	6.24065966960866	0.0320091410782818	6.24065966960866	0.0140958896842394	6.32843018418244	0.0535386777965981	6.44133099493355	7.38952535831645E-7	6.24065966960873	1.00598445189258			6.44133099493355	0.906870218458732
6.24884945395778	0.0435670793653628	6.24884945395778	0.0126114146803846	6.24884945395778	0.0271366180439856	6.24884945395778	0.0215929114007815	6.24884945395778	0.0203352185959535	6.24884945395778	0.0213200232029916	6.24884945395778	0.031305232983836	6.24884945395778	0.013903476733824	6.33661996853156	0.0535323183686814	6.45010299066831	7.39459649064372E-7	6.24884945395784	1.00599004013142			6.45010299066831	0.906870202433073
6.25703923830689	0.041545182622649	6.25703923830689	0.0119637535591422	6.25703923830689	0.0264091586888712	6.25703923830689	0.0215379465077341	6.25703923830689	0.0203248198081232	6.25703923830689	0.0213221526222548	6.25703923830689	0.0313164778737634	6.25703923830689	0.0139006103637453	6.34480975288067	0.053530929174293	6.45887498640307	7.39324327653004E-7	6.25703923830696	1.00601039021332			6.45887498640307	0.906870198310477
6.265229022656	0.0438567377594921	6.265229022656	0.0123292269764484	6.265229022656	0.0268054787592976	6.265229022656	0.0216376371468679	6.265229022656	0.020407768489079	6.265229022656	0.0213806842103885	6.265229022656	0.0313631849988309	6.265229022656	0.0139049492099487	6.35299953722978	0.0535305306162364	6.46764698213784	7.39220860928101E-7	6.26522902265607	1.00601637430563			6.46764698213784	0.906870179408163
6.27341880700512	0.0443037511342931	6.27341880700512	0.0126062855006212	6.27341880700512	0.027031009088101	6.27341880700512	0.0216280677419285	6.27341880700512	0.0203883927251985	6.27341880700512	0.0213661963461675	6.27341880700512	0.0313501968395276	6.27341880700512	0.0139054399072381	6.3611893215789	0.0535281505729001	6.4764189778726	7.39450473608692E-7	6.27341880700519	1.00601308661372			6.4764189778726	0.906870158482838
6.28160859135423	0.0441754128013683	6.28160859135423	0.0124225062217315	6.28160859135423	0.0269801288822535	6.28160859135423	0.0216642947640331	6.28160859135423	0.0204061036338383	6.28160859135423	0.0213754429907662	6.28160859135423	0.0313975057103169	6.28160859135423	0.013923712476228	6.36937910592801	0.0535342034913065	6.48519097360736	7.39192777588483E-7	6.2816085913543	1.00601717539182			6.48519097360736	0.906870143788724
6.28979837570334	0.0421953740398865	6.28979837570334	0.0120506860316673	6.28979837570334	0.0264007302546251	6.28979837570334	0.0215278115372012	6.28979837570334	0.0203256148658125	6.28979837570334	0.0213109583113125	6.28979837570334	0.0313114692629831	6.28979837570334	0.0138902115660669	6.37756889027713	0.053536689172481	6.49396296934212	7.39295291131199E-7	6.28979837570341	1.00601723355709			6.49396296934212	0.90687012105125
6.29798816005246	0.0422730250033764	6.29798816005246	0.0120092672479091	6.29798816005246	0.0263584018851551	6.29798816005246	0.0215519025208511	6.29798816005246	0.0203274929109813	6.29798816005246	0.0213056889073635	6.29798816005246	0.031301299328375	6.29798816005246	0.0138898975610501	6.38575867462624	0.0535321170717956	6.50273496507688	7.40017443252806E-7	6.29798816005253	1.00601058242089			6.50273496507688	0.906870097019922
6.30617794440157	0.0429882735926101	6.30617794440157	0.0122025710933053	6.30617794440157	0.0267148389839598	6.30617794440157	0.0216816726760662	6.30617794440157	0.0204151171163821	6.30617794440157	0.0213951254130557	6.30617794440157	0.0314261681180197	6.30617794440157	0.0139407667425582	6.39394845897535	0.0535291402266777	6.51150696081165	7.40637657809727E-7	6.30617794440164	1.00601192608709			6.51150696081165	0.906870073107867
6.31436772875068	0.0534158603913003	6.31436772875068	0.013292225500675	6.31436772875068	0.02845363738445	6.31436772875068	0.0217722704943255	6.31436772875068	0.0204734059044363	6.31436772875068	0.0214848931092923	6.31436772875068	0.0316076941453745	6.31436772875068	0.0139945616611135	6.40213824332447	0.0535304304089599	6.52027895654641	7.4107957737149E-7	6.31436772875075	1.00600902580472			6.52027895654641	0.906870050197191
6.3225575130998	0.0540048943730834	6.3225575130998	0.0133200345653184	6.3225575130998	0.0282937937798706	6.3225575130998	0.0217068304744643	6.3225575130998	0.0203996679216474	6.3225575130998	0.0214239589741665	6.3225575130998	0.0315156058736556	6.3225575130998	0.0139597819142447	6.41032802767358	0.0535290412145715	6.52905095228117	7.40901729224966E-7	6.32255751309987	1.00600887409884			6.52905095228117	0.906870027132078
6.33074729744891	0.04222510291593	6.33074729744891	0.0121580031140686	6.33074729744891	0.0265473207514294	6.33074729744891	0.0216197482383198	6.33074729744891	0.0203666654417667	6.33074729744891	0.0213597150819841	6.33074729744891	0.0313603423859008	6.33074729744891	0.0138976995457654	6.41851781202269	0.0535286432405522	6.53782294801593	7.4023985486648E-7	6.33074729744898	1.0060127654214			6.53782294801593	0.90687001967724
6.33893708179802	0.0420038868581209	6.33893708179802	0.0122549909230899	6.33893708179802	0.0265304814533335	6.33893708179802	0.0216053873081428	6.33893708179802	0.0203611081706202	6.33893708179802	0.0213625781331109	6.33893708179802	0.0313728817646273	6.33893708179802	0.0138992134715478	6.42670759637181	0.0535310296544428	6.54659494375069	7.40023443251755E-7	6.3389370817981	1.00601316023137			6.54659494375069	0.906870010666109
6.34712686614714	0.042290971343236	6.34712686614714	0.0123009909137572	6.34712686614714	0.0265497273727635	6.34712686614714	0.0215746803840931	6.34712686614714	0.0203339174936398	6.34712686614714	0.0213379156938535	6.34712686614714	0.031388558260888	6.34712686614714	0.0139122986538696	6.43489738072092	0.0535335103587077	6.55536693948545	7.4036080899825E-7	6.34712686614721	1.0060177763713			6.55536693948545	0.906869987111223
6.35531665049625	0.0486377875321975	6.35531665049625	0.0134887178584431	6.35531665049625	0.0277901888601875	6.35531665049625	0.0219748002596308	6.35531665049625	0.020506648087066	6.35531665049625	0.021437882394826	6.35531665049625	0.0315036625331858	6.35531665049625	0.0139554905461018	6.44308716507003	0.0535331135121876	6.56413893522022	7.40612879911675E-7	6.35531665049632	1.0060171641886			6.56413893522022	0.906869972049866
6.36350643484536	0.0475662224723511	6.36350643484536	0.0137632301595174	6.36350643484536	0.0287534313619275	6.36350643484536	0.0223114481157617	6.36350643484536	0.0206163514785359	6.36350643484536	0.0214875230326738	6.36350643484536	0.0315602655391932	6.36350643484536	0.0139764590397414	6.45127694941915	0.0535326173713346	6.57291093095498	7.41445368931725E-7	6.36350643484544	1.00601961311841			6.57291093095498	0.90686994401564
6.37169621919448	0.0436850867015674	6.37169621919448	0.0126665207284655	6.37169621919448	0.0278745821710111	6.37169621919448	0.0226235008585571	6.37169621919448	0.0207324723315994	6.37169621919448	0.021493009966782	6.37169621919448	0.031538358974146	6.37169621919448	0.0139733953210907	6.45946673376826	0.0535366904045366	6.58168292668974	7.42468353457309E-7	6.37169621919455	1.00602578479783			6.58168292668974	0.906869918744633
6.37988600354359	0.0424128556963965	6.37988600354359	0.0121818861416761	6.37988600354359	0.0268006056729348	6.37988600354359	0.0217733193573934	6.37988600354359	0.0203822773208939	6.37988600354359	0.0213522944670999	6.37988600354359	0.0313434159249156	6.37988600354359	0.0139014480791204	6.46765651811737	0.0535354934525342	6.5904549224245	7.42670437738428E-7	6.37988600354366	1.00602851074238			6.5904549224245	0.906869896711595
6.3880757878927	0.0417972330689134	6.3880757878927	0.0121192168361973	6.3880757878927	0.0265926816011479	6.3880757878927	0.0216183008320558	6.3880757878927	0.0203367728338783	6.3880757878927	0.0213328941061592	6.3880757878927	0.031327996517148	6.3880757878927	0.0138920855066881	6.47584630246649	0.0535295397622984	6.59922691815926	7.42822329605837E-7	6.38807578789278	1.00602741269658			6.59922691815926	0.906869862488017
6.39626557224182	0.0429561155598996	6.39626557224182	0.0120756101832456	6.39626557224182	0.0265674223477125	6.39626557224182	0.021589569895849	6.39626557224182	0.0203532020053238	6.39626557224182	0.0213549960166574	6.39626557224182	0.0313798660297103	6.39626557224182	0.0139200853174214	6.4840360868156	0.0535301348874189	6.60799891389402	7.42498373025066E-7	6.39626557224189	1.00602237586911			6.60799891389402	0.906869832908754
6.40445535659093	0.0517445028971959	6.40445535659093	0.0130750634916038	6.40445535659093	0.0270518793666213	6.40445535659093	0.0216487592550661	6.40445535659093	0.0203936526566647	6.40445535659093	0.0213795661497079	6.40445535659093	0.0314266396756221	6.40445535659093	0.0139472906549653	6.49222587116471	0.0535351955241193	6.61677090962879	7.42446606412779E-7	6.40445535659101	1.00601594651425			6.61677090962879	0.90686979238929
6.41264514094004	0.0475264061078394	6.41264514094004	0.0128632484263026	6.41264514094004	0.0268413649021244	6.41264514094004	0.0216079532764522	6.41264514094004	0.0203798400482659	6.41264514094004	0.021357762879182	6.41264514094004	0.0313740562414327	6.41264514094004	0.0139205886291498	6.50041565551383	0.0535367895698382	6.62554290536355	7.42927240041873E-7	6.41264514094012	1.00601808136583			6.62554290536355	0.906869758889414
6.42083492528916	0.0416341170955906	6.42083492528916	0.0120250607897809	6.42083492528916	0.0263635772031768	6.42083492528916	0.0215542502139529	6.42083492528916	0.0203397929029878	6.42083492528916	0.0213346095063022	6.42083492528916	0.0313348855903331	6.42083492528916	0.0139089535395885	6.50860543986294	0.0535357969059121	6.63431490109831	7.43810642899004E-7	6.42083492528923	1.0060196059661			6.63431490109831	0.906869701919437
6.42902470963827	0.0426764713920486	6.42902470963827	0.0123189904539333	6.42902470963827	0.0266475572090426	6.42902470963827	0.0216173835391136	6.42902470963827	0.0203282481870306	6.42902470963827	0.0213315269912419	6.42902470963827	0.0313561438795659	6.42902470963827	0.0139145001550636	6.51679522421205	0.0535367891876181	6.64308689683307	7.44527266961991E-7	6.42902470963835	1.00601684638883			6.64308689683307	0.906869671591314
6.43721449398738	0.0437351080217938	6.43721449398738	0.0123650289579877	6.43721449398738	0.0267584752592991	6.43721449398738	0.0215930658122945	6.43721449398738	0.0203361324037713	6.43721449398738	0.0213476639680167	6.43721449398738	0.0313972781747002	6.43721449398738	0.0139207304133085	6.52498500856117	0.053533510033473	6.65185889256783	7.4459907983368E-7	6.43721449398746	1.00602929890725			6.65185889256783	0.906869642827951
6.4454042783365	0.0466928216695009	6.4454042783365	0.0128023454340665	6.4454042783365	0.0272728479805709	6.4454042783365	0.0216744142819738	6.4454042783365	0.0204378916984112	6.4454042783365	0.0214238997263433	6.4454042783365	0.0314887796594625	6.4454042783365	0.0139609050078812	6.53317479291028	0.0535280474843622	6.66063088830259	7.44667728066111E-7	6.44540427833657	1.00602397895154			6.66063088830259	0.906869618359043
6.45359406268561	0.0540737707360145	6.45359406268561	0.0132154123058556	6.45359406268561	0.0280352938428794	6.45359406268561	0.0219280146355618	6.45359406268561	0.0205256502368739	6.45359406268561	0.0214583560286327	6.45359406268561	0.0315707694479224	6.45359406268561	0.0140058012371679	6.54136457725939	0.0535287420815564	6.66940288403736	7.44724559625319E-7	6.45359406268569	1.00600459696375			6.66940288403736	0.906869591380738
6.46178384703473	0.0572363472111641	6.46178384703473	0.0127962454497385	6.46178384703473	0.0275175064764854	6.46178384703473	0.0219699300755052	6.46178384703473	0.0205389758056294	6.46178384703473	0.021470829615621	6.46178384703473	0.0316035348706177	6.46178384703473	0.014013499621993	6.54955436160851	0.0535338115331347	6.67817487977212	7.44840721881597E-7	6.4617838470348	1.00600543547448			6.67817487977212	0.90686955247963
6.46997363138384	0.0487327028317902	6.46997363138384	0.0128260722016574	6.46997363138384	0.0267832280288944	6.46997363138384	0.0215767367123792	6.46997363138384	0.0203695986415753	6.46997363138384	0.021378163027328	6.46997363138384	0.0314467864013037	6.46997363138384	0.0139535355469163	6.55774414595762	0.053538177572641	6.68694687550688	7.44672300088032E-7	6.46997363138392	1.00601370697993			6.68694687550688	0.906869529201845
6.47816341573295	0.0470890072731108	6.47816341573295	0.0127627080489246	6.47816341573295	0.0267573674852747	6.47816341573295	0.0215520817872108	6.47816341573295	0.0203178698222008	6.47816341573295	0.0213246721652426	6.47816341573295	0.0313096200323045	6.47816341573295	0.0139100263283215	6.56593393030673	0.0535380812618086	6.69571887124164	7.45055357089804E-7	6.47816341573303	1.00601147064624			6.69571887124164	0.906869492858173
6.48635320008206	0.0407599531893666	6.48635320008206	0.0119573401882749	6.48635320008206	0.0263725630684033	6.48635320008206	0.0215337924565652	6.48635320008206	0.0203104784025765	6.48635320008206	0.0212996790650941	6.48635320008206	0.0312752981368804	6.48635320008206	0.0138866681966419	6.57412371465585	0.0535369853959588	6.7044908669764	7.46057807620351E-7	6.48635320008214	1.00601139833181			6.7044908669764	0.906869465247153
6.49454298443118	0.0407210069723317	6.49454298443118	0.0119393914448976	6.49454298443118	0.0263590897733919	6.49454298443118	0.0215316858344952	6.49454298443118	0.0203161727581017	6.49454298443118	0.0213074082848165	6.49454298443118	0.0312931552445351	6.49454298443118	0.0138894392672572	6.58231349900496	0.0535334131818173	6.71326286271116	7.47218547933439E-7	6.49454298443126	1.00601981429731			6.71326286271116	0.906869415928587
6.50273276878029	0.0447706321808096	6.50273276878029	0.0121573488435686	6.50273276878029	0.0266404915240137	6.50273276878029	0.0216093413937904	6.50273276878029	0.0203520498135496	6.50273276878029	0.0213584705599562	6.50273276878029	0.0313679548312425	6.50273276878029	0.0139174522813285	6.59050328335407	0.0535285432366245	6.72203485844593	7.47344109690233E-7	6.50273276878037	1.0060142611944			6.72203485844593	0.906869390060741
6.51092255312941	0.048303980353499	6.51092255312941	0.0125164386732342	6.51092255312941	0.0271558992555271	6.51092255312941	0.0216782785745986	6.51092255312941	0.0203664222059249	6.51092255312941	0.0213708634926805	6.51092255312941	0.0314346271484094	6.51092255312941	0.0139411192176991	6.59869306770319	0.0535277494112597	6.73080685418069	7.46741805281919E-7	6.51092255312948	1.00601076478028			6.73080685418069	0.906869358181719
6.51911233747852	0.0414300478674008	6.51911233747852	0.0121104479743941	6.51911233747852	0.026583012152177	6.51911233747852	0.0216282181611292	6.51911233747852	0.0203640696770523	6.51911233747852	0.0213478782306959	6.51911233747852	0.031347924453286	6.51911233747852	0.0139055994185739	6.6068828520523	0.053529040238637	6.73957884991545	7.46511196904623E-7	6.5191123374786	1.00601635261168			6.73957884991545	0.90686933694422
6.52730212182763	0.041073596152158	6.52730212182763	0.0120757523744579	6.52730212182763	0.0264899977180435	6.52730212182763	0.0215921692765998	6.52730212182763	0.0203457201729503	6.52730212182763	0.0213373969637781	6.52730212182763	0.0313173643448436	6.52730212182763	0.0139047829440143	6.61507263640141	0.0535294370714063	6.74835084565021	7.46284695367916E-7	6.52730212182771	1.0060160286161			6.74835084565021	0.90686931447718
6.53549190617674	0.0417555411496311	6.53549190617674	0.0122742912440769	6.53549190617674	0.026837619683084	6.53549190617674	0.0216296472999258	6.53549190617674	0.0203577008358627	6.53549190617674	0.0213504217615038	6.53549190617674	0.0313276422473925	6.53549190617674	0.01390247591522	6.62326242075053	0.0535285440178709	6.75712284138497	7.46165113074452E-7	6.53549190617683	1.00601761789461			6.75712284138497	0.906869290487111
6.54368169052586	0.042671946601537	6.54368169052586	0.0124782283077003	6.54368169052586	0.0270551330346024	6.54368169052586	0.021714620128072	6.54368169052586	0.0203886181429832	6.54368169052586	0.0213542581217242	6.54368169052586	0.0313280005431218	6.54368169052586	0.0139031183787272	6.63145220509964	0.0535267570403464	6.76589483711973	7.46091170378722E-7	6.54368169052594	1.00602256474815			6.76589483711973	0.906869282470526
6.55187147487497	0.0421800390542071	6.55187147487497	0.0122854192573305	6.55187147487497	0.0270045924208517	6.55187147487497	0.0218324765340371	6.55187147487497	0.0204515341170987	6.55187147487497	0.0213778570759709	6.55187147487497	0.0313617876308205	6.55187147487497	0.0139095770944637	6.63964198944876	0.0535335154521028	6.7746668328545	7.46724087849581E-7	6.55187147487505	1.00601757496608			6.7746668328545	0.906869270393324
6.56006125922409	0.0432103328398434	6.56006125922409	0.0123178847501175	6.56006125922409	0.0268503770353886	6.56006125922409	0.0218097631350375	6.56006125922409	0.0204899273277635	6.56006125922409	0.0213747065950858	6.56006125922409	0.0314199538462952	6.56006125922409	0.0139282485163353	6.64783177379787	0.0535375838070973	6.78343882858926	7.47771410325065E-7	6.56006125922417	1.00601724266256			6.78343882858926	0.906869266518955
6.5682510435732	0.0423087573438678	6.5682510435732	0.0121502522436379	6.5682510435732	0.0266185525989808	6.5682510435732	0.0216852309881197	6.5682510435732	0.0204238740685467	6.5682510435732	0.0213440093408404	6.5682510435732	0.0313990046391256	6.5682510435732	0.0139371233582242	6.65602155814698	0.0535344048454675	6.79221082432402	7.47975262640356E-7	6.56825104357328	1.00602115782124			6.79221082432402	0.906869249820667
6.57644082792231	0.0405973124863636	6.57644082792231	0.0118957199084276	6.57644082792231	0.0262804951447587	6.57644082792231	0.0214916943005847	6.57644082792231	0.0202902887842083	6.57644082792231	0.0212807062633953	6.57644082792231	0.0312503629906443	6.57644082792231	0.0138812385295069	6.6642113424961	0.0535336110201027	6.80098282005878	7.47356325548503E-7	6.57644082792239	1.00602477703817			6.80098282005878	0.906869247487334
6.58463061227143	0.040577826752866	6.58463061227143	0.0118825897492067	6.58463061227143	0.0262446015609686	6.58463061227143	0.0214761723066672	6.58463061227143	0.0202831583449889	6.58463061227143	0.0212824220183717	6.58463061227143	0.0312484971156223	6.58463061227143	0.013874978653909	6.67240112684521	0.0535293390134266	6.80975481579354	7.47406314966346E-7	6.58463061227151	1.00603038451419			6.80975481579354	0.906869224819416
6.59282039662054	0.0415722610372044	6.59282039662054	0.0120770897810302	6.59282039662054	0.0266002004289803	6.59282039662054	0.0216333639626478	6.59282039662054	0.0203599909846632	6.59282039662054	0.021344522403856	6.59282039662054	0.0313166918012303	6.59282039662054	0.0138869464698898	6.68059091119432	0.0535340158078235	6.8185268115283	7.47623567529037E-7	6.59282039662062	1.00602710078346			6.8185268115283	0.90686921042418
6.60101018096965	0.0428737003935837	6.60101018096965	0.0123956508774909	6.60101018096965	0.0269868032430675	6.60101018096965	0.0216913557321423	6.60101018096965	0.020374405546563	6.60101018096965	0.0213695433446581	6.60101018096965	0.0313761205752188	6.60101018096965	0.0139028391734876	6.68878069554344	0.0535425494304949	6.82729880726307	7.4783093077389E-7	6.60101018096974	1.00601885098343			6.82729880726307	0.906869180733802
6.60919996531877	0.0420272357064792	6.60919996531877	0.0121004866164338	6.60919996531877	0.0266399868623299	6.60919996531877	0.0216103422488373	6.60919996531877	0.020346952000215	6.60919996531877	0.0213446207520337	6.60919996531877	0.0313543244265258	6.60919996531877	0.0139067293049603	6.69697047989255	0.0535432465338063	6.83607080299783	7.48519978660668E-7	6.60919996531885	1.00600773903181			6.83607080299783	0.906869142286443
6.61738974966788	0.0451434874554652	6.61738974966788	0.0123790830170403	6.61738974966788	0.027241853792634	6.61738974966788	0.0220956602573578	6.61738974966788	0.0206825291580719	6.61738974966788	0.0215542498961111	6.61738974966788	0.0315137242772391	6.61738974966788	0.0139711261153024	6.70516026424166	0.053540865057712	6.84484279873259	7.49154858200679E-7	6.61738974966796	1.00600906824608			6.84484279873259	0.90686911114901
6.62557953401699	0.0431527599661341	6.62557953401699	0.0123643288966712	6.62557953401699	0.0265613902581836	6.62557953401699	0.0216678671505454	6.62557953401699	0.0204621531036004	6.62557953401699	0.0214012292009671	6.62557953401699	0.0313621455064076	6.62557953401699	0.0139403039675921	6.71335004859078	0.0535348027155713	6.85361479446735	7.49596872366133E-7	6.62557953401708	1.00601291728313			6.85361479446735	0.906869089861452
6.63376931836611	0.0419485655583444	6.63376931836611	0.012211008930318	6.63376931836611	0.0264930032500593	6.63376931836611	0.0215451142850759	6.63376931836611	0.0203365736122547	6.63376931836611	0.0213328127793924	6.63376931836611	0.0313369098385305	6.63376931836611	0.0139197702700406	6.72153983293989	0.0535328159247323	6.86238679020211	7.49116472424425E-7	6.63376931836619	1.00601683567639			6.86238679020211	0.906869078095701
6.64195910271522	0.0417436510467222	6.64195910271522	0.0121823626993669	6.64195910271522	0.0265331906430524	6.64195910271522	0.0215694826821181	6.64195910271522	0.0203331935256049	6.64195910271522	0.0213285521040162	6.64195910271522	0.0313352729842263	6.64195910271522	0.0139251362228447	6.729729617289	0.0535331136092441	6.87115878593687	7.4802953515845E-7	6.6419591027153	1.00602359011479			6.87115878593687	0.906869069653497
6.65014888706433	0.0441603569112687	6.65014888706433	0.0122591357113734	6.65014888706433	0.0267235023133287	6.65014888706433	0.0215848525405786	6.65014888706433	0.0203248880334951	6.65014888706433	0.0213347148620091	6.65014888706433	0.0313483743499163	6.65014888706433	0.0139341686904242	6.73791940163812	0.0535294381531581	6.87993078167164	7.4797275565816E-7	6.65014888706442	1.00602099633633			6.87993078167164	0.906869060317807
6.65833867141345	0.0465397950513213	6.65833867141345	0.0123652639879151	6.65833867141345	0.0268421807934098	6.65833867141345	0.0216174703496622	6.65833867141345	0.0203437662598748	6.65833867141345	0.0213496381199034	6.65833867141345	0.0313816660176526	6.65833867141345	0.0139595216627259	6.74610918598723	0.0535307281193758	6.8887027774064	7.48622854485789E-7	6.65833867141353	1.00602040396766			6.8887027774064	0.906869041857065
6.66652845576256	0.0437499866248569	6.66652845576256	0.0124698881549056	6.66652845576256	0.0267935006119337	6.66652845576256	0.0216413266090774	6.66652845576256	0.0203614482118768	6.66652845576256	0.0213484474501927	6.66652845576256	0.0313528236411134	6.66652845576256	0.0139589435892833	6.75429897033634	0.0535365903248147	6.89747477314116	7.49093962510301E-7	6.66652845576265	1.00602327456661			6.89747477314116	0.906869025113454
6.67471824011167	0.0419178958198854	6.67471824011167	0.0124819430286041	6.67471824011167	0.0268884675297427	6.67471824011167	0.0216720547920453	6.67471824011167	0.0203908585680802	6.67471824011167	0.0213616242087138	6.67471824011167	0.0313461904976545	6.67471824011167	0.0139351549156505	6.76248875468546	0.0535408628675473	6.90624676887592	7.5031972206327E-7	6.67471824011176	1.00602867824034			6.90624676887592	0.90686898861267
6.68290802446079	0.0415303205265454	6.68290802446079	0.0122441849175812	6.68290802446079	0.0267029842913065	6.68290802446079	0.0216655955314565	6.68290802446079	0.0203872003279893	6.68290802446079	0.0213590111527463	6.68290802446079	0.031362821743158	6.68290802446079	0.0139302803258089	6.77067853903457	0.0535403667266943	6.91501876461068	7.5136116012997E-7	6.68290802446087	1.00602907555945			6.91501876461068	0.906868959710327
6.6910978088099	0.042549862787173	6.6910978088099	0.0123147194811284	6.6910978088099	0.0267190827400022	6.6910978088099	0.0216595944955092	6.6910978088099	0.0203934823776318	6.6910978088099	0.0213779493189524	6.6910978088099	0.0313948122615648	6.6910978088099	0.0139371645963974	6.77886832338368	0.0535368882130795	6.92379076034544	7.51493700958918E-7	6.69109780880999	1.0060291332235			6.92379076034544	0.906868933332154
6.69928759315901	0.0422411371267303	6.69928759315901	0.012118964980617	6.69928759315901	0.0264584948710679	6.69928759315901	0.0215426429973209	6.69928759315901	0.0203431461337803	6.69928759315901	0.0213274546182252	6.69928759315901	0.0312978916327	6.69928759315901	0.0139102399181473	6.7870581077328	0.0535324137619402	6.93256275608021	7.50972518270784E-7	6.6992875931591	1.00602701540834			6.93256275608021	0.906868906868698
6.70747737750813	0.0406255062696672	6.70747737750813	0.0119213559649436	6.70747737750813	0.026287585391054	6.70747737750813	0.0214908143807183	6.70747737750813	0.0202910433149098	6.70747737750813	0.0212823301104879	6.70747737750813	0.0312573784103073	6.70747737750813	0.0138892422702778	6.79524789208191	0.0535278492660928	6.94133475181497	7.50582146013958E-7	6.70747737750822	1.00602804843843			6.94133475181497	0.906868859549508
6.71566716185724	0.0408128634074851	6.71566716185724	0.011961482737287	6.71566716185724	0.026336383030918	6.71566716185724	0.0215024861087403	6.71566716185724	0.0203013273202269	6.71566716185724	0.0212957513828297	6.71566716185724	0.03127394464211	6.71566716185724	0.0138911184265322	6.80343767643102	0.0535265559897751	6.95010674754973	7.51306480654624E-7	6.71566716185733	1.00602603745957			6.95010674754973	0.906868812448275
6.72385694620636	0.0421635395778418	6.72385694620636	0.0121995251667508	6.72385694620636	0.0265258432226414	6.72385694620636	0.0215513289429978	6.72385694620636	0.0203267066088818	6.72385694620636	0.0213203609669504	6.72385694620636	0.0313173434846965	6.72385694620636	0.0139177091638043	6.81162746078014	0.0535255637080692	6.95887874328449	7.52037163387985E-7	6.72385694620644	1.00602515613312			6.95887874328449	0.906868761428596
6.73204673055547	0.0417470927227027	6.73204673055547	0.0122918928118641	6.73204673055547	0.0268406062039364	6.73204673055547	0.0216436802095765	6.73204673055547	0.0203634751464717	6.73204673055547	0.0213325924048541	6.73204673055547	0.0313194653287411	6.73204673055547	0.0139252104898897	6.81981724512925	0.0535292391800148	6.96765073901925	7.52945931992606E-7	6.73204673055556	1.00603539710397			6.96765073901925	0.9068687014944
6.74023651490458	0.0411900592306236	6.74023651490458	0.0120658815909622	6.74023651490458	0.0264196565208167	6.74023651490458	0.0215441196095191	6.74023651490458	0.0203168474436932	6.74023651490458	0.0213153574146577	6.74023651490458	0.0313047882567334	6.74023651490458	0.0139133721871945	6.82800702947836	0.0535315236021875	6.97642273475401	7.54169166713291E-7	6.74023651490467	1.00603090435951			6.97642273475401	0.906868655292193
6.74842629925369	0.043261035845981	6.74842629925369	0.0121087944736776	6.74842629925369	0.0264261874241716	6.74842629925369	0.0215421895975625	6.74842629925369	0.0203254683877598	6.74842629925369	0.0213397489548117	6.74842629925369	0.0314146253241598	6.74842629925369	0.0139514488136285	6.83619681382748	0.0535309282331639	6.98519473048878	7.54152139289006E-7	6.74842629925379	1.00602087746757			6.98519473048878	0.906868622453172
6.75661608360281	0.0597556099413425	6.75661608360281	0.0126301951346223	6.75661608360281	0.0271359630713389	6.75661608360281	0.0216893131746955	6.75661608360281	0.0204095841697522	6.75661608360281	0.0213892468878586	6.75661608360281	0.0315182319836934	6.75661608360281	0.0140316775226311	6.84438659817659	0.0535367909925282	6.99396672622354	7.53343778252562E-7	6.7566160836029	1.00602997026977			6.99396672622354	0.906868601059898
6.76480586795192	0.0425348921240415	6.76480586795192	0.0123094445494277	6.76480586795192	0.0268719735735903	6.76480586795192	0.0217704159360559	6.76480586795192	0.0204495290470009	6.76480586795192	0.0213905611353689	6.76480586795192	0.0313950255277514	6.76480586795192	0.0139311694895092	6.8525763825257	0.0535398670658167	7.0027387219583	7.53157660590316E-7	6.76480586795201	1.00604213545524			7.0027387219583	0.906868559858383
6.77299565230104	0.0409524901188625	6.77299565230104	0.0120287732232251	6.77299565230104	0.0264665950606503	6.77299565230104	0.0215813710431104	6.77299565230104	0.0203791169816813	6.77299565230104	0.0213567583523328	6.77299565230104	0.03134352641084	6.77299565230104	0.0139179555260491	6.86076616687482	0.0535342069615716	7.01151071769306	7.5280159224498E-7	6.77299565230113	1.00603629466797			7.01151071769306	0.906868536534585
6.78118543665015	0.0413389926872711	6.78118543665015	0.0119551319122144	6.78118543665015	0.0263414127834682	6.78118543665015	0.0215140058064198	6.78118543665015	0.0203112944138025	6.78118543665015	0.0213210551136713	6.78118543665015	0.031327434080973	6.78118543665015	0.013907121633511	6.86895595122393	0.0535331127348379	7.02028271342782	7.52877268784818E-7	6.78118543665024	1.00603417076292			7.02028271342782	0.906868513120302
6.78937522099926	0.0461911677735221	6.78937522099926	0.0121821232731174	6.78937522099926	0.026533387944182	6.78937522099926	0.0215960835621688	6.78937522099926	0.0203586443083248	6.78937522099926	0.0213497208542412	6.78937522099926	0.0313998868938386	6.78937522099926	0.0139279358696662	6.87714573557304	0.0535317235404496	7.02905470916258	7.53704668374909E-7	6.78937522099935	1.00603823785424			7.02905470916258	0.906868487630625
6.79756500534838	0.0449960233669059	6.79756500534838	0.0126730070739067	6.79756500534838	0.0267993923815137	6.79756500534838	0.0216515184660429	6.79756500534838	0.0203790503266041	6.79756500534838	0.0213594481637426	6.79756500534838	0.0314002288762501	6.79756500534838	0.0139410524617474	6.88533551992216	0.0535316248721345	7.03782670489735	7.54907638148844E-7	6.79756500534847	1.00603873292809			7.03782670489735	0.906868454460275
6.80575478969749	0.0434134827240874	6.80575478969749	0.0126169224557398	6.80575478969749	0.0269274505935654	6.80575478969749	0.0217605377081474	6.80575478969749	0.0204218589181768	6.80575478969749	0.0214178469859643	6.80575478969749	0.0314358190273037	6.80575478969749	0.0139501263654845	6.89352530427127	0.0535368862925432	7.04659870063211	7.56229870955757E-7	6.80575478969758	1.00604287291184			7.04659870063211	0.90686842521454
6.8139445740466	0.0436009036439386	6.8139445740466	0.0123693641204772	6.8139445740466	0.0269739288265136	6.8139445740466	0.0216981602680013	6.8139445740466	0.0203743187128625	6.8139445740466	0.0213925065460138	6.8139445740466	0.0314231134935307	6.8139445740466	0.013941823512074	6.90171508862039	0.0535342071319371	7.05537069636687	7.55884103824934E-7	6.8139445740467	1.00603964379915			7.05537069636687	0.90686840627105
6.82213435839572	0.0515475223454809	6.82213435839572	0.0140153218962762	6.82213435839572	0.0298893530506933	6.82213435839572	0.0225973685767861	6.82213435839572	0.0205524808928168	6.82213435839572	0.0214977010802797	6.82213435839572	0.0315665934315982	6.82213435839572	0.0139845177725252	6.9099048729695	0.0535287401923176	7.06414269210163	7.55463134053301E-7	6.82213435839581	1.00602341940954			7.06414269210163	0.90686836837382
6.83032414274483	0.0833281387280639	6.83032414274483	0.0200842452120412	6.83032414274483	0.0369592931003404	6.83032414274483	0.0245750417539264	6.83032414274483	0.0212047873344993	6.83032414274483	0.0218441520659247	6.83032414274483	0.0320674754080126	6.83032414274483	0.0141530234920173	6.91809465731861	0.0535252672063467	7.07291468783639	7.56001423795722E-7	6.83032414274492	1.00601097246666			7.07291468783639	0.906868326873673
6.83851392709394	0.0480961540731014	6.83851392709394	0.0136007547919589	6.83851392709394	0.0282735732966623	6.83851392709394	0.0220738867724502	6.83851392709394	0.0205521183369831	6.83851392709394	0.0215117178035483	6.83851392709394	0.0315127851399948	6.83851392709394	0.0139911143464191	6.92628444166772	0.0535240728250283	7.08168668357116	7.5641618953368E-7	6.83851392709404	1.00601675227264			7.08168668357116	0.906868268137565
6.84670371144306	0.0419346388113297	6.84670371144306	0.0122792857297964	6.84670371144306	0.0266875133949574	6.84670371144306	0.021650323766112	6.84670371144306	0.0203571464606146	6.84670371144306	0.0213346231580917	6.84670371144306	0.0313155682320951	6.84670371144306	0.0138917174034092	6.93447422601684	0.0535248701890382	7.09045867930592	7.56537086056347E-7	6.84670371144315	1.00602800305049			7.09045867930592	0.906868223568693
6.85489349579217	0.0410093449200891	6.85489349579217	0.0119885475970983	6.85489349579217	0.0263871678375669	6.85489349579217	0.0215210375620447	6.85489349579217	0.0203077032691129	6.85489349579217	0.0212814988595188	6.85489349579217	0.0312563506073874	6.85489349579217	0.0138754605835333	6.94266401036595	0.0535277478059856	7.09923067504068	7.57052437180908E-7	6.85489349579226	1.0060333921332			7.09923067504068	0.906868171431794
6.86308328014128	0.0407447925765925	6.86308328014128	0.0119395076100868	6.86308328014128	0.0263219308605014	6.86308328014128	0.0215106165365354	6.86308328014128	0.0203056771488577	6.86308328014128	0.0212822281980502	6.86308328014128	0.031251288062638	6.86308328014128	0.0138732343328322	6.95085379471507	0.053537981943612	7.10800267077544	7.58353426032419E-7	6.86308328014138	1.00604385516334			7.10800267077544	0.906868127100271
6.8712730644904	0.0406390212156671	6.8712730644904	0.0119019949057358	6.8712730644904	0.0262866938504374	6.8712730644904	0.0214960884686202	6.8712730644904	0.020300708657443	6.8712730644904	0.0212923178291195	6.8712730644904	0.0312623275970134	6.8712730644904	0.0138695745126097	6.95904357906418	0.0535378827154414	7.1167746665102	7.58852365318145E-7	6.87127306449049	1.00604904919503			7.1167746665102	0.90686809839074
6.87946284883951	0.0408655358920014	6.87946284883951	0.0119393865277134	6.87946284883951	0.0263812615310401	6.87946284883951	0.0215343289956459	6.87946284883951	0.0203113909649864	6.87946284883951	0.0213007016645385	6.87946284883951	0.0312761102004227	6.87946284883951	0.0138699102340875	6.96723336341329	0.0535326169889765	7.12554666224496	7.58265497433222E-7	6.87946284883961	1.00604033750902			7.12554666224496	0.906868059197714
6.88765263318862	0.0414425993097388	6.88765263318862	0.0120624084027707	6.88765263318862	0.0265435643081573	6.88765263318862	0.0215884559591616	6.88765263318862	0.0203206768902149	6.88765263318862	0.0212940454875503	6.88765263318862	0.0312773881653935	6.88765263318862	0.0138766847498018	6.97542314776241	0.0535338070092111	7.13431865797972	7.58084246950479E-7	6.88765263318872	1.0060326061748			7.13431865797972	0.906868021964316
6.89584241753774	0.040911598480244	6.89584241753774	0.0119214563878184	6.89584241753774	0.0263293594516465	6.89584241753774	0.0215036069274053	6.89584241753774	0.0203050664491797	6.89584241753774	0.0212955246141994	6.89584241753774	0.0312932073814627	6.89584241753774	0.0138856937554164	6.98361293211152	0.0535310286204344	7.14309065371449	7.58545072229551E-7	6.89584241753783	1.00603347305464			7.14309065371449	0.906867985268148
6.90403220188685	0.041053485506356	6.90403220188685	0.0119566672491161	6.90403220188685	0.0264796094074041	6.90403220188685	0.0215632554760056	6.90403220188685	0.0203316623973869	6.90403220188685	0.0213347232820676	6.90403220188685	0.0313527661573616	6.90403220188685	0.0138984704961143	6.99180271646063	0.0535307293963902	7.15186264944925	7.58759620198462E-7	6.90403220188695	1.00603654234466			7.15186264944925	0.906867953608077
6.91222198623596	0.0415451292980259	6.91222198623596	0.0121317403550243	6.91222198623596	0.02671809484684	6.91222198623596	0.0216773321114493	6.91222198623596	0.0203946895959219	6.91222198623596	0.021382858659881	6.91222198623596	0.0313783707754613	6.91222198623596	0.0139069867683628	6.99999250080975	0.0535310270809019	7.16063464518401	7.58952332212814E-7	6.91222198623606	1.00604290665416			7.16063464518401	0.906867914052417
6.92041177058508	0.0410427042646962	6.92041177058508	0.0120098812246795	6.92041177058508	0.0264788400597334	6.92041177058508	0.0215846825493768	6.92041177058508	0.0203536502454684	6.92041177058508	0.0213449412587483	6.92041177058508	0.0313106696358945	6.92041177058508	0.0138919192955688	7.00818228515886	0.0535313253711407	7.16940664091877	7.59811059351682E-7	6.92041177058518	1.00604610904183			7.16940664091877	0.906867874623528
6.92860155493419	0.0411965513574933	6.92860155493419	0.01203136922519	6.92860155493419	0.0264405314515911	6.92860155493419	0.0215742239259341	6.92860155493419	0.0203364013736373	6.92860155493419	0.021322886777596	6.92860155493419	0.0313010586366723	6.92860155493419	0.0138923353429832	7.01637206950797	0.0535313271113118	7.17817863665353	7.61426542755017E-7	6.92860155493429	1.00604188576045			7.17817863665353	0.906867826288238
6.9367913392833	0.04376947581794	6.9367913392833	0.0125291884655705	6.9367913392833	0.027072561894317	6.9367913392833	0.0217715292425015	6.9367913392833	0.0204045148795921	6.9367913392833	0.0213626469262714	6.9367913392833	0.0314529333063476	6.9367913392833	0.0139549445205961	7.02456185385709	0.0535339070437473	7.18695063238829	7.61578957365644E-7	6.9367913392834	1.00604243478651			7.18695063238829	0.906867796362987
6.94498112363242	0.0442058569421369	6.94498112363242	0.012796944050712	6.94498112363242	0.0276645550722658	6.94498112363242	0.0220357651623466	6.94498112363242	0.020583387749349	6.94498112363242	0.0214827051543677	6.94498112363242	0.0316027533625905	6.94498112363242	0.0140109784881155	7.0327516382062	0.0535335101178612	7.19572262812306	7.61055701055624E-7	6.94498112363252	1.00603448512238			7.19572262812306	0.906867744796521
6.95317090798153	0.0406848759987367	6.95317090798153	0.0119793476178653	6.95317090798153	0.0264222224571647	6.95317090798153	0.0215183342952704	6.95317090798153	0.0203137280253396	6.95317090798153	0.0212991464914976	6.95317090798153	0.0313018284357923	6.95317090798153	0.0138858570795822	7.04094142255531	0.0535283433808409	7.20449462385782	7.61180142985731E-7	6.95317090798163	1.00602986272279			7.20449462385782	0.90686770680471
6.96136069233064	0.0405270711492601	6.96136069233064	0.011880275113278	6.96136069233064	0.0262152312116178	6.96136069233064	0.0214697103534042	6.96136069233064	0.0202758191127265	6.96136069233064	0.0212750856131886	6.96136069233064	0.0312569447079169	6.96136069233064	0.0138709154026639	7.04913120690443	0.0535268549582819	7.21326661959258	7.61163207761848E-7	6.96136069233074	1.00603572137747			7.21326661959258	0.906867667804622
6.96955047667976	0.0429871056616305	6.96955047667976	0.0120682539128557	6.96955047667976	0.0263534718063218	6.96955047667976	0.0215105026439915	6.96955047667976	0.0203038185170213	6.96955047667976	0.0213027841466166	6.96955047667976	0.031322440310453	6.96955047667976	0.0138890200914108	7.05732099125354	0.0535282453418515	7.22203861532734	7.61716199617903E-7	6.96955047667986	1.00603670986152			7.22203861532734	0.906867619169924
6.97774026102887	0.0466997151314001	6.97774026102887	0.0127716683745815	6.97774026102887	0.0276982032791934	6.97774026102887	0.0219399193877403	6.97774026102887	0.0204689768460571	6.97774026102887	0.0214098029869036	6.97774026102887	0.031515885053802	6.97774026102887	0.0139715947088373	7.06551077560265	0.0535279476573397	7.2308106110621	7.62959543461511E-7	6.97774026102897	1.00604290079536			7.2308106110621	0.906867555997527
6.98593004537799	0.0424075957645977	6.98593004537799	0.012295585969604	6.98593004537799	0.0269617277530778	6.98593004537799	0.0218464048554178	6.98593004537799	0.020455558286421	6.98593004537799	0.0214357379341277	6.98593004537799	0.0314830394641608	6.98593004537799	0.0139346999742383	7.07370055995177	0.0535274507922598	7.23958260679687	7.6416501055673E-7	6.98593004537809	1.00603738573065			7.23958260679687	0.906867497860103
6.9941198297271	0.0446373710039017	6.9941198297271	0.0126357770139428	6.9941198297271	0.0269534459453789	6.9941198297271	0.0216392866299947	6.9941198297271	0.0203774708337819	6.9941198297271	0.0214125274192887	6.9941198297271	0.0314443352021375	6.9941198297271	0.0139290410105114	7.08189034430088	0.0535290410791072	7.24835460253163	7.64589285245389E-7	6.9941198297272	1.00602643535834			7.24835460253163	0.906867465702278
7.00230961407621	0.0475971738004616	7.00230961407621	0.0135561211597251	7.00230961407621	0.0279841028770065	7.00230961407621	0.0218287972164619	7.00230961407621	0.0204617477507787	7.00230961407621	0.0214621320541214	7.00230961407621	0.0314436227588586	7.00230961407621	0.0139237908963724	7.09008012864999	0.0535299341326426	7.25712659826639	7.64064625598981E-7	7.00230961407631	1.00602598024286			7.25712659826639	0.906867427494265
7.01049939842532	0.0419713409792123	7.01049939842532	0.0121697665172421	7.01049939842532	0.0266319280450478	7.01049939842532	0.0215701785041014	7.01049939842532	0.0203631446772233	7.01049939842532	0.0213510213009425	7.01049939842532	0.0313262806042674	7.01049939842532	0.0138912821442847	7.09826991299911	0.0535319219143123	7.26589859400115	7.63863869662484E-7	7.01049939842543	1.00603283230292			7.26589859400115	0.90686738829422
7.01868918277444	0.0409809634301967	7.01868918277444	0.012002002761897	7.01868918277444	0.0263504179601763	7.01868918277444	0.0215396844998225	7.01868918277444	0.0203473773712154	7.01868918277444	0.0213210218176568	7.01868918277444	0.0312849080306513	7.01868918277444	0.0138811186882215	7.10645969734822	0.0535329141960183	7.27467058973591	7.63734831492978E-7	7.01868918277454	1.0060393916736			7.27467058973591	0.906867356226835
7.02687896712355	0.0417545175608891	7.02687896712355	0.0120464197825533	7.02687896712355	0.0265069672695623	7.02687896712355	0.0215853159892147	7.02687896712355	0.0203610572994441	7.02687896712355	0.0213317184859885	7.02687896712355	0.0313114919214463	7.02687896712355	0.0138917793024026	7.11464948169734	0.0535315242013026	7.28344258547067	7.63404728660886E-7	7.02687896712365	1.00603335086451			7.28344258547067	0.906867326350701
7.03506875147267	0.0489027606834593	7.03506875147267	0.0127553967995124	7.03506875147267	0.0275016278405606	7.03506875147267	0.0218434481701201	7.03506875147267	0.0205264994994322	7.03506875147267	0.0214670760140232	7.03506875147267	0.0314702443475191	7.03506875147267	0.0139543740618497	7.12283926604645	0.0535316264841649	7.29221458120543	7.63974145781887E-7	7.03506875147277	1.00603251468983			7.29221458120543	0.906867295784869
7.04325853582178	0.046773594537895	7.04325853582178	0.0128447935503466	7.04325853582178	0.0277176218573989	7.04325853582178	0.0219335531579274	7.04325853582178	0.0205658306097342	7.04325853582178	0.0215239908245531	7.04325853582178	0.0315628156425414	7.04325853582178	0.0139585409340624	7.13102905039556	0.0535357940673299	7.3009865769402	7.64204587826137E-7	7.04325853582188	1.00603697188021			7.3009865769402	0.906867288915205
7.05144832017089	0.0425401826256512	7.05144832017089	0.0121064233248888	7.05144832017089	0.026488290836289	7.05144832017089	0.0215829798533973	7.05144832017089	0.0203586681842008	7.05144832017089	0.0213478738330659	7.05144832017089	0.0313564708868409	7.05144832017089	0.0139071187741763	7.13921883474467	0.0535366896246486	7.30975857267496	7.64797649083075E-7	7.051448320171	1.00603824766639			7.30975857267496	0.906867274180697
7.05963810452001	0.0425863203594048	7.05963810452001	0.0120335246110284	7.05963810452001	0.0264091011593273	7.05963810452001	0.0215183334954788	7.05963810452001	0.0203068905620785	7.05963810452001	0.0213093320335073	7.05963810452001	0.0313080915643688	7.05963810452001	0.0138897675914526	7.14740861909379	0.0535337086028253	7.31853056840972	7.65246622354796E-7	7.05963810452011	1.00603995831081			7.31853056840972	0.906867269826966
7.06782788886912	0.0459652684841621	7.06782788886912	0.013060656433293	7.06782788886912	0.027048536534212	7.06782788886912	0.0217090988941041	7.06782788886912	0.0203909972999182	7.06782788886912	0.0213738750314662	7.06782788886912	0.0313788874776991	7.06782788886912	0.0139162929785928	7.1555984034429	0.0535325178647782	7.32730256414448	7.64855592903943E-7	7.06782788886922	1.00604386647187			7.32730256414448	0.906867250932468
7.07601767321823	0.0459614123084094	7.07601767321823	0.0132623727852556	7.07601767321823	0.0275586520710949	7.07601767321823	0.0219987113511146	7.07601767321823	0.0205032923016281	7.07601767321823	0.0214146325275	7.07601767321823	0.0314111031594014	7.07601767321823	0.0139368390143005	7.16378818779202	0.0535324176337178	7.33607455987924	7.64625223467672E-7	7.07601767321834	1.00604685870993			7.33607455987924	0.906867247532327
7.08420745756735	0.0414625200269955	7.08420745756735	0.0120364712945154	7.08420745756735	0.026501232150987	7.08420745756735	0.0215726234265397	7.08420745756735	0.0203143729450053	7.08420745756735	0.0213058319094635	7.08420745756735	0.0312889505863119	7.08420745756735	0.0138919456089718	7.17197797214113	0.0535313261238412	7.344846555614	7.64916053213047E-7	7.08420745756745	1.00604184528301			7.344846555614	0.906867217362086
7.09239724191646	0.0411679483883314	7.09239724191646	0.0119743079049575	7.09239724191646	0.026415309794891	7.09239724191646	0.0215720925420227	7.09239724191646	0.0203446936480002	7.09239724191646	0.0213150232267782	7.09239724191646	0.0313002323378022	7.09239724191646	0.0138960539443484	7.18016775649024	0.0535302331598006	7.35361855134877	7.65315740007691E-7	7.09239724191656	1.00603747391392			7.35361855134877	0.906867191341692
7.10058702626557	0.0424201904292882	7.10058702626557	0.0122152639044807	7.10058702626557	0.0266452427349955	7.10058702626557	0.0216257548798799	7.10058702626557	0.0203706495043746	7.10058702626557	0.0213409436734303	7.10058702626557	0.0313338955050235	7.10058702626557	0.0139032410004729	7.18835754083935	0.0535349050943755	7.36239054708353	7.65932803819362E-7	7.10058702626568	1.00604221898886			7.36239054708353	0.906867158995504
7.10877681061469	0.0418374961523418	7.10877681061469	0.0121032756120156	7.10877681061469	0.0263975825987571	7.10877681061469	0.0215430570603438	7.10877681061469	0.020308832888852	7.10877681061469	0.0213008328940302	7.10877681061469	0.0312828511037954	7.10877681061469	0.0138879668862745	7.19654732518847	0.0535381796240052	7.37116254281829	7.66692289336216E-7	7.10877681061479	1.00604317255849			7.37116254281829	0.90686712108779
7.1169665949638	0.0412785080016684	7.1169665949638	0.0120950597407377	7.1169665949638	0.0264300250542395	7.1169665949638	0.0215459110522188	7.1169665949638	0.0203152125504956	7.1169665949638	0.0212921452996487	7.1169665949638	0.0312681159616993	7.1169665949638	0.0138862111990076	7.20473710953758	0.0535370889659108	7.37993453855305	7.67103168365838E-7	7.11696659496391	1.00603810596677			7.37993453855305	0.906867093258681
7.12515637931291	0.0409259568313793	7.12515637931291	0.0119945424968798	7.12515637931291	0.0263974683798681	7.12515637931291	0.0215507807958672	7.12515637931291	0.0203170611790963	7.12515637931291	0.0212944875401709	7.12515637931291	0.0312703935734339	7.12515637931291	0.0138829556147179	7.2129268938867	0.0535395696701757	7.38870653428781	7.67338526470657E-7	7.12515637931302	1.00604551051685			7.38870653428781	0.906867058088811
7.13334616366203	0.0407834155833917	7.13334616366203	0.0119466173903047	7.13334616366203	0.0263897864501989	7.13334616366203	0.0215713448861304	7.13334616366203	0.020334099487995	7.13334616366203	0.0213237423336415	7.13334616366203	0.0313104497626677	7.13334616366203	0.0138934862788093	7.22111667823581	0.0535427508868508	7.39747853002258	7.66980920081587E-7	7.13334616366213	1.00604487982954			7.39747853002258	0.906867030784036
7.14153594801114	0.0406847822400638	7.14153594801114	0.0119108497291239	7.14153594801114	0.0263394486859362	7.14153594801114	0.021533096441219	7.14153594801114	0.0203163183784233	7.14153594801114	0.0213048612261878	7.14153594801114	0.0312986072306225	7.14153594801114	0.0138959048888861	7.22930646258492	0.0535455314845395	7.40625052575734	7.67539402091228E-7	7.14153594801125	1.00603967485439			7.40625052575734	0.906866974355339
7.14972573236025	0.0410725970639503	7.14972573236025	0.0119795847534658	7.14972573236025	0.0264970289775878	7.14972573236025	0.0215301131487972	7.14972573236025	0.0203128414263264	7.14972573236025	0.0213023177115109	7.14972573236025	0.0312954518592813	7.14972573236025	0.0138991367226043	7.23749624693404	0.0535439438338099	7.4150225214921	7.68047270213923E-7	7.14972573236036	1.00604315680758			7.4150225214921	0.906866939527008
7.15791551670937	0.0456300451696269	7.15791551670937	0.0134379782259345	7.15791551670937	0.0276618937487279	7.15791551670937	0.0216225022390319	7.15791551670937	0.020341583780115	7.15791551670937	0.0213551049030454	7.15791551670937	0.0313550203368788	7.15791551670937	0.0139224247335054	7.24568603128315	0.0535373851587737	7.42379451722686	7.68045768706828E-7	7.15791551670948	1.00603988035893			7.42379451722686	0.906866896387459
7.16610530105848	0.0471429745227763	7.16610530105848	0.0127638411444393	7.16610530105848	0.0268257098514084	7.16610530105848	0.021596571682233	7.16610530105848	0.0203535142062425	7.16610530105848	0.0213665410685317	7.16610530105848	0.0313799225007299	7.16610530105848	0.0139214946840078	7.25387581563226	0.0535352021390206	7.43256651296162	7.68517369507892E-7	7.16610530105859	1.00603531481411			7.43256651296162	0.906866867271687
7.17429508540759	0.0440744791736813	7.17429508540759	0.0122600876284083	7.17429508540759	0.0266062892955382	7.17429508540759	0.0216355695852585	7.17429508540759	0.0204706087143284	7.17429508540759	0.0214455672400429	7.17429508540759	0.0314990734573089	7.17429508540759	0.0139507169768807	7.26206559998138	0.053532617321304	7.44133850869638	7.69567605740069E-7	7.1742950854077	1.00604150124365			7.44133850869638	0.906866815167315
7.18248486975671	0.05145427659437	7.18248486975671	0.0129550796122953	7.18248486975671	0.0274997111884081	7.18248486975671	0.0218427304238291	7.18248486975671	0.0204659988291209	7.18248486975671	0.0214050832113196	7.18248486975671	0.0315235232971483	7.18248486975671	0.0139989558854141	7.27025538433049	0.0535339122131448	7.45011050443114	7.69825633177834E-7	7.18248486975682	1.00604718144453			7.45011050443114	0.906866790377206
7.19067465410582	0.0475635453055109	7.19067465410582	0.0124696489715193	7.19067465410582	0.0270323685739445	7.19067465410582	0.0217314679293958	7.19067465410582	0.0204205669896411	7.19067465410582	0.0213672901727876	7.19067465410582	0.0313479739693235	7.19067465410582	0.0139188458098638	7.2784451686796	0.0535394689906982	7.45888250016591	7.69555612496752E-7	7.19067465410593	1.0060384765692			7.45888250016591	0.90686675416797
7.19886443845493	0.0416399148299187	7.19886443845493	0.0121499915358941	7.19886443845493	0.026564537080827	7.19886443845493	0.0215886358723114	7.19886443845493	0.0203590822902927	7.19886443845493	0.021334258216483	7.19886443845493	0.0313062572660653	7.19886443845493	0.013891384525302	7.28663495302872	0.0535372858770553	7.46765449590067	7.69958913760922E-7	7.19886443845504	1.00602646360583			7.46765449590067	0.906866707575777
7.20705422280405	0.0455478900434116	7.20705422280405	0.0126440668697935	7.20705422280405	0.0267912268753046	7.20705422280405	0.0216396292890609	7.20705422280405	0.0203719265010863	7.20705422280405	0.0213499892990361	7.20705422280405	0.0313693286659767	7.20705422280405	0.0139197693279921	7.29482473737783	0.0535340107475937	7.47642649163543	7.69943080598655E-7	7.20705422280416	1.00602103406379			7.47642649163543	0.906866685971344
7.21524400715316	0.0519808144497121	7.21524400715316	0.0133502159993258	7.21524400715316	0.0286225796430405	7.21524400715316	0.0218561425587999	7.21524400715316	0.0203929812064806	7.21524400715316	0.021397528253331	7.21524400715316	0.0316142294751594	7.21524400715316	0.0140271671341204	7.30301452172694	0.053536888364541	7.48519848737019	7.69775579979802E-7	7.21524400715327	1.00602242106788			7.48519848737019	0.906866659190967
7.22343379150227	0.0410416700108017	7.22343379150227	0.0119764072588978	7.22343379150227	0.0264391842477584	7.22343379150227	0.0215416404196796	7.22343379150227	0.0203089457066737	7.22343379150227	0.0213142589691918	7.22343379150227	0.031306294426602	7.22343379150227	0.0139078870174015	7.31120430607606	0.0535405634184395	7.49397048310495	7.69994420087317E-7	7.22343379150239	1.00602459306744			7.49397048310495	0.906866629816129
7.23162357585139	0.0430264968804932	7.23162357585139	0.0120564692074857	7.23162357585139	0.0266001869942473	7.23162357585139	0.0216146672147829	7.23162357585139	0.0203481777711254	7.23162357585139	0.0213369506103496	7.23162357585139	0.0313405792666121	7.23162357585139	0.0139200840986389	7.31939409042517	0.0535372888888098	7.50274247883972	7.70287801709328E-7	7.2316235758515	1.00601413269052			7.50274247883972	0.906866607444049
7.2398133602005	0.0475931646782299	7.2398133602005	0.0126066597149142	7.2398133602005	0.0271639381056162	7.2398133602005	0.0216544503896073	7.2398133602005	0.0203648910908578	7.2398133602005	0.0213579967210151	7.2398133602005	0.0313706359774156	7.2398133602005	0.0139224856481402	7.32758387477428	0.0535341074478177	7.51151447457448	7.70710920743218E-7	7.23981336020061	1.00601161662881			7.51151447457448	0.906866595329605
7.24800314454961	0.041146270167624	7.24800314454961	0.0119921544811462	7.24800314454961	0.0264546544826216	7.24800314454961	0.0215109762423894	7.24800314454961	0.020303290503949	7.24800314454961	0.0212960142229959	7.24800314454961	0.031265573365643	7.24800314454961	0.0138786160053057	7.3357736591234	0.0535368936931482	7.52028647030924	7.71104386381551E-7	7.24800314454973	1.00603221240142			7.52028647030924	0.906866569666095
7.25619292889873	0.040664465822271	7.25619292889873	0.0119070531432942	7.25619292889873	0.026278520755617	7.25619292889873	0.0214869944918884	7.25619292889873	0.0202891431935658	7.25619292889873	0.0212870887257423	7.25619292889873	0.0312683122314479	7.25619292889873	0.0138734711500047	7.34396344347251	0.0535422520143605	7.529058466044	7.71228536469695E-7	7.25619292889884	1.00603779656735			7.529058466044	0.906866547658529
7.26438271324784	0.0406569414072058	7.26438271324784	0.0119154940995963	7.26438271324784	0.0262872755867197	7.26438271324784	0.0214904704891488	7.26438271324784	0.0202831047923591	7.26438271324784	0.0212816019047838	7.26438271324784	0.031254968120272	7.26438271324784	0.0138737561304055	7.35215322782162	0.0535392721178482	7.53783046177876	7.71362925517551E-7	7.26438271324795	1.00603824970202			7.53783046177876	0.906866529714563
7.27257249759695	0.0405080167446916	7.27257249759695	0.0118882911813931	7.27257249759695	0.0262725439544386	7.27257249759695	0.0214835427716384	7.27257249759695	0.0202795842574864	7.27257249759695	0.021273795008466	7.27257249759695	0.0312363340659072	7.27257249759695	0.0138680387133073	7.36034301217074	0.0535356006755361	7.54660245751352	7.72153839129834E-7	7.27257249759707	1.00604458512166			7.54660245751352	0.90686648659692
7.28076228194607	0.0404594079511742	7.28076228194607	0.0118764358223586	7.28076228194607	0.0262389634354497	7.28076228194607	0.0214721968545896	7.28076228194607	0.0202768791289397	7.28076228194607	0.0212713609914437	7.28076228194607	0.031242690247384	7.28076228194607	0.0138648385720822	7.36853279651985	0.0535363923063409	7.55537445324829	7.73146649217898E-7	7.28076228194618	1.00603914446036			7.55537445324829	0.906866434171855
7.28895206629518	0.0418271266799054	7.28895206629518	0.011965939597596	7.28895206629518	0.0262783496045662	7.28895206629518	0.0214876420558934	7.28895206629518	0.0202899437215233	7.28895206629518	0.0212923391426784	7.28895206629518	0.0312577246673165	7.28895206629518	0.0138746394031917	7.37672258086897	0.0535318227422955	7.56414644898305	7.73113332289476E-7	7.2889520662953	1.00603402016413			7.56414644898305	0.906866398900167
7.2971418506443	0.0420930994213912	7.2971418506443	0.0120177611982983	7.2971418506443	0.0263305591572915	7.2971418506443	0.0215304538751774	7.2971418506443	0.0203122585210546	7.2971418506443	0.0213011911641286	7.2971418506443	0.031257402156312	7.2971418506443	0.0138765658840227	7.38491236521808	0.0535326165676602	7.57291844471781	7.73208211689752E-7	7.29714185064441	1.00603989324278			7.57291844471781	0.906866351505994
7.30533163499341	0.0404712434002526	7.30533163499341	0.0118821588242937	7.30533163499341	0.0262737812504455	7.30533163499341	0.0215112505226445	7.30533163499341	0.0203009712983655	7.30533163499341	0.021290836192484	7.30533163499341	0.0312586454839742	7.30533163499341	0.0138679725987153	7.39310214956719	0.0535402664579717	7.58169044045257	7.7374565008197E-7	7.30533163499352	1.00604945786911			7.58169044045257	0.906866312386515
7.31352141934252	0.0405429616214717	7.31352141934252	0.0118992790876002	7.31352141934252	0.026268813596471	7.31352141934252	0.0214940440465307	7.31352141934252	0.0202950967371358	7.31352141934252	0.0213035442914682	7.31352141934252	0.0312827852570103	7.31352141934252	0.0138729759055245	7.4012919339163	0.0535378777399889	7.59046243618733	7.74128530682662E-7	7.31352141934264	1.00604778344576			7.59046243618733	0.906866265079103
7.32171120369164	0.0408774366733633	7.32171120369164	0.0119575947253277	7.32171120369164	0.0262891731461385	7.32171120369164	0.0214908795013055	7.32171120369164	0.0202934695610093	7.32171120369164	0.0212926863919311	7.32171120369164	0.0312570461109788	7.32171120369164	0.0138626596976757	7.40948171826542	0.0535332140159708	7.59923443192209	7.73664021223129E-7	7.32171120369175	1.00603704864854			7.59923443192209	0.906866240734054
7.32990098804075	0.0411387814527711	7.32990098804075	0.012000777014527	7.32990098804075	0.0263472788300658	7.32990098804075	0.0214991722571209	7.32990098804075	0.0202970777058376	7.32990098804075	0.0212849572865571	7.32990098804075	0.0312440280336876	7.32990098804075	0.0138614328351996	7.41767150261453	0.0535389757434037	7.60800642765686	7.73496614095434E-7	7.32990098804086	1.00603590273215			7.60800642765686	0.906866201425997
7.33809077238986	0.0414387114878606	7.33809077238986	0.0120053401186187	7.33809077238986	0.0264318531946856	7.33809077238986	0.0215422027838299	7.33809077238986	0.0203223588399701	7.33809077238986	0.0213110079134573	7.33809077238986	0.0312944237578089	7.33809077238986	0.0138807231456121	7.42586128696365	0.0535393726560861	7.61677842339162	7.74128664525567E-7	7.33809077238998	1.00603421231891			7.61677842339162	0.906866181058223
7.34628055673898	0.0415479139572864	7.34628055673898	0.0121270072992079	7.34628055673898	0.0266904727537732	7.34628055673898	0.0216860295925424	7.34628055673898	0.020400097667655	7.34628055673898	0.0213848991740969	7.34628055673898	0.0314469694030619	7.34628055673898	0.0139184510702658	7.43405107131276	0.0535326165943974	7.62555041912638	7.7475321410152E-7	7.34628055673909	1.00602653027382			7.62555041912638	0.906866155288797
7.35447034108809	0.0413998649503874	7.35447034108809	0.0120567782660099	7.35447034108809	0.0264748735633611	7.35447034108809	0.0215903192866402	7.35447034108809	0.0203412687579131	7.35447034108809	0.0213356380187882	7.35447034108809	0.0313563143882294	7.35447034108809	0.0139030878464102	7.44224085566187	0.0535296385225116	7.63432241486114	7.74965077190208E-7	7.35447034108821	1.0060303309776			7.63432241486114	0.906866128961892
7.3626601254372	0.0418869039535277	7.3626601254372	0.0120862183419271	7.3626601254372	0.026481382700066	7.3626601254372	0.0215528731371684	7.3626601254372	0.0203283321870376	7.3626601254372	0.0213183591880264	7.3626601254372	0.0313170437748333	7.3626601254372	0.013893510592941	7.45043064001098	0.0535319207704353	7.6430944105959	7.75306790063089E-7	7.36266012543732	1.00604243112251			7.6430944105959	0.90686609459307
7.37084990978632	0.0443141611837429	7.37084990978632	0.0126225758892955	7.37084990978632	0.0271053193577603	7.37084990978632	0.0217258249891435	7.37084990978632	0.0203903813451608	7.37084990978632	0.0213400877776961	7.37084990978632	0.0313339242717343	7.37084990978632	0.0138975790210931	7.4586204243601	0.0535331143817157	7.65186640633066	7.75523700415167E-7	7.37084990978643	1.00604512562428			7.65186640633066	0.906866076876148
7.37903969413543	0.041670018495822	7.37903969413543	0.0121668645401865	7.37903969413543	0.0268645189497463	7.37903969413543	0.021665319952496	7.37903969413543	0.0203502633899788	7.37903969413543	0.0213212357074887	7.37903969413543	0.0313065529810682	7.37903969413543	0.0138833991363231	7.46681020870921	0.0535345035761041	7.66063840206543	7.75603210996376E-7	7.37903969413555	1.00604480777021			7.66063840206543	0.906866053820201
7.38722947848454	0.0406402442421717	7.38722947848454	0.0118775325539109	7.38722947848454	0.0262630533942249	7.38722947848454	0.0214808836998663	7.38722947848454	0.0202843563251334	7.38722947848454	0.0212809286648645	7.38722947848454	0.0312542365854979	7.38722947848454	0.0138708318518501	7.47499999305833	0.0535380813384995	7.66941039780019	7.75777957298262E-7	7.38722947848466	1.00605120145253			7.66941039780019	0.906866019432793
7.39541926283366	0.0406814986509582	7.39541926283366	0.0118815655543673	7.39541926283366	0.026243276913343	7.39541926283366	0.0214722383455935	7.39541926283366	0.0202801719204648	7.39541926283366	0.021272717082134	7.39541926283366	0.0312429620122954	7.39541926283366	0.0138689905627787	7.48318977740744	0.053538973400954	7.67818239353495	7.76058421987964E-7	7.39541926283377	1.00605834698802			7.67818239353495	0.906865982062744
7.40360904718277	0.0420459351168455	7.40360904718277	0.0121761746348636	7.40360904718277	0.0265481814499163	7.40360904718277	0.0215913466903436	7.40360904718277	0.0203354254561949	7.40360904718277	0.0213137396366244	7.40360904718277	0.0313015825264898	7.40360904718277	0.0138987929881453	7.49137956175655	0.0535362942403478	7.68695438926971	7.76282412507433E-7	7.40360904718289	1.00605755235295			7.68695438926971	0.906865958378671
7.41179883153188	0.0445018273240949	7.41179883153188	0.0126383844910777	7.41179883153188	0.027063320756752	7.41179883153188	0.0217211286238623	7.41179883153188	0.0203656417338375	7.41179883153188	0.0213527448028157	7.41179883153188	0.0313623320944084	7.41179883153188	0.0139164765755815	7.49956934610567	0.0535297338952771	7.69572638500447	7.76463827771665E-7	7.411798831532	1.00605279842843			7.69572638500447	0.906865932538482
7.419988615881	0.0429468545751079	7.419988615881	0.0126747560988173	7.419988615881	0.0272296448588429	7.419988615881	0.021822777818072	7.419988615881	0.0204522349705402	7.419988615881	0.0214140600587335	7.419988615881	0.0314168286399439	7.419988615881	0.0139181184730493	7.50775913045478	0.0535239786613825	7.70449838073923	7.76903252014316E-7	7.41998861588112	1.00604817510141			7.70449838073923	0.906865900752737
[truncated: 6,287 more rows]
