# Supplementary material for: Structural basis for higher-order DNA binding by a bacterial transcriptional regulator
Source: PLoS Genet. 2025 Jun 27;21(6):e1011749. doi: 10.1371/journal.pgen.1011749 (PMC12204516; doi:10.1371/journal.pgen.1011749)
Supplement: S1 Appendix — (ZIP) [file pgen.1011749.s012.zip › Raw data files/Figure S3/FigureS3D_SEC_MALS_Xre_RES_B4_2_1_2__peakformeanandSEM.csv]

time_1	Molar_Mass	time_2	LS	time_3	UV	time_4	RI
26.4039087371269	140270.611361275	26.1418356379553	0.0523777561283983	26.1477083090379	0.056190334281243	26.1432334152083	-0.0520623152492035
26.412098521476	139532.270508738	26.1500254223044	0.0551034980944467	26.155898093387	0.0596247515199601	26.1520054109431	-0.0488438426393692
26.4202883058251	136355.762694864	26.1582152066535	0.0579959866355018	26.1640878777361	0.0632436876986336	26.1607774066778	-0.0452936395231111
26.4284780901742	133471.301205298	26.1664049910026	0.0610553342173306	26.1722776620852	0.0670529207929644	26.1695494024126	-0.0415302351985478
26.4366678745234	130893.117133277	26.1745947753517	0.0642769190160543	26.1804674464344	0.0710563100816141	26.1783213981474	-0.0375573494086813
26.4448576588725	128624.5575894	26.1827845597008	0.0676554924621507	26.1886572307835	0.0752599336516971	26.1870933938821	-0.0333405805193111
26.4530474432216	126668.454547868	26.1909743440499	0.0711894793184305	26.1968470151326	0.0796694918154049	26.1958653896169	-0.0289675259500971
26.4612372275707	124991.880080496	26.199164128399	0.0748828894321694	26.2050367994817	0.0842925126223978	26.2046373853516	-0.024253987985705
26.4694270119198	123499.90459481	26.2073539127482	0.0787439334342268	26.2132265838308	0.0891341572543382	26.2134093810864	-0.0194094426826498
26.4776167962689	122143.510834162	26.2155436970973	0.0827819612467611	26.2214163681799	0.0941932204492061	26.2221813768212	-0.0143435851348134
26.485806580618	120851.190916229	26.2237334814464	0.0870052622704021	26.229606152529	0.0994712755521834	26.2309533725559	-0.00891447828893985
26.4939963649671	119589.523051323	26.2319232657955	0.091420722068154	26.2377959368782	0.104973496292146	26.2397253682907	-0.00329478536122852
26.5021861493163	118356.488954684	26.2401130501446	0.0960345989370652	26.2459857212273	0.110701345711769	26.2484973640255	0.00261403869020771
26.5103759336654	117144.385958281	26.2483028344937	0.100852989599639	26.2541755055764	0.116655282772004	26.2572693597602	0.00879886983864414
26.5185657180145	116007.321724724	26.2564926188428	0.105882041516951	26.2623652899255	0.122838995156085	26.266041355495	0.0152933556478151
26.5267555023636	114913.890785161	26.264682403192	0.111127072350987	26.2705550742746	0.129252748212394	26.2748133512297	0.0221296824531163
26.5349452867127	113871.663523907	26.2728721875411	0.116591267426303	26.2787448586237	0.135892336291641	26.2835853469645	0.0290793213361017
26.5431350710618	112863.851379219	26.2810619718902	0.122274616777025	26.2869346429728	0.142758078622909	26.2923573426993	0.0362322782455495
26.5513248554109	111858.498716649	26.2892517562393	0.12817420430155	26.295124427322	0.149848058583703	26.301129338434	0.043692810635847
26.5595146397601	110873.595093829	26.2974415405884	0.134284336700594	26.3033142116711	0.15715481444317	26.3099013341688	0.0515566622863475
26.5677044241092	109941.688742235	26.3056313249375	0.140599357187622	26.3115039960202	0.164671378685945	26.3186733299035	0.0597301327549914
26.5758942084583	109075.198784078	26.3138211092866	0.147115515816498	26.3196937803693	0.172396376582916	26.3274453256383	0.068016631474393
26.5840839928074	108278.351632301	26.3220108936358	0.153830934401561	26.3278835647184	0.180331478358614	26.3362173213731	0.0765963618513026
26.5922737771565	107534.529732064	26.3302006779849	0.160744556033467	26.3360733490675	0.188472004933348	26.3449893171078	0.085456307070993
26.6004635615056	106835.095396772	26.338390462334	0.167855692442274	26.3442631334166	0.196811414933479	26.3537613128426	0.0945581598999018
26.6086533458547	106176.5785973	26.3465802466831	0.175165132527721	26.3524529177658	0.205343463966448	26.3625333085774	0.103900579793072
26.6168431302039	105547.232485061	26.3547700310322	0.182677004240907	26.3606427021149	0.214059168310751	26.3713053043121	0.113541597645727
26.625032914553	104962.590223493	26.3629598153813	0.1903993583428	26.368832486464	0.222950051991882	26.3800773000469	0.123449064950058
26.6332226989021	104412.696569044	26.3711495997304	0.1983415949949	26.3770222708131	0.23201159215734	26.3888492957816	0.133485602846646
26.6414124832512	103894.961231422	26.3793393840796	0.206508565723158	26.3852120551622	0.241240589871588	26.3976212915164	0.143776536207245
26.6496022676003	103434.790935282	26.3875291684287	0.214894608975235	26.3934018395113	0.250632842088715	26.4063932872512	0.1542927538872
26.6577920519494	103030.101528374	26.3957189527778	0.223481580436953	26.4015916238604	0.260183797343653	26.4151652829859	0.164956237964925
26.6659818362985	102637.871376834	26.4039087371269	0.232244269945708	26.4097814082095	0.269882521004139	26.4239372787207	0.175898919822884
26.6741716206477	102242.671450976	26.412098521476	0.241161155145579	26.4179711925587	0.279715696294913	26.4327092744554	0.187053993728806
26.6823614049968	101863.969517147	26.4202883058251	0.2502245241491	26.4261609769078	0.289681306219035	26.4414812701902	0.19839497342957
26.6905511893459	101505.409896303	26.4284780901742	0.259443891258729	26.4343507612569	0.299775540967339	26.450253265925	0.209897559764313
26.698740973695	101159.949381899	26.4366678745234	0.268840531980963	26.442540545606	0.309985391975648	26.4590252616597	0.221481636929224
26.7069307580441	100836.296574578	26.4448576588725	0.278436486287794	26.4507303299551	0.320302680205652	26.4677972573945	0.233272880107258
26.7151205423932	100530.297390014	26.4530474432216	0.288243037233271	26.4589201143042	0.330722112880362	26.4765692531293	0.245224201987423
26.7233103267423	100240.062808604	26.4612372275707	0.298252869421178	26.4671098986533	0.341239721866574	26.485341248864	0.257363910673412
26.7315001110914	99979.0849848474	26.4694270119198	0.308438603731199	26.4752996830025	0.351853074680762	26.4941132445988	0.269666519453444
26.7396898954406	99727.0889305308	26.4776167962689	0.318759172393784	26.4834894673516	0.362553280858159	26.5028852403335	0.282085139961684
26.7478796797897	99481.9215237909	26.485806580618	0.329172365371755	26.4916792517007	0.37332908445531	26.5116572360683	0.294650768992258
26.7560694641388	99256.8043770883	26.4939963649671	0.339648494608613	26.4998690360498	0.384174584142261	26.5204292318031	0.30721358786068
26.7642592484879	99035.3431032991	26.5021861493163	0.350177269857645	26.5080588203989	0.395086092059631	26.5292012275378	0.319907260545703
26.772449032837	98826.0868319137	26.5103759336654	0.360763193948906	26.516248604748	0.406057590359587	26.5379732232726	0.332655661807069
26.7806388171861	98643.6084566166	26.5185657180145	0.371412916045973	26.5244383890971	0.417083507871039	26.5467452190073	0.345531006924409
26.7888286015352	98471.8194879014	26.5267555023636	0.382123931464861	26.5326281734463	0.428159708671483	26.5555172147421	0.358656779297587
26.7970183858844	98304.0677016525	26.5349452867127	0.392882616730019	26.5408179577954	0.439278871021256	26.5642892104769	0.371830562875112
26.8052081702335	98142.457787146	26.5431350710618	0.403671229022085	26.5490077421445	0.450431068180731	26.5730612062116	0.385020228665092
26.8133979545826	97989.2348364317	26.5513248554109	0.414477298260017	26.5571975264936	0.461610457711947	26.5818332019464	0.398158188638612
26.8215877389317	97843.843953452	26.5595146397601	0.425298863710212	26.5653873108427	0.472812578159978	26.5906051976812	0.411314437604947
26.8297775232808	97701.0375885713	26.5677044241092	0.436143498945589	26.5735770951918	0.484031169968019	26.5993771934159	0.424510549125123
26.8379673076299	97561.7986744358	26.5758942084583	0.447022519969979	26.5817668795409	0.495261221015971	26.6081491891507	0.437732782500806
26.846157091979	97441.6617241454	26.5840839928074	0.457944041060203	26.58995666389	0.506498555617937	26.6169211848854	0.451019528162302
26.8543468763282	97336.8822541897	26.5922737771565	0.468908568857378	26.5981464482392	0.517739523586415	26.6256931806202	0.46428723168927
26.8625366606773	97225.8081035913	26.6004635615056	0.479909377595094	26.6063362325883	0.528974872063282	26.634465176355	0.477580369057224
26.8707264450264	97106.8107905898	26.6086533458547	0.490937152702385	26.6145260169374	0.540193908931435	26.6432371720897	0.490911030768211
26.8789162293755	96993.3443615748	26.6168431302039	0.501985245710258	26.6227158012865	0.55139445558333	26.6520091678245	0.504097652276307
26.8871060137246	96884.0353796547	26.625032914553	0.513052733084913	26.6309055856356	0.562573993094397	26.6607811635593	0.517148920287544
26.8952957980737	96776.3874866713	26.6332226989021	0.524143180333185	26.6390953699847	0.573726214877668	26.669553159294	0.530363225703953
26.9034855824228	96679.4894473839	26.6414124832512	0.535260432694058	26.6472851543338	0.584845755354646	26.6783251550288	0.543679573720129
26.911675366772	96591.269956778	26.6496022676003	0.546404133417102	26.655474938683	0.595928545812002	26.6870971507635	0.556858726228508
26.9198651511211	96507.7650209866	26.6577920519494	0.557567019027105	26.6636647230321	0.606970419957523	26.6958691464983	0.570023217861335
26.9280549354702	96427.8882942285	26.6659818362985	0.568735277645458	26.6718545073812	0.617964795786152	26.7046411422331	0.583059102886079
26.9362447198193	96345.6203844549	26.6741716206477	0.579891567627818	26.6800442917303	0.628906152415122	26.7134131379678	0.595995621756598
26.9444345041684	96255.6645970562	26.6823614049968	0.59101910955811	26.6882340760794	0.639787040742589	26.7221851337026	0.608883537164824
26.9526242885175	96163.8593662542	26.6905511893459	0.602105234395495	26.6964238604285	0.650598360967501	26.7309571294373	0.621600506730188
26.9608140728666	96078.4612765972	26.698740973695	0.613143742850234	26.7046136447776	0.661335797861591	26.7397291251721	0.634290318839271
26.9690038572157	96001.3727757924	26.7069307580441	0.62413474347197	26.7128034291268	0.671997547956445	26.7485011209069	0.646952394209847
26.9771936415649	95928.7075184353	26.7151205423932	0.635081917923451	26.7209932134759	0.682581037525694	26.7572731166416	0.659459457431464
26.985383425914	95861.1734353077	26.7233103267423	0.645988265233714	26.729182997825	0.693079604711572	26.7660451123764	0.671916603068686
26.9935732102631	95788.0408281249	26.7315001110914	0.656852444740874	26.7373727821741	0.703484922076188	26.7748171081112	0.684209568590174
27.0017629946122	95708.7581093272	26.7396898954406	0.667667032260099	26.7455625665232	0.713791309513731	26.7835891038459	0.696187358657269
27.0099527789613	95630.6304094828	26.7478796797897	0.678419408843841	26.7537523508723	0.723992099820124	26.7923610995807	0.708077725956443
27.0181425633104	95555.0427940168	26.7560694641388	0.689094961213934	26.7619421352214	0.734080964373682	26.8011330953154	0.719856886066467
27.0263323476595	95490.9431130164	26.7642592484879	0.699680190862751	26.7701319195706	0.744052617770774	26.8099050910502	0.731514695077827
27.0345221320087	95442.8761351445	26.772449032837	0.710165997897619	26.7783217039197	0.753902303412783	26.818677086785	0.743008783839701
27.0427119163578	95411.4331564154	26.7806388171861	0.720549403360141	26.7865114882688	0.76362495521016	26.8274490825197	0.754364437766549
27.0509017007069	95393.7806446704	26.7888286015352	0.730832791967061	26.7947012726179	0.773213784886259	26.8362210782545	0.765603626380167
27.059091485056	95383.2218391263	26.7970183858844	0.741019291294077	26.802891056967	0.782663858415071	26.8449930739892	0.776514265403778
27.0672812694051	95374.9464835497	26.8052081702335	0.751107658788493	26.8110808413161	0.791970145253551	26.853765069724	0.787094719110814
27.0754710537542	95366.2325182632	26.8133979545826	0.761089036448189	26.8192706256652	0.801123940885945	26.8625370654588	0.797551590504006
27.0836608381033	95351.0925210241	26.8215877389317	0.770947416716759	26.8274604100143	0.810116728343024	26.8713090611935	0.807906344496901
27.0918506224525	95333.876219454	26.8297775232808	0.780664585006697	26.8356501943635	0.818945876838403	26.8800810569283	0.818022135399821
27.1000404068016	95315.3607167717	26.8379673076299	0.790224730334066	26.8438399787126	0.827608203501197	26.8888530526631	0.827913602014478
27.1082301911507	95283.894173454	26.846157091979	0.79961686820479	26.8520297630617	0.836098901460116	26.8976250483978	0.837611370375167
27.1164199754998	95249.2949250721	26.8543468763282	0.808834137135276	26.8602195474108	0.84441521795043	26.9063970441326	0.846989971900197
27.1246097598489	95206.7870491802	26.8625366606773	0.817871702778884	26.8684093317599	0.852550119430102	26.9151690398673	0.856106987971482
27.132799544198	95152.9770044526	26.8707264450264	0.826725515479988	26.876599116109	0.860495900307164	26.9239410356021	0.864972954953221
27.1409893285471	95098.849565335	26.8789162293755	0.835392520576538	26.8847889004581	0.868249724117795	26.9327130313369	0.873564997868688
27.1491791128962	95042.6057205062	26.8871060137246	0.84387127806259	26.8929786848073	0.875809181588356	26.9414850270716	0.881999555409444
27.1573688972454	94987.0295807609	26.8952957980737	0.852161192283143	26.9011684691564	0.883168103822796	26.9502570228064	0.89022849303573
27.1655586815945	94938.838565638	26.9034855824228	0.860260820266995	26.9093582535055	0.890321397091575	26.9590290185411	0.898137469000827
27.1737484659436	94898.2569850802	26.911675366772	0.868166332349099	26.9175480378546	0.897268309221498	26.9678010142759	0.905689668167197
27.1819382502927	94866.9123675903	26.9198651511211	0.875871539603987	26.9257378222037	0.904005424908279	26.9765730100107	0.912932241905333
27.1901280346418	94838.1516164817	26.9280549354702	0.883369661968255	26.9339276065528	0.910527114665294	26.9853450057454	0.919849354367977
27.1983178189909	94800.5020848497	26.9362447198193	0.890654933698272	26.9421173909019	0.916829809094883	26.9941170014802	0.926570271609647
27.20650760334	94760.2883826905	26.9444345041684	0.897723567057754	26.9503071752511	0.922910640231876	27.002888997215	0.933092682886228
27.2146973876892	94711.5430704877	26.9526242885175	0.904573628842167	26.9584969596002	0.928769203010951	27.0116609929497	0.939342057992758
27.2228871720383	94691.675730114	26.9608140728666	0.911203468425366	26.9666867439493	0.934403699645877	27.0204329886845	0.945330206814158
27.2310769563874	94677.2264954745	26.9690038572157	0.917610099723259	26.9748765282984	0.939809140674024	27.0292049844192	0.950954558079977
27.2392667407365	94668.1395632326	26.9771936415649	0.923788290034503	26.9830663126475	0.944985139693372	27.037976980154	0.956203930499767
27.2474565250856	94666.5018404899	26.985383425914	0.929731495089439	26.9912560969966	0.949931502020712	27.0467489758888	0.961099133127638
27.2556463094347	94664.4300160936	26.9935732102631	0.935433772519878	26.9994458813457	0.954644153760094	27.0555209716235	0.965697230192815
27.2638360937838	94653.4348598896	27.0017629946122	0.940892005626765	27.0076356656949	0.959120903176916	27.0642929673583	0.97009773496836
27.272025878133	94641.9337848826	27.0099527789613	0.946107664484422	27.015825450044	0.963362691235072	27.0730649630931	0.974241573679063
27.2802156624821	94634.2663552205	27.0181425633104	0.9510866111491	27.0240152343931	0.967364308497431	27.0818369588278	0.978172748511289
27.2884054468312	94632.2779156102	27.0263323476595	0.955837542002022	27.0322050187422	0.971124949890441	27.0906089545626	0.981740113251725
27.2965952311803	94638.5813635786	27.0345221320087	0.960368768800407	27.0403948030913	0.974651309569898	27.0993809502973	0.98485894425103
27.3047850155294	94647.1799154693	27.0427119163578	0.964686272292785	27.0485845874404	0.977952673993599	27.1081529460321	0.987677877942006
27.3129747998785	94645.9523369743	27.0509017007069	0.968791102491065	27.0567743717895	0.981028544273162	27.1169249417669	0.990140160916698
27.3211645842276	94633.3346590829	27.059091485056	0.972679659677954	27.0649641561386	0.98387012692616	27.1256969375016	0.99233718640744
27.3293543685768	94618.5278323825	27.0672812694051	0.97634260153731	27.0731539404878	0.986474685707375	27.1344689332364	0.994361294428186
27.3375441529259	94601.3883611763	27.0754710537542	0.979764309209973	27.0813437248369	0.988842166753763	27.1432409289711	0.99608522177746
27.345733937275	94580.0905538198	27.0836608381033	0.982924716609959	27.089533509186	0.990975854316651	27.1520129247059	0.997570885262748
27.3539237216241	94559.0355106201	27.0918506224525	0.985804907244123	27.0977232935351	0.992877662454356	27.1607849204407	0.998750568634857
27.3621135059732	94547.670704097	27.1000404068016	0.988394696376716	27.1059130778842	0.994550611127226	27.1695569161754	0.999525549286633
27.3703032903223	94544.4120098089	27.1082301911507	0.990696839467843	27.1141028622333	0.995999892625239	27.1783289119102	0.999968745027421
27.3784930746714	94543.3273363694	27.1164199754998	0.99272517749125	27.1222926465824	0.99722457384078	27.187100907645	1
27.3866828590206	94554.5340667048	27.1246097598489	0.994497162304869	27.1304824309316	0.998222777741511	27.1958729033797	0.999978157307852
27.3948726433697	94581.5387516314	27.132799544198	0.996025199011282	27.1386722152807	0.998996901031887	27.2046448991145	0.999726305701428
27.4030624277188	94617.6935791906	27.1409893285471	0.99731273861605	27.1468619996298	0.999548968846397	27.2134168948492	0.999474454095005
27.4112522120679	94654.4499076387	27.1491791128962	0.998355218190891	27.1550517839789	0.999881952699338	27.222188890584	0.998630260408576
27.419441996417	94695.3218609551	27.1573688972454	0.999145836494082	27.163241568328	1	27.2309608863188	0.997491407429991
27.4276317807661	94741.9266172689	27.1655586815945	0.999680800033675	27.1714313526771	0.999905476246615	27.2397328820535	0.996065153861976
27.4358215651152	94779.3738011	27.1737484659436	0.999962521586958	27.1796211370262	0.999598432888584	27.2485048777883	0.994311406031114
27.4440113494643	94794.7947688249	27.1819382502927	1	27.1878109213754	0.999079906994295	27.257276873523	0.992335699751436
27.4522011338135	94796.5741940226	27.1901280346418	0.999806863477976	27.1960007057245	0.998356407010371	27.2660488692578	0.99026535117545
27.4603909181626	94789.3873319561	27.1983178189909	0.999398032336892	27.2041904900736	0.997432467248092	27.2748208649926	0.987962529323773
27.4685807025117	94772.7079337905	27.20650760334	0.998785622955139	27.2123802744227	0.996309660773579	27.2835928607273	0.985396124306909
27.4767704868608	94762.8920144785	27.2146973876892	0.997974720039106	27.2205700587718	0.994994566376271	27.2923648564621	0.982522030113019
27.4849602712099	94757.4009151097	27.2228871720383	0.996962554687229	27.2287598431209	0.993490815621143	27.3011368521969	0.979271425326261
27.493150055559	94756.8249249697	27.2310769563874	0.995741121119178	27.23694962747	0.991798247363366	27.3099088479316	0.975812291900675
27.5013398399081	94766.8434620925	27.2392667407365	0.994302085244479	27.2451394118192	0.989919570206885	27.3186808436664	0.9722619055691
27.5095296242573	94777.08282918	27.2474565250856	0.992641148145693	27.2533291961683	0.987858687065404	27.3274528394011	0.968481484716979
27.5177194086064	94791.3489163936	27.2556463094347	0.990759926045245	27.2615189805174	0.985619715471756	27.3362248351359	0.964490093315561
27.5259091929555	94804.8631469942	27.2638360937838	0.98866583023534	27.2697087648665	0.983205477545235	27.3449968308707	0.960343617075235
27.5340989773046	94811.0564379033	27.272025878133	0.986367972144401	27.2778985492156	0.980620325601869	27.3537688266054	0.956002789477581
27.5422887616537	94813.3973742515	27.2802156624821	0.983873339784436	27.2860883335647	0.977872075285441	27.3625408223402	0.951386503362071
27.5504785460028	94820.13195307	27.2884054468312	0.981183678225245	27.2942781179138	0.974967208497321	27.3713128180749	0.94652976920548
27.5586683303519	94831.133896152	27.2965952311803	0.978296145559677	27.3024679022629	0.971909189698121	27.3800848138097	0.941543689266982
27.5668581147011	94841.2456533839	27.3047850155294	0.975206588937073	27.3106576866121	0.968698505776879	27.3888568095445	0.936345886316498
27.5750478990502	94854.2309460619	27.3129747998785	0.971914165972822	27.3188474709612	0.965335079561144	27.3976288052792	0.930954210501494
27.5832376833993	94875.1182001956	27.3211645842276	0.968423199820336	27.3270372553103	0.961824381193291	27.406400801014	0.925481720726892
27.5914274677484	94896.8293616855	27.3293543685768	0.964742560669101	27.3352270396594	0.958172934939299	27.4151727967488	0.919969032345825
27.5996172520975	94930.2360035762	27.3375441529259	0.960881320728734	27.3434168240085	0.954382586067652	27.4239447924835	0.914181883934546
27.6078070364466	94983.76737535	27.345733937275	0.956847985515648	27.3516066083576	0.950456404839547	27.4327167882183	0.908111394712914
27.6159968207957	95052.2431629719	27.3539237216241	0.952648595847544	27.3597963927067	0.94639929634396	27.441488783953	0.902007218519616
27.6241866051449	95139.6926336086	27.3621135059732	0.948289674989294	27.3679861770559	0.942216740307741	27.4502607796878	0.895769748131202
27.632376389494	95234.0843589009	27.3703032903223	0.943781816016065	27.376175961405	0.937914277771222	27.4590327754226	0.889379127543492
27.6405661738431	95321.884559089	27.3784930746714	0.939140862978743	27.3843657457541	0.933495005741938	27.4678047711573	0.882938838793986
27.6487559581922	95402.7287621331	27.3866828590206	0.934385428891766	27.3925555301032	0.92896484137195	27.4765767668921	0.876315472258104
27.6569457425413	95470.8657716659	27.3948726433697	0.929529287661019	27.4007453144523	0.924326730824025	27.4853487626269	0.869582912760046
27.6651355268904	95533.0403053759	27.4030624277188	0.924574053939182	27.4089350988014	0.919580206099676	27.4941207583616	0.862746222603668
27.6733253112395	95591.4806716729	27.4112522120679	0.919507684408715	27.4171248831505	0.914732091455841	27.5028927540964	0.855737769113836
27.6815150955886	95642.6703427052	27.419441996417	0.914310651913746	27.4253146674997	0.909790615813222	27.5116647498311	0.848670638420808
27.6897048799378	95697.5391225031	27.4276317807661	0.908964647434014	27.4335044518488	0.904762156877533	27.5204367455659	0.841462531529358
27.6978946642869	95763.1603506176	27.4358215651152	0.903461239956604	27.4416942361979	0.899648953972001	27.5292087413007	0.834200821099319
27.706084448636	95819.1727283364	27.4440113494643	0.897804979300589	27.449884020547	0.894450003166335	27.5379807370354	0.826953865882336
27.7142742329851	95755.0647918086	27.4522011338135	0.892011678865635	27.4580738048961	0.889172500491241	27.5467527327702	0.819621518624626
		27.4603909181626	0.88610327453918	27.4662635892452	0.883824979632339	27.5555247285049	0.812126790924282
		27.4685807025117	0.880102259464087	27.4744533735943	0.878409081197977	27.5642967242397	0.80457443591404
		27.4767704868608	0.874027042187877	27.4826431579434	0.87292622739172	27.5730687199745	0.796967926434348
		27.4849602712099	0.867888845011837	27.4908329422926	0.867379618541316	27.5818407157092	0.789259523789985
		27.493150055559	0.861690176004538	27.4990227266417	0.861775985307274	27.590612711444	0.781598191568232
		27.5013398399081	0.855427124336586	27.5072125109908	0.856120791232026	27.5993847071788	0.773914191984442
		27.5095296242573	0.849092957451716	27.5154022953399	0.850415108429101	27.6081567029135	0.766151999004888
		27.5177194086064	0.842683492090963	27.523592079689	0.844660818823522	27.6169286986483	0.758351063367557
		27.5259091929555	0.83619925421766	27.5317818640381	0.838860839308188	27.625700694383	0.750433214026363
		27.5340989773046	0.829642530648819	27.5399716483872	0.833020876101383	27.6344726901178	0.742463219664672
		27.5422887616537	0.823014597784342	27.5481614327364	0.827148494199646	27.6432446858526	0.734513028700381
		27.5504785460028	0.816314328629233	27.5563512170855	0.821247650981527	27.6520166815873	0.726521181002968
		27.5586683303519	0.80954148801052	27.5645410014346	0.815318474582994	27.6607886773221	0.718592584357617
		27.5668581147011	0.802703017706768	27.5727307857837	0.809365035006986	27.6695606730568	0.710600947096221
		27.5750478990502	0.795816507475607	27.5809205701328	0.803391429730976	27.6783326687916	0.70267180076103
		27.5832376833993	0.788908711756206	27.5891103544819	0.79739516252168	27.6871046645264	0.694750893183495
		27.5914274677484	0.782009762306431	27.597300138831	0.791379110421489	27.6958766602611	0.686642112971612
		27.5996172520975	0.775145342732773	27.6054899231802	0.785352764483735	27.7046486559959	0.678567526705195
		27.6078070364466	0.768328261292471	27.6136797075293	0.779318415280172	27.7134206517307	0.670531955301676
		27.6159968207957	0.761553455576675	27.6218694918784	0.773277777919662	27.7221926474654	0.662589416277698
		27.6241866051449	0.754798583755736	27.6300592762275	0.767235457850717	27.7309646432002	0.654759517224633
		27.632376389494	0.748031239870478	27.6382490605766	0.761191149827971	27.7397366389349	0.646782344712589
		27.6405661738431	0.741222688595977	27.6464388449257	0.755145669249829	27.7485086346697	0.638874698412336
		27.6487559581922	0.734359045227708	27.6546286292748	0.749105084816323	27.7572806304045	0.631053897382723
		27.6569457425413	0.727444958856168	27.662818413624	0.74307482705533	27.7660526261392	0.623108848697606
		27.6651355268904	0.720495912771374	27.6710081979731	0.737055443372127	27.774824621874	0.615259915497285
		27.6733253112395	0.713525849297004	27.6791979823222	0.731047285450983	27.7835966176087	0.607375108226233
		27.6815150955886	0.706537739720562	27.6873877666713	0.725052427215834	27.7923686133435	0.599544645516949
		27.6897048799378	0.699524226581708	27.6955775510204	0.719074574146535	27.8011406090783	0.591855727338925
		27.6978946642869	0.692474302645634	27.7037673353695	0.713115217659244	27.809912604813	0.584197185988348
		27.706084448636	0.685382089848605	27.7119571197186	0.707174606127035	27.8186846005478	0.576562957547435
		27.7142742329851	0.678252694893093	27.7201469040678	0.701255150863451	27.8274565962826	0.568850066326298
		27.7224640173342	0.671102624514613	27.7283366884169	0.695359427642793	27.8362285920173	0.561167429242346
		27.7306538016833	0.663954624153305	27.736526472766	0.689490650262434	27.8450005877521	0.553545176801465
		27.7388435860324	0.656827628150012	27.7447162571151	0.683650792855072	27.8537725834868	0.545980169036108
		27.7470333703816	0.64972979015447	27.7529060414642	0.67784204186793	27.8625445792216	0.538520108093203
		27.7552231547307	0.642657875524467	27.7610958258133	0.672065889710638	27.8713165749564	0.53109759025453
		27.7634129390798	0.635603701464627	27.7692856101624	0.666324080269749	27.8800885706911	0.523780344866888
		27.7716027234289	0.628563737795709	27.7774753945115	0.660619427677234	27.8888605664259	0.516452526822973
		27.779792507778	0.621543635298623	27.7856651788607	0.654950580876814	27.8976325621607	0.509053453341505
		27.7879822921271	0.614557022906089	27.7938549632098	0.649315505649611	27.9064045578954	0.501784912900236
		27.7961720764762	0.607618587948036	27.8020447475589	0.643717640993498	27.9151765536302	0.49460241313769
		27.8043618608254	0.600738058411999	27.810234531908	0.638160179988344	27.9239485493649	0.48753378898287
		27.8125516451745	0.593916871537168	27.8184243162571	0.63264488207811	27.9327205450997	0.480447212181124
		27.8207414295236	0.587149434853302	27.8266141006062	0.627175876274978	27.9414925408345	0.473407652762024
		27.8289312138727	0.580427720583539	27.8348038849553	0.621753855216201	27.9502645365692	0.466549986188557
		27.8371209982218	0.573745754381168	27.8429936693045	0.616377093161385	27.959036532304	0.459635590540196
		27.8453107825709	0.567100983291207	27.8511834536536	0.611046590384423	27.9678085280387	0.452758737525576
		27.85350056692	0.560493978516724	27.8593732380027	0.605762766437108
		27.8616903512691	0.553926690456004	27.8675630223518	0.600526204727267
		27.8698801356183	0.547400590572837	27.8757528067009	0.595340379553296
		27.8780699199674	0.540915961373147	27.88394259105	0.590207716634393
		27.8862597043165	0.534472061225296	27.8921323753991	0.585127024057882
		27.8944494886656	0.528067457714242	27.9003221597483	0.580094991562314
		27.9026392730147	0.521699505302488	27.9085119440974	0.575113433989903
		27.9108290573638	0.515365611506192	27.9167017284465	0.570185503656475
		27.9190188417129	0.509065063507712	27.9248915127956	0.565308211364942
		27.9272086260621	0.50280142379069	27.9330812971447	0.560481410610571
		27.9353984104112	0.496582471905867	27.9412710814938	0.55570880375601
		27.9435881947603	0.490417989101097	27.9494608658429	0.550993270335828
		27.9517779791094	0.484315906799112	27.9576506501921	0.546335770744672
		27.9599677634585	0.478281527166997	27.9658404345412	0.541735527133339
		27.9681575478076	0.472318684770837	27.9740302188903	0.53719283872787
