# Supplementary material for: Structural basis for higher-order DNA binding by a bacterial transcriptional regulator
Source: PLoS Genet. 2025 Jun 27;21(6):e1011749. doi: 10.1371/journal.pgen.1011749 (PMC12204516; doi:10.1371/journal.pgen.1011749)
Supplement: S1 Appendix — (ZIP) [file pgen.1011749.s012.zip › Raw data files/Figure S3/FigureS3E_Superdex200inc32_300_SEC_Xre4RES2_1p5nmole_dsDNA4_15nmole.csv]

ml_1	mAU_280	ml_2	mAU_260
-0.12	-4.885	-0.12	-4.746
-0.1199	-0.098445	-0.1199	0.474949
-0.1198	-0.093956	-0.1198	0.479423
-0.119701	-0.089468	-0.119701	0.483898
-0.119601	-0.084979	-0.119601	0.488373
-0.119501	-0.080491	-0.119501	0.492848
-0.119401	-0.076003	-0.119401	0.497322
-0.119301	-0.071514	-0.119301	0.501797
-0.119202	-0.067026	-0.119202	0.506272
-0.119102	-0.062537	-0.119102	0.510747
-0.119002	-0.058049	-0.119002	0.515221
-0.118902	-0.05356	-0.118902	0.519696
-0.118803	-0.049072	-0.118803	0.524171
-0.118703	-0.044583	-0.118703	0.528645
-0.118603	-0.040095	-0.118603	0.53312
-0.118503	-0.035606	-0.118503	0.537595
-0.118403	-0.031118	-0.118403	0.54207
-0.118304	-0.026629	-0.118304	0.546544
-0.118204	-0.022141	-0.118204	0.551019
-0.118104	-0.017653	-0.118104	0.555494
-0.118004	-0.013164	-0.118004	0.559968
-0.117904	-0.008676	-0.117904	0.564443
-0.117805	-0.004187	-0.117805	0.568918
-0.117705	0.000301	-0.117705	0.573393
-0.117605	0.00479	-0.117605	0.577867
-0.117505	0.009278	-0.117505	0.582342
-0.117405	0.013767	-0.117405	0.586817
-0.117306	0.018255	-0.117306	0.591291
-0.117206	0.022744	-0.117206	0.595766
-0.117106	0.027232	-0.117106	0.600241
-0.117006	0.031721	-0.117006	0.604716
-0.116907	0.036209	-0.116907	0.60919
-0.116807	0.040697	-0.116807	0.613665
-0.116707	0.045186	-0.116707	0.61814
-0.116607	0.049674	-0.116607	0.622614
-0.116507	0.054163	-0.116507	0.627089
-0.116408	0.058651	-0.116408	0.631564
-0.116308	0.06314	-0.116308	0.636039
-0.116208	0.067628	-0.116208	0.640513
-0.116108	0.072117	-0.116108	0.644988
-0.116008	0.076605	-0.116008	0.649463
-0.115909	0.081094	-0.115909	0.653937
-0.115809	0.085582	-0.115809	0.658412
-0.115709	0.090071	-0.115709	0.662887
-0.115609	0.094559	-0.115609	0.667362
-0.115509	0.099047	-0.115509	0.671836
-0.11541	0.103536	-0.11541	0.676311
-0.11531	0.108024	-0.11531	0.680786
-0.11521	0.112513	-0.11521	0.68526
-0.11511	0.117001	-0.11511	0.689735
-0.115011	0.12149	-0.115011	0.69421
-0.114911	0.125978	-0.114911	0.698685
-0.114811	0.130467	-0.114811	0.703159
-0.114711	0.134955	-0.114711	0.707634
-0.114611	0.139444	-0.114611	0.712109
-0.114512	0.143932	-0.114512	0.716583
-0.114412	0.148421	-0.114412	0.721058
-0.114312	0.152909	-0.114312	0.725533
-0.114212	0.157397	-0.114212	0.730008
-0.114112	0.161886	-0.114112	0.734482
-0.114013	0.166374	-0.114013	0.738957
-0.113913	0.170863	-0.113913	0.743432
-0.113813	0.175351	-0.113813	0.747907
-0.113713	0.17984	-0.113713	0.752381
-0.113613	0.184328	-0.113613	0.756856
-0.113514	0.188817	-0.113514	0.761331
-0.113414	0.193305	-0.113414	0.765805
-0.113314	0.197794	-0.113314	0.77028
-0.113214	0.202282	-0.113214	0.774755
-0.113115	0.206771	-0.113115	0.77923
-0.113015	0.211259	-0.113015	0.783704
-0.112915	0.215747	-0.112915	0.788179
-0.112815	0.220236	-0.112815	0.792654
-0.112715	0.224724	-0.112715	0.797128
-0.112616	0.229213	-0.112616	0.801603
-0.112516	0.233701	-0.112516	0.806078
-0.112416	0.23819	-0.112416	0.810553
-0.112316	0.242678	-0.112316	0.815027
-0.112216	0.247167	-0.112216	0.819502
-0.112117	0.251655	-0.112117	0.823977
-0.112017	0.256144	-0.112017	0.828451
-0.111917	0.260632	-0.111917	0.832926
-0.111817	0.265121	-0.111817	0.837401
-0.111717	0.269609	-0.111717	0.841876
-0.111618	0.274097	-0.111618	0.84635
-0.111518	0.278586	-0.111518	0.850825
-0.111418	0.283074	-0.111418	0.8553
-0.111318	0.287563	-0.111318	0.859774
-0.111219	0.292051	-0.111219	0.864249
-0.111119	0.29654	-0.111119	0.868724
-0.111019	0.301028	-0.111019	0.873199
-0.110919	0.305517	-0.110919	0.877673
-0.110819	0.310005	-0.110819	0.882148
-0.11072	0.314494	-0.11072	0.886623
-0.11062	0.318982	-0.11062	0.891097
-0.11052	0.323471	-0.11052	0.895572
-0.11042	0.327959	-0.11042	0.900047
-0.11032	0.332447	-0.11032	0.904522
-0.110221	0.336936	-0.110221	0.908996
-0.110121	0.341424	-0.110121	0.913471
-0.110021	0.345913	-0.110021	0.917946
-0.109921	0.358763	-0.109921	0.932365
-0.109821	0.37385	-0.109821	0.949445
-0.109722	0.388937	-0.109722	0.966524
-0.109622	0.404023	-0.109622	0.983604
-0.109522	0.41911	-0.109522	1.000683
-0.109422	0.434197	-0.109422	1.017762
-0.109323	0.449283	-0.109323	1.034842
-0.109223	0.46437	-0.109223	1.051921
-0.109123	0.479456	-0.109123	1.069
-0.109023	0.494543	-0.109023	1.08608
-0.108923	0.50963	-0.108923	1.103159
-0.108824	0.524717	-0.108824	1.120238
-0.108724	0.539803	-0.108724	1.137318
-0.108624	0.55489	-0.108624	1.154397
-0.108524	0.569977	-0.108524	1.171476
-0.108424	0.585063	-0.108424	1.188556
-0.108325	0.60015	-0.108325	1.205635
-0.108225	0.615237	-0.108225	1.222715
-0.108125	0.630323	-0.108125	1.239794
-0.108025	0.64541	-0.108025	1.256873
-0.107925	0.660496	-0.107925	1.273953
-0.107826	0.675583	-0.107826	1.291032
-0.107726	0.69067	-0.107726	1.308111
-0.107626	0.705757	-0.107626	1.325191
-0.107526	0.720843	-0.107526	1.34227
-0.107427	0.73593	-0.107427	1.359349
-0.107327	0.751016	-0.107327	1.376429
-0.107227	0.766103	-0.107227	1.393508
-0.107127	0.78119	-0.107127	1.410588
-0.107027	0.796277	-0.107027	1.427667
-0.106928	0.811363	-0.106928	1.444746
-0.106828	0.82645	-0.106828	1.461826
-0.106728	0.841536	-0.106728	1.478905
-0.106628	0.856623	-0.106628	1.495984
-0.106528	0.87171	-0.106528	1.513064
-0.106429	0.886797	-0.106429	1.530143
-0.106329	0.901883	-0.106329	1.547222
-0.106229	0.91697	-0.106229	1.564302
-0.106129	0.932056	-0.106129	1.581381
-0.106029	0.947143	-0.106029	1.59846
-0.10593	0.96223	-0.10593	1.61554
-0.10583	0.977316	-0.10583	1.632619
-0.10573	0.992403	-0.10573	1.649698
-0.10563	1.00749	-0.10563	1.666778
-0.105531	1.022576	-0.105531	1.683857
-0.105431	1.037663	-0.105431	1.700937
-0.105331	1.05275	-0.105331	1.718016
-0.105231	1.067837	-0.105231	1.735095
-0.105131	1.082923	-0.105131	1.752175
-0.105032	1.09801	-0.105032	1.769254
-0.104932	1.113096	-0.104932	1.786333
-0.104832	1.128183	-0.104832	1.803413
-0.104732	1.14327	-0.104732	1.820492
-0.104632	1.158356	-0.104632	1.837572
-0.104533	1.173443	-0.104533	1.854651
-0.104433	1.18853	-0.104433	1.87173
-0.104333	1.203616	-0.104333	1.88881
-0.104233	1.218703	-0.104233	1.905889
-0.104133	1.23379	-0.104133	1.922968
-0.104034	1.248877	-0.104034	1.940048
-0.103934	1.263963	-0.103934	1.957127
-0.103834	1.27905	-0.103834	1.974206
-0.103734	1.294137	-0.103734	1.991286
-0.103635	1.309223	-0.103635	2.008365
-0.103535	1.32431	-0.103535	2.025445
-0.103435	1.339396	-0.103435	2.042524
-0.103335	1.354483	-0.103335	2.059603
-0.103235	1.36957	-0.103235	2.076683
-0.103136	1.384656	-0.103136	2.093762
-0.103036	1.399743	-0.103036	2.110841
-0.102936	1.41483	-0.102936	2.127921
-0.102836	1.429916	-0.102836	2.145
-0.102736	1.445003	-0.102736	2.162079
-0.102637	1.46009	-0.102637	2.179159
-0.102537	1.475177	-0.102537	2.196238
-0.102437	1.490263	-0.102437	2.213318
-0.102337	1.50535	-0.102337	2.230397
-0.102237	1.520437	-0.102237	2.247476
-0.102138	1.535523	-0.102138	2.264556
-0.102038	1.55061	-0.102038	2.281635
-0.101938	1.565696	-0.101938	2.298714
-0.101838	1.580783	-0.101838	2.315794
-0.101739	1.59587	-0.101739	2.332873
-0.101639	1.610956	-0.101639	2.349952
-0.101539	1.626043	-0.101539	2.367032
-0.101439	1.64113	-0.101439	2.384111
-0.101339	1.656216	-0.101339	2.401191
-0.10124	1.671303	-0.10124	2.41827
-0.10114	1.68639	-0.10114	2.435349
-0.10104	1.701476	-0.10104	2.452429
-0.10094	1.716563	-0.10094	2.469508
-0.10084	1.73165	-0.10084	2.486587
-0.100741	1.746736	-0.100741	2.503667
-0.100641	1.761823	-0.100641	2.520746
-0.100541	1.77691	-0.100541	2.537825
-0.100441	1.791996	-0.100441	2.554904
-0.100341	1.807083	-0.100341	2.571984
-0.100242	1.82217	-0.100242	2.589064
-0.100142	1.837257	-0.100142	2.606143
-0.100042	1.852343	-0.100042	2.623222
-0.099942	1.860856	-0.099942	2.632906
-0.099843	1.864569	-0.099843	2.637191
-0.099743	1.868282	-0.099743	2.641475
-0.099643	1.871995	-0.099643	2.64576
-0.099543	1.875708	-0.099543	2.650044
-0.099443	1.879421	-0.099443	2.654329
-0.099344	1.883134	-0.099344	2.658613
-0.099244	1.886848	-0.099244	2.662898
-0.099144	1.890561	-0.099144	2.667182
-0.099044	1.894274	-0.099044	2.671466
-0.098944	1.897987	-0.098944	2.675751
-0.098845	1.9017	-0.098845	2.680035
-0.098745	1.905413	-0.098745	2.68432
-0.098645	1.909126	-0.098645	2.688604
-0.098545	1.912839	-0.098545	2.692889
-0.098445	1.916552	-0.098445	2.697173
-0.098346	1.920265	-0.098346	2.701458
-0.098246	1.923978	-0.098246	2.705742
-0.098146	1.927691	-0.098146	2.710027
-0.098046	1.931404	-0.098046	2.714311
-0.097947	1.935117	-0.097947	2.718596
-0.097847	1.93883	-0.097847	2.72288
-0.097747	1.942544	-0.097747	2.727165
-0.097647	1.946257	-0.097647	2.731449
-0.097547	1.94997	-0.097547	2.735733
-0.097448	1.953683	-0.097448	2.740018
-0.097348	1.957396	-0.097348	2.744302
-0.097248	1.961109	-0.097248	2.748587
-0.097148	1.964822	-0.097148	2.752871
-0.097048	1.968535	-0.097048	2.757156
-0.096949	1.972248	-0.096949	2.76144
-0.096849	1.975961	-0.096849	2.765725
-0.096749	1.979674	-0.096749	2.770009
-0.096649	1.983387	-0.096649	2.774293
-0.096549	1.9871	-0.096549	2.778578
-0.09645	1.990813	-0.09645	2.782862
-0.09635	1.994526	-0.09635	2.787147
-0.09625	1.99824	-0.09625	2.791431
-0.09615	2.001953	-0.09615	2.795716
-0.096051	2.005666	-0.096051	2.8
-0.095951	2.009379	-0.095951	2.804285
-0.095851	2.013092	-0.095851	2.808569
-0.095751	2.016805	-0.095751	2.812854
-0.095651	2.020518	-0.095651	2.817138
-0.095552	2.024231	-0.095552	2.821423
-0.095452	2.027944	-0.095452	2.825707
-0.095352	2.031657	-0.095352	2.829992
-0.095252	2.03537	-0.095252	2.834276
-0.095152	2.039083	-0.095152	2.83856
-0.095053	2.042796	-0.095053	2.842845
-0.094953	2.046509	-0.094953	2.847129
-0.094853	2.050222	-0.094853	2.851414
-0.094753	2.053936	-0.094753	2.855698
-0.094653	2.057649	-0.094653	2.859983
-0.094554	2.061362	-0.094554	2.864267
-0.094454	2.065075	-0.094454	2.868551
-0.094354	2.068788	-0.094354	2.872836
-0.094254	2.072501	-0.094254	2.87712
-0.094155	2.076214	-0.094155	2.881405
-0.094055	2.079927	-0.094055	2.885689
-0.093955	2.08364	-0.093955	2.889974
-0.093855	2.087353	-0.093855	2.894258
-0.093755	2.091066	-0.093755	2.898543
-0.093656	2.094779	-0.093656	2.902827
-0.093556	2.098492	-0.093556	2.907112
-0.093456	2.102205	-0.093456	2.911396
-0.093356	2.105918	-0.093356	2.915681
-0.093256	2.109632	-0.093256	2.919965
-0.093157	2.113344	-0.093157	2.92425
-0.093057	2.117058	-0.093057	2.928534
-0.092957	2.120771	-0.092957	2.932818
-0.092857	2.124484	-0.092857	2.937103
-0.092757	2.128197	-0.092757	2.941387
-0.092658	2.13191	-0.092658	2.945672
-0.092558	2.135623	-0.092558	2.949956
-0.092458	2.139336	-0.092458	2.954241
-0.092358	2.143049	-0.092358	2.958525
-0.092259	2.146762	-0.092259	2.96281
-0.092159	2.150475	-0.092159	2.967094
-0.092059	2.154188	-0.092059	2.971379
-0.091959	2.157901	-0.091959	2.975663
-0.091859	2.161614	-0.091859	2.979948
-0.09176	2.165327	-0.09176	2.984232
-0.09166	2.16904	-0.09166	2.988516
-0.09156	2.172754	-0.09156	2.992801
-0.09146	2.176467	-0.09146	2.997085
-0.09136	2.18018	-0.09136	3.00137
-0.091261	2.183893	-0.091261	3.005654
-0.091161	2.187606	-0.091161	3.009939
-0.091061	2.191319	-0.091061	3.014223
-0.090961	2.195032	-0.090961	3.018508
-0.090861	2.198745	-0.090861	3.022792
-0.090762	2.202458	-0.090762	3.027077
-0.090662	2.206171	-0.090662	3.031361
-0.090562	2.209884	-0.090562	3.035645
-0.090462	2.213597	-0.090462	3.03993
-0.090363	2.21731	-0.090363	3.044214
-0.090263	2.221023	-0.090263	3.048499
-0.090163	2.224736	-0.090163	3.052783
-0.090063	2.22845	-0.090063	3.057068
-0.089963	2.230192	-0.089963	3.058669
-0.089864	2.228537	-0.089864	3.05564
-0.089764	2.226881	-0.089764	3.052612
-0.089664	2.225225	-0.089664	3.049584
-0.089564	2.22357	-0.089564	3.046556
-0.089464	2.221914	-0.089464	3.043528
-0.089365	2.220259	-0.089365	3.040499
-0.089265	2.218603	-0.089265	3.037471
-0.089165	2.216948	-0.089165	3.034443
-0.089065	2.215292	-0.089065	3.031415
-0.088965	2.213636	-0.088965	3.028387
-0.088866	2.211981	-0.088866	3.025358
-0.088766	2.210325	-0.088766	3.02233
-0.088666	2.208669	-0.088666	3.019302
-0.088566	2.207014	-0.088566	3.016274
-0.088467	2.205358	-0.088467	3.013246
-0.088367	2.203703	-0.088367	3.010217
-0.088267	2.202047	-0.088267	3.007189
-0.088167	2.200392	-0.088167	3.004161
-0.088067	2.198736	-0.088067	3.001133
-0.087968	2.19708	-0.087968	2.998104
-0.087868	2.195425	-0.087868	2.995076
-0.087768	2.193769	-0.087768	2.992048
-0.087668	2.192113	-0.087668	2.98902
-0.087568	2.190458	-0.087568	2.985992
-0.087469	2.188802	-0.087469	2.982963
-0.087369	2.187147	-0.087369	2.979935
-0.087269	2.185491	-0.087269	2.976907
-0.087169	2.183836	-0.087169	2.973879
-0.087069	2.18218	-0.087069	2.97085
-0.08697	2.180524	-0.08697	2.967822
-0.08687	2.178869	-0.08687	2.964794
-0.08677	2.177213	-0.08677	2.961766
-0.08667	2.175557	-0.08667	2.958738
-0.086571	2.173902	-0.086571	2.955709
-0.086471	2.172246	-0.086471	2.952681
-0.086371	2.170591	-0.086371	2.949653
-0.086271	2.168935	-0.086271	2.946625
-0.086171	2.167279	-0.086171	2.943597
-0.086072	2.165624	-0.086072	2.940568
-0.085972	2.163968	-0.085972	2.93754
-0.085872	2.162313	-0.085872	2.934512
-0.085772	2.160657	-0.085772	2.931484
-0.085672	2.159001	-0.085672	2.928456
-0.085573	2.157346	-0.085573	2.925427
-0.085473	2.15569	-0.085473	2.922399
-0.085373	2.154035	-0.085373	2.919371
-0.085273	2.152379	-0.085273	2.916343
-0.085173	2.150723	-0.085173	2.913315
-0.085074	2.149068	-0.085074	2.910286
-0.084974	2.147412	-0.084974	2.907258
-0.084874	2.145756	-0.084874	2.90423
-0.084774	2.144101	-0.084774	2.901202
-0.084675	2.142445	-0.084675	2.898174
-0.084575	2.14079	-0.084575	2.895145
-0.084475	2.139134	-0.084475	2.892117
-0.084375	2.137478	-0.084375	2.889089
-0.084275	2.135823	-0.084275	2.886061
-0.084176	2.134167	-0.084176	2.883033
-0.084076	2.132512	-0.084076	2.880004
-0.083976	2.130856	-0.083976	2.876976
-0.083876	2.1292	-0.083876	2.873948
-0.083776	2.127545	-0.083776	2.87092
-0.083677	2.125889	-0.083677	2.867892
-0.083577	2.124233	-0.083577	2.864863
-0.083477	2.122578	-0.083477	2.861835
-0.083377	2.120922	-0.083377	2.858807
-0.083277	2.119267	-0.083277	2.855779
-0.083178	2.117611	-0.083178	2.85275
-0.083078	2.115956	-0.083078	2.849722
-0.082978	2.1143	-0.082978	2.846694
-0.082878	2.112644	-0.082878	2.843666
-0.082779	2.110989	-0.082779	2.840638
-0.082679	2.109333	-0.082679	2.837609
-0.082579	2.107677	-0.082579	2.834581
-0.082479	2.106022	-0.082479	2.831553
-0.082379	2.104366	-0.082379	2.828525
-0.08228	2.102711	-0.08228	2.825496
-0.08218	2.101055	-0.08218	2.822468
-0.08208	2.0994	-0.08208	2.81944
-0.08198	2.097744	-0.08198	2.816412
-0.08188	2.096088	-0.08188	2.813384
-0.081781	2.094433	-0.081781	2.810355
-0.081681	2.092777	-0.081681	2.807327
-0.081581	2.091121	-0.081581	2.804299
-0.081481	2.089466	-0.081481	2.801271
-0.081381	2.08781	-0.081381	2.798243
-0.081282	2.086155	-0.081282	2.795214
-0.081182	2.084499	-0.081182	2.792186
-0.081082	2.082844	-0.081082	2.789158
-0.080982	2.081188	-0.080982	2.78613
-0.080883	2.079532	-0.080883	2.783102
-0.080783	2.077877	-0.080783	2.780073
-0.080683	2.076221	-0.080683	2.777045
-0.080583	2.074565	-0.080583	2.774017
-0.080483	2.07291	-0.080483	2.770989
-0.080384	2.071254	-0.080384	2.767961
-0.080284	2.069599	-0.080284	2.764932
-0.080184	2.067943	-0.080184	2.761904
-0.080084	2.066287	-0.080084	2.758876
-0.079984	2.064272	-0.079984	2.755597
-0.079885	2.060314	-0.079885	2.750963
-0.079785	2.056355	-0.079785	2.74633
-0.079685	2.052397	-0.079685	2.741696
-0.079585	2.048438	-0.079585	2.737062
-0.079485	2.04448	-0.079485	2.732428
-0.079386	2.040521	-0.079386	2.727794
-0.079286	2.036563	-0.079286	2.723161
-0.079186	2.032604	-0.079186	2.718527
-0.079086	2.028646	-0.079086	2.713893
-0.078987	2.024687	-0.078987	2.709259
-0.078887	2.020729	-0.078887	2.704625
-0.078787	2.01677	-0.078787	2.699991
-0.078687	2.012811	-0.078687	2.695358
-0.078587	2.008853	-0.078587	2.690724
-0.078488	2.004894	-0.078488	2.68609
-0.078388	2.000936	-0.078388	2.681456
-0.078288	1.996977	-0.078288	2.676822
-0.078188	1.993019	-0.078188	2.672189
-0.078088	1.98906	-0.078088	2.667555
-0.077989	1.985102	-0.077989	2.662921
-0.077889	1.981143	-0.077889	2.658287
-0.077789	1.977185	-0.077789	2.653653
-0.077689	1.973226	-0.077689	2.649019
-0.077589	1.969267	-0.077589	2.644386
-0.07749	1.965309	-0.07749	2.639752
-0.07739	1.96135	-0.07739	2.635118
-0.07729	1.957392	-0.07729	2.630484
-0.07719	1.953433	-0.07719	2.62585
-0.077091	1.949475	-0.077091	2.621217
-0.076991	1.945516	-0.076991	2.616583
-0.076891	1.941558	-0.076891	2.611949
-0.076791	1.937599	-0.076791	2.607315
-0.076691	1.933641	-0.076691	2.602681
-0.076592	1.929682	-0.076592	2.598047
-0.076492	1.925724	-0.076492	2.593414
-0.076392	1.921765	-0.076392	2.58878
-0.076292	1.917806	-0.076292	2.584146
-0.076192	1.913848	-0.076192	2.579512
-0.076093	1.909889	-0.076093	2.574878
-0.075993	1.905931	-0.075993	2.570245
-0.075893	1.901972	-0.075893	2.565611
-0.075793	1.898014	-0.075793	2.560977
-0.075693	1.894055	-0.075693	2.556343
-0.075594	1.890096	-0.075594	2.551709
-0.075494	1.886138	-0.075494	2.547075
-0.075394	1.882179	-0.075394	2.542441
-0.075294	1.878221	-0.075294	2.537808
-0.075195	1.874262	-0.075195	2.533174
-0.075095	1.870304	-0.075095	2.52854
-0.074995	1.866345	-0.074995	2.523906
-0.074895	1.862387	-0.074895	2.519272
-0.074795	1.858428	-0.074795	2.514639
-0.074696	1.85447	-0.074696	2.510005
-0.074596	1.850511	-0.074596	2.505371
-0.074496	1.846552	-0.074496	2.500737
-0.074396	1.842594	-0.074396	2.496103
-0.074296	1.838635	-0.074296	2.491469
-0.074197	1.834677	-0.074197	2.486836
-0.074097	1.830718	-0.074097	2.482202
-0.073997	1.82676	-0.073997	2.477568
-0.073897	1.822801	-0.073897	2.472934
-0.073797	1.818843	-0.073797	2.4683
-0.073698	1.814884	-0.073698	2.463667
-0.073598	1.810926	-0.073598	2.459033
-0.073498	1.806967	-0.073498	2.454399
-0.073398	1.803009	-0.073398	2.449765
-0.073299	1.79905	-0.073299	2.445131
-0.073199	1.795092	-0.073199	2.440497
-0.073099	1.791133	-0.073099	2.435864
-0.072999	1.787174	-0.072999	2.43123
-0.072899	1.783216	-0.072899	2.426596
-0.0728	1.779257	-0.0728	2.421962
-0.0727	1.775299	-0.0727	2.417328
-0.0726	1.77134	-0.0726	2.412695
-0.0725	1.767382	-0.0725	2.408061
-0.0724	1.763423	-0.0724	2.403427
-0.072301	1.759465	-0.072301	2.398793
-0.072201	1.755506	-0.072201	2.394159
-0.072101	1.751547	-0.072101	2.389525
-0.072001	1.747589	-0.072001	2.384892
-0.071901	1.74363	-0.071901	2.380258
-0.071802	1.739672	-0.071802	2.375624
-0.071702	1.735713	-0.071702	2.37099
-0.071602	1.731755	-0.071602	2.366356
-0.071502	1.727796	-0.071502	2.361723
-0.071403	1.723838	-0.071403	2.357089
-0.071303	1.719879	-0.071303	2.352455
-0.071203	1.71592	-0.071203	2.347821
-0.071103	1.711962	-0.071103	2.343187
-0.071003	1.708003	-0.071003	2.338553
-0.070904	1.704045	-0.070904	2.33392
-0.070804	1.700086	-0.070804	2.329286
-0.070704	1.696128	-0.070704	2.324652
-0.070604	1.692169	-0.070604	2.320018
-0.070504	1.688211	-0.070504	2.315384
-0.070405	1.684252	-0.070405	2.31075
-0.070305	1.680294	-0.070305	2.306117
-0.070205	1.676335	-0.070205	2.301483
-0.070105	1.672377	-0.070105	2.296849
-0.070005	1.668418	-0.070005	2.292215
-0.069906	1.66452	-0.069906	2.287358
-0.069806	1.660625	-0.069806	2.282488
-0.069706	1.65673	-0.069706	2.277617
-0.069606	1.652835	-0.069606	2.272747
-0.069507	1.64894	-0.069507	2.267877
-0.069407	1.645045	-0.069407	2.263007
-0.069307	1.64115	-0.069307	2.258137
-0.069207	1.637255	-0.069207	2.253266
-0.069107	1.63336	-0.069107	2.248396
-0.069008	1.629465	-0.069008	2.243526
-0.068908	1.62557	-0.068908	2.238656
-0.068808	1.621675	-0.068808	2.233786
-0.068708	1.61778	-0.068708	2.228915
-0.068608	1.613885	-0.068608	2.224045
-0.068509	1.60999	-0.068509	2.219175
-0.068409	1.606095	-0.068409	2.214305
-0.068309	1.6022	-0.068309	2.209435
-0.068209	1.598305	-0.068209	2.204564
-0.068109	1.59441	-0.068109	2.199694
-0.06801	1.590515	-0.06801	2.194824
-0.06791	1.58662	-0.06791	2.189954
-0.06781	1.582725	-0.06781	2.185083
-0.06771	1.57883	-0.06771	2.180213
-0.067611	1.574935	-0.067611	2.175343
-0.067511	1.57104	-0.067511	2.170473
-0.067411	1.567145	-0.067411	2.165602
-0.067311	1.56325	-0.067311	2.160732
-0.067211	1.559355	-0.067211	2.155862
-0.067112	1.55546	-0.067112	2.150992
-0.067012	1.551565	-0.067012	2.146122
-0.066912	1.54767	-0.066912	2.141251
-0.066812	1.543775	-0.066812	2.136381
-0.066712	1.53988	-0.066712	2.131511
-0.066613	1.535985	-0.066613	2.126641
-0.066513	1.53209	-0.066513	2.12177
-0.066413	1.528195	-0.066413	2.1169
-0.066313	1.5243	-0.066313	2.11203
-0.066213	1.520405	-0.066213	2.10716
-0.066114	1.51651	-0.066114	2.102289
-0.066014	1.512615	-0.066014	2.097419
-0.065914	1.50872	-0.065914	2.092549
-0.065814	1.504825	-0.065814	2.087679
-0.065715	1.50093	-0.065715	2.082808
-0.065615	1.497035	-0.065615	2.077938
-0.065515	1.49314	-0.065515	2.073068
-0.065415	1.489245	-0.065415	2.068198
-0.065315	1.48535	-0.065315	2.063328
-0.065216	1.481455	-0.065216	2.058457
-0.065116	1.47756	-0.065116	2.053587
-0.065016	1.473665	-0.065016	2.048717
-0.064916	1.46977	-0.064916	2.043847
-0.064816	1.465875	-0.064816	2.038976
-0.064717	1.46198	-0.064717	2.034106
-0.064617	1.458086	-0.064617	2.029236
-0.064517	1.45419	-0.064517	2.024366
-0.064417	1.450296	-0.064417	2.019496
-0.064317	1.446401	-0.064317	2.014626
-0.064218	1.442506	-0.064218	2.009755
-0.064118	1.438611	-0.064118	2.004885
-0.064018	1.434716	-0.064018	2.000015
-0.063918	1.430821	-0.063918	1.995145
-0.063819	1.426926	-0.063819	1.990274
-0.063719	1.423031	-0.063719	1.985404
-0.063619	1.419136	-0.063619	1.980534
-0.063519	1.415241	-0.063519	1.975664
-0.063419	1.411346	-0.063419	1.970793
-0.06332	1.407451	-0.06332	1.965923
-0.06322	1.403556	-0.06322	1.961053
-0.06312	1.399661	-0.06312	1.956183
-0.06302	1.395766	-0.06302	1.951313
-0.06292	1.391871	-0.06292	1.946442
-0.062821	1.387976	-0.062821	1.941572
-0.062721	1.384081	-0.062721	1.936702
-0.062621	1.380186	-0.062621	1.931832
-0.062521	1.376291	-0.062521	1.926961
-0.062421	1.372396	-0.062421	1.922091
-0.062322	1.368501	-0.062322	1.917221
-0.062222	1.364606	-0.062222	1.912351
-0.062122	1.360711	-0.062122	1.907481
-0.062022	1.356816	-0.062022	1.90261
-0.061923	1.352921	-0.061923	1.89774
-0.061823	1.349026	-0.061823	1.89287
-0.061723	1.345131	-0.061723	1.888
-0.061623	1.341236	-0.061623	1.883129
-0.061523	1.337341	-0.061523	1.878259
-0.061424	1.333446	-0.061424	1.873389
-0.061324	1.329551	-0.061324	1.868519
-0.061224	1.325656	-0.061224	1.863648
-0.061124	1.321761	-0.061124	1.858778
-0.061024	1.317866	-0.061024	1.853908
-0.060925	1.313971	-0.060925	1.849038
-0.060825	1.310076	-0.060825	1.844168
-0.060725	1.306181	-0.060725	1.839297
-0.060625	1.302286	-0.060625	1.834427
-0.060525	1.298391	-0.060525	1.829557
-0.060426	1.294496	-0.060426	1.824687
-0.060326	1.290601	-0.060326	1.819816
-0.060226	1.286706	-0.060226	1.814946
-0.060126	1.282811	-0.060126	1.810076
-0.060027	1.278916	-0.060027	1.805206
-0.059927	1.275312	-0.059927	1.801046
-0.059827	1.271814	-0.059827	1.797145
-0.059727	1.268315	-0.059727	1.793243
-0.059627	1.264817	-0.059627	1.789341
-0.059528	1.261318	-0.059528	1.785439
-0.059428	1.25782	-0.059428	1.781538
-0.059328	1.254321	-0.059328	1.777636
-0.059228	1.250823	-0.059228	1.773734
-0.059128	1.247324	-0.059128	1.769832
-0.059029	1.243826	-0.059029	1.765931
-0.058929	1.240327	-0.058929	1.762029
-0.058829	1.236829	-0.058829	1.758127
-0.058729	1.23333	-0.058729	1.754225
-0.058629	1.229832	-0.058629	1.750323
-0.05853	1.226333	-0.05853	1.746422
-0.05843	1.222835	-0.05843	1.74252
-0.05833	1.219336	-0.05833	1.738618
-0.05823	1.215837	-0.05823	1.734716
-0.058131	1.212339	-0.058131	1.730815
-0.058031	1.20884	-0.058031	1.726913
-0.057931	1.205342	-0.057931	1.723011
-0.057831	1.201844	-0.057831	1.719109
-0.057731	1.198345	-0.057731	1.715208
-0.057632	1.194846	-0.057632	1.711306
-0.057532	1.191348	-0.057532	1.707404
-0.057432	1.187849	-0.057432	1.703502
-0.057332	1.184351	-0.057332	1.6996
-0.057232	1.180852	-0.057232	1.695699
-0.057133	1.177354	-0.057133	1.691797
-0.057033	1.173855	-0.057033	1.687895
-0.056933	1.170357	-0.056933	1.683993
-0.056833	1.166858	-0.056833	1.680092
-0.056733	1.16336	-0.056733	1.67619
-0.056634	1.159861	-0.056634	1.672288
-0.056534	1.156363	-0.056534	1.668386
-0.056434	1.152864	-0.056434	1.664485
-0.056334	1.149366	-0.056334	1.660583
-0.056235	1.145867	-0.056235	1.656681
-0.056135	1.142369	-0.056135	1.652779
-0.056035	1.13887	-0.056035	1.648878
-0.055935	1.135372	-0.055935	1.644976
-0.055835	1.131873	-0.055835	1.641074
-0.055736	1.128375	-0.055736	1.637172
-0.055636	1.124876	-0.055636	1.633271
-0.055536	1.121377	-0.055536	1.629369
-0.055436	1.117879	-0.055436	1.625467
-0.055336	1.11438	-0.055336	1.621565
-0.055237	1.110882	-0.055237	1.617664
-0.055137	1.107383	-0.055137	1.613762
-0.055037	1.103885	-0.055037	1.60986
-0.054937	1.100386	-0.054937	1.605958
-0.054837	1.096888	-0.054837	1.602056
-0.054738	1.093389	-0.054738	1.598155
-0.054638	1.089891	-0.054638	1.594253
-0.054538	1.086392	-0.054538	1.590351
-0.054438	1.082894	-0.054438	1.586449
-0.054339	1.079395	-0.054339	1.582547
-0.054239	1.075897	-0.054239	1.578646
-0.054139	1.072398	-0.054139	1.574744
-0.054039	1.0689	-0.054039	1.570842
-0.053939	1.065401	-0.053939	1.56694
-0.05384	1.061903	-0.05384	1.563038
-0.05374	1.058404	-0.05374	1.559137
-0.05364	1.054906	-0.05364	1.555235
-0.05354	1.051407	-0.05354	1.551333
-0.05344	1.047909	-0.05344	1.547431
-0.053341	1.04441	-0.053341	1.54353
-0.053241	1.040912	-0.053241	1.539628
-0.053141	1.037413	-0.053141	1.535726
-0.053041	1.033915	-0.053041	1.531824
-0.052942	1.030416	-0.052942	1.527923
-0.052842	1.026918	-0.052842	1.524021
-0.052742	1.023419	-0.052742	1.520119
-0.052642	1.01992	-0.052642	1.516217
-0.052542	1.016422	-0.052542	1.512316
-0.052443	1.012923	-0.052443	1.508414
-0.052343	1.009425	-0.052343	1.504512
-0.052243	1.005926	-0.052243	1.50061
-0.052143	1.002428	-0.052143	1.496709
-0.052043	0.998929	-0.052043	1.492807
-0.051944	0.995431	-0.051944	1.488905
-0.051844	0.991932	-0.051844	1.485003
-0.051744	0.988434	-0.051744	1.481102
-0.051644	0.984935	-0.051644	1.4772
-0.051544	0.981437	-0.051544	1.473298
-0.051445	0.977938	-0.051445	1.469396
-0.051345	0.97444	-0.051345	1.465495
-0.051245	0.970941	-0.051245	1.461593
-0.051145	0.967443	-0.051145	1.457691
-0.051045	0.963944	-0.051045	1.453789
-0.050946	0.960446	-0.050946	1.449888
-0.050846	0.956947	-0.050846	1.445986
-0.050746	0.953449	-0.050746	1.442084
-0.050646	0.94995	-0.050646	1.438182
-0.050547	0.946452	-0.050547	1.434281
-0.050447	0.942953	-0.050447	1.430379
-0.050347	0.939455	-0.050347	1.426477
-0.050247	0.935956	-0.050247	1.422575
-0.050147	0.932458	-0.050147	1.418673
-0.050048	0.928959	-0.050048	1.414772
-0.049948	0.925686	-0.049948	1.411119
-0.049848	0.92262	-0.049848	1.407693
-0.049748	0.919553	-0.049748	1.404267
-0.049648	0.916486	-0.049648	1.400841
-0.049549	0.913419	-0.049549	1.397415
-0.049449	0.910353	-0.049449	1.39399
-0.049349	0.907286	-0.049349	1.390564
-0.049249	0.904219	-0.049249	1.387138
-0.049149	0.901152	-0.049149	1.383712
-0.04905	0.898086	-0.04905	1.380287
-0.04895	0.895019	-0.04895	1.376861
-0.04885	0.891952	-0.04885	1.373435
-0.04875	0.888886	-0.04875	1.370009
-0.048651	0.885819	-0.048651	1.366584
-0.048551	0.882752	-0.048551	1.363158
-0.048451	0.879686	-0.048451	1.359732
-0.048351	0.876619	-0.048351	1.356306
-0.048251	0.873552	-0.048251	1.352881
-0.048152	0.870485	-0.048152	1.349455
-0.048052	0.867419	-0.048052	1.346029
-0.047952	0.864352	-0.047952	1.342603
-0.047852	0.861285	-0.047852	1.339177
-0.047752	0.858218	-0.047752	1.335752
-0.047653	0.855152	-0.047653	1.332326
-0.047553	0.852085	-0.047553	1.3289
-0.047453	0.849018	-0.047453	1.325474
-0.047353	0.845951	-0.047353	1.322049
-0.047254	0.842885	-0.047254	1.318623
-0.047154	0.839818	-0.047154	1.315197
-0.047054	0.836751	-0.047054	1.311771
-0.046954	0.833685	-0.046954	1.308345
-0.046854	0.830618	-0.046854	1.30492
-0.046755	0.827551	-0.046755	1.301494
-0.046655	0.824484	-0.046655	1.298068
-0.046555	0.821418	-0.046555	1.294642
-0.046455	0.818351	-0.046455	1.291217
-0.046355	0.815284	-0.046355	1.287791
-0.046256	0.812218	-0.046256	1.284365
-0.046156	0.809151	-0.046156	1.280939
-0.046056	0.806084	-0.046056	1.277514
-0.045956	0.803017	-0.045956	1.274088
-0.045856	0.799951	-0.045856	1.270662
-0.045757	0.796884	-0.045757	1.267236
-0.045657	0.793817	-0.045657	1.26381
-0.045557	0.79075	-0.045557	1.260385
-0.045457	0.787683	-0.045457	1.256959
-0.045358	0.784617	-0.045358	1.253533
-0.045258	0.78155	-0.045258	1.250107
-0.045158	0.778483	-0.045158	1.246682
-0.045058	0.775417	-0.045058	1.243256
-0.044958	0.77235	-0.044958	1.23983
-0.044859	0.769283	-0.044859	1.236404
-0.044759	0.766217	-0.044759	1.232979
-0.044659	0.76315	-0.044659	1.229553
-0.044559	0.760083	-0.044559	1.226127
-0.044459	0.757016	-0.044459	1.222701
-0.04436	0.75395	-0.04436	1.219275
-0.04426	0.750883	-0.04426	1.21585
-0.04416	0.747816	-0.04416	1.212424
-0.04406	0.744749	-0.04406	1.208998
-0.04396	0.741683	-0.04396	1.205572
-0.043861	0.738616	-0.043861	1.202147
-0.043761	0.735549	-0.043761	1.198721
-0.043661	0.732482	-0.043661	1.195295
-0.043561	0.729416	-0.043561	1.191869
-0.043462	0.726349	-0.043462	1.188443
-0.043362	0.723282	-0.043362	1.185018
-0.043262	0.720215	-0.043262	1.181592
-0.043162	0.717149	-0.043162	1.178166
-0.043062	0.714082	-0.043062	1.17474
-0.042963	0.711015	-0.042963	1.171315
-0.042863	0.707949	-0.042863	1.167889
-0.042763	0.704882	-0.042763	1.164463
-0.042663	0.701815	-0.042663	1.161037
-0.042563	0.698748	-0.042563	1.157612
-0.042464	0.695682	-0.042464	1.154186
-0.042364	0.692615	-0.042364	1.15076
-0.042264	0.689548	-0.042264	1.147334
-0.042164	0.686482	-0.042164	1.143909
-0.042064	0.683415	-0.042064	1.140483
-0.041965	0.680348	-0.041965	1.137057
-0.041865	0.677281	-0.041865	1.133631
-0.041765	0.674215	-0.041765	1.130206
-0.041665	0.671148	-0.041665	1.12678
-0.041566	0.668081	-0.041566	1.123354
-0.041466	0.665014	-0.041466	1.119928
-0.041366	0.661948	-0.041366	1.116502
-0.041266	0.658881	-0.041266	1.113076
-0.041166	0.655814	-0.041166	1.109651
-0.041067	0.652747	-0.041067	1.106225
-0.040967	0.649681	-0.040967	1.102799
-0.040867	0.646614	-0.040867	1.099373
-0.040767	0.643547	-0.040767	1.095948
-0.040667	0.640481	-0.040667	1.092522
-0.040568	0.637414	-0.040568	1.089096
-0.040468	0.634347	-0.040468	1.08567
-0.040368	0.63128	-0.040368	1.082244
-0.040268	0.628214	-0.040268	1.078819
-0.040168	0.625147	-0.040168	1.075393
-0.040069	0.62208	-0.040069	1.071967
-0.039969	0.619062	-0.039969	1.068858
-0.039869	0.616152	-0.039869	1.066447
-0.039769	0.613242	-0.039769	1.064037
-0.03967	0.610332	-0.03967	1.061626
-0.03957	0.607422	-0.03957	1.059215
-0.03947	0.604512	-0.03947	1.056805
-0.03937	0.601602	-0.03937	1.054394
-0.03927	0.598692	-0.03927	1.051983
-0.039171	0.595782	-0.039171	1.049572
-0.039071	0.592872	-0.039071	1.047162
-0.038971	0.589962	-0.038971	1.044751
-0.038871	0.587052	-0.038871	1.04234
-0.038771	0.584142	-0.038771	1.03993
-0.038672	0.581232	-0.038672	1.037519
-0.038572	0.578321	-0.038572	1.035108
-0.038472	0.575411	-0.038472	1.032697
-0.038372	0.572501	-0.038372	1.030287
-0.038272	0.569591	-0.038272	1.027876
-0.038173	0.566681	-0.038173	1.025465
-0.038073	0.563771	-0.038073	1.023055
-0.037973	0.560861	-0.037973	1.020644
-0.037873	0.557951	-0.037873	1.018233
-0.037774	0.555041	-0.037774	1.015822
-0.037674	0.552131	-0.037674	1.013412
-0.037574	0.549221	-0.037574	1.011001
-0.037474	0.546311	-0.037474	1.00859
-0.037374	0.543401	-0.037374	1.00618
-0.037275	0.540491	-0.037275	1.003769
-0.037175	0.537581	-0.037175	1.001358
-0.037075	0.534671	-0.037075	0.998948
-0.036975	0.531761	-0.036975	0.996537
-0.036875	0.528851	-0.036875	0.994126
-0.036776	0.52594	-0.036776	0.991715
-0.036676	0.523031	-0.036676	0.989305
-0.036576	0.52012	-0.036576	0.986894
-0.036476	0.51721	-0.036476	0.984483
-0.036376	0.5143	-0.036376	0.982072
-0.036277	0.51139	-0.036277	0.979662
-0.036177	0.50848	-0.036177	0.977251
-0.036077	0.50557	-0.036077	0.97484
-0.035977	0.50266	-0.035977	0.97243
-0.035878	0.49975	-0.035878	0.970019
-0.035778	0.49684	-0.035778	0.967608
-0.035678	0.49393	-0.035678	0.965197
-0.035578	0.49102	-0.035578	0.962787
-0.035478	0.48811	-0.035478	0.960376
-0.035379	0.4852	-0.035379	0.957965
-0.035279	0.48229	-0.035279	0.955555
-0.035179	0.47938	-0.035179	0.953144
-0.035079	0.476469	-0.035079	0.950733
-0.034979	0.473559	-0.034979	0.948322
-0.03488	0.470649	-0.03488	0.945912
-0.03478	0.467739	-0.03478	0.943501
-0.03468	0.464829	-0.03468	0.94109
-0.03458	0.461919	-0.03458	0.93868
-0.03448	0.459009	-0.03448	0.936269
-0.034381	0.456099	-0.034381	0.933858
-0.034281	0.453189	-0.034281	0.931447
-0.034181	0.450279	-0.034181	0.929037
-0.034081	0.447369	-0.034081	0.926626
-0.033982	0.444459	-0.033982	0.924215
-0.033882	0.441549	-0.033882	0.921805
-0.033782	0.438639	-0.033782	0.919394
-0.033682	0.435729	-0.033682	0.916983
-0.033582	0.432819	-0.033582	0.914573
-0.033483	0.429909	-0.033483	0.912162
-0.033383	0.426999	-0.033383	0.909751
-0.033283	0.424088	-0.033283	0.90734
-0.033183	0.421178	-0.033183	0.90493
-0.033083	0.418268	-0.033083	0.902519
-0.032984	0.415358	-0.032984	0.900108
-0.032884	0.412448	-0.032884	0.897698
-0.032784	0.409538	-0.032784	0.895287
-0.032684	0.406628	-0.032684	0.892876
-0.032584	0.403718	-0.032584	0.890465
-0.032485	0.400808	-0.032485	0.888055
-0.032385	0.397898	-0.032385	0.885644
-0.032285	0.394988	-0.032285	0.883233
-0.032185	0.392078	-0.032185	0.880823
-0.032086	0.389168	-0.032086	0.878412
-0.031986	0.386258	-0.031986	0.876001
-0.031886	0.383348	-0.031886	0.87359
-0.031786	0.380438	-0.031786	0.87118
-0.031686	0.377528	-0.031686	0.868769
-0.031587	0.374617	-0.031587	0.866358
-0.031487	0.371707	-0.031487	0.863948
-0.031387	0.368797	-0.031387	0.861537
-0.031287	0.365887	-0.031287	0.859126
-0.031187	0.362977	-0.031187	0.856715
-0.031088	0.360067	-0.031088	0.854305
-0.030988	0.357157	-0.030988	0.851894
-0.030888	0.354247	-0.030888	0.849483
-0.030788	0.351337	-0.030788	0.847072
-0.030688	0.348427	-0.030688	0.844662
-0.030589	0.345517	-0.030589	0.842251
-0.030489	0.342607	-0.030489	0.83984
-0.030389	0.339697	-0.030389	0.83743
-0.030289	0.336787	-0.030289	0.835019
-0.03019	0.333877	-0.03019	0.832608
-0.03009	0.330967	-0.03009	0.830198
-0.02999	0.328068	-0.02999	0.827692
-0.02989	0.325272	-0.02989	0.82434
-0.02979	0.322475	-0.02979	0.820987
-0.029691	0.319679	-0.029691	0.817635
-0.029591	0.316883	-0.029591	0.814283
-0.029491	0.314087	-0.029491	0.81093
-0.029391	0.31129	-0.029391	0.807578
-0.029291	0.308494	-0.029291	0.804226
-0.029192	0.305698	-0.029192	0.800873
-0.029092	0.302901	-0.029092	0.797521
-0.028992	0.300105	-0.028992	0.794169
-0.028892	0.297309	-0.028892	0.790816
-0.028792	0.294512	-0.028792	0.787464
-0.028693	0.291716	-0.028693	0.784112
-0.028593	0.28892	-0.028593	0.780759
-0.028493	0.286124	-0.028493	0.777407
-0.028393	0.283327	-0.028393	0.774055
-0.028294	0.280531	-0.028294	0.770702
-0.028194	0.277735	-0.028194	0.76735
-0.028094	0.274938	-0.028094	0.763998
-0.027994	0.272142	-0.027994	0.760645
-0.027894	0.269346	-0.027894	0.757293
-0.027795	0.266549	-0.027795	0.753941
-0.027695	0.263753	-0.027695	0.750589
-0.027595	0.260957	-0.027595	0.747236
-0.027495	0.258161	-0.027495	0.743884
-0.027395	0.255364	-0.027395	0.740531
-0.027296	0.252568	-0.027296	0.737179
-0.027196	0.249772	-0.027196	0.733827
-0.027096	0.246975	-0.027096	0.730474
-0.026996	0.244179	-0.026996	0.727122
-0.026896	0.241383	-0.026896	0.72377
-0.026797	0.238586	-0.026797	0.720417
-0.026697	0.23579	-0.026697	0.717065
-0.026597	0.232994	-0.026597	0.713713
-0.026497	0.230197	-0.026497	0.71036
-0.026398	0.227401	-0.026398	0.707008
-0.026298	0.224605	-0.026298	0.703656
-0.026198	0.221809	-0.026198	0.700304
-0.026098	0.219012	-0.026098	0.696951
-0.025998	0.216216	-0.025998	0.693599
-0.025899	0.21342	-0.025899	0.690246
-0.025799	0.210623	-0.025799	0.686894
-0.025699	0.207827	-0.025699	0.683542
-0.025599	0.205031	-0.025599	0.68019
-0.025499	0.202234	-0.025499	0.676837
-0.0254	0.199438	-0.0254	0.673485
-0.0253	0.196642	-0.0253	0.670132
-0.0252	0.193846	-0.0252	0.66678
-0.0251	0.191049	-0.0251	0.663428
-0.025	0.188253	-0.025	0.660076
-0.024901	0.185457	-0.024901	0.656723
-0.024801	0.18266	-0.024801	0.653371
-0.024701	0.179864	-0.024701	0.650019
-0.024601	0.177068	-0.024601	0.646666
-0.024502	0.174271	-0.024502	0.643314
-0.024402	0.171475	-0.024402	0.639962
-0.024302	0.168679	-0.024302	0.636609
-0.024202	0.165883	-0.024202	0.633257
-0.024102	0.163086	-0.024102	0.629905
-0.024003	0.16029	-0.024003	0.626552
-0.023903	0.157494	-0.023903	0.6232
-0.023803	0.154697	-0.023803	0.619848
-0.023703	0.151901	-0.023703	0.616495
-0.023603	0.149105	-0.023603	0.613143
-0.023504	0.146308	-0.023504	0.609791
-0.023404	0.143512	-0.023404	0.606438
-0.023304	0.140716	-0.023304	0.603086
-0.023204	0.13792	-0.023204	0.599734
-0.023104	0.135123	-0.023104	0.596381
-0.023005	0.132327	-0.023005	0.593029
-0.022905	0.129531	-0.022905	0.589677
-0.022805	0.126734	-0.022805	0.586325
-0.022705	0.123938	-0.022705	0.582972
-0.022606	0.121142	-0.022606	0.57962
-0.022506	0.118345	-0.022506	0.576267
-0.022406	0.115549	-0.022406	0.572915
-0.022306	0.112753	-0.022306	0.569563
-0.022206	0.109957	-0.022206	0.56621
-0.022107	0.10716	-0.022107	0.562858
-0.022007	0.104364	-0.022007	0.559506
-0.021907	0.101568	-0.021907	0.556153
-0.021807	0.098771	-0.021807	0.552801
-0.021707	0.095975	-0.021707	0.549449
-0.021608	0.093179	-0.021608	0.546096
-0.021508	0.090383	-0.021508	0.542744
-0.021408	0.087586	-0.021408	0.539392
-0.021308	0.08479	-0.021308	0.53604
-0.021208	0.081994	-0.021208	0.532687
-0.021109	0.079197	-0.021109	0.529335
-0.021009	0.076401	-0.021009	0.525982
-0.020909	0.073605	-0.020909	0.52263
-0.020809	0.070808	-0.020809	0.519278
-0.02071	0.068012	-0.02071	0.515926
-0.02061	0.065216	-0.02061	0.512573
-0.02051	0.06242	-0.02051	0.509221
-0.02041	0.059623	-0.02041	0.505868
-0.02031	0.056827	-0.02031	0.502516
-0.020211	0.054031	-0.020211	0.499164
-0.020111	0.051234	-0.020111	0.495812
-0.020011	0.048438	-0.020011	0.492459
-0.019911	0.047132	-0.019911	0.490228
-0.019811	0.046011	-0.019811	0.488135
-0.019712	0.04489	-0.019712	0.486043
-0.019612	0.043769	-0.019612	0.48395
-0.019512	0.042647	-0.019512	0.481858
-0.019412	0.041526	-0.019412	0.479765
-0.019312	0.040405	-0.019312	0.477672
-0.019213	0.039284	-0.019213	0.47558
-0.019113	0.038162	-0.019113	0.473487
-0.019013	0.037041	-0.019013	0.471395
-0.018913	0.03592	-0.018913	0.469302
-0.018814	0.034799	-0.018814	0.467209
-0.018714	0.033677	-0.018714	0.465117
-0.018614	0.032556	-0.018614	0.463024
-0.018514	0.031435	-0.018514	0.460932
-0.018414	0.030314	-0.018414	0.458839
-0.018315	0.029193	-0.018315	0.456747
-0.018215	0.028071	-0.018215	0.454654
-0.018115	0.02695	-0.018115	0.452561
-0.018015	0.025829	-0.018015	0.450469
-0.017915	0.024708	-0.017915	0.448376
-0.017816	0.023586	-0.017816	0.446284
-0.017716	0.022465	-0.017716	0.444191
-0.017616	0.021344	-0.017616	0.442098
-0.017516	0.020223	-0.017516	0.440006
-0.017416	0.019101	-0.017416	0.437913
-0.017317	0.01798	-0.017317	0.435821
-0.017217	0.016859	-0.017217	0.433728
-0.017117	0.015738	-0.017117	0.431635
-0.017017	0.014616	-0.017017	0.429543
-0.016918	0.013495	-0.016918	0.42745
-0.016818	0.012374	-0.016818	0.425358
-0.016718	0.011253	-0.016718	0.423265
-0.016618	0.010132	-0.016618	0.421173
-0.016518	0.00901	-0.016518	0.41908
-0.016419	0.007889	-0.016419	0.416987
-0.016319	0.006768	-0.016319	0.414895
-0.016219	0.005647	-0.016219	0.412802
-0.016119	0.004525	-0.016119	0.41071
-0.016019	0.003404	-0.016019	0.408617
-0.01592	0.002283	-0.01592	0.406524
-0.01582	0.001162	-0.01582	0.404432
-0.01572	0.00004	-0.01572	0.402339
-0.01562	-0.001081	-0.01562	0.400247
-0.01552	-0.002202	-0.01552	0.398154
-0.015421	-0.003323	-0.015421	0.396062
-0.015321	-0.004445	-0.015321	0.393969
-0.015221	-0.005566	-0.015221	0.391876
-0.015121	-0.006687	-0.015121	0.389784
-0.015022	-0.007808	-0.015022	0.387691
-0.014922	-0.008929	-0.014922	0.385599
-0.014822	-0.010051	-0.014822	0.383506
-0.014722	-0.011172	-0.014722	0.381413
-0.014622	-0.012293	-0.014622	0.379321
-0.014523	-0.013414	-0.014523	0.377228
-0.014423	-0.014536	-0.014423	0.375136
-0.014323	-0.015657	-0.014323	0.373043
-0.014223	-0.016778	-0.014223	0.370951
-0.014123	-0.017899	-0.014123	0.368858
-0.014024	-0.019021	-0.014024	0.366765
-0.013924	-0.020142	-0.013924	0.364673
-0.013824	-0.021263	-0.013824	0.36258
-0.013724	-0.022384	-0.013724	0.360488
-0.013624	-0.023505	-0.013624	0.358395
-0.013525	-0.024627	-0.013525	0.356302
-0.013425	-0.025748	-0.013425	0.35421
-0.013325	-0.026869	-0.013325	0.352117
-0.013225	-0.02799	-0.013225	0.350025
-0.013126	-0.029112	-0.013126	0.347932
-0.013026	-0.030233	-0.013026	0.345839
-0.012926	-0.031354	-0.012926	0.343747
-0.012826	-0.032475	-0.012826	0.341654
-0.012726	-0.033597	-0.012726	0.339562
-0.012627	-0.034718	-0.012627	0.337469
-0.012527	-0.035839	-0.012527	0.335377
-0.012427	-0.03696	-0.012427	0.333284
-0.012327	-0.038082	-0.012327	0.331191
-0.012227	-0.039203	-0.012227	0.329099
-0.012128	-0.040324	-0.012128	0.327006
-0.012028	-0.041445	-0.012028	0.324914
-0.011928	-0.042566	-0.011928	0.322821
-0.011828	-0.043688	-0.011828	0.320728
-0.011728	-0.044809	-0.011728	0.318636
-0.011629	-0.04593	-0.011629	0.316543
-0.011529	-0.047051	-0.011529	0.314451
-0.011429	-0.048173	-0.011429	0.312358
-0.011329	-0.049294	-0.011329	0.310266
-0.01123	-0.050415	-0.01123	0.308173
-0.01113	-0.051536	-0.01113	0.30608
-0.01103	-0.052658	-0.01103	0.303988
-0.01093	-0.053779	-0.01093	0.301895
-0.01083	-0.0549	-0.01083	0.299803
-0.010731	-0.056021	-0.010731	0.29771
-0.010631	-0.057143	-0.010631	0.295617
-0.010531	-0.058264	-0.010531	0.293525
-0.010431	-0.059385	-0.010431	0.291432
-0.010331	-0.060506	-0.010331	0.28934
-0.010232	-0.061627	-0.010232	0.287247
-0.010132	-0.062749	-0.010132	0.285155
-0.010032	-0.06387	-0.010032	0.283062
-0.009932	-0.063936	-0.009932	0.280291
-0.009832	-0.063503	-0.009832	0.2772
-0.009733	-0.06307	-0.009733	0.274108
-0.009633	-0.062637	-0.009633	0.271017
-0.009533	-0.062204	-0.009533	0.267926
-0.009433	-0.061771	-0.009433	0.264834
-0.009334	-0.061337	-0.009334	0.261743
-0.009234	-0.060904	-0.009234	0.258651
-0.009134	-0.060471	-0.009134	0.25556
-0.009034	-0.060038	-0.009034	0.252468
-0.008934	-0.059605	-0.008934	0.249377
-0.008835	-0.059172	-0.008835	0.246285
-0.008735	-0.058739	-0.008735	0.243194
-0.008635	-0.058306	-0.008635	0.240102
-0.008535	-0.057873	-0.008535	0.237011
-0.008435	-0.05744	-0.008435	0.233919
-0.008336	-0.057007	-0.008336	0.230828
-0.008236	-0.056574	-0.008236	0.227736
-0.008136	-0.05614	-0.008136	0.224645
-0.008036	-0.055707	-0.008036	0.221553
-0.007936	-0.055274	-0.007936	0.218462
-0.007837	-0.054841	-0.007837	0.21537
-0.007737	-0.054408	-0.007737	0.212279
-0.007637	-0.053975	-0.007637	0.209187
-0.007537	-0.053542	-0.007537	0.206096
-0.007438	-0.053109	-0.007438	0.203004
-0.007338	-0.052676	-0.007338	0.199913
-0.007238	-0.052243	-0.007238	0.196821
-0.007138	-0.05181	-0.007138	0.19373
-0.007038	-0.051376	-0.007038	0.190639
-0.006939	-0.050943	-0.006939	0.187547
-0.006839	-0.05051	-0.006839	0.184456
-0.006739	-0.050077	-0.006739	0.181364
-0.006639	-0.049644	-0.006639	0.178273
-0.006539	-0.049211	-0.006539	0.175181
-0.00644	-0.048778	-0.00644	0.17209
-0.00634	-0.048345	-0.00634	0.168998
-0.00624	-0.047912	-0.00624	0.165907
-0.00614	-0.047479	-0.00614	0.162815
-0.00604	-0.047046	-0.00604	0.159724
-0.005941	-0.046613	-0.005941	0.156632
-0.005841	-0.046179	-0.005841	0.153541
-0.005741	-0.045746	-0.005741	0.150449
-0.005641	-0.045313	-0.005641	0.147358
-0.005542	-0.04488	-0.005542	0.144266
-0.005442	-0.044447	-0.005442	0.141175
-0.005342	-0.044014	-0.005342	0.138083
-0.005242	-0.043581	-0.005242	0.134992
-0.005142	-0.043148	-0.005142	0.1319
-0.005043	-0.042715	-0.005043	0.128809
-0.004943	-0.042282	-0.004943	0.125717
-0.004843	-0.041849	-0.004843	0.122626
-0.004743	-0.041416	-0.004743	0.119534
-0.004643	-0.040982	-0.004643	0.116443
-0.004544	-0.040549	-0.004544	0.113352
-0.004444	-0.040116	-0.004444	0.11026
-0.004344	-0.039683	-0.004344	0.107169
-0.004244	-0.03925	-0.004244	0.104077
-0.004144	-0.038817	-0.004144	0.100986
-0.004045	-0.038384	-0.004045	0.097894
-0.003945	-0.037951	-0.003945	0.094803
-0.003845	-0.037518	-0.003845	0.091711
-0.003745	-0.037085	-0.003745	0.08862
-0.003646	-0.036652	-0.003646	0.085528
-0.003546	-0.036218	-0.003546	0.082437
-0.003446	-0.035785	-0.003446	0.079345
-0.003346	-0.035352	-0.003346	0.076254
-0.003246	-0.034919	-0.003246	0.073162
-0.003147	-0.034486	-0.003147	0.070071
-0.003047	-0.034053	-0.003047	0.066979
-0.002947	-0.03362	-0.002947	0.063888
-0.002847	-0.033187	-0.002847	0.060796
-0.002747	-0.032754	-0.002747	0.057705
-0.002648	-0.032321	-0.002648	0.054613
-0.002548	-0.031888	-0.002548	0.051522
-0.002448	-0.031455	-0.002448	0.04843
-0.002348	-0.031021	-0.002348	0.045339
-0.002248	-0.030588	-0.002248	0.042247
-0.002149	-0.030155	-0.002149	0.039156
-0.002049	-0.029722	-0.002049	0.036065
-0.001949	-0.029289	-0.001949	0.032973
-0.001849	-0.028856	-0.001849	0.029882
-0.00175	-0.028423	-0.00175	0.02679
-0.00165	-0.02799	-0.00165	0.023699
-0.00155	-0.027557	-0.00155	0.020607
-0.00145	-0.027124	-0.00145	0.017516
-0.00135	-0.026691	-0.00135	0.014424
-0.001251	-0.026257	-0.001251	0.011333
-0.001151	-0.025824	-0.001151	0.008241
-0.001051	-0.025391	-0.001051	0.00515
-0.000951	-0.024958	-0.000951	0.002058
-0.000851	-0.024525	-0.000851	-0.001033
-0.000752	-0.024092	-0.000752	-0.004125
-0.000652	-0.023659	-0.000652	-0.007216
-0.000552	-0.023226	-0.000552	-0.010307
-0.000452	-0.022793	-0.000452	-0.013399
-0.000352	-0.02236	-0.000352	-0.01649
-0.000253	-0.021927	-0.000253	-0.019582
-0.000153	-0.021494	-0.000153	-0.022673
-0.000053	-0.02106	-0.000053	-0.025765
0.000047	-0.021178	0.000047	-0.027636
0.000146	-0.021923	0.000146	-0.02812
0.000246	-0.022668	0.000246	-0.028604
0.000346	-0.023412	0.000346	-0.029087
0.000446	-0.024157	0.000446	-0.029571
0.000546	-0.024902	0.000546	-0.030055
0.000645	-0.025646	0.000645	-0.030538
0.000745	-0.026391	0.000745	-0.031022
0.000845	-0.027135	0.000845	-0.031506
0.000945	-0.02788	0.000945	-0.031989
0.001045	-0.028625	0.001045	-0.032473
0.001144	-0.029369	0.001144	-0.032957
0.001244	-0.030114	0.001244	-0.03344
0.001344	-0.030859	0.001344	-0.033924
0.001444	-0.031603	0.001444	-0.034408
0.001544	-0.032348	0.001544	-0.034891
0.001643	-0.033092	0.001643	-0.035375
0.001743	-0.033837	0.001743	-0.035859
0.001843	-0.034582	0.001843	-0.036343
0.001943	-0.035326	0.001943	-0.036826
0.002042	-0.036071	0.002042	-0.03731
0.002142	-0.036816	0.002142	-0.037794
0.002242	-0.03756	0.002242	-0.038277
0.002342	-0.038305	0.002342	-0.038761
0.002442	-0.03905	0.002442	-0.039245
0.002541	-0.039794	0.002541	-0.039728
0.002641	-0.040539	0.002641	-0.040212
0.002741	-0.041283	0.002741	-0.040696
0.002841	-0.042028	0.002841	-0.041179
0.002941	-0.042773	0.002941	-0.041663
0.00304	-0.043517	0.00304	-0.042147
0.00314	-0.044262	0.00314	-0.04263
0.00324	-0.045007	0.00324	-0.043114
0.00334	-0.045751	0.00334	-0.043598
0.00344	-0.046496	0.00344	-0.044081
0.003539	-0.04724	0.003539	-0.044565
0.003639	-0.047985	0.003639	-0.045049
0.003739	-0.04873	0.003739	-0.045532
0.003839	-0.049474	0.003839	-0.046016
0.003938	-0.050219	0.003938	-0.0465
0.004038	-0.050964	0.004038	-0.046983
0.004138	-0.051708	0.004138	-0.047467
0.004238	-0.052453	0.004238	-0.047951
0.004338	-0.053197	0.004338	-0.048435
0.004437	-0.053942	0.004437	-0.048918
0.004537	-0.054687	0.004537	-0.049402
0.004637	-0.055431	0.004637	-0.049886
0.004737	-0.056176	0.004737	-0.050369
0.004837	-0.056921	0.004837	-0.050853
0.004936	-0.057665	0.004936	-0.051337
0.005036	-0.05841	0.005036	-0.05182
0.005136	-0.059154	0.005136	-0.052304
0.005236	-0.059899	0.005236	-0.052788
0.005336	-0.060644	0.005336	-0.053271
0.005435	-0.061388	0.005435	-0.053755
0.005535	-0.062133	0.005535	-0.054239
0.005635	-0.062878	0.005635	-0.054722
0.005735	-0.063622	0.005735	-0.055206
0.005834	-0.064367	0.005834	-0.05569
0.005934	-0.065111	0.005934	-0.056173
0.006034	-0.065856	0.006034	-0.056657
0.006134	-0.066601	0.006134	-0.057141
0.006234	-0.067345	0.006234	-0.057624
0.006333	-0.06809	0.006333	-0.058108
0.006433	-0.068835	0.006433	-0.058592
0.006533	-0.069579	0.006533	-0.059075
0.006633	-0.070324	0.006633	-0.059559
0.006733	-0.071068	0.006733	-0.060043
0.006832	-0.071813	0.006832	-0.060526
0.006932	-0.072558	0.006932	-0.06101
0.007032	-0.073302	0.007032	-0.061494
0.007132	-0.074047	0.007132	-0.061978
0.007232	-0.074792	0.007232	-0.062461
0.007331	-0.075536	0.007331	-0.062945
0.007431	-0.076281	0.007431	-0.063429
0.007531	-0.077026	0.007531	-0.063912
0.007631	-0.07777	0.007631	-0.064396
0.00773	-0.078515	0.00773	-0.06488
0.00783	-0.079259	0.00783	-0.065363
0.00793	-0.080004	0.00793	-0.065847
0.00803	-0.080749	0.00803	-0.066331
0.00813	-0.081493	0.00813	-0.066814
0.008229	-0.082238	0.008229	-0.067298
0.008329	-0.082983	0.008329	-0.067782
0.008429	-0.083727	0.008429	-0.068265
0.008529	-0.084472	0.008529	-0.068749
0.008629	-0.085217	0.008629	-0.069233
0.008728	-0.085961	0.008728	-0.069716
0.008828	-0.086706	0.008828	-0.0702
0.008928	-0.08745	0.008928	-0.070684
0.009028	-0.088195	0.009028	-0.071167
0.009128	-0.08894	0.009128	-0.071651
0.009227	-0.089684	0.009227	-0.072135
0.009327	-0.090429	0.009327	-0.072618
0.009427	-0.091174	0.009427	-0.073102
0.009527	-0.091918	0.009527	-0.073586
0.009626	-0.092663	0.009626	-0.07407
0.009726	-0.093407	0.009726	-0.074553
0.009826	-0.094152	0.009826	-0.075037
0.009926	-0.094897	0.009926	-0.075521
0.010026	-0.095861	0.010026	-0.075888
0.010125	-0.097464	0.010125	-0.07592
0.010225	-0.099066	0.010225	-0.075952
0.010325	-0.100668	0.010325	-0.075983
0.010425	-0.10227	0.010425	-0.076015
0.010525	-0.103872	0.010525	-0.076047
0.010624	-0.105474	0.010624	-0.076079
0.010724	-0.107076	0.010724	-0.07611
0.010824	-0.108678	0.010824	-0.076142
0.010924	-0.110281	0.010924	-0.076174
0.011024	-0.111883	0.011024	-0.076205
0.011123	-0.113485	0.011123	-0.076237
0.011223	-0.115087	0.011223	-0.076269
0.011323	-0.116689	0.011323	-0.076301
0.011423	-0.118291	0.011423	-0.076332
0.011522	-0.119893	0.011522	-0.076364
0.011622	-0.121495	0.011622	-0.076396
0.011722	-0.123098	0.011722	-0.076428
0.011822	-0.1247	0.011822	-0.076459
0.011922	-0.126302	0.011922	-0.076491
0.012021	-0.127904	0.012021	-0.076523
0.012121	-0.129506	0.012121	-0.076555
0.012221	-0.131108	0.012221	-0.076586
0.012321	-0.13271	0.012321	-0.076618
0.012421	-0.134312	0.012421	-0.07665
0.01252	-0.135914	0.01252	-0.076681
0.01262	-0.137517	0.01262	-0.076713
0.01272	-0.139119	0.01272	-0.076745
0.01282	-0.140721	0.01282	-0.076777
0.01292	-0.142323	0.01292	-0.076808
0.013019	-0.143925	0.013019	-0.07684
0.013119	-0.145527	0.013119	-0.076872
0.013219	-0.147129	0.013219	-0.076904
0.013319	-0.148731	0.013319	-0.076935
0.013418	-0.150334	0.013418	-0.076967
0.013518	-0.151936	0.013518	-0.076999
0.013618	-0.153538	0.013618	-0.077031
0.013718	-0.15514	0.013718	-0.077062
0.013818	-0.156742	0.013818	-0.077094
0.013917	-0.158344	0.013917	-0.077126
0.014017	-0.159946	0.014017	-0.077157
0.014117	-0.161548	0.014117	-0.077189
0.014217	-0.163151	0.014217	-0.077221
0.014317	-0.164753	0.014317	-0.077253
0.014416	-0.166355	0.014416	-0.077284
0.014516	-0.167957	0.014516	-0.077316
0.014616	-0.169559	0.014616	-0.077348
0.014716	-0.171161	0.014716	-0.07738
0.014816	-0.172763	0.014816	-0.077411
0.014915	-0.174365	0.014915	-0.077443
0.015015	-0.175967	0.015015	-0.077475
0.015115	-0.17757	0.015115	-0.077507
0.015215	-0.179172	0.015215	-0.077538
0.015314	-0.180774	0.015314	-0.07757
0.015414	-0.182376	0.015414	-0.077602
0.015514	-0.183978	0.015514	-0.077633
0.015614	-0.18558	0.015614	-0.077665
0.015714	-0.187182	0.015714	-0.077697
0.015813	-0.188784	0.015813	-0.077729
0.015913	-0.190387	0.015913	-0.07776
0.016013	-0.191989	0.016013	-0.077792
0.016113	-0.193591	0.016113	-0.077824
0.016213	-0.195193	0.016213	-0.077856
0.016312	-0.196795	0.016312	-0.077887
0.016412	-0.198397	0.016412	-0.077919
0.016512	-0.199999	0.016512	-0.077951
0.016612	-0.201601	0.016612	-0.077983
0.016712	-0.203204	0.016712	-0.078014
0.016811	-0.204806	0.016811	-0.078046
0.016911	-0.206408	0.016911	-0.078078
0.017011	-0.20801	0.017011	-0.078109
0.017111	-0.209612	0.017111	-0.078141
0.01721	-0.211214	0.01721	-0.078173
0.01731	-0.212816	0.01731	-0.078205
0.01741	-0.214418	0.01741	-0.078236
0.01751	-0.21602	0.01751	-0.078268
0.01761	-0.217623	0.01761	-0.0783
0.017709	-0.219225	0.017709	-0.078332
0.017809	-0.220827	0.017809	-0.078363
0.017909	-0.222429	0.017909	-0.078395
0.018009	-0.224031	0.018009	-0.078427
0.018109	-0.225633	0.018109	-0.078459
0.018208	-0.227235	0.018208	-0.07849
0.018308	-0.228837	0.018308	-0.078522
0.018408	-0.23044	0.018408	-0.078554
0.018508	-0.232042	0.018508	-0.078585
0.018608	-0.233644	0.018608	-0.078617
0.018707	-0.235246	0.018707	-0.078649
0.018807	-0.236848	0.018807	-0.078681
0.018907	-0.23845	0.018907	-0.078712
0.019007	-0.240052	0.019007	-0.078744
0.019106	-0.241654	0.019106	-0.078776
0.019206	-0.243257	0.019206	-0.078808
0.019306	-0.244858	0.019306	-0.078839
0.019406	-0.246461	0.019406	-0.078871
0.019506	-0.248063	0.019506	-0.078903
0.019605	-0.249665	0.019605	-0.078935
0.019705	-0.251267	0.019705	-0.078966
0.019805	-0.252869	0.019805	-0.078998
0.019905	-0.254471	0.019905	-0.07903
0.020005	-0.255979	0.020005	-0.079079
0.020104	-0.255524	0.020104	-0.079492
0.020204	-0.255068	0.020204	-0.079905
0.020304	-0.254613	0.020304	-0.080318
0.020404	-0.254157	0.020404	-0.080731
0.020504	-0.253701	0.020504	-0.081144
0.020603	-0.253246	0.020603	-0.081557
0.020703	-0.25279	0.020703	-0.08197
0.020803	-0.252335	0.020803	-0.082383
0.020903	-0.251879	0.020903	-0.082796
0.021002	-0.251424	0.021002	-0.083209
0.021102	-0.250968	0.021102	-0.083622
0.021202	-0.250513	0.021202	-0.084035
0.021302	-0.250057	0.021302	-0.084448
0.021402	-0.249602	0.021402	-0.084861
0.021501	-0.249146	0.021501	-0.085274
0.021601	-0.248691	0.021601	-0.085687
0.021701	-0.248235	0.021701	-0.0861
0.021801	-0.247779	0.021801	-0.086513
0.021901	-0.247324	0.021901	-0.086926
0.022	-0.246868	0.022	-0.087339
0.0221	-0.246413	0.0221	-0.087753
0.0222	-0.245957	0.0222	-0.088166
0.0223	-0.245502	0.0223	-0.088579
0.0224	-0.245046	0.0224	-0.088992
0.022499	-0.244591	0.022499	-0.089405
0.022599	-0.244135	0.022599	-0.089818
0.022699	-0.24368	0.022699	-0.090231
0.022799	-0.243224	0.022799	-0.090644
0.022898	-0.242768	0.022898	-0.091057
0.022998	-0.242313	0.022998	-0.09147
0.023098	-0.241857	0.023098	-0.091883
0.023198	-0.241402	0.023198	-0.092296
0.023298	-0.240946	0.023298	-0.092709
0.023397	-0.240491	0.023397	-0.093122
0.023497	-0.240035	0.023497	-0.093535
0.023597	-0.23958	0.023597	-0.093948
0.023697	-0.239124	0.023697	-0.094361
0.023797	-0.238669	0.023797	-0.094774
0.023896	-0.238213	0.023896	-0.095187
0.023996	-0.237758	0.023996	-0.0956
0.024096	-0.237302	0.024096	-0.096013
0.024196	-0.236846	0.024196	-0.096426
0.024296	-0.236391	0.024296	-0.096839
0.024395	-0.235935	0.024395	-0.097252
0.024495	-0.23548	0.024495	-0.097665
0.024595	-0.235024	0.024595	-0.098078
0.024695	-0.234569	0.024695	-0.098491
0.024794	-0.234113	0.024794	-0.098904
0.024894	-0.233658	0.024894	-0.099317
0.024994	-0.233202	0.024994	-0.09973
0.025094	-0.232747	0.025094	-0.100143
0.025194	-0.232291	0.025194	-0.100556
0.025293	-0.231836	0.025293	-0.100969
0.025393	-0.23138	0.025393	-0.101382
0.025493	-0.230925	0.025493	-0.101795
0.025593	-0.230469	0.025593	-0.102208
0.025693	-0.230013	0.025693	-0.102622
0.025792	-0.229558	0.025792	-0.103035
0.025892	-0.229102	0.025892	-0.103448
0.025992	-0.228647	0.025992	-0.103861
0.026092	-0.228191	0.026092	-0.104274
0.026192	-0.227736	0.026192	-0.104687
0.026291	-0.22728	0.026291	-0.1051
0.026391	-0.226825	0.026391	-0.105513
0.026491	-0.226369	0.026491	-0.105926
0.026591	-0.225914	0.026591	-0.106339
0.02669	-0.225458	0.02669	-0.106752
0.02679	-0.225003	0.02679	-0.107165
0.02689	-0.224547	0.02689	-0.107578
0.02699	-0.224091	0.02699	-0.107991
0.02709	-0.223636	0.02709	-0.108404
0.027189	-0.22318	0.027189	-0.108817
0.027289	-0.222725	0.027289	-0.10923
0.027389	-0.222269	0.027389	-0.109643
0.027489	-0.221814	0.027489	-0.110056
0.027589	-0.221358	0.027589	-0.110469
0.027688	-0.220903	0.027688	-0.110882
0.027788	-0.220447	0.027788	-0.111295
0.027888	-0.219992	0.027888	-0.111708
0.027988	-0.219536	0.027988	-0.112121
0.028088	-0.219081	0.028088	-0.112534
0.028187	-0.218625	0.028187	-0.112947
0.028287	-0.218169	0.028287	-0.11336
0.028387	-0.217714	0.028387	-0.113773
0.028487	-0.217258	0.028487	-0.114186
0.028586	-0.216803	0.028586	-0.114599
0.028686	-0.216347	0.028686	-0.115012
0.028786	-0.215892	0.028786	-0.115425
0.028886	-0.215436	0.028886	-0.115838
0.028986	-0.214981	0.028986	-0.116251
0.029085	-0.214525	0.029085	-0.116665
0.029185	-0.21407	0.029185	-0.117077
0.029285	-0.213614	0.029285	-0.117491
0.029385	-0.213159	0.029385	-0.117904
0.029485	-0.212703	0.029485	-0.118317
0.029584	-0.212247	0.029584	-0.11873
0.029684	-0.211792	0.029684	-0.119143
0.029784	-0.211336	0.029784	-0.119556
0.029884	-0.210881	0.029884	-0.119969
0.029984	-0.210425	0.029984	-0.120382
0.030083	-0.211018	0.030083	-0.120594
0.030183	-0.211817	0.030183	-0.120766
0.030283	-0.212617	0.030283	-0.120938
0.030383	-0.213417	0.030383	-0.12111
0.030482	-0.214217	0.030482	-0.121282
0.030582	-0.215017	0.030582	-0.121454
0.030682	-0.215817	0.030682	-0.121627
0.030782	-0.216616	0.030782	-0.121799
0.030882	-0.217416	0.030882	-0.121971
0.030981	-0.218216	0.030981	-0.122143
0.031081	-0.219016	0.031081	-0.122315
0.031181	-0.219816	0.031181	-0.122487
0.031281	-0.220615	0.031281	-0.122659
0.031381	-0.221415	0.031381	-0.122831
0.03148	-0.222215	0.03148	-0.123004
0.03158	-0.223015	0.03158	-0.123176
0.03168	-0.223815	0.03168	-0.123348
0.03178	-0.224614	0.03178	-0.12352
0.03188	-0.225414	0.03188	-0.123692
0.031979	-0.226214	0.031979	-0.123864
0.032079	-0.227014	0.032079	-0.124036
0.032179	-0.227814	0.032179	-0.124209
0.032279	-0.228614	0.032279	-0.124381
0.032378	-0.229413	0.032378	-0.124553
0.032478	-0.230213	0.032478	-0.124725
0.032578	-0.231013	0.032578	-0.124897
0.032678	-0.231813	0.032678	-0.125069
0.032778	-0.232613	0.032778	-0.125241
0.032877	-0.233412	0.032877	-0.125414
0.032977	-0.234212	0.032977	-0.125586
0.033077	-0.235012	0.033077	-0.125758
0.033177	-0.235812	0.033177	-0.12593
0.033277	-0.236612	0.033277	-0.126102
0.033376	-0.237411	0.033376	-0.126274
0.033476	-0.238211	0.033476	-0.126446
0.033576	-0.239011	0.033576	-0.126618
0.033676	-0.239811	0.033676	-0.126791
0.033776	-0.240611	0.033776	-0.126963
0.033875	-0.241411	0.033875	-0.127135
0.033975	-0.24221	0.033975	-0.127307
0.034075	-0.24301	0.034075	-0.127479
0.034175	-0.24381	0.034175	-0.127651
0.034274	-0.24461	0.034274	-0.127823
0.034374	-0.24541	0.034374	-0.127996
0.034474	-0.246209	0.034474	-0.128168
0.034574	-0.247009	0.034574	-0.12834
0.034674	-0.247809	0.034674	-0.128512
0.034773	-0.248609	0.034773	-0.128684
0.034873	-0.249409	0.034873	-0.128856
0.034973	-0.250208	0.034973	-0.129028
0.035073	-0.251008	0.035073	-0.129201
0.035173	-0.251808	0.035173	-0.129373
0.035272	-0.252608	0.035272	-0.129545
0.035372	-0.253408	0.035372	-0.129717
0.035472	-0.254208	0.035472	-0.129889
0.035572	-0.255007	0.035572	-0.130061
0.035672	-0.255807	0.035672	-0.130233
0.035771	-0.256607	0.035771	-0.130405
0.035871	-0.257407	0.035871	-0.130578
0.035971	-0.258207	0.035971	-0.13075
0.036071	-0.259006	0.036071	-0.130922
0.03617	-0.259806	0.03617	-0.131094
0.03627	-0.260606	0.03627	-0.131266
0.03637	-0.261406	0.03637	-0.131438
0.03647	-0.262206	0.03647	-0.13161
0.03657	-0.263005	0.03657	-0.131783
0.036669	-0.263805	0.036669	-0.131955
0.036769	-0.264605	0.036769	-0.132127
0.036869	-0.265405	0.036869	-0.132299
0.036969	-0.266205	0.036969	-0.132471
0.037069	-0.267005	0.037069	-0.132643
0.037168	-0.267804	0.037168	-0.132815
0.037268	-0.268604	0.037268	-0.132988
0.037368	-0.269404	0.037368	-0.13316
0.037468	-0.270204	0.037468	-0.133332
0.037568	-0.271004	0.037568	-0.133504
0.037667	-0.271803	0.037667	-0.133676
0.037767	-0.272603	0.037767	-0.133848
0.037867	-0.273403	0.037867	-0.13402
0.037967	-0.274203	0.037967	-0.134193
0.038066	-0.275003	0.038066	-0.134365
0.038166	-0.275802	0.038166	-0.134537
0.038266	-0.276602	0.038266	-0.134709
0.038366	-0.277402	0.038366	-0.134881
0.038466	-0.278202	0.038466	-0.135053
0.038565	-0.279002	0.038565	-0.135225
0.038665	-0.279802	0.038665	-0.135397
0.038765	-0.280601	0.038765	-0.13557
0.038865	-0.281401	0.038865	-0.135742
0.038965	-0.282201	0.038965	-0.135914
0.039064	-0.283001	0.039064	-0.136086
0.039164	-0.283801	0.039164	-0.136258
0.039264	-0.2846	0.039264	-0.13643
0.039364	-0.2854	0.039364	-0.136602
0.039464	-0.2862	0.039464	-0.136775
0.039563	-0.287	0.039563	-0.136947
0.039663	-0.2878	0.039663	-0.137119
0.039763	-0.288599	0.039763	-0.137291
0.039863	-0.289399	0.039863	-0.137463
0.039962	-0.290199	0.039962	-0.137635
0.040062	-0.290915	0.040062	-0.137866
0.040162	-0.291581	0.040162	-0.138133
0.040262	-0.292247	0.040262	-0.1384
0.040362	-0.292913	0.040362	-0.138667
0.040461	-0.293579	0.040461	-0.138933
0.040561	-0.294245	0.040561	-0.1392
0.040661	-0.294911	0.040661	-0.139467
0.040761	-0.295577	0.040761	-0.139734
0.040861	-0.296243	0.040861	-0.14
0.04096	-0.296909	0.04096	-0.140267
0.04106	-0.297575	0.04106	-0.140534
0.04116	-0.298241	0.04116	-0.140801
0.04126	-0.298907	0.04126	-0.141067
0.04136	-0.299573	0.04136	-0.141334
0.041459	-0.300239	0.041459	-0.141601
0.041559	-0.300905	0.041559	-0.141867
0.041659	-0.301571	0.041659	-0.142134
0.041759	-0.302237	0.041759	-0.142401
0.041858	-0.302903	0.041858	-0.142668
0.041958	-0.303569	0.041958	-0.142934
0.042058	-0.304235	0.042058	-0.143201
0.042158	-0.304901	0.042158	-0.143468
0.042258	-0.305567	0.042258	-0.143735
0.042357	-0.306233	0.042357	-0.144001
0.042457	-0.306899	0.042457	-0.144268
0.042557	-0.307565	0.042557	-0.144535
0.042657	-0.308231	0.042657	-0.144802
0.042757	-0.308897	0.042757	-0.145068
0.042856	-0.309563	0.042856	-0.145335
0.042956	-0.310229	0.042956	-0.145602
0.043056	-0.310895	0.043056	-0.145868
0.043156	-0.311561	0.043156	-0.146135
0.043256	-0.312227	0.043256	-0.146402
0.043355	-0.312893	0.043355	-0.146669
0.043455	-0.313559	0.043455	-0.146935
0.043555	-0.314225	0.043555	-0.147202
0.043655	-0.314891	0.043655	-0.147469
0.043754	-0.315557	0.043754	-0.147736
0.043854	-0.316223	0.043854	-0.148002
0.043954	-0.316889	0.043954	-0.148269
0.044054	-0.317555	0.044054	-0.148536
0.044154	-0.318221	0.044154	-0.148803
0.044253	-0.318887	0.044253	-0.149069
0.044353	-0.319553	0.044353	-0.149336
0.044453	-0.320219	0.044453	-0.149603
0.044553	-0.320885	0.044553	-0.14987
0.044653	-0.321551	0.044653	-0.150136
0.044752	-0.322217	0.044752	-0.150403
0.044852	-0.322883	0.044852	-0.15067
0.044952	-0.323549	0.044952	-0.150937
0.045052	-0.324215	0.045052	-0.151203
0.045152	-0.324881	0.045152	-0.15147
0.045251	-0.325547	0.045251	-0.151737
0.045351	-0.326213	0.045351	-0.152003
0.045451	-0.326879	0.045451	-0.15227
0.045551	-0.327545	0.045551	-0.152537
0.04565	-0.328211	0.04565	-0.152804
0.04575	-0.328877	0.04575	-0.15307
0.04585	-0.329543	0.04585	-0.153337
0.04595	-0.330209	0.04595	-0.153604
0.04605	-0.330875	0.04605	-0.153871
0.046149	-0.331541	0.046149	-0.154137
0.046249	-0.332207	0.046249	-0.154404
0.046349	-0.332873	0.046349	-0.154671
0.046449	-0.333539	0.046449	-0.154938
0.046549	-0.334205	0.046549	-0.155204
0.046648	-0.334871	0.046648	-0.155471
0.046748	-0.335537	0.046748	-0.155738
0.046848	-0.336203	0.046848	-0.156005
0.046948	-0.336869	0.046948	-0.156271
0.047048	-0.337535	0.047048	-0.156538
0.047147	-0.338201	0.047147	-0.156805
0.047247	-0.338867	0.047247	-0.157071
0.047347	-0.339533	0.047347	-0.157338
0.047447	-0.340199	0.047447	-0.157605
0.047546	-0.340865	0.047546	-0.157872
0.047646	-0.341531	0.047646	-0.158138
0.047746	-0.342197	0.047746	-0.158405
0.047846	-0.342863	0.047846	-0.158672
0.047946	-0.343529	0.047946	-0.158939
0.048045	-0.344195	0.048045	-0.159205
0.048145	-0.344861	0.048145	-0.159472
0.048245	-0.345527	0.048245	-0.159739
0.048345	-0.346193	0.048345	-0.160006
0.048445	-0.346859	0.048445	-0.160272
0.048544	-0.347525	0.048544	-0.160539
0.048644	-0.348191	0.048644	-0.160806
0.048744	-0.348857	0.048744	-0.161073
0.048844	-0.349523	0.048844	-0.161339
0.048944	-0.350189	0.048944	-0.161606
0.049043	-0.350855	0.049043	-0.161873
0.049143	-0.351521	0.049143	-0.162139
0.049243	-0.352187	0.049243	-0.162406
0.049343	-0.352853	0.049343	-0.162673
0.049442	-0.353519	0.049442	-0.16294
0.049542	-0.354185	0.049542	-0.163206
0.049642	-0.354851	0.049642	-0.163473
0.049742	-0.355517	0.049742	-0.16374
0.049842	-0.356183	0.049842	-0.164007
0.049941	-0.356849	0.049941	-0.164273
0.050041	-0.357434	0.050041	-0.164637
0.050141	-0.357905	0.050141	-0.16514
0.050241	-0.358376	0.050241	-0.165643
0.050341	-0.358847	0.050341	-0.166145
0.05044	-0.359318	0.05044	-0.166648
0.05054	-0.359788	0.05054	-0.167151
0.05064	-0.360259	0.05064	-0.167653
0.05074	-0.36073	0.05074	-0.168156
0.05084	-0.361201	0.05084	-0.168659
0.050939	-0.361672	0.050939	-0.169161
0.051039	-0.362142	0.051039	-0.169664
0.051139	-0.362613	0.051139	-0.170166
0.051239	-0.363084	0.051239	-0.170669
0.051338	-0.363555	0.051338	-0.171172
0.051438	-0.364026	0.051438	-0.171674
0.051538	-0.364496	0.051538	-0.172177
0.051638	-0.364967	0.051638	-0.17268
0.051738	-0.365438	0.051738	-0.173182
0.051837	-0.365909	0.051837	-0.173685
0.051937	-0.36638	0.051937	-0.174188
0.052037	-0.36685	0.052037	-0.17469
0.052137	-0.367321	0.052137	-0.175193
0.052237	-0.367792	0.052237	-0.175696
0.052336	-0.368263	0.052336	-0.176198
0.052436	-0.368734	0.052436	-0.176701
0.052536	-0.369204	0.052536	-0.177203
0.052636	-0.369675	0.052636	-0.177706
0.052736	-0.370146	0.052736	-0.178209
0.052835	-0.370617	0.052835	-0.178711
0.052935	-0.371088	0.052935	-0.179214
0.053035	-0.371559	0.053035	-0.179717
0.053135	-0.372029	0.053135	-0.180219
0.053234	-0.3725	0.053234	-0.180722
0.053334	-0.372971	0.053334	-0.181225
0.053434	-0.373442	0.053434	-0.181727
0.053534	-0.373913	0.053534	-0.18223
0.053634	-0.374383	0.053634	-0.182732
0.053733	-0.374854	0.053733	-0.183235
0.053833	-0.375325	0.053833	-0.183738
0.053933	-0.375796	0.053933	-0.18424
0.054033	-0.376267	0.054033	-0.184743
0.054133	-0.376737	0.054133	-0.185246
0.054232	-0.377208	0.054232	-0.185748
0.054332	-0.377679	0.054332	-0.186251
0.054432	-0.37815	0.054432	-0.186754
0.054532	-0.378621	0.054532	-0.187256
0.054632	-0.379091	0.054632	-0.187759
0.054731	-0.379562	0.054731	-0.188262
0.054831	-0.380033	0.054831	-0.188764
0.054931	-0.380504	0.054931	-0.189267
0.055031	-0.380975	0.055031	-0.189769
0.05513	-0.381445	0.05513	-0.190272
0.05523	-0.381916	0.05523	-0.190775
0.05533	-0.382387	0.05533	-0.191277
0.05543	-0.382858	0.05543	-0.19178
0.05553	-0.383329	0.05553	-0.192283
0.055629	-0.383799	0.055629	-0.192785
0.055729	-0.38427	0.055729	-0.193288
0.055829	-0.384741	0.055829	-0.193791
0.055929	-0.385212	0.055929	-0.194293
0.056029	-0.385683	0.056029	-0.194796
0.056128	-0.386153	0.056128	-0.195298
0.056228	-0.386624	0.056228	-0.195801
0.056328	-0.387095	0.056328	-0.196304
0.056428	-0.387566	0.056428	-0.196806
0.056528	-0.388037	0.056528	-0.197309
0.056627	-0.388508	0.056627	-0.197812
0.056727	-0.388978	0.056727	-0.198314
0.056827	-0.389449	0.056827	-0.198817
0.056927	-0.38992	0.056927	-0.19932
0.057026	-0.390391	0.057026	-0.199822
0.057126	-0.390862	0.057126	-0.200325
0.057226	-0.391332	0.057226	-0.200828
0.057326	-0.391803	0.057326	-0.20133
0.057426	-0.392274	0.057426	-0.201833
0.057525	-0.392745	0.057525	-0.202335
0.057625	-0.393216	0.057625	-0.202838
0.057725	-0.393686	0.057725	-0.203341
0.057825	-0.394157	0.057825	-0.203843
0.057925	-0.394628	0.057925	-0.204346
0.058024	-0.395099	0.058024	-0.204849
0.058124	-0.39557	0.058124	-0.205351
0.058224	-0.39604	0.058224	-0.205854
0.058324	-0.396511	0.058324	-0.206357
0.058424	-0.396982	0.058424	-0.206859
0.058523	-0.397453	0.058523	-0.207362
0.058623	-0.397924	0.058623	-0.207864
0.058723	-0.398394	0.058723	-0.208367
0.058823	-0.398865	0.058823	-0.20887
0.058922	-0.399336	0.058922	-0.209372
0.059022	-0.399807	0.059022	-0.209875
0.059122	-0.400278	0.059122	-0.210378
0.059222	-0.400749	0.059222	-0.21088
0.059322	-0.401219	0.059322	-0.211383
0.059421	-0.40169	0.059421	-0.211886
0.059521	-0.402161	0.059521	-0.212388
0.059621	-0.402632	0.059621	-0.212891
0.059721	-0.403103	0.059721	-0.213393
0.059821	-0.403573	0.059821	-0.213896
0.05992	-0.404044	0.05992	-0.214399
0.06002	-0.404728	0.06002	-0.214962
0.06012	-0.406255	0.06012	-0.215765
0.06022	-0.407782	0.06022	-0.216568
0.06032	-0.40931	0.06032	-0.217371
0.060419	-0.410837	0.060419	-0.218174
0.060519	-0.412364	0.060519	-0.218977
0.060619	-0.413891	0.060619	-0.219781
0.060719	-0.415418	0.060719	-0.220584
0.060818	-0.416946	0.060818	-0.221387
0.060918	-0.418472	0.060918	-0.22219
0.061018	-0.42	0.061018	-0.222993
0.061118	-0.421527	0.061118	-0.223796
0.061218	-0.423054	0.061218	-0.224599
0.061317	-0.424581	0.061317	-0.225402
0.061417	-0.426108	0.061417	-0.226205
0.061517	-0.427636	0.061517	-0.227009
0.061617	-0.429163	0.061617	-0.227812
0.061717	-0.43069	0.061717	-0.228615
0.061816	-0.432217	0.061816	-0.229418
0.061916	-0.433744	0.061916	-0.230221
0.062016	-0.435272	0.062016	-0.231024
0.062116	-0.436799	0.062116	-0.231827
0.062215	-0.438326	0.062215	-0.23263
0.062315	-0.439853	0.062315	-0.233433
0.062415	-0.44138	0.062415	-0.234237
0.062515	-0.442908	0.062515	-0.23504
0.062615	-0.444435	0.062615	-0.235843
0.062714	-0.445962	0.062714	-0.236646
0.062814	-0.447489	0.062814	-0.237449
0.062914	-0.449016	0.062914	-0.238252
0.063014	-0.450543	0.063014	-0.239055
0.063114	-0.452071	0.063114	-0.239858
0.063213	-0.453598	0.063213	-0.240661
0.063313	-0.455125	0.063313	-0.241465
0.063413	-0.456652	0.063413	-0.242268
0.063513	-0.458179	0.063513	-0.243071
0.063613	-0.459706	0.063613	-0.243874
0.063712	-0.461234	0.063712	-0.244677
0.063812	-0.462761	0.063812	-0.24548
0.063912	-0.464288	0.063912	-0.246283
0.064012	-0.465815	0.064012	-0.247086
0.064112	-0.467342	0.064112	-0.247889
0.064211	-0.468869	0.064211	-0.248692
0.064311	-0.470397	0.064311	-0.249496
0.064411	-0.471924	0.064411	-0.250299
0.064511	-0.473451	0.064511	-0.251102
0.06461	-0.474978	0.06461	-0.251905
0.06471	-0.476505	0.06471	-0.252708
0.06481	-0.478033	0.06481	-0.253511
0.06491	-0.47956	0.06491	-0.254314
0.06501	-0.481087	0.06501	-0.255117
0.065109	-0.482614	0.065109	-0.25592
0.065209	-0.484141	0.065209	-0.256723
0.065309	-0.485669	0.065309	-0.257527
0.065409	-0.487196	0.065409	-0.25833
0.065509	-0.488723	0.065509	-0.259133
0.065608	-0.49025	0.065608	-0.259936
0.065708	-0.491777	0.065708	-0.260739
0.065808	-0.493305	0.065808	-0.261542
0.065908	-0.494832	0.065908	-0.262345
0.066008	-0.496359	0.066008	-0.263148
0.066107	-0.497886	0.066107	-0.263951
0.066207	-0.499413	0.066207	-0.264755
0.066307	-0.50094	0.066307	-0.265558
0.066407	-0.502467	0.066407	-0.266361
0.066506	-0.503995	0.066506	-0.267164
0.066606	-0.505522	0.066606	-0.267967
0.066706	-0.507049	0.066706	-0.26877
0.066806	-0.508576	0.066806	-0.269573
0.066906	-0.510103	0.066906	-0.270376
0.067005	-0.511631	0.067005	-0.271179
0.067105	-0.513158	0.067105	-0.271982
0.067205	-0.514685	0.067205	-0.272786
0.067305	-0.516212	0.067305	-0.273589
0.067405	-0.517739	0.067405	-0.274392
0.067504	-0.519266	0.067504	-0.275195
0.067604	-0.520794	0.067604	-0.275998
0.067704	-0.522321	0.067704	-0.276801
0.067804	-0.523848	0.067804	-0.277604
0.067903	-0.525375	0.067903	-0.278407
0.068003	-0.526902	0.068003	-0.27921
0.068103	-0.52843	0.068103	-0.280014
0.068203	-0.529957	0.068203	-0.280817
0.068303	-0.531484	0.068303	-0.28162
0.068402	-0.533011	0.068402	-0.282423
0.068502	-0.534538	0.068502	-0.283226
0.068602	-0.536065	0.068602	-0.284029
0.068702	-0.537592	0.068702	-0.284832
0.068802	-0.53912	0.068802	-0.285635
0.068901	-0.540647	0.068901	-0.286438
0.069001	-0.542174	0.069001	-0.287242
0.069101	-0.543701	0.069101	-0.288045
0.069201	-0.545228	0.069201	-0.288848
0.069301	-0.546756	0.069301	-0.289651
0.0694	-0.548283	0.0694	-0.290454
0.0695	-0.54981	0.0695	-0.291257
0.0696	-0.551337	0.0696	-0.29206
0.0697	-0.552864	0.0697	-0.292863
0.0698	-0.554392	0.0698	-0.293666
0.069899	-0.555919	0.069899	-0.294469
0.069999	-0.557446	0.069999	-0.295273
0.070099	-0.557694	0.070099	-0.295476
0.070199	-0.55793	0.070199	-0.295674
0.070298	-0.558166	0.070298	-0.295872
0.070398	-0.558401	0.070398	-0.296069
0.070498	-0.558637	0.070498	-0.296267
0.070598	-0.558873	0.070598	-0.296465
0.070698	-0.559109	0.070698	-0.296663
0.070797	-0.559345	0.070797	-0.29686
0.070897	-0.559581	0.070897	-0.297058
0.070997	-0.559817	0.070997	-0.297256
0.071097	-0.560053	0.071097	-0.297454
0.071197	-0.560289	0.071197	-0.297652
0.071296	-0.560525	0.071296	-0.297849
0.071396	-0.56076	0.071396	-0.298047
0.071496	-0.560996	0.071496	-0.298245
0.071596	-0.561232	0.071596	-0.298443
0.071695	-0.561468	0.071695	-0.29864
0.071795	-0.561704	0.071795	-0.298838
0.071895	-0.56194	0.071895	-0.299036
0.071995	-0.562176	0.071995	-0.299234
0.072095	-0.562412	0.072095	-0.299432
0.072194	-0.562648	0.072194	-0.299629
0.072294	-0.562884	0.072294	-0.299827
0.072394	-0.563119	0.072394	-0.300025
0.072494	-0.563355	0.072494	-0.300223
0.072594	-0.563591	0.072594	-0.300421
0.072693	-0.563827	0.072693	-0.300618
0.072793	-0.564063	0.072793	-0.300816
0.072893	-0.564299	0.072893	-0.301014
0.072993	-0.564535	0.072993	-0.301212
0.073093	-0.564771	0.073093	-0.301409
0.073192	-0.565007	0.073192	-0.301607
0.073292	-0.565243	0.073292	-0.301805
0.073392	-0.565479	0.073392	-0.302003
0.073492	-0.565714	0.073492	-0.302201
0.073591	-0.56595	0.073591	-0.302398
0.073691	-0.566186	0.073691	-0.302596
0.073791	-0.566422	0.073791	-0.302794
0.073891	-0.566658	0.073891	-0.302992
0.073991	-0.566894	0.073991	-0.303189
0.07409	-0.56713	0.07409	-0.303387
0.07419	-0.567366	0.07419	-0.303585
0.07429	-0.567602	0.07429	-0.303783
0.07439	-0.567837	0.07439	-0.303981
0.07449	-0.568073	0.07449	-0.304178
0.074589	-0.568309	0.074589	-0.304376
0.074689	-0.568545	0.074689	-0.304574
0.074789	-0.568781	0.074789	-0.304772
0.074889	-0.569017	0.074889	-0.30497
0.074989	-0.569253	0.074989	-0.305167
0.075088	-0.569489	0.075088	-0.305365
0.075188	-0.569725	0.075188	-0.305563
0.075288	-0.569961	0.075288	-0.305761
0.075388	-0.570197	0.075388	-0.305958
0.075488	-0.570432	0.075488	-0.306156
0.075587	-0.570668	0.075587	-0.306354
0.075687	-0.570904	0.075687	-0.306552
0.075787	-0.57114	0.075787	-0.30675
0.075887	-0.571376	0.075887	-0.306947
0.075986	-0.571612	0.075986	-0.307145
0.076086	-0.571848	0.076086	-0.307343
0.076186	-0.572084	0.076186	-0.307541
0.076286	-0.57232	0.076286	-0.307738
0.076386	-0.572556	0.076386	-0.307936
0.076485	-0.572791	0.076485	-0.308134
0.076585	-0.573027	0.076585	-0.308332
0.076685	-0.573263	0.076685	-0.30853
0.076785	-0.573499	0.076785	-0.308727
0.076885	-0.573735	0.076885	-0.308925
0.076984	-0.573971	0.076984	-0.309123
0.077084	-0.574207	0.077084	-0.309321
0.077184	-0.574443	0.077184	-0.309519
0.077284	-0.574679	0.077284	-0.309716
0.077383	-0.574915	0.077383	-0.309914
0.077483	-0.57515	0.077483	-0.310112
0.077583	-0.575386	0.077583	-0.31031
0.077683	-0.575622	0.077683	-0.310507
0.077783	-0.575858	0.077783	-0.310705
0.077882	-0.576094	0.077882	-0.310903
0.077982	-0.57633	0.077982	-0.311101
0.078082	-0.576566	0.078082	-0.311299
0.078182	-0.576802	0.078182	-0.311496
0.078282	-0.577038	0.078282	-0.311694
0.078381	-0.577274	0.078381	-0.311892
0.078481	-0.577509	0.078481	-0.31209
0.078581	-0.577745	0.078581	-0.312287
0.078681	-0.577981	0.078681	-0.312485
0.078781	-0.578217	0.078781	-0.312683
0.07888	-0.578453	0.07888	-0.312881
0.07898	-0.578689	0.07898	-0.313079
0.07908	-0.578925	0.07908	-0.313276
0.07918	-0.579161	0.07918	-0.313474
0.079279	-0.579397	0.079279	-0.313672
0.079379	-0.579633	0.079379	-0.31387
[truncated: 30,771 more rows]
