# Supplementary material for: Structural basis for higher-order DNA binding by a bacterial transcriptional regulator
Source: PLoS Genet. 2025 Jun 27;21(6):e1011749. doi: 10.1371/journal.pgen.1011749 (PMC12204516; doi:10.1371/journal.pgen.1011749)
Supplement: S1 Appendix — (ZIP) [file pgen.1011749.s012.zip › Raw data files/Figure S3/FigureS3E_Superdex200inc32_300_SEC_Xre4RES2_1p5nmole_dsDNA4_1p5nmole.csv]

ml_1	mAU_280	ml_2	mAU_260
-0.12	-24.25	-0.12	0
-0.1199	-23.436314	-0.1199	-49.94701
-0.1198	-23.435431	-0.1198	-49.960407
-0.119701	-23.434547	-0.119701	-49.973804
-0.119601	-23.433664	-0.119601	-49.987202
-0.119501	-23.432781	-0.119501	-50.000599
-0.119401	-23.431898	-0.119401	-50.013996
-0.119301	-23.431015	-0.119301	-50.02739
-0.119202	-23.430132	-0.119202	-50.040787
-0.119102	-23.429249	-0.119102	-50.054184
-0.119002	-23.428368	-0.119002	-50.067581
-0.118902	-23.427485	-0.118902	-50.080978
-0.118803	-23.426601	-0.118803	-50.094376
-0.118703	-23.425718	-0.118703	-50.107773
-0.118603	-23.424835	-0.118603	-50.12117
-0.118503	-23.423952	-0.118503	-50.134567
-0.118403	-23.423069	-0.118403	-50.147964
-0.118304	-23.422186	-0.118304	-50.161362
-0.118204	-23.421303	-0.118204	-50.174759
-0.118104	-23.42042	-0.118104	-50.188152
-0.118004	-23.419537	-0.118004	-50.20155
-0.117904	-23.418653	-0.117904	-50.214947
-0.117805	-23.41777	-0.117805	-50.228344
-0.117705	-23.416887	-0.117705	-50.241741
-0.117605	-23.416004	-0.117605	-50.255138
-0.117505	-23.415121	-0.117505	-50.268536
-0.117405	-23.414238	-0.117405	-50.281933
-0.117306	-23.413355	-0.117306	-50.29533
-0.117206	-23.412472	-0.117206	-50.308727
-0.117106	-23.411589	-0.117106	-50.322124
-0.117006	-23.410707	-0.117006	-50.335522
-0.116907	-23.409824	-0.116907	-50.348915
-0.116807	-23.408941	-0.116807	-50.362312
-0.116707	-23.408058	-0.116707	-50.37571
-0.116607	-23.407175	-0.116607	-50.389107
-0.116507	-23.406292	-0.116507	-50.402504
-0.116408	-23.405409	-0.116408	-50.415901
-0.116308	-23.404526	-0.116308	-50.429298
-0.116208	-23.403643	-0.116208	-50.442696
-0.116108	-23.40276	-0.116108	-50.456093
-0.116008	-23.401876	-0.116008	-50.46949
-0.115909	-23.400993	-0.115909	-50.482887
-0.115809	-23.40011	-0.115809	-50.496284
-0.115709	-23.399227	-0.115709	-50.509678
-0.115609	-23.398344	-0.115609	-50.523075
-0.115509	-23.397461	-0.115509	-50.536472
-0.11541	-23.396578	-0.11541	-50.54987
-0.11531	-23.395695	-0.11531	-50.563267
-0.11521	-23.394812	-0.11521	-50.576664
-0.11511	-23.39393	-0.11511	-50.590061
-0.115011	-23.393047	-0.115011	-50.603458
-0.114911	-23.392164	-0.114911	-50.616856
-0.114811	-23.391281	-0.114811	-50.630253
-0.114711	-23.390398	-0.114711	-50.64365
-0.114611	-23.389515	-0.114611	-50.657047
-0.114512	-23.388632	-0.114512	-50.670441
-0.114412	-23.387749	-0.114412	-50.683838
-0.114312	-23.386866	-0.114312	-50.697235
-0.114212	-23.385983	-0.114212	-50.710632
-0.114112	-23.385099	-0.114112	-50.72403
-0.114013	-23.384216	-0.114013	-50.737427
-0.113913	-23.383333	-0.113913	-50.750824
-0.113813	-23.38245	-0.113813	-50.764221
-0.113713	-23.381567	-0.113713	-50.777618
-0.113613	-23.380684	-0.113613	-50.791016
-0.113514	-23.379801	-0.113514	-50.804413
-0.113414	-23.378918	-0.113414	-50.81781
-0.113314	-23.378035	-0.113314	-50.831203
-0.113214	-23.377153	-0.113214	-50.844601
-0.113115	-23.37627	-0.113115	-50.857998
-0.113015	-23.375387	-0.113015	-50.871395
-0.112915	-23.374504	-0.112915	-50.884792
-0.112815	-23.373621	-0.112815	-50.89819
-0.112715	-23.372738	-0.112715	-50.911587
-0.112616	-23.371855	-0.112616	-50.924984
-0.112516	-23.370972	-0.112516	-50.938381
-0.112416	-23.370089	-0.112416	-50.951778
-0.112316	-23.369205	-0.112316	-50.965176
-0.112216	-23.368322	-0.112216	-50.978573
-0.112117	-23.367439	-0.112117	-50.991966
-0.112017	-23.366556	-0.112017	-51.005363
-0.111917	-23.365673	-0.111917	-51.018761
-0.111817	-23.36479	-0.111817	-51.032158
-0.111717	-23.363907	-0.111717	-51.045555
-0.111618	-23.363024	-0.111618	-51.058952
-0.111518	-23.362141	-0.111518	-51.07235
-0.111418	-23.361258	-0.111418	-51.085747
-0.111318	-23.360374	-0.111318	-51.099144
-0.111219	-23.359493	-0.111219	-51.112541
-0.111119	-23.35861	-0.111119	-51.125938
-0.111019	-23.357727	-0.111019	-51.139336
-0.110919	-23.356844	-0.110919	-51.152733
-0.110819	-23.355961	-0.110819	-51.166126
-0.11072	-23.355078	-0.11072	-51.179523
-0.11062	-23.354195	-0.11062	-51.192921
-0.11052	-23.353312	-0.11052	-51.206318
-0.11042	-23.352428	-0.11042	-51.219715
-0.11032	-23.351545	-0.11032	-51.233112
-0.110221	-23.350662	-0.110221	-51.24651
-0.110121	-23.349779	-0.110121	-51.259907
-0.110021	-23.348896	-0.110021	-51.273304
-0.109921	-23.335005	-0.109921	-51.257603
-0.109821	-23.317635	-0.109821	-51.234119
-0.109722	-23.300262	-0.109722	-51.21064
-0.109622	-23.282892	-0.109622	-51.187157
-0.109522	-23.265522	-0.109522	-51.163673
-0.109422	-23.248152	-0.109422	-51.140194
-0.109323	-23.230782	-0.109323	-51.116711
-0.109223	-23.213411	-0.109223	-51.093227
-0.109123	-23.196041	-0.109123	-51.069748
-0.109023	-23.178671	-0.109023	-51.046265
-0.108923	-23.161301	-0.108923	-51.022781
-0.108824	-23.14393	-0.108824	-50.999298
-0.108724	-23.12656	-0.108724	-50.975819
-0.108624	-23.10919	-0.108624	-50.952335
-0.108524	-23.09182	-0.108524	-50.928852
-0.108424	-23.07445	-0.108424	-50.905373
-0.108325	-23.057079	-0.108325	-50.881889
-0.108225	-23.039709	-0.108225	-50.858406
-0.108125	-23.022339	-0.108125	-50.834927
-0.108025	-23.004969	-0.108025	-50.811443
-0.107925	-22.987597	-0.107925	-50.78796
-0.107826	-22.970226	-0.107826	-50.764477
-0.107726	-22.952856	-0.107726	-50.740997
-0.107626	-22.935486	-0.107626	-50.717514
-0.107526	-22.918116	-0.107526	-50.694031
-0.107427	-22.900745	-0.107427	-50.670551
-0.107327	-22.883375	-0.107327	-50.647068
-0.107227	-22.866005	-0.107227	-50.623585
-0.107127	-22.848635	-0.107127	-50.600101
-0.107027	-22.831264	-0.107027	-50.576622
-0.106928	-22.813894	-0.106928	-50.553139
-0.106828	-22.796524	-0.106828	-50.529655
-0.106728	-22.779154	-0.106728	-50.506176
-0.106628	-22.761784	-0.106628	-50.482693
-0.106528	-22.744413	-0.106528	-50.459209
-0.106429	-22.727043	-0.106429	-50.435726
-0.106329	-22.709671	-0.106329	-50.412247
-0.106229	-22.692301	-0.106229	-50.388763
-0.106129	-22.674931	-0.106129	-50.36528
-0.106029	-22.65756	-0.106029	-50.341801
-0.10593	-22.64019	-0.10593	-50.318317
-0.10583	-22.62282	-0.10583	-50.294834
-0.10573	-22.60545	-0.10573	-50.271355
-0.10563	-22.588079	-0.10563	-50.247871
-0.105531	-22.570709	-0.105531	-50.224388
-0.105431	-22.553339	-0.105431	-50.200905
-0.105331	-22.535969	-0.105331	-50.177425
-0.105231	-22.518599	-0.105231	-50.153942
-0.105131	-22.501228	-0.105131	-50.130459
-0.105032	-22.483858	-0.105032	-50.106979
-0.104932	-22.466488	-0.104932	-50.083496
-0.104832	-22.449118	-0.104832	-50.060013
-0.104732	-22.431747	-0.104732	-50.036533
-0.104632	-22.414375	-0.104632	-50.01305
-0.104533	-22.397005	-0.104533	-49.989567
-0.104433	-22.379635	-0.104433	-49.966084
-0.104333	-22.362265	-0.104333	-49.942604
-0.104233	-22.344894	-0.104233	-49.919121
-0.104133	-22.327524	-0.104133	-49.895638
-0.104034	-22.310154	-0.104034	-49.872158
-0.103934	-22.292784	-0.103934	-49.848675
-0.103834	-22.275414	-0.103834	-49.825191
-0.103734	-22.258043	-0.103734	-49.801708
-0.103635	-22.240673	-0.103635	-49.778229
-0.103535	-22.223303	-0.103535	-49.754745
-0.103435	-22.205933	-0.103435	-49.731262
-0.103335	-22.188562	-0.103335	-49.707783
-0.103235	-22.171192	-0.103235	-49.684299
-0.103136	-22.153822	-0.103136	-49.660816
-0.103036	-22.136452	-0.103036	-49.637337
-0.102936	-22.119081	-0.102936	-49.613853
-0.102836	-22.101709	-0.102836	-49.59037
-0.102736	-22.084339	-0.102736	-49.566887
-0.102637	-22.066969	-0.102637	-49.543407
-0.102537	-22.049599	-0.102537	-49.519924
-0.102437	-22.032228	-0.102437	-49.496441
-0.102337	-22.014858	-0.102337	-49.472961
-0.102237	-21.997488	-0.102237	-49.449478
-0.102138	-21.980118	-0.102138	-49.425995
-0.102038	-21.962748	-0.102038	-49.402512
-0.101938	-21.945377	-0.101938	-49.379032
-0.101838	-21.928007	-0.101838	-49.355549
-0.101739	-21.910637	-0.101739	-49.332066
-0.101639	-21.893267	-0.101639	-49.308586
-0.101539	-21.875896	-0.101539	-49.285103
-0.101439	-21.858526	-0.101439	-49.26162
-0.101339	-21.841154	-0.101339	-49.238136
-0.10124	-21.823784	-0.10124	-49.214657
-0.10114	-21.806414	-0.10114	-49.191174
-0.10104	-21.789043	-0.10104	-49.16769
-0.10094	-21.771673	-0.10094	-49.144211
-0.10084	-21.754303	-0.10084	-49.120728
-0.100741	-21.736933	-0.100741	-49.097244
-0.100641	-21.719563	-0.100641	-49.073765
-0.100541	-21.702192	-0.100541	-49.050282
-0.100441	-21.684822	-0.100441	-49.026798
-0.100341	-21.667452	-0.100341	-49.003315
-0.100242	-21.650082	-0.100242	-48.979836
-0.100142	-21.632711	-0.100142	-48.956352
-0.100042	-21.615341	-0.100042	-48.932869
-0.099942	-21.604143	-0.099942	-48.916294
-0.099843	-21.597452	-0.099843	-48.904766
-0.099743	-21.590761	-0.099743	-48.893238
-0.099643	-21.58407	-0.099643	-48.88171
-0.099543	-21.577379	-0.099543	-48.870182
-0.099443	-21.57069	-0.099443	-48.858654
-0.099344	-21.563999	-0.099344	-48.847126
-0.099244	-21.557308	-0.099244	-48.835594
-0.099144	-21.550617	-0.099144	-48.824066
-0.099044	-21.543926	-0.099044	-48.812538
-0.098944	-21.537237	-0.098944	-48.80101
-0.098845	-21.530546	-0.098845	-48.789482
-0.098745	-21.523855	-0.098745	-48.777954
-0.098645	-21.517164	-0.098645	-48.766426
-0.098545	-21.510475	-0.098545	-48.754898
-0.098445	-21.503784	-0.098445	-48.74337
-0.098346	-21.497093	-0.098346	-48.731838
-0.098246	-21.490402	-0.098246	-48.72031
-0.098146	-21.483711	-0.098146	-48.708782
-0.098046	-21.477022	-0.098046	-48.697254
-0.097947	-21.470331	-0.097947	-48.685726
-0.097847	-21.46364	-0.097847	-48.674198
-0.097747	-21.456949	-0.097747	-48.66267
-0.097647	-21.450258	-0.097647	-48.651142
-0.097547	-21.443569	-0.097547	-48.63961
-0.097448	-21.436878	-0.097448	-48.628082
-0.097348	-21.430187	-0.097348	-48.616554
-0.097248	-21.423496	-0.097248	-48.605026
-0.097148	-21.416805	-0.097148	-48.593498
-0.097048	-21.410116	-0.097048	-48.58197
-0.096949	-21.403425	-0.096949	-48.570442
-0.096849	-21.396734	-0.096849	-48.558914
-0.096749	-21.390043	-0.096749	-48.547386
-0.096649	-21.383354	-0.096649	-48.535854
-0.096549	-21.376663	-0.096549	-48.524326
-0.09645	-21.369972	-0.09645	-48.512798
-0.09635	-21.363281	-0.09635	-48.50127
-0.09625	-21.35659	-0.09625	-48.489742
-0.09615	-21.349901	-0.09615	-48.478214
-0.096051	-21.34321	-0.096051	-48.466686
-0.095951	-21.336519	-0.095951	-48.455158
-0.095851	-21.329828	-0.095851	-48.44363
-0.095751	-21.323137	-0.095751	-48.432098
-0.095651	-21.316448	-0.095651	-48.42057
-0.095552	-21.309757	-0.095552	-48.409042
-0.095452	-21.303066	-0.095452	-48.397514
-0.095352	-21.296375	-0.095352	-48.385986
-0.095252	-21.289684	-0.095252	-48.374458
-0.095152	-21.282995	-0.095152	-48.36293
-0.095053	-21.276304	-0.095053	-48.351402
-0.094953	-21.269613	-0.094953	-48.33987
-0.094853	-21.262922	-0.094853	-48.328342
-0.094753	-21.256233	-0.094753	-48.316814
-0.094653	-21.249542	-0.094653	-48.305286
-0.094554	-21.242851	-0.094554	-48.293758
-0.094454	-21.23616	-0.094454	-48.28223
-0.094354	-21.229469	-0.094354	-48.270702
-0.094254	-21.22278	-0.094254	-48.259174
-0.094155	-21.216089	-0.094155	-48.247646
-0.094055	-21.209398	-0.094055	-48.236115
-0.093955	-21.202707	-0.093955	-48.224586
-0.093855	-21.196016	-0.093855	-48.213058
-0.093755	-21.189327	-0.093755	-48.20153
-0.093656	-21.182636	-0.093656	-48.190002
-0.093556	-21.175945	-0.093556	-48.178474
-0.093456	-21.169254	-0.093456	-48.166946
-0.093356	-21.162565	-0.093356	-48.155418
-0.093256	-21.155874	-0.093256	-48.143887
-0.093157	-21.149183	-0.093157	-48.132359
-0.093057	-21.142492	-0.093057	-48.120831
-0.092957	-21.135801	-0.092957	-48.109303
-0.092857	-21.129112	-0.092857	-48.097775
-0.092757	-21.122421	-0.092757	-48.086246
-0.092658	-21.11573	-0.092658	-48.074718
-0.092558	-21.109039	-0.092558	-48.06319
-0.092458	-21.102348	-0.092458	-48.051662
-0.092358	-21.095659	-0.092358	-48.040131
-0.092259	-21.088968	-0.092259	-48.028603
-0.092159	-21.082277	-0.092159	-48.017075
-0.092059	-21.075586	-0.092059	-48.005547
-0.091959	-21.068895	-0.091959	-47.994019
-0.091859	-21.062206	-0.091859	-47.982491
-0.09176	-21.055515	-0.09176	-47.970963
-0.09166	-21.048824	-0.09166	-47.959435
-0.09156	-21.042133	-0.09156	-47.947906
-0.09146	-21.035444	-0.09146	-47.936375
-0.09136	-21.028753	-0.09136	-47.924847
-0.091261	-21.022062	-0.091261	-47.913319
-0.091161	-21.015371	-0.091161	-47.901791
-0.091061	-21.00868	-0.091061	-47.890263
-0.090961	-21.001991	-0.090961	-47.878735
-0.090861	-20.9953	-0.090861	-47.867207
-0.090762	-20.988609	-0.090762	-47.855679
-0.090662	-20.981918	-0.090662	-47.844147
-0.090562	-20.975227	-0.090562	-47.832619
-0.090462	-20.968538	-0.090462	-47.821091
-0.090363	-20.961847	-0.090363	-47.809563
-0.090263	-20.955156	-0.090263	-47.798035
-0.090163	-20.948465	-0.090163	-47.786507
-0.090063	-20.941774	-0.090063	-47.774979
-0.089963	-20.936201	-0.089963	-47.764072
-0.089864	-20.932554	-0.089864	-47.754238
-0.089764	-20.928907	-0.089764	-47.7444
-0.089664	-20.925259	-0.089664	-47.734566
-0.089564	-20.921612	-0.089564	-47.724731
-0.089464	-20.917965	-0.089464	-47.714893
-0.089365	-20.914316	-0.089365	-47.705059
-0.089265	-20.910669	-0.089265	-47.695225
-0.089165	-20.907022	-0.089165	-47.685387
-0.089065	-20.903374	-0.089065	-47.675552
-0.088965	-20.899727	-0.088965	-47.665718
-0.088866	-20.896078	-0.088866	-47.65588
-0.088766	-20.892431	-0.088766	-47.646046
-0.088666	-20.888784	-0.088666	-47.636208
-0.088566	-20.885136	-0.088566	-47.626373
-0.088467	-20.881489	-0.088467	-47.616539
-0.088367	-20.877842	-0.088367	-47.606705
-0.088267	-20.874193	-0.088267	-47.596867
-0.088167	-20.870546	-0.088167	-47.587032
-0.088067	-20.866899	-0.088067	-47.577198
-0.087968	-20.863251	-0.087968	-47.56736
-0.087868	-20.859604	-0.087868	-47.557526
-0.087768	-20.855957	-0.087768	-47.547691
-0.087668	-20.852308	-0.087668	-47.537853
-0.087568	-20.848661	-0.087568	-47.528019
-0.087469	-20.845015	-0.087469	-47.518185
-0.087369	-20.841366	-0.087369	-47.508347
-0.087269	-20.837719	-0.087269	-47.498512
-0.087169	-20.834072	-0.087169	-47.488678
-0.087069	-20.830423	-0.087069	-47.47884
-0.08697	-20.826777	-0.08697	-47.469006
-0.08687	-20.82313	-0.08687	-47.459171
-0.08677	-20.819481	-0.08677	-47.449333
-0.08667	-20.815834	-0.08667	-47.439499
-0.086571	-20.812187	-0.086571	-47.429665
-0.086471	-20.808538	-0.086471	-47.419827
-0.086371	-20.804892	-0.086371	-47.409992
-0.086271	-20.801245	-0.086271	-47.400158
-0.086171	-20.797596	-0.086171	-47.39032
-0.086072	-20.793949	-0.086072	-47.380486
-0.085972	-20.790302	-0.085972	-47.370651
-0.085872	-20.786654	-0.085872	-47.360813
-0.085772	-20.783007	-0.085772	-47.350979
-0.085672	-20.77936	-0.085672	-47.341145
-0.085573	-20.775711	-0.085573	-47.331306
-0.085473	-20.772064	-0.085473	-47.321472
-0.085373	-20.768417	-0.085373	-47.311638
-0.085273	-20.764769	-0.085273	-47.3018
-0.085173	-20.761122	-0.085173	-47.291965
-0.085074	-20.757473	-0.085074	-47.282131
-0.084974	-20.753826	-0.084974	-47.272293
-0.084874	-20.750179	-0.084874	-47.262459
-0.084774	-20.746531	-0.084774	-47.252625
-0.084675	-20.742884	-0.084675	-47.242786
-0.084575	-20.739237	-0.084575	-47.232952
-0.084475	-20.735588	-0.084475	-47.223118
-0.084375	-20.731941	-0.084375	-47.21328
-0.084275	-20.728294	-0.084275	-47.203445
-0.084176	-20.724646	-0.084176	-47.193611
-0.084076	-20.720999	-0.084076	-47.183773
-0.083976	-20.717352	-0.083976	-47.173939
-0.083876	-20.713703	-0.083876	-47.164104
-0.083776	-20.710056	-0.083776	-47.154266
-0.083677	-20.706409	-0.083677	-47.144432
-0.083577	-20.702761	-0.083577	-47.134598
-0.083477	-20.699114	-0.083477	-47.12476
-0.083377	-20.695467	-0.083377	-47.114925
-0.083277	-20.691818	-0.083277	-47.105091
-0.083178	-20.688171	-0.083178	-47.095253
-0.083078	-20.684525	-0.083078	-47.085419
-0.082978	-20.680876	-0.082978	-47.075584
-0.082878	-20.677229	-0.082878	-47.065746
-0.082779	-20.673582	-0.082779	-47.055912
-0.082679	-20.669933	-0.082679	-47.046078
-0.082579	-20.666286	-0.082579	-47.03624
-0.082479	-20.66264	-0.082479	-47.026405
-0.082379	-20.658991	-0.082379	-47.016571
-0.08228	-20.655344	-0.08228	-47.006733
-0.08218	-20.651697	-0.08218	-46.996899
-0.08208	-20.648048	-0.08208	-46.987064
-0.08198	-20.644402	-0.08198	-46.977226
-0.08188	-20.640753	-0.08188	-46.967392
-0.081781	-20.637106	-0.081781	-46.957558
-0.081681	-20.633459	-0.081681	-46.94772
-0.081581	-20.62981	-0.081581	-46.937885
-0.081481	-20.626163	-0.081481	-46.928051
-0.081381	-20.622517	-0.081381	-46.918213
-0.081282	-20.618868	-0.081282	-46.908379
-0.081182	-20.615221	-0.081182	-46.898544
-0.081082	-20.611574	-0.081082	-46.888706
-0.080982	-20.607925	-0.080982	-46.878872
-0.080883	-20.604279	-0.080883	-46.869038
-0.080783	-20.600632	-0.080783	-46.8592
-0.080683	-20.596983	-0.080683	-46.849365
-0.080583	-20.593336	-0.080583	-46.839531
-0.080483	-20.589689	-0.080483	-46.829693
-0.080384	-20.58604	-0.080384	-46.819859
-0.080284	-20.582394	-0.080284	-46.810024
-0.080184	-20.578747	-0.080184	-46.800186
-0.080084	-20.575098	-0.080084	-46.790352
-0.079984	-20.571783	-0.079984	-46.781128
-0.079885	-20.570269	-0.079885	-46.7752
-0.079785	-20.568756	-0.079785	-46.769272
-0.079685	-20.567242	-0.079685	-46.763344
-0.079585	-20.565727	-0.079585	-46.757416
-0.079485	-20.564213	-0.079485	-46.751492
-0.079386	-20.562698	-0.079386	-46.745564
-0.079286	-20.561184	-0.079286	-46.739635
-0.079186	-20.559671	-0.079186	-46.733707
-0.079086	-20.558157	-0.079086	-46.727779
-0.078987	-20.556643	-0.078987	-46.721855
-0.078887	-20.555128	-0.078887	-46.715927
-0.078787	-20.553614	-0.078787	-46.709999
-0.078687	-20.552099	-0.078687	-46.704071
-0.078587	-20.550587	-0.078587	-46.698143
-0.078488	-20.549072	-0.078488	-46.692219
-0.078388	-20.547558	-0.078388	-46.686291
-0.078288	-20.546043	-0.078288	-46.680363
-0.078188	-20.544529	-0.078188	-46.674435
-0.078088	-20.543016	-0.078088	-46.668507
-0.077989	-20.541502	-0.077989	-46.662582
-0.077889	-20.539988	-0.077889	-46.656654
-0.077789	-20.538473	-0.077789	-46.650726
-0.077689	-20.536959	-0.077689	-46.644798
-0.077589	-20.535444	-0.077589	-46.63887
-0.07749	-20.533932	-0.07749	-46.632946
-0.07739	-20.532417	-0.07739	-46.627018
-0.07729	-20.530903	-0.07729	-46.62109
-0.07719	-20.529388	-0.07719	-46.615162
-0.077091	-20.527874	-0.077091	-46.609234
-0.076991	-20.52636	-0.076991	-46.603306
-0.076891	-20.524847	-0.076891	-46.597382
-0.076791	-20.523333	-0.076791	-46.591454
-0.076691	-20.521818	-0.076691	-46.585526
-0.076592	-20.520304	-0.076592	-46.579597
-0.076492	-20.518789	-0.076492	-46.573669
-0.076392	-20.517277	-0.076392	-46.567745
-0.076292	-20.515762	-0.076292	-46.561817
-0.076192	-20.514248	-0.076192	-46.555889
-0.076093	-20.512733	-0.076093	-46.549961
-0.075993	-20.511219	-0.075993	-46.544033
-0.075893	-20.509705	-0.075893	-46.538109
-0.075793	-20.508192	-0.075793	-46.532181
-0.075693	-20.506678	-0.075693	-46.526253
-0.075594	-20.505163	-0.075594	-46.520325
-0.075494	-20.503649	-0.075494	-46.514397
-0.075394	-20.502134	-0.075394	-46.508472
-0.075294	-20.50062	-0.075294	-46.502544
-0.075195	-20.499107	-0.075195	-46.496616
-0.075095	-20.497593	-0.075095	-46.490688
-0.074995	-20.496078	-0.074995	-46.48476
-0.074895	-20.494564	-0.074895	-46.478836
-0.074795	-20.49305	-0.074795	-46.472908
-0.074696	-20.491535	-0.074696	-46.46698
-0.074596	-20.490023	-0.074596	-46.461052
-0.074496	-20.488508	-0.074496	-46.455124
-0.074396	-20.486994	-0.074396	-46.449196
-0.074296	-20.485479	-0.074296	-46.443272
-0.074197	-20.483965	-0.074197	-46.437344
-0.074097	-20.482452	-0.074097	-46.431416
-0.073997	-20.480938	-0.073997	-46.425488
-0.073897	-20.479424	-0.073897	-46.419559
-0.073797	-20.477909	-0.073797	-46.413635
-0.073698	-20.476395	-0.073698	-46.407707
-0.073598	-20.47488	-0.073598	-46.401779
-0.073498	-20.473368	-0.073498	-46.395851
-0.073398	-20.471853	-0.073398	-46.389923
-0.073299	-20.470339	-0.073299	-46.383999
-0.073199	-20.468824	-0.073199	-46.378071
-0.073099	-20.46731	-0.073099	-46.372143
-0.072999	-20.465796	-0.072999	-46.366215
-0.072899	-20.464283	-0.072899	-46.360287
-0.0728	-20.462769	-0.0728	-46.354362
-0.0727	-20.461254	-0.0727	-46.348434
-0.0726	-20.45974	-0.0726	-46.342506
-0.0725	-20.458225	-0.0725	-46.336578
-0.0724	-20.456713	-0.0724	-46.33065
-0.072301	-20.455198	-0.072301	-46.324726
-0.072201	-20.453684	-0.072201	-46.318798
-0.072101	-20.452169	-0.072101	-46.31287
-0.072001	-20.450655	-0.072001	-46.306942
-0.071901	-20.449141	-0.071901	-46.301014
-0.071802	-20.447628	-0.071802	-46.29509
-0.071702	-20.446114	-0.071702	-46.289162
-0.071602	-20.444599	-0.071602	-46.283234
-0.071502	-20.443085	-0.071502	-46.277306
-0.071403	-20.44157	-0.071403	-46.271378
-0.071303	-20.440056	-0.071303	-46.265453
-0.071203	-20.438543	-0.071203	-46.259525
-0.071103	-20.437029	-0.071103	-46.253597
-0.071003	-20.435514	-0.071003	-46.247669
-0.070904	-20.434	-0.070904	-46.241741
-0.070804	-20.432486	-0.070804	-46.235813
-0.070704	-20.430971	-0.070704	-46.229889
-0.070604	-20.429459	-0.070604	-46.223961
-0.070504	-20.427944	-0.070504	-46.218033
-0.070405	-20.42643	-0.070405	-46.212105
-0.070305	-20.424915	-0.070305	-46.206177
-0.070205	-20.423401	-0.070205	-46.200253
-0.070105	-20.421888	-0.070105	-46.194324
-0.070005	-20.420374	-0.070005	-46.188396
-0.069906	-20.420912	-0.069906	-46.183338
-0.069806	-20.42157	-0.069806	-46.178329
-0.069706	-20.422228	-0.069706	-46.173321
-0.069606	-20.422884	-0.069606	-46.168316
-0.069507	-20.423542	-0.069507	-46.163307
-0.069407	-20.4242	-0.069407	-46.158298
-0.069307	-20.424858	-0.069307	-46.153294
-0.069207	-20.425516	-0.069207	-46.148285
-0.069107	-20.426172	-0.069107	-46.14328
-0.069008	-20.42683	-0.069008	-46.138271
-0.068908	-20.427488	-0.068908	-46.133263
-0.068808	-20.428146	-0.068808	-46.128258
-0.068708	-20.428804	-0.068708	-46.123249
-0.068608	-20.429462	-0.068608	-46.11824
-0.068509	-20.430119	-0.068509	-46.113235
-0.068409	-20.430777	-0.068409	-46.108227
-0.068309	-20.431435	-0.068309	-46.103218
-0.068209	-20.432093	-0.068209	-46.098213
-0.068109	-20.432751	-0.068109	-46.093204
-0.06801	-20.433409	-0.06801	-46.0882
-0.06791	-20.434065	-0.06791	-46.083191
-0.06781	-20.434723	-0.06781	-46.078182
-0.06771	-20.435381	-0.06771	-46.073177
-0.067611	-20.436039	-0.067611	-46.068169
-0.067511	-20.436697	-0.067511	-46.06316
-0.067411	-20.437355	-0.067411	-46.058155
-0.067311	-20.438011	-0.067311	-46.053146
-0.067211	-20.438669	-0.067211	-46.048138
-0.067112	-20.439327	-0.067112	-46.043133
-0.067012	-20.439985	-0.067012	-46.038124
-0.066912	-20.440643	-0.066912	-46.033119
-0.066812	-20.441301	-0.066812	-46.028111
-0.066712	-20.441957	-0.066712	-46.023102
-0.066613	-20.442616	-0.066613	-46.018097
-0.066513	-20.443274	-0.066513	-46.013088
-0.066413	-20.443932	-0.066413	-46.00808
-0.066313	-20.44459	-0.066313	-46.003075
-0.066213	-20.445248	-0.066213	-45.998066
-0.066114	-20.445904	-0.066114	-45.993057
-0.066014	-20.446562	-0.066014	-45.988052
-0.065914	-20.44722	-0.065914	-45.983044
-0.065814	-20.447878	-0.065814	-45.978035
-0.065715	-20.448536	-0.065715	-45.97303
-0.065615	-20.449194	-0.065615	-45.968021
-0.065515	-20.44985	-0.065515	-45.963017
-0.065415	-20.450508	-0.065415	-45.958008
-0.065315	-20.451166	-0.065315	-45.952999
-0.065216	-20.451824	-0.065216	-45.947994
-0.065116	-20.452482	-0.065116	-45.942986
-0.065016	-20.45314	-0.065016	-45.937977
-0.064916	-20.453796	-0.064916	-45.932972
-0.064816	-20.454454	-0.064816	-45.927963
-0.064717	-20.455112	-0.064717	-45.922955
-0.064617	-20.45577	-0.064617	-45.91795
-0.064517	-20.456429	-0.064517	-45.912941
-0.064417	-20.457087	-0.064417	-45.907936
-0.064317	-20.457743	-0.064317	-45.902927
-0.064218	-20.458401	-0.064218	-45.897919
-0.064118	-20.459059	-0.064118	-45.892914
-0.064018	-20.459717	-0.064018	-45.887905
-0.063918	-20.460375	-0.063918	-45.882896
-0.063819	-20.461033	-0.063819	-45.877892
-0.063719	-20.461689	-0.063719	-45.872883
-0.063619	-20.462347	-0.063619	-45.867874
-0.063519	-20.463005	-0.063519	-45.862869
-0.063419	-20.463663	-0.063419	-45.857861
-0.06332	-20.464321	-0.06332	-45.852856
-0.06322	-20.464979	-0.06322	-45.847847
-0.06312	-20.465635	-0.06312	-45.842838
-0.06302	-20.466293	-0.06302	-45.837833
-0.06292	-20.466951	-0.06292	-45.832825
-0.062821	-20.467609	-0.062821	-45.827816
-0.062721	-20.468267	-0.062721	-45.822811
-0.062621	-20.468925	-0.062621	-45.817802
-0.062521	-20.469582	-0.062521	-45.812794
-0.062421	-20.47024	-0.062421	-45.807789
-0.062322	-20.470898	-0.062322	-45.80278
-0.062222	-20.471556	-0.062222	-45.797775
-0.062122	-20.472214	-0.062122	-45.792767
-0.062022	-20.47287	-0.062022	-45.787758
-0.061923	-20.473528	-0.061923	-45.782753
-0.061823	-20.474186	-0.061823	-45.777744
-0.061723	-20.474844	-0.061723	-45.772736
-0.061623	-20.475502	-0.061623	-45.767731
-0.061523	-20.47616	-0.061523	-45.762722
-0.061424	-20.476816	-0.061424	-45.757713
-0.061324	-20.477474	-0.061324	-45.752708
-0.061224	-20.478132	-0.061224	-45.7477
-0.061124	-20.47879	-0.061124	-45.742691
-0.061024	-20.479448	-0.061024	-45.737686
-0.060925	-20.480106	-0.060925	-45.732677
-0.060825	-20.480762	-0.060825	-45.727673
-0.060725	-20.481421	-0.060725	-45.722664
-0.060625	-20.482079	-0.060625	-45.717655
-0.060525	-20.482737	-0.060525	-45.71265
-0.060426	-20.483395	-0.060426	-45.707642
-0.060326	-20.484053	-0.060326	-45.702633
-0.060226	-20.484709	-0.060226	-45.697628
-0.060126	-20.485367	-0.060126	-45.692619
-0.060027	-20.486025	-0.060027	-45.687611
-0.059927	-20.484936	-0.059927	-45.682796
-0.059827	-20.483213	-0.059827	-45.678055
-0.059727	-20.481491	-0.059727	-45.673309
-0.059627	-20.479769	-0.059627	-45.668564
-0.059528	-20.478046	-0.059528	-45.663822
-0.059428	-20.476324	-0.059428	-45.659077
-0.059328	-20.474602	-0.059328	-45.654335
-0.059228	-20.472881	-0.059228	-45.64959
-0.059128	-20.471159	-0.059128	-45.644844
-0.059029	-20.469437	-0.059029	-45.640102
-0.058929	-20.467714	-0.058929	-45.635357
-0.058829	-20.465992	-0.058829	-45.630615
-0.058729	-20.46427	-0.058729	-45.62587
-0.058629	-20.462547	-0.058629	-45.621124
-0.05853	-20.460825	-0.05853	-45.616383
-0.05843	-20.459103	-0.05843	-45.611637
-0.05833	-20.45738	-0.05833	-45.606895
-0.05823	-20.455658	-0.05823	-45.60215
-0.058131	-20.453936	-0.058131	-45.597404
-0.058031	-20.452213	-0.058031	-45.592663
-0.057931	-20.450491	-0.057931	-45.587917
-0.057831	-20.448769	-0.057831	-45.583176
-0.057731	-20.447046	-0.057731	-45.57843
-0.057632	-20.445324	-0.057632	-45.573685
-0.057532	-20.443602	-0.057532	-45.568943
-0.057432	-20.441879	-0.057432	-45.564198
-0.057332	-20.440157	-0.057332	-45.559452
-0.057232	-20.438435	-0.057232	-45.55471
-0.057133	-20.436712	-0.057133	-45.549965
-0.057033	-20.43499	-0.057033	-45.545223
-0.056933	-20.433268	-0.056933	-45.540478
-0.056833	-20.431545	-0.056833	-45.535736
-0.056733	-20.429823	-0.056733	-45.530991
-0.056634	-20.428101	-0.056634	-45.526245
-0.056534	-20.426378	-0.056534	-45.521503
-0.056434	-20.424658	-0.056434	-45.516758
-0.056334	-20.422935	-0.056334	-45.512012
-0.056235	-20.421213	-0.056235	-45.507271
-0.056135	-20.419491	-0.056135	-45.502525
-0.056035	-20.417768	-0.056035	-45.497784
-0.055935	-20.416046	-0.055935	-45.493038
-0.055835	-20.414324	-0.055835	-45.488293
-0.055736	-20.412601	-0.055736	-45.483551
-0.055636	-20.410879	-0.055636	-45.478806
-0.055536	-20.409157	-0.055536	-45.474064
-0.055436	-20.407434	-0.055436	-45.469318
-0.055336	-20.405712	-0.055336	-45.464573
-0.055237	-20.40399	-0.055237	-45.459831
-0.055137	-20.402267	-0.055137	-45.455086
-0.055037	-20.400545	-0.055037	-45.450344
-0.054937	-20.398823	-0.054937	-45.445599
-0.054837	-20.3971	-0.054837	-45.440853
-0.054738	-20.395378	-0.054738	-45.436111
-0.054638	-20.393656	-0.054638	-45.431366
-0.054538	-20.391933	-0.054538	-45.426624
-0.054438	-20.390211	-0.054438	-45.421879
-0.054339	-20.388489	-0.054339	-45.417133
-0.054239	-20.386766	-0.054239	-45.412392
-0.054139	-20.385044	-0.054139	-45.407646
-0.054039	-20.383322	-0.054039	-45.402901
-0.053939	-20.381599	-0.053939	-45.398159
-0.05384	-20.379877	-0.05384	-45.393414
-0.05374	-20.378155	-0.05374	-45.388672
-0.05364	-20.376432	-0.05364	-45.383926
-0.05354	-20.374712	-0.05354	-45.379181
-0.05344	-20.37299	-0.05344	-45.374439
-0.053341	-20.371267	-0.053341	-45.369694
-0.053241	-20.369545	-0.053241	-45.364952
-0.053141	-20.367823	-0.053141	-45.360207
-0.053041	-20.3661	-0.053041	-45.355461
-0.052942	-20.364378	-0.052942	-45.350719
-0.052842	-20.362656	-0.052842	-45.345974
-0.052742	-20.360933	-0.052742	-45.341232
-0.052642	-20.359211	-0.052642	-45.336487
-0.052542	-20.357489	-0.052542	-45.331741
-0.052443	-20.355766	-0.052443	-45.327
-0.052343	-20.354044	-0.052343	-45.322254
-0.052243	-20.352322	-0.052243	-45.317513
-0.052143	-20.350599	-0.052143	-45.312767
-0.052043	-20.348877	-0.052043	-45.308022
-0.051944	-20.347155	-0.051944	-45.30328
-0.051844	-20.345432	-0.051844	-45.298534
-0.051744	-20.34371	-0.051744	-45.293793
-0.051644	-20.341988	-0.051644	-45.289047
-0.051544	-20.340265	-0.051544	-45.284302
-0.051445	-20.338543	-0.051445	-45.27956
-0.051345	-20.336821	-0.051345	-45.274815
-0.051245	-20.335098	-0.051245	-45.270073
-0.051145	-20.333376	-0.051145	-45.265327
-0.051045	-20.331654	-0.051045	-45.260582
-0.050946	-20.329931	-0.050946	-45.25584
-0.050846	-20.328209	-0.050846	-45.251095
-0.050746	-20.326488	-0.050746	-45.246353
-0.050646	-20.324766	-0.050646	-45.241608
-0.050547	-20.323044	-0.050547	-45.236862
-0.050447	-20.321321	-0.050447	-45.232121
-0.050347	-20.319599	-0.050347	-45.227375
-0.050247	-20.317877	-0.050247	-45.22263
-0.050147	-20.316154	-0.050147	-45.217888
-0.050048	-20.314432	-0.050048	-45.213142
-0.049948	-20.313246	-0.049948	-45.208603
-0.049848	-20.312551	-0.049848	-45.204243
-0.049748	-20.311855	-0.049748	-45.199883
-0.049648	-20.311161	-0.049648	-45.195526
-0.049549	-20.310465	-0.049549	-45.191166
-0.049449	-20.309771	-0.049449	-45.18681
-0.049349	-20.309074	-0.049349	-45.182449
-0.049249	-20.308378	-0.049249	-45.178093
-0.049149	-20.307684	-0.049149	-45.173733
-0.04905	-20.306988	-0.04905	-45.169376
-0.04895	-20.306293	-0.04895	-45.165016
-0.04885	-20.305597	-0.04885	-45.16066
-0.04875	-20.304903	-0.04875	-45.1563
-0.048651	-20.304207	-0.048651	-45.151943
-0.048551	-20.303513	-0.048551	-45.147583
-0.048451	-20.302816	-0.048451	-45.143227
-0.048351	-20.30212	-0.048351	-45.138866
-0.048251	-20.301426	-0.048251	-45.13451
-0.048152	-20.30073	-0.048152	-45.13015
-0.048052	-20.300035	-0.048052	-45.125793
-0.047952	-20.299339	-0.047952	-45.121433
-0.047852	-20.298645	-0.047852	-45.117073
-0.047752	-20.297949	-0.047752	-45.112717
-0.047653	-20.297255	-0.047653	-45.108356
-0.047553	-20.296558	-0.047553	-45.104
-0.047453	-20.295864	-0.047453	-45.09964
-0.047353	-20.295168	-0.047353	-45.095284
-0.047254	-20.294472	-0.047254	-45.090923
-0.047154	-20.293777	-0.047154	-45.086567
-0.047054	-20.293081	-0.047054	-45.082207
-0.046954	-20.292387	-0.046954	-45.07785
-0.046854	-20.291691	-0.046854	-45.07349
-0.046755	-20.290997	-0.046755	-45.069134
-0.046655	-20.2903	-0.046655	-45.064774
-0.046555	-20.289604	-0.046555	-45.060417
-0.046455	-20.28891	-0.046455	-45.056057
-0.046355	-20.288214	-0.046355	-45.051697
-0.046256	-20.287519	-0.046256	-45.04734
-0.046156	-20.286823	-0.046156	-45.04298
-0.046056	-20.286129	-0.046056	-45.038624
-0.045956	-20.285433	-0.045956	-45.034264
-0.045856	-20.284739	-0.045856	-45.029907
-0.045757	-20.284042	-0.045757	-45.025547
-0.045657	-20.283346	-0.045657	-45.021191
-0.045557	-20.282652	-0.045557	-45.01683
-0.045457	-20.281956	-0.045457	-45.012474
-0.045358	-20.281261	-0.045358	-45.008114
-0.045258	-20.280565	-0.045258	-45.003757
-0.045158	-20.279871	-0.045158	-44.999397
-0.045058	-20.279175	-0.045058	-44.995041
-0.044958	-20.278481	-0.044958	-44.990681
-0.044859	-20.277784	-0.044859	-44.98632
-0.044759	-20.27709	-0.044759	-44.981964
-0.044659	-20.276394	-0.044659	-44.977604
-0.044559	-20.275698	-0.044559	-44.973248
-0.044459	-20.275003	-0.044459	-44.968887
-0.04436	-20.274307	-0.04436	-44.964531
-0.04426	-20.273613	-0.04426	-44.960171
-0.04416	-20.272917	-0.04416	-44.955814
-0.04406	-20.272223	-0.04406	-44.951454
-0.04396	-20.271526	-0.04396	-44.947098
-0.043861	-20.27083	-0.043861	-44.942738
-0.043761	-20.270136	-0.043761	-44.938381
-0.043661	-20.26944	-0.043661	-44.934021
-0.043561	-20.268745	-0.043561	-44.929665
-0.043462	-20.268049	-0.043462	-44.925304
-0.043362	-20.267355	-0.043362	-44.920948
-0.043262	-20.266659	-0.043262	-44.916588
-0.043162	-20.265965	-0.043162	-44.912231
-0.043062	-20.265268	-0.043062	-44.907871
-0.042963	-20.264574	-0.042963	-44.903511
-0.042863	-20.263878	-0.042863	-44.899155
-0.042763	-20.263182	-0.042763	-44.894794
-0.042663	-20.262487	-0.042663	-44.890438
-0.042563	-20.261791	-0.042563	-44.886078
-0.042464	-20.261097	-0.042464	-44.881721
-0.042364	-20.260401	-0.042364	-44.877361
-0.042264	-20.259706	-0.042264	-44.873005
-0.042164	-20.25901	-0.042164	-44.868645
-0.042064	-20.258316	-0.042064	-44.864288
-0.041965	-20.25762	-0.041965	-44.859928
-0.041865	-20.256924	-0.041865	-44.855572
-0.041765	-20.256229	-0.041765	-44.851212
-0.041665	-20.255533	-0.041665	-44.846855
-0.041566	-20.254839	-0.041566	-44.842495
-0.041466	-20.254143	-0.041466	-44.838139
-0.041366	-20.253448	-0.041366	-44.833778
-0.041266	-20.252752	-0.041266	-44.829418
-0.041166	-20.252058	-0.041166	-44.825062
-0.041067	-20.251362	-0.041067	-44.820702
-0.040967	-20.250666	-0.040967	-44.816345
-0.040867	-20.249971	-0.040867	-44.811985
-0.040767	-20.249275	-0.040767	-44.807629
-0.040667	-20.248581	-0.040667	-44.803268
-0.040568	-20.247885	-0.040568	-44.798912
-0.040468	-20.24719	-0.040468	-44.794552
-0.040368	-20.246494	-0.040368	-44.790195
-0.040268	-20.2458	-0.040268	-44.785835
-0.040168	-20.245104	-0.040168	-44.781479
-0.040069	-20.244408	-0.040069	-44.777119
-0.039969	-20.243612	-0.039969	-44.772503
-0.039869	-20.242588	-0.039869	-44.767323
-0.039769	-20.241564	-0.039769	-44.762142
-0.03967	-20.240541	-0.03967	-44.756958
-0.03957	-20.239517	-0.03957	-44.751778
-0.03947	-20.238493	-0.03947	-44.746597
-0.03937	-20.237471	-0.03937	-44.741413
-0.03927	-20.236446	-0.03927	-44.736233
-0.039171	-20.235424	-0.039171	-44.731052
-0.039071	-20.2344	-0.039071	-44.725868
-0.038971	-20.233376	-0.038971	-44.720688
-0.038871	-20.232353	-0.038871	-44.715508
-0.038771	-20.231329	-0.038771	-44.710323
-0.038672	-20.230305	-0.038672	-44.705143
-0.038572	-20.229282	-0.038572	-44.699959
-0.038472	-20.228258	-0.038472	-44.694778
-0.038372	-20.227234	-0.038372	-44.689598
-0.038272	-20.226212	-0.038272	-44.684418
-0.038173	-20.225187	-0.038173	-44.679234
-0.038073	-20.224165	-0.038073	-44.674053
-0.037973	-20.223141	-0.037973	-44.668869
-0.037873	-20.222116	-0.037873	-44.663689
-0.037774	-20.221094	-0.037774	-44.658508
-0.037674	-20.22007	-0.037674	-44.653324
-0.037574	-20.219046	-0.037574	-44.648144
-0.037474	-20.218023	-0.037474	-44.642963
-0.037374	-20.216999	-0.037374	-44.637779
-0.037275	-20.215977	-0.037275	-44.632599
-0.037175	-20.214952	-0.037175	-44.627419
-0.037075	-20.213928	-0.037075	-44.622234
-0.036975	-20.212906	-0.036975	-44.617054
-0.036875	-20.211882	-0.036875	-44.611874
-0.036776	-20.210857	-0.036776	-44.606689
-0.036676	-20.209835	-0.036676	-44.601509
-0.036576	-20.208811	-0.036576	-44.596329
-0.036476	-20.207787	-0.036476	-44.591145
-0.036376	-20.206764	-0.036376	-44.585964
-0.036277	-20.20574	-0.036277	-44.580784
-0.036177	-20.204718	-0.036177	-44.5756
-0.036077	-20.203693	-0.036077	-44.570419
-0.035977	-20.202669	-0.035977	-44.565239
-0.035878	-20.201647	-0.035878	-44.560055
-0.035778	-20.200623	-0.035778	-44.554874
-0.035678	-20.199598	-0.035678	-44.549694
-0.035578	-20.198576	-0.035578	-44.54451
-0.035478	-20.197552	-0.035478	-44.53933
-0.035379	-20.196527	-0.035379	-44.534149
-0.035279	-20.195505	-0.035279	-44.528965
-0.035179	-20.194481	-0.035179	-44.523785
-0.035079	-20.193459	-0.035079	-44.5186
-0.034979	-20.192434	-0.034979	-44.51342
-0.03488	-20.19141	-0.03488	-44.50824
-0.03478	-20.190388	-0.03478	-44.503056
-0.03468	-20.189363	-0.03468	-44.497875
-0.03458	-20.188339	-0.03458	-44.492695
-0.03448	-20.187317	-0.03448	-44.487511
-0.034381	-20.186293	-0.034381	-44.48233
-0.034281	-20.185268	-0.034281	-44.47715
-0.034181	-20.184246	-0.034181	-44.471966
-0.034081	-20.183222	-0.034081	-44.466785
-0.033982	-20.182199	-0.033982	-44.461605
-0.033882	-20.181175	-0.033882	-44.456421
-0.033782	-20.180151	-0.033782	-44.451241
-0.033682	-20.179129	-0.033682	-44.44606
-0.033582	-20.178104	-0.033582	-44.440876
-0.033483	-20.17708	-0.033483	-44.435696
-0.033383	-20.176058	-0.033383	-44.430515
-0.033283	-20.175034	-0.033283	-44.425331
-0.033183	-20.174011	-0.033183	-44.420151
-0.033083	-20.172987	-0.033083	-44.41497
-0.032984	-20.171963	-0.032984	-44.409786
-0.032884	-20.17094	-0.032884	-44.404606
-0.032784	-20.169916	-0.032784	-44.399426
-0.032684	-20.168892	-0.032684	-44.394241
-0.032584	-20.16787	-0.032584	-44.389061
-0.032485	-20.166845	-0.032485	-44.383881
-0.032385	-20.165821	-0.032385	-44.378696
-0.032285	-20.164799	-0.032285	-44.373516
-0.032185	-20.163774	-0.032185	-44.368336
-0.032086	-20.162752	-0.032086	-44.363152
-0.031986	-20.161728	-0.031986	-44.357971
-0.031886	-20.160704	-0.031886	-44.352791
-0.031786	-20.159681	-0.031786	-44.347607
-0.031686	-20.158657	-0.031686	-44.342426
-0.031587	-20.157633	-0.031587	-44.337242
-0.031487	-20.15661	-0.031487	-44.332062
-0.031387	-20.155586	-0.031387	-44.326881
-0.031287	-20.154562	-0.031287	-44.321697
-0.031187	-20.15354	-0.031187	-44.316517
-0.031088	-20.152515	-0.031088	-44.311337
-0.030988	-20.151493	-0.030988	-44.306152
-0.030888	-20.150469	-0.030888	-44.300972
-0.030788	-20.149445	-0.030788	-44.295792
-0.030688	-20.148422	-0.030688	-44.290607
-0.030589	-20.147398	-0.030589	-44.285427
-0.030489	-20.146374	-0.030489	-44.280247
-0.030389	-20.145351	-0.030389	-44.275063
-0.030289	-20.144327	-0.030289	-44.269882
-0.03019	-20.143303	-0.03019	-44.264702
-0.03009	-20.142281	-0.03009	-44.259518
-0.02999	-20.141308	-0.02999	-44.25441
-0.02989	-20.140787	-0.02989	-44.249931
-0.02979	-20.140268	-0.02979	-44.245453
-0.029691	-20.139748	-0.029691	-44.240974
-0.029591	-20.139229	-0.029591	-44.236496
-0.029491	-20.138708	-0.029491	-44.232018
-0.029391	-20.138189	-0.029391	-44.227539
-0.029291	-20.137671	-0.029291	-44.223061
-0.029192	-20.13715	-0.029192	-44.218582
-0.029092	-20.136631	-0.029092	-44.214104
-0.028992	-20.13611	-0.028992	-44.209625
-0.028892	-20.135592	-0.028892	-44.205147
-0.028792	-20.135071	-0.028792	-44.200668
-0.028693	-20.134552	-0.028693	-44.19619
-0.028593	-20.134033	-0.028593	-44.191711
-0.028493	-20.133512	-0.028493	-44.187233
-0.028393	-20.132994	-0.028393	-44.182755
-0.028294	-20.132473	-0.028294	-44.178276
-0.028194	-20.131954	-0.028194	-44.173798
-0.028094	-20.131435	-0.028094	-44.169319
-0.027994	-20.130915	-0.027994	-44.164841
-0.027894	-20.130396	-0.027894	-44.160362
-0.027795	-20.129875	-0.027795	-44.155884
-0.027695	-20.129356	-0.027695	-44.151405
-0.027595	-20.128836	-0.027595	-44.146927
-0.027495	-20.128317	-0.027495	-44.142448
-0.027395	-20.127798	-0.027395	-44.13797
-0.027296	-20.127277	-0.027296	-44.133492
-0.027196	-20.126759	-0.027196	-44.129013
-0.027096	-20.126238	-0.027096	-44.124535
-0.026996	-20.125719	-0.026996	-44.120056
-0.026896	-20.1252	-0.026896	-44.115578
-0.026797	-20.12468	-0.026797	-44.111099
-0.026697	-20.124161	-0.026697	-44.106621
-0.026597	-20.12364	-0.026597	-44.102142
-0.026497	-20.123121	-0.026497	-44.097664
-0.026398	-20.122601	-0.026398	-44.093185
-0.026298	-20.122082	-0.026298	-44.088707
-0.026198	-20.121563	-0.026198	-44.084229
-0.026098	-20.121042	-0.026098	-44.07975
-0.025998	-20.120523	-0.025998	-44.075272
-0.025899	-20.120003	-0.025899	-44.070793
-0.025799	-20.119484	-0.025799	-44.066315
-0.025699	-20.118965	-0.025699	-44.061836
-0.025599	-20.118444	-0.025599	-44.057358
-0.025499	-20.117926	-0.025499	-44.052879
-0.0254	-20.117405	-0.0254	-44.048401
-0.0253	-20.116886	-0.0253	-44.043922
-0.0252	-20.116365	-0.0252	-44.039444
-0.0251	-20.115847	-0.0251	-44.034966
-0.025	-20.115328	-0.025	-44.030487
-0.024901	-20.114807	-0.024901	-44.026009
-0.024801	-20.114288	-0.024801	-44.02153
-0.024701	-20.113768	-0.024701	-44.017052
-0.024601	-20.113249	-0.024601	-44.012573
-0.024502	-20.112728	-0.024502	-44.008095
-0.024402	-20.112209	-0.024402	-44.003616
-0.024302	-20.111691	-0.024302	-43.999138
-0.024202	-20.11117	-0.024202	-43.994659
-0.024102	-20.110651	-0.024102	-43.990181
-0.024003	-20.11013	-0.024003	-43.985703
-0.023903	-20.109612	-0.023903	-43.981224
-0.023803	-20.109093	-0.023803	-43.976746
-0.023703	-20.108572	-0.023703	-43.972267
-0.023603	-20.108053	-0.023603	-43.967789
-0.023504	-20.107533	-0.023504	-43.96331
-0.023404	-20.107014	-0.023404	-43.958832
-0.023304	-20.106493	-0.023304	-43.954353
-0.023204	-20.105974	-0.023204	-43.949875
-0.023104	-20.105455	-0.023104	-43.945396
-0.023005	-20.104935	-0.023005	-43.940918
-0.022905	-20.104416	-0.022905	-43.93644
-0.022805	-20.103895	-0.022805	-43.931961
-0.022705	-20.103376	-0.022705	-43.927483
-0.022606	-20.102858	-0.022606	-43.923004
-0.022506	-20.102337	-0.022506	-43.918526
-0.022406	-20.101818	-0.022406	-43.914047
-0.022306	-20.101297	-0.022306	-43.909569
-0.022206	-20.100779	-0.022206	-43.90509
-0.022107	-20.100258	-0.022107	-43.900612
-0.022007	-20.099739	-0.022007	-43.896133
-0.021907	-20.09922	-0.021907	-43.891655
-0.021807	-20.0987	-0.021807	-43.887177
-0.021707	-20.098181	-0.021707	-43.882698
-0.021608	-20.09766	-0.021608	-43.87822
-0.021508	-20.097141	-0.021508	-43.873741
-0.021408	-20.096621	-0.021408	-43.869263
-0.021308	-20.096102	-0.021308	-43.864784
-0.021208	-20.095583	-0.021208	-43.860306
-0.021109	-20.095062	-0.021109	-43.855827
-0.021009	-20.094543	-0.021009	-43.851349
-0.020909	-20.094023	-0.020909	-43.84687
-0.020809	-20.093504	-0.020809	-43.842392
-0.02071	-20.092985	-0.02071	-43.837914
-0.02061	-20.092464	-0.02061	-43.833435
-0.02051	-20.091946	-0.02051	-43.828957
-0.02041	-20.091425	-0.02041	-43.824478
-0.02031	-20.090906	-0.02031	-43.82
-0.020211	-20.090385	-0.020211	-43.815521
-0.020111	-20.089867	-0.020111	-43.811043
-0.020011	-20.089348	-0.020011	-43.806564
-0.019911	-20.088465	-0.019911	-43.801571
-0.019811	-20.087538	-0.019811	-43.796516
-0.019712	-20.086611	-0.019712	-43.791466
-0.019612	-20.085684	-0.019612	-43.786411
-0.019512	-20.084757	-0.019512	-43.781357
-0.019412	-20.08383	-0.019412	-43.776302
-0.019312	-20.082903	-0.019312	-43.771252
-0.019213	-20.081976	-0.019213	-43.766197
-0.019113	-20.081049	-0.019113	-43.761143
-0.019013	-20.080122	-0.019013	-43.756088
-0.018913	-20.079195	-0.018913	-43.751038
-0.018814	-20.078266	-0.018814	-43.745983
-0.018714	-20.077339	-0.018714	-43.740929
-0.018614	-20.076412	-0.018614	-43.735874
-0.018514	-20.075485	-0.018514	-43.730824
-0.018414	-20.074558	-0.018414	-43.725769
-0.018315	-20.073631	-0.018315	-43.720715
-0.018215	-20.072704	-0.018215	-43.71566
-0.018115	-20.071777	-0.018115	-43.710609
-0.018015	-20.07085	-0.018015	-43.705555
-0.017915	-20.069923	-0.017915	-43.7005
-0.017816	-20.068995	-0.017816	-43.695446
-0.017716	-20.068068	-0.017716	-43.690395
-0.017616	-20.067141	-0.017616	-43.685341
-0.017516	-20.066214	-0.017516	-43.680286
-0.017416	-20.065287	-0.017416	-43.675232
-0.017317	-20.06436	-0.017317	-43.670181
-0.017217	-20.063433	-0.017217	-43.665127
-0.017117	-20.062506	-0.017117	-43.660072
-0.017017	-20.061579	-0.017017	-43.655018
-0.016918	-20.060652	-0.016918	-43.649967
-0.016818	-20.059725	-0.016818	-43.644913
-0.016718	-20.058796	-0.016718	-43.639858
-0.016618	-20.057869	-0.016618	-43.634804
-0.016518	-20.056942	-0.016518	-43.629753
-0.016419	-20.056015	-0.016419	-43.624699
-0.016319	-20.055088	-0.016319	-43.619644
-0.016219	-20.054161	-0.016219	-43.61459
-0.016119	-20.053234	-0.016119	-43.609539
-0.016019	-20.052307	-0.016019	-43.604485
-0.01592	-20.05138	-0.01592	-43.59943
-0.01582	-20.050453	-0.01582	-43.594376
-0.01572	-20.049524	-0.01572	-43.589325
-0.01562	-20.048597	-0.01562	-43.58427
-0.01552	-20.04767	-0.01552	-43.579216
-0.015421	-20.046743	-0.015421	-43.574162
-0.015321	-20.045816	-0.015321	-43.569111
-0.015221	-20.044889	-0.015221	-43.564056
-0.015121	-20.043962	-0.015121	-43.559002
-0.015022	-20.043036	-0.015022	-43.553947
-0.014922	-20.042109	-0.014922	-43.548897
-0.014822	-20.041182	-0.014822	-43.543842
-0.014722	-20.040255	-0.014722	-43.538788
-0.014622	-20.039326	-0.014622	-43.533733
-0.014523	-20.038399	-0.014523	-43.528683
-0.014423	-20.037472	-0.014423	-43.523628
-0.014323	-20.036545	-0.014323	-43.518574
-0.014223	-20.035618	-0.014223	-43.513519
-0.014123	-20.034691	-0.014123	-43.508469
-0.014024	-20.033764	-0.014024	-43.503414
-0.013924	-20.032837	-0.013924	-43.49836
-0.013824	-20.03191	-0.013824	-43.493305
-0.013724	-20.030983	-0.013724	-43.488255
-0.013624	-20.030056	-0.013624	-43.4832
-0.013525	-20.029127	-0.013525	-43.478146
-0.013425	-20.0282	-0.013425	-43.473091
-0.013325	-20.027273	-0.013325	-43.46804
-0.013225	-20.026346	-0.013225	-43.462986
-0.013126	-20.025419	-0.013126	-43.457932
-0.013026	-20.024492	-0.013026	-43.452877
-0.012926	-20.023565	-0.012926	-43.447826
-0.012826	-20.022638	-0.012826	-43.442772
-0.012726	-20.021711	-0.012726	-43.437717
-0.012627	-20.020784	-0.012627	-43.432663
-0.012527	-20.019857	-0.012527	-43.427612
-0.012427	-20.018929	-0.012427	-43.422558
-0.012327	-20.018002	-0.012327	-43.417503
-0.012227	-20.017075	-0.012227	-43.412449
-0.012128	-20.016148	-0.012128	-43.407398
-0.012028	-20.015221	-0.012028	-43.402344
-0.011928	-20.014294	-0.011928	-43.397289
-0.011828	-20.013367	-0.011828	-43.392235
-0.011728	-20.01244	-0.011728	-43.387184
-0.011629	-20.011513	-0.011629	-43.38213
-0.011529	-20.010586	-0.011529	-43.377075
-0.011429	-20.009657	-0.011429	-43.372021
-0.011329	-20.00873	-0.011329	-43.36697
-0.01123	-20.007803	-0.01123	-43.361916
-0.01113	-20.006876	-0.01113	-43.356861
-0.01103	-20.005949	-0.01103	-43.351807
-0.01093	-20.005022	-0.01093	-43.346756
-0.01083	-20.004095	-0.01083	-43.341702
-0.010731	-20.003168	-0.010731	-43.336647
-0.010631	-20.002241	-0.010631	-43.331593
-0.010531	-20.001314	-0.010531	-43.326542
-0.010431	-20.000387	-0.010431	-43.321487
-0.010331	-19.999458	-0.010331	-43.316433
-0.010232	-19.998531	-0.010232	-43.311378
-0.010132	-19.997604	-0.010132	-43.306328
-0.010032	-19.996677	-0.010032	-43.301273
-0.009932	-19.865385	-0.009932	-43.016991
-0.009832	-19.672407	-0.009832	-42.600594
-0.009733	-19.479443	-0.009733	-42.184223
-0.009633	-19.286465	-0.009633	-41.767822
-0.009533	-19.093502	-0.009533	-41.351456
-0.009433	-18.900524	-0.009433	-40.935055
-0.009334	-18.70756	-0.009334	-40.518688
-0.009234	-18.514582	-0.009234	-40.102287
-0.009134	-18.321619	-0.009134	-39.685917
-0.009034	-18.128641	-0.009034	-39.26952
-0.008934	-17.935677	-0.008934	-38.853149
-0.008835	-17.742699	-0.008835	-38.436752
-0.008735	-17.549736	-0.008735	-38.020382
-0.008635	-17.356758	-0.008635	-37.603981
-0.008535	-17.163795	-0.008535	-37.187614
-0.008435	-16.970818	-0.008435	-36.771214
-0.008336	-16.77784	-0.008336	-36.354816
-0.008236	-16.584875	-0.008236	-35.938446
-0.008136	-16.391897	-0.008136	-35.522045
-0.008036	-16.198935	-0.008036	-35.105679
-0.007936	-16.005957	-0.007936	-34.689278
-0.007837	-15.812992	-0.007837	-34.272911
-0.007737	-15.620014	-0.007737	-33.85651
-0.007637	-15.427052	-0.007637	-33.44014
-0.007537	-15.234074	-0.007537	-33.023743
-0.007438	-15.04111	-0.007438	-32.607372
-0.007338	-14.848132	-0.007338	-32.190975
-0.007238	-14.655169	-0.007238	-31.774605
-0.007138	-14.462191	-0.007138	-31.358206
-0.007038	-14.269227	-0.007038	-30.941837
-0.006939	-14.076249	-0.006939	-30.525436
-0.006839	-13.883286	-0.006839	-30.109068
-0.006739	-13.690308	-0.006739	-29.692669
-0.006639	-13.497344	-0.006639	-29.2763
-0.006539	-13.304366	-0.006539	-28.859901
-0.00644	-13.111403	-0.00644	-28.443533
-0.00634	-12.918425	-0.00634	-28.027132
-0.00624	-12.725462	-0.00624	-27.610764
-0.00614	-12.532484	-0.00614	-27.194365
-0.00604	-12.33952	-0.00604	-26.777996
-0.005941	-12.146543	-0.005941	-26.361595
-0.005841	-11.953579	-0.005841	-25.945227
-0.005741	-11.760601	-0.005741	-25.528828
-0.005641	-11.567637	-0.005641	-25.112459
-0.005542	-11.37466	-0.005542	-24.69606
-0.005442	-11.181696	-0.005442	-24.279692
-0.005342	-10.988718	-0.005342	-23.863291
-0.005242	-10.795754	-0.005242	-23.446922
-0.005142	-10.602777	-0.005142	-23.030523
-0.005043	-10.409813	-0.005043	-22.614155
-0.004943	-10.216835	-0.004943	-22.197754
-0.004843	-10.023871	-0.004843	-21.781385
-0.004743	-9.830894	-0.004743	-21.364986
-0.004643	-9.637931	-0.004643	-20.948618
-0.004544	-9.444953	-0.004544	-20.532219
-0.004444	-9.251989	-0.004444	-20.11585
-0.004344	-9.059011	-0.004344	-19.69945
-0.004244	-8.866048	-0.004244	-19.283081
-0.004144	-8.67307	-0.004144	-18.866682
-0.004045	-8.480106	-0.004045	-18.450314
-0.003945	-8.287128	-0.003945	-18.033915
-0.003845	-8.094151	-0.003845	-17.617514
-0.003745	-7.901187	-0.003745	-17.201145
-0.003646	-7.708209	-0.003646	-16.784746
-0.003546	-7.515245	-0.003546	-16.368378
-0.003446	-7.322268	-0.003446	-15.951978
-0.003346	-7.129304	-0.003346	-15.535609
-0.003246	-6.936327	-0.003246	-15.119209
-0.003147	-6.743363	-0.003147	-14.702841
-0.003047	-6.550385	-0.003047	-14.286441
-0.002947	-6.357421	-0.002947	-13.870072
-0.002847	-6.164443	-0.002847	-13.453673
-0.002747	-5.97148	-0.002747	-13.037304
-0.002648	-5.778502	-0.002648	-12.620905
-0.002548	-5.585539	-0.002548	-12.204536
-0.002448	-5.392561	-0.002448	-11.788136
-0.002348	-5.199597	-0.002348	-11.371768
-0.002248	-5.006619	-0.002248	-10.955368
-0.002149	-4.813656	-0.002149	-10.539
-0.002049	-4.620678	-0.002049	-10.1226
-0.001949	-4.427715	-0.001949	-9.706231
-0.001849	-4.234737	-0.001849	-9.289832
-0.00175	-4.041773	-0.00175	-8.873464
-0.00165	-3.848795	-0.00165	-8.457064
-0.00155	-3.655832	-0.00155	-8.040695
-0.00145	-3.462854	-0.00145	-7.624295
-0.00135	-3.269891	-0.00135	-7.207927
-0.001251	-3.076913	-0.001251	-6.791527
-0.001151	-2.883949	-0.001151	-6.375159
-0.001051	-2.690971	-0.001051	-5.958759
-0.000951	-2.498008	-0.000951	-5.54239
-0.000851	-2.30503	-0.000851	-5.125991
-0.000752	-2.112066	-0.000752	-4.709622
-0.000652	-1.919088	-0.000652	-4.293222
-0.000552	-1.726125	-0.000552	-3.876854
-0.000452	-1.533147	-0.000452	-3.460454
-0.000352	-1.340184	-0.000352	-3.044086
-0.000253	-1.147206	-0.000253	-2.627686
-0.000153	-0.954242	-0.000153	-2.211318
-0.000053	-0.761264	-0.000053	-1.794918
0.000047	-0.656378	0.000047	-1.565558
0.000146	-0.651672	0.000146	-1.548903
0.000246	-0.646967	0.000246	-1.532249
0.000346	-0.642261	0.000346	-1.515594
0.000446	-0.637555	0.000446	-1.49894
0.000546	-0.632849	0.000546	-1.482284
0.000645	-0.628143	0.000645	-1.46563
0.000745	-0.623437	0.000745	-1.448975
0.000845	-0.618731	0.000845	-1.43232
0.000945	-0.614025	0.000945	-1.415666
0.001045	-0.609319	0.001045	-1.399011
0.001144	-0.604614	0.001144	-1.382357
0.001244	-0.599908	0.001244	-1.365701
0.001344	-0.595202	0.001344	-1.349047
0.001444	-0.590496	0.001444	-1.332392
0.001544	-0.58579	0.001544	-1.315738
0.001643	-0.581084	0.001643	-1.299083
0.001743	-0.576379	0.001743	-1.282429
0.001843	-0.571672	0.001843	-1.265773
0.001943	-0.566967	0.001943	-1.249119
0.002042	-0.562261	0.002042	-1.232464
0.002142	-0.557555	0.002142	-1.21581
0.002242	-0.552849	0.002242	-1.199155
0.002342	-0.548143	0.002342	-1.182501
0.002442	-0.543437	0.002442	-1.165846
0.002541	-0.538732	0.002541	-1.149191
0.002641	-0.534025	0.002641	-1.132536
0.002741	-0.52932	0.002741	-1.115882
0.002841	-0.524614	0.002841	-1.099227
0.002941	-0.519908	0.002941	-1.082573
0.00304	-0.515202	0.00304	-1.065918
0.00314	-0.510496	0.00314	-1.049264
0.00324	-0.50579	0.00324	-1.032608
0.00334	-0.501085	0.00334	-1.015954
0.00344	-0.496379	0.00344	-0.999299
0.003539	-0.491673	0.003539	-0.982645
0.003639	-0.486967	0.003639	-0.96599
0.003739	-0.482261	0.003739	-0.949336
0.003839	-0.477555	0.003839	-0.93268
0.003938	-0.472849	0.003938	-0.916026
0.004038	-0.468143	0.004038	-0.899371
0.004138	-0.463438	0.004138	-0.882717
0.004238	-0.458732	0.004238	-0.866062
0.004338	-0.454026	0.004338	-0.849408
0.004437	-0.44932	0.004437	-0.832753
0.004537	-0.444614	0.004537	-0.816099
0.004637	-0.439908	0.004637	-0.799443
0.004737	-0.435202	0.004737	-0.782789
0.004837	-0.430496	0.004837	-0.766134
0.004936	-0.425791	0.004936	-0.74948
0.005036	-0.421085	0.005036	-0.732826
0.005136	-0.416379	0.005136	-0.716171
0.005236	-0.411673	0.005236	-0.699515
0.005336	-0.406967	0.005336	-0.68286
0.005435	-0.402261	0.005435	-0.666205
0.005535	-0.397556	0.005535	-0.649552
0.005635	-0.39285	0.005635	-0.632897
0.005735	-0.388143	0.005735	-0.616242
0.005834	-0.383437	0.005834	-0.599586
0.005934	-0.378732	0.005934	-0.582934
0.006034	-0.374026	0.006034	-0.566278
0.006134	-0.36932	0.006134	-0.549623
0.006234	-0.364614	0.006234	-0.532968
0.006333	-0.359909	0.006333	-0.516315
0.006433	-0.355203	0.006433	-0.49966
0.006533	-0.350497	0.006533	-0.483004
0.006633	-0.34579	0.006633	-0.466349
0.006733	-0.341085	0.006733	-0.449696
0.006832	-0.336379	0.006832	-0.433041
0.006932	-0.331673	0.006932	-0.416386
0.007032	-0.326967	0.007032	-0.399731
0.007132	-0.322262	0.007132	-0.383078
0.007232	-0.317556	0.007232	-0.366423
0.007331	-0.31285	0.007331	-0.349767
0.007431	-0.308144	0.007431	-0.333112
0.007531	-0.303438	0.007531	-0.316459
0.007631	-0.298732	0.007631	-0.299804
0.00773	-0.294026	0.00773	-0.283149
0.00783	-0.28932	0.00783	-0.266493
0.00793	-0.284615	0.00793	-0.249841
0.00803	-0.279909	0.00803	-0.233185
0.00813	-0.275203	0.00813	-0.21653
0.008229	-0.270497	0.008229	-0.199875
0.008329	-0.265791	0.008329	-0.183222
0.008429	-0.261085	0.008429	-0.166567
0.008529	-0.256379	0.008529	-0.149911
0.008629	-0.251673	0.008629	-0.133256
0.008728	-0.246968	0.008728	-0.116603
0.008828	-0.242262	0.008828	-0.099948
0.008928	-0.237556	0.008928	-0.083293
0.009028	-0.23285	0.009028	-0.066638
0.009128	-0.228144	0.009128	-0.049985
0.009227	-0.223438	0.009227	-0.03333
0.009327	-0.218732	0.009327	-0.016674
0.009427	-0.214026	0.009427	-0.000019
0.009527	-0.209321	0.009527	0.016634
0.009626	-0.204615	0.009626	0.033289
0.009726	-0.199909	0.009726	0.049944
0.009826	-0.195203	0.009826	0.0666
0.009926	-0.190497	0.009926	0.083252
0.010026	-0.186996	0.010026	0.09559
0.010125	-0.186979	0.010125	0.095436
0.010225	-0.186961	0.010225	0.095282
0.010325	-0.186944	0.010325	0.095128
0.010425	-0.186927	0.010425	0.094974
0.010525	-0.18691	0.010525	0.09482
0.010624	-0.186893	0.010624	0.094665
0.010724	-0.186876	0.010724	0.094511
0.010824	-0.186859	0.010824	0.094357
0.010924	-0.186842	0.010924	0.094203
0.011024	-0.186825	0.011024	0.094049
0.011123	-0.186808	0.011123	0.093894
0.011223	-0.186791	0.011223	0.09374
0.011323	-0.186774	0.011323	0.093586
0.011423	-0.186757	0.011423	0.093432
0.011522	-0.18674	0.011522	0.093278
0.011622	-0.186723	0.011622	0.093124
0.011722	-0.186706	0.011722	0.092969
0.011822	-0.186688	0.011822	0.092815
0.011922	-0.186671	0.011922	0.092661
0.012021	-0.186654	0.012021	0.092507
0.012121	-0.186637	0.012121	0.092353
0.012221	-0.18662	0.012221	0.092199
0.012321	-0.186603	0.012321	0.092044
0.012421	-0.186586	0.012421	0.09189
0.01252	-0.186569	0.01252	0.091736
0.01262	-0.186552	0.01262	0.091582
0.01272	-0.186535	0.01272	0.091428
0.01282	-0.186518	0.01282	0.091274
0.01292	-0.186501	0.01292	0.091119
0.013019	-0.186484	0.013019	0.090965
0.013119	-0.186467	0.013119	0.090811
0.013219	-0.18645	0.013219	0.090657
0.013319	-0.186433	0.013319	0.090503
0.013418	-0.186415	0.013418	0.090348
0.013518	-0.186398	0.013518	0.090194
0.013618	-0.186381	0.013618	0.09004
0.013718	-0.186364	0.013718	0.089886
0.013818	-0.186347	0.013818	0.089732
0.013917	-0.18633	0.013917	0.089578
0.014017	-0.186313	0.014017	0.089423
0.014117	-0.186296	0.014117	0.089269
0.014217	-0.186279	0.014217	0.089115
0.014317	-0.186262	0.014317	0.088961
0.014416	-0.186245	0.014416	0.088807
0.014516	-0.186228	0.014516	0.088653
0.014616	-0.186211	0.014616	0.088498
0.014716	-0.186194	0.014716	0.088344
0.014816	-0.186177	0.014816	0.08819
0.014915	-0.186159	0.014915	0.088036
0.015015	-0.186142	0.015015	0.087882
0.015115	-0.186125	0.015115	0.087727
0.015215	-0.186108	0.015215	0.087573
0.015314	-0.186091	0.015314	0.087419
0.015414	-0.186074	0.015414	0.087265
0.015514	-0.186057	0.015514	0.087111
0.015614	-0.18604	0.015614	0.086957
0.015714	-0.186023	0.015714	0.086802
0.015813	-0.186006	0.015813	0.086648
0.015913	-0.185989	0.015913	0.086494
0.016013	-0.185972	0.016013	0.08634
0.016113	-0.185955	0.016113	0.086186
0.016213	-0.185938	0.016213	0.086032
0.016312	-0.185921	0.016312	0.085877
0.016412	-0.185904	0.016412	0.085723
0.016512	-0.185886	0.016512	0.085569
0.016612	-0.185869	0.016612	0.085415
0.016712	-0.185852	0.016712	0.085261
0.016811	-0.185835	0.016811	0.085107
0.016911	-0.185818	0.016911	0.084952
0.017011	-0.185801	0.017011	0.084798
0.017111	-0.185784	0.017111	0.084644
0.01721	-0.185767	0.01721	0.08449
0.01731	-0.18575	0.01731	0.084336
0.01741	-0.185733	0.01741	0.084181
0.01751	-0.185716	0.01751	0.084027
0.01761	-0.185699	0.01761	0.083873
0.017709	-0.185682	0.017709	0.083719
0.017809	-0.185665	0.017809	0.083565
0.017909	-0.185648	0.017909	0.083411
0.018009	-0.185631	0.018009	0.083256
0.018109	-0.185613	0.018109	0.083102
0.018208	-0.185596	0.018208	0.082948
0.018308	-0.185579	0.018308	0.082794
0.018408	-0.185562	0.018408	0.08264
0.018508	-0.185545	0.018508	0.082486
0.018608	-0.185528	0.018608	0.082331
0.018707	-0.185511	0.018707	0.082177
0.018807	-0.185494	0.018807	0.082023
0.018907	-0.185477	0.018907	0.081869
0.019007	-0.18546	0.019007	0.081715
0.019106	-0.185443	0.019106	0.081561
0.019206	-0.185426	0.019206	0.081406
0.019306	-0.185409	0.019306	0.081252
0.019406	-0.185392	0.019406	0.081098
0.019506	-0.185375	0.019506	0.080944
0.019605	-0.185357	0.019605	0.08079
0.019705	-0.18534	0.019705	0.080635
0.019805	-0.185323	0.019805	0.080481
0.019905	-0.185306	0.019905	0.080327
0.020005	-0.185296	0.020005	0.080172
0.020104	-0.185418	0.020104	0.080005
0.020204	-0.185541	0.020204	0.079837
0.020304	-0.185664	0.020304	0.07967
0.020404	-0.185787	0.020404	0.079503
0.020504	-0.18591	0.020504	0.079335
0.020603	-0.186033	0.020603	0.079168
0.020703	-0.186156	0.020703	0.079
0.020803	-0.186278	0.020803	0.078833
0.020903	-0.186401	0.020903	0.078665
0.021002	-0.186524	0.021002	0.078498
0.021102	-0.186647	0.021102	0.07833
0.021202	-0.18677	0.021202	0.078163
0.021302	-0.186893	0.021302	0.077996
0.021402	-0.187015	0.021402	0.077828
0.021501	-0.187138	0.021501	0.077661
0.021601	-0.187261	0.021601	0.077493
0.021701	-0.187384	0.021701	0.077326
0.021801	-0.187507	0.021801	0.077158
0.021901	-0.18763	0.021901	0.076991
0.022	-0.187752	0.022	0.076823
0.0221	-0.187875	0.0221	0.076656
0.0222	-0.187998	0.0222	0.076489
0.0223	-0.188121	0.0223	0.076321
0.0224	-0.188244	0.0224	0.076154
0.022499	-0.188367	0.022499	0.075986
0.022599	-0.188489	0.022599	0.075819
0.022699	-0.188612	0.022699	0.075651
0.022799	-0.188735	0.022799	0.075484
0.022898	-0.188858	0.022898	0.075316
0.022998	-0.188981	0.022998	0.075149
0.023098	-0.189104	0.023098	0.074981
0.023198	-0.189227	0.023198	0.074814
0.023298	-0.189349	0.023298	0.074647
0.023397	-0.189472	0.023397	0.074479
0.023497	-0.189595	0.023497	0.074312
0.023597	-0.189718	0.023597	0.074144
0.023697	-0.189841	0.023697	0.073977
0.023797	-0.189964	0.023797	0.073809
0.023896	-0.190086	0.023896	0.073642
0.023996	-0.190209	0.023996	0.073474
0.024096	-0.190332	0.024096	0.073307
0.024196	-0.190455	0.024196	0.07314
0.024296	-0.190578	0.024296	0.072972
0.024395	-0.190701	0.024395	0.072805
0.024495	-0.190823	0.024495	0.072637
0.024595	-0.190946	0.024595	0.07247
0.024695	-0.191069	0.024695	0.072302
0.024794	-0.191192	0.024794	0.072135
0.024894	-0.191315	0.024894	0.071967
0.024994	-0.191438	0.024994	0.0718
0.025094	-0.19156	0.025094	0.071633
0.025194	-0.191683	0.025194	0.071465
0.025293	-0.191806	0.025293	0.071298
0.025393	-0.191929	0.025393	0.07113
0.025493	-0.192052	0.025493	0.070963
0.025593	-0.192175	0.025593	0.070795
0.025693	-0.192298	0.025693	0.070628
0.025792	-0.19242	0.025792	0.07046
0.025892	-0.192543	0.025892	0.070293
0.025992	-0.192666	0.025992	0.070126
0.026092	-0.192789	0.026092	0.069958
0.026192	-0.192912	0.026192	0.069791
0.026291	-0.193035	0.026291	0.069623
0.026391	-0.193157	0.026391	0.069456
0.026491	-0.19328	0.026491	0.069288
0.026591	-0.193403	0.026591	0.069121
0.02669	-0.193526	0.02669	0.068953
0.02679	-0.193649	0.02679	0.068786
0.02689	-0.193772	0.02689	0.068619
0.02699	-0.193894	0.02699	0.068451
0.02709	-0.194017	0.02709	0.068284
0.027189	-0.19414	0.027189	0.068116
0.027289	-0.194263	0.027289	0.067949
0.027389	-0.194386	0.027389	0.067781
0.027489	-0.194509	0.027489	0.067614
0.027589	-0.194632	0.027589	0.067446
0.027688	-0.194754	0.027688	0.067279
0.027788	-0.194877	0.027788	0.067111
0.027888	-0.195	0.027888	0.066944
0.027988	-0.195123	0.027988	0.066777
0.028088	-0.195246	0.028088	0.066609
0.028187	-0.195369	0.028187	0.066442
0.028287	-0.195491	0.028287	0.066274
0.028387	-0.195614	0.028387	0.066107
0.028487	-0.195737	0.028487	0.065939
0.028586	-0.19586	0.028586	0.065772
0.028686	-0.195983	0.028686	0.065604
0.028786	-0.196106	0.028786	0.065437
0.028886	-0.196228	0.028886	0.06527
0.028986	-0.196351	0.028986	0.065102
0.029085	-0.196474	0.029085	0.064935
0.029185	-0.196597	0.029185	0.064767
0.029285	-0.19672	0.029285	0.0646
0.029385	-0.196843	0.029385	0.064432
0.029485	-0.196966	0.029485	0.064265
0.029584	-0.197088	0.029584	0.064097
0.029684	-0.197211	0.029684	0.06393
0.029784	-0.197334	0.029784	0.063763
0.029884	-0.197457	0.029884	0.063595
0.029984	-0.19758	0.029984	0.063428
0.030083	-0.198445	0.030083	0.0626
0.030183	-0.199457	0.030183	0.061641
0.030283	-0.200469	0.030283	0.060682
0.030383	-0.201481	0.030383	0.059723
0.030482	-0.202494	0.030482	0.058765
0.030582	-0.203506	0.030582	0.057806
0.030682	-0.204518	0.030682	0.056847
0.030782	-0.20553	0.030782	0.055888
0.030882	-0.206542	0.030882	0.054929
0.030981	-0.207554	0.030981	0.053971
0.031081	-0.208567	0.031081	0.053012
0.031181	-0.209579	0.031181	0.052053
0.031281	-0.210591	0.031281	0.051094
0.031381	-0.211603	0.031381	0.050136
0.03148	-0.212615	0.03148	0.049177
0.03158	-0.213627	0.03158	0.048218
0.03168	-0.21464	0.03168	0.047259
0.03178	-0.215652	0.03178	0.0463
0.03188	-0.216664	0.03188	0.045342
0.031979	-0.217676	0.031979	0.044383
0.032079	-0.218688	0.032079	0.043424
0.032179	-0.2197	0.032179	0.042465
0.032279	-0.220713	0.032279	0.041507
0.032378	-0.221725	0.032378	0.040548
0.032478	-0.222737	0.032478	0.039589
0.032578	-0.223749	0.032578	0.03863
0.032678	-0.224761	0.032678	0.037671
0.032778	-0.225773	0.032778	0.036713
0.032877	-0.226785	0.032877	0.035754
0.032977	-0.227798	0.032977	0.034795
0.033077	-0.22881	0.033077	0.033836
0.033177	-0.229822	0.033177	0.032878
0.033277	-0.230834	0.033277	0.031919
0.033376	-0.231846	0.033376	0.03096
0.033476	-0.232859	0.033476	0.030001
0.033576	-0.233871	0.033576	0.029042
0.033676	-0.234883	0.033676	0.028084
0.033776	-0.235895	0.033776	0.027125
0.033875	-0.236907	0.033875	0.026166
0.033975	-0.237919	0.033975	0.025207
0.034075	-0.238931	0.034075	0.024249
0.034175	-0.239944	0.034175	0.02329
0.034274	-0.240956	0.034274	0.022331
0.034374	-0.241968	0.034374	0.021372
0.034474	-0.24298	0.034474	0.020413
0.034574	-0.243992	0.034574	0.019455
0.034674	-0.245005	0.034674	0.018496
0.034773	-0.246017	0.034773	0.017537
0.034873	-0.247029	0.034873	0.016578
0.034973	-0.248041	0.034973	0.01562
0.035073	-0.249053	0.035073	0.014661
0.035173	-0.250065	0.035173	0.013702
0.035272	-0.251077	0.035272	0.012743
0.035372	-0.25209	0.035372	0.011784
0.035472	-0.253102	0.035472	0.010826
0.035572	-0.254114	0.035572	0.009867
0.035672	-0.255126	0.035672	0.008908
0.035771	-0.256138	0.035771	0.007949
0.035871	-0.257151	0.035871	0.006991
0.035971	-0.258163	0.035971	0.006032
0.036071	-0.259175	0.036071	0.005073
0.03617	-0.260187	0.03617	0.004114
0.03627	-0.261199	0.03627	0.003155
0.03637	-0.262211	0.03637	0.002197
0.03647	-0.263223	0.03647	0.001238
0.03657	-0.264236	0.03657	0.000279
0.036669	-0.265248	0.036669	-0.00068
0.036769	-0.26626	0.036769	-0.001638
0.036869	-0.267272	0.036869	-0.002597
0.036969	-0.268284	0.036969	-0.003556
0.037069	-0.269296	0.037069	-0.004515
0.037168	-0.270309	0.037168	-0.005474
0.037268	-0.271321	0.037268	-0.006432
0.037368	-0.272333	0.037368	-0.007391
0.037468	-0.273345	0.037468	-0.00835
0.037568	-0.274357	0.037568	-0.009309
0.037667	-0.275369	0.037667	-0.010267
0.037767	-0.276382	0.037767	-0.011226
0.037867	-0.277394	0.037867	-0.012185
0.037967	-0.278406	0.037967	-0.013144
0.038066	-0.279418	0.038066	-0.014103
0.038166	-0.28043	0.038166	-0.015061
0.038266	-0.281442	0.038266	-0.01602
0.038366	-0.282455	0.038366	-0.016979
0.038466	-0.283467	0.038466	-0.017938
0.038565	-0.284479	0.038565	-0.018896
0.038665	-0.285491	0.038665	-0.019855
0.038765	-0.286503	0.038765	-0.020814
0.038865	-0.287515	0.038865	-0.021773
0.038965	-0.288528	0.038965	-0.022732
0.039064	-0.28954	0.039064	-0.02369
0.039164	-0.290552	0.039164	-0.024649
0.039264	-0.291564	0.039264	-0.025608
0.039364	-0.292576	0.039364	-0.026567
0.039464	-0.293588	0.039464	-0.027525
0.039563	-0.294601	0.039563	-0.028484
0.039663	-0.295613	0.039663	-0.029443
0.039763	-0.296625	0.039763	-0.030402
0.039863	-0.297637	0.039863	-0.031361
0.039962	-0.298649	0.039962	-0.032319
0.040062	-0.299217	0.040062	-0.032971
0.040162	-0.299516	0.040162	-0.033437
0.040262	-0.299815	0.040262	-0.033904
0.040362	-0.300115	0.040362	-0.03437
0.040461	-0.300414	0.040461	-0.034837
0.040561	-0.300713	0.040561	-0.035303
0.040661	-0.301012	0.040661	-0.035769
0.040761	-0.301312	0.040761	-0.036236
0.040861	-0.301611	0.040861	-0.036702
0.04096	-0.30191	0.04096	-0.037169
0.04106	-0.302209	0.04106	-0.037635
0.04116	-0.302509	0.04116	-0.038102
0.04126	-0.302808	0.04126	-0.038568
0.04136	-0.303107	0.04136	-0.039034
0.041459	-0.303406	0.041459	-0.039501
0.041559	-0.303706	0.041559	-0.039967
0.041659	-0.304005	0.041659	-0.040434
0.041759	-0.304304	0.041759	-0.0409
0.041858	-0.304604	0.041858	-0.041366
0.041958	-0.304903	0.041958	-0.041833
0.042058	-0.305202	0.042058	-0.042299
0.042158	-0.305501	0.042158	-0.042766
0.042258	-0.305801	0.042258	-0.043232
0.042357	-0.3061	0.042357	-0.043699
0.042457	-0.306399	0.042457	-0.044165
0.042557	-0.306698	0.042557	-0.044631
0.042657	-0.306998	0.042657	-0.045098
0.042757	-0.307297	0.042757	-0.045564
0.042856	-0.307596	0.042856	-0.046031
0.042956	-0.307896	0.042956	-0.046497
0.043056	-0.308195	0.043056	-0.046963
0.043156	-0.308494	0.043156	-0.04743
0.043256	-0.308793	0.043256	-0.047896
0.043355	-0.309093	0.043355	-0.048363
0.043455	-0.309392	0.043455	-0.048829
0.043555	-0.309691	0.043555	-0.049296
0.043655	-0.30999	0.043655	-0.049762
0.043754	-0.31029	0.043754	-0.050228
0.043854	-0.310589	0.043854	-0.050695
0.043954	-0.310888	0.043954	-0.051161
0.044054	-0.311187	0.044054	-0.051628
0.044154	-0.311487	0.044154	-0.052094
0.044253	-0.311786	0.044253	-0.05256
0.044353	-0.312085	0.044353	-0.053027
0.044453	-0.312385	0.044453	-0.053493
0.044553	-0.312684	0.044553	-0.05396
0.044653	-0.312983	0.044653	-0.054426
0.044752	-0.313282	0.044752	-0.054892
0.044852	-0.313582	0.044852	-0.055359
0.044952	-0.313881	0.044952	-0.055825
0.045052	-0.31418	0.045052	-0.056292
0.045152	-0.314479	0.045152	-0.056758
0.045251	-0.314779	0.045251	-0.057225
0.045351	-0.315078	0.045351	-0.057691
0.045451	-0.315377	0.045451	-0.058157
0.045551	-0.315676	0.045551	-0.058624
0.04565	-0.315976	0.04565	-0.05909
0.04575	-0.316275	0.04575	-0.059557
0.04585	-0.316574	0.04585	-0.060023
0.04595	-0.316874	0.04595	-0.060489
0.04605	-0.317173	0.04605	-0.060956
0.046149	-0.317472	0.046149	-0.061422
0.046249	-0.317771	0.046249	-0.061889
0.046349	-0.318071	0.046349	-0.062355
0.046449	-0.31837	0.046449	-0.062822
0.046549	-0.318669	0.046549	-0.063288
0.046648	-0.318968	0.046648	-0.063754
0.046748	-0.319268	0.046748	-0.064221
0.046848	-0.319567	0.046848	-0.064687
0.046948	-0.319866	0.046948	-0.065154
0.047048	-0.320165	0.047048	-0.06562
0.047147	-0.320465	0.047147	-0.066086
0.047247	-0.320764	0.047247	-0.066553
0.047347	-0.321063	0.047347	-0.067019
0.047447	-0.321363	0.047447	-0.067486
0.047546	-0.321662	0.047546	-0.067952
0.047646	-0.321961	0.047646	-0.068419
0.047746	-0.32226	0.047746	-0.068885
0.047846	-0.32256	0.047846	-0.069351
0.047946	-0.322859	0.047946	-0.069818
0.048045	-0.323158	0.048045	-0.070284
0.048145	-0.323457	0.048145	-0.070751
0.048245	-0.323757	0.048245	-0.071217
0.048345	-0.324056	0.048345	-0.071683
0.048445	-0.324355	0.048445	-0.07215
0.048544	-0.324655	0.048544	-0.072616
0.048644	-0.324954	0.048644	-0.073083
0.048744	-0.325253	0.048744	-0.073549
0.048844	-0.325552	0.048844	-0.074016
0.048944	-0.325852	0.048944	-0.074482
0.049043	-0.326151	0.049043	-0.074948
0.049143	-0.32645	0.049143	-0.075415
0.049243	-0.326749	0.049243	-0.075881
0.049343	-0.327049	0.049343	-0.076348
0.049442	-0.327348	0.049442	-0.076814
0.049542	-0.327647	0.049542	-0.07728
0.049642	-0.327946	0.049642	-0.077747
0.049742	-0.328246	0.049742	-0.078213
0.049842	-0.328545	0.049842	-0.07868
0.049941	-0.328844	0.049941	-0.079146
0.050041	-0.32909	0.050041	-0.079529
0.050141	-0.329259	0.050141	-0.079792
0.050241	-0.329429	0.050241	-0.080055
0.050341	-0.329598	0.050341	-0.080318
0.05044	-0.329767	0.05044	-0.080581
0.05054	-0.329937	0.05054	-0.080844
0.05064	-0.330106	0.05064	-0.081107
0.05074	-0.330275	0.05074	-0.08137
0.05084	-0.330445	0.05084	-0.081633
0.050939	-0.330614	0.050939	-0.081896
0.051039	-0.330783	0.051039	-0.082159
0.051139	-0.330953	0.051139	-0.082422
0.051239	-0.331122	0.051239	-0.082685
0.051338	-0.331291	0.051338	-0.082948
0.051438	-0.331461	0.051438	-0.083211
0.051538	-0.33163	0.051538	-0.083474
0.051638	-0.331799	0.051638	-0.083737
0.051738	-0.331969	0.051738	-0.084
0.051837	-0.332138	0.051837	-0.084263
0.051937	-0.332307	0.051937	-0.084526
0.052037	-0.332477	0.052037	-0.084789
0.052137	-0.332646	0.052137	-0.085053
0.052237	-0.332815	0.052237	-0.085316
0.052336	-0.332985	0.052336	-0.085579
0.052436	-0.333154	0.052436	-0.085842
0.052536	-0.333323	0.052536	-0.086105
0.052636	-0.333493	0.052636	-0.086368
0.052736	-0.333662	0.052736	-0.086631
0.052835	-0.333831	0.052835	-0.086894
0.052935	-0.334001	0.052935	-0.087157
0.053035	-0.33417	0.053035	-0.08742
0.053135	-0.33434	0.053135	-0.087683
0.053234	-0.334509	0.053234	-0.087946
0.053334	-0.334678	0.053334	-0.088209
0.053434	-0.334848	0.053434	-0.088472
0.053534	-0.335017	0.053534	-0.088735
0.053634	-0.335186	0.053634	-0.088998
0.053733	-0.335356	0.053733	-0.089261
0.053833	-0.335525	0.053833	-0.089524
0.053933	-0.335694	0.053933	-0.089787
0.054033	-0.335864	0.054033	-0.09005
0.054133	-0.336033	0.054133	-0.090313
0.054232	-0.336202	0.054232	-0.090576
0.054332	-0.336372	0.054332	-0.09084
0.054432	-0.336541	0.054432	-0.091103
0.054532	-0.33671	0.054532	-0.091366
0.054632	-0.33688	0.054632	-0.091629
0.054731	-0.337049	0.054731	-0.091892
0.054831	-0.337218	0.054831	-0.092155
0.054931	-0.337388	0.054931	-0.092418
0.055031	-0.337557	0.055031	-0.092681
0.05513	-0.337726	0.05513	-0.092944
0.05523	-0.337896	0.05523	-0.093207
0.05533	-0.338065	0.05533	-0.09347
0.05543	-0.338234	0.05543	-0.093733
0.05553	-0.338404	0.05553	-0.093996
0.055629	-0.338573	0.055629	-0.094259
0.055729	-0.338742	0.055729	-0.094522
0.055829	-0.338912	0.055829	-0.094785
0.055929	-0.339081	0.055929	-0.095048
0.056029	-0.33925	0.056029	-0.095311
0.056128	-0.33942	0.056128	-0.095574
0.056228	-0.339589	0.056228	-0.095837
0.056328	-0.339758	0.056328	-0.0961
0.056428	-0.339928	0.056428	-0.096363
0.056528	-0.340097	0.056528	-0.096626
0.056627	-0.340266	0.056627	-0.09689
0.056727	-0.340436	0.056727	-0.097153
0.056827	-0.340605	0.056827	-0.097416
0.056927	-0.340775	0.056927	-0.097679
0.057026	-0.340944	0.057026	-0.097942
0.057126	-0.341113	0.057126	-0.098205
0.057226	-0.341283	0.057226	-0.098468
0.057326	-0.341452	0.057326	-0.098731
0.057426	-0.341621	0.057426	-0.098994
0.057525	-0.341791	0.057525	-0.099257
0.057625	-0.34196	0.057625	-0.09952
0.057725	-0.342129	0.057725	-0.099783
0.057825	-0.342299	0.057825	-0.100046
0.057925	-0.342468	0.057925	-0.100309
0.058024	-0.342637	0.058024	-0.100572
0.058124	-0.342807	0.058124	-0.100835
0.058224	-0.342976	0.058224	-0.101098
0.058324	-0.343145	0.058324	-0.101361
0.058424	-0.343315	0.058424	-0.101624
0.058523	-0.343484	0.058523	-0.101887
0.058623	-0.343653	0.058623	-0.10215
0.058723	-0.343823	0.058723	-0.102413
0.058823	-0.343992	0.058823	-0.102677
0.058922	-0.344161	0.058922	-0.10294
0.059022	-0.344331	0.059022	-0.103203
0.059122	-0.3445	0.059122	-0.103466
0.059222	-0.344669	0.059222	-0.103729
0.059322	-0.344839	0.059322	-0.103992
0.059421	-0.345008	0.059421	-0.104255
0.059521	-0.345177	0.059521	-0.104518
0.059621	-0.345347	0.059621	-0.104781
0.059721	-0.345516	0.059721	-0.105044
0.059821	-0.345685	0.059821	-0.105307
0.05992	-0.345855	0.05992	-0.10557
0.06002	-0.346016	0.06002	-0.105832
0.06012	-0.346148	0.06012	-0.10609
0.06022	-0.346279	0.06022	-0.106347
0.06032	-0.34641	0.06032	-0.106605
0.060419	-0.346542	0.060419	-0.106863
0.060519	-0.346673	0.060519	-0.107121
0.060619	-0.346804	0.060619	-0.107379
0.060719	-0.346936	0.060719	-0.107636
0.060818	-0.347067	0.060818	-0.107894
0.060918	-0.347198	0.060918	-0.108152
0.061018	-0.34733	0.061018	-0.10841
0.061118	-0.347461	0.061118	-0.108667
0.061218	-0.347592	0.061218	-0.108925
0.061317	-0.347724	0.061317	-0.109183
0.061417	-0.347855	0.061417	-0.109441
0.061517	-0.347986	0.061517	-0.109698
0.061617	-0.348118	0.061617	-0.109956
0.061717	-0.348249	0.061717	-0.110214
0.061816	-0.34838	0.061816	-0.110472
0.061916	-0.348512	0.061916	-0.110729
0.062016	-0.348643	0.062016	-0.110987
0.062116	-0.348774	0.062116	-0.111245
0.062215	-0.348906	0.062215	-0.111503
0.062315	-0.349037	0.062315	-0.11176
0.062415	-0.349168	0.062415	-0.112018
0.062515	-0.3493	0.062515	-0.112276
0.062615	-0.349431	0.062615	-0.112534
0.062714	-0.349562	0.062714	-0.112791
0.062814	-0.349694	0.062814	-0.113049
0.062914	-0.349825	0.062914	-0.113307
0.063014	-0.349956	0.063014	-0.113565
0.063114	-0.350087	0.063114	-0.113822
0.063213	-0.350219	0.063213	-0.11408
0.063313	-0.35035	0.063313	-0.114338
0.063413	-0.350481	0.063413	-0.114596
0.063513	-0.350613	0.063513	-0.114853
0.063613	-0.350744	0.063613	-0.115111
0.063712	-0.350875	0.063712	-0.115369
0.063812	-0.351007	0.063812	-0.115627
0.063912	-0.351138	0.063912	-0.115884
0.064012	-0.351269	0.064012	-0.116142
0.064112	-0.351401	0.064112	-0.1164
0.064211	-0.351532	0.064211	-0.116658
0.064311	-0.351663	0.064311	-0.116916
0.064411	-0.351795	0.064411	-0.117173
0.064511	-0.351926	0.064511	-0.117431
0.06461	-0.352057	0.06461	-0.117689
0.06471	-0.352189	0.06471	-0.117947
0.06481	-0.35232	0.06481	-0.118204
0.06491	-0.352451	0.06491	-0.118462
0.06501	-0.352583	0.06501	-0.11872
0.065109	-0.352714	0.065109	-0.118978
0.065209	-0.352845	0.065209	-0.119235
0.065309	-0.352977	0.065309	-0.119493
0.065409	-0.353108	0.065409	-0.119751
0.065509	-0.353239	0.065509	-0.120009
0.065608	-0.353371	0.065608	-0.120266
0.065708	-0.353502	0.065708	-0.120524
0.065808	-0.353633	0.065808	-0.120782
0.065908	-0.353765	0.065908	-0.12104
0.066008	-0.353896	0.066008	-0.121297
0.066107	-0.354027	0.066107	-0.121555
0.066207	-0.354159	0.066207	-0.121813
0.066307	-0.35429	0.066307	-0.122071
0.066407	-0.354421	0.066407	-0.122328
0.066506	-0.354552	0.066506	-0.122586
0.066606	-0.354684	0.066606	-0.122844
0.066706	-0.354815	0.066706	-0.123102
0.066806	-0.354946	0.066806	-0.123359
0.066906	-0.355078	0.066906	-0.123617
0.067005	-0.355209	0.067005	-0.123875
0.067105	-0.35534	0.067105	-0.124133
0.067205	-0.355472	0.067205	-0.12439
0.067305	-0.355603	0.067305	-0.124648
0.067405	-0.355734	0.067405	-0.124906
0.067504	-0.355866	0.067504	-0.125164
0.067604	-0.355997	0.067604	-0.125421
0.067704	-0.356128	0.067704	-0.125679
0.067804	-0.35626	0.067804	-0.125937
0.067903	-0.356391	0.067903	-0.126195
0.068003	-0.356522	0.068003	-0.126452
0.068103	-0.356654	0.068103	-0.12671
0.068203	-0.356785	0.068203	-0.126968
0.068303	-0.356916	0.068303	-0.127226
0.068402	-0.357048	0.068402	-0.127484
0.068502	-0.357179	0.068502	-0.127741
0.068602	-0.35731	0.068602	-0.127999
0.068702	-0.357442	0.068702	-0.128257
0.068802	-0.357573	0.068802	-0.128515
0.068901	-0.357704	0.068901	-0.128772
0.069001	-0.357836	0.069001	-0.12903
0.069101	-0.357967	0.069101	-0.129288
0.069201	-0.358098	0.069201	-0.129546
0.069301	-0.35823	0.069301	-0.129803
0.0694	-0.358361	0.0694	-0.130061
0.0695	-0.358492	0.0695	-0.130319
0.0696	-0.358624	0.0696	-0.130577
0.0697	-0.358755	0.0697	-0.130834
0.0698	-0.358886	0.0698	-0.131092
0.069899	-0.359017	0.069899	-0.13135
0.069999	-0.359149	0.069999	-0.131608
0.070099	-0.36003	0.070099	-0.131842
0.070199	-0.360917	0.070199	-0.132075
0.070298	-0.361805	0.070298	-0.132309
0.070398	-0.362693	0.070398	-0.132543
0.070498	-0.36358	0.070498	-0.132777
0.070598	-0.364468	0.070598	-0.133011
0.070698	-0.365356	0.070698	-0.133245
0.070797	-0.366244	0.070797	-0.133478
0.070897	-0.367131	0.070897	-0.133712
0.070997	-0.368019	0.070997	-0.133946
0.071097	-0.368907	0.071097	-0.13418
0.071197	-0.369794	0.071197	-0.134414
0.071296	-0.370682	0.071296	-0.134647
0.071396	-0.37157	0.071396	-0.134881
0.071496	-0.372458	0.071496	-0.135115
0.071596	-0.373345	0.071596	-0.135349
0.071695	-0.374233	0.071695	-0.135583
0.071795	-0.375121	0.071795	-0.135816
0.071895	-0.376009	0.071895	-0.13605
0.071995	-0.376896	0.071995	-0.136284
0.072095	-0.377784	0.072095	-0.136518
0.072194	-0.378672	0.072194	-0.136752
0.072294	-0.37956	0.072294	-0.136985
0.072394	-0.380447	0.072394	-0.137219
0.072494	-0.381335	0.072494	-0.137453
0.072594	-0.382223	0.072594	-0.137687
0.072693	-0.38311	0.072693	-0.137921
0.072793	-0.383998	0.072793	-0.138154
0.072893	-0.384886	0.072893	-0.138388
0.072993	-0.385774	0.072993	-0.138622
0.073093	-0.386661	0.073093	-0.138856
0.073192	-0.387549	0.073192	-0.13909
0.073292	-0.388437	0.073292	-0.139323
0.073392	-0.389325	0.073392	-0.139557
0.073492	-0.390212	0.073492	-0.139791
0.073591	-0.3911	0.073591	-0.140025
0.073691	-0.391988	0.073691	-0.140259
0.073791	-0.392875	0.073791	-0.140492
0.073891	-0.393763	0.073891	-0.140726
0.073991	-0.394651	0.073991	-0.14096
0.07409	-0.395539	0.07409	-0.141194
0.07419	-0.396426	0.07419	-0.141428
0.07429	-0.397314	0.07429	-0.141662
0.07439	-0.398202	0.07439	-0.141895
0.07449	-0.399089	0.07449	-0.142129
0.074589	-0.399977	0.074589	-0.142363
0.074689	-0.400865	0.074689	-0.142597
0.074789	-0.401753	0.074789	-0.142831
0.074889	-0.40264	0.074889	-0.143064
0.074989	-0.403528	0.074989	-0.143298
0.075088	-0.404416	0.075088	-0.143532
0.075188	-0.405304	0.075188	-0.143766
0.075288	-0.406191	0.075288	-0.144
0.075388	-0.407079	0.075388	-0.144233
0.075488	-0.407967	0.075488	-0.144467
0.075587	-0.408855	0.075587	-0.144701
0.075687	-0.409742	0.075687	-0.144935
0.075787	-0.41063	0.075787	-0.145169
0.075887	-0.411518	0.075887	-0.145402
0.075986	-0.412405	0.075986	-0.145636
0.076086	-0.413293	0.076086	-0.14587
0.076186	-0.414181	0.076186	-0.146104
0.076286	-0.415069	0.076286	-0.146338
0.076386	-0.415956	0.076386	-0.146571
0.076485	-0.416844	0.076485	-0.146805
0.076585	-0.417732	0.076585	-0.147039
0.076685	-0.418619	0.076685	-0.147273
0.076785	-0.419507	0.076785	-0.147507
0.076885	-0.420395	0.076885	-0.14774
0.076984	-0.421283	0.076984	-0.147974
0.077084	-0.42217	0.077084	-0.148208
0.077184	-0.423058	0.077184	-0.148442
0.077284	-0.423946	0.077284	-0.148676
0.077383	-0.424834	0.077383	-0.14891
0.077483	-0.425721	0.077483	-0.149143
0.077583	-0.426609	0.077583	-0.149377
0.077683	-0.427497	0.077683	-0.149611
0.077783	-0.428384	0.077783	-0.149845
0.077882	-0.429272	0.077882	-0.150079
0.077982	-0.43016	0.077982	-0.150312
0.078082	-0.431048	0.078082	-0.150546
0.078182	-0.431935	0.078182	-0.15078
0.078282	-0.432823	0.078282	-0.151014
0.078381	-0.433711	0.078381	-0.151248
0.078481	-0.434598	0.078481	-0.151481
0.078581	-0.435486	0.078581	-0.151715
0.078681	-0.436374	0.078681	-0.151949
0.078781	-0.437262	0.078781	-0.152183
0.07888	-0.438149	0.07888	-0.152417
0.07898	-0.439037	0.07898	-0.15265
0.07908	-0.439925	0.07908	-0.152884
0.07918	-0.440813	0.07918	-0.153118
0.079279	-0.4417	0.079279	-0.153352
0.079379	-0.442588	0.079379	-0.153586
[truncated: 30,771 more rows]
