# Supplementary material for: Structural basis for higher-order DNA binding by a bacterial transcriptional regulator
Source: PLoS Genet. 2025 Jun 27;21(6):e1011749. doi: 10.1371/journal.pgen.1011749 (PMC12204516; doi:10.1371/journal.pgen.1011749)
Supplement: S1 Appendix — (ZIP) [file pgen.1011749.s012.zip › Raw data files/Figure S4/Figure S4D.xlsx]

## Sheet: Sheet1
	Figure S4D
	Time (min)	RFU (x 103)											Time (min)	OD600										RFU (x 103)											Time (min)	RFU (x 103)
		pBAD33 (-) (-Ara)					pBAD33 (-) (+Ara)							xre-res (-Ara)					xre-res (+Ara)					xre-res (-Ara)					xre-res (+Ara)							xre-resR67A (-Ara)					xre-resR67A (+Ara)
		Replicate 1	Replicate 2	Replicate 3	Mean	SEM	Replicate 1	Replicate 2	Replicate 3	Mean	SEM			Replicate 1	Replicate 2	Replicate 3	Mean	SEM	Replicate 1	Replicate 2	Replicate 3	Mean	SEM	Replicate 1	Replicate 2	Replicate 3	Mean	SEM	Replicate 1	Replicate 2	Replicate 3	Mean	SEM			Replicate 1	Replicate 2	Replicate 3	Mean	SEM	Replicate 1	Replicate 2	Replicate 3	Mean	SEM
	0	-526.357	-12.0367	58.2033	-160.063	184.266	81.5933	80.2933	140.777	100.888	19.948		0	0.002	0.005	-0.00133333	0.00188889	0.00182912	0.016	0.002	0.0166667	0.0115556	0.00478165	104.2	-870.797	-732.443	-499.68	304.57	85.1167	-901.017	91.9967	-241.301	329.864		0	39.5067	-695.383	-516.74	-390.872	221.283	82.4733	42.3533	80.8567	68.5611	13.1122
	5	474.883	-11.1467	-126.227	112.503	184.21	129.01	117.497	171.317	139.274	16.3622		5	0.002	0.00566667	-0.000333333	0.00244444	0.00174625	0.0176667	0.00166667	0.0176667	0.0123333	0.00533333	24.6167	313.617	137.873	158.702	84.0746	124.523	-263.437	132.583	-2.11	130.684		5	22.7633	-251.237	-161.697	-130.057	80.6635	123.533	89.9633	123.09	112.196	11.1168
	10	260.907	-12.4867	32.2467	93.5556	84.6661	81.3667	77.5667	124.92	94.6178	15.1908		10	0.00266667	0.005	0.000333333	0.00266667	0.00134715	0.0166667	0.002	0.0186667	0.0124444	0.00525404	-5.09	-811.197	150.203	-222.028	297.976	85.71	-905.417	87.6367	-244.023	330.697		10	30.74	-707.987	94.8567	-194.13	257.594	81.8533	48.8433	80.9367	70.5444	10.8538
	15	99.6867	-11.9967	403.253	163.648	124.065	61.3567	84.0167	121.663	89.0122	17.5873		15	0.00333333	0.00533333	-0.000333333	0.00277778	0.00165924	0.0166667	0.00333333	0.018	0.0126667	0.00468251	-130.4	110.463	112.633	30.8989	80.6519	92.0167	-88.61	94.16	32.5222	60.5693		15	18.68	257.28	33.9733	103.311	77.1109	89.5767	61.4467	89.9167	80.3133	9.43384
	20	80.2933	-12.3667	394.277	154.068	123.047	90.7467	105.827	138.54	111.704	14.1063		20	0.00233333	0.00533333	0	0.00255556	0.0015436	0.0166667	0.00333333	0.0176667	0.0125556	0.00462014	-24.3133	103.69	97.44	58.9389	41.6652	114.58	-112.28	114.77	39.0233	75.6517		20	20.6167	241.37	45.19	102.392	69.85	112.247	65.9367	108.543	95.5756	14.858
	25	84.97	-10.3667	346.983	140.529	106.833	80.8533	126.007	155.493	120.784	21.7043		25	0.00333333	0.00533333	0.000666667	0.00311111	0.00135173	0.0163333	0.00366667	0.0183333	0.0127778	0.004592	-55.4167	123.417	35.65	34.55	51.6277	129.337	665.783	135.287	310.136	177.832		25	15.2333	273.403	57.4333	115.357	79.9568	129.06	98.3933	127.82	118.424	10.022
	30	53.9667	-5.54	241.887	96.7711	74.5635	97.9967	160.65	185.353	148	25.9988		30	0.00333333	0.00666667	0.00233333	0.00411111	0.00130998	0.018	0.00466667	0.02	0.0142222	0.00481254	-61.8233	102.433	-358.147	-105.846	134.768	164.19	452.217	165.627	260.678	95.7703		30	22.9133	10.73	43.2233	25.6222	9.4773	165.407	100.623	161.777	142.602	21.0156
	35	46.9267	-7.6	111.717	50.3478	34.4862	-226.217	295.84	323.083	130.902	178.733		35	0.00433333	0.00666667	0.003	0.00466667	0.00107152	0.0186667	0.00566667	0.0193333	0.0145556	0.00444861	-802.387	79.46	209.267	-171.22	317.8	303.157	435.103	305.003	347.754	43.6777		35	11.16	-37.49	29.1633	0.944444	19.9076	303.02	240.32	299.237	280.859	20.2988
	40	37.4633	-7.55	86.8433	38.9189	27.2587	-330.225	-348.443	-317.537	-332.068	8.96947		40	0.005	0.00666667	0.003	0.00488889	0.00105993	0.0186667	0.00566667	0.021	0.0151111	0.00477002	41.945	78.19	199.907	106.681	47.7729	-340.79	-230.123	-338.413	-303.109	36.4992		40	15.1267	-49.78	29.9367	-1.57222	24.4801	-340.257	-467.56	-344.12	-383.979	41.8054
	45	40.4	-4.46667	85.9167	40.6167	26.0916	-67.7833	-189.97	-162.823	-140.192	37.0429		45	0.00533333	0.007	0.00366667	0.00533333	0.00096225	0.0196667	0.006	0.02	0.0152222	0.00461212	191.317	57.2733	117.697	122.096	38.7574	-184.54	-73.88	-182.55	-146.99	36.5595		45	15.6267	-636.193	19.0633	-200.501	217.848	-187.063	-931.373	-186.147	-434.861	248.256
	50	35.71	-2.56667	67.19	33.4444	20.1689	-7.17667	-96.03	-71.9433	-58.3833	26.5307		50	0.00533333	0.00733333	0.00366667	0.00544444	0.00105993	0.0203333	0.00666667	0.021	0.016	0.00467063	137.15	59.05	159.8	118.667	30.517	-93.4433	-9.25	-90.6	-64.4311	27.6028		50	13.7067	737.483	25.6567	258.949	239.292	-91.4967	581.253	-94.7267	131.677	224.79
	55	42.9033	-0.396667	67.95	36.8189	19.9631	-55.3	-85.0967	-60.83	-67.0756	9.15088		55	0.006	0.008	0.005	0.00633333	0.000881917	0.0213333	0.00766667	0.0216667	0.0168889	0.00461212	124.343	49.5033	79.3233	84.39	21.7525	-83.1767	-22.1467	-79.4533	-61.5922	19.752		55	19.2733	727.11	30.6733	259.019	234.069	-80.8367	630.117	-81.6233	155.886	237.116
	60	25.17	-7.29333	44.5533	20.81	15.1248	-25.4933	-48.9633	-29.13	-34.5289	7.29318		60	0.00733333	0.01	0.00633333	0.00788889	0.00109432	0.022	0.00933333	0.024	0.0184444	0.004592	62.1867	27.7533	63.8	51.2467	11.7559	-45.4633	-0.526667	-45.4	-30.4633	14.9683		60	7.59	111.05	10.3333	42.9911	34.0387	-43.96	185.037	-45.38	31.8989	76.57
	65	21.1867	-2.18	35.44	18.1489	10.9657	-17.2567	-34.7733	-14.0633	-22.0311	6.43746		65	0.00866667	0.0103333	0.007	0.00866667	0.00096225	0.0233333	0.011	0.025	0.0197778	0.00441518	41.32	27.11	55.0833	41.1711	8.07555	-33.24	1.12333	-33	-21.7056	11.4147		65	11.57	69.5067	10.6567	30.5778	19.4662	-32.5567	-33.4767	-32.0033	-32.6789	0.429683
	70	23.9133	0.306667	36.5033	20.2411	10.6092	-22.48	-38.82	-21.56	-27.62	5.60629		70	0.009	0.0113333	0.00833333	0.00955556	0.000909484	0.025	0.012	0.027	0.0213333	0.00470225	43.0167	27.9667	44.7933	38.5922	5.33748	-38.9667	-5.74	-37.1	-27.2689	10.7779		70	13.7867	69.53	12.61	31.9756	18.7803	-35.94	-67.4267	-36.9333	-46.7667	10.334
	75	17.8833	-1.56667	26.8267	14.3811	8.38142	-20.8267	-34.0467	-17.3467	-24.0733	5.08685		75	0.00966667	0.0123333	0.00933333	0.0104444	0.000949334	0.026	0.0133333	0.029	0.0227778	0.00480098	33.7533	20.08	35.3067	29.7133	4.83749	-33.14	-6.66667	-31.8033	-23.87	8.61032		75	12.8067	65.2267	13.31	30.4478	17.3901	-31.8733	-234.6	-30.63	-99.0344	67.7837
	80	15.42	-0.736667	23.7033	12.7956	7.17621	-9.59333	-21.6867	-7.48667	-12.9222	4.42422		80	0.0116667	0.0136667	0.0103333	0.0118889	0.000968644	0.028	0.0153333	0.0306667	0.0246667	0.00472973	21.8767	18.1333	29.37	23.1267	3.30341	-20.61	0.0233333	-21.0633	-13.8833	6.95456		80	11.62	49.95	14.8533	25.4744	12.2733	-19.2833	16.99	-18.3067	-6.86667	11.9317
	85	10.2933	-4.2	17.5367	7.87667	6.39012	-8.54667	-20.5133	-6.75	-11.9367	4.31958		85	0.013	0.015	0.012	0.0133333	0.000881917	0.029	0.0166667	0.032	0.0258889	0.00469173	14.4033	13.38	19.0733	15.6189	1.7523	-19.8233	2.09667	-19.2567	-12.3278	7.21408		85	5.12333	38.7033	5.79333	16.54	11.0834	-16.8733	87.2267	-18.4367	17.3056	34.9635
	90	13.83	-0.793333	19.57	10.8689	6.06197	-1.25	-13.13	-1.08	-5.15333	3.98864		90	0.014	0.0166667	0.0136667	0.0147778	0.000949334	0.031	0.0193333	0.0343333	0.0282222	0.00454742	18.72	14.5567	21.67	18.3156	2.06338	-13.41	2.99	-13.1967	-7.87222	5.43146		90	6.57	38.0633	12.6033	19.0789	9.65068	-11.36	78.4533	-11.16	18.6444	29.9045
	95	11.2567	0.256667	17.2433	9.58556	4.97431	-4.90667	-13.9433	-3.92333	-7.59111	3.18877		95	0.016	0.0183333	0.015	0.0164444	0.000987577	0.033	0.0213333	0.0366667	0.0303333	0.00462281	17.6467	12.5667	20.25	16.8211	2.25607	-15.0267	0.996667	-15.76	-9.93	5.46743		95	9.18	34.57	8.94667	17.5656	8.50249	-12.0533	38.3733	-12.2867	4.67778	16.8479
	100	8.46333	0.796667	14.3533	7.87111	3.92466	-3.29	-10.53	-0.746667	-4.85556	2.93068		100	0.0176667	0.0196667	0.0166667	0.018	0.000881917	0.0353333	0.0233333	0.039	0.0325556	0.00473104	13.01	11.8267	16.4733	13.77	1.39416	-11.3133	0.37	-11.7	-7.54778	3.96046		100	7.87	31.72	10.5767	16.7222	7.53949	-9.73	28.5067	-7.24667	3.84333	12.3525
	105	8.93333	2.27333	13.3367	8.18111	3.21578	-1.35333	-8.9	-0.0533333	-3.43556	2.75787		105	0.019	0.0226667	0.0186667	0.0201111	0.0012814	0.0376667	0.0263333	0.0416667	0.0352222	0.004592	14.0833	9.31667	16.55	13.3167	2.12298	-9.79	1.13333	-10.4867	-6.38111	3.7626		105	7.29667	27.4033	7.26	13.9867	6.70834	-7.68333	21.5433	-6.08333	2.59222	9.48681
	110	6.54333	0.0933333	9.43	5.35556	2.75992	-0.603333	-5.44333	1.84333	-1.40111	2.14097		110	0.021	0.024	0.0203333	0.0217778	0.00112765	0.0403333	0.0283333	0.044	0.0375556	0.00473104	8.97667	10.1967	13.98	11.0511	1.5062	-6.71333	3.99	-6.19667	-2.97333	3.48486		110	5.36	23.1367	8.13333	12.21	5.52168	-4.68667	21.3733	-2.63333	4.68444	8.36547
	115	9.00333	2.35667	10.79	7.38333	2.56571	-1.49333	-5.08333	1.97333	-1.53444	2.03719		115	0.0233333	0.0263333	0.023	0.0242222	0.00105993	0.0426667	0.0313333	0.0466667	0.0402222	0.004592	11.5	11.3133	14.9967	12.6033	1.19788	-6.43	2.75	-6.53333	-3.40444	3.07737		115	8.44	24.2333	10.17	14.2811	5.00111	-3.67333	19.03	-3.07333	4.09444	7.46979
	120	6.09	0.0766667	7.79333	4.65333	2.34057	-2.39333	-5.83	2.32	-1.96778	2.3623		120	0.0253333	0.0283333	0.025	0.0262222	0.00105993	0.0453333	0.0333333	0.0493333	0.0426667	0.0048074	7.56	9.08	11.5733	9.40444	1.16985	-7.22	2.04667	-6.59333	-3.92222	2.98992		120	5.47667	14.3933	7.23667	9.03556	2.72664	-4.27667	13.0667	-3.17667	1.87111	5.60678
	125	5.43333	1.30333	8.68	5.13889	2.13454	-0.0866667	-4.55	2.37667	-0.753333	2.02715		125	0.0273333	0.03	0.027	0.0281111	0.000949334	0.0476667	0.0356667	0.0516667	0.045	0.0048074	8.43	9.62667	10.4867	9.51444	0.596354	-5.16333	3.73667	-4.43667	-1.95444	2.85328		125	6.06667	15.6033	6.38	9.35	3.12797	-2.98	12.19	-2.59667	2.20444	4.994
	130	4.45667	1.56333	8.22	4.74667	1.92708	0.726667	-3.42333	3.05333	0.118889	1.89419		130	0.0293333	0.0316667	0.0286667	0.0298889	0.000909484	0.05	0.0383333	0.0546667	0.0476667	0.00485722	7.37667	9.00667	12.6233	9.66889	1.55035	-4.70667	3.42333	-4.46333	-1.91556	2.67037		130	6.37667	14.7567	6.07667	9.07	2.84465	-1.8	13.0833	-2.07	3.07111	5.00672
	135	5.82667	2.34	9.02333	5.73	1.92992	-0.856667	-4.84	3.06	-0.878889	2.28056		135	0.0313333	0.034	0.031	0.0321111	0.000949334	0.0543333	0.0423333	0.0583333	0.0516667	0.0048074	9.1	10.1267	10.9167	10.0478	0.525908	-5.69333	2.05	-4.78667	-2.81	2.44405		135	5.72333	13.9433	6.97667	8.88111	2.55684	-2.58333	10.2367	-3.19667	1.48556	4.37914
	140	5.85	1.12	7.2	4.72333	1.84333	1.39	-3.29667	4.01333	0.702222	2.13805		140	0.0336667	0.0363333	0.033	0.0343333	0.00101835	0.0576667	0.0456667	0.0616667	0.055	0.0048074	6.41667	7.95667	11.1567	8.51	1.39601	-5.40333	2.00333	-3.72	-2.37333	2.24164		140	5.78667	11.95	5.71	7.81556	2.06734	-1.77667	10.8767	-1.09	2.67	4.10812
	145	6.49	3.09333	8.35	5.97778	1.53893	0.01	-3.12	2.82	-0.0966667	1.71556		145	0.0356667	0.0386667	0.0356667	0.0366667	0.001	0.0616667	0.049	0.065	0.0585556	0.00487371	5.94	9.15333	12.04	9.04444	1.76176	-5.47667	2.13333	-4.23667	-2.52667	2.35734		145	6.59	11.71	5.45	7.91667	1.92501	-2.39	9.28333	-1.56333	1.77667	3.76091
	150	5.04	2.10667	7.73333	4.96	1.62477	1.10667	-1.39333	4.01667	1.24333	1.56323		150	0.0383333	0.0406667	0.0383333	0.0391111	0.000777778	0.0653333	0.0526667	0.0693333	0.0624444	0.0050234	5.93	7.81	8.93	7.55667	0.87524	-3.96667	2.47333	-3.17667	-1.55667	2.02786		150	5.95	11.83	3.53	7.10333	2.46442	-0.743333	10.1367	-0.433333	2.98667	3.57612
	155	6.55667	2.41667	8.25667	5.74333	1.73422	1.51	-2.33333	3.41667	0.864444	1.69097		155	0.0396667	0.0423333	0.0393333	0.0404444	0.000949334	0.0683333	0.0553333	0.072	0.0652222	0.00505647	5.87333	7.40333	9.11667	7.46444	0.936768	-4.10667	2.30333	-3.27	-1.69111	2.01177		155	5.07	11.5367	5.38667	7.33111	2.10476	-0.37	10.1033	-0.566667	3.05556	3.52435
	160	6.10667	2.72667	7.28	5.37111	1.36492	1.49667	-2.01333	3.14667	0.876667	1.52148		160	0.043	0.0456667	0.043	0.0438889	0.000888889	0.0733333	0.0606667	0.0773333	0.0704444	0.0050234	5.60667	8.37333	8.63	7.53667	0.96784	-4.18667	1.06	-3.54667	-2.22444	1.65258		160	6.66333	12.3033	4.33	7.76556	2.36676	-0.273333	8.63333	0.606667	2.98889	2.83363
	165	5.88333	3.22667	5.72	4.94333	0.859627	2.13667	-0.42	3.84333	1.85333	1.23885		165	0.0456667	0.0483333	0.046	0.0466667	0.00083887	0.078	0.0646667	0.0823333	0.075	0.00531594	6.46667	7.48667	9.15	7.70111	0.781997	-3.36667	1.66333	-2.63667	-1.44667	1.56921		165	6.51667	10.3333	3.73667	6.86222	1.91212	0.516667	8.67333	0.963333	3.38444	2.64759
	170	6.09	3.41667	7.14	5.54889	1.10836	0.953333	-2.22333	2.87	0.533333	1.48524		170	0.048	0.0503333	0.0483333	0.0488889	0.000728604	0.0816667	0.0683333	0.086	0.0786667	0.00531594	6.48	6.96	9.28333	7.57444	0.865607	-4.49	0.686667	-4.17	-2.65778	1.67477		170	6.48333	11.79	4.64333	7.63889	2.14244	-0.983333	7.07667	-0.25	1.94778	2.57317
	175	6.48667	2.52	5.81333	4.94	1.22551	2.14	-0.803333	3.81	1.71556	1.34856		175	0.0516667	0.0543333	0.0516667	0.0525556	0.000888889	0.0883333	0.0743333	0.0926667	0.0851111	0.00553217	5.97	7.05667	8.71667	7.24778	0.798632	-3.54667	0.63	-3.05333	-1.99	1.31772		175	5.83	10.7	4.11	6.88	1.97348	0.433333	7.86333	0.53	2.94222	2.46071
	180	6.13667	2.97667	5.98333	5.03222	1.02873	2.58	-0.256667	3.09667	1.80667	1.04239		180	0.0553333	0.0573333	0.0546667	0.0557778	0.000801234	0.094	0.0793333	0.098	0.0904444	0.00567429	6.19667	6.83	8.51333	7.18	0.691282	-3.12	0.87	-2.55333	-1.60111	1.24634		180	5.55333	9.63	5.2	6.79444	1.42144	0.776667	7.48667	0.653333	2.97222	2.2575
	185	6.15	3.57667	6.44333	5.39	0.910612	2.58667	-0.0366667	3.44333	1.99778	1.04685		185	0.0583333	0.0603333	0.0593333	0.0593333	0.00057735	0.1	0.085	0.104	0.0963333	0.00578312	6.51667	7.50333	7.99667	7.33889	0.435079	-2.74333	1.46	-2.36333	-1.21556	1.34227		185	5.85333	9.43333	5.71667	7.00111	1.21675	1.09667	7.06333	1.06	3.07333	1.99503
	190	6.04667	3.89	6.60333	5.51333	0.827421	2.86	1.01333	4.14333	2.67222	0.908418		190	0.0623333	0.0636667	0.0623333	0.0627778	0.000444444	0.106	0.09	0.109667	0.101889	0.00603795	6.59333	6.86667	8.31	7.25667	0.532545	-2.48667	1.66	-1.55333	-0.793333	1.25591		190	5.92667	9.32667	6.06333	7.10556	1.11126	1.61333	7.81	1.23667	3.55333	2.13111
	195	5.68	3.66333	5.99333	5.11222	0.730069	3.12	0.67	4.12	2.63667	1.02483		195	0.066	0.0673333	0.0663333	0.0665556	0.000400617	0.112667	0.096	0.116667	0.108444	0.00632846	5.93667	6.81333	7.47333	6.74111	0.445065	-2.25667	1.43333	-1.56	-0.794444	1.1319		195	5.66333	8.95667	5.51667	6.71222	1.12302	1.81	7.88667	2.08333	3.92667	1.98157
	200	6.06	4.72667	5.95333	5.58	0.427776	2.82667	0.146667	3.42667	2.13333	1.00832		200	0.07	0.0706667	0.0696667	0.0701111	0.000293972	0.119667	0.102	0.122	0.114556	0.00631381	6.35333	7.24333	7.66	7.08556	0.385363	-2.42667	1.19333	-2.08333	-1.10556	1.15371		200	6.47667	8.70333	5.62333	6.93444	0.918109	1.53333	6.82333	1.30667	3.22111	1.8023
	205	5.78667	3.40667	5.69	4.96111	0.777723	2.86	0.64	4.32333	2.60778	1.07074		205	0.0733333	0.0746667	0.0736667	0.0738889	0.000400617	0.127667	0.108667	0.129667	0.122	0.00669162	5.88	6.8	7.32667	6.66889	0.422731	-2.00667	1.18	-1.38667	-0.737778	0.975449		205	5.24667	8.71333	4.95	6.30333	1.20804	2.14667	7.30667	1.7	3.71778	1.79907
	210	5.36333	3.48667	5.85	4.9	0.720496	3.27333	0.89	4.17667	2.78	0.980319		210	0.0766667	0.0776667	0.0776667	0.0773333	0.000333333	0.135	0.115	0.136333	0.128778	0.00689963	5.92333	6.34667	7.75333	6.67444	0.553114	-2.05667	1.11667	-1.35667	-0.765556	0.962561		210	5.16667	7.34	4.94667	5.81778	0.763756	2.14667	7.00333	1.54667	3.56556	1.72759
	215	4.9	3.57	5.40667	4.62556	0.54767	3.08	0.856667	4.54333	2.82667	1.07176		215	0.081	0.0813333	0.0816667	0.0813333	0.00019245	0.143333	0.121	0.143	0.135778	0.00738952	5.84	6.90333	6.98667	6.57667	0.369118	-2.09333	0.996667	-1.36667	-0.821111	0.932782		215	5.6	7.5	4.59	5.89667	0.85304	2.38	7.28	1.57333	3.74444	1.78305
	220	4.88667	3.38	5.91333	4.72667	0.735673	3.22333	1.21667	4.65333	3.03111	0.996725		220	0.0853333	0.0856667	0.0856667	0.0855556	0.000111111	0.152	0.127333	0.150333	0.143222	0.007959	5.26667	6.60667	7.07333	6.31556	0.54147	-1.86333	1.51333	-1.21667	-0.522222	1.03476		220	5.23333	7.87667	4.03667	5.71556	1.13443	2.29333	7.34	1.88	3.83778	1.75517
	225	4.74	4	5.88	4.87333	0.546789	3.26333	1.21	4.48333	2.98556	0.955083		225	0.0903333	0.0893333	0.0903333	0.09	0.000333333	0.160667	0.134333	0.157	0.150667	0.00823498	5.36333	6.79333	7.07	6.40889	0.528843	-1.95333	1.54	-1.08333	-0.498889	1.04992		225	6.47333	7.80667	4.89667	6.39222	0.841023	2.39	7.35667	1.69	3.81222	1.78371
	230	5.12	3.37333	5.83	4.77444	0.729922	3.20667	1.08	4.52	2.93556	1.00225		230	0.0956667	0.0933333	0.0943333	0.0944444	0.000675863	0.171	0.141	0.164667	0.158889	0.00912939	5.51333	6.78667	7.12333	6.47444	0.490285	-1.9	1.42	-0.766667	-0.415556	0.974348		230	5.57667	7.64	3.90333	5.70667	1.08064	2.79333	7.55333	1.79	4.04556	1.77764
	235	4.49	3.28333	5.24667	4.34	0.571706	2.95333	1.47333	4.40333	2.94333	0.845833		235	0.100333	0.097	0.099	0.0987778	0.000968644	0.181667	0.147	0.172333	0.167	0.0103566	5.4	6.80667	6.86	6.35556	0.478026	-1.86667	2.03333	-0.466667	-0.1	1.14066		235	5.94667	7.31333	4.18667	5.81556	0.904968	2.77	7.84667	1.84	4.15222	1.86663
	240	4.62667	3.89	5.70333	4.74	0.526522	2.59333	0.863333	4.34333	2.6	1.00459		240	0.106	0.101	0.103333	0.103444	0.00144444	0.193	0.154667	0.180667	0.176111	0.0112979	5.56667	7.14333	7.34333	6.68444	0.561863	-2.28667	1.71667	-0.566667	-0.378889	1.15947		240	5.69333	7.5	4.64	5.94444	0.835103	2.88	7.32333	1.91333	4.03889	1.66576
	245	5.12333	3.48	5.70667	4.77	0.666619	2.83333	1.05667	4.79333	2.89444	1.07912		245	0.112	0.105333	0.106667	0.108	0.0020367	0.204333	0.161333	0.187667	0.184444	0.0125171	5.76333	7.15333	7.49333	6.80333	0.529182	-1.69333	2.17667	-0.146667	0.112222	1.12465		245	6.02667	7.92	4.59	6.17889	0.964297	3.29667	7.71667	2.09	4.36778	1.71029
	250	5.4	3.81333	6.00667	5.07333	0.653889	2.22333	0.9	4.51667	2.54667	1.05648		250	0.118	0.108667	0.111667	0.112778	0.00275098	0.218333	0.167667	0.196333	0.194111	0.0146684	5.81667	7.17667	7.42	6.80444	0.498859	-2.31667	1.95	-0.546667	-0.304444	1.23762		250	5.97667	7.73333	4.46	6.05667	0.945776	2.81333	7.27	1.55333	3.87889	1.73413
	255	4.99667	3.41333	5.64333	4.68444	0.662404	2.10333	0.923333	4.72	2.58222	1.12185		255	0.123667	0.111667	0.116333	0.117222	0.0034925	0.232	0.175333	0.206667	0.204667	0.0163888	5.51	7.67667	7.91333	7.03333	0.764725	-2.18333	2.47667	-0.363333	-0.0233333	1.35593		255	5.94333	7.52333	4.34667	5.93778	0.917029	3.05667	7.46	1.87	4.12889	1.70042
	260	5.25	4.21667	6.46667	5.31111	0.650237	1.60667	0.246667	4.37667	2.07667	1.21517		260	0.129667	0.115333	0.120667	0.121889	0.00418256	0.244667	0.183333	0.216333	0.214778	0.0177225	6.17667	8.49333	8.50333	7.72444	0.773894	-2.76333	2.4	-0.676667	-0.346667	1.49963		260	6.68	8.12	4.64333	6.48111	1.00854	2.71333	7.23333	1.36333	3.77	1.77498
	265	5.60333	4.22333	6.49	5.43889	0.659476	1.56667	0.0766667	4.20667	1.95	1.20754		265	0.135667	0.118333	0.125	0.126333	0.00504792	0.257333	0.192333	0.226333	0.225333	0.0187705	6.73	8.29333	8.64333	7.88889	0.588187	-2.95	1.96333	-0.513333	-0.5	1.41837		265	7.33667	8.22333	4.71667	6.75889	1.0527	2.46	6.71	1.06	3.41	1.69877
	270	5.08	3.9	6.33667	5.10556	0.703521	1.26667	-0.3	4.06	1.67556	1.27512		270	0.141667	0.122333	0.129333	0.131111	0.0056514	0.271	0.202	0.237667	0.236889	0.0199224	6.22333	8.08	8.61	7.63778	0.723582	-3.04333	1.63333	-0.843333	-0.751111	1.35082		270	6.88	8.28667	4.48667	6.55111	1.10922	2.82333	6.83333	0.99	3.54889	1.72539
	275	5.37	4.4	6.75333	5.50778	0.682833	1.1	-0.296667	4.00333	1.60222	1.26645		275	0.147	0.126333	0.133	0.135444	0.00608986	0.283333	0.213333	0.25	0.248889	0.0202149	6.93	8.46	9.31333	8.23444	0.697191	-2.99667	1.79	-0.55	-0.585556	1.38191		275	7.49667	8.62667	4.86	6.99444	1.11596	2.48333	7.30667	0.783333	3.52444	1.95375
	280	5.36667	4.28333	7.19	5.61333	0.848098	1.30333	-0.02	3.72	1.66778	1.09491		280	0.153333	0.131	0.137667	0.140667	0.00661928	0.296333	0.225667	0.264	0.262	0.0204242	7.30333	8.67	9.44667	8.47333	0.626492	-2.74667	1.74667	-0.596667	-0.532222	1.29751		280	7.10333	8.57667	4.14	6.60667	1.30461	2.82	7.08	0.933333	3.61111	1.81794
	285	6.06	4.8	7.26333	6.04111	0.711166	1.27333	0.0433333	3.80333	1.70667	1.10683		285	0.157333	0.134333	0.140667	0.144111	0.00685926	0.307667	0.236333	0.276	0.273333	0.0206353	7.65333	9.27667	9.73333	8.88778	0.631143	-2.94667	1.79	-0.66	-0.605556	1.36763		285	7.97333	8.98667	4.54333	7.16778	1.34443	2.86333	7.32667	0.903333	3.69778	1.90062
	290	6.28	4.94333	7.34	6.18778	0.693393	1.27667	-0.146667	3.72667	1.61889	1.13115		290	0.161	0.137667	0.144667	0.147778	0.00691304	0.319	0.248	0.289	0.285333	0.0205778	7.98333	9.68667	10.23	9.3	0.67676	-2.90667	1.80667	-0.573333	-0.557778	1.36064		290	8.44333	9.63667	5.05	7.71	1.37389	2.78667	7.35667	0.433333	3.52556	2.03245
	295	6.74667	5.04667	7.57333	6.45556	0.743768	1.23667	0.233333	3.81	1.76	1.06514		295	0.166	0.143	0.151	0.153333	0.00674125	0.33	0.261333	0.304333	0.298556	0.0200318	8.49	9.86333	10.7067	9.68667	0.645965	-2.59	1.55667	-0.63	-0.554444	1.19764		295	8.47	9.33	4.84	7.54667	1.37592	2.96333	7.36333	0.58	3.63556	1.98682
	300	6.92	5.57667	8.44	6.97889	0.827097	1.48333	0.36	3.83	1.89111	1.02224		300	0.169	0.146667	0.155333	0.157	0.00650071	0.339667	0.272333	0.315667	0.309222	0.0197027	9.16	10.25	10.7467	10.0522	0.468585	-2.35667	1.61333	-0.526667	-0.423333	1.1472		300	9.08333	10.1533	5.24333	8.16	1.49069	3.07	7.57333	0.436667	3.69333	2.08362
	305	7.19667	5.61	8.44667	7.08444	0.820795	1.99333	0.833333	3.80667	2.21111	0.865207		305	0.175	0.152333	0.161	0.162778	0.0066034	0.35	0.285	0.329	0.321333	0.0191514	9.19333	10.0367	11.32	10.1833	0.61828	-1.94333	1.85667	-0.52	-0.202222	1.10841		305	8.59667	10.1033	5.33333	8.01111	1.40776	3.38333	7.98	0.66	4.00778	2.13604
	310	7.53333	5.97	8.84667	7.45	0.831467	2.13667	0.89	3.75333	2.26	0.82887		310	0.179	0.156333	0.165667	0.167	0.00657718	0.359667	0.296333	0.341333	0.332444	0.0188152	9.54333	10.0033	10.9267	10.1578	0.406732	-1.98667	1.68667	-0.34	-0.213333	1.06229		310	9.21667	10.03	5.76	8.33556	1.30901	3.33667	8.15	0.756667	4.08111	2.16649
	315	7.99333	6.33667	9.25333	7.86111	0.844561	2.45667	1.26	4.24	2.65222	0.865791		315	0.182667	0.161333	0.171333	0.171778	0.00616241	0.369	0.307667	0.352	0.342889	0.0182821	9.72	10.8167	11.2433	10.5933	0.453705	-1.53333	2.12	-0.113333	0.157778	1.0633		315	9.37667	10.6333	5.83667	8.61556	1.43602	3.83333	8.6	0.973333	4.46889	2.22444
	320	8.13667	6.65667	9.53667	8.11	0.831491	2.48	1.31	3.91667	2.56889	0.753791		320	0.187333	0.166333	0.175667	0.176444	0.00607464	0.377333	0.318	0.362667	0.352667	0.0178429	9.71	10.59	11.5933	10.6311	0.54406	-1.58333	1.92667	-0.34	0.00111111	1.0275		320	9.49333	11.0067	6.25667	8.91889	1.40097	3.98333	8.51	0.753333	4.41556	2.24956
	325	8.37	6.57333	9.52667	8.15667	0.859201	2.78333	1.46667	4.19333	2.81444	0.787275		325	0.190667	0.17	0.179667	0.180111	0.00597009	0.386	0.328	0.372667	0.362222	0.0175387	10.45	11.2833	11.53	11.0878	0.326742	-1.39667	1.92333	-0.203333	0.107778	0.970943		325	9.95333	11.5233	6.71667	9.39778	1.4151	4.05333	8.64333	0.69	4.46222	2.30501
	330	9.34667	7.32333	10.4733	9.04778	0.921525	3.40667	1.92	4.45333	3.26	0.734978		330	0.194667	0.174333	0.184333	0.184444	0.00586999	0.394667	0.338	0.381667	0.371444	0.0171381	10.3667	11.2767	11.9867	11.21	0.46884	-1.05	2.38	0.186667	0.505556	1.00291		330	10.4467	12.0767	6.85333	9.79222	1.54294	4.96667	9.19	0.943333	5.03333	2.38084
	335	9.00333	7.19	10.4467	8.88	0.942139	3.47333	2.12	4.61	3.40111	0.719708		335	0.197667	0.178	0.188333	0.188	0.00567972	0.402	0.348	0.391	0.380333	0.0164756	10.7933	11.74	11.84	11.4578	0.333474	-0.946667	2.21333	-0.0233333	0.414444	0.938107		335	10.3133	11.6867	7.06667	9.68889	1.36974	4.58333	9.18333	0.94	4.90222	2.38498
	340	9.14333	7.56333	10.5233	9.07667	0.855128	4.02	2.43	5.06	3.83667	0.764729		340	0.202	0.181667	0.192	0.191889	0.00586999	0.409	0.356667	0.399	0.388222	0.0160397	10.95	11.9567	12.29	11.7322	0.402774	-0.723333	2.52333	0.37	0.723333	0.953737		340	10.8767	11.8633	7.36	10.0333	1.36668	5.22333	9.97	1.24333	5.47889	2.52241
	345	9.51333	7.67667	10.6133	9.26778	0.856587	4.05333	2.40667	4.86667	3.77556	0.723595		345	0.206333	0.186333	0.195667	0.196111	0.00577778	0.416333	0.365333	0.406667	0.396111	0.0156399	11.1267	11.73	12.6467	11.8344	0.441883	-0.693333	2.26	0.106667	0.557778	0.881886		345	10.6033	12.2933	7.34333	10.08	1.4527	5.23	9.76	1.31	5.43333	2.44142
	350	10.06	7.67333	10.93	9.55444	0.973509	4.24	2.65667	5.3	4.06556	0.768033		350	0.209667	0.189	0.199333	0.199333	0.00596595	0.422	0.373	0.415333	0.403444	0.0153434	11.48	12.07	12.6167	12.0556	0.328207	-0.716667	2.33333	0.01	0.542222	0.919795		350	10.7167	12.0967	7.79667	10.2033	1.26756	5.33333	10.1667	1.09333	5.53111	2.62111
	355	10.3933	8.17	11.24	9.93444	0.915452	4.35333	2.71	5.31667	4.12667	0.760967		355	0.214333	0.192333	0.202333	0.203	0.00635959	0.427667	0.379667	0.422667	0.41	0.0152352	11.66	12.07	12.6833	12.1378	0.297348	-0.536667	2.29333	0.0233333	0.593333	0.865236		355	11.09	12.77	7.95333	10.6044	1.41149	5.72	10.28	1.16667	5.72222	2.63079
	360	10.7767	8.66	11.28	10.2389	0.802705	4.33333	2.62	5.41	4.12111	0.812364		360	0.217333	0.196667	0.206	0.206667	0.00597526	0.433667	0.385667	0.428	0.415778	0.0151442	12	12.3767	12.9167	12.4311	0.266015	-0.84	2.31667	-0.193333	0.427778	0.962717		360	10.9733	12.6167	8.05333	10.5478	1.33439	5.73333	10.2933	1.19333	5.74	2.62695
	365	10.4367	8.32333	11.37	10.0433	0.901217	4.58667	3.07333	5.48	4.38	0.702387		365	0.22	0.198667	0.209	0.209222	0.00615941	0.44	0.392	0.433333	0.421778	0.0150128	11.9567	12.2033	12.62	12.26	0.193573	-0.743333	2.40667	0.123333	0.595556	0.93948		365	11.12	12.4267	8.14667	10.5644	1.26637	5.94667	10.62	1.28667	5.95111	2.6943
	370	10.9267	8.98333	12.47	10.7933	1.00872	4.78667	3.47	5.93	4.72889	0.710728		370	0.222333	0.201667	0.212333	0.212111	0.00596699	0.444333	0.397667	0.438667	0.426889	0.0147024	12.8033	12.8233	13.2933	12.9733	0.160104	-0.74	2.56333	0.02	0.614444	0.998837		370	11.7233	13.2733	8.67333	11.2233	1.35123	6.29333	10.93	1.59333	6.27222	2.69528
	375	11.2533	8.95667	12.2967	10.8356	0.986543	4.77667	3.20333	5.94333	4.64111	0.793868		375	0.224667	0.204333	0.214333	0.214444	0.00586999	0.45	0.402667	0.442667	0.431778	0.0147087	12.4967	13.0033	13.5367	13.0122	0.300255	-0.973333	2.34	0.04	0.468889	0.980222		375	11.53	13.2433	8.83667	11.2033	1.28254	6.69	10.82	1.43333	6.31444	2.7162
	380	11.43	9.16	13.0233	11.2044	1.12094	5.35	3.12	6.54	5.00333	1.00237		380	0.227333	0.207667	0.216667	0.217222	0.00568407	0.454333	0.407	0.445333	0.435556	0.0145122	12.7433	12.9467	13.6333	13.1078	0.269254	-1.05	2.57667	-0.0133333	0.504444	1.07846		380	12.3933	13.5967	8.87	11.62	1.4182	6.88667	11.48	1.84667	6.73778	2.7819
	385	11.4433	9.14333	12.7767	11.1211	1.06115	5.43667	3.22667	6.45667	5.04	0.953281		385	0.229333	0.210667	0.219	0.219667	0.0053989	0.458	0.411	0.449	0.439333	0.0144029	12.83	12.83	13.6933	13.1178	0.287778	-0.893333	2.57667	0.0333333	0.572222	1.03731		385	12.3933	13.9033	8.99667	11.7644	1.45092	7.15333	11.8	2.01333	6.98889	2.82636
	390	11.6467	9.38333	12.79	11.2733	1.00098	5.56667	3.39667	6.9	5.28778	1.02089		390	0.231333	0.212667	0.220333	0.221444	0.00541717	0.462667	0.414333	0.452333	0.443111	0.0146948	12.8	13.1133	13.8333	13.2489	0.305901	-1.32	2.48	-0.233333	0.308889	1.12997		390	12.4	13.85	8.89667	11.7156	1.47029	7.16333	11.7167	1.97667	6.95222	2.81368
	395	11.9	9.20333	13.0933	11.3989	1.15056	6.09667	3.39333	7.33333	5.60778	1.16335		395	0.232333	0.215667	0.221667	0.223222	0.00487371	0.466667	0.418	0.455	0.446556	0.0146696	13.3267	13.5567	14.09	13.6578	0.22608	-1.21	2.91667	0.21	0.638889	1.21041		395	12.7333	14.4767	9.35667	12.1889	1.50288	7.53667	12.5933	2.26	7.46333	2.9832
	400	12.3333	9.57667	13.2367	11.7156	1.10078	6.10667	3.19333	7.37667	5.55889	1.23829		400	0.235	0.217333	0.223667	0.225333	0.00516756	0.470333	0.422	0.456667	0.449667	0.0143849	13.6	13.6733	14.1467	13.8067	0.171313	-1.49667	2.60333	-0.216667	0.296667	1.21108		400	12.79	14.52	9.81667	12.3756	1.37346	7.54667	12.45	2.21667	7.40444	2.95496
	405	12.2133	9.25	13.0333	11.4989	1.14909	6.35333	3.03	7.53	5.63778	1.34741		405	0.236	0.219	0.226	0.227	0.00493288	0.473333	0.425	0.458	0.452111	0.0142599	13.3367	14.1733	14.1667	13.8922	0.277784	-1.56	2.81	-0.0166667	0.411111	1.27951		405	12.8533	14.5033	9.73333	12.3633	1.39861	7.51667	12.4867	2.25333	7.41889	2.95451
	410	12.1567	8.98667	13.1733	11.4389	1.26075	6.09667	3.33667	7.60667	5.68	1.25012		410	0.237667	0.220667	0.227667	0.228667	0.00493288	0.475333	0.427	0.459	0.453778	0.0141949	12.8133	13.9633	13.9933	13.59	0.38843	-1.87333	2.42667	-0.636667	-0.0277778	1.27809		410	12.7167	14.8633	9.68667	12.4222	1.50161	7.64	12.8533	2.30333	7.59889	3.04559
	415	12.3267	9.27	13.5467	11.7144	1.27195	6.64	3.62333	8.01	6.09111	1.29572		415	0.238333	0.222333	0.229	0.229889	0.00464014	0.477333	0.430333	0.459333	0.455667	0.013691	13.3467	14.1267	14.3167	13.93	0.296779	-1.64333	3.02333	0.12	0.5	1.36048		415	12.8133	14.8767	9.80667	12.4989	1.472	8.06667	13.06	2.73	7.95222	2.98256
	420	12.2467	9.25333	13.2233	11.5744	1.19431	6.49333	3.43333	7.78333	5.90333	1.28992		420	0.239667	0.223667	0.231333	0.231556	0.00462014	0.479667	0.433	0.459	0.457222	0.0135008	13.2367	14.0767	14.3767	13.8967	0.341174	-1.87333	2.85667	-0.07	0.304444	1.37821		420	12.73	15.1333	9.97	12.6111	1.49171	7.81667	13.3633	2.47667	7.88556	3.1429
	425	12.2333	9.48333	13.3433	11.6867	1.14732	6.72333	3.33333	8.01667	6.02444	1.39639		425	0.240667	0.224333	0.231667	0.232222	0.0047232	0.481	0.434667	0.459	0.458222	0.0133809	13.2067	14.3167	14.54	14.0211	0.412294	-2.18667	2.63333	-0.26	0.0622222	1.40071		425	12.9167	15.1367	9.6	12.5511	1.60872	7.92333	13.54	2.53	7.99778	3.17853
	430	12.24	9.28333	13.26	11.5944	1.19248	7.03	3.18667	7.82	6.01222	1.43107		430	0.241667	0.225667	0.233333	0.233556	0.00462014	0.482	0.437333	0.459667	0.459667	0.0128942	13.3167	14.2533	14.47	14.0133	0.353904	-2.2	2.70667	-0.283333	0.0744444	1.42768		430	12.6467	15.2	9.81667	12.5544	1.55472	7.94667	13.4533	2.74	8.04667	3.09308
	435	12.4067	9.02667	13.4067	11.6133	1.32516	7.23667	3.25	8.03667	6.17444	1.48035		435	0.242333	0.226667	0.233667	0.234222	0.0045311	0.483667	0.439333	0.459333	0.460778	0.0128183	13.1	14.2267	14.78	14.0356	0.494298	-2.33333	2.92333	-0.193333	0.132222	1.52617		435	12.7833	15.2767	9.60333	12.5544	1.64174	7.77333	13.5133	2.71	7.99889	3.12069
	440	12.5867	9.04	13.3433	11.6567	1.32644	7.64333	3.51	8.30667	6.48667	1.5006		440	0.242333	0.227333	0.234333	0.234667	0.00433333	0.483667	0.440333	0.459333	0.461111	0.0125408	12.8933	14.2033	14.92	14.0056	0.593347	-2.22333	3.22	-0.11	0.295556	1.58438		440	12.4433	15.48	9.87667	12.6	1.61944	8.20667	14.25	3.05333	8.50333	3.2356
	445	12.4	8.94667	13.1267	11.4911	1.2894	7.53333	3.13667	7.78667	6.15222	1.50955		445	0.243667	0.228667	0.234667	0.235667	0.0043589	0.484667	0.441667	0.460667	0.462333	0.012441	13.3067	14.3067	14.62	14.0778	0.396023	-2.64	2.43	-0.486667	-0.232222	1.4691		445	12.63	15.3867	9.60667	12.5411	1.66913	7.94667	13.8567	2.71667	8.17333	3.21784
	450	12.5767	8.81	13.32	11.5689	1.39603	7.82	2.97	7.88667	6.22556	1.62789		450	0.244667	0.229333	0.235333	0.236444	0.00446108	0.484333	0.441667	0.461667	0.462556	0.0123248	13.3433	14.3567	14.8233	14.1744	0.436846	-2.93667	2.7	-0.386667	-0.207778	1.62962		450	12.8567	15.7933	9.87667	12.8422	1.70801	7.84333	14.0367	3.05	8.31	3.18015
	455	12.5433	9.04667	13.4	11.6633	1.3315	8.03	2.93667	7.95	6.30556	1.6846		455	0.245667	0.23	0.236	0.237222	0.00456368	0.484667	0.443	0.462	0.463222	0.0120436	13.28	14.41	14.7367	14.1422	0.441304	-3.38667	2.64	-0.72	-0.488889	1.74358		455	12.91	15.6067	9.95333	12.8233	1.63255	7.86333	14.2333	3.10667	8.40111	3.22323
	460	12.6	9.16	13.6233	11.7944	1.34994	8.01333	2.66	7.92667	6.2	1.77018		460	0.246333	0.230667	0.236	0.237667	0.00459871	0.485333	0.443333	0.462667	0.463778	0.0121371	13.6433	14.77	15.21	14.5411	0.466513	-3.71667	2.5	-1.03667	-0.751111	1.80027		460	13.3133	16.3	10.3033	13.3056	1.73109	7.52333	13.9933	3.13	8.21556	3.15502
	465	12.2633	8.78	13.34	11.4611	1.37611	7.96333	2.52	7.53667	6.00667	1.74768		465	0.247667	0.232333	0.237667	0.239222	0.00449417	0.486	0.445	0.464667	0.465222	0.0118389	13.1633	14.5333	14.8233	14.1733	0.511892	-4.41333	2.12667	-1.53667	-1.27444	1.89248		465	12.8867	15.7733	10.1133	12.9244	1.63401	7.22333	13.61	3.13	7.98778	3.04937
	470	12.33	8.93	13.37	11.5433	1.34071	7.92333	2.16	7.58333	5.88889	1.86703		470	0.248333	0.232667	0.238	0.239667	0.00459871	0.485	0.445667	0.466	0.465556	0.0113567	13.2233	14.65	15.1067	14.3267	0.567199	-4.55	1.87	-1.83667	-1.50556	1.86067		470	13.15	15.6833	10.02	12.9511	1.63789	6.77667	13.5867	3.30333	7.88889	3.02018
	475	12.4367	8.85	13.1733	11.4867	1.33537	8.07667	1.75333	7.05	5.62667	1.95921		475	0.247333	0.232	0.238	0.239111	0.00446108	0.484	0.445	0.465	0.464667	0.0112596	13.1367	14.5633	14.9367	14.2122	0.54847	-4.81333	1.63667	-2.32333	-1.83333	1.878		475	13.1933	15.95	10.2033	13.1156	1.65938	6.37	13.1233	3.38	7.62444	2.88174
	480	12.72	9.1	13.4167	11.7456	1.33798	7.65667	1.35333	6.60667	5.20556	1.94982		480	0.249	0.233333	0.239667	0.240667	0.00455013	0.484333	0.445333	0.466	0.465222	0.011265	13.2467	14.6033	15.3667	14.4056	0.619929	-5.33333	1.13667	-2.83333	-2.34333	1.88373		480	13.48	16.0667	10.19	13.2456	1.70049	5.88333	12.7367	2.86667	7.16222	2.9201
	485	12.57	8.37333	13.4233	11.4556	1.56067	7.91667	1.04	6.28333	5.08	2.0743		485	0.249667	0.233333	0.239333	0.240778	0.00477002	0.483333	0.444333	0.465667	0.464444	0.0112749	12.86	14.67	14.7933	14.1078	0.624904	-5.95333	0.576667	-3.37333	-2.91667	1.89883		485	13.0233	15.57	9.90667	12.8333	1.63762	5.55667	12.4733	2.98333	7.00444	2.83355
	490	12.7033	8.93333	13.35	11.6622	1.37716	7.98	0.7	6.14	4.94	2.18553		490	0.248333	0.233	0.239	0.240111	0.00446108	0.481333	0.442	0.465333	0.462889	0.0114201	12.98	14.4467	15.0267	14.1511	0.609023	-5.89	0.533333	-3.55	-2.96889	1.87688		490	13.3467	16.0633	10.3667	13.2589	1.64507	5.37333	12.36	2.80333	6.84556	2.85529
	495	12.8067	8.42667	13.3767	11.5367	1.56368	8.19333	1.07667	6.88667	5.38556	2.18722		495	0.249	0.234	0.240667	0.241222	0.00433903	0.481	0.444333	0.466667	0.464	0.0106684	13.6633	14.35	15.0533	14.3556	0.401268	-5.56667	0.85	-3.20333	-2.64	1.87362		495	13.2667	16.2167	10.3067	13.2633	1.70607	5.61333	12.6533	3	7.08889	2.88269
	500	12.44	8.39667	13.5	11.4456	1.55485	8.09	1.25667	6.81	5.38556	2.09725		500	0.249667	0.234333	0.24	0.241333	0.00447627	0.480333	0.442	0.466	0.462778	0.0111825	13.4067	14.58	15.4133	14.4667	0.58204	-5.67	1.09	-3.23667	-2.60556	1.97679		500	13.4267	16.32	10.2467	13.3311	1.75387	5.77333	12.9667	3.03	7.25667	2.9628
	505	12.6633	8.31333	13.28	11.4189	1.56295	8.25667	1.23	6.78	5.42222	2.13902		505	0.250333	0.234333	0.240333	0.241667	0.00466667	0.479667	0.442667	0.466333	0.462889	0.0108189	13.0033	14.2333	14.99	14.0756	0.578902	-5.70667	0.883333	-3.32333	-2.71556	1.92649		505	12.8733	16.19	10.3567	13.14	1.68921	5.75667	12.98	2.76333	7.16667	3.03239
	510	12.8467	8.40667	13.5233	11.5922	1.60471	7.76667	0.903333	7.09	5.25333	2.18375		510	0.250667	0.233333	0.240333	0.241444	0.00503445	0.479	0.442	0.465	0.462	0.0107858	13.3433	14.81	15.0967	14.4167	0.543009	-5.69333	1.05333	-3.44667	-2.69556	1.98347		510	13.4567	16.57	10.4833	13.5033	1.75722	5.66	12.7367	3.11667	7.17111	2.878
	515	12.6533	8.24	13.15	11.3478	1.56049	7.76333	1.15333	6.89	5.26889	2.07316		515	0.250667	0.233667	0.24	0.241444	0.00496034	0.478333	0.441	0.464667	0.461333	0.0109053	13.4133	14.6967	15.2133	14.4411	0.535095	-5.63	1.04333	-3.12333	-2.57	1.94619		515	13.4133	16.2333	10.5167	13.3878	1.65031	5.92333	12.8567	2.87333	7.21778	2.95372
	520	12.3767	8.07667	13.06	11.1711	1.55975	7.69	0.413333	6.84333	4.98222	2.29748		520	0.252333	0.233667	0.240667	0.242222	0.00544444	0.477667	0.439333	0.463667	0.460222	0.0111991	12.8733	14.4767	14.8133	14.0544	0.598499	-6.10333	0.82	-3.49	-2.92444	2.0185		520	13.1567	16.1567	9.96333	13.0922	1.78815	5.50333	12.5767	2.5	6.86	2.98693
	525	12.4067	8.21	13.0567	11.2244	1.51886	7.80333	0.583333	6.85	5.07889	2.26456		525	0.252	0.234	0.240667	0.242222	0.00525404	0.477	0.438333	0.463667	0.459667	0.0113399	13.0867	14.3667	14.68	14.0444	0.487356	-5.91333	0.846667	-3.36667	-2.81111	1.97111		525	13.14	16.3233	10.68	13.3811	1.63354	5.81667	13.0833	2.69667	7.19889	3.07699
	530	13.33	8.55333	13.4467	11.7767	1.61202	8.06667	0.543333	7.1	5.23667	2.3632		530	0.252	0.233333	0.240333	0.241889	0.00544444	0.475333	0.436667	0.462667	0.458222	0.0113812	13.53	14.7233	15.4	14.5511	0.546647	-5.99333	0.88	-3.56667	-2.89333	2.01252		530	13.5067	16.7333	10.8667	13.7022	1.69638	5.74667	13.26	2.58667	7.19778	3.1654
	535	12.4767	8.24333	13.11	11.2767	1.52765	7.79333	0.4	7.11	5.10111	2.35882		535	0.253667	0.234333	0.240333	0.242778	0.00571332	0.475667	0.436667	0.462667	0.458333	0.0114649	13.07	14.2933	14.89	14.0844	0.53567	-6.07	0.466667	-3.59667	-3.06667	1.90549		535	13.3267	16.3067	10.5133	13.3822	1.67262	5.85	13.0767	2.74667	7.22444	3.06018
	540	12.92	8.14	13.2067	11.4222	1.6432	8.08667	0.55	7.35667	5.33111	2.39983		540	0.253667	0.234	0.240667	0.242778	0.00577457	0.475	0.435333	0.462333	0.457556	0.0116973	13.0267	14.1367	14.74	13.9678	0.501754	-6.04333	0.756667	-3.63333	-2.97333	1.99054		540	13.28	15.8933	10.31	13.1611	1.61287	5.69667	13.2967	2.72333	7.23889	3.14816
	545	12.6767	8.05333	13.1133	11.2811	1.6188	7.97667	0.42	7.47667	5.29111	2.43983		545	0.253667	0.233667	0.240667	0.242667	0.00585947	0.474667	0.434	0.462667	0.457111	0.0120636	12.95	14.22	14.72	13.9633	0.526825	-5.94667	1.03667	-3.61667	-2.84222	2.05277		545	13.1233	16.3033	10.6767	13.3678	1.62887	6.01667	13.3467	2.84	7.40111	3.111
	550	12.7067	7.90333	13.3133	11.3078	1.71121	7.76	0.386667	7.27333	5.14	2.38082		550	0.254	0.234	0.240667	0.242889	0.00587945	0.474667	0.433667	0.463	0.457111	0.0121964	13.2733	14.66	14.9367	14.29	0.514569	-6.3	0.803333	-3.66333	-3.05333	2.07311		550	13.28	16.67	10.5967	13.5156	1.75717	5.68	13.1233	2.70667	7.17	3.09795
	555	12.8733	7.86	13.2	11.3111	1.72813	8.04333	0.28	7.28667	5.20333	2.47134		555	0.254333	0.234	0.240667	0.243	0.00598455	0.474333	0.432667	0.463	0.456667	0.012438	13.1367	14.3033	14.6033	14.0144	0.447352	-6.45667	0.76	-3.97333	-3.22333	2.11675		555	13.1333	16.7233	10.53	13.4622	1.79541	5.82333	13.24	2.45667	7.17333	3.18522
	560	12.3867	7.77	12.5567	10.9044	1.56799	7.73333	0.186667	7.32	5.08	2.44957		560	0.255333	0.234667	0.240667	0.243556	0.00613832	0.474333	0.431333	0.463333	0.456333	0.012897	12.57	14.1267	14.69	13.7956	0.633989	-6.31667	1.20667	-3.77667	-2.96222	2.20965		560	13.0167	16.4067	10.4433	13.2889	1.72684	5.67	13.33	2.76667	7.25556	3.15074
	565	12.75	8.11	13.2633	11.3744	1.63894	8.16333	0.00666667	6.93333	5.03444	2.53884		565	0.255333	0.236	0.240333	0.243889	0.00585736	0.473333	0.430333	0.462667	0.455444	0.0129276	13.0367	14.09	14.5467	13.8911	0.447099	-6.40667	1.05	-4.03333	-3.13	2.19943		565	13.14	16.53	10.6233	13.4311	1.71131	5.76667	13.67	2.51	7.31556	3.31339
	570	12.5233	7.39	12.7067	10.8733	1.74247	8.04333	0.18	7.21	5.14444	2.49385		570	0.256333	0.235333	0.240333	0.244	0.00633333	0.473333	0.429667	0.460333	0.454444	0.0129448	12.63	13.8267	14.5633	13.6733	0.563346	-6.37	1.13333	-3.83	-3.02222	2.20336		570	12.78	16.2833	10.1133	13.0589	1.78658	6.08	13.7033	2.72	7.50111	3.24926
	575	12.48	7.15	12.8933	10.8411	1.84941	8.07	-0.0166667	7.21667	5.09	2.56519		575	0.256333	0.234667	0.240667	0.243889	0.0064588	0.474	0.428333	0.461	0.454444	0.0135842	12.7633	14.0667	14.4567	13.7622	0.511976	-6.43333	0.81	-3.85667	-3.16	2.11979		575	12.9567	16.39	10.44	13.2622	1.7244	5.98667	13.46	2.81333	7.42	3.15588
	580	12.5467	7.66333	12.9967	11.0689	1.70773	7.77333	0.00333333	6.82	4.86556	2.44664		580	0.257	0.235	0.239667	0.243889	0.00669254	0.473667	0.428333	0.461333	0.454444	0.0135323	12.6533	13.9267	14.7133	13.7644	0.600177	-6.64	0.966667	-4.24667	-3.30667	2.24559		580	12.99	16.36	10.4067	13.2522	1.72357	5.67667	13.6	2.69667	7.32444	3.25356
	585	12.6067	7.9	12.8967	11.1344	1.61939	7.91333	-0.343333	7.01	4.86	2.6147		585	0.257	0.234667	0.24	0.243889	0.00673392	0.473333	0.427	0.461333	0.453889	0.0138836	12.4767	13.9133	15.14	13.8433	0.769634	-6.36333	0.826667	-4.34	-3.29222	2.14067		585	12.81	16.4467	10.8933	13.3833	1.62854	5.59333	13.58	2.94667	7.37333	3.196
	590	12.9133	8.04	13.1433	11.3656	1.6641	7.53667	-0.253333	6.86667	4.71667	2.49252		590	0.257667	0.235333	0.24	0.244333	0.00680142	0.474333	0.427333	0.462	0.454556	0.0140691	12.7833	14.28	14.8267	13.9633	0.61074	-6.77667	0.803333	-4.26333	-3.41222	2.22915		590	13.1833	16.94	10.4667	13.53	1.87671	5.69333	13.68	2.71333	7.36222	3.27393
	595	12.7467	8	13.1033	11.2833	1.64489	7.33333	-0.416667	6.87	4.59556	2.50968		595	0.258667	0.235333	0.239667	0.244556	0.00716559	0.473667	0.426667	0.461667	0.454	0.0140989	12.9267	13.6767	15.02	13.8744	0.612331	-6.43333	1.06667	-4.3	-3.22222	2.23112		595	12.97	16.6	10.3533	13.3078	1.81115	5.75667	13.9033	2.61333	7.42444	3.36413
	600	12.8	7.63667	12.66	11.0322	1.69826	7.05667	-0.553333	6.57	4.35778	2.45957		600	0.258667	0.235	0.24	0.244556	0.00720168	0.473	0.426	0.461	0.453333	0.0140989	12.5767	13.7367	14.73	13.6811	0.622234	-6.93333	0.753333	-4.32333	-3.50111	2.25671		600	12.6633	16.2633	10.4367	13.1211	1.69752	5.37667	13.75	2.36333	7.16333	3.40628
	605	13.1533	8.15667	13.31	11.54	1.69227	7.07333	-0.59	6.95333	4.47889	2.53468		605	0.259	0.235333	0.240333	0.244889	0.00720168	0.474	0.425	0.462	0.453667	0.014746	13.05	13.9133	14.96	13.9744	0.552216	-7.01	1.11667	-4.12667	-3.34	2.37871		605	13.1667	17.06	11.2067	13.8111	1.72016	5.48333	13.98	2.73333	7.39889	3.38496
	610	12.62	7.52	12.9767	11.0389	1.76245	6.60333	-0.733333	6.74667	4.20556	2.46979		610	0.26	0.235333	0.241	0.245444	0.00745935	0.473333	0.425333	0.460667	0.453111	0.0143622	12.7767	14.11	14.5667	13.8178	0.536989	-6.79667	0.773333	-4.42667	-3.48333	2.23559		610	12.76	16.7833	10.6067	13.3833	1.81008	5.45	13.9133	2.24667	7.20333	3.48011
	615	13.1233	7.53	12.7133	11.1222	1.80001	6.56667	-0.616667	6.64	4.19667	2.40676		615	0.261	0.235	0.240667	0.245556	0.00789358	0.474333	0.425	0.462333	0.453889	0.014854	12.44	13.6967	14.47	13.5356	0.591521	-6.89667	1	-4.8	-3.56556	2.36165		615	12.7867	16.9333	10.7867	13.5022	1.8101	5.32	13.62	2.58667	7.17556	3.31743
	620	12.6133	6.94667	11.9733	10.5111	1.79177	6.33667	-0.93	6.61667	4.00778	2.47021		620	0.261333	0.234333	0.241	0.245556	0.00812024	0.475	0.424	0.462333	0.453778	0.0153313	12	14.0867	14.4	13.4956	0.753228	-7.02667	0.993333	-4.54667	-3.52667	2.37068		620	12.1133	16.7433	10.4267	13.0944	1.8883	5.34667	14.1933	2.73333	7.42444	3.4675
	625	12.33	6.95667	12.0667	10.4511	1.74888	6.43333	-0.63	6.79	4.19778	2.41608		625	0.262	0.234667	0.241667	0.246111	0.00819741	0.474667	0.423667	0.463	0.453778	0.0154276	12.0933	14.1467	14.5367	13.5922	0.757854	-6.75667	1.36	-4.55	-3.31556	2.42301		625	12.9067	16.8733	10.47	13.4167	1.86599	5.83	14.3367	2.84	7.66889	3.44381
	630	12.1	6.90333	12.34	10.4478	1.77358	5.93	-0.916667	6.28	3.76444	2.34274		630	0.263	0.234333	0.241667	0.246333	0.00859802	0.475	0.423	0.463333	0.453778	0.0157531	11.9967	13.97	14.4467	13.4711	0.749954	-7.02	1.23667	-4.84	-3.54111	2.47039		630	12.3033	16.9133	10.3867	13.2011	1.93682	5.03333	14.0733	2.78	7.29556	3.45075
	635	12.16	7.16667	12.1033	10.4767	1.65508	5.80667	-0.79	6.43667	3.81778	2.31106		635	0.263667	0.235333	0.242667	0.247222	0.00849037	0.476667	0.424	0.464	0.454889	0.0158714	12.1	14.0933	14.52	13.5711	0.745796	-7.11667	0.89	-4.52333	-3.58333	2.35863		635	12.5233	16.4433	10.7533	13.24	1.68119	5.42	14.13	2.75	7.43333	3.4359
	640	12.4933	7.26333	11.9033	10.5533	1.65379	6.02333	-0.956667	6.26667	3.77778	2.36826		640	0.263667	0.235	0.242667	0.247111	0.00856853	0.476667	0.423333	0.463	0.454333	0.0159942	12.1567	13.9133	14.47	13.5133	0.697108	-7.14667	1.15	-4.6	-3.53222	2.45383		640	12.6	16.8633	10.6467	13.37	1.83543	5.39333	14.65	2.95	7.66444	3.56328
	645	13.02	7.45667	12.1333	10.87	1.72575	5.65333	-1.14667	6.15	3.55222	2.35382		645	0.262667	0.233667	0.241667	0.246	0.00864741	0.476333	0.422	0.463	0.453778	0.0163484	12.4767	14.2533	14.93	13.8867	0.731561	-7.09	1.02333	-4.94667	-3.67111	2.4274		645	13.1	17.7467	10.6633	13.8367	2.07769	4.94333	14.27	2.78333	7.33222	3.52448
	650	12.9	7.07	11.8567	10.6089	1.79489	5.56333	-1.1	6.08667	3.51667	2.31327		650	0.264667	0.234	0.242333	0.247	0.00915504	0.476	0.421667	0.463	0.453556	0.0163801	11.95	13.77	14.25	13.3233	0.700508	-6.92667	1.24667	-4.78	-3.48667	2.44645		650	13.0567	16.7167	10.4667	13.4133	1.81301	5.07	14.4533	2.73	7.41778	3.58205
	655	12.41	7.10333	12.08	10.5311	1.71653	5.18333	-1.43667	5.73333	3.16	2.30381		655	0.266	0.234667	0.243333	0.248	0.00934127	0.478333	0.422667	0.464	0.455	0.0166878	12.0133	13.86	14.29	13.3878	0.698343	-7.33	0.953333	-4.94667	-3.77444	2.46198		655	12.9533	16.71	10.5833	13.4156	1.78365	4.74667	14.23	2.03667	7.00444	3.69651
	660	12.6367	7.17667	11.7733	10.5289	1.69454	5.39333	-1.16	5.82	3.35111	2.25892		660	0.266	0.235	0.243667	0.248222	0.00923426	0.478	0.422333	0.465	0.455111	0.0168131	12.4267	14.2667	14.59	13.7611	0.673719	-7.37667	1.29667	-5.05	-3.71	2.59187		660	12.8733	16.9167	10.78	13.5233	1.80107	5.06667	14.5433	2.47333	7.36111	3.66831
	665	12.8833	7.34333	12.2333	10.82	1.74843	5.14667	-1.29667	5.85333	3.23444	2.27472		665	0.266333	0.234667	0.243667	0.248222	0.00942089	0.478667	0.422	0.464667	0.455111	0.0170417	12.0967	14.42	14.3433	13.62	0.761988	-7.26333	1.31	-4.73333	-3.56222	2.54324		665	12.91	17.3933	11.2267	13.8433	1.84031	4.95	14.81	2.72333	7.49444	3.71383
	670	12.22	7.12	11.3333	10.2244	1.57318	4.99667	-1.10333	6.14333	3.34556	2.24894		670	0.268	0.234667	0.243333	0.248667	0.00998517	0.479667	0.422	0.464333	0.455333	0.0172444	11.9467	13.97	14.2367	13.3844	0.722999	-7.14333	1.43333	-4.49667	-3.40222	2.53562		670	13.0767	17.0367	10.73	13.6144	1.84033	5.11667	15.1333	2.78	7.67667	3.78886
	675	12.4833	7.16667	11.82	10.49	1.67266	4.67667	-1.14	5.91	3.14889	2.1738		675	0.267667	0.234667	0.243	0.248444	0.0099076	0.479333	0.421333	0.464667	0.455111	0.0174115	12.3033	14.2167	14.53	13.6833	0.695903	-7.33667	1.50667	-4.82	-3.55	2.63064		675	13.07	17.5167	10.5333	13.7067	2.04089	4.75	14.8667	2.56333	7.39333	3.78961
	680	12.1633	6.84333	11.6667	10.2244	1.69662	4.89333	-1.60667	5.65	2.97889	2.30316		680	0.269	0.234667	0.243333	0.249	0.0103082	0.480333	0.421667	0.464333	0.455444	0.0175091	12.1333	14.29	14.6067	13.6767	0.777062	-7.27667	1.22667	-4.80333	-3.61778	2.52526		680	13.4933	17.22	10.9767	13.8967	1.81354	4.71	14.6133	2.5	7.27444	3.72449
	685	12.3733	6.81	11.76	10.3144	1.76114	4.54	-1.66	5.71333	2.86444	2.28744		685	0.269	0.234667	0.243333	0.249	0.0103082	0.479667	0.420667	0.464667	0.455	0.0177044	12.19	13.63	14.49	13.4367	0.670953	-7.33333	1.34	-4.88333	-3.62556	2.58155		685	13.13	17.3633	10.79	13.7611	1.92362	4.68333	14.98	2.61667	7.42667	3.8235
	690	12.0867	6.82333	11.5467	10.1522	1.67173	4.52667	-1.37333	5.72667	2.96	2.19418		690	0.270333	0.234333	0.243667	0.249444	0.0107864	0.480667	0.420333	0.465	0.455333	0.0180749	11.91	13.89	14.33	13.3767	0.744252	-7.00333	1.37667	-4.57667	-3.40111	2.48948		690	12.6433	17.1367	10.9467	13.5756	1.84669	4.76333	15.0867	2.74333	7.53111	3.82252
	695	11.7	6.59333	11.2533	9.84889	1.63288	4.46	-1.67	5.79667	2.86222	2.29873		695	0.270667	0.235	0.243333	0.249667	0.010772	0.480333	0.421	0.464333	0.455222	0.0177235	11.79	13.6633	14.45	13.3011	0.788945	-7.38	1.16667	-4.44667	-3.55333	2.50732		695	12.2633	17.3233	10.8233	13.47	1.971	4.65667	15.5067	2.72333	7.62889	3.97823
	700	12.3533	6.52667	11.5033	10.1278	1.8172	4.14	-1.43	5.8	2.83667	2.18649		700	0.270667	0.235	0.243667	0.249778	0.0107399	0.481	0.420667	0.465	0.455556	0.0180456	11.9433	13.8133	14.2867	13.3478	0.715392	-7.07667	1.63667	-4.60333	-3.34778	2.59248		700	12.9267	16.9333	10.3667	13.4089	1.91091	4.70333	15.46	2.77	7.64444	3.94743
	705	12.3533	6.86333	11.53	10.2489	1.70938	3.98667	-1.57667	5.88	2.76333	2.23777		705	0.271333	0.235667	0.244	0.250333	0.010772	0.482	0.421667	0.466	0.456556	0.0180456	11.7433	14.0633	14.5167	13.4411	0.858917	-7.25667	1.12	-4.78	-3.63889	2.48453		705	13.3267	17.0433	10.56	13.6433	1.87826	4.59667	15.29	2.85333	7.58	3.88771
	710	12.07	6.67667	11.17	9.97222	1.66813	4.01333	-1.70667	5.46	2.58889	2.188		710	0.271667	0.236	0.244	0.250556	0.0108052	0.482	0.420333	0.466333	0.456222	0.0185056	11.9833	14.1933	14.4867	13.5544	0.790106	-7.06	1.58333	-4.89333	-3.45667	2.59646		710	13.3367	16.88	10.4233	13.5467	1.86683	4.30333	15.3967	2.54333	7.41444	4.02332
	715	12.6033	6.85667	11.6133	10.3578	1.77373	3.81333	-1.55	5.71667	2.66	2.17553		715	0.272667	0.236333	0.243667	0.250889	0.0110928	0.483	0.421333	0.466667	0.457	0.0184461	11.8867	14.1867	14.7833	13.6189	0.883072	-7.15	1.28	-4.85333	-3.57444	2.51614		715	13.1733	17.49	10.4933	13.7189	2.0381	4.34	15.4133	2.53333	7.42889	4.02614
	720	12.3933	7.03	11.19	10.2044	1.62479	3.65	-1.71	5.67667	2.53889	2.20353		720	0.273	0.236333	0.243333	0.250889	0.0112387	0.482667	0.420333	0.466333	0.456444	0.018661	11.8433	14.58	14.5733	13.6656	0.911113	-7.12333	1.59667	-4.69333	-3.40667	2.59816		720	13.1933	17.5467	10.5567	13.7656	2.03802	4.17667	15.2333	2.56333	7.32444	3.98178
