# Supplementary material for: Structural basis for higher-order DNA binding by a bacterial transcriptional regulator
Source: PLoS Genet. 2025 Jun 27;21(6):e1011749. doi: 10.1371/journal.pgen.1011749 (PMC12204516; doi:10.1371/journal.pgen.1011749)
Supplement: S1 Appendix — (ZIP) [file pgen.1011749.s012.zip › Raw data files/Figure S5/Figure S5A.xlsx]

## Sheet: Sheet1
	Figure S5A
	Time (min)	OD600					RFU (x 103)					RFU (x 103)					RFU (x 103)					RFU (x 103)					RFU (x 103)					RFU (x 103)
		PXR / xre-1 (-Ara)					PXR / xre-1 (-Ara)					PXR / xre-2 (-Ara)					PXR / xre-3 (-Ara)					PXR / xre-4 (-Ara)					PXR / xre-5 (-Ara)					PXR / xre-6 (-Ara)
		Replicate 1	Replicate 2	Replicate 3	Mean	SEM	Replicate 1	Replicate 2	Replicate 3	Mean	SEM	Replicate 1	Replicate 2	Replicate 3	Mean	SEM	Replicate 1	Replicate 2	Replicate 3	Mean	SEM	Replicate 1	Replicate 2	Replicate 3	Mean	SEM	Replicate 1	Replicate 2	Replicate 3	Mean	SEM	Replicate 1	Replicate 2	Replicate 3	Mean	SEM
	0	0.017	0.017	0.03	0.0213333	0.00433333	10.8948	10.0124	-0.805896	6.70042	3.76179	17.29	159.11	31.61	69.3367	45.0766	30.05	81.69	-46.84	21.6333	37.3413	3.00655	4.34983	6.58239	4.64626	1.04284	6.96819	10.7238	11.298	9.66333	1.35772	20.6708	8.96208	10.2848	13.3059	3.7022
	5	0.018	0.018	0.03	0.022	0.004	7.44867	6.63049	-1.37031	4.23629	2.81323	14.26	122.62	31.6	56.16	33.6049	23.67	51.65	-58.35	5.65667	33.0069	0.435901	1.03276	3.10857	1.52574	0.809952	5.38187	8.86857	10.2866	8.17901	1.45724	15.7507	7.97622	9.67731	11.1347	2.35962
	10	0.017	0.018	0.03	0.0216667	0.00417665	13.5309	9.93559	0.58744	8.01798	3.85751	13	128.68	32.41	58.03	35.7666	27.65	49.01	-56.59	6.69	32.2352	3.86055	3.95928	8.21458	5.3448	1.43517	5.1714	9.94196	13.9369	9.68344	2.5337	17.8357	10.8296	8.98958	12.5516	2.69492
	15	0.017	0.018	0.03	0.0216667	0.00417665	12.0484	11.8576	1.37247	8.42619	3.52729	14.44	109.71	31.25	51.8	29.3588	27.02	53.79	-65.43	5.12667	36.1148	3.20447	4.63265	5.86881	4.56864	0.769793	7.14496	10.8296	11.8184	9.93099	1.42196	21.7191	10.5511	10.6922	14.3208	3.69936
	20	0.017	0.018	0.03	0.0216667	0.00417665	12.7671	8.70613	1.39763	7.62363	3.32642	14.96	91.26	28.4	44.8733	23.5156	28.84	49.53	-81.46	-1.03	40.6561	2.62744	3.07764	4.96618	3.55708	0.716434	6.63749	7.6856	11.0093	8.44415	1.31781	17.2917	8.34709	7.44544	11.0281	3.14261
	25	0.018	0.02	0.032	0.0233333	0.00437163	9.82755	5.17292	-0.567708	4.81092	3.0063	13.63	65.79	25.39	34.9367	15.7958	23.16	40.08	-54.75	2.83	29.2014	4.32674	3.7877	5.13399	4.41614	0.391201	7.1583	9.00633	13.7297	9.96479	1.9566	14.2814	9.21993	8.24037	10.5806	1.87192
	30	0.019	0.02	0.032	0.0236667	0.00417665	9.5307	6.48333	0.364583	5.45954	2.69509	15.47	52.4	28.17	32.0133	10.8326	23.15	40.51	-60.56	1.03333	31.2017	4.32694	3.51534	3.94755	3.92994	0.234453	7.18776	7.53999	13.1259	9.28455	1.92336	13.4926	10.6151	7.01169	10.3731	1.87478
	35	0.019	0.021	0.032	0.024	0.00404145	10.1037	6.15857	1.60796	5.95673	2.45457	9.77	45.76	27.45	27.66	10.3899	20.72	31.99	-75.02	-7.43667	33.9479	3.02083	2.52807	3.92904	3.15931	0.410309	5.72049	11.0084	13.2732	10.0007	2.23774	15.0545	3.92904	6.19381	8.39245	3.39457
	40	0.021	0.022	0.033	0.0253333	0.00384419	9.08623	6.73461	0.440738	5.42053	2.58078	11.56	45.17	23.01	26.58	9.8652	20.86	32.75	-96.99	-14.46	41.4075	4.42964	4.62682	7.08951	5.38199	0.855656	8.64893	9.64883	13.6801	10.6593	1.53773	6.58467	-0.62319	1.98848	2.64999	2.10685
	45	0.021	0.022	0.034	0.0256667	0.00417665	9.12643	4.57815	0.37908	4.69456	2.52581	11.22	28.95	21.12	20.43	5.12982	17.28	34.66	-205.77	-51.2767	77.4094	4.33574	3.3066	4.28216	3.97483	0.334473	5.05594	7.65471	11.9501	8.22026	2.01017	3.5398	-2.56663	1.55014	0.841102	1.79807
	50	0.022	0.023	0.034	0.0263333	0.00384419	8.86713	6.62019	0.782898	5.42341	2.40921	12.24	33.03	19.96	21.7433	6.06743	19.82	29.19	-484.79	-145.26	169.787	2.77049	2.54827	6.18716	3.83531	1.17767	4.06461	6.77049	10.1183	6.98447	1.75083	2.05621	-2.49617	-1.55209	-0.664018	1.38715
	55	0.022	0.023	0.035	0.0266667	0.00417665	9.30995	3.82981	-1.47532	3.88815	3.11358	9.05	30.39	19.43	19.6233	6.16109	16.02	26.35	-2598.02	-851.883	873.073	2.92514	4.83575	7.21416	4.99168	1.24059	6.52422	10.7717	21.3157	12.8705	4.39699	4.90602	-5.37622	-2.00994	-0.826712	3.02661
	60	0.022	0.024	0.036	0.0273333	0.00437163	8.25783	4.21904	-1.08121	3.79855	2.70413	12.04	26.63	20.57	19.7467	4.23184	16.79	26.13	413.75	152.223	130.791	4.87102	1.74327	5.83477	4.14969	1.23495	6.16951	10.8874	13.8525	10.3031	2.23703	-3.60656	-3.17958	-1.53338	-2.77317	0.632032
	65	0.024	0.025	0.037	0.0286667	0.00417665	7.41033	5.02041	-1.25245	3.7261	2.58311	8.97	25.31	16.46	16.9133	4.72239	14.18	22.82	177.68	71.56	53.1186	2.25885	2.38793	5.11747	3.25475	0.932105	5.43269	9.20181	14.9706	9.86836	2.77345	-1.07394	-4.10714	-2.50701	-2.5627	0.876052
	70	0.023	0.025	0.037	0.0283333	0.00437163	11.0166	5.06621	-0.211982	5.29027	3.24334	9.79	17.04	15.54	14.1233	2.20951	14.22	19.28	152.93	62.1433	45.4168	3.46029	2.80483	5.19686	3.82066	0.71364	4.88924	8.61546	11.0986	8.2011	1.80442	-2.67606	-3.25882	-2.03803	-2.65764	0.352532
	75	0.025	0.027	0.039	0.0303333	0.00437163	8.25471	3.36856	-0.850836	3.59081	2.63089	9.56	18.94	15.8	14.7667	2.75662	10.69	20.27	81.17	37.3767	22.0706	3.11242	3.26038	5.88893	4.08725	0.901856	4.71634	8.70458	10.6311	8.01735	1.74168	-0.97501	-4.22643	-2.36736	-2.52293	0.941822
	80	0.027	0.029	0.041	0.0323333	0.00437163	6.71667	3.32586	-1.60854	2.81133	2.41701	8.12	17.13	12.32	12.5233	2.60295	13.81	18.08	71.3	34.3967	18.4928	2.52802	2.19481	5.46753	3.39678	1.03983	4.84465	7.62179	11.2504	7.90562	1.85463	-1.59129	-3.12209	-2.37569	-2.36302	0.441949
	85	0.028	0.03	0.042	0.0333333	0.00437163	7.59485	4.17264	-0.009656	3.91928	2.19888	8.64	15.53	13.27	12.48	2.02781	11.77	17.12	51.38	26.7567	12.4082	2.19654	2.56895	4.9967	3.25406	0.877926	5.01624	6.93478	12.8885	8.27984	2.36994	0.453968	-2.86534	-2.17677	-1.52938	1.0114
	90	0.03	0.032	0.044	0.0353333	0.00437163	6.08944	4.3269	0.474636	3.63032	1.65785	8.69	15.01	13.23	12.31	1.88152	9.22	17.37	46.46	24.35	11.3026	1.75415	2.27173	4.5643	2.8634	0.863477	4.70141	4.84091	8.99076	6.17769	1.40711	-0.71072	-3.42849	-1.94425	-2.02782	0.785665
	95	0.032	0.034	0.046	0.0373333	0.00437163	7.04055	4.38563	-0.75661	3.55652	2.2887	5.97	13.35	11.28	10.2	2.19779	9.88	12.51	31.11	17.8333	6.68161	2.63562	2.76374	4.94018	3.44651	0.74775	5.49302	5.87083	12.2584	7.87407	2.19486	0.412969	-1.41748	0.222969	-0.260514	0.581077
	100	0.035	0.037	0.049	0.0403333	0.00437163	7.92163	4.60259	0.642976	4.38906	2.10388	7.99	12.08	10.23	10.1	1.18247	10.79	14.82	26.91	17.5067	4.84346	2.5057	2.25326	4.16284	2.97393	0.598903	5.18127	6.01396	9.35414	6.84979	1.27504	0.508627	-0.4122	-1.10032	-0.334631	0.46608
	105	0.036	0.038	0.05	0.0413333	0.00437163	9.03311	5.20653	0.556758	4.93213	2.45075	7.63	11.37	11.33	10.11	1.24005	8.83	14.3	29.54	17.5567	6.19625	2.12901	2.09004	3.40852	2.54252	0.433145	4.91237	6.63136	8.47706	6.6736	1.02926	1.73087	-0.62174	-1.25045	-0.0471057	0.907327
	110	0.039	0.041	0.052	0.044	0.00404145	5.62601	4.1582	0.909097	3.56443	1.39364	7.57	11.33	11.45	10.1167	1.2738	10.7	13.14	25.27	16.37	4.5054	2.99239	3.61114	4.81424	3.80592	0.534865	4.36574	6.93278	8.72174	6.67342	1.26414	1.824	-0.67226	0.853878	0.66854	0.726543
	115	0.042	0.043	0.055	0.0466667	0.00417665	6.59417	4.59511	0.682037	3.9571	1.73624	8.08	12.91	10.4	10.4633	1.39466	10.25	11.81	24.03	15.3633	4.35667	1.68202	2.24839	4.3516	2.76067	0.812094	3.54739	6.00209	8.79497	6.11482	1.51589	1.99408	-0.62545	0.636682	0.668437	0.756359
	120	0.045	0.047	0.058	0.05	0.00404145	6.47548	4.18552	2.08173	4.24758	1.26874	7.94	10.57	9.52	9.34333	0.764337	10.83	11.7	24.45	15.66	4.40217	2.41477	2.48296	3.64643	2.84805	0.399673	4.53804	6.33733	8.73438	6.53658	1.21547	2.6847	-0.86568	0.550466	0.789829	1.03187
	125	0.048	0.049	0.06	0.0523333	0.00384419	6.33953	4.23293	1.69285	4.08844	1.34332	8.17	10.57	9.58	9.44	0.696348	10.01	11.7	19.63	13.78	2.96541	2.28276	2.76078	3.5947	2.87941	0.383341	5.40254	5.74723	6.37387	5.84121	0.28431	2.5018	0.246847	1.09116	1.27993	0.657756
	130	0.05	0.051	0.062	0.0543333	0.00384419	6.06719	4.89206	1.55125	4.17016	1.35269	7.9	11.09	9.81	9.6	0.926841	9.6	11.52	18.25	13.1233	2.62257	2.12767	0.738622	3.6409	2.16906	0.83807	3.77571	4.92262	7.61029	5.43621	1.13634	1.97131	-0.4735	-0.41364	0.361391	0.805146
	135	0.052	0.053	0.064	0.0563333	0.00384419	5.80287	3.37476	1.58698	3.5882	1.22169	7.67	9.67	9.71	9.01667	0.673432	10.01	10.51	19.38	13.3	3.04342	1.71953	2.33698	4.28857	2.7817	0.774234	4.50441	5.57749	7.40274	5.82821	0.846017	2.95488	0.146408	0.48067	1.19399	0.885718
	140	0.054	0.055	0.066	0.0583333	0.00384419	6.09964	4.59506	2.43552	4.37674	1.06336	7.97	9.41	9.4	8.92667	0.478342	10.38	12.1	17.82	13.4333	2.24883	2.92322	3.86022	4.69987	3.82777	0.513131	4.76497	6.54476	7.80999	6.37324	0.883198	3.05988	1.32022	1.87009	2.0834	0.513398
	145	0.056	0.057	0.068	0.0603333	0.00384419	7.30714	3.33037	1.89306	4.17686	1.6192	6.24	9.39	8.29	7.97333	0.923008	8.45	10.88	16.38	11.9033	2.34568	2.70573	2.82308	4.41564	3.31482	0.551452	5.45702	6.40156	8.03383	6.6308	0.75264	2.99412	1.06113	2.20252	2.08593	0.561043
	150	0.059	0.06	0.071	0.0633333	0.00384419	6.15004	4.74217	2.2088	4.367	1.1531	7.99	9.69	8.24	8.64	0.529937	9.45	10.6	14.3	11.45	1.46316	2.4467	2.9909	5.24562	3.56107	0.856798	4.88156	5.40855	8.35402	6.21471	1.08042	3.24822	1.22381	2.44265	2.3049	0.588442
	155	0.062	0.063	0.074	0.0663333	0.00384419	6.97588	4.06508	1.95459	4.33185	1.45565	7.59	9.22	8.63	8.48	0.47648	8.6	8.95	14.32	10.6233	1.85109	3.02512	2.83036	4.03742	3.29763	0.374141	4.17384	5.92644	8.21141	6.1039	1.16892	3.95314	2.36479	1.79472	2.70422	0.64578
	160	0.065	0.066	0.077	0.0693333	0.00384419	6.9832	4.8272	2.96675	4.92572	1.1605	6.89	7.29	7.49	7.22333	0.176383	7.19	9.05	14.19	10.1433	2.09337	3.13268	2.69015	4.35601	3.39295	0.498187	4.8538	6.21494	7.8587	6.30915	0.868716	2.93933	2.29017	2.61744	2.61565	0.187399
	165	0.068	0.07	0.08	0.0726667	0.00371184	6.95833	4.68155	2.91277	4.85088	1.17092	6.36	8.35	8.18	7.63	0.636894	8.04	8.56	14.3	10.3	2.00563	2.77017	2.73171	4.49694	3.33294	0.582104	4.70028	5.98391	8.59507	6.42642	1.14589	4.01144	2.80886	2.86622	3.22884	0.391649
	170	0.072	0.073	0.084	0.0763333	0.00384419	6.29086	4.85986	2.14545	4.43206	1.21564	5.54	7.77	7.47	6.92667	0.698721	6.59	8.38	11.33	8.76667	1.38191	2.41898	2.42338	4.05577	2.96604	0.544866	4.12319	5.37228	7.71893	5.73814	1.05399	4.13431	2.28297	2.21467	2.87732	0.628804
	175	0.077	0.077	0.087	0.0803333	0.00333333	5.49847	4.0668	2.19634	3.92054	0.956045	6.22	8.03	7.29	7.18	0.525389	7.12	9.32	11.3	9.24667	1.20722	3.46761	3.26811	4.91313	3.88295	0.5183	4.95091	5.78203	7.42953	6.05416	0.728339	4.34576	2.20871	2.53945	3.03131	0.664125
	180	0.08	0.08	0.09	0.0833333	0.00333333	6.50607	5.56002	3.33621	5.1341	0.939515	6.55	7.71	8.09	7.45	0.463177	7.5	8.2	10.77	8.82333	0.994088	3.07769	2.42913	4.56005	3.35562	0.630645	4.39521	5.35509	6.85424	5.53485	0.715529	3.97432	2.77253	2.19591	2.98092	0.52385
	185	0.086	0.085	0.096	0.089	0.00351188	6.21294	4.71043	2.3466	4.42332	1.12531	6.54	7.47	7.02	7.01	0.268514	7.68	8.2	11.78	9.22	1.28877	3.1248	3.01492	4.55921	3.56631	0.49746	4.75822	6.03574	7.74636	6.18011	0.865618	4.8537	3.65024	2.73437	3.7461	0.613672
	190	0.091	0.09	0.101	0.094	0.00351188	5.72955	4.78454	2.6347	4.38293	0.915695	6.94	7.16	6.55	6.88333	0.178357	7.3	8.04	11	8.78	1.13037	3.49498	2.59119	4.42236	3.50284	0.528628	4.79625	5.64978	6.88793	5.77799	0.607208	4.07852	2.88578	3.51402	3.49277	0.344481
	195	0.096	0.096	0.105	0.099	0.003	6.14471	4.07862	3.01036	4.41123	0.919965	6.25	7.47	7.08	6.93333	0.359738	7.24	8	10.92	8.72	1.12167	3.25515	2.85091	4.1087	3.40492	0.370736	4.7058	5.9998	6.1027	5.60277	0.449467	4.50537	3.1462	2.58323	3.4116	0.570522
	200	0.101	0.101	0.11	0.104	0.003	5.74236	4.27967	3.04952	4.35718	0.778321	6.22	6.74	7.06	6.67333	0.244767	7.06	7.33	10.42	8.27	1.07782	3.09988	3.36254	4.45841	3.64028	0.416035	4.94538	6.13736	7.10316	6.06196	0.624038	4.73215	3.86919	3.2742	3.95851	0.42324
	205	0.106	0.106	0.115	0.109	0.003	5.48121	4.31901	2.47969	4.0933	0.873781	6.3	7.08	6.83	6.73667	0.229952	7.43	7.29	10.48	8.4	1.04078	2.87813	2.73298	3.84799	3.15303	0.349996	4.87319	5.43921	6.3095	5.54063	0.417719	4.74467	2.76971	2.78595	3.43344	0.65563
	210	0.111	0.111	0.12	0.114	0.003	5.92659	4.6905	3.01904	4.54538	0.842467	6.41	7.85	6.58	6.94667	0.454325	7.01	8.13	9.9	8.34667	0.841275	2.77474	2.41319	3.57817	2.92204	0.34427	4.36607	5.62334	6.18657	5.39199	0.538113	4.47452	3.13817	2.56351	3.39207	0.566078
	215	0.117	0.117	0.124	0.119333	0.00233333	5.80529	4.50916	3.4172	4.57722	0.690224	5.99	7.09	6.35	6.47667	0.323797	7.33	7.87	10.32	8.50667	0.91997	3.16009	2.95093	3.89373	3.33492	0.285856	4.6492	5.47787	6.13989	5.42232	0.431222	4.2709	3.18915	2.99563	3.48522	0.396788
	220	0.122	0.122	0.129	0.124333	0.00233333	5.89169	4.77235	3.74157	4.80187	0.620863	5.62	6.87	6.01	6.16667	0.369248	6.9	7.96	9.22	8.02667	0.670555	3.28905	2.86071	3.97082	3.37353	0.323232	4.67062	5.23846	6.21625	5.37511	0.451386	4.44914	3.48292	2.86071	3.59759	0.462111
	225	0.127	0.128	0.136	0.130333	0.002848	5.89568	4.38317	3.3989	4.55925	0.726115	6.01	6.81	6.02	6.28	0.265016	7.04	7.61	9.34	7.99667	0.691528	3.73739	3.11698	4.28571	3.71336	0.337599	4.45201	5.79365	6.41148	5.55238	0.578371	4.69841	3.85504	3.31429	3.95591	0.402734
	230	0.133	0.133	0.141	0.135667	0.00266667	6.04489	5.18775	3.71819	4.98361	0.679373	6.04	6.6	6.23	6.29	0.164418	7.01	7.28	8.99	7.76	0.619919	3.54769	3.26896	4.28936	3.702	0.3045	5.1535	5.60191	6.49336	5.74959	0.393771	4.71795	3.39403	3.44077	3.85092	0.433728
	235	0.138	0.139	0.146	0.141	0.00251661	6.45421	4.86753	4.01999	5.11391	0.713416	6.15	6.91	6.32	6.46	0.23029	6.88	7.48	8.58	7.64667	0.497773	3.25093	3.14396	4.35594	3.58361	0.387399	5.03113	5.75927	5.67552	5.48864	0.230031	4.95381	3.4755	3.57823	4.00251	0.47657
	240	0.143	0.144	0.15	0.145667	0.00218581	6.42748	5.11307	4.21242	5.25099	0.643141	5.95	6.66	6.29	6.3	0.20502	7.3	7.89	8.6	7.93	0.37581	3.5413	3.64075	4.47148	3.88451	0.294887	4.97505	5.70158	7.04676	5.9078	0.606876	4.88526	3.96507	3.36968	4.07333	0.440847
	245	0.149	0.15	0.157	0.152	0.00251661	6.63103	5.41827	4.27241	5.44057	0.680964	5.8	6.47	6.26	6.17667	0.19785	7.2	7.61	8.34	7.71667	0.333383	3.23783	3.66295	4.46221	3.78766	0.358905	4.91892	5.72049	6.95792	5.86578	0.593075	4.31003	3.68125	3.37396	3.78841	0.275481
	250	0.155	0.156	0.163	0.158	0.00251661	6.43588	5.4673	4.33869	5.41396	0.605993	6.43	6.97	5.97	6.45667	0.288983	7.79	7.78	8.83	8.13333	0.348345	3.49807	3.21915	4.61199	3.77641	0.425481	5.0634	5.87701	6.17451	5.70498	0.332083	4.48769	3.84476	3.49316	3.94187	0.291175
	255	0.159	0.162	0.168	0.163	0.00264575	6.78199	5.61828	4.36516	5.58848	0.69784	6.64	6.97	6.61	6.74	0.115326	7.51	7.67	8.81	7.99667	0.409281	3.86	3.74217	4.18981	3.93066	0.133964	5.19985	5.91779	6.87408	5.99724	0.484938	4.64179	3.91428	3.84649	4.13419	0.254554
	260	0.164	0.167	0.171	0.167333	0.00202759	7.05201	5.94304	4.97133	5.98879	0.601075	6.34	7.11	6.75	6.73333	0.222436	7.84	8.41	8.9	8.38333	0.306286	3.85217	3.61179	4.77975	4.08124	0.356084	5.61044	6.15873	6.38825	6.05247	0.230735	4.82726	3.94224	3.93354	4.23435	0.296467
	265	0.169	0.172	0.177	0.172667	0.00233333	7.23496	6.39379	5.17762	6.26879	0.59718	6.77	7.34	6.48	6.86333	0.252609	8.27	8.16	9.1	8.51	0.296704	3.61429	3.70276	4.6572	3.99142	0.333868	5.71229	6.4205	6.95474	6.36251	0.359835	4.87938	4.36232	3.67885	4.30685	0.347673
	270	0.173	0.177	0.182	0.177333	0.00260342	7.67516	6.51926	5.50829	6.56757	0.625988	6.48	7.51	7.01	7	0.297377	8.11	8.03	8.88	8.34	0.270986	3.54533	3.83599	4.42789	3.9364	0.259674	5.63359	6.4037	6.68736	6.24155	0.314817	4.91164	3.80694	3.41458	4.04438	0.448176
	275	0.177	0.181	0.186	0.181333	0.00260342	7.76476	6.89351	5.38767	6.68198	0.69431	7.03	7.59	6.86	7.16	0.22053	8.52	8.7	8.78	8.66667	0.0768838	3.86887	3.55811	4.57721	4.0014	0.301561	6.00817	5.93704	6.89916	6.28146	0.309533	4.86572	4.27107	3.64909	4.26196	0.351241
	280	0.181	0.186	0.191	0.186	0.00288675	8.09023	6.99796	5.60711	6.89843	0.71854	7.24	8.03	7.1	7.45667	0.289501	8.74	8.76	9.34	8.94667	0.196751	3.98894	4.22682	4.71404	4.30993	0.213404	5.79113	6.04906	6.75841	6.19953	0.289187	5.15133	4.16093	3.83355	4.38194	0.396135
	285	0.184	0.189	0.194	0.189	0.00288675	8.45896	7.09931	6.10807	7.22211	0.681414	7.55	7.99	7.22	7.58667	0.223035	8.46	8.7	9.52	8.89333	0.320902	4.34555	4.14599	4.66234	4.38462	0.150334	6.1505	6.60001	7.19813	6.64954	0.303439	5.19693	4.595	4.26485	4.68559	0.272855
	290	0.187	0.193	0.198	0.192667	0.0031798	9.03831	7.24881	6.10078	7.46263	0.854706	7.54	8.21	7.72	7.82333	0.200194	8.98	9.63	9.76	9.45667	0.24127	4.43311	4.39567	5.09616	4.64164	0.227514	6.70249	6.54771	6.99945	6.74988	0.132541	5.4333	4.83976	4.44048	4.90452	0.288426
	295	0.19	0.197	0.201	0.196	0.00321455	8.6275	7.53702	6.16955	7.44469	0.711051	7.39	8.22	8.14	7.91667	0.264344	9.03	9.16	9.69	9.29333	0.201853	4.74336	4.6665	5.48416	4.96467	0.26069	6.953	7.17677	7.57131	7.23369	0.180745	5.7866	5.03149	4.82363	5.21391	0.292565
	300	0.192	0.201	0.204	0.199	0.00360555	9.13961	7.8224	6.81205	7.92468	0.673852	7.65	8.49	8.16	8.1	0.244336	9.68	9.68	9.67	9.67667	0.00333333	4.67876	4.8832	5.68614	5.0827	0.307437	6.79695	7.38258	7.90682	7.36212	0.320556	5.85442	5.08281	4.97757	5.30494	0.276419
	305	0.195	0.204	0.207	0.202	0.00360555	9.00261	7.78034	6.48904	7.75733	0.725696	7.86	8.75	8.18	8.26333	0.260278	9.19	9.59	9.93	9.57	0.213854	4.76851	4.48407	5.73293	4.99517	0.377909	7.32822	7.31656	7.87375	7.50618	0.183816	5.96735	5.5439	4.82087	5.44404	0.334706
	310	0.198	0.206	0.209	0.204333	0.00328295	9.61188	7.52509	6.59258	7.90985	0.892576	8.03	9.35	8.47	8.61667	0.388044	9.72	10.43	10.46	10.2033	0.241822	5.2623	4.92688	6.06269	5.41729	0.336916	7.19351	7.29174	8.12565	7.53697	0.295706	6.13316	5.6865	5.33508	5.71825	0.230932
	315	0.2	0.209	0.212	0.207	0.00360555	9.67953	8.27757	7.09255	8.34988	0.74767	8	8.75	8.54	8.43	0.223383	9.69	10.3	10.61	10.2	0.270247	5.13302	5.04638	5.67762	5.28568	0.197562	7.51768	7.35723	8.60174	7.82555	0.390848	6.38139	5.33428	5.34195	5.68587	0.347764
	320	0.203	0.212	0.215	0.21	0.00360555	10.1899	8.36875	7.41782	8.65882	0.813267	8.45	9.01	8.75	8.73667	0.161795	9.69	10.5	10.73	10.3067	0.315401	5.03501	5.19832	6.26965	5.50099	0.387209	7.5101	7.19181	8.20359	7.63516	0.298693	6.48939	5.56432	5.00878	5.6875	0.431829
	325	0.205	0.213	0.218	0.212	0.00378594	10.0426	8.92502	7.24504	8.73755	0.813006	8.18	9.08	8.61	8.62333	0.259893	9.97	9.97	10.8	10.2467	0.276667	5.55027	5.53957	6.41878	5.83621	0.291305	7.75164	7.80884	8.75454	8.10501	0.325187	6.44008	5.42911	5.61751	5.8289	0.310393
	330	0.207	0.217	0.221	0.215	0.00416333	10.5624	8.93596	7.93873	9.1457	0.764624	8.6	9.33	9	8.97667	0.211056	10.2	10.75	11.16	10.7033	0.278109	5.39009	5.691	6.18318	5.75476	0.231154	8.04149	7.79339	8.28948	8.04145	0.143209	6.61826	5.89137	5.8318	6.11381	0.252811
	335	0.209	0.219	0.224	0.217333	0.00440959	10.3456	8.74549	7.59642	8.89585	0.797187	8.84	9.55	9.42	9.27	0.218251	9.96	11.01	11	10.6567	0.348345	5.71225	5.66579	6.30402	5.89402	0.205439	8.31587	7.67302	8.84241	8.2771	0.338132	6.88534	5.77882	5.857	6.17372	0.356524
	340	0.212	0.219	0.225	0.218667	0.00375648	10.7262	9.27392	7.83277	9.27762	0.835254	8.72	9.51	9.2	9.14333	0.229807	10.41	10.76	11.1	10.7567	0.199193	5.60858	5.69988	6.48523	5.93123	0.278251	7.94278	8.39635	8.7382	8.35911	0.230371	6.93888	6.23532	5.97683	6.38368	0.287457
	345	0.213	0.222	0.228	0.221	0.0043589	10.6754	9.21203	7.87003	9.25248	0.810081	8.96	9.92	10.3	9.72667	0.39872	10.61	11.06	11.65	11.1067	0.301128	6.06788	5.72356	6.82088	6.20411	0.324008	8.27322	8.2373	9.31395	8.60816	0.353049	7.08677	6.15558	6.30274	6.51503	0.289008
	350	0.215	0.222	0.228	0.221667	0.00375648	10.9268	9.32268	7.72754	9.32568	0.923557	8.83	9.68	9.32	9.27667	0.246329	10.29	11.39	12	11.2267	0.500344	5.82345	5.68713	6.64482	6.0518	0.299111	8.45074	7.92605	9.27319	8.54999	0.392041	7.2235	6.38108	6.37175	6.65878	0.282375
	355	0.216	0.225	0.23	0.223667	0.00409607	11.1063	9.40242	7.79168	9.43348	0.956987	9.04	9.66	10.26	9.65333	0.352199	10.54	11.4	11.83	11.2567	0.379224	6.4884	5.92571	6.80903	6.40771	0.258163	8.87047	8.23628	9.25063	8.78579	0.295862	7.50765	6.40196	6.4152	6.77493	0.366376
	360	0.219	0.227	0.233	0.226333	0.00405518	11.3698	9.16165	8.25954	9.597	0.92387	9.11	9.67	10.19	9.65667	0.31184	10.21	11.53	12.27	11.3367	0.602476	6.11516	5.55627	6.84189	6.17111	0.372178	8.868	8.08497	9.39787	8.78361	0.381343	7.64846	6.74473	6.64445	7.01255	0.319271
	365	0.22	0.229	0.234	0.227667	0.00409607	11.3748	9.80463	8.36172	9.84705	0.870062	9.22	10.03	10.36	9.87	0.338674	10.51	11.62	11.85	11.3267	0.413696	6.67388	6.19842	6.92746	6.59992	0.21368	8.48791	8.50412	9.07308	8.68837	0.192413	7.83929	6.84478	7.4724	7.38549	0.290362
	370	0.221	0.23	0.235	0.228667	0.00409607	11.449	9.64923	7.81412	9.63745	1.04932	9.67	10.09	10.76	10.1733	0.317403	10.43	11.14	12.57	11.38	0.629312	6.57129	5.76219	7.01922	6.4509	0.367832	8.84072	8.98083	9.86018	9.22724	0.319043	7.98139	7.04751	7.31452	7.4478	0.277703
	375	0.224	0.232	0.236	0.230667	0.00352767	11.3564	10.3187	8.17144	9.94886	0.937835	9.35	10.51	10.05	9.97	0.337244	10.79	12.2	12.58	11.8567	0.544498	6.7595	5.96862	7.04882	6.59231	0.322838	8.86735	8.30725	9.54667	8.90709	0.358341	7.85925	7.04904	7.05348	7.32059	0.269332
	380	0.225	0.234	0.238	0.232333	0.00384419	11.362	9.57043	8.56478	9.83242	0.818059	9.26	10.32	10.19	9.92333	0.333783	10.49	11.86	12.37	11.5733	0.561318	6.51534	6.31386	7.01128	6.61349	0.207223	9.42932	8.53974	9.9212	9.29675	0.404262	7.86996	6.87195	7.31066	7.35086	0.288799
	385	0.226	0.235	0.239	0.233333	0.00384419	11.6738	10.3114	8.46004	10.1484	0.931295	9.38	10.39	10.35	10.04	0.330202	10.53	11.81	12.55	11.63	0.590028	7.12404	5.92282	7.27955	6.77547	0.428683	8.64034	9.07762	9.63297	9.11698	0.287223	7.78938	6.71953	7.45737	7.32209	0.31616
	390	0.227	0.237	0.241	0.235	0.00416333	11.6245	10.0273	8.68982	10.1139	0.848275	9.43	10.58	10.57	10.1933	0.381678	10.82	12.46	12.9	12.06	0.632877	7.01241	6.16021	7.05305	6.74189	0.291077	9.37924	8.83584	10.1176	9.44424	0.371451	8.13661	7.12553	7.58129	7.61448	0.292344
	395	0.228	0.238	0.24	0.235333	0.00371184	11.6379	10.4408	8.54306	10.2073	0.901007	9.4	10.39	10.54	10.11	0.357631	11.05	12.12	12.79	11.9867	0.5067	6.70832	5.69686	7.12441	6.50986	0.423877	9.32559	8.70098	9.62069	9.21575	0.271118	7.61949	6.93536	7.65232	7.40239	0.233707
	400	0.229	0.24	0.242	0.237	0.00404145	11.8661	9.54386	8.24063	9.88353	1.06027	9.7	10.41	10.78	10.2967	0.316877	11.19	12.3	12.53	12.0067	0.413696	6.49918	5.61831	7.10161	6.40637	0.430698	9.23213	8.74612	10.05	9.34274	0.380433	8.09484	7.08592	7.73063	7.63713	0.294978
	405	0.231	0.24	0.243	0.238	0.00360555	11.293	9.88723	8.26266	9.8143	0.875548	9.7	10.54	10.93	10.39	0.362905	10.96	11.86	12.29	11.7033	0.391847	6.75102	5.53649	6.77343	6.35365	0.408631	9.22809	8.76323	9.87631	9.28921	0.322767	7.51031	7.3497	7.94217	7.60073	0.176904
	410	0.232	0.242	0.244	0.239333	0.00371184	11.9047	10.4321	8.5466	10.2945	0.971834	9.75	10.45	10.83	10.3433	0.316298	11.16	12.41	12.78	12.1167	0.490113	7.00837	5.31788	6.82551	6.38392	0.535627	9.36135	8.922	9.78487	9.35608	0.249103	7.84235	7.3894	7.75769	7.66315	0.13904
	415	0.233	0.242	0.245	0.24	0.00360555	11.703	10.2866	8.44246	10.144	0.943932	9.57	9.77	11.09	10.1433	0.476841	10.97	12.42	13.08	12.1567	0.623173	7.0769	5.22415	7.04239	6.44782	0.611912	9.63583	9.01567	10.0421	9.56453	0.298435	7.82857	7.26028	7.94581	7.67822	0.211695
	420	0.235	0.245	0.247	0.242333	0.00371184	11.6266	10.5198	8.43056	10.1923	0.937045	9.6	10.49	10.98	10.3567	0.403911	11.52	12.58	13.05	12.3833	0.452487	7.14078	5.4957	7.07045	6.56898	0.537022	9.85022	9.23373	10.588	9.89064	0.391457	8.14336	7.63311	8.46198	8.07948	0.241396
	425	0.236	0.246	0.247	0.243	0.00351188	11.3858	10.3924	8.4415	10.0732	0.864808	9.28	10.52	11.32	10.3733	0.593446	11.22	12.55	13.45	12.4067	0.647723	7.60475	5.37621	7.10711	6.69602	0.675364	10.0057	8.95408	9.81175	9.59053	0.323111	7.9904	7.42553	8.10335	7.83976	0.209666
	430	0.236	0.248	0.249	0.244333	0.00417665	11.8406	10.384	8.57742	10.2673	0.943797	10	10.27	11.53	10.6	0.471487	11.21	13.15	13.41	12.59	0.69407	6.80354	5.37136	6.76663	6.31384	0.471363	9.79903	9.19	10.2342	9.74108	0.30282	7.87401	7.34341	8.40922	7.87555	0.307675
	435	0.236	0.249	0.25	0.245	0.00450925	12.3702	10.1496	8.3836	10.3011	1.15331	9.86	10.49	11.24	10.53	0.398873	11.54	12.78	13.58	12.6333	0.593446	7.19039	5.61306	7.12825	6.6439	0.515733	9.95842	9.21816	10.312	9.82953	0.322277	8.32164	7.64087	8.53541	8.16597	0.269708
	440	0.238	0.251	0.251	0.246667	0.00433333	11.9558	9.89239	8.74346	10.1972	0.939781	10.16	10.62	11.05	10.61	0.25697	11.51	12.73	13.59	12.61	0.603435	7.46743	5.47346	7.30964	6.75017	0.63998	10.4958	9.7574	10.5561	10.2698	0.256774	8.3219	7.48508	8.58304	8.13	0.331158
	445	0.239	0.252	0.252	0.247667	0.00433333	12.3418	10.1124	8.76315	10.4058	1.04343	10.2	10.74	11.13	10.69	0.269629	11.36	12.87	13.67	12.6333	0.677258	7.66024	5.63308	7.11322	6.80218	0.605502	10.4827	9.71044	10.2219	10.1383	0.226805	8.09738	7.55733	8.58911	8.08127	0.297958
	450	0.24	0.254	0.254	0.249333	0.00466667	12.3186	10.5036	8.38016	10.4008	1.13811	10.01	10.72	11.39	10.7067	0.398427	11.66	13.13	13.78	12.8567	0.627065	7.65135	5.31018	7.1616	6.70771	0.712925	10.3908	9.94819	10.5957	10.3116	0.191079	8.68697	7.58377	8.80204	8.35759	0.388335
	455	0.242	0.257	0.255	0.251333	0.00470225	12.0219	9.92278	8.81127	10.252	0.941341	10.37	10.5	11.88	10.9167	0.483126	11.48	12.91	13.84	12.7433	0.686351	7.47507	5.4007	6.93059	6.60212	0.620932	10.2085	9.59373	10.5346	10.1123	0.275846	8.19721	7.6623	8.54617	8.13523	0.257025
	460	0.243	0.259	0.257	0.253	0.00503322	11.9527	9.9999	8.37467	10.1091	1.03433	9.9	10.6	11.42	10.64	0.439242	11.42	13.1	14.38	12.9667	0.857075	7.64505	5.17426	7.06068	6.62667	0.745537	10.1552	9.35084	10.7658	10.0906	0.409739	8.27907	7.50622	8.79002	8.19177	0.373163
	465	0.244	0.261	0.258	0.254333	0.00523874	12.414	9.94776	8.89344	10.4184	1.04319	9.91	10.74	11.92	10.8567	0.583162	12.13	12.47	14.18	12.9267	0.634306	7.31986	5.16477	6.57147	6.35203	0.631719	10.1044	9.73114	10.7455	10.1937	0.296197	8.23562	7.91828	8.97044	8.37478	0.311599
	470	0.244	0.262	0.259	0.255	0.00556776	12.4724	10.3548	8.98311	10.6034	1.0149	10.45	10.5	11.79	10.9133	0.438571	11.87	12.96	13.84	12.89	0.569766	7.60232	4.92004	6.97573	6.49936	0.810112	10.2347	9.61136	10.8491	10.2317	0.357314	8.29189	7.44125	8.73335	8.1555	0.37918
	475	0.246	0.264	0.261	0.257	0.00556776	12.0807	9.88226	8.22313	10.062	1.11721	10.67	10.83	11.9	11.1333	0.386106	12.11	12.86	14.19	13.0533	0.608176	7.5489	4.89939	6.62562	6.35797	0.776465	10.0162	9.22635	10.4439	9.89549	0.356623	7.95597	7.75098	8.74502	8.15066	0.303015
	480	0.246	0.267	0.262	0.258333	0.00633333	12.5209	10.2268	8.78218	10.51	1.08853	10.75	10.65	11.95	11.1167	0.417665	11.93	13.24	14.13	13.1	0.638931	7.41184	5.06215	6.77628	6.41676	0.701714	10.0104	9.55969	10.9607	10.1769	0.412929	8.52731	7.9942	8.81087	8.44413	0.239393
	485	0.248	0.27	0.264	0.260667	0.00656591	12.1876	9.4679	8.18343	9.94631	1.1804	10.7	10.52	11.89	11.0367	0.429819	12.28	12.97	14.46	13.2367	0.643282	7.68458	4.9161	6.29	6.29689	0.7992	10.1127	9.98936	10.8638	10.322	0.273265	7.91701	7.60097	8.99431	8.17076	0.421758
	490	0.249	0.272	0.266	0.262333	0.00688799	12.4187	9.36308	8.82651	10.2028	1.11875	10.94	10.55	12.17	11.22	0.48816	12.35	13.2	14.76	13.4367	0.705699	7.81924	5.09934	6.7974	6.57199	0.793215	10.3223	9.91289	10.8669	10.3674	0.276317	8.13215	8.19228	9.1887	8.50438	0.342601
	495	0.249	0.274	0.268	0.263667	0.0075351	12.2211	9.57483	8.40648	10.0675	1.1284	10.59	10.34	12.12	11.0167	0.556367	12.69	13.03	14.29	13.3367	0.486667	7.51256	4.45144	5.95661	5.97353	0.883711	9.65965	9.63658	10.9877	10.0946	0.446564	8.3053	7.32677	8.48865	8.04024	0.360638
	500	0.25	0.276	0.27	0.265333	0.00785988	12.5423	9.21726	8.29373	10.0178	1.29011	10.78	10.48	12.32	11.1933	0.569951	12.51	13.69	14.7	13.6333	0.632833	7.81365	4.84718	6.59177	6.41753	0.860767	10.3527	9.96177	11.0037	10.4394	0.30389	8.23398	7.6845	8.8633	8.26059	0.340551
	505	0.251	0.278	0.271	0.266667	0.00808977	12.7883	9.30842	8.59629	10.231	1.29506	10.73	10.64	11.96	11.11	0.425793	12.46	12.97	14.42	13.2833	0.587093	7.71853	5.09253	6.32246	6.37784	0.758568	10.3922	10.2908	10.6759	10.453	0.115248	8.4751	8.15424	9.32988	8.65307	0.350851
	510	0.251	0.28	0.273	0.268	0.00873689	12.8839	9.36552	8.7789	10.3428	1.2818	11.1	10.42	11.79	11.1033	0.395488	12.49	13.45	14.35	13.43	0.537029	7.65247	4.87399	6.00711	6.17785	0.806607	10.43	10.1052	10.6109	10.382	0.147921	8.3848	7.77914	8.94631	8.37008	0.337013
	515	0.251	0.282	0.274	0.269	0.00929157	12.7278	8.74238	8.06866	9.84627	1.45382	11.03	11	12.56	11.53	0.515073	12.62	13.24	14.71	13.5233	0.61974	7.86734	4.51254	6.21209	6.19732	0.968474	10.2956	9.24776	10.9024	10.1486	0.483274	8.42383	7.86566	8.79146	8.36032	0.269134
	520	0.253	0.285	0.276	0.271333	0.00952774	12.7645	9.09463	7.92322	9.92746	1.45828	11.4	11.2	12.25	11.6167	0.321887	12.82	13.04	14.67	13.51	0.583467	8.03431	4.60471	6.28461	6.30788	0.99011	10.3378	9.87137	10.5451	10.2514	0.199218	7.96756	8.08535	9.0444	8.36577	0.341014
	525	0.254	0.287	0.277	0.272667	0.00976957	13.1587	9.10363	8.13086	10.1311	1.53963	10.97	11.23	12.56	11.5867	0.49242	12.53	13.06	15.23	13.6067	0.825961	7.5876	4.3122	5.80768	5.90249	0.946714	10.4701	9.67479	11.0478	10.3976	0.398011	8.66856	8.51072	9.41905	8.86611	0.280201
	530	0.255	0.289	0.28	0.274667	0.0101708	13.1202	9.09887	8.75107	10.3234	1.402	11.03	11.68	12.6	11.77	0.455448	12.8	13.25	14.97	13.6733	0.661219	7.6958	4.36696	6.25679	6.10652	0.963888	10.6747	9.91528	10.7771	10.4557	0.271806	8.96685	8.27759	9.33287	8.8591	0.309358
	535	0.256	0.291	0.281	0.276	0.0104083	12.9533	9.33817	8.53795	10.2765	1.35821	11.36	11.27	12.96	11.8633	0.548948	12.52	13.1	14.9	13.5067	0.716504	7.58448	4.39607	6.07761	6.01939	0.920878	11.3473	10.0151	11.3283	10.8969	0.440961	9.13468	8.21093	8.8796	8.74174	0.275428
	540	0.256	0.292	0.283	0.277	0.0108167	13.2282	8.53824	8.01583	9.92742	1.65726	11.21	11.69	12.74	11.88	0.451774	12.57	12.76	14.76	13.3633	0.700484	7.4296	4.13413	5.61499	5.72624	0.952947	10.8109	9.70168	10.4263	10.313	0.325191	8.76918	8.26356	8.69265	8.57513	0.157343
	545	0.256	0.295	0.284	0.278333	0.0116094	13.5606	8.96963	8.19051	10.2402	1.67533	11.19	11.33	13.12	11.88	0.621316	12.78	13.3	15.36	13.8133	0.787768	7.63007	4.50781	5.61006	5.91598	0.914206	10.9874	9.34915	10.6489	10.3285	0.499312	8.89883	7.82037	8.64932	8.45617	0.325959
	550	0.258	0.297	0.286	0.280333	0.0116094	13.3146	8.61644	7.9708	9.96729	1.68402	11.18	11.5	12.96	11.88	0.547844	13.07	13.01	14.93	13.67	0.630238	7.36107	4.15854	5.54558	5.6884	0.927246	11.2421	9.68394	10.445	10.457	0.449829	9.49666	8.18503	8.5826	8.75476	0.388298
	555	0.26	0.3	0.288	0.282667	0.0118509	13.0067	8.34189	7.78416	9.71091	1.65573	11.37	11.96	12.74	12.0233	0.396751	12.94	13.07	15.26	13.7567	0.752603	7.85468	3.77281	5.32507	5.65085	1.18954	10.799	9.52248	10.5395	10.287	0.389538	9.45562	8.3666	8.5274	8.78321	0.339395
	560	0.26	0.301	0.289	0.283333	0.0121701	13.3963	8.32499	8.06956	9.93029	1.73458	12.11	11.55	13.27	12.31	0.506491	13.54	13.15	15.3	13.9967	0.66132	7.69287	4.12494	5.62072	5.81284	1.03444	11.0536	9.50532	10.7043	10.4211	0.46886	9.87662	8.41915	8.80849	9.03476	0.43568
	565	0.262	0.303	0.291	0.285333	0.0121701	13.5947	8.03939	7.98394	9.87268	1.86108	11.85	11.75	13.43	12.3433	0.5441	13.22	12.86	14.93	13.67	0.638514	8.13172	3.99283	5.65576	5.92677	1.20245	10.9586	9.59285	10.8403	10.4639	0.436867	9.74256	8.74432	8.73286	9.07325	0.334674
	570	0.263	0.304	0.292	0.286333	0.0121701	13.5678	8.77414	7.59151	9.9778	1.82715	12.12	11.29	13.14	12.1833	0.534987	13.46	13.16	14.95	13.8567	0.553484	7.94834	4.33413	5.78664	6.02304	1.05001	10.606	9.65069	10.4865	10.2477	0.300494	10.0702	9.16678	8.96178	9.3996	0.340498
	575	0.263	0.306	0.293	0.287333	0.0127323	14.0936	8.60509	8.29093	10.3299	1.88405	11.61	11.44	13.53	12.1933	0.670133	13.81	12.96	15.26	14.01	0.671441	7.95066	4.62096	5.3415	5.97104	1.01143	10.8537	9.69921	11.1174	10.5568	0.435489	10.5925	9.81731	8.83251	9.74743	0.50926
	580	0.264	0.307	0.293	0.288	0.0126623	13.7687	8.62795	8.25015	10.2156	1.77989	11.76	12.32	13.5	12.5267	0.512814	13.61	13.16	15.34	14.0367	0.664488	7.93649	4.05426	5.22224	5.73766	1.14995	10.7261	9.56918	10.5728	10.2894	0.362797	10.6976	9.6313	8.67677	9.66854	0.583648
	585	0.264	0.308	0.293	0.288333	0.0129142	13.458	8.67263	7.7353	9.95532	1.77214	11.73	11.87	13.28	12.2933	0.494986	13.19	13.06	14.83	13.6933	0.569571	7.65888	3.78229	5.14038	5.52718	1.13566	11.0374	9.65395	10.722	10.4711	0.418605	10.7324	9.91964	7.89122	9.51443	0.844842
	590	0.267	0.312	0.296	0.291667	0.0131698	13.5577	8.29015	7.71549	9.85444	1.85904	11.71	11.83	13.28	12.2733	0.504524	13.55	13.65	14.61	13.9367	0.337902	8.06044	3.9828	4.96534	5.66953	1.22864	11.0756	9.72611	10.9598	10.5872	0.431838	11.4008	10.4756	8.07493	9.98377	0.991082
	595	0.267	0.313	0.297	0.292333	0.0134825	13.6683	8.3932	8.61051	10.224	1.7233	11.94	11.45	13.43	12.2733	0.59538	14.21	13.36	15	14.19	0.473533	7.69778	3.80754	5.20265	5.56932	1.13788	12.0901	9.63727	10.7588	10.8287	0.708946	11.547	10.8212	7.87336	10.0805	1.1233
	600	0.268	0.314	0.298	0.293333	0.0134825	13.1426	7.95898	7.65341	9.585	1.78099	11.5	11.36	13.27	12.0433	0.614663	13.09	13.39	14.54	13.6733	0.441902	7.57485	3.68017	4.8359	5.36364	1.15485	11.915	9.61781	10.263	10.5986	0.68404	11.6964	10.6959	7.67117	10.0211	1.20996
	605	0.269	0.315	0.299	0.294333	0.0134825	13.7562	8.53219	8.35682	10.2151	1.77127	11.91	11.72	13.9	12.51	0.697161	14.07	13.59	14.98	14.2133	0.407608	7.67341	3.74159	4.69327	5.36942	1.1843	12.0867	10.2368	9.90015	10.7412	0.679719	11.9407	11.0349	7.22852	10.068	1.44363
	610	0.27	0.316	0.3	0.295333	0.0134825	13.6687	8.33666	8.34333	10.1162	1.77623	12.2	11.58	13.49	12.4233	0.562564	13.43	12.94	14.86	13.7433	0.575973	7.22583	3.24053	4.21089	4.89242	1.19986	11.2652	9.41824	10.0209	10.2348	0.543784	11.7182	11.0563	7.11879	9.96442	1.43559
	615	0.27	0.316	0.299	0.295	0.0134288	14.2263	8.67888	8.29782	10.401	1.91582	11.89	12.02	13.43	12.4467	0.493097	14.07	12.62	14.79	13.8267	0.638131	7.21222	3.68549	4.30945	5.06905	1.08662	11.3262	9.46566	10.1235	10.3051	0.544725	11.9015	11.5268	7.26285	10.2304	1.48769
	620	0.272	0.317	0.3	0.296333	0.0131191	14.2206	8.25206	8.36804	10.2802	1.97048	11.74	11.51	13.61	12.2867	0.66499	13.48	13.03	14.91	13.8067	0.566755	6.57557	2.59709	3.94579	4.37282	1.16817	10.9166	9.91123	9.5132	10.1137	0.417581	11.4592	11.5191	6.81524	9.93115	1.55805
	625	0.273	0.318	0.301	0.297333	0.0131191	13.9184	8.90536	8.14288	10.3222	1.8115	12.11	12.05	13.44	12.5333	0.453664	14.4	12.79	14.86	14.0167	0.627544	6.89094	3.36865	4.48523	4.91494	1.03925	10.9272	9.68328	9.56906	10.0598	0.434926	12.062	11.6983	7.1505	10.3036	1.58004
	630	0.273	0.318	0.3	0.297	0.0130767	14.2468	8.90238	9.02952	10.7262	1.76065	13.08	12.14	13.88	13.0333	0.502836	14.17	12.69	15.06	13.9733	0.691191	6.68916	3.13428	4.31811	4.71385	1.04511	10.7374	9.53775	10.031	10.102	0.348115	12.3096	12.035	7.11377	10.4861	1.68804
	635	0.275	0.32	0.302	0.299	0.0130767	13.8442	8.40782	8.39512	10.2157	1.81424	12.21	11.73	13.81	12.5833	0.628791	13.77	12.51	14.45	13.5767	0.568311	6.83801	3.52936	4.50793	4.95843	0.981326	11.0839	9.9276	11.0065	10.6727	0.373197	12.3426	11.6296	7.05222	10.3415	1.65746
	640	0.276	0.32	0.303	0.299667	0.0128106	14.1732	8.67617	8.53277	10.4607	1.85669	12.57	11.94	13.75	12.7533	0.530482	14.03	12.94	15.16	14.0433	0.640893	6.30401	3.02286	4.31725	4.54804	0.954191	10.8431	9.59563	10.5368	10.3252	0.375333	12.6332	12.3199	7.34742	10.7668	1.7121
	645	0.277	0.321	0.303	0.300333	0.0127715	14.2494	8.58867	8.0969	10.3117	1.97399	12.34	11.3	13.54	12.3933	0.647182	14.16	12.45	14.45	13.6867	0.623975	6.37275	2.96735	3.88161	4.40724	1.01758	11.1416	10.0344	10.2408	10.4723	0.339936	12.7149	12.3047	7.12735	10.7156	1.79804
	650	0.279	0.321	0.303	0.301	0.0121655	14.3025	8.94934	8.52593	10.5926	1.85898	13.34	12.1	13.53	12.99	0.448367	14.33	12.87	14.29	13.83	0.480139	6.3991	2.91122	3.97402	4.42811	1.03215	10.6259	9.69342	10.2431	10.1875	0.27061	12.9945	12.4537	7.13496	10.8611	1.86958
	655	0.28	0.319	0.303	0.300667	0.0113186	14.1996	8.87475	8.56061	10.545	1.82955	13.49	11.7	13.27	12.82	0.56359	14.14	12.84	14.22	13.7333	0.447263	6.18077	3.08271	4.15536	4.47295	0.908321	11.1571	9.88202	10.1876	10.4089	0.384356	12.8167	12.4763	7.0533	10.7821	1.86698
	660	0.281	0.32	0.302	0.301	0.0112694	14.0505	8.56482	8.56834	10.3946	1.82797	12.97	11.3	13.47	12.58	0.656074	14.59	12.73	14.81	14.0433	0.659731	5.88298	3.06095	3.55533	4.16642	0.870066	11.432	10.0242	9.57264	10.343	0.559921	13.0674	12.377	7.23259	10.8923	1.84069
	665	0.282	0.322	0.305	0.303	0.0115902	14.2761	8.99709	8.93049	10.7346	1.77088	12.92	11.44	13.62	12.66	0.642599	14.15	12.73	14.86	13.9133	0.626161	6.16082	2.90458	4.15726	4.40756	0.94829	11.1825	10.0091	10.1114	10.4343	0.375236	13.1601	12.5468	7.17656	10.9612	1.90056
	670	0.282	0.32	0.303	0.301667	0.0109899	14.4346	8.71322	8.84228	10.6634	1.88598	12.86	11.03	12.73	12.2067	0.589529	14.2	12.91	14.41	13.84	0.468935	5.58095	2.64288	3.4346	3.88614	0.877685	11.6093	9.95953	9.78705	10.452	0.580811	12.8079	12.441	6.6214	10.6235	2.00383
	675	0.283	0.319	0.303	0.301667	0.0104137	14.3386	8.85249	8.62705	10.606	1.8674	13.34	11.75	13.12	12.7367	0.497404	13.99	13.61	14.97	14.19	0.405134	5.69348	2.39055	3.42459	3.83621	0.975433	11.3718	9.69887	9.7612	10.2773	0.54755	12.8872	12.5381	6.72126	10.7155	1.99967
	680	0.284	0.319	0.303	0.302	0.010116	14.1382	8.90788	8.75298	10.5997	1.76982	13	10.82	13.08	12.3	0.74036	13.76	13.32	14.37	13.8167	0.30443	5.43676	2.68753	3.29527	3.80652	0.833786	11.0987	9.54817	9.26035	9.96908	0.570896	13.3664	12.6272	7.05924	11.0176	1.99065
	685	0.285	0.318	0.303	0.302	0.00953939	14.5762	9.29006	8.81638	10.8942	1.84605	13.15	10.95	12.82	12.3067	0.68499	13.76	12.89	14.21	13.62	0.387427	5.33864	2.35624	3.18949	3.62812	0.88844	11.6721	10.0073	9.85095	10.5101	0.582748	13.0625	13.0217	6.8085	10.9642	2.07789
	690	0.286	0.32	0.304	0.303333	0.00982061	14.2383	8.89947	8.82206	10.6533	1.79266	12.8	11.34	13.1	12.4133	0.543609	13.43	13.13	14.36	13.64	0.37027	5.22328	2.19009	3.14832	3.52057	0.89517	11.9486	10.0994	9.64399	10.564	0.704681	12.9779	12.6975	7.03723	10.9042	1.93518
	695	0.288	0.321	0.306	0.305	0.00953939	13.9867	9.50437	8.99325	10.8281	1.58618	13.28	11.41	13.39	12.6933	0.642452	14.22	13.39	14.46	14.0233	0.324157	5.39887	2.36596	3.06741	3.61075	0.916705	12.0604	9.481	9.68407	10.4085	0.828033	12.779	12.8334	7.41685	11.0098	1.79652
	700	0.289	0.32	0.306	0.305	0.00896289	14.4213	9.15801	8.65269	10.744	1.84443	13.26	10.81	12.92	12.33	0.766312	13.71	13.01	14.07	13.5967	0.311198	5.17876	2.16083	3.33304	3.55755	0.878404	12.3481	10.3285	10.248	10.9748	0.687018	13.3692	13.0381	6.86097	11.0894	2.11639
	705	0.291	0.32	0.307	0.306	0.0083865	13.7729	9.43305	8.74095	10.649	1.5747	13.05	11	13	12.35	0.675154	13.96	12.79	13.96	13.57	0.39	4.96914	2.22047	3.18278	3.45746	0.80527	12.0768	9.9544	10.4633	10.8315	0.639749	13.3704	13.0952	7.00463	11.1567	2.07757
	710	0.292	0.321	0.307	0.306667	0.00837324	14.1231	9.36078	8.28748	10.5904	1.79328	13.28	11.2	13.36	12.6133	0.707044	13.76	13.35	14.2	13.77	0.245425	4.9158	2.37715	2.98468	3.42588	0.765326	12.9848	9.71602	10.2778	10.9929	1.00908	13.1929	12.8554	6.90378	10.984	2.04245
	715	0.293	0.32	0.308	0.307	0.00781025	14.0321	10.0651	8.66461	10.9206	1.60741	12.84	10.83	12.87	12.18	0.675056	13.89	13.29	14.11	13.7633	0.24504	5.1548	2.28327	3.06436	3.50081	0.857183	12.6827	9.787	10.1078	10.8592	0.916448	13.6178	13.2077	7.08743	11.3043	2.11176
	720	0.293	0.32	0.309	0.307333	0.00783865	14.2395	9.35355	8.6038	10.7323	1.76692	13.55	10.9	13.15	12.5333	0.82479	13.68	13.44	14.38	13.8333	0.281977	5.33892	2.64508	3.5666	3.8502	0.790468	12.6048	9.89402	10.5123	11.0037	0.820211	13.4825	13.3553	7.26548	11.3677	2.05146
