# Supplementary material for: Structural basis for higher-order DNA binding by a bacterial transcriptional regulator
Source: PLoS Genet. 2025 Jun 27;21(6):e1011749. doi: 10.1371/journal.pgen.1011749 (PMC12204516; doi:10.1371/journal.pgen.1011749)
Supplement: S1 Appendix — (ZIP) [file pgen.1011749.s012.zip › Raw data files/Figure S5/Figure S5B.xlsx]

## Sheet: Sheet1
	Figure S5B
	Time (min)	OD600					RFU (x 103)					RFU (x 103)					RFU (x 103)					RFU (x 103)					RFU (x 103)					RFU (x 103)
		PXR / xre-1 (+Ara)					PXR / xre-1 (+Ara)					PXR / xre-2 (+Ara)					PXR / xre-3 (+Ara)					PXR / xre-4 (+Ara)					PXR / xre-5 (+Ara)					PXR / xre-6 (+Ara)
		Replicate 1	Replicate 2	Replicate 3	Mean	SEM	Replicate 1	Replicate 2	Replicate 3	Mean	SEM	Replicate 1	Replicate 2	Replicate 3	Mean	SEM	Replicate 1	Replicate 2	Replicate 3	Mean	SEM	Replicate 1	Replicate 2	Replicate 3	Mean	SEM	Replicate 1	Replicate 2	Replicate 3	Mean	SEM	Replicate 1	Replicate 2	Replicate 3	Mean	SEM
	0	0.025	0.029	0.044	0.0326667	0.00578312	-4.36444	-6.66284	-8.61111	-6.54613	1.2273	13.15	-95.7	8.13	-24.8067	35.4763	-43.73	-444	77.88	-136.617	157.65	8.95841	14.3161	3.7191	8.99788	3.05917	6.37216	20.3036	14.3453	13.6737	4.03565	3.04729	2.73618	-0.01351	1.92332	0.972571
	5	0.025	0.029	0.043	0.0323333	0.0054569	-6.07237	-9.19707	-10.0176	-8.42902	1.2019	13.32	-1195.51	6.6	-391.863	401.828	-67.51	-262.08	64.29	-88.4333	94.794	11.2898	16.9538	5.92029	11.388	3.18549	9.70552	23.7331	18.9716	17.47	4.11841	6.66188	7.31881	3.8301	5.93693	1.07035
	10	0.025	0.03	0.042	0.0323333	0.00504425	-5.97333	-6.39444	-7.97222	-6.78	0.60838	13.69	-1262.49	5.92	-414.293	424.104	-57.05	-1778.49	83.07	-584.157	598.535	8.26847	14.276	2.80938	8.45129	3.3114	6.32937	18.6863	15.662	13.5592	3.71886	8.99574	4.30503	1.46044	4.9204	2.19691
	15	0.025	0.029	0.042	0.032	0.0051316	-6.61867	-8.64516	-10.3052	-8.52302	1.06597	9.89	154.42	5.56	56.6233	48.9143	-64.44	-122.03	50.5	-45.3233	50.714	8.02963	18.1442	3.10615	9.75999	4.42648	5.24141	13.4057	12.8714	10.5062	2.6369	1.63547	2.98027	-0.11059	1.50172	0.894758
	20	0.025	0.029	0.043	0.0323333	0.0054569	-9.16612	-8.88352	-10.2322	-9.42728	0.410648	9.28	103.69	3.71	38.8933	32.4382	-129.09	-163.64	62.25	-76.8267	70.2499	5.03617	10.6682	1.60209	5.76882	2.64268	7.02947	13.4558	11.638	10.7078	1.91254	3.91387	1.03429	-0.1608	1.59579	1.2093
	25	0.026	0.029	0.058	0.0376667	0.0102035	-9.6805	-9.88143	-12.0165	-10.5261	0.74743	9.63	60.38	4.03	24.68	17.9231	-150.45	-227.96	47.03	-110.46	81.8622	5.79347	4.60754	3.60157	4.66753	0.633459	5.14667	13.983	11.2769	10.1355	2.6139	4.83646	2.87728	0.409825	2.70786	1.28067
	30	0.027	0.03	0.059	0.0386667	0.0102035	-3.87831	-6.25238	-7.96368	-6.03146	1.18451	6.27	55.56	3.67	21.8333	16.88	-178.28	-1066.71	51.46	-397.843	340.946	8.70958	12.0158	1.6056	7.44365	3.07109	7.75898	14.4023	8.19036	10.1172	2.14614	4.41171	1.73558	-1.02536	1.70731	1.56961
	35	0.027	0.03	0.06	0.039	0.0105357	-7.05721	-9.42362	-10.3689	-8.9499	0.984899	8.28	50.79	5	21.3567	14.7471	-360.41	347.59	55.45	14.21	205.42	5.05014	9.52197	0.340089	4.97073	2.65088	3.58934	11.3848	11.1071	8.69375	2.55346	0.088784	1.77923	-2.36813	-0.166705	1.20404
	40	0.029	0.032	0.062	0.041	0.0105357	-4.45349	-6.88947	-7.96486	-6.43594	1.0387	7.16	39.41	3.24	16.6033	11.4593	2307.74	282.31	40.59	876.88	718.825	6.28954	8.41198	0.993803	5.23177	2.20579	5.38274	13.1167	13.1128	10.5374	2.57735	2.73852	-0.25468	-0.50384	0.659999	1.04174
	45	0.029	0.032	0.062	0.041	0.0105357	-5.53673	-7.62056	-9.23519	-7.46416	1.07051	9.15	29.67	5.12	14.6467	7.60122	198.02	102.21	32.8	111.01	47.8974	5.63007	4.10934	3.42456	4.38799	0.651743	5.94969	16.7643	10.7065	11.1401	3.12942	2.28314	1.77033	0.340032	1.4645	0.581396
	50	0.03	0.033	0.063	0.042	0.0105357	-8.55477	-9.50255	-12.0426	-10.0333	1.04122	8.85	25.15	5.09	13.03	6.15644	133.45	85.66	31.07	83.3933	29.5763	10.5533	4.45833	4.15476	6.38881	2.0841	9.14368	18.1458	13.4524	13.5806	2.59949	5.35333	3.61111	2.52721	3.83055	0.823176
	55	0.032	0.034	0.064	0.0433333	0.0103494	-9.0915	-7.88834	-10.7159	-9.23191	0.81926	8.88	22.77	4.47	12.04	5.51397	110.92	71.15	27.76	69.9433	24.0138	10.801	8.32338	3.69366	7.606	2.08282	10.7886	25.3455	19.9886	18.7076	4.25078	8.03989	5.61566	1.68073	5.11209	1.85292
	60	0.033	0.035	0.065	0.0443333	0.0103494	-5.61585	-7.59446	-8.34475	-7.18502	0.813934	8.71	15.27	4.64	9.54	3.09655	90.24	64.23	29.27	61.2467	17.6636	7.37693	4.47846	1.49409	4.44983	1.69829	6.83838	19.4172	3.86299	10.0395	4.76687	5.42818	2.62876	2.1241	3.39368	1.02763
	65	0.034	0.037	0.066	0.0456667	0.0102035	-5.98651	-6.38356	-8.95221	-7.10743	0.929487	6.71	16.47	2.93	8.70333	4.03373	55.11	41.72	24.86	40.5633	8.75155	6.23593	1.921	1.73325	3.29673	1.4706	7.75026	16.9764	4.11529	9.61397	3.82784	3.6371	4.84362	2.18457	3.55509	0.768697
	70	0.035	0.037	0.067	0.0463333	0.0103494	-3.45622	-5.73604	-7.22569	-5.47265	1.09609	6.71	14.18	5.56	8.81667	2.70214	47.24	43.96	23.13	38.11	7.54961	4.62945	2.3563	1.29091	2.75889	0.98455	8.00945	14.7918	10.42	11.0738	1.98499	3.47217	5.50096	3.22727	4.0668	0.720555
	75	0.037	0.04	0.07	0.049	0.0105357	-4.15454	-5.15126	-7.59809	-5.63463	1.02302	8.03	16.62	5.36	10.0033	3.39693	37	35.53	20.94	31.1567	5.12593	4.64661	-0.42015	1.27553	1.834	1.48906	7.725	13.2832	6.80325	9.27048	2.02393	4.22261	5.13391	0.944323	3.43361	1.27214
	80	0.039	0.041	0.072	0.0506667	0.0106823	-5.72692	-6.30854	-8.12917	-6.72154	0.723562	7.32	12.1	3.38	7.6	2.52114	29.84	27.95	19.86	25.8833	3.06069	6.63895	2.53614	1.98287	3.71932	1.46852	8.70165	15.7524	7.64982	10.7013	2.54376	4.18789	4.98697	3.53395	4.23627	0.420147
	85	0.041	0.044	0.073	0.0526667	0.0102035	-1.98979	-3.31042	-5.60479	-3.635	1.05611	6.73	13.02	5.54	8.43	2.32057	28.39	23.74	17.97	23.3667	3.01378	5.54667	1.51017	1.54092	2.86592	1.34041	7.24185	13.0731	6.66456	8.99316	2.04675	3.00047	4.65369	1.88255	3.1789	0.804921
	90	0.043	0.046	0.076	0.055	0.0105357	-3.11489	-4.08337	-5.48088	-4.22638	0.686735	5.25	11	4.17	6.80667	2.11972	27.17	21.92	14.83	21.3067	3.57543	5.42296	0.774935	0.820232	2.33938	1.54185	6.20689	13.5576	5.5557	8.44008	2.56568	4.59889	5.29267	2.29294	4.0615	0.906675
	95	0.046	0.048	0.078	0.0573333	0.0103494	-1.43383	-3.05103	-5.57018	-3.35168	1.20349	6.04	8.78	4.52	6.44667	1.24645	25.34	21.15	16.53	21.0067	2.54424	4.7393	0.23869	0.878365	1.95212	1.40577	4.87823	11.906	5.80489	7.52972	2.20445	3.46378	4.5228	1.5113	3.16596	0.882005
	100	0.049	0.052	0.081	0.0606667	0.0102035	-0.606103	-0.878348	-3.25066	-1.57837	0.839829	4.8	8.01	4.18	5.66333	1.18691	19.94	17.01	15.72	17.5567	1.2485	3.06165	0.909953	1.43626	1.80262	0.647589	6.74717	10.7461	6.23539	7.90955	1.42594	3.33512	3.42512	1.81109	2.85711	0.523658
	105	0.051	0.053	0.083	0.0623333	0.0103494	-2.70542	-3.02905	-4.80088	-3.51178	0.651283	4.43	8.16	2.92	5.17	1.55725	18.57	18.06	14.51	17.0467	1.27685	3.54421	1.00194	1.99019	2.17878	0.739926	5.29643	10.4288	4.55892	6.76139	1.84603	3.46224	3.33146	1.04148	2.61173	0.786031
	110	0.054	0.056	0.086	0.0653333	0.0103494	-1.05538	-1.40671	-3.31016	-1.92408	0.70042	5.12	7.12	3.91	5.38333	0.935955	16.87	14.41	12.86	14.7133	1.16748	3.84799	1.46081	1.30653	2.20511	0.822646	5.02585	9.76751	5.66678	6.82005	1.4853	2.61821	3.88171	1.27446	2.59146	0.752766
	115	0.057	0.059	0.089	0.0683333	0.0103494	-1.96138	-2.04575	-3.42884	-2.47865	0.475716	5.2	7.43	3.2	5.27667	1.2217	14.28	13.2	12.11	13.1967	0.626427	3.60548	1.55005	0.831711	1.99575	0.831149	4.46504	9.22278	5.11684	6.26822	1.48922	1.9245	3.64946	0.707902	2.09395	0.85337
	120	0.061	0.063	0.092	0.072	0.0100167	-1.33785	-0.934415	-3.46539	-1.91255	0.785104	5.28	7.53	4.55	5.78667	0.896778	15.55	13.26	12.56	13.79	0.902903	3.79798	1.51571	1.08966	2.13445	0.840808	4.66115	8.23218	5.28722	6.06018	1.10093	2.08315	3.34945	2.17142	2.53468	0.408186
	125	0.063	0.066	0.096	0.075	0.0105357	-1.2669	-1.73757	-3.23181	-2.07876	0.592319	5.18	8.1	3.16	5.48	1.43392	15.16	13.33	12.63	13.7067	0.75424	2.81839	2.32168	1.74872	2.29626	0.30905	4.39554	8.5744	5.39823	6.12272	1.25955	3.21792	3.0168	1.63748	2.62406	0.496699
	130	0.067	0.069	0.099	0.0783333	0.0103494	-0.555675	-1.99152	-3.00351	-1.85024	0.710152	5.18	6.13	3.33	4.88	0.822091	13.62	11.34	11.37	12.11	0.75505	3.40988	2.45033	1.11028	2.3235	0.666857	4.14391	8.82288	5.26027	6.07569	1.41089	3.4207	3.07334	1.66302	2.71902	0.537438
	135	0.07	0.072	0.102	0.0813333	0.0103494	0.0875797	0.068663	-1.95814	-0.600631	0.678775	4.9	7.13	4.14	5.39	0.897236	13.11	10.62	12.06	11.93	0.721734	3.73758	1.85114	1.59873	2.39582	0.674829	4.61552	7.19101	5.48075	5.76243	0.756703	3.14132	3.42833	1.87989	2.81651	0.475584
	140	0.074	0.076	0.107	0.0856667	0.0106823	0.658899	0.086299	-1.87459	-0.376463	0.767083	4.95	6.1	3.49	4.84667	0.755212	12.6	10.7	10.29	11.1967	0.711579	3.96647	2.90297	1.59831	2.82258	0.684811	4.89761	8.16916	6.41392	6.49356	0.945253	3.83961	2.55886	2.18408	2.86085	0.501195
	145	0.077	0.079	0.109	0.0883333	0.0103494	0.0043763	-0.657049	-2.75109	-1.13459	0.8305	5.09	6.16	3.3	4.85	0.834286	11.98	9.96	10.64	10.86	0.593408	4.23409	2.08708	1.2574	2.52619	0.886901	3.58744	7.73406	5.9913	5.77093	1.20209	2.5497	2.27278	1.84768	2.22339	0.204157
	150	0.081	0.084	0.113	0.0926667	0.0102035	0.892207	-0.138554	-1.92423	-0.390193	0.822714	5.16	6.04	4.13	5.11	0.551936	11.46	10.22	9.62	10.4333	0.541767	2.80524	2.60976	1.93845	2.45115	0.262487	4.33592	7.75471	5.16704	5.75256	1.02943	3.07428	2.43545	2.34304	2.61759	0.229897
	155	0.085	0.088	0.118	0.097	0.0105357	0.741009	-0.053628	-1.91318	-0.408601	0.786488	5.61	5.72	3.16	4.83	0.835604	10.74	9.43	10.47	10.2133	0.399347	3.17486	2.35665	1.5267	2.35274	0.475788	4.64093	7.42066	5.66861	5.91007	0.811472	3.49918	3.27314	2.366	3.04611	0.346256
	160	0.09	0.093	0.123	0.102	0.0105357	-0.015342	-0.974249	-1.92659	-0.972059	0.55173	5.1	5.81	3.94	4.95	0.545008	11.38	9.66	9.62	10.22	0.580115	4.06079	2.93736	1.2562	2.75145	0.814934	3.93922	7.62131	5.7939	5.78481	1.06294	3.43618	3.38453	1.95515	2.92528	0.485298
	165	0.096	0.098	0.129	0.107667	0.0106823	0.994817	0.608943	-1.26699	0.112256	0.698563	4.9	6.1	3.56	4.85333	0.733606	10.23	8.63	8.88	9.24667	0.496935	2.98005	2.29935	1.78125	2.35355	0.347124	4.23062	6.52313	5.27571	5.34316	0.662649	3.02516	2.39403	2.14097	2.52005	0.262908
	170	0.102	0.104	0.134	0.113333	0.0103494	0.434643	0.072164	-1.63942	-0.377537	0.639558	4.18	5.95	3.19	4.44	0.807279	10.34	8.06	8.81	9.07	0.670895	2.77367	2.18083	1.2016	2.05203	0.458362	4.55023	6.88211	4.49849	5.31028	0.78606	3.03371	2.58981	1.98442	2.53598	0.304096
	175	0.108	0.111	0.141	0.12	0.0105357	1.39281	0.617664	-1.13522	0.29175	0.747752	4.38	5.63	3.2	4.40333	0.701578	10.1	7.69	7.68	8.49	0.805005	3.92332	2.67085	2.10167	2.89862	0.538054	4.34598	6.67874	4.98004	5.33492	0.696394	3.23933	3.58774	2.65022	3.1591	0.273597
	180	0.115	0.117	0.146	0.126	0.0100167	1.29084	0.418493	-0.752508	0.318942	0.59196	4.69	5.78	4.03	4.83333	0.51024	9.76	7.79	8.33	8.62667	0.587717	2.95503	2.78735	2.01145	2.58461	0.290638	4.58371	6.68621	5.06341	5.44444	0.636137	3.06271	2.75381	2.45985	2.75879	0.174049
	185	0.122	0.125	0.155	0.134	0.0105357	0.471253	0.75287	-1.15036	0.0245873	0.593072	4.53	5.38	3.35	4.42	0.588586	9.74	7.79	9.07	8.86667	0.572024	3.58555	2.48028	1.9891	2.68498	0.472081	4.06642	6.90325	4.44137	5.13702	0.889725	2.9553	3.09544	2.1615	2.73741	0.290784
	190	0.13	0.132	0.163	0.141667	0.0106823	1.26556	0.779972	0.081678	0.70907	0.343591	5.21	5.1	3.52	4.61	0.545924	8.25	7.45	8.9	8.2	0.419325	3.82893	2.30691	2.17444	2.77009	0.530798	4.16061	6.37369	4.73022	5.08817	0.66346	3.01195	2.33041	2.22241	2.52159	0.247155
	195	0.138	0.141	0.171	0.15	0.0105357	1.59632	0.957316	-0.0598	0.831278	0.482216	4.86	5.33	3.75	4.64667	0.468413	8.82	7.07	8.38	8.09	0.525579	3.84932	2.83763	1.99326	2.8934	0.536525	4.5936	6.39757	4.4143	5.13515	0.633324	2.78005	2.78851	2.5998	2.72279	0.0615436
	200	0.145	0.148	0.179	0.157333	0.0108679	1.63862	1.21533	-0.080936	0.924338	0.517277	5.18	5.86	4.23	5.09	0.472687	9.27	7.45	9.14	8.62	0.586202	3.04642	2.17289	1.80285	2.34072	0.368664	4.06733	5.91158	4.4144	4.79777	0.565846	2.67632	3.0475	2.19936	2.64106	0.245468
	205	0.154	0.156	0.187	0.165667	0.0106823	1.79202	0.924228	-0.104365	0.870627	0.548094	3.83	5.47	3.28	4.19333	0.657782	8.51	6.79	7.86	7.72	0.501431	3.30742	2.48598	1.67047	2.48796	0.472551	4.17086	5.692	4.14148	4.66811	0.512013	2.59307	2.87335	2.37374	2.61339	0.144582
	210	0.163	0.165	0.195	0.174333	0.0103494	1.55819	1.55949	0.107836	1.07517	0.483668	4.05	5.21	3.77	4.34333	0.440807	9.39	6.9	7.92	8.07	0.722703	3.14369	2.495	2.00074	2.54648	0.330944	4.05456	6.33667	3.596	4.66241	0.847531	2.79625	2.8015	3.0272	2.87498	0.0761227
	215	0.171	0.174	0.202	0.182333	0.0098714	1.98219	1.43132	0.311685	1.24173	0.491461	4.19	5.05	3.54	4.26	0.437302	8.74	6.61	8.07	7.80667	0.628817	2.99668	2.68938	1.88864	2.5249	0.330267	4.36628	6.99467	3.99773	5.11956	0.943571	2.55294	2.65963	3.03713	2.7499	0.14688
	220	0.179	0.182	0.211	0.190667	0.0102035	2.02195	1.73505	0.189284	1.31543	0.569131	4.67	5.49	3.58	4.58	0.553203	9.21	7.14	7.74	8.03	0.614898	3.45978	2.71484	2.17293	2.78252	0.37302	4.40839	6.41697	3.93573	4.92036	0.760642	2.53531	2.70582	3.29114	2.84409	0.228882
	225	0.185	0.19	0.217	0.197333	0.0099387	2.04785	1.34096	0.113514	1.16744	0.565095	4.67	5.93	4.07	4.89	0.548088	8.95	7.23	7.34	7.84	0.555908	3.17502	2.42193	1.80701	2.46799	0.39558	4.48928	7.14046	3.68335	5.10436	1.04429	2.37534	2.45763	3.56243	2.79847	0.38272
	230	0.195	0.198	0.231	0.208	0.0115326	1.86489	1.46261	-0.034741	1.09759	0.577952	5.11	5.56	4.01	4.89333	0.460374	9.12	7.01	7.38	7.83667	0.650496	3.1607	2.78806	2.00686	2.65187	0.339974	4.98358	6.77115	3.63866	5.13113	0.907275	2.4425	2.60764	3.20871	2.75295	0.232815
	235	0.204	0.207	0.236	0.215667	0.0102035	2.13015	1.65325	0.253058	1.34549	0.563296	4.98	5.96	3.73	4.89	0.645316	9.3	7.44	7.42	8.05333	0.62336	2.8174	2.52833	1.94419	2.42997	0.256827	4.9603	7.41392	3.60073	5.32498	1.11578	2.50161	2.61646	3.82666	2.98157	0.42384
	240	0.211	0.214	0.248	0.224333	0.011865	1.59027	1.24858	-0.01611	0.940912	0.488572	4.64	5.57	3.89	4.7	0.485901	9.32	7.04	7.32	7.89333	0.717898	2.96869	2.57486	1.66123	2.4016	0.387246	4.34893	7.42598	3.32206	5.03233	1.23299	2.07748	2.30006	3.76369	2.71374	0.528889
	245	0.219	0.224	0.256	0.233	0.0115902	1.9327	1.5395	0.263273	1.24516	0.503894	5.05	5.74	4.11	4.96667	0.472382	9.37	7.29	7.16	7.94	0.715984	3.26366	2.6814	1.82564	2.59023	0.417616	4.77684	7.16695	3.47911	5.14097	1.08004	2.02257	2.49118	3.56951	2.69442	0.457978
	250	0.229	0.234	0.265	0.242667	0.0112596	1.87912	1.57929	0.11655	1.19165	0.544475	4.81	6.01	4.24	5.02	0.521632	9.74	7.37	7.1	8.07	0.83863	2.96335	2.61389	1.70254	2.42659	0.375818	5.31151	7.83662	3.19767	5.4486	1.3409	1.76443	2.60749	3.39412	2.58868	0.470544
	255	0.238	0.243	0.272	0.251	0.0105987	1.93658	1.55267	0.035777	1.17501	0.580297	5.05	6.04	4.22	5.10333	0.526065	9.59	7.43	6.45	7.82333	0.92753	3.07538	2.59598	1.76589	2.47908	0.382509	4.95523	7.49844	3.1927	5.21546	1.24975	1.86916	2.20664	3.51698	2.53093	0.502559
	260	0.247	0.252	0.281	0.26	0.0105987	1.72687	1.74792	0.288712	1.2545	0.482932	5.14	5.95	4.08	5.05667	0.541428	9.66	7.76	6.42	7.94667	0.939953	2.88354	2.79119	1.54462	2.40645	0.431739	4.6157	7.50845	2.95926	5.0278	1.32931	1.40679	2.34759	3.27331	2.34256	0.538823
	265	0.256	0.261	0.292	0.269667	0.0112596	2.05493	1.41655	-0.143168	1.10944	0.652851	4.95	6.19	4.46	5.2	0.514814	10.26	7.64	7.04	8.31333	0.988624	3.07627	2.37725	1.51116	2.32156	0.452667	5.5092	7.76543	2.99593	5.42352	1.3775	1.6383	2.35146	3.13488	2.37488	0.432185
	270	0.265	0.271	0.3	0.278667	0.0108064	2.26504	1.43151	0.136231	1.27759	0.619335	4.55	6.26	4.32	5.04333	0.611946	10.16	8.2	6.67	8.34333	1.01002	3.12112	2.46047	1.64808	2.40989	0.425981	4.66489	7.36157	2.72474	4.91706	1.34446	1.47147	2.19584	2.79885	2.15539	0.383714
	275	0.274	0.279	0.311	0.288	0.0115902	1.999	1.4434	-0.068338	1.12469	0.617698	4.65	6.5	4.72	5.29	0.605337	10.42	8.3	7.15	8.62333	0.957711	2.94248	2.59985	1.63796	2.39343	0.390471	4.94152	6.98941	2.66492	4.86528	1.24896	1.0424	2.25944	2.72078	2.00754	0.500609
	280	0.282	0.288	0.325	0.298333	0.0134454	1.87496	1.36769	-0.466283	0.925455	0.71111	5.1	6.48	4.14	5.24	0.679117	10.55	8.45	6.82	8.60667	1.0796	2.83704	2.56352	1.22912	2.20989	0.496702	4.99754	7.09973	2.34794	4.81507	1.37476	0.966442	2.1576	2.45576	1.85994	0.454962
	285	0.292	0.297	0.338	0.309	0.0145717	1.62589	1.67084	-0.481581	0.938384	0.710101	4.65	6.64	4.14	5.14333	0.762678	11.02	8.55	6.86	8.81	1.2079	2.92548	2.55753	1.43304	2.30535	0.448903	5.36665	6.73511	2.37372	4.82516	1.28781	0.913146	2.12777	2.45015	1.83036	0.467953
	290	0.302	0.306	0.348	0.318667	0.0147121	1.61358	1.26056	-0.495317	0.792941	0.65214	4.96	7.09	4.29	5.44667	0.844123	10.7	8.51	6.89	8.7	1.10395	3.01993	2.52455	1.30078	2.28175	0.510909	5.3624	7.00557	2.46965	4.94587	1.32587	0.50536	2.30026	2.05304	1.61955	0.561649
	295	0.31	0.315	0.358	0.327667	0.0152352	1.64085	1.621	-0.829743	0.810701	0.820242	5.22	6.86	4.27	5.45	0.756461	11.06	9.39	7.05	9.16667	1.16296	2.83213	2.68776	1.3338	2.28456	0.477206	5.40925	6.54133	2.27587	4.74215	1.27571	0.426756	2.51424	1.95084	1.63061	0.623514
	300	0.319	0.324	0.368	0.337	0.0155671	1.78856	1.70546	-0.611726	0.960765	0.786611	5.29	7.19	4.36	5.61333	0.832793	11.28	9.28	7.56	9.37333	1.07489	2.98708	2.46981	1.50312	2.32001	0.434882	5.60612	6.43363	2.54155	4.86043	1.1838	0.24216	2.32451	1.9417	1.50279	0.639929
	305	0.328	0.333	0.38	0.347	0.016563	1.47844	1.26944	-1.01559	0.577431	0.79879	4.63	7.19	4.55	5.45667	0.866974	11.37	9.49	7.33	9.39667	1.16718	3.10436	2.56324	1.61801	2.42854	0.434326	5.76571	6.40098	2.24709	4.80459	1.29184	0.262948	2.53383	1.55948	1.45209	0.657744
	310	0.336	0.341	0.39	0.355667	0.0172272	1.64586	1.40126	-0.933158	0.704656	0.821945	5.06	7.49	4.27	5.60667	0.968888	11.75	10.17	7.44	9.78667	1.25887	3.28381	2.45859	1.31562	2.35267	0.570632	5.82719	6.19688	2.23516	4.75308	1.26347	0.354149	3.02276	1.85794	1.74495	0.77243
	315	0.345	0.351	0.402	0.366	0.0180831	1.7593	1.48064	-1.06563	0.724772	0.898808	4.98	7.74	4.34	5.68667	1.04316	12.28	10.39	7.42	10.03	1.41446	3.14113	2.18008	1.70577	2.34233	0.42222	5.91121	6.19054	2.45372	4.85182	1.20176	0.21763	2.79372	1.29507	1.43548	0.74696
	320	0.353	0.359	0.413	0.375	0.0190788	1.86493	1.08468	-1.41013	0.513162	0.987669	5.38	7.79	4.1	5.75667	1.08173	12.11	10.53	7.89	10.1767	1.23095	3.52217	2.53315	1.58391	2.54641	0.559565	6.22087	6.56028	3.14961	5.31025	1.08475	0.146489	3.32551	1.70524	1.72575	0.917761
	325	0.361	0.367	0.422	0.383333	0.0194108	1.76888	1.14751	-1.53072	0.46189	1.01232	5.16	7.98	4.01	5.71667	1.17935	12.76	10.78	8.09	10.5433	1.3533	3.26293	2.04539	1.59042	2.29958	0.499258	5.90911	6.2016	3.10286	5.07119	0.987782	0.066615	3.14716	1.30088	1.50488	0.895106
	330	0.37	0.376	0.435	0.393667	0.0207391	1.32205	1.17935	-1.9592	0.180732	1.07076	5.49	7.96	4.19	5.88	1.10564	12.89	11.51	8.69	11.03	1.23596	3.28044	2.12003	1.69474	2.36507	0.473868	5.75732	6.06858	2.66988	4.83193	1.08475	0.132348	3.42656	1.38747	1.64879	0.95989
	335	0.377	0.383	0.44	0.4	0.0200749	1.98488	0.9729	-1.82713	0.376885	1.14007	5.48	8.28	3.84	5.86667	1.29622	13.24	11.49	8.76	11.1633	1.30354	3.41734	1.98602	1.37466	2.25934	0.605298	6.14797	6.20432	2.79142	5.0479	1.12836	-0.29994	3.11076	1.42472	1.41185	0.984606
	340	0.383	0.389	0.453	0.408333	0.0224004	1.39944	0.86379	-2.43966	-0.058807	1.20042	5.75	8.6	3.81	6.05333	1.39105	13.43	11.49	9.14	11.3533	1.2403	3.50246	2.19511	1.93145	2.54301	0.485727	5.9316	6.41855	3.34979	5.23331	0.952197	0.253535	3.2948	0.938758	1.4957	0.921043
	345	0.392	0.398	0.462	0.417333	0.0224004	1.27664	0.935345	-2.34506	-0.0443591	1.15456	5.96	8.64	3.51	6.03667	1.4814	13.62	11.78	9.17	11.5233	1.291	3.61927	2.37627	1.22493	2.40682	0.691356	6.1327	6.45119	4.05333	5.54574	0.751847	0.068403	3.31138	1.15084	1.51021	0.953254
	350	0.398	0.403	0.468	0.423	0.0225462	1.07497	1.01614	-2.73268	-0.213856	1.25953	5.75	8.3	3.17	5.74	1.48091	13.47	11.73	9.58	11.5933	1.12502	3.77085	2.36623	1.65753	2.5982	0.620992	6.4707	6.98404	4.26732	5.90735	0.833298	0.649395	3.29901	0.937993	1.6288	0.839249
	355	0.403	0.41	0.477	0.43	0.0235867	1.446	0.776219	-2.90127	-0.22635	1.35136	6.01	8.6	3.81	6.14	1.38428	13.39	12.34	10.26	11.9967	0.919716	3.70109	2.56634	1.71865	2.66203	0.574276	6.46387	6.32752	4.2407	5.67736	0.719409	0.460648	3.66263	0.429777	1.51769	1.07251
	360	0.411	0.416	0.488	0.438333	0.0248752	1.03287	0.705679	-3.33582	-0.532423	1.40488	6.19	8.53	3.64	6.12	1.41206	13.62	12.81	10.92	12.45	0.799937	4.04392	2.18924	1.72016	2.65111	0.709447	6.67454	6.87643	4.73276	6.09458	0.683396	0.178406	3.49524	0.377768	1.35047	1.07393
	365	0.417	0.424	0.496	0.445667	0.0252477	0.931707	0.605454	-3.57205	-0.678296	1.44994	6.47	8.9	3.02	6.13	1.7059	14.03	13.03	11.45	12.8367	0.751029	4.02609	2.34678	2.16059	2.84449	0.593245	6.68647	6.70451	4.52224	5.97107	0.724436	0.087241	3.81203	0.847936	1.5824	1.13624
	370	0.422	0.429	0.505	0.452	0.0265769	1.03796	0.221372	-4.03615	-0.925608	1.57304	6.43	9.02	3.09	6.18	1.7164	14.27	13.5	11.71	13.16	0.75831	4.30918	2.30278	1.67463	2.7622	0.794463	6.59426	6.67124	4.48229	5.91593	0.717165	-0.51627	4.01452	1.10831	1.53552	1.32526
	375	0.429	0.434	0.513	0.458667	0.027205	1.07362	0.497414	-4.3654	-0.931454	1.72501	7.15	9.01	2.69	6.28333	1.87518	14.79	13.94	11.78	13.5033	0.895923	4.47706	2.65084	2.11884	3.08224	0.714115	6.1271	7.2869	4.19534	5.86978	0.901682	-0.43208	3.92758	1.0255	1.507	1.28135
	380	0.433	0.439	0.523	0.465	0.0290517	0.971771	-0.02228	-4.85576	-1.30209	1.79986	7.08	9.12	2.02	6.07333	2.11049	14.36	13.98	11.27	13.2033	0.972871	4.34213	2.61723	2.58165	3.18034	0.580988	6.42767	7.35823	4.0854	5.9571	0.973641	-0.94544	3.80581	1.15422	1.3382	1.37465
	385	0.438	0.445	0.528	0.470333	0.0289041	0.792022	0.176646	-5.38838	-1.47324	1.96561	7.22	9.7	2.03	6.31667	2.25974	14.53	14.29	11.94	13.5867	0.826243	4.31238	2.46547	1.81861	2.86549	0.747159	5.92039	7.27132	4.05473	5.74881	0.932505	-1.51629	3.29995	1.08371	0.955789	1.3918
	390	0.442	0.451	0.538	0.477	0.0306105	0.911857	-0.270624	-5.687	-1.68192	2.03142	7.36	9.23	2.04	6.21	2.15375	15.13	14.35	11.98	13.82	0.947154	4.58484	2.32519	1.95884	2.95629	0.821114	5.54724	7.70717	3.69832	5.65091	1.15842	-1.75271	3.29177	0.95369	0.830915	1.45751
	395	0.446	0.452	0.543	0.480333	0.0313812	0.519573	0.058342	-5.50922	-1.64377	1.9373	6.94	9.65	1.59	6.06	2.36796	16.02	13.76	11.79	13.8567	1.22205	4.59282	2.40642	2.03634	3.01186	0.797667	6.26614	7.93706	3.82981	6.011	1.19251	-1.84542	3.55864	0.664377	0.792533	1.56133
	400	0.449	0.451	0.548	0.482667	0.0326718	0.484376	-0.326031	-6.19787	-2.01317	2.10538	7.31	9.28	1.35	5.98	2.38383	15.75	14.7	11.89	14.1133	1.15225	4.59208	2.22936	1.68156	2.83433	0.892989	5.8768	8.44862	3.3264	5.88394	1.47866	-2.18338	3.02425	0.841515	0.560796	1.50985
	405	0.45	0.453	0.548	0.483667	0.0321783	0.611656	-0.565125	-6.27412	-2.07586	2.12644	7.22	9.35	1.2	5.92333	2.4404	16.42	14.44	12.1	14.32	1.24852	4.64409	1.95292	1.72085	2.77262	0.938129	6.07794	8.91601	3.85978	6.28458	1.46326	-2.38187	3.20505	0.767666	0.530282	1.61717
	410	0.451	0.454	0.548	0.484333	0.0318451	0.163142	-0.186236	-5.96383	-1.99564	1.98665	7.67	10.26	1.45	6.46	2.6142	16.24	14.6	12.36	14.4	1.12451	4.3103	1.40832	1.75937	2.49267	0.914452	6.01994	9.32723	3.68654	6.34457	1.6364	-2.14645	3.19318	0.447766	0.498166	1.54162
	415	0.453	0.455	0.55	0.486	0.0320052	0.0374388	-0.636594	-6.70359	-2.43425	2.14352	7.86	10.05	1.03	6.31333	2.71626	16.38	14.69	12.6	14.5567	1.09323	4.40397	1.46706	1.5332	2.46808	0.968134	6.50739	9.0257	3.41113	6.31474	1.62365	-2.76498	2.8153	0.760673	0.27033	1.62944
	420	0.453	0.455	0.549	0.485667	0.0316719	-0.144575	-0.935941	-6.68183	-2.58745	2.0599	8.23	10.5	1.14	6.62333	2.81889	16.96	15.05	12.9	14.97	1.1727	4.4187	1.25532	1.6032	2.42574	1.00153	6.44423	9.36248	3.4082	6.40497	1.71897	-2.46271	3.03408	0.614379	0.395248	1.59056
	425	0.454	0.454	0.546	0.484667	0.0306667	-0.212745	-0.627146	-6.58819	-2.47603	2.05956	8.56	10.61	1.41	6.86	2.78852	17.19	15.05	13.32	15.1867	1.11926	3.81235	1.18127	1.60986	2.20116	0.815041	6.45821	8.87599	3.5482	6.29413	1.54019	-2.6849	2.78185	0.359821	0.152255	1.58152
	430	0.455	0.454	0.539	0.482667	0.0281681	-0.59917	-1.32794	-7.1984	-3.04184	2.0889	7.93	10.5	0.9	6.44333	2.86924	16.76	15.19	13.67	15.2067	0.892045	4.13051	1.65838	1.41265	2.40052	0.867902	6.6968	9.46943	3.89723	6.68782	1.60856	-3.07123	2.33279	0.513473	-0.0749903	1.58751
	435	0.456	0.456	0.534	0.482	0.026	-1.05787	-1.63703	-7.25683	-3.31724	1.97688	8.12	10.36	1.3	6.59333	2.72451	17.73	15.16	13.85	15.58	1.13958	4.39652	1.80306	1.44797	2.54918	0.929341	7.01603	9.79679	3.60616	6.80633	1.79016	-3.42904	2.41535	0.159759	-0.284645	1.7017
	440	0.458	0.457	0.532	0.482333	0.024835	-1.09826	-1.10676	-7.10355	-3.10285	2.00035	7.61	10.17	0.83	6.20333	2.78645	16.99	14.56	14.17	15.24	0.882213	4.17097	1.81785	1.52802	2.50562	0.836872	6.85693	9.40534	3.84268	6.70165	1.60768	-3.2815	2.06354	0.362102	-0.285287	1.57657
	445	0.459	0.458	0.532	0.483	0.0245017	-0.871684	-1.27162	-7.18285	-3.10872	2.04034	7.58	10.28	1.02	6.29333	2.74946	17.25	14.34	13.55	15.0467	1.12502	4.33449	1.95278	1.73969	2.67565	0.831698	6.43062	9.09874	3.65401	6.39445	1.57186	-3.38406	1.72661	0.04432	-0.537709	1.50375
	450	0.461	0.459	0.535	0.485	0.0250067	-0.933791	-1.78099	-7.4522	-3.38899	2.04627	7.45	10.4	1.12	6.32333	2.73749	16.78	14.36	14.03	15.0567	0.866917	4.57972	2.64729	1.76965	2.99889	0.830027	7.01649	9.3211	4.25257	6.86338	1.46516	-3.16452	1.7883	-0.09644	-0.490887	1.44329
	455	0.462	0.46	0.538	0.486667	0.0256732	-1.29425	-1.97539	-7.71699	-3.66221	2.0369	7.62	9.98	1.37	6.32333	2.56866	16.97	14.55	13.87	15.13	0.940709	5.1594	2.31661	1.47825	2.98475	1.11393	6.25244	9.68963	4.20213	6.71473	1.60088	-3.35852	1.10386	-0.60971	-0.95479	1.29968
	460	0.462	0.462	0.54	0.488	0.026	-0.862445	-1.60703	-7.7978	-3.42243	2.19822	7.25	9.63	1.23	6.03667	2.49961	17.14	14.42	13.57	15.0433	1.07667	5.40719	2.57127	2.43023	3.46956	0.969668	6.2436	9.81645	4.73503	6.93169	1.50669	-3.21836	1.39813	-0.24684	-0.689024	1.35088
	465	0.463	0.463	0.537	0.487667	0.0246667	-1.95686	-2.06693	-7.89847	-3.97409	1.96245	7.24	9.88	1.02	6.04667	2.62634	16.81	14.83	13.67	15.1033	0.916685	5.16419	2.66282	2.11263	3.31321	0.939019	6.04061	9.80495	4.96691	6.93749	1.46685	-3.19976	1.62529	-0.7618	-0.778757	1.3929
	470	0.462	0.463	0.534	0.486333	0.0238351	-1.18267	-1.80062	-7.70202	-3.56177	2.0778	7.13	9.66	1.68	6.15667	2.35447	16.98	14.48	13.23	14.8967	1.1024	5.06811	2.30873	1.77647	3.0511	1.02014	6.26668	9.99591	4.78164	7.01474	1.551	-3.38386	1.65258	-0.78627	-0.839184	1.45413
	475	0.464	0.466	0.535	0.488333	0.0233405	-1.41802	-2.00206	-7.96047	-3.79352	2.09029	7.24	9.64	1.72	6.2	2.3447	16.45	14.41	12.84	14.5667	1.04506	4.76924	2.95808	1.63773	3.12169	0.907683	5.86484	10.206	4.85201	6.97428	1.6421	-3.37768	1.48567	-0.36857	-0.753528	1.41706
	480	0.465	0.468	0.55	0.494333	0.0278468	-1.22385	-2.4739	-8.79352	-4.16376	2.34284	7.33	9.52	2.13	6.32667	2.1915	17	14.35	13.4	14.9167	1.07716	4.83568	2.80333	1.66683	3.10195	0.926873	6.14046	9.77765	5.00437	6.97416	1.4396	-3.68773	1.32532	-0.92576	-1.09606	1.44965
	485	0.468	0.472	0.549	0.496333	0.0263586	-1.85048	-2.74087	-8.73498	-4.44211	2.16177	6.98	9.33	1.54	5.95	2.307	16.86	14.99	13.4	15.0833	0.999906	5.04378	3.57454	1.54165	3.38666	1.01533	5.55765	10.2808	4.53709	6.79183	1.76917	-3.63881	1.02431	-0.97069	-1.19506	1.35079
	490	0.469	0.474	0.543	0.495333	0.023877	-1.59261	-3.01381	-8.10496	-4.23713	1.97696	6.59	9.54	1.75	5.96	2.27073	16.97	14.65	13.47	15.03	1.02807	5.23344	3.70773	2.37074	3.77064	0.82699	5.68912	10.025	4.75146	6.82186	1.62429	-3.75879	1.04018	-1.26979	-1.32947	1.38566
	495	0.469	0.476	0.545	0.496667	0.024251	-1.44154	-3.09315	-8.25351	-4.26274	2.05156	7.01	9.52	1.72	6.08333	2.29884	17.33	15.55	13.77	15.55	1.02768	4.66212	3.54684	2.01617	3.40838	0.766951	5.60346	10.3193	4.71349	6.87874	1.73934	-3.57464	1.66779	-1.00626	-0.971037	1.51346
	500	0.47	0.48	0.547	0.499	0.024173	-1.88628	-3.26599	-8.70334	-4.61854	2.08088	6.88	9.08	1.9	5.95333	2.12384	16.93	15.07	13.85	15.2833	0.895495	4.25844	3.21369	1.59485	3.02232	0.774841	5.15818	10.4685	4.72299	6.78322	1.84692	-4.36338	0.972195	-1.58265	-1.65795	1.54071
	505	0.47	0.482	0.548	0.5	0.0242487	-1.86165	-3.46781	-8.457	-4.59548	1.98565	6.95	8.73	1.66	5.78	2.12312	17.24	15.47	13.55	15.42	1.0655	4.80832	3.91209	1.92874	3.54972	0.850782	5.21379	10.7487	4.27757	6.74668	2.01917	-4.12811	1.26856	-1.10092	-1.32016	1.56174
	510	0.47	0.485	0.55	0.501667	0.0245515	-1.10997	-3.61076	-8.36705	-4.36259	2.1284	6.53	8.84	1.73	5.7	2.09402	16.97	15.41	13.95	15.4433	0.871958	4.6353	4.17168	1.78941	3.53213	0.881579	5.03425	10.3346	3.99753	6.45546	1.96252	-3.9006	0.53227	-1.40461	-1.59098	1.28305
	515	0.47	0.488	0.551	0.503	0.0245561	-1.81381	-3.50538	-8.67916	-4.66612	2.06509	6.82	9.02	1.96	5.93333	2.08571	17.43	15.41	14.36	15.7333	0.900858	4.45484	3.76146	1.91887	3.37839	0.756712	5.18626	10.6556	4.44487	6.76225	1.95841	-4.17665	0.91158	-1.63857	-1.63455	1.46885
	520	0.47	0.49	0.552	0.504	0.0246847	-0.926762	-3.6949	-8.27866	-4.30011	2.14378	6.84	9.05	1.98	5.95667	2.08818	17.68	16.27	14.31	16.0867	0.977144	4.09651	4.51601	1.8473	3.48661	0.828548	5.39774	11.2656	4.50578	7.05637	2.1203	-4.07514	1.16774	-1.49589	-1.46776	1.51355
	525	0.47	0.493	0.552	0.505	0.0244199	-1.01468	-3.43609	-7.90924	-4.12	2.01945	6.56	8.95	1.58	5.69667	2.17089	16.99	15.68	14.31	15.66	0.773714	4.32303	4.7964	1.60589	3.57511	0.994045	4.69602	11.0979	4.58895	6.7943	2.15204	-4.13605	0.527915	-1.91714	-1.84176	1.3469
	530	0.469	0.496	0.555	0.506667	0.0253925	-0.716636	-3.74074	-8.25866	-4.23868	2.19138	6.43	8.27	1.48	5.39333	2.02748	16.98	15.82	14.29	15.6967	0.778981	3.87724	4.92207	1.47796	3.42576	1.01953	5.11094	11.2098	4.31366	6.87814	2.17804	-4.48341	0.703814	-1.39263	-1.72408	1.50657
	535	0.47	0.499	0.56	0.509667	0.0265225	-0.959962	-4.17769	-9.0872	-4.74162	2.36302	6.5	8.05	1.7	5.41667	1.91144	16.73	16.29	14.58	15.8667	0.655752	3.67361	5.15092	1.40073	3.40842	1.09068	5.02126	11.2461	4.46551	6.91096	2.17351	-4.19398	0.905269	-2.02159	-1.7701	1.47739
	540	0.471	0.503	0.565	0.513	0.0275923	-0.658732	-4.17338	-8.83967	-4.55726	2.36942	6.46	8.27	1.9	5.54333	1.89512	17.37	15.99	14.91	16.09	0.711899	3.54008	5.60609	1.91476	3.68698	1.06812	4.83358	11.5937	4.21615	6.88115	2.36302	-4.35033	0.998816	-1.52597	-1.62583	1.54497
	545	0.472	0.505	0.561	0.512667	0.0259765	-0.922684	-3.98528	-8.43614	-4.44804	2.18125	6.05	7.96	1.67	5.22667	1.86185	16.79	16.45	15.2	16.1467	0.483402	3.46823	5.61916	1.41316	3.50018	1.21427	4.73869	11.7225	4.16001	6.87372	2.43012	-4.55735	0.636391	-2.14154	-2.02083	1.50052
	550	0.472	0.508	0.559	0.513	0.0252389	-0.626355	-4.35777	-8.20346	-4.39586	2.1874	6.12	7.69	1.56	5.12333	1.83841	16.64	15.68	14.62	15.6467	0.583362	3.50994	5.69231	0.886469	3.36291	1.38927	4.94419	11.8109	4.18965	6.98159	2.42447	-4.84493	0.869456	-1.93159	-1.96902	1.64971
	555	0.473	0.511	0.564	0.516	0.0263881	-0.52189	-3.89656	-7.98445	-4.1343	2.15753	6.38	7.75	1.23	5.12	1.9848	16.55	16.24	15.35	16.0467	0.359645	3.23367	5.84424	1.87607	3.65133	1.16439	5.10865	12.4043	4.52551	7.34616	2.53468	-4.60629	0.94125	-1.81704	-1.82736	1.60145
	560	0.472	0.513	0.564	0.516333	0.0266104	-0.647304	-4.11133	-8.15898	-4.30587	2.17061	6.06	7.34	1.35	4.91667	1.82121	17.13	16.23	15.72	16.36	0.412189	3.20725	6.09247	1.24611	3.51528	1.40747	4.6717	12.5364	4.45151	7.21986	2.65902	-4.78912	0.946087	-2.02298	-1.95534	1.65596
	565	0.475	0.516	0.578	0.523	0.0299388	-0.744522	-4.53901	-8.66964	-4.65106	2.28847	5.65	7.45	1.5	4.86667	1.76171	16.91	15.86	15.48	16.0833	0.427642	2.8616	6.45115	1.12046	3.47774	1.56937	4.36618	12.681	4.1716	7.07292	2.80459	-4.92349	0.608887	-2.09741	-2.13734	1.59718
	570	0.476	0.519	0.569	0.521333	0.0268721	-0.773765	-4.5896	-8.34647	-4.56994	2.18607	5.62	7.66	1.4	4.89333	1.84327	16.72	16.67	15.59	16.3267	0.368616	2.53646	6.75301	1.42346	3.57097	1.62314	4.12813	12.6172	3.89473	6.88003	2.86939	-4.71676	0.454803	-1.86803	-2.04333	1.49547
	575	0.479	0.524	0.574	0.525667	0.0274368	-0.567074	-4.57597	-8.17793	-4.44032	2.19811	5.62	7.5	1.37	4.83	1.81313	16.62	16.48	16.25	16.45	0.107858	1.67566	6.76735	0.659404	3.03414	1.88952	4.26602	12.3784	3.63521	6.75986	2.81514	-5.02586	0.001685	-2.35666	-2.46028	1.45225
	580	0.481	0.526	0.573	0.526667	0.0265602	-0.400121	-4.43192	-8.07322	-4.30175	2.21599	5.51	6.99	1.43	4.64333	1.6625	17.03	16.52	15.95	16.5	0.311929	1.62247	6.71693	0.434742	2.92471	1.92686	4.29194	12.5612	4.1574	7.00351	2.77911	-5.1973	0.811834	-2.15462	-2.18003	1.73473
	585	0.482	0.529	0.579	0.53	0.028006	-0.766797	-4.99861	-8.68076	-4.81539	2.2864	5.28	6.84	1.02	4.38	1.73931	16.25	16.33	16.14	16.24	0.0550757	0.719619	7.0079	-0.12066	2.53562	2.24926	4.72171	12.6214	3.85271	7.06528	2.78938	-4.66285	0.407568	-2.52247	-2.25925	1.46961
	590	0.486	0.534	0.578	0.532667	0.0265665	-0.754576	-4.86408	-8.07288	-4.56385	2.11794	5.49	7.29	1.41	4.73	1.73943	16.56	16.07	16.63	16.42	0.176163	0.922814	7.3438	-0.44928	2.60578	2.4019	4.49362	12.4299	3.58589	6.83646	2.80896	-4.47151	1.0585	-1.84428	-1.75243	1.59704
	595	0.489	0.538	0.58	0.535667	0.0262953	-0.841749	-4.94887	-7.8596	-4.55007	2.03567	5.67	7.04	1.35	4.68667	1.71457	16.18	16.51	16.11	16.2667	0.123333	0.304363	7.27689	-1.03679	2.18149	2.57695	4.55371	12.758	3.68931	7.00033	2.88961	-4.38733	1.05246	-2.26292	-1.86593	1.58283
	600	0.493	0.541	0.59	0.541333	0.028002	-1.52541	-4.78271	-8.72896	-5.01236	2.08265	5.65	7.23	0.93	4.60333	1.89245	16.28	16.3	16.57	16.3833	0.0935117	-0.10674	7.56689	-1.00823	2.15064	2.7206	4.90998	12.2067	3.71988	6.94553	2.65294	-3.88167	1.34456	-1.96455	-1.50055	1.52642
	605	0.496	0.544	0.584	0.541333	0.0254384	-1.62919	-5.57075	-8.4629	-5.22095	1.98046	5.47	6.92	1.24	4.54333	1.70388	16.02	16.24	17.02	16.4267	0.303388	-0.51011	7.7664	-1.05848	2.06594	2.85462	4.99988	12.4097	3.76054	7.05672	2.70032	-3.90268	1.45249	-2.40474	-1.61831	1.59513
	610	0.498	0.547	0.589	0.544667	0.0262953	-1.36286	-5.25508	-8.36051	-4.99282	2.0243	5.71	6.96	1.07	4.58	1.79171	15.87	16.57	16.71	16.3833	0.259829	-0.76721	8.23053	-1.73617	1.90905	3.17309	5.20867	11.9837	3.9781	7.05681	2.4889	-3.87187	1.76655	-2.21591	-1.44041	1.67322
	615	0.501	0.55	0.595	0.548667	0.0271437	-1.47501	-5.43003	-8.34833	-5.08445	1.99166	5.21	6.82	1.13	4.38667	1.69336	15.94	16.04	17.08	16.3533	0.364478	-0.95771	7.87826	-1.99771	1.64095	3.13307	4.6803	11.6478	3.40022	6.57611	2.56263	-3.36733	1.85971	-2.21935	-1.24232	1.58602
	620	0.504	0.554	0.601	0.553	0.028006	-2.01595	-5.79799	-8.83691	-5.55028	1.97293	5.28	7.23	1.13	4.54667	1.79869	16.03	16.53	17.16	16.5733	0.326922	-1.10592	8.14789	-2.07201	1.65665	3.25758	5.35783	11.5972	3.53798	6.83101	2.44032	-3.49613	2.20603	-2.50941	-1.2665	1.75948
	625	0.509	0.557	0.602	0.556	0.0268514	-1.56881	-5.11781	-8.3574	-5.01467	1.96038	5.28	6.71	1.35	4.44667	1.60242	15.72	16.33	17.14	16.3967	0.411272	-1.19733	8.77129	-1.90255	1.89047	3.44643	4.78979	11.2844	3.62509	6.56643	2.38283	-2.83056	2.18668	-1.87319	-0.839025	1.53789
	630	0.514	0.56	0.606	0.56	0.0265581	-2.15287	-5.26733	-8.58548	-5.33523	1.85725	5.59	6.76	1.36	4.57	1.64015	15.61	16.29	17.33	16.41	0.500133	-1.26026	8.61313	-2.22533	1.70918	3.4632	5.12465	11.2855	3.39682	6.60233	2.39413	-3.3033	2.35087	-2.23879	-1.06374	1.73474
	635	0.519	0.564	0.598	0.560333	0.0228789	-1.76467	-4.89607	-7.56855	-4.7431	1.67718	5.47	6.84	1.32	4.54333	1.65948	15.33	16.4	17.36	16.3633	0.586297	-1.27167	8.93586	-2.7409	1.6411	3.67196	5.22935	10.9492	3.14886	6.44247	2.33202	-3.00898	2.35045	-2.0572	-0.905242	1.65087
	640	0.521	0.567	0.6	0.562667	0.022908	-2.16803	-5.84003	-8.06854	-5.35887	1.72024	5.39	6.6	1.3	4.43	1.60351	15.39	16.24	17.47	16.3667	0.603775	-1.72913	8.65876	-2.62176	1.43596	3.62058	5.46308	10.7599	3.21347	6.47883	2.2369	-3.21429	2.56637	-2.56328	-1.0704	1.82807
	645	0.525	0.571	0.614	0.57	0.025697	-1.90751	-5.3799	-8.18627	-5.1579	1.81592	5.24	6.23	1.38	4.28333	1.47953	15.46	15.86	17.69	16.3367	0.686448	-1.58957	8.75019	-2.84103	1.43986	3.67297	4.86391	10.5306	3.3262	6.24025	2.19064	-2.86279	2.77217	-2.36254	-0.817719	1.80075
	650	0.528	0.572	0.616	0.572	0.0254034	-1.94037	-5.56639	-8.70227	-5.40301	1.9537	5.35	6.6	1.46	4.47	1.54765	15.19	16.26	17.65	16.3667	0.712141	-1.72894	9.41761	-2.5687	1.70666	3.86309	4.52472	9.87934	3.02483	5.80963	2.08041	-2.97473	2.58162	-2.49867	-0.963926	1.77809
	655	0.531	0.575	0.614	0.573333	0.0239745	-2.38234	-5.76728	-8.68843	-5.61268	1.82205	5.25	6.31	0.98	4.18	1.629	14.8	16.1	17.57	16.1567	0.800132	-1.65406	9.36969	-2.66124	1.6848	3.85343	4.97253	9.9773	3.33583	6.09522	1.99772	-2.47558	2.78727	-2.27637	-0.654894	1.72204
	660	0.536	0.578	0.62	0.578	0.0242487	-2.29161	-5.70852	-8.72238	-5.57417	1.85762	5.21	6.23	1.34	4.26	1.4894	14.83	16.19	17.59	16.2033	0.796771	-2.42865	9.3583	-3.04316	1.2955	4.0353	4.94362	9.24637	2.97124	5.72041	1.85264	-2.88737	2.51486	-2.87795	-1.08349	1.79918
	665	0.54	0.582	0.612	0.578	0.0208806	-2.41574	-5.75931	-8.33618	-5.50374	1.71386	5.49	6.38	1.09	4.32	1.63531	15.09	16.46	17.58	16.3767	0.720008	-2.33746	9.16313	-2.82923	1.33215	3.91806	5.18255	9.56245	3.37428	6.03976	1.83707	-2.90735	2.80968	-2.73951	-0.945726	1.87833
	670	0.542	0.583	0.622	0.582333	0.0230964	-2.95927	-5.69042	-8.80696	-5.81888	1.6893	5.61	6.65	1.14	4.46667	1.69021	14.76	16.35	18.34	16.4833	1.03561	-2.44181	9.53425	-2.86472	1.40924	4.06434	4.72142	8.99354	3.47799	5.73098	1.6703	-2.59194	3.26945	-2.96455	-0.762345	2.01877
	675	0.541	0.585	0.62	0.582	0.0228546	-2.5581	-5.53536	-8.22971	-5.44106	1.63793	5.63	6.23	1.18	4.34667	1.59278	14.66	16.06	18.45	16.39	1.10645	-2.11789	9.39556	-2.92766	1.45	3.97965	4.82729	8.99502	2.65794	5.49342	1.85943	-2.59616	2.85824	-3.17629	-0.971403	1.92213
	680	0.545	0.586	0.629	0.586667	0.024251	-2.68868	-5.65261	-8.52066	-5.62065	1.68362	5.4	6.27	1.08	4.25	1.60477	14.55	16.25	17.9	16.2333	0.967098	-1.80545	9.69137	-2.67357	1.73745	3.98485	5.53227	9.25576	3.23371	6.00725	1.75457	-2.17738	3.54413	-2.79411	-0.475788	2.01783
	685	0.548	0.588	0.618	0.584667	0.0202759	-2.80583	-6.04468	-8.30435	-5.71829	1.59565	5.62	5.91	0.98	4.17	1.5972	14.49	15.99	18.26	16.2467	1.09585	-2.60773	9.80154	-2.91712	1.42556	4.18894	4.98701	8.85013	3.33457	5.7239	1.63428	-2.25968	3.31294	-2.94589	-0.630875	1.98183
	690	0.554	0.592	0.627	0.591	0.0210792	-3.06665	-5.37399	-8.25147	-5.56403	1.49974	5.41	6.28	1.04	4.24333	1.62124	14.77	16.07	18.24	16.36	1.01214	-2.58206	9.85933	-2.79789	1.49313	4.18356	5.03885	8.44517	3.14668	5.54356	1.55022	-2.31293	3.22458	-3.08425	-0.7242	1.98691
	695	0.558	0.596	0.633	0.595667	0.0216513	-2.86303	-5.69643	-8.35606	-5.63851	1.58597	5.63	6.44	1.05	4.37333	1.67804	14.53	16.46	18.19	16.3933	1.05708	-2.44993	10.0948	-2.92617	1.57289	4.26316	4.7794	8.59256	2.79376	5.38857	1.70145	-2.65547	3.51304	-3.4614	-0.867944	2.20281
	700	0.56	0.598	0.638	0.598667	0.0225191	-3.24239	-5.91861	-8.36238	-5.84113	1.47852	5.71	6.36	1.1	4.39	1.65567	14.76	16.52	18.25	16.51	1.00749	-2.59998	9.76886	-2.64865	1.50674	4.13108	5.31501	8.27029	3.01647	5.53392	1.52059	-2.16913	3.02371	-3.53478	-0.8934	1.99784
	705	0.562	0.6	0.634	0.598667	0.0207953	-3.28811	-5.66261	-8.20233	-5.71768	1.41888	6.48	6.2	1.32	4.66667	1.67528	14.84	16.79	18.93	16.8533	1.18111	-2.58302	9.89241	-2.6778	1.54386	4.17436	5.2907	8.1501	2.91851	5.4531	1.51241	-2.16357	3.4973	-3.4798	-0.715356	2.14033
	710	0.566	0.603	0.643	0.604	0.0222336	-3.38891	-5.92721	-8.38098	-5.89903	1.44115	5.92	6.18	1.31	4.47	1.58178	14.4	16.43	18.44	16.4233	1.16625	-2.5977	9.97539	-2.68808	1.5632	4.20618	5.18628	8.19804	2.88051	5.42161	1.53954	-2.349	3.23167	-3.78204	-0.966457	2.13944
	715	0.568	0.605	0.638	0.603667	0.0202183	-3.34962	-5.85375	-8.07871	-5.76069	1.36596	6.31	6.43	1.18	4.64	1.73035	15.13	16.69	18.46	16.76	0.961925	-2.76357	9.73658	-2.71978	1.41774	4.15944	5.09929	8.08169	3.02671	5.40257	1.46711	-2.39627	3.22209	-3.88218	-1.01879	2.16339
	720	0.571	0.607	0.641	0.606333	0.02021	-3.31087	-5.89334	-8.49406	-5.89942	1.49626	6.26	6.6	1.03	4.63	1.80267	14.65	16.68	18.71	16.68	1.17202	-2.45836	9.72623	-2.31609	1.65059	4.03803	4.91409	7.73674	2.74818	5.133	1.44422	-2.34657	3.81285	-3.99794	-0.843886	2.37667
