# Supplementary material for: Structural basis for higher-order DNA binding by a bacterial transcriptional regulator
Source: PLoS Genet. 2025 Jun 27;21(6):e1011749. doi: 10.1371/journal.pgen.1011749 (PMC12204516; doi:10.1371/journal.pgen.1011749)
Supplement: S1 Appendix — (ZIP) [file pgen.1011749.s012.zip › Raw data files/Figure S6/FigureS6A_Xre2RES2_purification.csv]

ml	mAU_280	mAU_260
-1.19	-71.051003	-167.552002
-1.189003	-67.525818	-154.04892
-1.188006	-65.044968	-148.778214
-1.187009	-62.564121	-143.507507
-1.186012	-60.083271	-138.236801
-1.185014	-57.602421	-132.966095
-1.184017	-55.121571	-127.695381
-1.18302	-52.640724	-122.424675
-1.182023	-50.159874	-117.153969
-1.181026	-47.679024	-111.883263
-1.180029	-45.198177	-106.612556
-1.179032	-42.300941	-99.796387
-1.178035	-39.391354	-92.934357
-1.177037	-36.481766	-86.072342
-1.17604	-33.572178	-79.21032
-1.175043	-30.662592	-72.348305
-1.174046	-27.753006	-65.486282
-1.173049	-24.843416	-58.62426
-1.172052	-21.933832	-51.762245
-1.171055	-19.024242	-44.900219
-1.170058	-16.114658	-38.038208
-1.16906	-17.250164	-40.719254
-1.168063	-18.633009	-43.983814
-1.167066	-20.015856	-47.248383
-1.166069	-21.398703	-50.512951
-1.165072	-22.781548	-53.777512
-1.164075	-24.164394	-57.04208
-1.163078	-25.547237	-60.306641
-1.162081	-26.930086	-63.571205
-1.161083	-28.312929	-66.83577
-1.160086	-29.695778	-70.100334
-1.159089	-31.080925	-73.366119
-1.158092	-32.466297	-76.632019
-1.157095	-33.851662	-79.897919
-1.156098	-35.237034	-83.163826
-1.155101	-36.622402	-86.429726
-1.154104	-38.007771	-89.695618
-1.153106	-39.393135	-92.961517
-1.152109	-40.778507	-96.227425
-1.151112	-42.163876	-99.493324
-1.150115	-43.549244	-102.759224
-1.149118	-44.934025	-106.026604
-1.148121	-46.318722	-109.294159
-1.147124	-47.703423	-112.561722
-1.146127	-49.08812	-115.829285
-1.145129	-50.472824	-119.096863
-1.144132	-51.857525	-122.364426
-1.143135	-53.242222	-125.631989
-1.142138	-54.626926	-128.899567
-1.141141	-56.011627	-132.167114
-1.140144	-57.396324	-135.434677
-1.139147	-58.619709	-138.281769
-1.138149	-59.815945	-141.05809
-1.137152	-61.012177	-143.834412
-1.136155	-62.208408	-146.610733
-1.135158	-63.40464	-149.387054
-1.134161	-64.600876	-152.163376
-1.133164	-65.797112	-154.939697
-1.132167	-66.99334	-157.716019
-1.13117	-68.189583	-160.492355
-1.130172	-69.385811	-163.268677
-1.129175	-69.739861	-163.814407
-1.128178	-69.917892	-163.893967
-1.127181	-70.095932	-163.973526
-1.126184	-70.273972	-164.053085
-1.125187	-70.452011	-164.132645
-1.12419	-70.630043	-164.212204
-1.123193	-70.808083	-164.291763
-1.122195	-70.986122	-164.371338
-1.121198	-71.164154	-164.450897
-1.120201	-71.342194	-164.530457
-1.119204	-71.27343	-164.084869
-1.118207	-71.142319	-163.506622
-1.11721	-71.011208	-162.928391
-1.116213	-70.880089	-162.350143
-1.115216	-70.748978	-161.771896
-1.114218	-70.617867	-161.193649
-1.113221	-70.486755	-160.615417
-1.112224	-70.355644	-160.03717
-1.111227	-70.224533	-159.458923
-1.11023	-70.093422	-158.880676
-1.109233	-69.702995	-157.870468
-1.108236	-69.234886	-156.73085
-1.107239	-68.766792	-155.591248
-1.106241	-68.298691	-154.451645
-1.105244	-67.830589	-153.312042
-1.104247	-67.362488	-152.17244
-1.10325	-66.894386	-151.032822
-1.102253	-66.426285	-149.893219
-1.101256	-65.958183	-148.753601
-1.100259	-65.490082	-147.613998
-1.099262	-64.789742	-146.104355
-1.098264	-64.008102	-144.465149
-1.097267	-63.226467	-142.825958
-1.09627	-62.444832	-141.186768
-1.095273	-61.663193	-139.547562
-1.094276	-60.88155	-137.908356
-1.093279	-60.099915	-136.269165
-1.092282	-59.318275	-134.629974
-1.091285	-58.53664	-132.990768
-1.090287	-57.755001	-131.351578
-1.08929	-56.787762	-129.43428
-1.088293	-55.745407	-127.404419
-1.087296	-54.703053	-125.374557
-1.086299	-53.660686	-123.344681
-1.085302	-52.618332	-121.314819
-1.084305	-51.575974	-119.284958
-1.083308	-50.533619	-117.255096
-1.08231	-49.491264	-115.225243
-1.081313	-48.448906	-113.195381
-1.080316	-47.406551	-111.16552
-1.079319	-46.223705	-109.080933
-1.078322	-44.975693	-106.97097
-1.077325	-43.72768	-104.861008
-1.076328	-42.479668	-102.751053
-1.07533	-41.231651	-100.64109
-1.074333	-39.983639	-98.531136
-1.073336	-38.735626	-96.421173
-1.072339	-37.487602	-94.311195
-1.071342	-36.23959	-92.201241
-1.070345	-34.991577	-90.091278
-1.069348	-33.755341	-88.014503
-1.068351	-32.525326	-85.955261
-1.067353	-31.295311	-83.896011
-1.066356	-30.065296	-81.836769
-1.065359	-28.835272	-79.777504
-1.064362	-27.605255	-77.718262
-1.063365	-26.37524	-75.659012
-1.062368	-25.145226	-73.59977
-1.061371	-23.915211	-71.540527
-1.060374	-22.685196	-69.481277
-1.059376	-21.635561	-67.679077
-1.058379	-20.693947	-66.030792
-1.057382	-19.752331	-64.382515
-1.056385	-18.810715	-62.734238
-1.055388	-17.869099	-61.08596
-1.054391	-16.927469	-59.437656
-1.053394	-15.985854	-57.789379
-1.052397	-15.044238	-56.141102
-1.051399	-14.102622	-54.492821
-1.050402	-13.161007	-52.844543
-1.049405	-12.414552	-51.449913
-1.048408	-11.800034	-50.226757
-1.047411	-11.185514	-49.003605
-1.046414	-10.570996	-47.780449
-1.045417	-9.956478	-46.557297
-1.04442	-9.341959	-45.334145
-1.043422	-8.727441	-44.110989
-1.042425	-8.112922	-42.887836
-1.041428	-7.498404	-41.66468
-1.040431	-6.883876	-40.441509
-1.039434	-6.433815	-39.427353
-1.038437	-6.108921	-38.572269
-1.03744	-5.784027	-37.717182
-1.036443	-5.459133	-36.862095
-1.035445	-5.134239	-36.007011
-1.034448	-4.809346	-35.151924
-1.033451	-4.484452	-34.296837
-1.032454	-4.159558	-33.44175
-1.031457	-3.834664	-32.586666
-1.03046	-3.50977	-31.731579
-1.029463	-3.311999	-31.040728
-1.028466	-3.222945	-30.490334
-1.027468	-3.133892	-29.939941
-1.026471	-3.044837	-29.38954
-1.025474	-2.955784	-28.839146
-1.024477	-2.866731	-28.288754
-1.02348	-2.777678	-27.738359
-1.022483	-2.688624	-27.187965
-1.021486	-2.599571	-26.637573
-1.020489	-2.510518	-26.087179
-1.019491	-2.50737	-25.653801
-1.018494	-2.586692	-25.332756
-1.017497	-2.666013	-25.011711
-1.0165	-2.745334	-24.690668
-1.015503	-2.824656	-24.369623
-1.014506	-2.903977	-24.048578
-1.013509	-2.983298	-23.727533
-1.012511	-3.062621	-23.406485
-1.011514	-3.141942	-23.08544
-1.010517	-3.221263	-22.764395
-1.00952	-3.347444	-22.518055
-1.008523	-3.524105	-22.352194
-1.007526	-3.700766	-22.186331
-1.006529	-3.877427	-22.02047
-1.005532	-4.054088	-21.854607
-1.004534	-4.230749	-21.688744
-1.003537	-4.40741	-21.522882
-1.00254	-4.584071	-21.357019
-1.001543	-4.760732	-21.191158
-1.000546	-4.937393	-21.025295
-0.999549	-5.133378	-20.904179
-0.998552	-5.352738	-20.837181
-0.997555	-5.572096	-20.770184
-0.996557	-5.791454	-20.703186
-0.99556	-6.010811	-20.63619
-0.994563	-6.230169	-20.569193
-0.993566	-6.449527	-20.502195
-0.992569	-6.668884	-20.4352
-0.991572	-6.888242	-20.368202
-0.990575	-7.1076	-20.301205
-0.989578	-7.333769	-20.262224
-0.98858	-7.569201	-20.261337
-0.987583	-7.804632	-20.260448
-0.986586	-8.040064	-20.259562
-0.985589	-8.275496	-20.258675
-0.984592	-8.510927	-20.257786
-0.983595	-8.746363	-20.256899
-0.982598	-8.981794	-20.256012
-0.9816	-9.217226	-20.255125
-0.980603	-9.452658	-20.254236
-0.979606	-9.685001	-20.268032
-0.978609	-9.912616	-20.304317
-0.977612	-10.140229	-20.340603
-0.976615	-10.367843	-20.376888
-0.975618	-10.595457	-20.413174
-0.974621	-10.823071	-20.449459
-0.973623	-11.050685	-20.485744
-0.972626	-11.278298	-20.52203
-0.971629	-11.505912	-20.558315
-0.970632	-11.733526	-20.594601
-0.969635	-11.95042	-20.634014
-0.968638	-12.148748	-20.678846
-0.967641	-12.347076	-20.723677
-0.966644	-12.545404	-20.768507
-0.965646	-12.743733	-20.813337
-0.964649	-12.942061	-20.85817
-0.963652	-13.140389	-20.903
-0.962655	-13.338717	-20.94783
-0.961658	-13.537046	-20.992661
-0.960661	-13.735374	-21.037493
-0.959664	-13.922546	-21.081879
-0.958667	-14.0878	-21.125393
-0.957669	-14.253054	-21.168907
-0.956672	-14.418307	-21.212423
-0.955675	-14.583564	-21.255938
-0.954678	-14.748817	-21.299452
-0.953681	-14.914071	-21.342968
-0.952684	-15.079326	-21.386482
-0.951687	-15.244579	-21.429996
-0.95069	-15.409833	-21.473511
-0.949692	-15.565248	-21.515045
-0.948695	-15.698614	-21.552139
-0.947698	-15.83198	-21.589231
-0.946701	-15.965344	-21.626324
-0.945704	-16.098711	-21.663418
-0.944707	-16.232077	-21.70051
-0.94371	-16.36544	-21.737604
-0.942713	-16.498806	-21.774696
-0.941715	-16.632174	-21.81179
-0.940718	-16.765539	-21.848883
-0.939721	-16.89076	-21.883717
-0.938724	-16.99501	-21.912733
-0.937727	-17.09926	-21.94175
-0.93673	-17.203508	-21.970766
-0.935733	-17.307758	-21.999783
-0.934736	-17.412008	-22.028799
-0.933738	-17.516258	-22.057816
-0.932741	-17.620508	-22.086832
-0.931744	-17.724758	-22.115849
-0.930747	-17.829008	-22.144865
-0.92975	-17.927216	-22.171679
-0.928753	-18.007385	-22.191919
-0.927756	-18.087553	-22.212162
-0.926759	-18.167723	-22.232403
-0.925761	-18.24789	-22.252645
-0.924764	-18.32806	-22.272886
-0.923767	-18.408228	-22.293129
-0.92277	-18.488398	-22.31337
-0.921773	-18.568565	-22.333612
-0.920776	-18.648735	-22.353853
-0.919779	-18.724897	-22.372795
-0.918781	-18.787018	-22.387184
-0.917784	-18.849138	-22.401573
-0.916787	-18.911261	-22.415962
-0.91579	-18.973381	-22.430349
-0.914793	-19.035501	-22.444738
-0.913796	-19.097624	-22.459127
-0.912799	-19.159744	-22.473516
-0.911802	-19.221865	-22.487904
-0.910804	-19.283987	-22.502293
-0.909807	-19.343376	-22.515774
-0.90881	-19.391369	-22.525467
-0.907813	-19.43936	-22.535158
-0.906816	-19.487352	-22.544849
-0.905819	-19.535343	-22.554543
-0.904822	-19.583336	-22.564234
-0.903825	-19.631327	-22.573927
-0.902827	-19.679317	-22.583618
-0.90183	-19.72731	-22.593309
-0.900833	-19.775301	-22.603003
-0.899836	-19.821217	-22.611822
-0.898839	-19.856585	-22.61622
-0.897842	-19.891953	-22.620617
-0.896845	-19.92732	-22.625015
-0.895848	-19.962688	-22.629412
-0.89485	-19.998056	-22.63381
-0.893853	-20.033424	-22.638206
-0.892856	-20.068792	-22.642605
-0.891859	-20.104162	-22.647001
-0.890862	-20.13953	-22.6514
-0.889865	-20.173681	-22.655109
-0.888868	-20.200085	-22.65443
-0.887871	-20.22649	-22.653753
-0.886873	-20.252893	-22.653074
-0.885876	-20.279297	-22.652397
-0.884879	-20.3057	-22.651718
-0.883882	-20.332106	-22.651039
-0.882885	-20.358509	-22.650362
-0.881888	-20.384912	-22.649683
-0.880891	-20.411318	-22.649006
-0.879894	-20.436792	-22.647665
-0.878896	-20.454491	-22.640795
-0.877899	-20.472189	-22.633924
-0.876902	-20.489889	-22.627054
-0.875905	-20.507587	-22.620184
-0.874908	-20.525286	-22.613316
-0.873911	-20.542986	-22.606445
-0.872914	-20.560684	-22.599575
-0.871917	-20.578382	-22.592705
-0.870919	-20.596083	-22.585835
-0.869922	-20.613237	-22.578733
-0.868925	-20.623978	-22.568913
-0.867928	-20.634716	-22.55909
-0.866931	-20.645454	-22.549269
-0.865934	-20.656195	-22.539448
-0.864937	-20.666933	-22.529625
-0.86394	-20.677671	-22.519804
-0.862942	-20.688412	-22.509981
-0.861945	-20.69915	-22.50016
-0.860948	-20.70989	-22.490339
-0.859951	-20.720331	-22.480286
-0.858954	-20.725027	-22.465769
-0.857957	-20.729725	-22.45125
-0.85696	-20.734421	-22.436731
-0.855962	-20.739117	-22.422213
-0.854965	-20.743814	-22.407696
-0.853968	-20.74851	-22.393177
-0.852971	-20.753206	-22.378658
-0.851974	-20.757902	-22.36414
-0.850977	-20.7626	-22.349621
-0.84998	-20.767204	-22.33502
-0.848983	-20.767384	-22.316433
-0.847985	-20.767563	-22.297848
-0.846988	-20.767742	-22.279261
-0.845991	-20.767921	-22.260675
-0.844994	-20.768101	-22.242088
-0.843997	-20.76828	-22.223501
-0.843	-20.768459	-22.204916
-0.842003	-20.768639	-22.186329
-0.841006	-20.76882	-22.167742
-0.840008	-20.768999	-22.149157
-0.839011	-20.764046	-22.126665
-0.838014	-20.75905	-22.104139
-0.837017	-20.754055	-22.081614
-0.83602	-20.74906	-22.05909
-0.835023	-20.744062	-22.036564
-0.834026	-20.739067	-22.014038
-0.833029	-20.734072	-21.991514
-0.832031	-20.729076	-21.968988
-0.831034	-20.724081	-21.946463
-0.830037	-20.719086	-21.923939
-0.82904	-20.709646	-21.89929
-0.828043	-20.700033	-21.874563
-0.827046	-20.690422	-21.849834
-0.826049	-20.680809	-21.825106
-0.825052	-20.671196	-21.800377
-0.824054	-20.661585	-21.775648
-0.823057	-20.651972	-21.750919
-0.82206	-20.642359	-21.726191
-0.821063	-20.632748	-21.701462
-0.820066	-20.623135	-21.676733
-0.819069	-20.609238	-21.648344
-0.818072	-20.595039	-21.619698
-0.817075	-20.580839	-21.591049
-0.816077	-20.566641	-21.562401
-0.81508	-20.552443	-21.533754
-0.814083	-20.538242	-21.505106
-0.813086	-20.524044	-21.47646
-0.812089	-20.509844	-21.447811
-0.811092	-20.495646	-21.419165
-0.810095	-20.481447	-21.390516
-0.809098	-20.463972	-21.358603
-0.8081	-20.446154	-21.326345
-0.807103	-20.428333	-21.294086
-0.806106	-20.410515	-21.261829
-0.805109	-20.392696	-21.229572
-0.804112	-20.374878	-21.197315
-0.803115	-20.357059	-21.165058
-0.802118	-20.339239	-21.132801
-0.80112	-20.321421	-21.100544
-0.800123	-20.303602	-21.068287
-0.799126	-20.282761	-21.032675
-0.798129	-20.261492	-20.99659
-0.797132	-20.240223	-20.960503
-0.796135	-20.218954	-20.924417
-0.795138	-20.197685	-20.888332
-0.794141	-20.176416	-20.852245
-0.793143	-20.155148	-20.81616
-0.792146	-20.133881	-20.780073
-0.791149	-20.112612	-20.743988
-0.790152	-20.091343	-20.707901
-0.789155	-20.067396	-20.669239
-0.788158	-20.042965	-20.630112
-0.787161	-20.018536	-20.590984
-0.786164	-19.994106	-20.551857
-0.785166	-19.969677	-20.51273
-0.784169	-19.945248	-20.473602
-0.783172	-19.920816	-20.434475
-0.782175	-19.896387	-20.395348
-0.781178	-19.871958	-20.35622
-0.780181	-19.847528	-20.317093
-0.779184	-19.820959	-20.276047
-0.778187	-19.793917	-20.234575
-0.777189	-19.766874	-20.193104
-0.776192	-19.739832	-20.151634
-0.775195	-19.712791	-20.110163
-0.774198	-19.685749	-20.068693
-0.773201	-19.658707	-20.027222
-0.772204	-19.631664	-19.985752
-0.771207	-19.604622	-19.944281
-0.77021	-19.577581	-19.902811
-0.769212	-19.549072	-19.858465
-0.768215	-19.520176	-19.813356
-0.767218	-19.49128	-19.768246
-0.766221	-19.462383	-19.723137
-0.765224	-19.433487	-19.678026
-0.764227	-19.404589	-19.632915
-0.76323	-19.375692	-19.587807
-0.762233	-19.346796	-19.542696
-0.761235	-19.3179	-19.497587
-0.760238	-19.289003	-19.452477
-0.759241	-19.256495	-19.404118
-0.758244	-19.222851	-19.35474
-0.757247	-19.189209	-19.305363
-0.75625	-19.155565	-19.255985
-0.755253	-19.121922	-19.206608
-0.754256	-19.08828	-19.15723
-0.753258	-19.054636	-19.107853
-0.752261	-19.020992	-19.058474
-0.751264	-18.98735	-19.009096
-0.750267	-18.953705	-18.959717
-0.74927	-18.91712	-18.908478
-0.748273	-18.879459	-18.856558
-0.747276	-18.841797	-18.804638
-0.746278	-18.804136	-18.752716
-0.745281	-18.766474	-18.700796
-0.744284	-18.728813	-18.648876
-0.743287	-18.691151	-18.596956
-0.74229	-18.65349	-18.545034
-0.741293	-18.615828	-18.493114
-0.740296	-18.578167	-18.441195
-0.739299	-18.538862	-18.386215
-0.738301	-18.498869	-18.329948
-0.737304	-18.458874	-18.27368
-0.736307	-18.418879	-18.217413
-0.73531	-18.378885	-18.161144
-0.734313	-18.33889	-18.104877
-0.733316	-18.298895	-18.048609
-0.732319	-18.258902	-17.992342
-0.731322	-18.218906	-17.936073
-0.730324	-18.178911	-17.879807
-0.729327	-18.136669	-17.820187
-0.72833	-18.093344	-17.758953
-0.727333	-18.050018	-17.69772
-0.726336	-18.006695	-17.636486
-0.725339	-17.963369	-17.575253
-0.724342	-17.920044	-17.514019
-0.723345	-17.876719	-17.452785
-0.722347	-17.833393	-17.391552
-0.72135	-17.790068	-17.330317
-0.720353	-17.746742	-17.269083
-0.719356	-17.698883	-17.206394
-0.718359	-17.648539	-17.142908
-0.717362	-17.598192	-17.07942
-0.716365	-17.547848	-17.015934
-0.715368	-17.497503	-16.952446
-0.71437	-17.447159	-16.88896
-0.713373	-17.396812	-16.825472
-0.712376	-17.346468	-16.761986
-0.711379	-17.296124	-16.698498
-0.710382	-17.245779	-16.635012
-0.709385	-17.192917	-16.570387
-0.708388	-17.138494	-16.505054
-0.707391	-17.08407	-16.439724
-0.706393	-17.029648	-16.374392
-0.705396	-16.975225	-16.309059
-0.704399	-16.920801	-16.243729
-0.703402	-16.866379	-16.178396
-0.702405	-16.811956	-16.113066
-0.701408	-16.757532	-16.047733
-0.700411	-16.70311	-15.982402
-0.699414	-16.646435	-15.914061
-0.698416	-16.588182	-15.843614
-0.697419	-16.52993	-15.773167
-0.696422	-16.471678	-15.70272
-0.695425	-16.413425	-15.632273
-0.694428	-16.355173	-15.561826
-0.693431	-16.296919	-15.491377
-0.692434	-16.238667	-15.42093
-0.691436	-16.180416	-15.350483
-0.690439	-16.122164	-15.280036
-0.689442	-16.062037	-15.208249
-0.688445	-16.000435	-15.135409
-0.687448	-15.938832	-15.06257
-0.686451	-15.87723	-14.989729
-0.685454	-15.815627	-14.916889
-0.684457	-15.754025	-14.844049
-0.683459	-15.692422	-14.771209
-0.682462	-15.630819	-14.698369
-0.681465	-15.569217	-14.625528
-0.680468	-15.507614	-14.552689
-0.679471	-15.443609	-14.478553
-0.678474	-15.37748	-14.40327
-0.677477	-15.31135	-14.327986
-0.67648	-15.245221	-14.252703
-0.675482	-15.179091	-14.17742
-0.674485	-15.112962	-14.102137
-0.673488	-15.046832	-14.026854
-0.672491	-14.980703	-13.951571
-0.671494	-14.914574	-13.876287
-0.670497	-14.848444	-13.801004
-0.6695	-14.782135	-13.723505
-0.668503	-14.715647	-13.643805
-0.667505	-14.649158	-13.564104
-0.666508	-14.582669	-13.484404
-0.665511	-14.516181	-13.404703
-0.664514	-14.449693	-13.325003
-0.663517	-14.383204	-13.245302
-0.66252	-14.316715	-13.165602
-0.661523	-14.250227	-13.085901
-0.660526	-14.183739	-13.006201
-0.659528	-14.115166	-12.924129
-0.658531	-14.044271	-12.839414
-0.657534	-13.973375	-12.754698
-0.656537	-13.902479	-12.669982
-0.65554	-13.831584	-12.585267
-0.654543	-13.760689	-12.500551
-0.653546	-13.689794	-12.415836
-0.652549	-13.618898	-12.33112
-0.651551	-13.548003	-12.246406
-0.650554	-13.477103	-12.161685
-0.649557	-13.404849	-12.075654
-0.64856	-13.330892	-11.987977
-0.647563	-13.256935	-11.900299
-0.646566	-13.182978	-11.812622
-0.645569	-13.109021	-11.724944
-0.644571	-13.035064	-11.637267
-0.643574	-12.961107	-11.54959
-0.642577	-12.88715	-11.461912
-0.64158	-12.813193	-11.374235
-0.640583	-12.739236	-11.286557
-0.639586	-12.662918	-11.197583
-0.638589	-12.583278	-11.106785
-0.637592	-12.503637	-11.015986
-0.636594	-12.423997	-10.925188
-0.635597	-12.344357	-10.83439
-0.6346	-12.264716	-10.743591
-0.633603	-12.185075	-10.652793
-0.632606	-12.105434	-10.561995
-0.631609	-12.025794	-10.471196
-0.630612	-11.946154	-10.380398
-0.629615	-11.864243	-10.288093
-0.628617	-11.778728	-10.193396
-0.62762	-11.693215	-10.098699
-0.626623	-11.607701	-10.004002
-0.625626	-11.522188	-9.909304
-0.624629	-11.436674	-9.814607
-0.623632	-11.351161	-9.71991
-0.622635	-11.265647	-9.625213
-0.621638	-11.180134	-9.530516
-0.62064	-11.09462	-9.435819
-0.619643	-11.007865	-9.340194
-0.618646	-10.918881	-9.242904
-0.617649	-10.829898	-9.145614
-0.616652	-10.740914	-9.048325
-0.615655	-10.651931	-8.951035
-0.614658	-10.562946	-8.853745
-0.613661	-10.473963	-8.756455
-0.612663	-10.384979	-8.659165
-0.611666	-10.295996	-8.561876
-0.610669	-10.207012	-8.464586
-0.609672	-10.11729	-8.36646
-0.608675	-10.026064	-8.266627
-0.607678	-9.934836	-8.166795
-0.606681	-9.843609	-8.066963
-0.605684	-9.752382	-7.967131
-0.604686	-9.661155	-7.867298
-0.603689	-9.569928	-7.767466
-0.602692	-9.478701	-7.667634
-0.601695	-9.387473	-7.567801
-0.600698	-9.296247	-7.467969
-0.599701	-9.204158	-7.36697
-0.598704	-9.110059	-7.263249
-0.597707	-9.015961	-7.159528
-0.596709	-8.921863	-7.055808
-0.595712	-8.827765	-6.952087
-0.594715	-8.733665	-6.848367
-0.593718	-8.639562	-6.74464
-0.592721	-8.545464	-6.64092
-0.591724	-8.451365	-6.537199
-0.590727	-8.357267	-6.433478
-0.589729	-8.262685	-6.32902
-0.588732	-8.1668	-6.222576
-0.587735	-8.070917	-6.116133
-0.586738	-7.975033	-6.009689
-0.585741	-7.879149	-5.903246
-0.584744	-7.783266	-5.796803
-0.583747	-7.687382	-5.69036
-0.58275	-7.591498	-5.583916
-0.581752	-7.495615	-5.477473
-0.580755	-7.399731	-5.371029
-0.579758	-7.303272	-5.264194
-0.578761	-7.205015	-5.156136
-0.577764	-7.106758	-5.048077
-0.576767	-7.008501	-4.940018
-0.57577	-6.910244	-4.83196
-0.574773	-6.811987	-4.723901
-0.573775	-6.71373	-4.615842
-0.572778	-6.615473	-4.507784
-0.571781	-6.517216	-4.399725
-0.570784	-6.418959	-4.291667
-0.569787	-6.319767	-4.182702
-0.56879	-6.217133	-4.070405
-0.567793	-6.114499	-3.958109
-0.566796	-6.011864	-3.845813
-0.565798	-5.90923	-3.733516
-0.564801	-5.806595	-3.62122
-0.563804	-5.703961	-3.508924
-0.562807	-5.601327	-3.396627
-0.56181	-5.498693	-3.284331
-0.560813	-5.396059	-3.172034
-0.559816	-5.29283	-3.05929
-0.558819	-5.186985	-2.94457
-0.557821	-5.081141	-2.829851
-0.556824	-4.975295	-2.715131
-0.555827	-4.86945	-2.600412
-0.55483	-4.763605	-2.485693
-0.553833	-4.65776	-2.370973
-0.552836	-4.551915	-2.256253
-0.551839	-4.44607	-2.141534
-0.550842	-4.340225	-2.026814
-0.549844	-4.233859	-1.912051
-0.548847	-4.124673	-1.797053
-0.54785	-4.015488	-1.682054
-0.546853	-3.906302	-1.567055
-0.545856	-3.797117	-1.452057
-0.544859	-3.687932	-1.337058
-0.543862	-3.578746	-1.222059
-0.542865	-3.469561	-1.107061
-0.541867	-3.360375	-0.992062
-0.54087	-3.25119	-0.877063
-0.539873	-3.141633	-0.761885
-0.538876	-3.029526	-0.645471
-0.537879	-2.91742	-0.529057
-0.536882	-2.805307	-0.412636
-0.535885	-2.693201	-0.296222
-0.534887	-2.581095	-0.179808
-0.53389	-2.468988	-0.063394
-0.532893	-2.356882	0.05302
-0.531896	-2.244776	0.169433
-0.530899	-2.132669	0.285847
-0.529902	-2.020408	0.402505
-0.528905	-1.906725	0.521392
-0.527908	-1.793043	0.64028
-0.52691	-1.67936	0.759167
-0.525913	-1.565678	0.878054
-0.524916	-1.451995	0.996942
-0.523919	-1.338313	1.115829
-0.522922	-1.224631	1.234717
-0.521925	-1.110948	1.353604
-0.520928	-0.997266	1.472492
-0.519931	-0.88356	1.591397
-0.518933	-0.769549	1.710544
-0.517936	-0.655537	1.829691
-0.516939	-0.541526	1.948837
-0.515942	-0.427514	2.067984
-0.514945	-0.313503	2.187131
-0.513948	-0.199491	2.306278
-0.512951	-0.08548	2.425424
-0.511954	0.028532	2.544571
-0.510956	0.142543	2.663718
-0.509959	0.256539	2.782904
-0.508962	0.370162	2.903018
-0.507965	0.483784	3.023132
-0.506968	0.597407	3.143246
-0.505971	0.711029	3.26336
-0.504974	0.824652	3.383473
-0.503977	0.938275	3.503587
-0.502979	1.051897	3.623701
-0.501982	1.16552	3.743815
-0.500985	1.279143	3.863929
-0.499988	1.392785	3.984065
-0.498991	1.508063	4.105973
-0.497994	1.623341	4.227882
-0.496997	1.738619	4.349791
-0.496	1.853896	4.4717
-0.495002	1.969174	4.593608
-0.494005	2.084452	4.715517
-0.493008	2.19973	4.837426
-0.492011	2.315008	4.959335
-0.491014	2.430286	5.081244
-0.490017	2.545564	5.203152
-0.48902	2.660567	5.32409
-0.488023	2.775566	5.445012
-0.487025	2.890564	5.565934
-0.486028	3.005563	5.686855
-0.485031	3.120562	5.807777
-0.484034	3.23556	5.928699
-0.483037	3.350559	6.04962
-0.48204	3.465558	6.170542
-0.481043	3.580556	6.291463
-0.480045	3.695562	6.412392
-0.479048	3.809589	6.532666
-0.478051	3.92357	6.652909
-0.477054	4.037551	6.773151
-0.476057	4.151532	6.893394
-0.47506	4.265513	7.013637
-0.474063	4.379494	7.13388
-0.473066	4.493474	7.254123
-0.472068	4.607456	7.374366
-0.471071	4.721437	7.494608
-0.470074	4.835417	7.614851
-0.469077	4.948633	7.734744
-0.46808	5.061787	7.854609
-0.467083	5.174941	7.974473
-0.466086	5.288095	8.094337
-0.465089	5.401249	8.214203
-0.464091	5.514403	8.334067
-0.463094	5.627557	8.453932
-0.462097	5.740711	8.573796
-0.4611	5.853865	8.693661
-0.460103	5.967019	8.813526
-0.459106	6.079314	8.930967
-0.458109	6.191511	9.04813
-0.457112	6.303708	9.165292
-0.456114	6.415905	9.282454
-0.455117	6.528101	9.399617
-0.45412	6.640298	9.51678
-0.453123	6.752495	9.633942
-0.452126	6.864691	9.751104
-0.451129	6.976888	9.868267
-0.450132	7.089085	9.985429
-0.449135	7.200347	10.101501
-0.448137	7.311467	10.217407
-0.44714	7.422586	10.333313
-0.446143	7.533706	10.44922
-0.445146	7.644826	10.565125
-0.444149	7.755946	10.681031
-0.443152	7.867066	10.796938
-0.442155	7.978186	10.912844
-0.441158	8.089306	11.028749
-0.44016	8.200425	11.144655
-0.439163	8.310332	11.25908
-0.438166	8.420006	11.373221
-0.437169	8.52968	11.487363
-0.436172	8.639354	11.601503
-0.435175	8.749028	11.715645
-0.434178	8.858702	11.829786
-0.433181	8.968376	11.943927
-0.432183	9.07805	12.058068
-0.431186	9.187724	12.17221
-0.430189	9.297398	12.28635
-0.429192	9.406062	12.398633
-0.428195	9.51449	12.510481
-0.427198	9.622917	12.622329
-0.426201	9.731345	12.734177
-0.425204	9.839772	12.846025
-0.424206	9.948207	12.957879
-0.423209	10.056634	13.069727
-0.422212	10.165062	13.181574
-0.421215	10.273489	13.293422
-0.420218	10.381917	13.40527
-0.419221	10.48697	13.516354
-0.418224	10.59108	13.627224
-0.417226	10.695189	13.738095
-0.416229	10.7993	13.848966
-0.415232	10.90341	13.959836
-0.414235	11.00752	14.070706
-0.413238	11.11163	14.181577
-0.412241	11.21574	14.292448
-0.411244	11.31985	14.403318
-0.410247	11.423961	14.514189
-0.409249	11.523686	14.622875
-0.408252	11.621973	14.730844
-0.407255	11.720259	14.838812
-0.406258	11.818545	14.946779
-0.405261	11.916831	15.054748
-0.404264	12.015118	15.162716
-0.403267	12.113404	15.270684
-0.40227	12.21169	15.378653
-0.401272	12.309977	15.486621
-0.400275	12.408262	15.594589
-0.399278	12.503236	15.701526
-0.398281	12.596946	15.808069
-0.397284	12.690656	15.914612
-0.396287	12.784366	16.021154
-0.39529	12.878076	16.127697
-0.394293	12.971786	16.234241
-0.393295	13.065496	16.340784
-0.392298	13.159206	16.447327
-0.391301	13.252916	16.553869
-0.390304	13.346626	16.660414
-0.389307	13.437467	16.764412
-0.38831	13.527049	16.867296
-0.387313	13.616631	16.970179
-0.386316	13.706212	17.073063
-0.385318	13.795794	17.175947
-0.384321	13.885376	17.27883
-0.383324	13.974958	17.381714
-0.382327	14.06454	17.484596
-0.38133	14.154122	17.587481
-0.380333	14.243704	17.690365
-0.379336	14.329372	17.789654
-0.378339	14.413081	17.887142
-0.377341	14.49679	17.984631
-0.376344	14.580499	18.082121
-0.375347	14.664207	18.179609
-0.37435	14.747916	18.2771
-0.373353	14.831625	18.374588
-0.372356	14.915334	18.472076
-0.371359	14.999043	18.569567
-0.370362	15.082752	18.667055
-0.369364	15.163334	18.761196
-0.368367	15.242136	18.85343
-0.36737	15.320944	18.945669
-0.366373	15.399747	19.037903
-0.365376	15.47855	19.130138
-0.364379	15.557353	19.222372
-0.363382	15.636156	19.314606
-0.362384	15.714959	19.406841
-0.361387	15.793761	19.499075
-0.36039	15.872564	19.591309
-0.359393	15.948521	19.680847
-0.358396	16.022648	19.768656
-0.357399	16.096773	19.856462
-0.356402	16.1709	19.944269
-0.355405	16.245026	20.032076
-0.354407	16.319153	20.119883
-0.35341	16.39328	20.207691
-0.352413	16.467405	20.295498
-0.351416	16.541533	20.383305
-0.350419	16.615658	20.471111
-0.349422	16.686586	20.554876
-0.348425	16.755199	20.635712
-0.347428	16.823811	20.716549
-0.34643	16.892422	20.797386
-0.345433	16.961035	20.878223
-0.344436	17.029646	20.959059
-0.343439	17.098259	21.039896
-0.342442	17.16687	21.120733
-0.341445	17.235483	21.201569
-0.340448	17.304094	21.282406
-0.339451	17.369284	21.360395
-0.338453	17.431684	21.436068
-0.337456	17.494083	21.51174
-0.336459	17.556484	21.587412
-0.335462	17.618885	21.663084
-0.334465	17.681284	21.738756
-0.333468	17.743685	21.814428
-0.332471	17.806086	21.8901
-0.331474	17.868484	21.965773
-0.330476	17.930885	22.041445
-0.329479	17.990137	22.114784
-0.328482	18.046503	22.185989
-0.327485	18.102871	22.257195
-0.326488	18.159239	22.328398
-0.325491	18.215607	22.399603
-0.324494	18.271975	22.470808
-0.323497	18.328341	22.542013
-0.322499	18.384708	22.613218
-0.321502	18.441076	22.684423
-0.320505	18.497444	22.755627
-0.319508	18.550402	22.823856
-0.318511	18.599859	22.889029
-0.317514	18.649317	22.954201
-0.316517	18.698774	23.019373
-0.31552	18.748232	23.084545
-0.314522	18.797689	23.149717
-0.313525	18.847147	23.21489
-0.312528	18.896605	23.280062
-0.311531	18.946062	23.345234
-0.310534	18.995523	23.41041
-0.309537	19.041912	23.472185
-0.30854	19.084768	23.530048
-0.307543	19.127626	23.587912
-0.306545	19.170483	23.645775
-0.305548	19.213339	23.703638
-0.304551	19.256195	23.761501
-0.303554	19.299051	23.819365
-0.302557	19.341909	23.877228
-0.30156	19.384766	23.935091
-0.300563	19.427622	23.992954
-0.299565	19.468317	24.047516
-0.298568	19.506218	24.097801
-0.297571	19.544119	24.148087
-0.296574	19.58202	24.198372
-0.295577	19.619921	24.248657
-0.29458	19.657822	24.298941
-0.293583	19.695723	24.349226
-0.292586	19.733624	24.399511
-0.291588	19.771524	24.449797
-0.290591	19.809425	24.500082
-0.289594	19.84379	24.549437
-0.288597	19.873007	24.597439
-0.2876	19.902222	24.645439
-0.286603	19.931438	24.693441
-0.285606	19.960653	24.741444
-0.284609	19.98987	24.789444
-0.283611	20.019085	24.837446
-0.282614	20.048302	24.885447
-0.281617	20.077517	24.933449
-0.28062	20.106731	24.981451
-0.279623	20.133169	25.027056
-0.278626	20.155037	25.068726
-0.277629	20.176903	25.110397
-0.276632	20.198771	25.152067
-0.275634	20.220636	25.193737
-0.274637	20.242504	25.235407
-0.27364	20.264372	25.277077
-0.272643	20.286238	25.318747
-0.271646	20.308105	25.360416
-0.270649	20.329971	25.402086
-0.269652	20.349222	25.440638
-0.268655	20.363602	25.473385
-0.267657	20.377979	25.50613
-0.26666	20.392359	25.538876
-0.265663	20.406736	25.571621
-0.264666	20.421116	25.604366
-0.263669	20.435495	25.637114
-0.262672	20.449873	25.669859
-0.261675	20.464252	25.702604
-0.260678	20.47863	25.73535
-0.25968	20.491026	25.766262
-0.258683	20.499224	25.793283
-0.257686	20.50742	25.820307
-0.256689	20.515615	25.847328
-0.255692	20.523813	25.87435
-0.254695	20.532009	25.901373
-0.253698	20.540205	25.928396
-0.252701	20.548403	25.955418
-0.251703	20.556599	25.982441
-0.250706	20.564795	26.009462
-0.249709	20.571033	26.035048
-0.248712	20.572519	26.057144
-0.247715	20.574005	26.079241
-0.246718	20.575491	26.101336
-0.245721	20.576977	26.123432
-0.244723	20.578463	26.145529
-0.243726	20.579948	26.167625
-0.242729	20.581434	26.189722
-0.241732	20.58292	26.211817
-0.240735	20.584406	26.233913
-0.239738	20.584929	26.253824
-0.238741	20.582756	26.267605
-0.237744	20.580582	26.281384
-0.236746	20.578407	26.295164
-0.235749	20.576233	26.308945
-0.234752	20.57406	26.322725
-0.233755	20.571886	26.336506
-0.232758	20.569712	26.350286
-0.231761	20.567539	26.364065
-0.230764	20.565365	26.377846
-0.229767	20.561733	26.390163
-0.228769	20.553339	26.397703
-0.227772	20.544943	26.405241
-0.226775	20.536547	26.412779
-0.225778	20.528151	26.420317
-0.224781	20.519754	26.427856
-0.223784	20.51136	26.435394
-0.222787	20.502964	26.442932
-0.22179	20.494568	26.45047
-0.220792	20.486172	26.45801
-0.219795	20.476732	26.464178
-0.218798	20.463251	26.465046
-0.217801	20.44977	26.465914
-0.216804	20.436289	26.466782
-0.215807	20.422808	26.467649
-0.21481	20.409327	26.468515
-0.213813	20.395845	26.469383
-0.212815	20.382364	26.470251
-0.211818	20.368883	26.471119
-0.210821	20.355402	26.471985
-0.209824	20.341251	26.471169
-0.208827	20.323982	26.462482
-0.20783	20.306711	26.453798
-0.206833	20.289442	26.445112
-0.205836	20.272171	26.436428
-0.204838	20.254902	26.427742
-0.203841	20.237631	26.419058
-0.202844	20.220362	26.410372
-0.201847	20.203091	26.401688
-0.20085	20.18582	26.393003
-0.199853	20.167404	26.383535
-0.198856	20.142366	26.369545
-0.197859	20.117329	26.355556
-0.196861	20.092289	26.341566
-0.195864	20.067251	26.327576
-0.194867	20.042213	26.313585
-0.19387	20.017174	26.299595
-0.192873	19.992136	26.285606
-0.191876	19.967098	26.271616
-0.190879	19.94206	26.257626
-0.189882	19.916143	26.242517
-0.188884	19.883696	26.219093
-0.187887	19.851252	26.195671
-0.18689	19.818802	26.172247
-0.185893	19.786358	26.148827
-0.184896	19.75391	26.125402
-0.183899	19.721466	26.101982
-0.182902	19.689016	26.078558
-0.181905	19.656572	26.055136
-0.180907	19.624125	26.031712
-0.17991	19.59129	26.007477
-0.178913	19.554514	25.975008
-0.177916	19.517742	25.942543
-0.176919	19.480965	25.910074
-0.175922	19.444193	25.877611
-0.174925	19.407417	25.845142
-0.173928	19.370646	25.812677
-0.17293	19.33387	25.78021
-0.171933	19.297096	25.747746
-0.170936	19.260321	25.715277
-0.169939	19.2232	25.682432
-0.168942	19.180731	25.643772
-0.167945	19.13826	25.605112
-0.166948	19.095795	25.566456
-0.16595	19.053324	25.527794
-0.164953	19.010859	25.489138
-0.163956	18.96839	25.450478
-0.162959	18.925924	25.411821
-0.161962	18.883453	25.373159
-0.160965	18.840988	25.334503
-0.159968	18.798355	25.295683
-0.158971	18.750824	25.252111
-0.157973	18.703289	25.208534
-0.156976	18.655758	25.164963
-0.155979	18.608223	25.121386
-0.154982	18.560692	25.077814
-0.153985	18.513157	25.034237
-0.152988	18.465626	24.990664
-0.151991	18.418091	24.947088
-0.150994	18.37056	24.903515
-0.149996	18.323008	24.859903
-0.148999	18.27117	24.80703
-0.148002	18.219326	24.754148
-0.147005	18.16749	24.701275
-0.146008	18.115646	24.648394
-0.145011	18.063808	24.595518
-0.144014	18.011965	24.542639
-0.143017	17.960127	24.489763
-0.142019	17.908283	24.436882
-0.141022	17.856445	24.384008
-0.140025	17.804602	24.331127
-0.139028	17.750549	24.272644
-0.138031	17.696432	24.21401
-0.137034	17.642321	24.155382
-0.136037	17.588203	24.096748
-0.13504	17.534092	24.03812
-0.134042	17.479975	23.979485
-0.133045	17.425863	23.920858
-0.132048	17.371746	23.862223
-0.131051	17.317635	23.803596
-0.130054	17.263517	23.744961
-0.129057	17.206051	23.682072
-0.12806	17.148384	23.618929
-0.127063	17.090723	23.555796
-0.126065	17.033056	23.492655
-0.125068	16.975397	23.429522
-0.124071	16.91773	23.366381
-0.123074	16.860071	23.303247
-0.122077	16.802404	23.240105
-0.12108	16.744743	23.176971
-0.120083	16.687077	23.113831
-0.119086	16.628923	23.044945
-0.118088	16.570719	22.975531
-0.117091	16.51252	22.906126
-0.116094	16.454313	22.83671
-0.115097	16.396114	22.767305
-0.1141	16.337908	22.697891
-0.113103	16.279709	22.628485
-0.112106	16.221504	22.559071
-0.111108	16.163298	22.489656
-0.110111	16.105099	22.42025
-0.109114	16.044432	22.346001
-0.108117	15.98346	22.271151
-0.10712	15.922482	22.196291
-0.106123	15.861511	22.121441
-0.105126	15.800533	22.046583
-0.104129	15.739563	21.971733
-0.103131	15.678585	21.896873
-0.102134	15.617614	21.822023
-0.101137	15.556636	21.747166
-0.10014	15.495666	21.672316
-0.099143	15.433367	21.592836
-0.098146	15.370861	21.512613
-0.097149	15.308348	21.432379
-0.096152	15.245841	21.352156
-0.095154	15.183328	21.271921
-0.094157	15.120821	21.191696
-0.09316	15.058308	21.111464
-0.092163	14.995802	21.031239
-0.091166	14.933288	20.951006
-0.090169	14.870782	20.870781
-0.089172	14.80662	20.783813
-0.088175	14.742129	20.695484
-0.087177	14.677631	20.607143
-0.08618	14.613141	20.518812
-0.085183	14.548643	20.430471
-0.084186	14.484153	20.342142
-0.083189	14.419655	20.253801
-0.082192	14.355165	20.16547
-0.081195	14.290667	20.077129
-0.080198	14.226176	19.9888
-0.0792	14.160774	19.8943
-0.078203	14.095158	19.798294
-0.077206	14.029532	19.702274
-0.076209	13.963916	19.606266
-0.075212	13.898291	19.510248
-0.074215	13.832674	19.41424
-0.073218	13.767049	19.31822
-0.072221	13.701432	19.222214
-0.071223	13.635807	19.126194
-0.070226	13.57019	19.030186
-0.069229	13.502607	18.931707
-0.068232	13.434458	18.83252
-0.067235	13.3663	18.73332
-0.066238	13.29815	18.634132
-0.065241	13.229993	18.534931
-0.064244	13.161843	18.435743
-0.063246	13.093685	18.336542
-0.062249	13.025536	18.237354
-0.061252	12.957377	18.138155
-0.060255	12.889228	18.038967
-0.059258	12.820388	17.934711
-0.058261	12.751321	17.828733
-0.057264	12.682245	17.722742
-0.056267	12.613179	17.616764
-0.055269	12.544104	17.510773
-0.054272	12.475029	17.404781
-0.053275	12.405962	17.298803
-0.052278	12.336886	17.192812
-0.051281	12.26782	17.086834
-0.050284	12.198745	16.980844
-0.049287	12.130556	16.871677
-0.048289	12.062707	16.761229
-0.047292	11.994866	16.650793
-0.046295	11.927018	16.540344
-0.045298	11.859178	16.429909
-0.044301	11.791329	16.319462
-0.043304	11.723489	16.209026
-0.042307	11.65564	16.098577
-0.04131	11.587799	15.988142
-0.040312	11.519951	15.877693
-0.039315	11.452227	15.765923
-0.038318	11.384548	15.65353
-0.037321	11.316876	15.54115
-0.036324	11.249198	15.428758
-0.035327	11.181527	15.316378
-0.03433	11.113848	15.203985
-0.033333	11.046177	15.091606
-0.032335	10.978498	14.979213
-0.031338	10.910827	14.866834
-0.030341	10.843147	14.75444
-0.029344	10.77482	14.640191
-0.028347	10.706144	14.524957
-0.02735	10.637476	14.409736
-0.026353	10.5688	14.2945
-0.025356	10.500132	14.179279
-0.024358	10.431456	14.064044
-0.023361	10.362787	13.948823
-0.022364	10.294111	13.833589
-0.021367	10.225444	13.718368
-0.02037	10.156767	13.603132
-0.019373	9.973659	13.485497
-0.018376	9.723055	13.366423
-0.017379	9.472483	13.247362
-0.016381	9.221879	13.128288
-0.015384	8.971306	13.009229
-0.014387	8.720703	12.890155
-0.01339	8.47013	12.771095
-0.012393	8.219527	12.65202
-0.011396	7.968954	12.532961
-0.010399	7.718351	12.413887
-0.009402	7.161733	11.695961
-0.008404	6.401258	10.579175
-0.007407	5.640873	9.462523
-0.00641	4.880397	8.345737
-0.005413	4.120013	7.229085
-0.004416	3.359538	6.112299
-0.003419	2.599153	4.995646
-0.002422	1.838678	3.878861
-0.001425	1.078293	2.762208
-0.000427	0.317818	1.645423
0.00057	-0.011832	1.096168
0.001567	-0.018363	0.972537
0.002564	-0.024895	0.848906
0.003561	-0.031425	0.72529
0.004558	-0.037957	0.601658
0.005555	-0.044488	0.478042
0.006553	-0.051019	0.354411
0.00755	-0.05755	0.230794
0.008547	-0.064082	0.107163
0.009544	-0.070613	-0.016453
0.010541	-0.078832	-0.081143
0.011538	-0.088474	-0.096149
0.012535	-0.098117	-0.111157
0.013532	-0.107758	-0.126163
0.01453	-0.117401	-0.14117
0.015527	-0.127043	-0.156176
0.016524	-0.136686	-0.171184
0.017521	-0.146327	-0.18619
0.018518	-0.15597	-0.201198
0.019515	-0.165612	-0.216203
0.020512	-0.176915	-0.233424
0.021509	-0.189787	-0.252738
0.022507	-0.20266	-0.272053
0.023504	-0.215533	-0.291366
0.024501	-0.228406	-0.310682
0.025498	-0.241278	-0.329995
0.026495	-0.254152	-0.349311
0.027492	-0.267024	-0.368624
0.028489	-0.279898	-0.387939
0.029486	-0.29277	-0.407252
0.030484	-0.305987	-0.427796
0.031481	-0.319567	-0.449642
0.032478	-0.333149	-0.471491
0.033475	-0.346729	-0.493336
0.034472	-0.360311	-0.515185
0.035469	-0.373891	-0.53703
0.036466	-0.387472	-0.558879
0.037463	-0.401052	-0.580724
0.038461	-0.414634	-0.602573
0.039458	-0.428214	-0.624419
0.040455	-0.440881	-0.648432
0.041452	-0.452457	-0.675024
0.042449	-0.464035	-0.701619
0.043446	-0.475611	-0.728211
0.044443	-0.487188	-0.754806
0.04544	-0.498764	-0.781398
0.046438	-0.510341	-0.807993
0.047435	-0.521917	-0.834584
0.048432	-0.533495	-0.861179
0.049429	-0.545071	-0.887771
0.050426	-0.555092	-0.913612
0.051423	-0.563029	-0.938439
0.05242	-0.570967	-0.963269
0.053417	-0.578903	-0.988096
0.054415	-0.586841	-1.012926
0.055412	-0.594778	-1.037753
0.056409	-0.602715	-1.062582
0.057406	-0.610652	-1.087409
0.058403	-0.618589	-1.112239
0.0594	-0.626527	-1.137069
0.060397	-0.63411	-1.16014
0.061395	-0.64116	-1.180562
0.062392	-0.648209	-1.200982
0.063389	-0.655259	-1.221404
0.064386	-0.662309	-1.241824
0.065383	-0.669359	-1.262247
0.06638	-0.676408	-1.282667
0.067377	-0.683458	-1.303089
0.068374	-0.690507	-1.323509
0.069372	-0.697558	-1.343931
0.070369	-0.704504	-1.364145
0.071366	-0.711275	-1.384009
0.072363	-0.718045	-1.40387
0.07336	-0.724815	-1.423734
0.074357	-0.731586	-1.443596
0.075354	-0.738356	-1.46346
0.076351	-0.745127	-1.483321
0.077349	-0.751897	-1.503185
0.078346	-0.758668	-1.523047
0.079343	-0.765438	-1.542911
0.08034	-0.772215	-1.564639
0.081337	-0.779006	-1.589978
0.082334	-0.785796	-1.615313
0.083331	-0.792587	-1.640652
0.084328	-0.799377	-1.665987
0.085326	-0.806168	-1.691326
0.086323	-0.812958	-1.716661
0.08732	-0.819749	-1.742
0.088317	-0.826539	-1.767335
0.089314	-0.83333	-1.792673
0.090311	-0.841698	-1.818121
0.091308	-0.853544	-1.843819
0.092305	-0.865389	-1.869513
0.093303	-0.877236	-1.895211
0.0943	-0.889081	-1.920905
0.095297	-0.900928	-1.946602
0.096294	-0.912773	-1.972297
0.097291	-0.924619	-1.997994
0.098288	-0.936465	-2.023689
0.099285	-0.948311	-2.049386
0.100282	-0.960473	-2.075911
0.10128	-0.973436	-2.104541
0.102277	-0.986398	-2.133166
0.103274	-0.999362	-2.161796
0.104271	-1.012323	-2.190421
0.105268	-1.025287	-2.219051
0.106265	-1.038249	-2.247676
0.107262	-1.051212	-2.276306
0.108259	-1.064174	-2.304931
0.109257	-1.077137	-2.333561
0.110254	-1.089995	-2.362879
0.111251	-1.10255	-2.394231
0.112248	-1.115103	-2.425579
0.113245	-1.127658	-2.45693
0.114242	-1.140211	-2.488278
0.115239	-1.152765	-2.519629
0.116237	-1.16532	-2.550981
0.117234	-1.177873	-2.582329
0.118231	-1.190427	-2.613681
0.119228	-1.202981	-2.645028
0.120225	-1.215373	-2.676882
0.121222	-1.227208	-2.710453
0.122219	-1.239044	-2.744028
0.123216	-1.25088	-2.777599
0.124214	-1.262716	-2.811173
0.125211	-1.274551	-2.844744
0.126208	-1.286387	-2.878319
0.127205	-1.298223	-2.91189
0.128202	-1.310059	-2.945465
0.129199	-1.321894	-2.979036
0.130196	-1.334076	-3.012289
0.131193	-1.347666	-3.044225
0.132191	-1.361258	-3.076165
0.133188	-1.374848	-3.108101
0.134185	-1.388439	-3.140041
0.135182	-1.40203	-3.171977
0.136179	-1.415621	-3.203917
0.137176	-1.429211	-3.235853
0.138173	-1.442803	-3.267792
0.13917	-1.456393	-3.299729
0.140168	-1.469775	-3.331895
0.141165	-1.482119	-3.365177
0.142162	-1.494464	-3.398463
0.143159	-1.506808	-3.431745
0.144156	-1.519153	-3.465031
0.145153	-1.531496	-3.498313
0.14615	-1.543842	-3.531599
0.147147	-1.556185	-3.564882
0.148145	-1.56853	-3.598168
0.149142	-1.580874	-3.63145
0.150139	-1.593258	-3.664598
0.151136	-1.605881	-3.696893
0.152133	-1.618505	-3.729192
0.15313	-1.631128	-3.761487
0.154127	-1.643753	-3.793786
0.155124	-1.656376	-3.826081
0.156122	-1.669	-3.85838
0.157119	-1.681623	-3.890675
0.158116	-1.694247	-3.922974
0.159113	-1.70687	-3.955269
0.16011	-1.719428	-3.987561
0.161107	-1.731453	-4.019796
0.162104	-1.743479	-4.052035
0.163101	-1.755504	-4.08427
0.164099	-1.76753	-4.116509
0.165096	-1.779554	-4.148745
0.166093	-1.791581	-4.180984
0.16709	-1.803605	-4.213219
0.168087	-1.815631	-4.245458
0.169084	-1.827656	-4.277693
0.170081	-1.839709	-4.309856
0.171078	-1.852062	-4.341154
0.172076	-1.864418	-4.372456
0.173073	-1.876773	-4.403757
0.17407	-1.889126	-4.435055
0.175067	-1.901482	-4.466357
0.176064	-1.913835	-4.497655
0.177061	-1.92619	-4.528956
0.178058	-1.938544	-4.560254
0.179056	-1.950899	-4.591556
0.180053	-1.963286	-4.622926
0.18105	-1.976269	-4.655594
0.182047	-1.989251	-4.688258
0.183044	-2.002234	-4.720926
0.184041	-2.015216	-4.75359
0.185038	-2.0282	-4.786258
0.186035	-2.041182	-4.818922
0.187033	-2.054165	-4.851589
0.18803	-2.067147	-4.884253
0.189027	-2.08013	-4.916921
0.190024	-2.09316	-4.949594
0.191021	-2.108148	-4.982631
0.192018	-2.123134	-5.015664
0.193015	-2.138121	-5.0487
0.194012	-2.153107	-5.081733
0.19501	-2.168095	-5.11477
0.196007	-2.183081	-5.147803
0.197004	-2.198069	-5.18084
0.198001	-2.213055	-5.213872
0.198998	-2.228042	-5.246909
0.199995	-2.243028	-5.279942
0.200992	-2.258135	-5.31413
0.201989	-2.273241	-5.34832
0.202987	-2.288348	-5.382513
0.203984	-2.303454	-5.416702
0.204981	-2.318561	-5.450896
0.205978	-2.333667	-5.485085
0.206975	-2.348774	-5.519279
0.207972	-2.36388	-5.553468
0.208969	-2.378987	-5.587662
0.209966	-2.394093	-5.621851
0.210964	-2.409113	-5.656672
0.211961	-2.424129	-5.691509
0.212958	-2.439147	-5.726351
0.213955	-2.454162	-5.761188
0.214952	-2.46918	-5.79603
0.215949	-2.484196	-5.830867
0.216946	-2.499213	-5.865709
0.217943	-2.514229	-5.900547
0.218941	-2.529247	-5.935388
0.219938	-2.544263	-5.970226
0.220935	-2.560935	-6.006994
0.221932	-2.577716	-6.043885
0.222929	-2.594499	-6.080781
0.223926	-2.611279	-6.117672
0.224923	-2.628062	-6.154568
0.22592	-2.644843	-6.19146
0.226918	-2.661625	-6.228356
0.227915	-2.678406	-6.265247
0.228912	-2.695189	-6.302143
0.229909	-2.711971	-6.339039
0.230906	-2.729123	-6.376121
0.231903	-2.746315	-6.413226
0.2329	-2.763504	-6.450327
0.233898	-2.780696	-6.487432
0.234895	-2.797885	-6.524533
0.235892	-2.815077	-6.561639
0.236889	-2.832266	-6.59874
0.237886	-2.849458	-6.635845
0.238883	-2.866647	-6.672945
0.23988	-2.883839	-6.710051
0.240877	-2.900747	-6.748248
0.241875	-2.917619	-6.7866
0.242872	-2.934489	-6.824946
0.243869	-2.951362	-6.863297
0.244866	-2.968232	-6.901644
0.245863	-2.985104	-6.939996
0.24686	-3.001974	-6.978343
0.247857	-3.018847	-7.016694
0.248854	-3.035717	-7.055041
0.249852	-3.052589	-7.093392
0.250849	-3.069374	-7.132308
0.251846	-3.086147	-7.171328
0.252843	-3.102918	-7.210343
0.25384	-3.11969	-7.249363
0.254837	-3.136461	-7.288378
0.255834	-3.153234	-7.327398
0.256831	-3.170004	-7.366413
0.257829	-3.186777	-7.405433
0.258826	-3.203548	-7.444448
0.259823	-3.22032	-7.483469
0.26082	-3.237796	-7.522746
0.261817	-3.255426	-7.562085
0.262814	-3.273055	-7.601419
0.263811	-3.290685	-7.640759
0.264808	-3.308313	-7.680093
0.265806	-3.325943	-7.719432
0.266803	-3.343571	-7.758766
0.2678	-3.361202	-7.798105
0.268797	-3.37883	-7.837439
0.269794	-3.39646	-7.876778
0.270791	-3.413764	-7.916224
0.271788	-3.430985	-7.955702
0.272785	-3.448205	-7.995176
0.273783	-3.465426	-8.034655
0.27478	-3.482646	-8.074128
0.275777	-3.499867	-8.113607
0.276774	-3.517086	-8.153081
0.277771	-3.534307	-8.192559
0.278768	-3.551527	-8.232034
0.279765	-3.568748	-8.271512
0.280762	-3.58445	-8.311062
0.28176	-3.599687	-8.35064
0.282757	-3.614923	-8.390214
0.283754	-3.63016	-8.429792
0.284751	-3.645395	-8.469366
0.285748	-3.660632	-8.508945
0.286745	-3.675869	-8.548523
0.287742	-3.691104	-8.588097
0.28874	-3.706341	-8.627675
0.289737	-3.721576	-8.667248
0.290734	-3.735595	-8.70566
0.291731	-3.749175	-8.743649
0.292728	-3.762757	-8.781641
0.293725	-3.776337	-8.819629
0.294722	-3.789919	-8.857622
0.295719	-3.803499	-8.89561
0.296717	-3.81708	-8.933603
0.297714	-3.83066	-8.971591
0.298711	-3.844242	-9.009584
0.299708	-3.857822	-9.047572
0.300705	-3.871228	-9.08534
0.301702	-3.884558	-9.123009
0.302699	-3.897891	-9.160682
0.303696	-3.911222	-9.198352
0.304694	-3.924554	-9.236025
0.305691	-3.937885	-9.273694
0.306688	-3.951217	-9.311368
0.307685	-3.964548	-9.349037
0.308682	-3.97788	-9.386711
0.309679	-3.991211	-9.42438
0.310676	-4.004665	-9.462155
0.311673	-4.018176	-9.499974
0.312671	-4.031687	-9.537797
0.313668	-4.045197	-9.575616
0.314665	-4.05871	-9.61344
0.315662	-4.07222	-9.651258
0.316659	-4.085732	-9.689082
0.317656	-4.099242	-9.7269
0.318653	-4.112754	-9.764724
0.31965	-4.126264	-9.802543
0.320648	-4.13942	-9.840476
0.321645	-4.152381	-9.878464
0.322642	-4.165345	-9.916457
0.323639	-4.178307	-9.954445
0.324636	-4.19127	-9.992438
0.325633	-4.204232	-10.030426
0.32663	-4.217196	-10.068419
0.327627	-4.230157	-10.106407
0.328625	-4.243121	-10.144401
0.329622	-4.256083	-10.182388
0.330619	-4.269467	-10.220016
0.331616	-4.283107	-10.257417
0.332613	-4.296749	-10.294821
0.33361	-4.310389	-10.332221
0.334607	-4.32403	-10.369625
0.335604	-4.33767	-10.407025
0.336602	-4.351311	-10.444429
0.337599	-4.364951	-10.48183
0.338596	-4.378592	-10.519234
0.339593	-4.392232	-10.556634
0.34059	-4.406806	-10.593985
0.341587	-4.422024	-10.6313
0.342584	-4.437239	-10.66861
0.343582	-4.452456	-10.705925
0.344579	-4.467671	-10.743236
0.345576	-4.482888	-10.78055
0.346573	-4.498104	-10.817861
0.34757	-4.51332	-10.855175
0.348567	-4.528536	-10.892486
0.349564	-4.543753	-10.9298
0.350561	-4.558643	-10.96733
0.351559	-4.573281	-11.005033
0.352556	-4.587918	-11.042732
0.353553	-4.602557	-11.080436
0.35455	-4.617194	-11.118135
0.355547	-4.631833	-11.155839
0.356544	-4.64647	-11.193538
0.357541	-4.661108	-11.231241
0.358538	-4.675745	-11.26894
0.359536	-4.690384	-11.306644
0.360533	-4.704792	-11.344551
0.36153	-4.719001	-11.382643
0.362527	-4.73321	-11.420732
0.363524	-4.747419	-11.458824
0.364521	-4.761628	-11.496912
0.365518	-4.775838	-11.535005
0.366515	-4.790046	-11.573092
0.367513	-4.804256	-11.611185
0.36851	-4.818464	-11.649273
0.369507	-4.832674	-11.687366
0.370504	-4.847109	-11.725039
0.371501	-4.861767	-11.762314
0.372498	-4.876424	-11.799584
0.373495	-4.891082	-11.836859
0.374492	-4.905739	-11.874128
0.37549	-4.920398	-11.911403
0.376487	-4.935054	-11.948672
0.377484	-4.949713	-11.985948
0.378481	-4.96437	-12.023217
0.379478	-4.979028	-12.060492
0.380475	-4.993082	-12.098223
0.381472	-5.006474	-12.136465
0.382469	-5.019865	-12.174703
0.383467	-5.033257	-12.212944
0.384464	-5.046647	-12.251182
0.385461	-5.06004	-12.289424
0.386458	-5.07343	-12.327662
0.387455	-5.086822	-12.365904
0.388452	-5.100213	-12.404141
0.389449	-5.113605	-12.442384
0.390446	-5.127429	-12.480407
0.391444	-5.141788	-12.51817
0.392441	-5.156146	-12.555929
0.393438	-5.170506	-12.593693
0.394435	-5.184863	-12.631452
0.395432	-5.199223	-12.669215
0.396429	-5.213581	-12.706974
0.397426	-5.22794	-12.744738
0.398424	-5.2423	-12.782501
0.399421	-5.256657	-12.82026
0.400418	-5.270394	-12.858003
0.401415	-5.283266	-12.895712
0.402412	-5.29614	-12.933425
0.403409	-5.309012	-12.971134
0.404406	-5.321886	-13.008848
0.405403	-5.334758	-13.046556
0.406401	-5.347631	-13.08427
0.407398	-5.360504	-13.12198
0.408395	-5.373377	-13.159693
0.409392	-5.38625	-13.197402
0.410389	-5.398197	-13.23498
0.411386	-5.408697	-13.27234
0.412383	-5.419197	-13.309704
0.41338	-5.429696	-13.347064
0.414378	-5.440197	-13.384429
0.415375	-5.450696	-13.421789
0.416372	-5.461196	-13.459153
0.417369	-5.471695	-13.496513
0.418366	-5.482195	-13.533878
0.419363	-5.492694	-13.571239
0.42036	-5.503011	-13.607908
0.421357	-5.513001	-13.643344
0.422355	-5.522994	-13.678783
0.423352	-5.532984	-13.714219
0.424349	-5.542976	-13.74966
0.425346	-5.552967	-13.785095
0.426343	-5.562958	-13.820535
0.42734	-5.572949	-13.855971
0.428337	-5.582941	-13.891411
0.429334	-5.592931	-13.926847
0.430332	-5.603649	-13.961634
0.431329	-5.615823	-13.995105
0.432326	-5.627999	-14.028581
0.433323	-5.640173	-14.062052
0.43432	-5.652349	-14.095528
0.435317	-5.664523	-14.128999
0.436314	-5.676699	-14.162475
0.437311	-5.688873	-14.195946
0.438309	-5.701049	-14.229422
0.439306	-5.713223	-14.262893
0.440303	-5.724529	-14.296426
0.4413	-5.733841	-14.330087
0.442297	-5.743155	-14.363752
0.443294	-5.752468	-14.397413
0.444291	-5.761782	-14.431078
0.445288	-5.771094	-14.464739
0.446286	-5.780408	-14.498405
0.447283	-5.789721	-14.532065
0.44828	-5.799035	-14.56573
0.449277	-5.808347	-14.599391
0.450274	-5.817856	-14.632577
0.451271	-5.827876	-14.664493
0.452268	-5.837898	-14.696413
0.453265	-5.847919	-14.728329
0.454263	-5.85794	-14.760249
0.45526	-5.867962	-14.792169
0.456257	-5.877983	-14.824085
0.457254	-5.888004	-14.856005
0.458251	-5.898025	-14.887921
0.459248	-5.908046	-14.919841
0.460245	-5.918673	-14.951143
0.461243	-5.931158	-14.980571
0.46224	-5.943641	-15.009994
0.463237	-5.956126	-15.039421
0.464234	-5.968609	-15.068844
0.465231	-5.981094	-15.098271
0.466228	-5.993577	-15.127695
0.467225	-6.006062	-15.157122
0.468222	-6.018545	-15.186545
0.46922	-6.03103	-15.215972
0.470217	-6.043581	-15.245476
0.471214	-6.056375	-15.275271
0.472211	-6.069167	-15.305064
0.473208	-6.081961	-15.33486
0.474205	-6.094753	-15.364653
0.475202	-6.107547	-15.394448
0.476199	-6.120339	-15.424241
0.477197	-6.133133	-15.454037
0.478194	-6.145926	-15.483829
0.479191	-6.15872	-15.513625
0.480188	-6.171196	-15.543449
0.481185	-6.182314	-15.573415
0.482182	-6.193432	-15.603376
0.483179	-6.204551	-15.633342
0.484176	-6.215668	-15.663303
0.485174	-6.226787	-15.693269
0.486171	-6.237904	-15.723231
0.487168	-6.249022	-15.753197
0.488165	-6.26014	-15.783158
0.489162	-6.271258	-15.813124
0.490159	-6.282121	-15.84266
0.491156	-6.291644	-15.869963
0.492153	-6.301166	-15.897263
0.493151	-6.310689	-15.924565
0.494148	-6.320211	-15.951864
0.495145	-6.329734	-15.979167
0.496142	-6.339256	-16.006466
0.497139	-6.348779	-16.03377
0.498136	-6.358301	-16.061069
0.499133	-6.367824	-16.088371
0.50013	-6.376991	-16.115555
0.501128	-6.383801	-16.141972
0.502125	-6.390612	-16.168383
0.503122	-6.397422	-16.194798
0.504119	-6.404233	-16.22121
0.505116	-6.411043	-16.247625
0.506113	-6.417853	-16.274038
0.50711	-6.424664	-16.300453
0.508107	-6.431474	-16.326866
0.509105	-6.438284	-16.353281
0.510102	-6.444827	-16.379631
0.511099	-6.449015	-16.405428
0.512096	-6.453203	-16.431225
0.513093	-6.457391	-16.45702
0.51409	-6.461579	-16.482817
0.515087	-6.465767	-16.508612
0.516085	-6.469955	-16.534409
0.517082	-6.474143	-16.560202
0.518079	-6.478331	-16.585999
0.519076	-6.482519	-16.611794
0.520073	-6.486537	-16.637451
0.52107	-6.488412	-16.661352
0.522067	-6.490287	-16.685253
0.523064	-6.492161	-16.709154
0.524062	-6.494036	-16.733057
0.525059	-6.49591	-16.756956
0.526056	-6.497785	-16.780859
0.527053	-6.49966	-16.804758
0.52805	-6.501534	-16.828661
0.529047	-6.503409	-16.85256
0.530044	-6.505237	-16.876427
0.531041	-6.506064	-16.899488
0.532039	-6.506892	-16.922554
0.533036	-6.50772	-16.945616
0.534033	-6.508547	-16.968679
0.53503	-6.509375	-16.991743
0.536027	-6.510202	-17.014807
0.537024	-6.51103	-17.037868
0.538021	-6.511858	-17.060934
0.539018	-6.512685	-17.083996
0.540016	-6.513521	-17.107048
0.541013	-6.514827	-17.129244
0.54201	-6.516133	-17.15144
0.543007	-6.517439	-17.173635
0.544004	-6.518745	-17.195833
0.545001	-6.520051	-17.218027
0.545998	-6.521358	-17.240225
0.546995	-6.522664	-17.262419
0.547993	-6.523971	-17.284616
0.54899	-6.525277	-17.30681
0.549987	-6.526583	-17.329008
0.550984	-6.527426	-17.349884
0.551981	-6.528264	-17.370745
0.552978	-6.529102	-17.391603
0.553975	-6.529939	-17.412466
0.554972	-6.530777	-17.433323
0.55597	-6.531614	-17.454185
0.556967	-6.532452	-17.475044
0.557964	-6.53329	-17.495905
0.558961	-6.534127	-17.516764
0.559958	-6.534965	-17.537624
0.560955	-6.537847	-17.558445
0.561952	-6.540818	-17.579266
0.562949	-6.543789	-17.600084
0.563947	-6.546761	-17.620907
0.564944	-6.549732	-17.641726
0.565941	-6.552704	-17.662546
0.566938	-6.555675	-17.683365
0.567935	-6.558647	-17.704185
0.568932	-6.561618	-17.725008
0.569929	-6.56459	-17.745827
0.570927	-6.567274	-17.766155
0.571924	-6.569936	-17.786446
0.572921	-6.572598	-17.80674
0.573918	-6.575261	-17.82703
0.574915	-6.577923	-17.847322
0.575912	-6.580585	-17.867613
0.576909	-6.583248	-17.887905
0.577906	-6.58591	-17.908195
0.578904	-6.588573	-17.92849
0.579901	-6.591235	-17.94878
0.580898	-6.592856	-17.9683
0.581895	-6.594362	-17.987732
0.582892	-6.595867	-18.007168
0.583889	-6.597373	-18.0266
0.584886	-6.598878	-18.046036
0.585883	-6.600384	-18.065468
0.586881	-6.60189	-18.084904
0.587878	-6.603395	-18.104336
0.588875	-6.604901	-18.123772
0.589872	-6.606407	-18.143204
0.590869	-6.608712	-18.162632
0.591866	-6.611135	-18.182055
0.592863	-6.613558	-18.201479
0.59386	-6.615981	-18.220903
0.594858	-6.618404	-18.240328
0.595855	-6.620827	-18.25975
0.596852	-6.62325	-18.279175
0.597849	-6.625673	-18.298599
0.598846	-6.628096	-18.318024
0.599843	-6.630519	-18.337446
0.60084	-6.6339	-18.35714
0.601837	-6.63746	-18.376883
0.602835	-6.64102	-18.396627
0.603832	-6.644579	-18.416368
0.604829	-6.648139	-18.436113
0.605826	-6.651699	-18.455854
0.606823	-6.655259	-18.475599
0.60782	-6.658818	-18.49534
0.608817	-6.662378	-18.515085
0.609814	-6.665938	-18.534828
0.610812	-6.668142	-18.55411
0.611809	-6.670037	-18.573282
0.612806	-6.671931	-18.592459
0.613803	-6.673826	-18.611631
0.6148	-6.675721	-18.630808
0.615797	-6.677615	-18.649982
0.616794	-6.67951	-18.669157
0.617791	-6.681404	-18.688332
0.618789	-6.683299	-18.707506
0.619786	-6.685193	-18.726681
0.620783	-6.68762	-18.746445
0.62178	-6.690192	-18.766365
0.622777	-6.692765	-18.786289
0.623774	-6.695337	-18.80621
0.624771	-6.69791	-18.826134
0.625769	-6.700483	-18.846056
0.626766	-6.703055	-18.865978
0.627763	-6.705628	-18.885902
0.62876	-6.7082	-18.905823
0.629757	-6.710773	-18.925747
0.630754	-6.714477	-18.945652
0.631751	-6.718545	-18.965555
0.632748	-6.722613	-18.985456
0.633746	-6.726682	-19.005362
0.634743	-6.73075	-19.025263
0.63574	-6.734818	-19.045166
0.636737	-6.738886	-19.065067
0.637734	-6.742955	-19.084972
0.638731	-6.747023	-19.104874
0.639728	-6.751091	-19.124777
0.640725	-6.754456	-19.145548
0.641723	-6.757557	-19.166649
0.64272	-6.760658	-19.187748
0.643717	-6.76376	-19.208847
0.644714	-6.76686	-19.229946
0.645711	-6.769961	-19.251047
0.646708	-6.773062	-19.272144
0.647705	-6.776164	-19.293245
0.648702	-6.779264	-19.314342
0.6497	-6.782366	-19.335443
0.650697	-6.786498	-19.357189
0.651694	-6.791075	-19.379217
0.652691	-6.795651	-19.401243
0.653688	-6.800228	-19.423271
0.654685	-6.804805	-19.445295
0.655682	-6.809382	-19.467323
0.656679	-6.813959	-19.489349
0.657677	-6.818536	-19.511375
0.658674	-6.823112	-19.533401
0.659671	-6.827689	-19.555429
0.660668	-6.833294	-19.57819
0.661665	-6.839407	-19.601315
0.662662	-6.845519	-19.624435
0.663659	-6.851632	-19.64756
0.664656	-6.857744	-19.670683
0.665654	-6.863857	-19.693808
0.666651	-6.869969	-19.71693
0.667648	-6.876081	-19.740055
0.668645	-6.882194	-19.763176
0.669642	-6.888306	-19.786301
0.670639	-6.894188	-19.808853
0.671636	-6.899942	-19.831091
0.672633	-6.905695	-19.853325
0.673631	-6.911449	-19.875563
0.674628	-6.917202	-19.897799
0.675625	-6.922956	-19.920034
0.676622	-6.928709	-19.94227
0.677619	-6.934463	-19.964506
0.678616	-6.940216	-19.986742
0.679613	-6.94597	-20.008978
0.68061	-6.952248	-20.032305
0.681608	-6.958859	-20.056328
0.682605	-6.96547	-20.080351
0.683602	-6.972081	-20.10437
0.684599	-6.978692	-20.128391
0.685596	-6.985303	-20.152411
0.686593	-6.991914	-20.176434
0.68759	-6.998525	-20.200453
0.688588	-7.005136	-20.224476
0.689585	-7.011746	-20.248495
0.690582	-7.018422	-20.272053
0.691579	-7.025142	-20.295275
0.692576	-7.031863	-20.318499
0.693573	-7.038583	-20.341721
0.69457	-7.045304	-20.364944
0.695567	-7.052024	-20.388166
0.696565	-7.058745	-20.41139
0.697562	-7.065466	-20.434612
0.698559	-7.072187	-20.457836
0.699556	-7.078907	-20.481058
0.700553	-7.085274	-20.504206
0.70155	-7.091356	-20.527287
0.702547	-7.097439	-20.550371
0.703544	-7.103521	-20.573454
0.704542	-7.109604	-20.596539
0.705539	-7.115686	-20.619621
0.706536	-7.121769	-20.642706
0.707533	-7.127851	-20.665789
0.70853	-7.133934	-20.688873
0.709527	-7.140016	-20.711956
0.710524	-7.146513	-20.734364
0.711521	-7.153383	-20.756159
0.712519	-7.160254	-20.777958
0.713516	-7.167123	-20.799753
0.714513	-7.173994	-20.821552
0.71551	-7.180864	-20.843348
0.716507	-7.187734	-20.865147
0.717504	-7.194604	-20.886942
0.718501	-7.201475	-20.908741
0.719498	-7.208344	-20.930536
0.720496	-7.215186	-20.952742
0.721493	-7.221995	-20.975355
0.72249	-7.228806	-20.997971
0.723487	-7.235616	-21.020584
0.724484	-7.242427	-21.043201
0.725481	-7.249237	-21.065815
0.726478	-7.256048	-21.08843
0.727475	-7.262857	-21.111044
0.728473	-7.269669	-21.133661
0.72947	-7.276478	-21.156275
0.730467	-7.283004	-21.177826
0.731464	-7.289206	-21.198166
0.732461	-7.295409	-21.21851
0.733458	-7.30161	-21.23885
0.734455	-7.307813	-21.259192
0.735452	-7.314014	-21.279531
0.73645	-7.320217	-21.299873
0.737447	-7.326419	-21.320215
0.738444	-7.332622	-21.340557
0.739441	-7.338824	-21.360899
0.740438	-7.344934	-21.381853
0.741435	-7.350926	-21.403591
0.742432	-7.356919	-21.425327
0.74343	-7.362912	-21.447065
0.744427	-7.368904	-21.468801
0.745424	-7.374897	-21.49054
0.746421	-7.380889	-21.512276
0.747418	-7.386883	-21.534014
0.748415	-7.392875	-21.55575
0.749412	-7.398868	-21.577488
0.750409	-7.40484	-21.599117
0.751407	-7.410783	-21.620596
0.752404	-7.416726	-21.642073
0.753401	-7.422669	-21.663553
0.754398	-7.428611	-21.68503
0.755395	-7.434555	-21.706509
0.756392	-7.440497	-21.727985
0.757389	-7.44644	-21.749466
0.758386	-7.452383	-21.770943
0.759384	-7.458326	-21.792421
0.760381	-7.463933	-21.813641
0.761378	-7.468999	-21.834442
0.762375	-7.474064	-21.85524
0.763372	-7.47913	-21.876041
0.764369	-7.484195	-21.896841
0.765366	-7.489261	-21.917643
0.766363	-7.494326	-21.93844
0.767361	-7.499392	-21.959242
0.768358	-7.504457	-21.980042
0.769355	-7.509522	-22.000841
0.770352	-7.514978	-22.021355
0.771349	-7.521151	-22.041349
0.772346	-7.527323	-22.06134
0.773343	-7.533495	-22.081333
0.77434	-7.539667	-22.101324
0.775338	-7.54584	-22.121319
0.776335	-7.552011	-22.14131
0.777332	-7.558184	-22.161303
0.778329	-7.564356	-22.181295
0.779326	-7.570529	-22.201288
0.780323	-7.576329	-22.22187
0.78132	-7.581355	-22.243689
0.782317	-7.58638	-22.265505
0.783315	-7.591405	-22.287323
0.784312	-7.596431	-22.309139
0.785309	-7.601457	-22.330957
0.786306	-7.606482	-22.352774
0.787303	-7.611508	-22.374592
0.7883	-7.616533	-22.396408
0.789297	-7.621559	-22.418226
0.790294	-7.626805	-22.439892
0.791292	-7.632579	-22.461203
0.792289	-7.638352	-22.48251
0.793286	-7.644125	-22.503819
0.794283	-7.649899	-22.525126
0.79528	-7.655672	-22.546436
0.796277	-7.661446	-22.567747
0.797274	-7.667219	-22.589054
0.798272	-7.672993	-22.610363
0.799269	-7.678765	-22.631672
0.800266	-7.684329	-22.652775
0.801263	-7.689315	-22.673304
0.80226	-7.694301	-22.693836
[truncated: 25,501 more rows]
