# Supplementary material for: Structural basis for higher-order DNA binding by a bacterial transcriptional regulator
Source: PLoS Genet. 2025 Jun 27;21(6):e1011749. doi: 10.1371/journal.pgen.1011749 (PMC12204516; doi:10.1371/journal.pgen.1011749)
Supplement: S1 Appendix — (ZIP) [file pgen.1011749.s012.zip › Raw data files/Figure S6/FigureS6A_Xre4RES2_purification.csv]

ml	mAU_280	mAU_260
-1.19	0.317	1.448
-1.189243	0.701884	1.794895
-1.188486	0.657579	1.694178
-1.187729	0.613274	1.593462
-1.186972	0.568969	1.492745
-1.186215	0.524664	1.392029
-1.185458	0.480359	1.291312
-1.184701	0.436054	1.190596
-1.183944	0.391749	1.089879
-1.183187	0.347444	0.989163
-1.18243	0.303139	0.888446
-1.181673	0.258834	0.78773
-1.180916	0.214529	0.687013
-1.180159	0.170224	0.586297
-1.179402	0.175116	0.615035
-1.178645	0.193081	0.678169
-1.177888	0.211045	0.741303
-1.177131	0.229009	0.804438
-1.176374	0.246974	0.867572
-1.175617	0.264938	0.930707
-1.17486	0.282902	0.993841
-1.174103	0.300867	1.056975
-1.173346	0.318831	1.12011
-1.172589	0.336795	1.183244
-1.171832	0.35476	1.246378
-1.171075	0.372724	1.309513
-1.170318	0.390688	1.372647
-1.169561	0.408786	1.439677
-1.168804	0.42698	1.509526
-1.168047	0.445174	1.579376
-1.16729	0.463368	1.649225
-1.166533	0.481562	1.719074
-1.165776	0.499756	1.788923
-1.165019	0.51795	1.858773
-1.164262	0.536144	1.928622
-1.163505	0.554338	1.998471
-1.162748	0.572532	2.06832
-1.161991	0.590725	2.13817
-1.161234	0.608919	2.208019
-1.160477	0.627113	2.277868
-1.15972	0.644359	2.34511
-1.158963	0.659992	2.407917
-1.158206	0.675624	2.470725
-1.157449	0.691257	2.533532
-1.156692	0.706889	2.59634
-1.155935	0.722522	2.659147
-1.155178	0.738155	2.721955
-1.154421	0.753787	2.784762
-1.153664	0.76942	2.84757
-1.152907	0.785052	2.910377
-1.15215	0.800685	2.973184
-1.151393	0.816318	3.035992
-1.150636	0.83195	3.098799
-1.149879	0.850312	3.148955
-1.149122	0.882968	3.132843
-1.148365	0.915624	3.11673
-1.147608	0.94828	3.100618
-1.146851	0.980936	3.084505
-1.146094	1.013592	3.068393
-1.145337	1.046248	3.05228
-1.14458	1.078904	3.036167
-1.143823	1.111561	3.020055
-1.143066	1.144217	3.003942
-1.142309	1.176873	2.98783
-1.141552	1.209529	2.971717
-1.140795	1.242185	2.955605
-1.140038	1.274841	2.939492
-1.139281	1.397551	2.908945
-1.138524	1.524964	2.877645
-1.137767	1.652376	2.846344
-1.13701	1.779789	2.815043
-1.136253	1.907202	2.783743
-1.135496	2.034614	2.752442
-1.134739	2.162027	2.721142
-1.133982	2.289439	2.689841
-1.133225	2.416851	2.65854
-1.132468	2.544264	2.62724
-1.131711	2.671677	2.595939
-1.130954	2.799089	2.564639
-1.130197	2.926502	2.533338
-1.12944	3.05604	2.484504
-1.128682	3.186325	2.429523
-1.127926	3.316609	2.374542
-1.127169	3.446892	2.319562
-1.126412	3.577177	2.264581
-1.125654	3.707462	2.2096
-1.124897	3.837745	2.15462
-1.124141	3.968029	2.099639
-1.123384	4.098314	2.044658
-1.122626	4.228599	1.989677
-1.121869	4.358881	1.934697
-1.121112	4.489166	1.879716
-1.120355	4.619451	1.824735
-1.119598	4.738947	1.771916
-1.118841	4.8489	1.72101
-1.118084	4.958853	1.670105
-1.117327	5.068806	1.619199
-1.11657	5.178757	1.568293
-1.115813	5.28871	1.517387
-1.115056	5.398662	1.466481
-1.114299	5.508614	1.415576
-1.113542	5.618567	1.36467
-1.112785	5.728519	1.313764
-1.112028	5.838471	1.262859
-1.111271	5.948423	1.211953
-1.110514	6.058376	1.161047
-1.109757	6.141787	1.114204
-1.109	6.168952	1.075973
-1.108243	6.196117	1.037742
-1.107486	6.223282	0.99951
-1.106729	6.250447	0.961279
-1.105972	6.277613	0.923048
-1.105215	6.304778	0.884816
-1.104458	6.331943	0.846585
-1.103701	6.359108	0.808354
-1.102944	6.386274	0.770123
-1.102187	6.413439	0.731891
-1.10143	6.440604	0.69366
-1.100673	6.46777	0.655429
-1.099916	6.481282	0.614673
-1.099159	6.385084	0.553638
-1.098402	6.288885	0.492603
-1.097645	6.192687	0.431567
-1.096888	6.096488	0.370532
-1.096131	6.00029	0.309496
-1.095374	5.904091	0.24846
-1.094617	5.807892	0.187425
-1.09386	5.711694	0.12639
-1.093103	5.615496	0.065354
-1.092346	5.519297	0.004318
-1.091589	5.423099	-0.056717
-1.090832	5.3269	-0.117753
-1.090075	5.230701	-0.178788
-1.089318	5.112321	-0.236989
-1.088561	4.991498	-0.294876
-1.087804	4.870673	-0.352764
-1.087047	4.749849	-0.410652
-1.08629	4.629025	-0.468539
-1.085533	4.508201	-0.526427
-1.084776	4.387377	-0.584315
-1.084019	4.266553	-0.642202
-1.083262	4.145729	-0.70009
-1.082505	4.024904	-0.757978
-1.081748	3.90408	-0.815866
-1.080991	3.783257	-0.873753
-1.080234	3.662432	-0.931641
-1.079477	3.534914	-0.995535
-1.07872	3.404401	-1.062116
-1.077963	3.273887	-1.128697
-1.077206	3.143373	-1.195279
-1.076449	3.01286	-1.261859
-1.075692	2.882346	-1.328441
-1.074935	2.751832	-1.395022
-1.074178	2.621317	-1.461604
-1.073421	2.490804	-1.528184
-1.072664	2.36029	-1.594766
-1.071907	2.229776	-1.661347
-1.07115	2.099263	-1.727928
-1.070393	1.968749	-1.794509
-1.069636	1.84716	-1.85369
-1.068879	1.735205	-1.904881
-1.068122	1.623249	-1.956073
-1.067365	1.511294	-2.007264
-1.066608	1.399338	-2.058456
-1.065851	1.287383	-2.109647
-1.065094	1.175427	-2.160839
-1.064337	1.063473	-2.21203
-1.06358	0.951517	-2.263222
-1.062823	0.839561	-2.314414
-1.062066	0.727605	-2.365605
-1.061309	0.615649	-2.416797
-1.060552	0.503693	-2.467988
-1.059795	0.399642	-2.511954
-1.059038	0.316849	-2.536481
-1.058281	0.234055	-2.561008
-1.057524	0.151262	-2.585535
-1.056767	0.068468	-2.610062
-1.05601	-0.014325	-2.634589
-1.055253	-0.097118	-2.659116
-1.054496	-0.17991	-2.683643
-1.053739	-0.262704	-2.70817
-1.052982	-0.345497	-2.732697
-1.052225	-0.428291	-2.757224
-1.051468	-0.511084	-2.781751
-1.050711	-0.593877	-2.806278
-1.049954	-0.675105	-2.82913
-1.049197	-0.73226	-2.826214
-1.04844	-0.789417	-2.823298
-1.047683	-0.846573	-2.820381
-1.046926	-0.903729	-2.817465
-1.046169	-0.960885	-2.814549
-1.045412	-1.018041	-2.811633
-1.044655	-1.075198	-2.808717
-1.043898	-1.132353	-2.805801
-1.043141	-1.189509	-2.802885
-1.042384	-1.246665	-2.799968
-1.041627	-1.303821	-2.797052
-1.04087	-1.360978	-2.794136
-1.040113	-1.418134	-2.79122
-1.039356	-1.450867	-2.767164
-1.038599	-1.479328	-2.739409
-1.037842	-1.50779	-2.711655
-1.037085	-1.536251	-2.683901
-1.036328	-1.564713	-2.656146
-1.035571	-1.593174	-2.628392
-1.034814	-1.621636	-2.600637
-1.034057	-1.650096	-2.572884
-1.0333	-1.678558	-2.545129
-1.032543	-1.707019	-2.517375
-1.031786	-1.735481	-2.48962
-1.031029	-1.763942	-2.461866
-1.030272	-1.792404	-2.434112
-1.029515	-1.805076	-2.395787
-1.028758	-1.808913	-2.35155
-1.028001	-1.812751	-2.307312
-1.027244	-1.816588	-2.263073
-1.026487	-1.820426	-2.218835
-1.02573	-1.824263	-2.174596
-1.024973	-1.828101	-2.130358
-1.024216	-1.831938	-2.08612
-1.023459	-1.835775	-2.041882
-1.022702	-1.839613	-1.997644
-1.021945	-1.84345	-1.953405
-1.021188	-1.847288	-1.909167
-1.020431	-1.851125	-1.864928
-1.019674	-1.847806	-1.814453
-1.018917	-1.835049	-1.755755
-1.01816	-1.822291	-1.697056
-1.017403	-1.809534	-1.638356
-1.016646	-1.796777	-1.579657
-1.015889	-1.78402	-1.520958
-1.015131	-1.771262	-1.462258
-1.014374	-1.758505	-1.403559
-1.013618	-1.745748	-1.344861
-1.012861	-1.732991	-1.286161
-1.012104	-1.720234	-1.227462
-1.011346	-1.707476	-1.168763
-1.010589	-1.694719	-1.110063
-1.009833	-1.679427	-1.05008
-1.009076	-1.655219	-0.985579
-1.008318	-1.631012	-0.921079
-1.007561	-1.606804	-0.856578
-1.006804	-1.582595	-0.792077
-1.006047	-1.558387	-0.727576
-1.005291	-1.534179	-0.663075
-1.004533	-1.509971	-0.598574
-1.003776	-1.485764	-0.534075
-1.003019	-1.461555	-0.469574
-1.002262	-1.437347	-0.405073
-1.001505	-1.413139	-0.340572
-1.000748	-1.388931	-0.276071
-0.999991	-1.36466	-0.211584
-0.999234	-1.334915	-0.148274
-0.998477	-1.305171	-0.084967
-0.99772	-1.275427	-0.021657
-0.996963	-1.245682	0.041652
-0.996206	-1.215937	0.104961
-0.995449	-1.186193	0.16827
-0.994692	-1.156448	0.231579
-0.993935	-1.126704	0.294889
-0.993178	-1.096959	0.358197
-0.992421	-1.067215	0.421506
-0.991664	-1.03747	0.484815
-0.990907	-1.007726	0.548124
-0.99015	-0.977981	0.611433
-0.989393	-0.945627	0.67436
-0.988636	-0.912626	0.737192
-0.987879	-0.879626	0.800022
-0.987122	-0.846626	0.862854
-0.986365	-0.813625	0.925686
-0.985608	-0.780624	0.988518
-0.984851	-0.747624	1.051349
-0.984094	-0.714623	1.114181
-0.983337	-0.681623	1.177012
-0.98258	-0.648622	1.239844
-0.981823	-0.615622	1.302675
-0.981066	-0.582621	1.365507
-0.980309	-0.549621	1.428339
-0.979552	-0.516552	1.487354
-0.978795	-0.483437	1.543733
-0.978038	-0.450322	1.600112
-0.977281	-0.417207	1.656492
-0.976524	-0.384091	1.712871
-0.975767	-0.350976	1.769251
-0.97501	-0.317861	1.825631
-0.974253	-0.284745	1.88201
-0.973496	-0.25163	1.93839
-0.972739	-0.218515	1.994768
-0.971982	-0.1854	2.051148
-0.971225	-0.152284	2.107528
-0.970468	-0.119169	2.163907
-0.969711	-0.088	2.216056
-0.968954	-0.059985	2.261348
-0.968197	-0.03197	2.30664
-0.96744	-0.003955	2.351932
-0.966683	0.02406	2.397224
-0.965926	0.052075	2.442517
-0.965169	0.08009	2.487809
-0.964412	0.108105	2.533101
-0.963655	0.13612	2.578394
-0.962898	0.164135	2.623685
-0.962141	0.19215	2.668978
-0.961384	0.220165	2.71427
-0.960627	0.24818	2.759562
-0.95987	0.275314	2.803655
-0.959113	0.298195	2.841959
-0.958356	0.321076	2.880263
-0.957599	0.343957	2.918567
-0.956842	0.366838	2.956871
-0.956085	0.38972	2.995175
-0.955328	0.412601	3.03348
-0.954571	0.435482	3.071784
-0.953814	0.458363	3.110088
-0.953057	0.481245	3.148392
-0.9523	0.504125	3.186696
-0.951543	0.527007	3.225
-0.950786	0.549888	3.263304
-0.950029	0.572769	3.301609
-0.949272	0.589928	3.331283
-0.948515	0.60686	3.360615
-0.947758	0.623791	3.389946
-0.947001	0.640722	3.419277
-0.946244	0.657654	3.448609
-0.945487	0.674586	3.47794
-0.94473	0.691517	3.507272
-0.943973	0.708449	3.536603
-0.943216	0.72538	3.565935
-0.942459	0.742312	3.595266
-0.941702	0.759243	3.624598
-0.940945	0.776175	3.653929
-0.940188	0.793107	3.683261
-0.939431	0.806195	3.705538
-0.938674	0.818016	3.725488
-0.937917	0.829837	3.745438
-0.93716	0.841658	3.765388
-0.936403	0.853479	3.785339
-0.935646	0.8653	3.805289
-0.934889	0.877121	3.825239
-0.934132	0.888942	3.845189
-0.933375	0.900763	3.865139
-0.932618	0.912584	3.885089
-0.931861	0.924405	3.905039
-0.931104	0.936226	3.924989
-0.930347	0.948047	3.94494
-0.92959	0.957835	3.962768
-0.928833	0.965906	3.978806
-0.928076	0.973976	3.994843
-0.927319	0.982047	4.01088
-0.926562	0.990117	4.026917
-0.925805	0.998188	4.042955
-0.925048	1.006258	4.058992
-0.924291	1.014328	4.075029
-0.923534	1.022399	4.091067
-0.922777	1.030469	4.107104
-0.92202	1.03854	4.123142
-0.921263	1.04661	4.139179
-0.920506	1.054681	4.155216
-0.919749	1.062181	4.169644
-0.918992	1.068534	4.180836
-0.918235	1.074888	4.192028
-0.917478	1.081241	4.203219
-0.916721	1.087595	4.214411
-0.915964	1.093948	4.225603
-0.915207	1.100302	4.236794
-0.91445	1.106655	4.247986
-0.913693	1.113008	4.259178
-0.912936	1.119362	4.270369
-0.912179	1.125715	4.281561
-0.911422	1.132069	4.292753
-0.910665	1.138422	4.303944
-0.909908	1.144496	4.314496
-0.909151	1.148554	4.320441
-0.908394	1.152613	4.326386
-0.907637	1.156672	4.332332
-0.90688	1.16073	4.338277
-0.906123	1.164789	4.344222
-0.905366	1.168848	4.350168
-0.904609	1.172907	4.356113
-0.903852	1.176965	4.362059
-0.903095	1.181024	4.368004
-0.902338	1.185083	4.37395
-0.901581	1.189142	4.379895
-0.900824	1.1932	4.38584
-0.900066	1.197259	4.391786
-0.89931	1.19928	4.395128
-0.898553	1.201104	4.398219
-0.897796	1.202928	4.40131
-0.897039	1.204752	4.404401
-0.896281	1.206577	4.407493
-0.895525	1.208401	4.410583
-0.894768	1.210225	4.413675
-0.89401	1.21205	4.416766
-0.893253	1.213874	4.419858
-0.892496	1.215698	4.422949
-0.891739	1.217523	4.42604
-0.890982	1.219347	4.429131
-0.890225	1.221171	4.432222
-0.889468	1.222568	4.433626
-0.888711	1.223783	4.434314
-0.887954	1.224998	4.435002
-0.887197	1.226214	4.43569
-0.88644	1.227429	4.436378
-0.885683	1.228645	4.437066
-0.884926	1.22986	4.437754
-0.884169	1.231075	4.438442
-0.883412	1.232291	4.439129
-0.882655	1.233506	4.439817
-0.881898	1.234721	4.440506
-0.881141	1.235937	4.441194
-0.880384	1.237152	4.441882
-0.879627	1.23709	4.441391
-0.87887	1.23571	4.439684
-0.878113	1.23433	4.437978
-0.877356	1.23295	4.436272
-0.876599	1.23157	4.434566
-0.875842	1.230189	4.43286
-0.875085	1.228809	4.431154
-0.874328	1.227429	4.429448
-0.873571	1.226049	4.427742
-0.872814	1.224669	4.426035
-0.872057	1.223289	4.424329
-0.8713	1.221909	4.422623
-0.870543	1.220529	4.420917
-0.869786	1.219191	4.419235
-0.869029	1.217961	4.417614
-0.868272	1.21673	4.415994
-0.867515	1.2155	4.414373
-0.866758	1.21427	4.412753
-0.866001	1.213039	4.411132
-0.865244	1.211809	4.409512
-0.864487	1.210579	4.407891
-0.86373	1.209348	4.406271
-0.862973	1.208118	4.40465
-0.862216	1.206888	4.40303
-0.861459	1.205657	4.401409
-0.860702	1.204427	4.399789
-0.859945	1.203117	4.398226
-0.859188	1.200789	4.397395
-0.858431	1.198462	4.396564
-0.857674	1.196134	4.395732
-0.856917	1.193807	4.394901
-0.85616	1.191479	4.39407
-0.855403	1.189152	4.393239
-0.854646	1.186824	4.392408
-0.853889	1.184496	4.391577
-0.853132	1.182169	4.390746
-0.852375	1.179841	4.389915
-0.851618	1.177514	4.389084
-0.850861	1.175186	4.388253
-0.850104	1.172858	4.387422
-0.849347	1.170203	4.384449
-0.84859	1.167495	4.381136
-0.847833	1.164787	4.377823
-0.847076	1.16208	4.37451
-0.846319	1.159372	4.371196
-0.845562	1.156664	4.367883
-0.844805	1.153956	4.36457
-0.844048	1.151249	4.361256
-0.843291	1.148541	4.357943
-0.842534	1.145833	4.35463
-0.841777	1.143125	4.351316
-0.84102	1.140418	4.348003
-0.840263	1.13771	4.344689
-0.839506	1.135768	4.341913
-0.838749	1.134233	4.339423
-0.837992	1.132699	4.336933
-0.837235	1.131165	4.334443
-0.836478	1.12963	4.331952
-0.835721	1.128096	4.329462
-0.834964	1.126561	4.326972
-0.834207	1.125027	4.324481
-0.83345	1.123493	4.321991
-0.832693	1.121958	4.319501
-0.831936	1.120424	4.317011
-0.831179	1.118889	4.314521
-0.830422	1.117355	4.312031
-0.829665	1.115633	4.309742
-0.828908	1.113673	4.307708
-0.828151	1.111714	4.305674
-0.827394	1.109754	4.303639
-0.826637	1.107795	4.301605
-0.82588	1.105835	4.299571
-0.825123	1.103876	4.297536
-0.824366	1.101916	4.295502
-0.823609	1.099957	4.293468
-0.822852	1.097997	4.291433
-0.822095	1.096038	4.289399
-0.821338	1.094078	4.287364
-0.820581	1.092119	4.28533
-0.819824	1.090381	4.282891
-0.819067	1.089373	4.279118
-0.81831	1.088366	4.275344
-0.817553	1.087359	4.271571
-0.816796	1.086351	4.267797
-0.816039	1.085344	4.264024
-0.815282	1.084337	4.260251
-0.814525	1.083329	4.256477
-0.813768	1.082322	4.252704
-0.813011	1.081314	4.24893
-0.812254	1.080307	4.245157
-0.811497	1.079299	4.241384
-0.81074	1.078292	4.23761
-0.809983	1.077263	4.23383
-0.809226	1.075326	4.22977
-0.808469	1.073388	4.225709
-0.807712	1.071451	4.221649
-0.806955	1.069514	4.217589
-0.806198	1.067576	4.213528
-0.805441	1.065639	4.209468
-0.804684	1.063701	4.205408
-0.803927	1.061764	4.201347
-0.80317	1.059826	4.197287
-0.802413	1.057889	4.193226
-0.801656	1.055952	4.189166
-0.800899	1.054014	4.185106
-0.800142	1.052077	4.181045
-0.799385	1.049351	4.179374
-0.798628	1.046443	4.178251
-0.797871	1.043536	4.177129
-0.797114	1.040629	4.176007
-0.796357	1.037721	4.174885
-0.7956	1.034814	4.173763
-0.794843	1.031906	4.17264
-0.794086	1.028999	4.171518
-0.793329	1.026092	4.170396
-0.792572	1.023184	4.169274
-0.791815	1.020277	4.168151
-0.791058	1.017369	4.167029
-0.790301	1.014462	4.165907
-0.789544	1.01177	4.164355
-0.788787	1.009219	4.162521
-0.78803	1.006669	4.160687
-0.787273	1.004118	4.158853
-0.786516	1.001568	4.157018
-0.785759	0.999017	4.155184
-0.785002	0.996467	4.15335
-0.784245	0.993916	4.151515
-0.783488	0.991365	4.149681
-0.782731	0.988815	4.147847
-0.781973	0.986264	4.146013
-0.781217	0.983714	4.144178
-0.78046	0.981163	4.142344
-0.779702	0.978609	4.141032
-0.778945	0.976048	4.140528
-0.778188	0.973487	4.140024
-0.777431	0.970926	4.13952
-0.776675	0.968365	4.139016
-0.775917	0.965804	4.138512
-0.77516	0.963243	4.138008
-0.774403	0.960682	4.137504
-0.773646	0.958121	4.137
-0.772889	0.95556	4.136496
-0.772132	0.952999	4.135992
-0.771375	0.950438	4.135487
-0.770618	0.947878	4.134983
-0.769861	0.945585	4.134455
-0.769104	0.944489	4.133818
-0.768347	0.943393	4.13318
-0.76759	0.942297	4.132543
-0.766833	0.941201	4.131906
-0.766076	0.940105	4.131269
-0.765319	0.939009	4.130631
-0.764562	0.937913	4.129994
-0.763805	0.936817	4.129357
-0.763048	0.935721	4.12872
-0.762291	0.934625	4.128083
-0.761534	0.933529	4.127445
-0.760777	0.932433	4.126808
-0.76002	0.931337	4.126171
-0.759263	0.931585	4.122793
-0.758506	0.931871	4.11934
-0.757749	0.932156	4.115887
-0.756992	0.932441	4.112434
-0.756235	0.932727	4.108981
-0.755478	0.933012	4.105528
-0.754721	0.933297	4.102075
-0.753964	0.933583	4.098621
-0.753207	0.933868	4.095168
-0.75245	0.934153	4.091715
-0.751693	0.934439	4.088262
-0.750936	0.934724	4.084809
-0.750179	0.935009	4.081356
-0.749422	0.93461	4.0778
-0.748665	0.933999	4.074212
-0.747908	0.933387	4.070624
-0.747151	0.932776	4.067036
-0.746394	0.932164	4.063448
-0.745637	0.931553	4.05986
-0.74488	0.930942	4.056273
-0.744123	0.93033	4.052685
-0.743366	0.929719	4.049097
-0.742609	0.929107	4.045509
-0.741852	0.928496	4.041921
-0.741095	0.927885	4.038333
-0.740338	0.927273	4.034745
-0.739581	0.926794	4.031168
-0.738824	0.926421	4.027599
-0.738067	0.926048	4.024031
-0.73731	0.925676	4.020462
-0.736553	0.925303	4.016893
-0.735796	0.92493	4.013324
-0.735039	0.924558	4.009756
-0.734282	0.924185	4.006187
-0.733525	0.923812	4.002618
-0.732768	0.92344	3.999049
-0.732011	0.923067	3.995481
-0.731254	0.922694	3.991912
-0.730497	0.922322	3.988343
-0.72974	0.921553	3.985264
-0.728983	0.920027	3.983121
-0.728226	0.918502	3.980978
-0.727469	0.916976	3.978835
-0.726712	0.91545	3.976692
-0.725955	0.913925	3.97455
-0.725198	0.912399	3.972407
-0.724441	0.910873	3.970264
-0.723684	0.909348	3.968121
-0.722927	0.907822	3.965978
-0.72217	0.906296	3.963835
-0.721413	0.904771	3.961692
-0.720656	0.903245	3.959549
-0.719899	0.901722	3.957342
-0.719142	0.90022	3.954721
-0.718385	0.898717	3.952101
-0.717628	0.897214	3.94948
-0.716871	0.895711	3.946859
-0.716114	0.894208	3.944238
-0.715357	0.892706	3.941617
-0.7146	0.891203	3.938997
-0.713843	0.8897	3.936376
-0.713086	0.888197	3.933755
-0.712329	0.886695	3.931134
-0.711572	0.885192	3.928513
-0.710815	0.883689	3.925892
-0.710058	0.882186	3.923272
-0.709301	0.880437	3.920178
-0.708544	0.878667	3.917046
-0.707787	0.876897	3.913913
-0.70703	0.875127	3.910781
-0.706273	0.873358	3.907649
-0.705516	0.871588	3.904516
-0.704759	0.869818	3.901384
-0.704002	0.868048	3.898251
-0.703245	0.866278	3.895119
-0.702488	0.864509	3.891986
-0.701731	0.862739	3.888854
-0.700974	0.860969	3.885722
-0.700217	0.859199	3.882589
-0.69946	0.85666	3.879556
-0.698703	0.853813	3.876563
-0.697946	0.850965	3.87357
-0.697189	0.848118	3.870577
-0.696432	0.84527	3.867584
-0.695675	0.842422	3.864591
-0.694918	0.839575	3.861598
-0.694161	0.836728	3.858605
-0.693404	0.83388	3.855612
-0.692647	0.831033	3.852618
-0.69189	0.828185	3.849625
-0.691133	0.825337	3.846632
-0.690376	0.82249	3.843639
-0.689619	0.820096	3.840143
-0.688862	0.818149	3.836152
-0.688105	0.816202	3.83216
-0.687348	0.814255	3.828169
-0.686591	0.812308	3.824178
-0.685834	0.810361	3.820187
-0.685077	0.808414	3.816195
-0.68432	0.806467	3.812204
-0.683563	0.80452	3.808212
-0.682806	0.802573	3.804221
-0.682049	0.800626	3.80023
-0.681292	0.798679	3.796238
-0.680535	0.796732	3.792247
-0.679778	0.794454	3.788574
-0.679021	0.791382	3.785665
-0.678264	0.788309	3.782756
-0.677507	0.785237	3.779846
-0.67675	0.782164	3.776937
-0.675993	0.779092	3.774028
-0.675236	0.776019	3.771119
-0.674479	0.772947	3.76821
-0.673722	0.769874	3.765301
-0.672965	0.766802	3.762392
-0.672208	0.763729	3.759483
-0.671451	0.760656	3.756574
-0.670694	0.757584	3.753665
-0.669937	0.754552	3.750782
-0.66918	0.751967	3.748185
-0.668423	0.749381	3.745588
-0.667666	0.746796	3.742991
-0.666909	0.74421	3.740393
-0.666152	0.741625	3.737797
-0.665394	0.739039	3.735199
-0.664638	0.736454	3.732602
-0.66388	0.733868	3.730005
-0.663123	0.731283	3.727408
-0.662366	0.728697	3.724811
-0.661609	0.726112	3.722214
-0.660852	0.723526	3.719616
-0.660095	0.720941	3.71702
-0.659338	0.718883	3.714392
-0.658581	0.7169	3.711761
-0.657824	0.714918	3.709129
-0.657067	0.712936	3.706497
-0.65631	0.710953	3.703866
-0.655553	0.708971	3.701234
-0.654796	0.706989	3.698602
-0.654039	0.705006	3.695971
-0.653282	0.703024	3.693339
-0.652525	0.701042	3.690707
-0.651768	0.699059	3.688076
-0.651011	0.697077	3.685444
-0.650254	0.695095	3.682813
-0.649497	0.692582	3.680192
-0.64874	0.689801	3.677577
-0.647983	0.68702	3.674962
-0.647226	0.684239	3.672347
-0.646469	0.681458	3.669732
-0.645712	0.678677	3.667117
-0.644955	0.675896	3.664502
-0.644198	0.673115	3.661887
-0.643441	0.670334	3.659272
-0.642684	0.667553	3.656657
-0.641927	0.664772	3.654042
-0.64117	0.661991	3.651427
-0.640413	0.65921	3.648812
-0.639656	0.656888	3.646218
-0.638899	0.655118	3.643651
-0.638142	0.653348	3.641083
-0.637385	0.651578	3.638515
-0.636628	0.649808	3.635947
-0.635871	0.648037	3.633379
-0.635114	0.646267	3.63081
-0.634357	0.644497	3.628242
-0.6336	0.642727	3.625674
-0.632843	0.640956	3.623106
-0.632086	0.639186	3.620538
-0.631329	0.637416	3.61797
-0.630572	0.635646	3.615402
-0.629815	0.633848	3.612836
-0.629058	0.631964	3.610276
-0.628301	0.630081	3.607716
-0.627544	0.628198	3.605156
-0.626787	0.626314	3.602596
-0.62603	0.624431	3.600036
-0.625273	0.622548	3.597476
-0.624516	0.620664	3.594916
-0.623759	0.618781	3.592355
-0.623002	0.616897	3.589795
-0.622245	0.615014	3.587235
-0.621488	0.613131	3.584675
-0.620731	0.611247	3.582115
-0.619974	0.609372	3.579571
-0.619217	0.607727	3.577472
-0.61846	0.606081	3.575374
-0.617703	0.604436	3.573276
-0.616946	0.60279	3.571177
-0.616189	0.601145	3.569079
-0.615432	0.599499	3.56698
-0.614675	0.597854	3.564882
-0.613918	0.596209	3.562784
-0.613161	0.594563	3.560685
-0.612404	0.592918	3.558587
-0.611647	0.591272	3.556488
-0.61089	0.589627	3.55439
-0.610133	0.587981	3.552292
-0.609376	0.586881	3.549691
-0.608619	0.585897	3.546983
-0.607862	0.584913	3.544275
-0.607105	0.583929	3.541568
-0.606348	0.582945	3.53886
-0.605591	0.58196	3.536152
-0.604834	0.580976	3.533444
-0.604077	0.579992	3.530737
-0.60332	0.579008	3.528029
-0.602563	0.578024	3.525321
-0.601806	0.57704	3.522613
-0.601049	0.576056	3.519906
-0.600292	0.575072	3.517198
-0.599535	0.573707	3.51414
-0.598778	0.572102	3.510862
-0.598021	0.570498	3.507585
-0.597264	0.568894	3.504307
-0.596507	0.567289	3.501029
-0.59575	0.565685	3.497752
-0.594993	0.564081	3.494474
-0.594236	0.562477	3.491197
-0.593479	0.560872	3.487919
-0.592722	0.559268	3.484642
-0.591965	0.557664	3.481364
-0.591208	0.55606	3.478087
-0.590451	0.554455	3.474809
-0.589694	0.55299	3.471611
-0.588937	0.551729	3.468529
-0.58818	0.550469	3.465448
-0.587423	0.549208	3.462367
-0.586666	0.547947	3.459286
-0.585909	0.546687	3.456205
-0.585152	0.545426	3.453123
-0.584395	0.544165	3.450042
-0.583638	0.542904	3.446961
-0.582881	0.541644	3.44388
-0.582124	0.540383	3.440798
-0.581367	0.539122	3.437717
-0.58061	0.537862	3.434636
-0.579853	0.536505	3.43132
-0.579096	0.534752	3.427034
-0.578339	0.533	3.422748
-0.577582	0.531247	3.418463
-0.576825	0.529494	3.414177
-0.576068	0.527741	3.409891
-0.575311	0.525989	3.405605
-0.574554	0.524236	3.401319
-0.573797	0.522483	3.397033
-0.57304	0.52073	3.392748
-0.572283	0.518977	3.388462
-0.571526	0.517225	3.384176
-0.570769	0.515472	3.37989
-0.570012	0.513719	3.375604
-0.569255	0.511176	3.372761
-0.568498	0.50862	3.369941
-0.567741	0.506064	3.367121
-0.566984	0.503508	3.364301
-0.566227	0.500952	3.361481
-0.56547	0.498396	3.358661
-0.564713	0.49584	3.355841
-0.563956	0.493284	3.353021
-0.563199	0.490728	3.350201
-0.562442	0.488172	3.347381
-0.561685	0.485616	3.344561
-0.560928	0.48306	3.341741
-0.560171	0.480504	3.338921
-0.559414	0.478435	3.336424
-0.558657	0.476507	3.33402
-0.5579	0.474579	3.331617
-0.557143	0.472651	3.329214
-0.556386	0.470724	3.326811
-0.555629	0.468796	3.324407
-0.554872	0.466868	3.322004
-0.554115	0.46494	3.319601
-0.553358	0.463012	3.317198
-0.552601	0.461084	3.314794
-0.551844	0.459156	3.312391
-0.551086	0.457228	3.309988
-0.55033	0.455301	3.307584
-0.549572	0.452899	3.305538
-0.548815	0.450133	3.303768
-0.548058	0.447367	3.301998
-0.547301	0.444601	3.300228
-0.546544	0.441835	3.298458
-0.545787	0.439069	3.296687
-0.54503	0.436303	3.294917
-0.544273	0.433537	3.293147
-0.543516	0.430771	3.291377
-0.542759	0.428005	3.289606
-0.542002	0.425239	3.287836
-0.541245	0.422473	3.286066
-0.540488	0.419707	3.284296
-0.539731	0.416952	3.28291
-0.538974	0.414217	3.282222
-0.538217	0.411481	3.281535
-0.53746	0.408745	3.280847
-0.536703	0.40601	3.28016
-0.535946	0.403274	3.279472
-0.535189	0.400539	3.278785
-0.534432	0.397803	3.278097
-0.533675	0.395067	3.27741
-0.532918	0.392332	3.276722
-0.532161	0.389596	3.276034
-0.531404	0.38686	3.275347
-0.530647	0.384125	3.274659
-0.52989	0.381504	3.273791
-0.529133	0.379558	3.271858
-0.528376	0.377611	3.269926
-0.527619	0.375665	3.267993
-0.526862	0.373719	3.26606
-0.526105	0.371773	3.264127
-0.525348	0.369827	3.262194
-0.524591	0.36788	3.260261
-0.523834	0.365934	3.258328
-0.523077	0.363988	3.256396
-0.52232	0.362042	3.254463
-0.521563	0.360096	3.25253
-0.520806	0.35815	3.250597
-0.520049	0.356203	3.248664
-0.519292	0.353899	3.246938
-0.518535	0.35157	3.245226
-0.517778	0.349241	3.243514
-0.517021	0.346911	3.241802
-0.516264	0.344582	3.24009
-0.515507	0.342253	3.238378
-0.51475	0.339924	3.236666
-0.513993	0.337594	3.234954
-0.513236	0.335265	3.233242
-0.512479	0.332936	3.23153
-0.511722	0.330606	3.229818
-0.510965	0.328277	3.228106
-0.510208	0.325948	3.226394
-0.509451	0.32335	3.224226
-0.508694	0.32065	3.221885
-0.507937	0.31795	3.219544
-0.50718	0.31525	3.217203
-0.506423	0.312551	3.214862
-0.505666	0.309851	3.212521
-0.504909	0.307151	3.21018
-0.504152	0.304451	3.207839
-0.503395	0.301751	3.205498
-0.502638	0.299051	3.203158
-0.501881	0.296351	3.200817
-0.501124	0.293652	3.198476
-0.500367	0.290952	3.196135
-0.49961	0.288211	3.19404
-0.498853	0.285431	3.192177
-0.498096	0.282651	3.190313
-0.497339	0.279872	3.18845
-0.496582	0.277092	3.186586
-0.495825	0.274312	3.184723
-0.495068	0.271532	3.182859
-0.494311	0.268753	3.180996
-0.493554	0.265973	3.179133
-0.492797	0.263193	3.177269
-0.49204	0.260414	3.175406
-0.491283	0.257634	3.173542
-0.490526	0.254854	3.171679
-0.489769	0.25207	3.170034
-0.489012	0.249275	3.168887
-0.488255	0.24648	3.16774
-0.487498	0.243684	3.166593
-0.486741	0.240889	3.165446
-0.485984	0.238094	3.164299
-0.485227	0.235299	3.163152
-0.48447	0.232504	3.162004
-0.483713	0.229709	3.160857
-0.482956	0.226914	3.15971
-0.482199	0.224119	3.158563
-0.481442	0.221324	3.157416
-0.480685	0.218528	3.156269
-0.479928	0.215809	3.154997
-0.479171	0.213803	3.15254
-0.478414	0.211797	3.150084
-0.477657	0.20979	3.147628
-0.4769	0.207784	3.145172
-0.476143	0.205778	3.142716
-0.475386	0.203772	3.14026
-0.474629	0.201766	3.137804
-0.473872	0.19976	3.135348
-0.473115	0.197754	3.132892
-0.472358	0.195748	3.130435
-0.471601	0.193742	3.12798
-0.470844	0.191736	3.125523
-0.470087	0.18973	3.123067
-0.46933	0.18926	3.120743
-0.468573	0.188989	3.118436
-0.467816	0.188719	3.116128
-0.467059	0.188448	3.113821
-0.466302	0.188177	3.111514
-0.465545	0.187906	3.109207
-0.464788	0.187636	3.1069
-0.464031	0.187365	3.104592
-0.463274	0.187094	3.102285
-0.462517	0.186823	3.099978
-0.46176	0.186553	3.097671
-0.461003	0.186282	3.095364
-0.460246	0.186011	3.093056
-0.459489	0.184814	3.089971
-0.458732	0.183172	3.086513
-0.457975	0.18153	3.083053
-0.457218	0.179888	3.079595
-0.456461	0.178245	3.076135
-0.455704	0.176603	3.072677
-0.454947	0.174961	3.069218
-0.45419	0.173319	3.065759
-0.453433	0.171677	3.0623
-0.452676	0.170035	3.058841
-0.451919	0.168393	3.055382
-0.451162	0.16675	3.051923
-0.450405	0.165108	3.048464
-0.449648	0.163983	3.044293
-0.448891	0.163452	3.039304
-0.448134	0.162921	3.034315
-0.447377	0.16239	3.029327
-0.44662	0.161859	3.024338
-0.445863	0.161328	3.019349
-0.445106	0.160797	3.01436
-0.444349	0.160265	3.009372
-0.443592	0.159734	3.004383
-0.442835	0.159203	2.999394
-0.442078	0.158672	2.994405
-0.441321	0.158141	2.989416
-0.440564	0.15761	2.984428
-0.439807	0.156717	2.980009
-0.43905	0.15477	2.977248
-0.438293	0.152823	2.974488
-0.437536	0.150877	2.971728
-0.436778	0.14893	2.968967
-0.436022	0.146984	2.966207
-0.435264	0.145037	2.963446
-0.434507	0.143091	2.960686
-0.433751	0.141144	2.957926
-0.432993	0.139197	2.955165
-0.432236	0.137251	2.952405
-0.431479	0.135304	2.949645
-0.430722	0.133358	2.946884
-0.429965	0.13139	2.944091
-0.429208	0.12898	2.940615
-0.428451	0.12657	2.937139
-0.427694	0.12416	2.933663
-0.426937	0.121751	2.930187
-0.42618	0.119341	2.926712
-0.425423	0.116931	2.923235
-0.424666	0.114521	2.91976
-0.423909	0.112111	2.916284
-0.423152	0.109702	2.912808
-0.422395	0.107292	2.909332
-0.421638	0.104882	2.905856
-0.420881	0.102472	2.90238
-0.420124	0.100062	2.898904
-0.419367	0.099224	2.896593
-0.41861	0.098694	2.894511
-0.417853	0.098164	2.89243
-0.417096	0.097634	2.890348
-0.416339	0.097104	2.888266
-0.415582	0.096574	2.886184
-0.414825	0.096044	2.884103
-0.414068	0.095514	2.882021
-0.413311	0.094985	2.879939
-0.412554	0.094455	2.877857
-0.411797	0.093925	2.875776
-0.41104	0.093395	2.873694
-0.410283	0.092865	2.871612
-0.409526	0.091478	2.870758
-0.408769	0.089579	2.870639
-0.408012	0.087681	2.870519
-0.407255	0.085782	2.870399
-0.406498	0.083883	2.870279
-0.405741	0.081984	2.870159
-0.404984	0.080085	2.870039
-0.404227	0.078187	2.869919
-0.40347	0.076288	2.869799
-0.402713	0.074389	2.86968
-0.401956	0.07249	2.86956
-0.401199	0.070591	2.86944
-0.400442	0.068692	2.86932
-0.399685	0.067043	2.868891
-0.398928	0.065743	2.868026
-0.398171	0.064444	2.867162
-0.397414	0.063144	2.866298
-0.396657	0.061845	2.865434
-0.3959	0.060545	2.864569
-0.395143	0.059246	2.863705
-0.394386	0.057946	2.862841
-0.393629	0.056647	2.861977
-0.392872	0.055347	2.861112
-0.392115	0.054048	2.860248
-0.391358	0.052748	2.859384
-0.390601	0.051448	2.85852
-0.389844	0.050185	2.857662
-0.389087	0.049062	2.856829
-0.38833	0.04794	2.855996
-0.387573	0.046817	2.855164
-0.386816	0.045694	2.854331
-0.386059	0.044571	2.853498
-0.385302	0.043448	2.852666
-0.384545	0.042325	2.851833
-0.383788	0.041202	2.851
-0.383031	0.040079	2.850168
-0.382274	0.038956	2.849335
-0.381517	0.037834	2.848502
-0.38076	0.036711	2.847669
-0.380003	0.035588	2.846837
-0.379246	0.033604	2.84579
-0.378489	0.031617	2.844743
-0.377732	0.02963	2.843696
-0.376975	0.027643	2.842649
-0.376218	0.025655	2.841602
-0.375461	0.023668	2.840554
-0.374704	0.021681	2.839507
-0.373947	0.019694	2.83846
-0.37319	0.017707	2.837413
-0.372433	0.01572	2.836365
-0.371676	0.013733	2.835318
-0.370919	0.011745	2.834271
-0.370162	0.009758	2.833224
-0.369405	0.008277	2.831309
-0.368648	0.006933	2.829158
-0.367891	0.00559	2.827006
-0.367134	0.004246	2.824855
-0.366377	0.002902	2.822704
-0.36562	0.001559	2.820553
-0.364863	0.000215	2.818402
-0.364106	-0.001129	2.816251
-0.363349	-0.002472	2.8141
-0.362592	-0.003816	2.811948
-0.361835	-0.00516	2.809797
-0.361078	-0.006504	2.807646
-0.360321	-0.007847	2.805495
-0.359564	-0.009464	2.803391
-0.358807	-0.01128	2.801322
-0.35805	-0.013097	2.799253
-0.357293	-0.014914	2.797184
-0.356536	-0.016731	2.795114
-0.355779	-0.018548	2.793045
-0.355022	-0.020365	2.790976
-0.354265	-0.022181	2.788907
-0.353508	-0.023998	2.786838
-0.352751	-0.025815	2.784769
-0.351994	-0.027632	2.7827
-0.351237	-0.029449	2.78063
-0.35048	-0.031265	2.778561
-0.349723	-0.033001	2.776101
-0.348966	-0.034597	2.772966
-0.348209	-0.036193	2.769831
-0.347452	-0.037789	2.766696
-0.346695	-0.039385	2.76356
-0.345938	-0.040981	2.760425
-0.345181	-0.042578	2.75729
-0.344424	-0.044173	2.754155
-0.343667	-0.04577	2.751019
-0.34291	-0.047365	2.747884
-0.342153	-0.048961	2.744749
-0.341396	-0.050558	2.741614
-0.340639	-0.052153	2.738478
-0.339882	-0.053577	2.735406
-0.339125	-0.054069	2.732675
-0.338368	-0.054561	2.729943
-0.337611	-0.055053	2.727212
-0.336854	-0.055545	2.72448
-0.336097	-0.056037	2.721749
-0.33534	-0.056529	2.719017
-0.334583	-0.057021	2.716285
-0.333826	-0.057513	2.713554
-0.333069	-0.058005	2.710822
-0.332312	-0.058497	2.708091
-0.331555	-0.05899	2.705359
-0.330798	-0.059482	2.702628
-0.330041	-0.059974	2.699896
-0.329284	-0.060908	2.696645
-0.328527	-0.061866	2.693365
-0.32777	-0.062825	2.690085
-0.327013	-0.063784	2.686804
-0.326256	-0.064743	2.683524
-0.325499	-0.065702	2.680243
-0.324742	-0.066661	2.676963
-0.323985	-0.06762	2.673683
-0.323228	-0.068579	2.670402
-0.322471	-0.069537	2.667122
-0.321714	-0.070496	2.663841
-0.320957	-0.071455	2.660561
-0.320199	-0.072414	2.657281
-0.319443	-0.073326	2.655831
-0.318685	-0.074222	2.655036
-0.317928	-0.075118	2.654242
-0.317171	-0.076014	2.653447
-0.316414	-0.07691	2.652652
-0.315657	-0.077805	2.651857
-0.3149	-0.078701	2.651062
-0.314143	-0.079597	2.650267
-0.313386	-0.080493	2.649472
-0.312629	-0.081389	2.648678
-0.311872	-0.082284	2.647883
-0.311115	-0.08318	2.647088
-0.310358	-0.084076	2.646293
-0.309601	-0.084875	2.645893
-0.308844	-0.085588	2.645849
-0.308087	-0.086301	2.645805
-0.30733	-0.087014	2.645761
-0.306573	-0.087727	2.645717
-0.305816	-0.08844	2.645673
-0.305059	-0.089152	2.645628
-0.304302	-0.089865	2.645584
-0.303545	-0.090578	2.64554
-0.302788	-0.091291	2.645496
-0.302031	-0.092004	2.645452
-0.301274	-0.092717	2.645408
-0.300517	-0.09343	2.645364
-0.29976	-0.094278	2.6449
-0.299003	-0.09542	2.643531
-0.298246	-0.096562	2.642162
-0.297489	-0.097704	2.640793
-0.296732	-0.098846	2.639424
-0.295975	-0.099987	2.638055
-0.295218	-0.101129	2.636686
-0.294461	-0.102271	2.635317
-0.293704	-0.103413	2.633948
-0.292947	-0.104555	2.632579
-0.29219	-0.105696	2.631211
-0.291433	-0.106838	2.629842
-0.290676	-0.10798	2.628473
-0.289919	-0.109145	2.627161
-0.289162	-0.110508	2.626328
-0.288405	-0.111871	2.625496
-0.287648	-0.113233	2.624663
-0.286891	-0.114596	2.62383
-0.286134	-0.115959	2.622998
-0.285377	-0.117321	2.622165
-0.28462	-0.118684	2.621332
-0.283863	-0.120046	2.620499
-0.283106	-0.121409	2.619667
-0.282349	-0.122772	2.618834
-0.281592	-0.124134	2.618001
-0.280835	-0.125497	2.617169
-0.280078	-0.126859	2.616336
-0.279321	-0.12855	2.613959
-0.278564	-0.130279	2.611404
-0.277807	-0.132007	2.608849
-0.27705	-0.133736	2.606294
-0.276293	-0.135464	2.603739
-0.275536	-0.137193	2.601184
-0.274779	-0.138921	2.598629
-0.274022	-0.14065	2.596075
-0.273265	-0.142378	2.593519
-0.272508	-0.144107	2.590965
-0.271751	-0.145835	2.58841
-0.270994	-0.147564	2.585855
-0.270237	-0.149292	2.5833
-0.26948	-0.150171	2.580615
-0.268723	-0.150663	2.577871
-0.267966	-0.151155	2.575127
-0.267209	-0.151647	2.572383
-0.266452	-0.15214	2.569638
-0.265695	-0.152632	2.566894
-0.264938	-0.153124	2.56415
-0.264181	-0.153616	2.561406
-0.263424	-0.154108	2.558662
-0.262667	-0.1546	2.555918
-0.26191	-0.155092	2.553174
-0.261153	-0.155584	2.550429
-0.260396	-0.156076	2.547685
-0.259639	-0.157016	2.545368
-0.258882	-0.158448	2.54352
-0.258125	-0.15988	2.541672
-0.257368	-0.161312	2.539823
-0.256611	-0.162744	2.537975
-0.255854	-0.164176	2.536127
-0.255097	-0.165608	2.534278
-0.25434	-0.16704	2.53243
-0.253583	-0.168472	2.530581
-0.252826	-0.169904	2.528733
-0.252069	-0.171336	2.526885
-0.251312	-0.172768	2.525036
-0.250555	-0.1742	2.523188
-0.249798	-0.175548	2.521367
-0.249041	-0.176665	2.519619
-0.248284	-0.177781	2.517872
-0.247527	-0.178898	2.516124
-0.24677	-0.180015	2.514377
-0.246013	-0.181131	2.51263
-0.245256	-0.182248	2.510882
-0.244499	-0.183364	2.509135
-0.243742	-0.184481	2.507387
-0.242985	-0.185597	2.50564
-0.242228	-0.186714	2.503892
-0.241471	-0.187831	2.502145
-0.240714	-0.188947	2.500398
-0.239957	-0.19013	2.49869
-0.2392	-0.192407	2.49765
-0.238443	-0.194685	2.496609
-0.237686	-0.196962	2.495568
-0.236929	-0.19924	2.494527
-0.236172	-0.201517	2.493486
-0.235415	-0.203794	2.492445
-0.234658	-0.206071	2.491404
-0.233901	-0.208349	2.490363
-0.233144	-0.210626	2.489323
-0.232387	-0.212904	2.488282
-0.23163	-0.215181	2.487241
-0.230873	-0.217458	2.4862
-0.230116	-0.219735	2.485159
-0.229359	-0.221842	2.484001
-0.228602	-0.223917	2.482821
-0.227845	-0.225993	2.481641
-0.227088	-0.228068	2.480462
-0.226331	-0.230144	2.479282
-0.225574	-0.232219	2.478102
-0.224817	-0.234294	2.476923
-0.22406	-0.23637	2.475743
-0.223303	-0.238445	2.474563
-0.222546	-0.240521	2.473383
-0.221789	-0.242596	2.472204
-0.221032	-0.244672	2.471024
-0.220275	-0.246747	2.469845
-0.219518	-0.249273	2.469192
-0.218761	-0.252055	2.468838
-0.218004	-0.254837	2.468485
-0.217247	-0.257619	2.468132
-0.21649	-0.260401	2.467778
-0.215733	-0.263183	2.467425
-0.214976	-0.265965	2.467072
-0.214219	-0.268747	2.466719
-0.213462	-0.271529	2.466365
-0.212705	-0.274311	2.466012
-0.211948	-0.277093	2.465659
-0.211191	-0.279875	2.465306
-0.210434	-0.282657	2.464952
-0.209677	-0.285153	2.464111
-0.20892	-0.287266	2.462616
-0.208163	-0.28938	2.461121
-0.207406	-0.291493	2.459626
-0.206649	-0.293606	2.458131
-0.205891	-0.29572	2.456636
-0.205135	-0.297833	2.455141
-0.204377	-0.299946	2.453645
-0.20362	-0.30206	2.45215
-0.202863	-0.304173	2.450655
-0.202106	-0.306286	2.44916
-0.201349	-0.3084	2.447665
-0.200592	-0.310513	2.44617
-0.199835	-0.312383	2.444715
-0.199078	-0.31338	2.443403
-0.198321	-0.314377	2.442091
-0.197564	-0.315374	2.440778
-0.196807	-0.31637	2.439466
-0.19605	-0.317367	2.438154
-0.195293	-0.318364	2.436842
-0.194536	-0.31936	2.43553
-0.193779	-0.320357	2.434217
-0.193022	-0.321354	2.432905
-0.192265	-0.322351	2.431593
-0.191508	-0.323347	2.430281
-0.190751	-0.324344	2.428969
-0.189994	-0.325343	2.427658
-0.189237	-0.326617	2.426567
-0.18848	-0.327891	2.425476
-0.187723	-0.329166	2.424384
-0.186966	-0.33044	2.423293
-0.186209	-0.331714	2.422202
-0.185452	-0.332989	2.42111
-0.184695	-0.334263	2.420019
-0.183938	-0.335537	2.418928
-0.183181	-0.336812	2.417836
-0.182424	-0.338086	2.416745
-0.181667	-0.33936	2.415654
-0.18091	-0.340635	2.414562
-0.180153	-0.341909	2.413471
-0.179396	-0.343052	2.411122
-0.178639	-0.344162	2.408453
-0.177882	-0.345273	2.405785
-0.177125	-0.346383	2.403116
-0.176368	-0.347493	2.400448
-0.175611	-0.348604	2.397779
-0.174854	-0.349714	2.395111
-0.174097	-0.350824	2.392442
-0.17334	-0.351934	2.389774
-0.172583	-0.353045	2.387106
-0.171826	-0.354155	2.384437
-0.171069	-0.355265	2.381768
-0.170312	-0.356376	2.3791
-0.169555	-0.357501	2.377118
-0.168798	-0.358636	2.375616
-0.168041	-0.359772	2.374115
-0.167284	-0.360907	2.372613
-0.166527	-0.362043	2.371112
-0.16577	-0.363178	2.369611
-0.165013	-0.364314	2.368109
-0.164256	-0.365449	2.366608
-0.163499	-0.366585	2.365106
-0.162742	-0.36772	2.363605
-0.161985	-0.368856	2.362104
-0.161228	-0.369991	2.360602
-0.160471	-0.371127	2.359101
-0.159714	-0.372079	2.358298
-0.158957	-0.372729	2.358645
-0.1582	-0.373378	2.358992
-0.157443	-0.374028	2.359339
-0.156686	-0.374678	2.359686
-0.155929	-0.375328	2.360033
-0.155172	-0.375977	2.360379
-0.154415	-0.376627	2.360727
-0.153658	-0.377277	2.361073
-0.152901	-0.377927	2.36142
-0.152144	-0.378576	2.361767
-0.151387	-0.379226	2.362114
-0.15063	-0.379876	2.362461
-0.149873	-0.38045	2.362587
-0.149116	-0.380645	2.361615
-0.148359	-0.380841	2.360644
-0.147602	-0.381036	2.359673
-0.146845	-0.381232	2.358701
-0.146088	-0.381427	2.357729
-0.145331	-0.381623	2.356758
-0.144574	-0.381818	2.355786
-0.143817	-0.382014	2.354815
-0.14306	-0.38221	2.353843
-0.142303	-0.382405	2.352872
-0.141546	-0.382601	2.3519
-0.140789	-0.382796	2.350929
-0.140032	-0.382992	2.349957
-0.139275	-0.383272	2.348998
-0.138518	-0.383556	2.348039
-0.137761	-0.38384	2.34708
-0.137004	-0.384124	2.346122
-0.136247	-0.384407	2.345163
-0.13549	-0.384691	2.344204
-0.134733	-0.384975	2.343245
-0.133976	-0.385259	2.342286
-0.133219	-0.385543	2.341327
-0.132462	-0.385827	2.340368
-0.131705	-0.386111	2.339409
-0.130948	-0.386395	2.33845
-0.130191	-0.386678	2.337492
-0.129434	-0.386726	2.336962
-0.128677	-0.386695	2.336577
-0.12792	-0.386663	2.336193
-0.127163	-0.386632	2.335808
-0.126406	-0.3866	2.335423
-0.125649	-0.386569	2.335038
-0.124892	-0.386537	2.334653
-0.124135	-0.386506	2.334269
-0.123378	-0.386474	2.333884
-0.122621	-0.386443	2.333499
-0.121864	-0.386411	2.333114
-0.121107	-0.386379	2.332729
-0.12035	-0.386348	2.332345
-0.119593	-0.386971	2.33234
-0.118836	-0.388157	2.332661
-0.118079	-0.389343	2.332983
-0.117322	-0.390529	2.333305
-0.116565	-0.391715	2.333627
-0.115808	-0.392901	2.333948
-0.115051	-0.394087	2.33427
-0.114294	-0.395273	2.334592
-0.113537	-0.396459	2.334913
-0.11278	-0.397645	2.335235
-0.112023	-0.398831	2.335557
-0.111266	-0.400017	2.335879
-0.110509	-0.401203	2.3362
-0.109752	-0.402617	2.336326
-0.108995	-0.404497	2.336048
-0.108238	-0.406377	2.335771
-0.107481	-0.408256	2.335493
-0.106724	-0.410136	2.335215
-0.105967	-0.412016	2.334938
-0.10521	-0.413896	2.33466
-0.104453	-0.415776	2.334383
-0.103696	-0.417656	2.334105
-0.102939	-0.419536	2.333827
-0.102182	-0.421416	2.33355
-0.101425	-0.423296	2.333272
-0.100668	-0.425176	2.332995
-0.099911	-0.426988	2.332741
-0.099154	-0.428294	2.332665
-0.098397	-0.429599	2.33259
-0.09764	-0.430905	2.332514
-0.096883	-0.432211	2.332438
-0.096126	-0.433517	2.332363
-0.095369	-0.434823	2.332287
-0.094612	-0.436128	2.332211
-0.093855	-0.437434	2.332135
-0.093098	-0.43874	2.33206
-0.09234	-0.440046	2.331984
-0.091583	-0.441352	2.331908
-0.090827	-0.442658	2.331833
-0.09007	-0.443963	2.331757
-0.089312	-0.445739	2.331973
-0.088555	-0.447562	2.332219
-0.087798	-0.449385	2.332465
-0.087041	-0.451208	2.332711
-0.086285	-0.453032	2.332958
-0.085527	-0.454855	2.333204
-0.08477	-0.456678	2.33345
-0.084013	-0.458501	2.333696
-0.083256	-0.460324	2.333942
-0.082499	-0.462147	2.334188
-0.081742	-0.46397	2.334434
-0.080985	-0.465794	2.33468
-0.080228	-0.467617	2.334926
-0.079471	-0.469074	2.333828
-0.078714	-0.470374	2.33215
-0.077957	-0.471673	2.330472
-0.0772	-0.472973	2.328794
-0.076443	-0.474272	2.327116
-0.075686	-0.475572	2.325438
-0.074929	-0.476871	2.32376
-0.074172	-0.478171	2.322082
-0.073415	-0.47947	2.320404
-0.072658	-0.48077	2.318726
-0.071901	-0.482069	2.317048
-0.071144	-0.483369	2.31537
-0.070387	-0.484668	2.313692
-0.06963	-0.486005	2.311761
-0.068873	-0.48738	2.309566
-0.068116	-0.488755	2.30737
-0.067359	-0.490131	2.305175
-0.066602	-0.491506	2.30298
-0.065845	-0.492881	2.300784
-0.065088	-0.494256	2.298589
-0.064331	-0.495632	2.296394
-0.063574	-0.497007	2.294199
-0.062817	-0.498382	2.292003
-0.06206	-0.499757	2.289808
-0.061303	-0.501133	2.287613
-0.060546	-0.502508	2.285417
-0.059789	-0.503785	2.282789
-0.059032	-0.504807	2.279042
-0.058275	-0.505828	2.275295
-0.057518	-0.50685	2.271548
-0.056761	-0.507872	2.267801
-0.056004	-0.508894	2.264054
-0.055247	-0.509916	2.260307
-0.05449	-0.510938	2.25656
-0.053733	-0.51196	2.252812
-0.052976	-0.512982	2.249065
-0.052219	-0.514004	2.245318
-0.051462	-0.515026	2.241571
-0.050705	-0.516048	2.237824
-0.049948	-0.51712	2.234251
-0.049191	-0.518861	2.233052
-0.048434	-0.520602	2.231854
-0.047677	-0.522343	2.230655
-0.04692	-0.524084	2.229457
-0.046163	-0.525825	2.228258
-0.045406	-0.527566	2.22706
-0.044649	-0.529307	2.225861
-0.043892	-0.531048	2.224663
-0.043135	-0.53279	2.223464
-0.042378	-0.534531	2.222265
-0.041621	-0.536272	2.221067
-0.040864	-0.538013	2.219868
-0.040107	-0.539754	2.218669
-0.03935	-0.540509	2.218663
-0.038593	-0.541102	2.218852
-0.037836	-0.541695	2.219041
-0.037079	-0.542288	2.21923
-0.036322	-0.542881	2.21942
-0.035565	-0.543474	2.219609
-0.034808	-0.544067	2.219798
-0.034051	-0.54466	2.219987
-0.033294	-0.545253	2.220176
-0.032537	-0.545846	2.220366
-0.03178	-0.546439	2.220555
-0.031023	-0.547032	2.220744
-0.030266	-0.547625	2.220933
-0.029509	-0.548116	2.220656
-0.028752	-0.548551	2.220126
-0.027995	-0.548986	2.219596
-0.027238	-0.549422	2.219066
-0.026481	-0.549857	2.218537
-0.025724	-0.550292	2.218007
-0.024967	-0.550727	2.217477
-0.02421	-0.551163	2.216947
-0.023453	-0.551598	2.216417
-0.022696	-0.552033	2.215887
-0.021939	-0.552468	2.215357
-0.021182	-0.552904	2.214827
-0.020425	-0.553339	2.214297
-0.019668	-0.553821	2.195957
-0.018911	-0.554364	2.154846
-0.018154	-0.554906	2.113736
-0.017397	-0.555449	2.072619
-0.01664	-0.555992	2.031509
-0.015883	-0.556534	1.990399
-0.015126	-0.557077	1.949288
-0.014369	-0.557619	1.908178
-0.013612	-0.558162	1.867061
-0.012855	-0.558704	1.825951
-0.012098	-0.559247	1.784841
-0.011341	-0.559789	1.74373
-0.010584	-0.560332	1.702614
-0.009827	-0.551039	1.641969
-0.00907	-0.50863	1.515549
-0.008313	-0.466221	1.389129
-0.007556	-0.423805	1.262688
-0.006799	-0.381395	1.136268
-0.006042	-0.338986	1.009847
-0.005285	-0.296577	0.883427
-0.004528	-0.254168	0.757007
-0.003771	-0.211752	0.630566
-0.003014	-0.169342	0.504146
-0.002257	-0.126933	0.377725
-0.0015	-0.084524	0.251305
-0.000743	-0.042108	0.124865
0.000014	-0.000522	0.000851
0.000771	-0.001702	0.001804
0.001528	-0.002882	0.002756
0.002285	-0.004061	0.003709
0.003042	-0.005241	0.004662
0.003799	-0.006421	0.005614
0.004556	-0.0076	0.006567
0.005313	-0.00878	0.007519
0.00607	-0.00996	0.008472
0.006827	-0.011139	0.009424
0.007584	-0.012319	0.010377
0.008341	-0.013499	0.011329
0.009098	-0.014678	0.012282
0.009855	-0.015858	0.013235
0.010612	-0.016849	0.014055
0.011369	-0.017795	0.014843
0.012126	-0.018741	0.015632
0.012883	-0.019688	0.01642
0.01364	-0.020634	0.017209
0.014397	-0.02158	0.017997
0.015154	-0.022526	0.018786
0.015911	-0.023473	0.019574
0.016668	-0.024419	0.020363
0.017425	-0.025365	0.021151
0.018182	-0.026311	0.02194
0.018939	-0.027258	0.022729
0.019696	-0.028204	0.023517
0.020453	-0.029022	0.024661
0.02121	-0.029753	0.026042
0.021968	-0.030485	0.027424
0.022725	-0.031217	0.028806
0.023481	-0.031949	0.030187
0.024238	-0.032681	0.031569
0.024995	-0.033412	0.03295
0.025753	-0.034144	0.034332
0.02651	-0.034876	0.035713
0.027267	-0.035608	0.037095
0.028023	-0.036339	0.038476
0.028781	-0.037071	0.039858
0.029538	-0.037803	0.041239
0.030295	-0.038851	0.042987
0.031052	-0.040397	0.045308
0.031809	-0.041943	0.04763
0.032566	-0.043488	0.049951
0.033323	-0.045034	0.052273
0.03408	-0.046579	0.054594
0.034837	-0.048125	0.056915
0.035594	-0.04967	0.059237
0.036351	-0.051216	0.061559
0.037108	-0.052761	0.06388
0.037865	-0.054307	0.066201
0.038622	-0.055853	0.068523
0.039379	-0.057398	0.070845
0.040136	-0.058536	0.072947
0.040893	-0.057804	0.074044
0.04165	-0.057072	0.075142
0.042407	-0.05634	0.07624
0.043164	-0.055608	0.077337
0.043921	-0.054877	0.078435
0.044678	-0.054145	0.079533
0.045435	-0.053413	0.08063
0.046192	-0.052681	0.081728
0.046949	-0.05195	0.082826
0.047706	-0.051218	0.083923
0.048463	-0.050486	0.085021
0.04922	-0.049754	0.086119
0.049977	-0.049022	0.087216
0.050734	-0.04922	0.088791
0.051491	-0.049447	0.090381
0.052248	-0.049674	0.09197
0.053005	-0.049901	0.09356
0.053762	-0.050129	0.09515
0.054519	-0.050356	0.096739
0.055276	-0.050583	0.098329
0.056033	-0.05081	0.099919
0.05679	-0.051037	0.101509
0.057547	-0.051264	0.103098
0.058304	-0.051491	0.104688
0.059061	-0.051718	0.106278
0.059818	-0.051945	0.107867
0.060575	-0.053245	0.108499
0.061332	-0.054886	0.108827
0.062089	-0.056526	0.109155
0.062846	-0.058166	0.109483
0.063603	-0.059806	0.109811
0.06436	-0.061447	0.110139
0.065117	-0.063087	0.110467
0.065874	-0.064727	0.110795
0.066631	-0.066367	0.111123
0.067388	-0.068007	0.111451
0.068145	-0.069647	0.111779
0.068902	-0.071288	0.112108
0.069659	-0.072928	0.112436
0.070416	-0.07401	0.111724
0.071173	-0.074634	0.110159
0.07193	-0.075259	0.108595
0.072687	-0.075883	0.10703
0.073444	-0.076508	0.105466
0.074201	-0.077133	0.103901
0.074958	-0.077757	0.102337
0.075715	-0.078382	0.100772
0.076472	-0.079006	0.099208
0.077229	-0.079631	0.097643
0.077986	-0.080255	0.096079
0.078743	-0.08088	0.094514
0.0795	-0.081504	0.09295
0.080257	-0.082737	0.091514
0.081014	-0.085153	0.090328
0.081771	-0.087569	0.089142
0.082528	-0.089985	0.087956
0.083285	-0.092401	0.08677
0.084042	-0.094818	0.085584
0.084799	-0.097234	0.084398
0.085556	-0.09965	0.083212
0.086313	-0.102066	0.082026
0.08707	-0.104482	0.08084
0.087827	-0.106898	0.079654
0.088584	-0.109314	0.078468
0.089341	-0.11173	0.077282
0.090098	-0.114043	0.076037
0.090855	-0.115658	0.074397
0.091612	-0.117273	0.072757
0.092369	-0.118888	0.071117
0.093126	-0.120502	0.069477
0.093883	-0.122118	0.067836
0.09464	-0.123732	0.066196
0.095397	-0.125347	0.064556
0.096154	-0.126962	0.062916
0.096911	-0.128577	0.061276
0.097668	-0.130192	0.059635
0.098425	-0.131807	0.057995
0.099182	-0.133422	0.056355
0.099939	-0.135037	0.054715
0.100696	-0.135776	0.052419
0.101453	-0.136438	0.050066
0.10221	-0.137101	0.047713
0.102967	-0.137763	0.04536
0.103724	-0.138425	0.043007
0.104481	-0.139088	0.040654
0.105238	-0.13975	0.038301
0.105995	-0.140413	0.035948
0.106752	-0.141075	0.033595
0.107509	-0.141737	0.031242
0.108266	-0.1424	0.028889
0.109023	-0.143062	0.026536
0.10978	-0.143724	0.024183
0.110537	-0.144611	0.022586
0.111294	-0.145589	0.0213
0.112051	-0.146566	0.020013
0.112808	-0.147544	0.018726
0.113565	-0.148522	0.017439
0.114322	-0.1495	0.016152
0.115079	-0.150478	0.014865
0.115836	-0.151455	0.013578
0.116593	-0.152433	0.012291
0.11735	-0.153411	0.011004
0.118107	-0.154389	0.009717
0.118864	-0.155367	0.008431
0.119621	-0.156344	0.007144
0.120378	-0.157306	0.005557
0.121135	-0.158253	0.003671
0.121892	-0.159199	0.001785
0.122649	-0.160145	-0.000101
0.123406	-0.161091	-0.001988
0.124163	-0.162038	-0.003874
0.12492	-0.162984	-0.00576
0.125677	-0.16393	-0.007646
0.126434	-0.164876	-0.009532
0.127191	-0.165823	-0.011419
0.127948	-0.166769	-0.013305
0.128705	-0.167715	-0.015191
0.129462	-0.168661	-0.017077
0.130219	-0.16954	-0.018887
0.130976	-0.170253	-0.020508
0.131733	-0.170966	-0.022129
0.13249	-0.171678	-0.02375
0.133247	-0.172391	-0.025372
0.134004	-0.173104	-0.026993
0.134761	-0.173817	-0.028614
0.135518	-0.17453	-0.030235
0.136275	-0.175243	-0.031857
0.137033	-0.175956	-0.033478
0.137789	-0.176668	-0.035099
0.138546	-0.177381	-0.03672
0.139303	-0.178094	-0.038342
0.140061	-0.178822	-0.039835
0.140818	-0.179724	-0.039854
0.141575	-0.180626	-0.039873
0.142331	-0.181528	-0.039892
0.143089	-0.182431	-0.039911
0.143846	-0.183333	-0.039929
0.144603	-0.184235	-0.039948
0.14536	-0.185137	-0.039967
0.146117	-0.186039	-0.039986
0.146874	-0.186941	-0.040005
0.147631	-0.187843	-0.040024
0.148388	-0.188745	-0.040043
0.149145	-0.189647	-0.040062
0.149902	-0.190549	-0.040081
0.150659	-0.191638	-0.041005
0.151416	-0.192755	-0.042065
0.152173	-0.193871	-0.043125
0.15293	-0.194988	-0.044185
0.153687	-0.196104	-0.045245
0.154444	-0.197221	-0.046304
0.155201	-0.198338	-0.047364
0.155958	-0.199454	-0.048424
0.156715	-0.200571	-0.049484
0.157472	-0.201687	-0.050544
0.158229	-0.202804	-0.051603
0.158986	-0.20392	-0.052663
0.159743	-0.205037	-0.053723
0.1605	-0.2057	-0.05405
0.161257	-0.206129	-0.054
0.162014	-0.206558	-0.053949
0.162771	-0.206987	-0.053899
0.163528	-0.207416	-0.053848
0.164285	-0.207845	-0.053798
0.165042	-0.208274	-0.053747
0.165799	-0.208703	-0.053697
0.166556	-0.209132	-0.053646
0.167313	-0.209561	-0.053596
0.16807	-0.20999	-0.053545
0.168827	-0.210418	-0.053495
0.169584	-0.210848	-0.053444
0.170341	-0.211575	-0.053002
0.171098	-0.212666	-0.052081
0.171855	-0.213757	-0.05116
0.172612	-0.214849	-0.050239
0.173369	-0.21594	-0.049318
0.174126	-0.217031	-0.048397
0.174883	-0.218123	-0.047476
0.17564	-0.219214	-0.046555
0.176397	-0.220306	-0.045634
0.177154	-0.221397	-0.044713
0.177911	-0.222488	-0.043792
0.178668	-0.223579	-0.042871
0.179425	-0.224671	-0.04195
0.180182	-0.225662	-0.041338
0.180939	-0.226337	-0.041704
0.181696	-0.227012	-0.04207
0.182453	-0.227687	-0.042436
0.18321	-0.228362	-0.042801
0.183967	-0.229037	-0.043167
0.184724	-0.229712	-0.043533
0.185481	-0.230387	-0.043899
0.186238	-0.231062	-0.044265
0.186995	-0.231737	-0.044631
0.187752	-0.232412	-0.044997
0.188509	-0.233087	-0.045363
0.189266	-0.233762	-0.045729
0.190023	-0.234437	-0.046098
0.19078	-0.235099	-0.046597
0.191537	-0.235762	-0.047095
0.192294	-0.236424	-0.047594
0.193051	-0.237086	-0.048092
0.193808	-0.237749	-0.04859
0.194565	-0.238411	-0.049089
0.195322	-0.239074	-0.049587
0.196079	-0.239736	-0.050085
0.196836	-0.240398	-0.050584
0.197593	-0.241061	-0.051082
0.19835	-0.241723	-0.05158
0.199107	-0.242385	-0.052079
0.199864	-0.243048	-0.052577
0.200621	-0.24385	-0.05322
0.201378	-0.244683	-0.053895
0.202135	-0.245515	-0.054571
0.202892	-0.246348	-0.055245
0.203649	-0.247181	-0.05592
0.204406	-0.248013	-0.056595
0.205163	-0.248846	-0.057271
0.20592	-0.249679	-0.057945
0.206677	-0.250512	-0.05862
0.207434	-0.251344	-0.059295
0.208191	-0.252177	-0.05997
0.208948	-0.25301	-0.060645
0.209705	-0.253842	-0.06132
0.210462	-0.255079	-0.063625
0.211219	-0.256574	-0.066968
0.211976	-0.25807	-0.070312
0.212733	-0.259565	-0.073655
0.21349	-0.26106	-0.076998
0.214247	-0.262555	-0.080342
0.215004	-0.26405	-0.083686
0.215761	-0.265545	-0.087029
0.216518	-0.26704	-0.090372
0.217275	-0.268535	-0.093716
0.218032	-0.27003	-0.097059
0.218789	-0.271526	-0.100403
0.219546	-0.273021	-0.103746
0.220303	-0.274624	-0.107345
0.22106	-0.276391	-0.111325
0.221817	-0.278157	-0.115306
0.222574	-0.279923	-0.119287
0.223331	-0.28169	-0.123267
0.224088	-0.283456	-0.127248
0.224845	-0.285223	-0.131229
0.225602	-0.286989	-0.135209
0.226359	-0.288755	-0.13919
0.227116	-0.290521	-0.14317
0.227873	-0.292288	-0.14715
0.22863	-0.294054	-0.151132
0.229387	-0.295821	-0.155112
0.230144	-0.297534	-0.158658
0.230901	-0.299023	-0.160361
0.231658	-0.300512	-0.162065
0.232415	-0.302	-0.163768
0.233172	-0.303489	-0.165471
0.233929	-0.304978	-0.167174
0.234686	-0.306467	-0.168878
0.235443	-0.307955	-0.170581
0.2362	-0.309444	-0.172284
0.236957	-0.310933	-0.173988
0.237714	-0.312422	-0.175691
0.238471	-0.313911	-0.177394
0.239228	-0.315399	-0.179097
0.239985	-0.316888	-0.180801
0.240742	-0.318006	-0.18251
0.241499	-0.319116	-0.18422
0.242256	-0.320226	-0.185929
0.243013	-0.321336	-0.187639
0.24377	-0.322447	-0.189348
0.244527	-0.323557	-0.191058
0.245284	-0.324667	-0.192767
0.246041	-0.325777	-0.194477
0.246798	-0.326888	-0.196186
0.247555	-0.327998	-0.197896
0.248312	-0.329108	-0.199606
0.249069	-0.330219	-0.201315
0.249826	-0.331329	-0.203025
0.250583	-0.332663	-0.204015
0.251341	-0.334063	-0.204791
0.252097	-0.335464	-0.205567
0.252854	-0.336864	-0.206342
0.253611	-0.338264	-0.207118
0.254369	-0.339665	-0.207894
0.255126	-0.341066	-0.20867
0.255883	-0.342466	-0.209446
0.256639	-0.343866	-0.210222
0.257397	-0.345267	-0.210998
0.258154	-0.346667	-0.211774
0.258911	-0.348068	-0.21255
0.259668	-0.349468	-0.213326
0.260424	-0.350423	-0.212924
0.261182	-0.351029	-0.211599
0.261939	-0.351634	-0.210274
0.262696	-0.35224	-0.208949
0.263453	-0.352845	-0.207625
0.26421	-0.353451	-0.2063
0.264967	-0.354057	-0.204975
0.265724	-0.354662	-0.20365
0.266481	-0.355268	-0.202326
0.267238	-0.355873	-0.201001
0.267995	-0.356479	-0.199676
0.268752	-0.357085	-0.198351
0.269509	-0.35769	-0.197027
0.270266	-0.358674	-0.196133
0.271023	-0.360359	-0.196039
0.27178	-0.362043	-0.195944
0.272537	-0.363727	-0.19585
0.273294	-0.365412	-0.195755
0.274051	-0.367096	-0.19566
0.274808	-0.36878	-0.195566
0.275565	-0.370465	-0.195471
0.276322	-0.372149	-0.195376
0.277079	-0.373834	-0.195282
0.277836	-0.375518	-0.195187
0.278593	-0.377202	-0.195093
0.27935	-0.378886	-0.194998
0.280107	-0.380508	-0.195126
0.280864	-0.381744	-0.196615
0.281621	-0.382981	-0.198104
0.282378	-0.384217	-0.199593
0.283135	-0.385453	-0.201082
0.283892	-0.38669	-0.202571
0.284649	-0.387926	-0.204059
0.285406	-0.389163	-0.205548
0.286163	-0.390399	-0.207037
0.28692	-0.391636	-0.208526
0.287677	-0.392872	-0.210014
0.288434	-0.394109	-0.211503
0.289191	-0.395345	-0.212992
0.289948	-0.396581	-0.214481
0.290705	-0.396872	-0.215905
0.291462	-0.397093	-0.217324
0.292219	-0.397314	-0.218744
0.292976	-0.397535	-0.220163
0.293733	-0.397755	-0.221583
0.29449	-0.397976	-0.223002
0.295247	-0.398197	-0.224421
0.296004	-0.398418	-0.225841
0.296761	-0.398639	-0.22726
0.297518	-0.398859	-0.228679
0.298275	-0.39908	-0.230099
0.299032	-0.399301	-0.231518
0.299789	-0.399522	-0.232937
0.300546	-0.400202	-0.23544
0.301303	-0.40106	-0.238361
0.30206	-0.401918	-0.241281
0.302817	-0.402776	-0.244202
0.303574	-0.403634	-0.247123
0.304331	-0.404492	-0.250044
0.305088	-0.40535	-0.252964
0.305845	-0.406208	-0.255885
0.306602	-0.407066	-0.258806
0.307359	-0.407924	-0.261727
0.308116	-0.408781	-0.264648
0.308873	-0.409639	-0.267568
0.30963	-0.410497	-0.270489
0.310387	-0.411223	-0.272617
0.311144	-0.411822	-0.273985
0.311901	-0.412422	-0.275354
0.312658	-0.413021	-0.276723
0.313415	-0.41362	-0.278092
0.314172	-0.41422	-0.279461
0.314929	-0.414819	-0.28083
0.315686	-0.415418	-0.282199
0.316443	-0.416018	-0.283568
0.3172	-0.416617	-0.284937
0.317957	-0.417216	-0.286306
0.318714	-0.417815	-0.287675
0.319471	-0.418415	-0.289044
0.320228	-0.419198	-0.289994
0.320985	-0.42041	-0.289975
0.321742	-0.421621	-0.289956
0.322499	-0.422832	-0.289938
[truncated: 28,081 more rows]
