# Supplementary material for: Structural basis for higher-order DNA binding by a bacterial transcriptional regulator
Source: PLoS Genet. 2025 Jun 27;21(6):e1011749. doi: 10.1371/journal.pgen.1011749 (PMC12204516; doi:10.1371/journal.pgen.1011749)
Supplement: S1 Appendix — (ZIP) [file pgen.1011749.s012.zip › Raw data files/Figure S7/FigureS7_AF3webserver_prediction_model_0.cif]

# By using this file you agree to the legally binding terms of use found at alphafoldserver.com/output-terms
data_25ab8a405054ca41
#
_entry.id 25ab8a405054ca41
#
loop_
_atom_type.symbol
C 
N 
O 
P 
S 
#
loop_
_audit_author.name
_audit_author.pdbx_ordinal
"Google DeepMind AlphaFold Team" 1 
"Isomorphic Labs Team"           2 
#
_audit_conform.dict_location https://raw.githubusercontent.com/ihmwg/ModelCIF/master/dist/mmcif_ma.dic
_audit_conform.dict_name     mmcif_ma.dic
_audit_conform.dict_version  1.4.5
#
loop_
_chem_comp.formula
_chem_comp.formula_weight
_chem_comp.id
_chem_comp.mon_nstd_flag
_chem_comp.name
_chem_comp.pdbx_smiles
_chem_comp.pdbx_synonyms
_chem_comp.type
"C3 H7 N O2"      89.093  ALA y ALANINE                              C[C@H](N)C(O)=O                                             ? "L-PEPTIDE LINKING" 
"C6 H15 N4 O2"    175.209 ARG y ARGININE                             N[C@@H](CCCNC(N)=[NH2+])C(O)=O                              ? "L-PEPTIDE LINKING" 
"C4 H8 N2 O3"     132.118 ASN y ASPARAGINE                           N[C@@H](CC(N)=O)C(O)=O                                      ? "L-PEPTIDE LINKING" 
"C4 H7 N O4"      133.103 ASP y "ASPARTIC ACID"                      N[C@@H](CC(O)=O)C(O)=O                                      ? "L-PEPTIDE LINKING" 
"C3 H7 N O2 S"    121.158 CYS y CYSTEINE                             N[C@@H](CS)C(O)=O                                           ? "L-PEPTIDE LINKING" 
"C10 H14 N5 O6 P" 331.222 DA  y "2'-DEOXYADENOSINE-5'-MONOPHOSPHATE" Nc1ncnc2n(cnc12)[C@H]3C[C@H](O)[C@@H](CO[P](O)(O)=O)O3      ? "DNA LINKING"       
"C9 H14 N3 O7 P"  307.197 DC  y "2'-DEOXYCYTIDINE-5'-MONOPHOSPHATE"  NC1=NC(=O)N(C=C1)[C@H]2C[C@H](O)[C@@H](CO[P](O)(O)=O)O2     ? "DNA LINKING"       
"C10 H14 N5 O7 P" 347.221 DG  y "2'-DEOXYGUANOSINE-5'-MONOPHOSPHATE" NC1=Nc2n(cnc2C(=O)N1)[C@H]3C[C@H](O)[C@@H](CO[P](O)(O)=O)O3 ? "DNA LINKING"       
"C10 H15 N2 O8 P" 322.208 DT  y "THYMIDINE-5'-MONOPHOSPHATE"         CC1=CN([C@H]2C[C@H](O)[C@@H](CO[P](O)(O)=O)O2)C(=O)NC1=O    ? "DNA LINKING"       
"C5 H10 N2 O3"    146.144 GLN y GLUTAMINE                            N[C@@H](CCC(N)=O)C(O)=O                                     ? "L-PEPTIDE LINKING" 
"C5 H9 N O4"      147.129 GLU y "GLUTAMIC ACID"                      N[C@@H](CCC(O)=O)C(O)=O                                     ? "L-PEPTIDE LINKING" 
"C2 H5 N O2"      75.067  GLY y GLYCINE                              NCC(O)=O                                                    ? "PEPTIDE LINKING"   
"C6 H10 N3 O2"    156.162 HIS y HISTIDINE                            N[C@@H](Cc1c[nH]c[nH+]1)C(O)=O                              ? "L-PEPTIDE LINKING" 
"C6 H13 N O2"     131.173 ILE y ISOLEUCINE                           CC[C@H](C)[C@H](N)C(O)=O                                    ? "L-PEPTIDE LINKING" 
"C6 H13 N O2"     131.173 LEU y LEUCINE                              CC(C)C[C@H](N)C(O)=O                                        ? "L-PEPTIDE LINKING" 
"C6 H15 N2 O2"    147.195 LYS y LYSINE                               N[C@@H](CCCC[NH3+])C(O)=O                                   ? "L-PEPTIDE LINKING" 
"C5 H11 N O2 S"   149.211 MET y METHIONINE                           CSCC[C@H](N)C(O)=O                                          ? "L-PEPTIDE LINKING" 
"C9 H11 N O2"     165.189 PHE y PHENYLALANINE                        N[C@@H](Cc1ccccc1)C(O)=O                                    ? "L-PEPTIDE LINKING" 
"C5 H9 N O2"      115.130 PRO y PROLINE                              OC(=O)[C@@H]1CCCN1                                          ? "L-PEPTIDE LINKING" 
"C3 H7 N O3"      105.093 SER y SERINE                               N[C@@H](CO)C(O)=O                                           ? "L-PEPTIDE LINKING" 
"C4 H9 N O3"      119.119 THR y THREONINE                            C[C@@H](O)[C@H](N)C(O)=O                                    ? "L-PEPTIDE LINKING" 
"C11 H12 N2 O2"   204.225 TRP y TRYPTOPHAN                           N[C@@H](Cc1c[nH]c2ccccc12)C(O)=O                            ? "L-PEPTIDE LINKING" 
"C9 H11 N O3"     181.189 TYR y TYROSINE                             N[C@@H](Cc1ccc(O)cc1)C(O)=O                                 ? "L-PEPTIDE LINKING" 
"C5 H11 N O2"     117.146 VAL y VALINE                               CC(C)[C@H](N)C(O)=O                                         ? "L-PEPTIDE LINKING" 
#
_citation.book_publisher          ?
_citation.country                 ?
_citation.id                      primary
_citation.journal_full            ?
_citation.journal_id_ASTM         ?
_citation.journal_id_CSD          ?
_citation.journal_id_ISSN         ?
_citation.journal_volume          ?
_citation.page_first              ?
_citation.page_last               ?
_citation.pdbx_database_id_DOI    ?
_citation.pdbx_database_id_PubMed ?
_citation.title                   ?
_citation.year                    ?
#
loop_
_citation_author.citation_id
_citation_author.name
_citation_author.ordinal
primary "Google DeepMind AlphaFold Team" 1 
primary "Isomorphic Labs Team"           2 
#
loop_
_entity.id
_entity.pdbx_description
_entity.type
1 . polymer 
2 . polymer 
3 . polymer 
4 . polymer 
5 . polymer 
6 . polymer 
7 . polymer 
8 . polymer 
#
loop_
_entity_poly.entity_id
_entity_poly.pdbx_strand_id
_entity_poly.type
1 A polypeptide(L)          
2 B polypeptide(L)          
3 C polypeptide(L)          
4 D polypeptide(L)          
5 E polypeptide(L)          
6 F polypeptide(L)          
7 G polydeoxyribonucleotide 
8 H polydeoxyribonucleotide 
#
loop_
_entity_poly_seq.entity_id
_entity_poly_seq.hetero
_entity_poly_seq.mon_id
_entity_poly_seq.num
1 n MET 1   
1 n SER 2   
1 n ALA 3   
1 n ASN 4   
1 n ALA 5   
1 n GLU 6   
1 n LYS 7   
1 n GLU 8   
1 n HIS 9   
1 n ALA 10  
1 n MET 11  
1 n LEU 12  
1 n ALA 13  
1 n GLU 14  
1 n VAL 15  
1 n LEU 16  
1 n ARG 17  
1 n ASP 18  
1 n ASN 19  
1 n GLY 20  
1 n TYR 21  
1 n HIS 22  
1 n GLU 23  
1 n TYR 24  
1 n ARG 25  
1 n ALA 26  
1 n ARG 27  
1 n LEU 28  
1 n GLN 29  
1 n ALA 30  
1 n LEU 31  
1 n LEU 32  
1 n ASP 33  
1 n ILE 34  
1 n PRO 35  
1 n GLU 36  
1 n LEU 37  
1 n ALA 38  
1 n SER 39  
1 n ASP 40  
1 n PHE 41  
1 n GLU 42  
1 n ILE 43  
1 n HIS 44  
1 n THR 45  
1 n ARG 46  
1 n ILE 47  
1 n THR 48  
1 n ASP 49  
1 n GLY 50  
1 n PHE 51  
1 n ALA 52  
1 n ALA 53  
1 n THR 54  
1 n TRP 55  
1 n LEU 56  
1 n VAL 57  
1 n LYS 58  
1 n LEU 59  
1 n THR 60  
1 n GLU 61  
1 n ARG 62  
1 n GLY 63  
1 n VAL 64  
1 n LEU 65  
1 n THR 66  
1 n PRO 67  
1 n VAL 68  
1 n GLU 69  
1 n ARG 70  
1 n ASP 71  
1 n GLN 72  
1 n ILE 73  
1 n ILE 74  
1 n PRO 75  
1 n LEU 76  
1 n ARG 77  
1 n THR 78  
1 n LEU 79  
1 n LYS 80  
1 n SER 81  
1 n ARG 82  
1 n ILE 83  
1 n GLU 84  
1 n ARG 85  
1 n ASP 86  
1 n GLN 87  
1 n PRO 88  
1 n LEU 89  
1 n THR 90  
1 n VAL 91  
1 n ASP 92  
1 n GLU 93  
1 n SER 94  
1 n ASP 95  
1 n ARG 96  
1 n LEU 97  
1 n PHE 98  
1 n ARG 99  
1 n SER 100 
1 n ALA 101 
1 n HIS 102 
1 n ILE 103 
1 n THR 104 
1 n ALA 105 
1 n MET 106 
1 n ALA 107 
1 n GLU 108 
1 n ALA 109 
1 n VAL 110 
1 n PHE 111 
1 n GLY 112 
1 n GLU 113 
1 n ALA 114 
1 n GLY 115 
1 n LYS 116 
1 n ALA 117 
1 n LYS 118 
1 n ARG 119 
1 n TRP 120 
1 n LEU 121 
1 n SER 122 
1 n LYS 123 
1 n PRO 124 
1 n LYS 125 
1 n GLU 126 
1 n ARG 127 
1 n PHE 128 
1 n SER 129 
1 n GLY 130 
1 n LEU 131 
1 n THR 132 
1 n PRO 133 
1 n MET 134 
1 n GLN 135 
1 n MET 136 
1 n LEU 137 
1 n THR 138 
1 n THR 139 
1 n GLN 140 
1 n GLN 141 
1 n GLY 142 
1 n THR 143 
1 n THR 144 
1 n GLN 145 
1 n VAL 146 
1 n GLU 147 
1 n GLU 148 
1 n MET 149 
1 n LEU 150 
1 n LEU 151 
1 n GLN 152 
1 n ILE 153 
1 n ALA 154 
1 n GLU 155 
1 n GLY 156 
1 n TYR 157 
1 n GLY 158 
1 n LEU 159 
2 n MET 1   
2 n SER 2   
2 n ALA 3   
2 n ASN 4   
2 n ALA 5   
2 n GLU 6   
2 n LYS 7   
2 n GLU 8   
2 n HIS 9   
2 n ALA 10  
2 n MET 11  
2 n LEU 12  
2 n ALA 13  
2 n GLU 14  
2 n VAL 15  
2 n LEU 16  
2 n ARG 17  
2 n ASP 18  
2 n ASN 19  
2 n GLY 20  
2 n TYR 21  
2 n HIS 22  
2 n GLU 23  
2 n TYR 24  
2 n ARG 25  
2 n ALA 26  
2 n ARG 27  
2 n LEU 28  
2 n GLN 29  
2 n ALA 30  
2 n LEU 31  
2 n LEU 32  
2 n ASP 33  
2 n ILE 34  
2 n PRO 35  
2 n GLU 36  
2 n LEU 37  
2 n ALA 38  
2 n SER 39  
2 n ASP 40  
2 n PHE 41  
2 n GLU 42  
2 n ILE 43  
2 n HIS 44  
2 n THR 45  
2 n ARG 46  
2 n ILE 47  
2 n THR 48  
2 n ASP 49  
2 n GLY 50  
2 n PHE 51  
2 n ALA 52  
2 n ALA 53  
2 n THR 54  
2 n TRP 55  
2 n LEU 56  
2 n VAL 57  
2 n LYS 58  
2 n LEU 59  
2 n THR 60  
2 n GLU 61  
2 n ARG 62  
2 n GLY 63  
2 n VAL 64  
2 n LEU 65  
2 n THR 66  
2 n PRO 67  
2 n VAL 68  
2 n GLU 69  
2 n ARG 70  
2 n ASP 71  
2 n GLN 72  
2 n ILE 73  
2 n ILE 74  
2 n PRO 75  
2 n LEU 76  
2 n ARG 77  
2 n THR 78  
2 n LEU 79  
2 n LYS 80  
2 n SER 81  
2 n ARG 82  
2 n ILE 83  
2 n GLU 84  
2 n ARG 85  
2 n ASP 86  
2 n GLN 87  
2 n PRO 88  
2 n LEU 89  
2 n THR 90  
2 n VAL 91  
2 n ASP 92  
2 n GLU 93  
2 n SER 94  
2 n ASP 95  
2 n ARG 96  
2 n LEU 97  
2 n PHE 98  
2 n ARG 99  
2 n SER 100 
2 n ALA 101 
2 n HIS 102 
2 n ILE 103 
2 n THR 104 
2 n ALA 105 
2 n MET 106 
2 n ALA 107 
2 n GLU 108 
2 n ALA 109 
2 n VAL 110 
2 n PHE 111 
2 n GLY 112 
2 n GLU 113 
2 n ALA 114 
2 n GLY 115 
2 n LYS 116 
2 n ALA 117 
2 n LYS 118 
2 n ARG 119 
2 n TRP 120 
2 n LEU 121 
2 n SER 122 
2 n LYS 123 
2 n PRO 124 
2 n LYS 125 
2 n GLU 126 
2 n ARG 127 
2 n PHE 128 
2 n SER 129 
2 n GLY 130 
2 n LEU 131 
2 n THR 132 
2 n PRO 133 
2 n MET 134 
2 n GLN 135 
2 n MET 136 
2 n LEU 137 
2 n THR 138 
2 n THR 139 
2 n GLN 140 
2 n GLN 141 
2 n GLY 142 
2 n THR 143 
2 n THR 144 
2 n GLN 145 
2 n VAL 146 
2 n GLU 147 
2 n GLU 148 
2 n MET 149 
2 n LEU 150 
2 n LEU 151 
2 n GLN 152 
2 n ILE 153 
2 n ALA 154 
2 n GLU 155 
2 n GLY 156 
2 n TYR 157 
2 n GLY 158 
2 n LEU 159 
3 n MET 1   
3 n SER 2   
3 n ALA 3   
3 n ASN 4   
3 n ALA 5   
3 n GLU 6   
3 n LYS 7   
3 n GLU 8   
3 n HIS 9   
3 n ALA 10  
3 n MET 11  
3 n LEU 12  
3 n ALA 13  
3 n GLU 14  
3 n VAL 15  
3 n LEU 16  
3 n ARG 17  
3 n ASP 18  
3 n ASN 19  
3 n GLY 20  
3 n TYR 21  
3 n HIS 22  
3 n GLU 23  
3 n TYR 24  
3 n ARG 25  
3 n ALA 26  
3 n ARG 27  
3 n LEU 28  
3 n GLN 29  
3 n ALA 30  
3 n LEU 31  
3 n LEU 32  
3 n ASP 33  
3 n ILE 34  
3 n PRO 35  
3 n GLU 36  
3 n LEU 37  
3 n ALA 38  
3 n SER 39  
3 n ASP 40  
3 n PHE 41  
3 n GLU 42  
3 n ILE 43  
3 n HIS 44  
3 n THR 45  
3 n ARG 46  
3 n ILE 47  
3 n THR 48  
3 n ASP 49  
3 n GLY 50  
3 n PHE 51  
3 n ALA 52  
3 n ALA 53  
3 n THR 54  
3 n TRP 55  
3 n LEU 56  
3 n VAL 57  
3 n LYS 58  
3 n LEU 59  
3 n THR 60  
3 n GLU 61  
3 n ARG 62  
3 n GLY 63  
3 n VAL 64  
3 n LEU 65  
3 n THR 66  
3 n PRO 67  
3 n VAL 68  
3 n GLU 69  
3 n ARG 70  
3 n ASP 71  
3 n GLN 72  
3 n ILE 73  
3 n ILE 74  
3 n PRO 75  
3 n LEU 76  
3 n ARG 77  
3 n THR 78  
3 n LEU 79  
3 n LYS 80  
3 n SER 81  
3 n ARG 82  
3 n ILE 83  
3 n GLU 84  
3 n ARG 85  
3 n ASP 86  
3 n GLN 87  
3 n PRO 88  
3 n LEU 89  
3 n THR 90  
3 n VAL 91  
3 n ASP 92  
3 n GLU 93  
3 n SER 94  
3 n ASP 95  
3 n ARG 96  
3 n LEU 97  
3 n PHE 98  
3 n ARG 99  
3 n SER 100 
3 n ALA 101 
3 n HIS 102 
3 n ILE 103 
3 n THR 104 
3 n ALA 105 
3 n MET 106 
3 n ALA 107 
3 n GLU 108 
3 n ALA 109 
3 n VAL 110 
3 n PHE 111 
3 n GLY 112 
3 n GLU 113 
3 n ALA 114 
3 n GLY 115 
3 n LYS 116 
3 n ALA 117 
3 n LYS 118 
3 n ARG 119 
3 n TRP 120 
3 n LEU 121 
3 n SER 122 
3 n LYS 123 
3 n PRO 124 
3 n LYS 125 
3 n GLU 126 
3 n ARG 127 
3 n PHE 128 
3 n SER 129 
3 n GLY 130 
3 n LEU 131 
3 n THR 132 
3 n PRO 133 
3 n MET 134 
3 n GLN 135 
3 n MET 136 
3 n LEU 137 
3 n THR 138 
3 n THR 139 
3 n GLN 140 
3 n GLN 141 
3 n GLY 142 
3 n THR 143 
3 n THR 144 
3 n GLN 145 
3 n VAL 146 
3 n GLU 147 
3 n GLU 148 
3 n MET 149 
3 n LEU 150 
3 n LEU 151 
3 n GLN 152 
3 n ILE 153 
3 n ALA 154 
3 n GLU 155 
3 n GLY 156 
3 n TYR 157 
3 n GLY 158 
3 n LEU 159 
4 n MET 1   
4 n SER 2   
4 n ALA 3   
4 n ASN 4   
4 n ALA 5   
4 n GLU 6   
4 n LYS 7   
4 n GLU 8   
4 n HIS 9   
4 n ALA 10  
4 n MET 11  
4 n LEU 12  
4 n ALA 13  
4 n GLU 14  
4 n VAL 15  
4 n LEU 16  
4 n ARG 17  
4 n ASP 18  
4 n ASN 19  
4 n GLY 20  
4 n TYR 21  
4 n HIS 22  
4 n GLU 23  
4 n TYR 24  
4 n ARG 25  
4 n ALA 26  
4 n ARG 27  
4 n LEU 28  
4 n GLN 29  
4 n ALA 30  
4 n LEU 31  
4 n LEU 32  
4 n ASP 33  
4 n ILE 34  
4 n PRO 35  
4 n GLU 36  
4 n LEU 37  
4 n ALA 38  
4 n SER 39  
4 n ASP 40  
4 n PHE 41  
4 n GLU 42  
4 n ILE 43  
4 n HIS 44  
4 n THR 45  
4 n ARG 46  
4 n ILE 47  
4 n THR 48  
4 n ASP 49  
4 n GLY 50  
4 n PHE 51  
4 n ALA 52  
4 n ALA 53  
4 n THR 54  
4 n TRP 55  
4 n LEU 56  
4 n VAL 57  
4 n LYS 58  
4 n LEU 59  
4 n THR 60  
4 n GLU 61  
4 n ARG 62  
4 n GLY 63  
4 n VAL 64  
4 n LEU 65  
4 n THR 66  
4 n PRO 67  
4 n VAL 68  
4 n GLU 69  
4 n ARG 70  
4 n ASP 71  
4 n GLN 72  
4 n ILE 73  
4 n ILE 74  
4 n PRO 75  
4 n LEU 76  
4 n ARG 77  
4 n THR 78  
4 n LEU 79  
4 n LYS 80  
4 n SER 81  
4 n ARG 82  
4 n ILE 83  
4 n GLU 84  
4 n ARG 85  
4 n ASP 86  
4 n GLN 87  
4 n PRO 88  
4 n LEU 89  
4 n THR 90  
4 n VAL 91  
4 n ASP 92  
4 n GLU 93  
4 n SER 94  
4 n ASP 95  
4 n ARG 96  
4 n LEU 97  
4 n PHE 98  
4 n ARG 99  
4 n SER 100 
4 n ALA 101 
4 n HIS 102 
4 n ILE 103 
4 n THR 104 
4 n ALA 105 
4 n MET 106 
4 n ALA 107 
4 n GLU 108 
4 n ALA 109 
4 n VAL 110 
4 n PHE 111 
4 n GLY 112 
4 n GLU 113 
4 n ALA 114 
4 n GLY 115 
4 n LYS 116 
4 n ALA 117 
4 n LYS 118 
4 n ARG 119 
4 n TRP 120 
4 n LEU 121 
4 n SER 122 
4 n LYS 123 
4 n PRO 124 
4 n LYS 125 
4 n GLU 126 
4 n ARG 127 
4 n PHE 128 
4 n SER 129 
4 n GLY 130 
4 n LEU 131 
4 n THR 132 
4 n PRO 133 
4 n MET 134 
4 n GLN 135 
4 n MET 136 
4 n LEU 137 
4 n THR 138 
4 n THR 139 
4 n GLN 140 
4 n GLN 141 
4 n GLY 142 
4 n THR 143 
4 n THR 144 
4 n GLN 145 
4 n VAL 146 
4 n GLU 147 
4 n GLU 148 
4 n MET 149 
4 n LEU 150 
4 n LEU 151 
4 n GLN 152 
4 n ILE 153 
4 n ALA 154 
4 n GLU 155 
4 n GLY 156 
4 n TYR 157 
4 n GLY 158 
4 n LEU 159 
5 n MET 1   
5 n ILE 2   
5 n LEU 3   
5 n TRP 4   
5 n ARG 5   
5 n ILE 6   
5 n SER 7   
5 n ALA 8   
5 n TYR 9   
5 n ALA 10  
5 n ASP 11  
5 n LEU 12  
5 n SER 13  
5 n GLY 14  
5 n THR 15  
5 n GLY 16  
5 n GLY 17  
5 n LEU 18  
5 n ARG 19  
5 n VAL 20  
5 n SER 21  
5 n GLY 22  
5 n ARG 23  
5 n TRP 24  
5 n HIS 25  
5 n GLN 26  
5 n ALA 27  
5 n GLY 28  
5 n ARG 29  
5 n PRO 30  
5 n VAL 31  
5 n VAL 32  
5 n TYR 33  
5 n ALA 34  
5 n ALA 35  
5 n THR 36  
5 n SER 37  
5 n PRO 38  
5 n PRO 39  
5 n GLY 40  
5 n ALA 41  
5 n MET 42  
5 n LEU 43  
5 n GLU 44  
5 n VAL 45  
5 n LEU 46  
5 n VAL 47  
5 n HIS 48  
5 n LEU 49  
5 n GLU 50  
5 n ILE 51  
5 n ASP 52  
5 n PRO 53  
5 n GLU 54  
5 n ASP 55  
5 n PHE 56  
5 n PRO 57  
5 n THR 58  
5 n THR 59  
5 n MET 60  
5 n ARG 61  
5 n LEU 62  
5 n LEU 63  
5 n ARG 64  
5 n ILE 65  
5 n GLU 66  
5 n LEU 67  
5 n PRO 68  
5 n ASP 69  
5 n THR 70  
5 n VAL 71  
5 n SER 72  
5 n GLN 73  
5 n ALA 74  
5 n GLN 75  
5 n LEU 76  
5 n PRO 77  
5 n ALA 78  
5 n LEU 79  
5 n GLN 80  
5 n PRO 81  
5 n GLY 82  
5 n TRP 83  
5 n SER 84  
5 n ALA 85  
5 n GLN 86  
5 n PRO 87  
5 n GLU 88  
5 n LEU 89  
5 n THR 90  
5 n ARG 91  
5 n THR 92  
5 n LEU 93  
5 n GLY 94  
5 n ASN 95  
5 n ARG 96  
5 n PHE 97  
5 n LEU 98  
5 n ASP 99  
5 n ASP 100 
5 n CYS 101 
5 n SER 102 
5 n ALA 103 
5 n LEU 104 
5 n LEU 105 
5 n LEU 106 
5 n PRO 107 
5 n VAL 108 
5 n PRO 109 
5 n SER 110 
5 n ALA 111 
5 n ILE 112 
5 n MET 113 
5 n PRO 114 
5 n SER 115 
5 n THR 116 
5 n THR 117 
5 n ASN 118 
5 n TYR 119 
5 n LEU 120 
5 n PHE 121 
5 n ASN 122 
5 n PRO 123 
5 n ARG 124 
5 n HIS 125 
5 n PRO 126 
5 n GLN 127 
5 n ALA 128 
5 n GLN 129 
5 n SER 130 
5 n ALA 131 
5 n LYS 132 
5 n ILE 133 
5 n GLN 134 
5 n VAL 135 
5 n GLU 136 
5 n ASP 137 
5 n PHE 138 
5 n THR 139 
5 n PRO 140 
5 n ASP 141 
5 n SER 142 
5 n ARG 143 
5 n LEU 144 
5 n PHE 145 
6 n MET 1   
6 n ILE 2   
6 n LEU 3   
6 n TRP 4   
6 n ARG 5   
6 n ILE 6   
6 n SER 7   
6 n ALA 8   
6 n TYR 9   
6 n ALA 10  
6 n ASP 11  
6 n LEU 12  
6 n SER 13  
6 n GLY 14  
6 n THR 15  
6 n GLY 16  
6 n GLY 17  
6 n LEU 18  
6 n ARG 19  
6 n VAL 20  
6 n SER 21  
6 n GLY 22  
6 n ARG 23  
6 n TRP 24  
6 n HIS 25  
6 n GLN 26  
6 n ALA 27  
6 n GLY 28  
6 n ARG 29  
6 n PRO 30  
6 n VAL 31  
6 n VAL 32  
6 n TYR 33  
6 n ALA 34  
6 n ALA 35  
6 n THR 36  
6 n SER 37  
6 n PRO 38  
6 n PRO 39  
6 n GLY 40  
6 n ALA 41  
6 n MET 42  
6 n LEU 43  
6 n GLU 44  
6 n VAL 45  
6 n LEU 46  
6 n VAL 47  
6 n HIS 48  
6 n LEU 49  
6 n GLU 50  
6 n ILE 51  
6 n ASP 52  
6 n PRO 53  
6 n GLU 54  
6 n ASP 55  
6 n PHE 56  
6 n PRO 57  
6 n THR 58  
6 n THR 59  
6 n MET 60  
6 n ARG 61  
6 n LEU 62  
6 n LEU 63  
6 n ARG 64  
6 n ILE 65  
6 n GLU 66  
6 n LEU 67  
6 n PRO 68  
6 n ASP 69  
6 n THR 70  
6 n VAL 71  
6 n SER 72  
6 n GLN 73  
6 n ALA 74  
6 n GLN 75  
6 n LEU 76  
6 n PRO 77  
6 n ALA 78  
6 n LEU 79  
6 n GLN 80  
6 n PRO 81  
6 n GLY 82  
6 n TRP 83  
6 n SER 84  
6 n ALA 85  
6 n GLN 86  
6 n PRO 87  
6 n GLU 88  
6 n LEU 89  
6 n THR 90  
6 n ARG 91  
6 n THR 92  
6 n LEU 93  
6 n GLY 94  
6 n ASN 95  
6 n ARG 96  
6 n PHE 97  
6 n LEU 98  
6 n ASP 99  
6 n ASP 100 
6 n CYS 101 
6 n SER 102 
6 n ALA 103 
6 n LEU 104 
6 n LEU 105 
6 n LEU 106 
6 n PRO 107 
6 n VAL 108 
6 n PRO 109 
6 n SER 110 
6 n ALA 111 
6 n ILE 112 
6 n MET 113 
6 n PRO 114 
6 n SER 115 
6 n THR 116 
6 n THR 117 
6 n ASN 118 
6 n TYR 119 
6 n LEU 120 
6 n PHE 121 
6 n ASN 122 
6 n PRO 123 
6 n ARG 124 
6 n HIS 125 
6 n PRO 126 
6 n GLN 127 
6 n ALA 128 
6 n GLN 129 
6 n SER 130 
6 n ALA 131 
6 n LYS 132 
6 n ILE 133 
6 n GLN 134 
6 n VAL 135 
6 n GLU 136 
6 n ASP 137 
6 n PHE 138 
6 n THR 139 
6 n PRO 140 
6 n ASP 141 
6 n SER 142 
6 n ARG 143 
6 n LEU 144 
6 n PHE 145 
7 n DA  1   
7 n DG  2   
7 n DT  3   
7 n DT  4   
7 n DT  5   
7 n DT  6   
7 n DT  7   
7 n DG  8   
7 n DG  9   
7 n DG  10  
7 n DG  11  
7 n DC  12  
7 n DC  13  
7 n DG  14  
7 n DC  15  
7 n DT  16  
7 n DT  17  
7 n DT  18  
7 n DG  19  
7 n DC  20  
7 n DG  21  
7 n DG  22  
7 n DC  23  
7 n DC  24  
7 n DC  25  
7 n DT  26  
7 n DG  27  
7 n DG  28  
7 n DC  29  
7 n DA  30  
7 n DA  31  
7 n DT  32  
7 n DG  33  
7 n DC  34  
7 n DT  35  
7 n DG  36  
7 n DG  37  
7 n DC  38  
7 n DG  39  
7 n DG  40  
7 n DT  41  
7 n DC  42  
7 n DA  43  
7 n DA  44  
7 n DC  45  
7 n DC  46  
7 n DT  47  
7 n DG  48  
7 n DG  49  
7 n DC  50  
7 n DA  51  
7 n DA  52  
7 n DA  53  
7 n DG  54  
7 n DC  55  
7 n DC  56  
7 n DC  57  
7 n DT  58  
7 n DG  59  
7 n DG  60  
7 n DC  61  
7 n DT  62  
7 n DT  63  
7 n DC  64  
7 n DG  65  
7 n DA  66  
7 n DC  67  
7 n DC  68  
7 n DG  69  
7 n DC  70  
7 n DC  71  
7 n DC  72  
7 n DG  73  
7 n DA  74  
7 n DC  75  
7 n DC  76  
7 n DC  77  
7 n DG  78  
7 n DG  79  
7 n DC  80  
7 n DA  81  
7 n DA  82  
7 n DA  83  
7 n DC  84  
7 n DT  85  
7 n DG  86  
7 n DG  87  
7 n DC  88  
7 n DA  89  
7 n DA  90  
7 n DT  91  
7 n DG  92  
7 n DA  93  
7 n DC  94  
7 n DC  95  
7 n DC  96  
7 n DG  97  
7 n DG  98  
7 n DC  99  
7 n DA  100 
7 n DT  101 
7 n DA  102 
7 n DT  103 
7 n DA  104 
7 n DC  105 
7 n DC  106 
7 n DG  107 
7 n DC  108 
7 n DA  109 
7 n DT  110 
7 n DA  111 
7 n DC  112 
7 n DT  113 
7 n DT  114 
7 n DG  115 
7 n DT  116 
7 n DC  117 
7 n DG  118 
7 n DG  119 
7 n DC  120 
7 n DA  121 
7 n DA  122 
7 n DA  123 
7 n DT  124 
7 n DG  125 
7 n DC  126 
7 n DC  127 
7 n DG  128 
7 n DA  129 
7 n DA  130 
7 n DA  131 
7 n DA  132 
7 n DG  133 
7 n DG  134 
7 n DA  135 
7 n DG  136 
7 n DC  137 
7 n DA  138 
7 n DT  139 
7 n DG  140 
7 n DC  141 
7 n DC  142 
7 n DA  143 
7 n DT  144 
7 n DG  145 
7 n DC  146 
7 n DT  147 
7 n DT  148 
7 n DG  149 
7 n DC  150 
7 n DC  151 
7 n DG  152 
7 n DA  153 
7 n DA  154 
7 n DG  155 
7 n DT  156 
7 n DG  157 
7 n DC  158 
7 n DT  159 
7 n DT  160 
7 n DC  161 
7 n DG  162 
7 n DC  163 
7 n DG  164 
7 n DA  165 
7 n DC  166 
7 n DA  167 
7 n DA  168 
7 n DC  169 
7 n DG  170 
7 n DG  171 
7 n DT  172 
8 n DA  1   
8 n DC  2   
8 n DC  3   
8 n DG  4   
8 n DT  5   
8 n DT  6   
8 n DG  7   
8 n DT  8   
8 n DC  9   
8 n DG  10  
8 n DC  11  
8 n DG  12  
8 n DA  13  
8 n DA  14  
8 n DG  15  
8 n DC  16  
8 n DA  17  
8 n DC  18  
8 n DT  19  
8 n DT  20  
8 n DC  21  
8 n DG  22  
8 n DG  23  
8 n DC  24  
8 n DA  25  
8 n DA  26  
8 n DG  27  
8 n DC  28  
8 n DA  29  
8 n DT  30  
8 n DG  31  
8 n DG  32  
8 n DC  33  
8 n DA  34  
8 n DT  35  
8 n DG  36  
8 n DC  37  
8 n DT  38  
8 n DC  39  
8 n DC  40  
8 n DT  41  
8 n DT  42  
8 n DT  43  
8 n DT  44  
8 n DC  45  
8 n DG  46  
8 n DG  47  
8 n DC  48  
8 n DA  49  
8 n DT  50  
8 n DT  51  
8 n DT  52  
8 n DG  53  
8 n DC  54  
8 n DC  55  
8 n DG  56  
8 n DA  57  
8 n DC  58  
8 n DA  59  
8 n DA  60  
8 n DG  61  
8 n DT  62  
8 n DA  63  
8 n DT  64  
8 n DG  65  
8 n DC  66  
8 n DG  67  
8 n DG  68  
8 n DT  69  
8 n DA  70  
8 n DT  71  
8 n DA  72  
8 n DT  73  
8 n DG  74  
8 n DC  75  
8 n DC  76  
8 n DG  77  
8 n DG  78  
8 n DG  79  
8 n DT  80  
8 n DC  81  
8 n DA  82  
8 n DT  83  
8 n DT  84  
8 n DG  85  
8 n DC  86  
8 n DC  87  
8 n DA  88  
8 n DG  89  
8 n DT  90  
8 n DT  91  
8 n DT  92  
8 n DG  93  
8 n DC  94  
8 n DC  95  
8 n DG  96  
8 n DG  97  
8 n DG  98  
8 n DT  99  
8 n DC  100 
8 n DG  101 
8 n DG  102 
8 n DG  103 
8 n DC  104 
8 n DG  105 
8 n DG  106 
8 n DT  107 
8 n DC  108 
8 n DG  109 
8 n DA  110 
8 n DA  111 
8 n DG  112 
8 n DC  113 
8 n DC  114 
8 n DA  115 
8 n DG  116 
8 n DG  117 
8 n DG  118 
8 n DC  119 
8 n DT  120 
8 n DT  121 
8 n DT  122 
8 n DG  123 
8 n DC  124 
8 n DC  125 
8 n DA  126 
8 n DG  127 
8 n DG  128 
8 n DT  129 
8 n DT  130 
8 n DG  131 
8 n DA  132 
8 n DC  133 
8 n DC  134 
8 n DG  135 
8 n DC  136 
8 n DC  137 
8 n DA  138 
8 n DG  139 
8 n DC  140 
8 n DA  141 
8 n DT  142 
8 n DT  143 
8 n DG  144 
8 n DC  145 
8 n DC  146 
8 n DA  147 
8 n DG  148 
8 n DG  149 
8 n DG  150 
8 n DC  151 
8 n DC  152 
8 n DG  153 
8 n DC  154 
8 n DA  155 
8 n DA  156 
8 n DA  157 
8 n DG  158 
8 n DC  159 
8 n DG  160 
8 n DG  161 
8 n DC  162 
8 n DC  163 
8 n DC  164 
8 n DC  165 
8 n DA  166 
8 n DA  167 
8 n DA  168 
8 n DA  169 
8 n DA  170 
8 n DC  171 
8 n DT  172 
#
_ma_data.content_type "model coordinates"
_ma_data.id           1
_ma_data.name         Model
#
_ma_model_list.data_id          1
_ma_model_list.model_group_id   1
_ma_model_list.model_group_name "AlphaFold-beta-20231127 (729bbc29-8a2e-4b22-8e2a-50ca55a8b71c @ 2024-05-10 01:26:27)"
_ma_model_list.model_id         1
_ma_model_list.model_name       "Top ranked model"
_ma_model_list.model_type       "Ab initio model"
_ma_model_list.ordinal_id       1
#
loop_
_ma_protocol_step.method_type
_ma_protocol_step.ordinal_id
_ma_protocol_step.protocol_id
_ma_protocol_step.step_id
"coevolution MSA" 1 1 1 
"template search" 2 1 2 
modeling          3 1 3 
#
loop_
_ma_qa_metric.id
_ma_qa_metric.mode
_ma_qa_metric.name
_ma_qa_metric.software_group_id
_ma_qa_metric.type
1 global pLDDT 1 pLDDT 
2 local  pLDDT 1 pLDDT 
#
_ma_qa_metric_global.metric_id    1
_ma_qa_metric_global.metric_value 70.53
_ma_qa_metric_global.model_id     1
_ma_qa_metric_global.ordinal_id   1
#
_ma_software_group.group_id    1
_ma_software_group.ordinal_id  1
_ma_software_group.software_id 1
#
loop_
_ma_target_entity.data_id
_ma_target_entity.entity_id
_ma_target_entity.origin
1 1 . 
1 2 . 
1 3 . 
1 4 . 
1 5 . 
1 6 . 
1 7 . 
1 8 . 
#
loop_
_ma_target_entity_instance.asym_id
_ma_target_entity_instance.details
_ma_target_entity_instance.entity_id
A . 1 
B . 2 
C . 3 
D . 4 
E . 5 
F . 6 
G . 7 
H . 8 
#
loop_
_pdbx_data_usage.details
_pdbx_data_usage.id
_pdbx_data_usage.type
_pdbx_data_usage.url
;NON-COMMERCIAL USE ONLY, BY USING THIS FILE YOU AGREE TO THE TERMS OF USE FOUND
AT alphafoldserver.com/output-terms.
;
1 license    ? 
;THE INFORMATION IS NOT INTENDED FOR, HAS NOT BEEN VALIDATED FOR, AND IS NOT
APPROVED FOR CLINICAL USE. IT SHOULD NOT BE USED FOR CLINICAL PURPOSE OR RELIED
ON FOR MEDICAL OR OTHER PROFESSIONAL ADVICE. IT IS THEORETICAL MODELLING ONLY
AND CAUTION SHOULD BE EXERCISED IN ITS USE. IT IS PROVIDED "AS-IS" WITHOUT ANY
WARRANTY OF ANY KIND, WHETHER EXPRESSED OR IMPLIED. NO WARRANTY IS GIVEN THAT
USE OF THE INFORMATION SHALL NOT INFRINGE THE RIGHTS OF ANY THIRD PARTY.
;
2 disclaimer ? 
#
loop_
_pdbx_poly_seq_scheme.asym_id
_pdbx_poly_seq_scheme.auth_seq_num
_pdbx_poly_seq_scheme.entity_id
_pdbx_poly_seq_scheme.hetero
_pdbx_poly_seq_scheme.mon_id
_pdbx_poly_seq_scheme.pdb_ins_code
_pdbx_poly_seq_scheme.pdb_seq_num
_pdbx_poly_seq_scheme.pdb_strand_id
_pdbx_poly_seq_scheme.seq_id
A 1   1 n MET . 1   A 1   
A 2   1 n SER . 2   A 2   
A 3   1 n ALA . 3   A 3   
A 4   1 n ASN . 4   A 4   
A 5   1 n ALA . 5   A 5   
A 6   1 n GLU . 6   A 6   
A 7   1 n LYS . 7   A 7   
A 8   1 n GLU . 8   A 8   
A 9   1 n HIS . 9   A 9   
A 10  1 n ALA . 10  A 10  
A 11  1 n MET . 11  A 11  
A 12  1 n LEU . 12  A 12  
A 13  1 n ALA . 13  A 13  
A 14  1 n GLU . 14  A 14  
A 15  1 n VAL . 15  A 15  
A 16  1 n LEU . 16  A 16  
A 17  1 n ARG . 17  A 17  
A 18  1 n ASP . 18  A 18  
A 19  1 n ASN . 19  A 19  
A 20  1 n GLY . 20  A 20  
A 21  1 n TYR . 21  A 21  
A 22  1 n HIS . 22  A 22  
A 23  1 n GLU . 23  A 23  
A 24  1 n TYR . 24  A 24  
A 25  1 n ARG . 25  A 25  
A 26  1 n ALA . 26  A 26  
A 27  1 n ARG . 27  A 27  
A 28  1 n LEU . 28  A 28  
A 29  1 n GLN . 29  A 29  
A 30  1 n ALA . 30  A 30  
A 31  1 n LEU . 31  A 31  
A 32  1 n LEU . 32  A 32  
A 33  1 n ASP . 33  A 33  
A 34  1 n ILE . 34  A 34  
A 35  1 n PRO . 35  A 35  
A 36  1 n GLU . 36  A 36  
A 37  1 n LEU . 37  A 37  
A 38  1 n ALA . 38  A 38  
A 39  1 n SER . 39  A 39  
A 40  1 n ASP . 40  A 40  
A 41  1 n PHE . 41  A 41  
A 42  1 n GLU . 42  A 42  
A 43  1 n ILE . 43  A 43  
A 44  1 n HIS . 44  A 44  
A 45  1 n THR . 45  A 45  
A 46  1 n ARG . 46  A 46  
A 47  1 n ILE . 47  A 47  
A 48  1 n THR . 48  A 48  
A 49  1 n ASP . 49  A 49  
A 50  1 n GLY . 50  A 50  
A 51  1 n PHE . 51  A 51  
A 52  1 n ALA . 52  A 52  
A 53  1 n ALA . 53  A 53  
A 54  1 n THR . 54  A 54  
A 55  1 n TRP . 55  A 55  
A 56  1 n LEU . 56  A 56  
A 57  1 n VAL . 57  A 57  
A 58  1 n LYS . 58  A 58  
A 59  1 n LEU . 59  A 59  
A 60  1 n THR . 60  A 60  
A 61  1 n GLU . 61  A 61  
A 62  1 n ARG . 62  A 62  
A 63  1 n GLY . 63  A 63  
A 64  1 n VAL . 64  A 64  
A 65  1 n LEU . 65  A 65  
A 66  1 n THR . 66  A 66  
A 67  1 n PRO . 67  A 67  
A 68  1 n VAL . 68  A 68  
A 69  1 n GLU . 69  A 69  
A 70  1 n ARG . 70  A 70  
A 71  1 n ASP . 71  A 71  
A 72  1 n GLN . 72  A 72  
A 73  1 n ILE . 73  A 73  
A 74  1 n ILE . 74  A 74  
A 75  1 n PRO . 75  A 75  
A 76  1 n LEU . 76  A 76  
A 77  1 n ARG . 77  A 77  
A 78  1 n THR . 78  A 78  
A 79  1 n LEU . 79  A 79  
A 80  1 n LYS . 80  A 80  
A 81  1 n SER . 81  A 81  
A 82  1 n ARG . 82  A 82  
A 83  1 n ILE . 83  A 83  
A 84  1 n GLU . 84  A 84  
A 85  1 n ARG . 85  A 85  
A 86  1 n ASP . 86  A 86  
A 87  1 n GLN . 87  A 87  
A 88  1 n PRO . 88  A 88  
A 89  1 n LEU . 89  A 89  
A 90  1 n THR . 90  A 90  
A 91  1 n VAL . 91  A 91  
A 92  1 n ASP . 92  A 92  
A 93  1 n GLU . 93  A 93  
A 94  1 n SER . 94  A 94  
A 95  1 n ASP . 95  A 95  
A 96  1 n ARG . 96  A 96  
A 97  1 n LEU . 97  A 97  
A 98  1 n PHE . 98  A 98  
A 99  1 n ARG . 99  A 99  
A 100 1 n SER . 100 A 100 
A 101 1 n ALA . 101 A 101 
A 102 1 n HIS . 102 A 102 
A 103 1 n ILE . 103 A 103 
A 104 1 n THR . 104 A 104 
A 105 1 n ALA . 105 A 105 
A 106 1 n MET . 106 A 106 
A 107 1 n ALA . 107 A 107 
A 108 1 n GLU . 108 A 108 
A 109 1 n ALA . 109 A 109 
A 110 1 n VAL . 110 A 110 
A 111 1 n PHE . 111 A 111 
A 112 1 n GLY . 112 A 112 
A 113 1 n GLU . 113 A 113 
A 114 1 n ALA . 114 A 114 
A 115 1 n GLY . 115 A 115 
A 116 1 n LYS . 116 A 116 
A 117 1 n ALA . 117 A 117 
A 118 1 n LYS . 118 A 118 
A 119 1 n ARG . 119 A 119 
A 120 1 n TRP . 120 A 120 
A 121 1 n LEU . 121 A 121 
A 122 1 n SER . 122 A 122 
A 123 1 n LYS . 123 A 123 
A 124 1 n PRO . 124 A 124 
A 125 1 n LYS . 125 A 125 
A 126 1 n GLU . 126 A 126 
A 127 1 n ARG . 127 A 127 
A 128 1 n PHE . 128 A 128 
A 129 1 n SER . 129 A 129 
A 130 1 n GLY . 130 A 130 
A 131 1 n LEU . 131 A 131 
A 132 1 n THR . 132 A 132 
A 133 1 n PRO . 133 A 133 
A 134 1 n MET . 134 A 134 
A 135 1 n GLN . 135 A 135 
A 136 1 n MET . 136 A 136 
A 137 1 n LEU . 137 A 137 
A 138 1 n THR . 138 A 138 
A 139 1 n THR . 139 A 139 
A 140 1 n GLN . 140 A 140 
A 141 1 n GLN . 141 A 141 
A 142 1 n GLY . 142 A 142 
A 143 1 n THR . 143 A 143 
A 144 1 n THR . 144 A 144 
A 145 1 n GLN . 145 A 145 
A 146 1 n VAL . 146 A 146 
A 147 1 n GLU . 147 A 147 
A 148 1 n GLU . 148 A 148 
A 149 1 n MET . 149 A 149 
A 150 1 n LEU . 150 A 150 
A 151 1 n LEU . 151 A 151 
A 152 1 n GLN . 152 A 152 
A 153 1 n ILE . 153 A 153 
A 154 1 n ALA . 154 A 154 
A 155 1 n GLU . 155 A 155 
A 156 1 n GLY . 156 A 156 
A 157 1 n TYR . 157 A 157 
A 158 1 n GLY . 158 A 158 
A 159 1 n LEU . 159 A 159 
B 1   2 n MET . 1   B 1   
B 2   2 n SER . 2   B 2   
B 3   2 n ALA . 3   B 3   
B 4   2 n ASN . 4   B 4   
B 5   2 n ALA . 5   B 5   
B 6   2 n GLU . 6   B 6   
B 7   2 n LYS . 7   B 7   
B 8   2 n GLU . 8   B 8   
B 9   2 n HIS . 9   B 9   
B 10  2 n ALA . 10  B 10  
B 11  2 n MET . 11  B 11  
B 12  2 n LEU . 12  B 12  
B 13  2 n ALA . 13  B 13  
B 14  2 n GLU . 14  B 14  
B 15  2 n VAL . 15  B 15  
B 16  2 n LEU . 16  B 16  
B 17  2 n ARG . 17  B 17  
B 18  2 n ASP . 18  B 18  
B 19  2 n ASN . 19  B 19  
B 20  2 n GLY . 20  B 20  
B 21  2 n TYR . 21  B 21  
B 22  2 n HIS . 22  B 22  
B 23  2 n GLU . 23  B 23  
B 24  2 n TYR . 24  B 24  
B 25  2 n ARG . 25  B 25  
B 26  2 n ALA . 26  B 26  
B 27  2 n ARG . 27  B 27  
B 28  2 n LEU . 28  B 28  
B 29  2 n GLN . 29  B 29  
B 30  2 n ALA . 30  B 30  
B 31  2 n LEU . 31  B 31  
B 32  2 n LEU . 32  B 32  
B 33  2 n ASP . 33  B 33  
B 34  2 n ILE . 34  B 34  
B 35  2 n PRO . 35  B 35  
B 36  2 n GLU . 36  B 36  
B 37  2 n LEU . 37  B 37  
B 38  2 n ALA . 38  B 38  
B 39  2 n SER . 39  B 39  
B 40  2 n ASP . 40  B 40  
B 41  2 n PHE . 41  B 41  
B 42  2 n GLU . 42  B 42  
B 43  2 n ILE . 43  B 43  
B 44  2 n HIS . 44  B 44  
B 45  2 n THR . 45  B 45  
B 46  2 n ARG . 46  B 46  
B 47  2 n ILE . 47  B 47  
B 48  2 n THR . 48  B 48  
B 49  2 n ASP . 49  B 49  
B 50  2 n GLY . 50  B 50  
B 51  2 n PHE . 51  B 51  
B 52  2 n ALA . 52  B 52  
B 53  2 n ALA . 53  B 53  
B 54  2 n THR . 54  B 54  
B 55  2 n TRP . 55  B 55  
B 56  2 n LEU . 56  B 56  
B 57  2 n VAL . 57  B 57  
B 58  2 n LYS . 58  B 58  
B 59  2 n LEU . 59  B 59  
B 60  2 n THR . 60  B 60  
B 61  2 n GLU . 61  B 61  
B 62  2 n ARG . 62  B 62  
B 63  2 n GLY . 63  B 63  
B 64  2 n VAL . 64  B 64  
B 65  2 n LEU . 65  B 65  
B 66  2 n THR . 66  B 66  
B 67  2 n PRO . 67  B 67  
B 68  2 n VAL . 68  B 68  
B 69  2 n GLU . 69  B 69  
B 70  2 n ARG . 70  B 70  
B 71  2 n ASP . 71  B 71  
B 72  2 n GLN . 72  B 72  
B 73  2 n ILE . 73  B 73  
B 74  2 n ILE . 74  B 74  
B 75  2 n PRO . 75  B 75  
B 76  2 n LEU . 76  B 76  
B 77  2 n ARG . 77  B 77  
B 78  2 n THR . 78  B 78  
B 79  2 n LEU . 79  B 79  
B 80  2 n LYS . 80  B 80  
B 81  2 n SER . 81  B 81  
B 82  2 n ARG . 82  B 82  
B 83  2 n ILE . 83  B 83  
B 84  2 n GLU . 84  B 84  
B 85  2 n ARG . 85  B 85  
B 86  2 n ASP . 86  B 86  
B 87  2 n GLN . 87  B 87  
B 88  2 n PRO . 88  B 88  
B 89  2 n LEU . 89  B 89  
B 90  2 n THR . 90  B 90  
B 91  2 n VAL . 91  B 91  
B 92  2 n ASP . 92  B 92  
B 93  2 n GLU . 93  B 93  
B 94  2 n SER . 94  B 94  
B 95  2 n ASP . 95  B 95  
B 96  2 n ARG . 96  B 96  
B 97  2 n LEU . 97  B 97  
B 98  2 n PHE . 98  B 98  
B 99  2 n ARG . 99  B 99  
B 100 2 n SER . 100 B 100 
B 101 2 n ALA . 101 B 101 
B 102 2 n HIS . 102 B 102 
B 103 2 n ILE . 103 B 103 
B 104 2 n THR . 104 B 104 
B 105 2 n ALA . 105 B 105 
B 106 2 n MET . 106 B 106 
B 107 2 n ALA . 107 B 107 
B 108 2 n GLU . 108 B 108 
B 109 2 n ALA . 109 B 109 
B 110 2 n VAL . 110 B 110 
B 111 2 n PHE . 111 B 111 
B 112 2 n GLY . 112 B 112 
B 113 2 n GLU . 113 B 113 
B 114 2 n ALA . 114 B 114 
B 115 2 n GLY . 115 B 115 
B 116 2 n LYS . 116 B 116 
B 117 2 n ALA . 117 B 117 
B 118 2 n LYS . 118 B 118 
B 119 2 n ARG . 119 B 119 
B 120 2 n TRP . 120 B 120 
B 121 2 n LEU . 121 B 121 
B 122 2 n SER . 122 B 122 
B 123 2 n LYS . 123 B 123 
B 124 2 n PRO . 124 B 124 
B 125 2 n LYS . 125 B 125 
B 126 2 n GLU . 126 B 126 
B 127 2 n ARG . 127 B 127 
B 128 2 n PHE . 128 B 128 
B 129 2 n SER . 129 B 129 
B 130 2 n GLY . 130 B 130 
B 131 2 n LEU . 131 B 131 
B 132 2 n THR . 132 B 132 
B 133 2 n PRO . 133 B 133 
B 134 2 n MET . 134 B 134 
B 135 2 n GLN . 135 B 135 
B 136 2 n MET . 136 B 136 
B 137 2 n LEU . 137 B 137 
B 138 2 n THR . 138 B 138 
B 139 2 n THR . 139 B 139 
B 140 2 n GLN . 140 B 140 
B 141 2 n GLN . 141 B 141 
B 142 2 n GLY . 142 B 142 
B 143 2 n THR . 143 B 143 
B 144 2 n THR . 144 B 144 
B 145 2 n GLN . 145 B 145 
B 146 2 n VAL . 146 B 146 
B 147 2 n GLU . 147 B 147 
B 148 2 n GLU . 148 B 148 
B 149 2 n MET . 149 B 149 
B 150 2 n LEU . 150 B 150 
B 151 2 n LEU . 151 B 151 
B 152 2 n GLN . 152 B 152 
B 153 2 n ILE . 153 B 153 
B 154 2 n ALA . 154 B 154 
B 155 2 n GLU . 155 B 155 
B 156 2 n GLY . 156 B 156 
B 157 2 n TYR . 157 B 157 
B 158 2 n GLY . 158 B 158 
B 159 2 n LEU . 159 B 159 
C 1   3 n MET . 1   C 1   
C 2   3 n SER . 2   C 2   
C 3   3 n ALA . 3   C 3   
C 4   3 n ASN . 4   C 4   
C 5   3 n ALA . 5   C 5   
C 6   3 n GLU . 6   C 6   
C 7   3 n LYS . 7   C 7   
C 8   3 n GLU . 8   C 8   
C 9   3 n HIS . 9   C 9   
C 10  3 n ALA . 10  C 10  
C 11  3 n MET . 11  C 11  
C 12  3 n LEU . 12  C 12  
C 13  3 n ALA . 13  C 13  
C 14  3 n GLU . 14  C 14  
C 15  3 n VAL . 15  C 15  
C 16  3 n LEU . 16  C 16  
C 17  3 n ARG . 17  C 17  
C 18  3 n ASP . 18  C 18  
C 19  3 n ASN . 19  C 19  
C 20  3 n GLY . 20  C 20  
C 21  3 n TYR . 21  C 21  
C 22  3 n HIS . 22  C 22  
C 23  3 n GLU . 23  C 23  
C 24  3 n TYR . 24  C 24  
C 25  3 n ARG . 25  C 25  
C 26  3 n ALA . 26  C 26  
C 27  3 n ARG . 27  C 27  
C 28  3 n LEU . 28  C 28  
C 29  3 n GLN . 29  C 29  
C 30  3 n ALA . 30  C 30  
C 31  3 n LEU . 31  C 31  
C 32  3 n LEU . 32  C 32  
C 33  3 n ASP . 33  C 33  
C 34  3 n ILE . 34  C 34  
C 35  3 n PRO . 35  C 35  
C 36  3 n GLU . 36  C 36  
C 37  3 n LEU . 37  C 37  
C 38  3 n ALA . 38  C 38  
C 39  3 n SER . 39  C 39  
C 40  3 n ASP . 40  C 40  
C 41  3 n PHE . 41  C 41  
C 42  3 n GLU . 42  C 42  
C 43  3 n ILE . 43  C 43  
C 44  3 n HIS . 44  C 44  
C 45  3 n THR . 45  C 45  
C 46  3 n ARG . 46  C 46  
C 47  3 n ILE . 47  C 47  
C 48  3 n THR . 48  C 48  
C 49  3 n ASP . 49  C 49  
C 50  3 n GLY . 50  C 50  
C 51  3 n PHE . 51  C 51  
C 52  3 n ALA . 52  C 52  
C 53  3 n ALA . 53  C 53  
C 54  3 n THR . 54  C 54  
C 55  3 n TRP . 55  C 55  
C 56  3 n LEU . 56  C 56  
C 57  3 n VAL . 57  C 57  
C 58  3 n LYS . 58  C 58  
C 59  3 n LEU . 59  C 59  
C 60  3 n THR . 60  C 60  
C 61  3 n GLU . 61  C 61  
C 62  3 n ARG . 62  C 62  
C 63  3 n GLY . 63  C 63  
C 64  3 n VAL . 64  C 64  
C 65  3 n LEU . 65  C 65  
C 66  3 n THR . 66  C 66  
C 67  3 n PRO . 67  C 67  
C 68  3 n VAL . 68  C 68  
C 69  3 n GLU . 69  C 69  
C 70  3 n ARG . 70  C 70  
C 71  3 n ASP . 71  C 71  
C 72  3 n GLN . 72  C 72  
C 73  3 n ILE . 73  C 73  
C 74  3 n ILE . 74  C 74  
C 75  3 n PRO . 75  C 75  
C 76  3 n LEU . 76  C 76  
C 77  3 n ARG . 77  C 77  
C 78  3 n THR . 78  C 78  
C 79  3 n LEU . 79  C 79  
C 80  3 n LYS . 80  C 80  
C 81  3 n SER . 81  C 81  
C 82  3 n ARG . 82  C 82  
C 83  3 n ILE . 83  C 83  
C 84  3 n GLU . 84  C 84  
C 85  3 n ARG . 85  C 85  
C 86  3 n ASP . 86  C 86  
C 87  3 n GLN . 87  C 87  
C 88  3 n PRO . 88  C 88  
C 89  3 n LEU . 89  C 89  
C 90  3 n THR . 90  C 90  
C 91  3 n VAL . 91  C 91  
C 92  3 n ASP . 92  C 92  
C 93  3 n GLU . 93  C 93  
C 94  3 n SER . 94  C 94  
C 95  3 n ASP . 95  C 95  
C 96  3 n ARG . 96  C 96  
C 97  3 n LEU . 97  C 97  
C 98  3 n PHE . 98  C 98  
C 99  3 n ARG . 99  C 99  
C 100 3 n SER . 100 C 100 
C 101 3 n ALA . 101 C 101 
C 102 3 n HIS . 102 C 102 
C 103 3 n ILE . 103 C 103 
C 104 3 n THR . 104 C 104 
C 105 3 n ALA . 105 C 105 
C 106 3 n MET . 106 C 106 
C 107 3 n ALA . 107 C 107 
C 108 3 n GLU . 108 C 108 
C 109 3 n ALA . 109 C 109 
C 110 3 n VAL . 110 C 110 
C 111 3 n PHE . 111 C 111 
C 112 3 n GLY . 112 C 112 
C 113 3 n GLU . 113 C 113 
C 114 3 n ALA . 114 C 114 
C 115 3 n GLY . 115 C 115 
C 116 3 n LYS . 116 C 116 
C 117 3 n ALA . 117 C 117 
C 118 3 n LYS . 118 C 118 
C 119 3 n ARG . 119 C 119 
C 120 3 n TRP . 120 C 120 
C 121 3 n LEU . 121 C 121 
C 122 3 n SER . 122 C 122 
C 123 3 n LYS . 123 C 123 
C 124 3 n PRO . 124 C 124 
C 125 3 n LYS . 125 C 125 
C 126 3 n GLU . 126 C 126 
C 127 3 n ARG . 127 C 127 
C 128 3 n PHE . 128 C 128 
C 129 3 n SER . 129 C 129 
C 130 3 n GLY . 130 C 130 
C 131 3 n LEU . 131 C 131 
C 132 3 n THR . 132 C 132 
C 133 3 n PRO . 133 C 133 
C 134 3 n MET . 134 C 134 
C 135 3 n GLN . 135 C 135 
C 136 3 n MET . 136 C 136 
C 137 3 n LEU . 137 C 137 
C 138 3 n THR . 138 C 138 
C 139 3 n THR . 139 C 139 
C 140 3 n GLN . 140 C 140 
C 141 3 n GLN . 141 C 141 
C 142 3 n GLY . 142 C 142 
C 143 3 n THR . 143 C 143 
C 144 3 n THR . 144 C 144 
C 145 3 n GLN . 145 C 145 
C 146 3 n VAL . 146 C 146 
C 147 3 n GLU . 147 C 147 
C 148 3 n GLU . 148 C 148 
C 149 3 n MET . 149 C 149 
C 150 3 n LEU . 150 C 150 
C 151 3 n LEU . 151 C 151 
C 152 3 n GLN . 152 C 152 
C 153 3 n ILE . 153 C 153 
C 154 3 n ALA . 154 C 154 
C 155 3 n GLU . 155 C 155 
C 156 3 n GLY . 156 C 156 
C 157 3 n TYR . 157 C 157 
C 158 3 n GLY . 158 C 158 
C 159 3 n LEU . 159 C 159 
D 1   4 n MET . 1   D 1   
D 2   4 n SER . 2   D 2   
D 3   4 n ALA . 3   D 3   
D 4   4 n ASN . 4   D 4   
D 5   4 n ALA . 5   D 5   
D 6   4 n GLU . 6   D 6   
D 7   4 n LYS . 7   D 7   
D 8   4 n GLU . 8   D 8   
D 9   4 n HIS . 9   D 9   
D 10  4 n ALA . 10  D 10  
D 11  4 n MET . 11  D 11  
D 12  4 n LEU . 12  D 12  
D 13  4 n ALA . 13  D 13  
D 14  4 n GLU . 14  D 14  
D 15  4 n VAL . 15  D 15  
D 16  4 n LEU . 16  D 16  
D 17  4 n ARG . 17  D 17  
D 18  4 n ASP . 18  D 18  
D 19  4 n ASN . 19  D 19  
D 20  4 n GLY . 20  D 20  
D 21  4 n TYR . 21  D 21  
D 22  4 n HIS . 22  D 22  
D 23  4 n GLU . 23  D 23  
D 24  4 n TYR . 24  D 24  
D 25  4 n ARG . 25  D 25  
D 26  4 n ALA . 26  D 26  
D 27  4 n ARG . 27  D 27  
D 28  4 n LEU . 28  D 28  
D 29  4 n GLN . 29  D 29  
D 30  4 n ALA . 30  D 30  
D 31  4 n LEU . 31  D 31  
D 32  4 n LEU . 32  D 32  
D 33  4 n ASP . 33  D 33  
D 34  4 n ILE . 34  D 34  
D 35  4 n PRO . 35  D 35  
D 36  4 n GLU . 36  D 36  
D 37  4 n LEU . 37  D 37  
D 38  4 n ALA . 38  D 38  
D 39  4 n SER . 39  D 39  
D 40  4 n ASP . 40  D 40  
D 41  4 n PHE . 41  D 41  
D 42  4 n GLU . 42  D 42  
D 43  4 n ILE . 43  D 43  
D 44  4 n HIS . 44  D 44  
D 45  4 n THR . 45  D 45  
D 46  4 n ARG . 46  D 46  
D 47  4 n ILE . 47  D 47  
D 48  4 n THR . 48  D 48  
D 49  4 n ASP . 49  D 49  
D 50  4 n GLY . 50  D 50  
D 51  4 n PHE . 51  D 51  
D 52  4 n ALA . 52  D 52  
D 53  4 n ALA . 53  D 53  
D 54  4 n THR . 54  D 54  
D 55  4 n TRP . 55  D 55  
D 56  4 n LEU . 56  D 56  
D 57  4 n VAL . 57  D 57  
D 58  4 n LYS . 58  D 58  
D 59  4 n LEU . 59  D 59  
D 60  4 n THR . 60  D 60  
D 61  4 n GLU . 61  D 61  
D 62  4 n ARG . 62  D 62  
D 63  4 n GLY . 63  D 63  
D 64  4 n VAL . 64  D 64  
D 65  4 n LEU . 65  D 65  
D 66  4 n THR . 66  D 66  
D 67  4 n PRO . 67  D 67  
D 68  4 n VAL . 68  D 68  
D 69  4 n GLU . 69  D 69  
D 70  4 n ARG . 70  D 70  
D 71  4 n ASP . 71  D 71  
D 72  4 n GLN . 72  D 72  
D 73  4 n ILE . 73  D 73  
D 74  4 n ILE . 74  D 74  
D 75  4 n PRO . 75  D 75  
D 76  4 n LEU . 76  D 76  
D 77  4 n ARG . 77  D 77  
D 78  4 n THR . 78  D 78  
D 79  4 n LEU . 79  D 79  
D 80  4 n LYS . 80  D 80  
D 81  4 n SER . 81  D 81  
D 82  4 n ARG . 82  D 82  
D 83  4 n ILE . 83  D 83  
D 84  4 n GLU . 84  D 84  
D 85  4 n ARG . 85  D 85  
D 86  4 n ASP . 86  D 86  
D 87  4 n GLN . 87  D 87  
D 88  4 n PRO . 88  D 88  
D 89  4 n LEU . 89  D 89  
D 90  4 n THR . 90  D 90  
D 91  4 n VAL . 91  D 91  
D 92  4 n ASP . 92  D 92  
D 93  4 n GLU . 93  D 93  
D 94  4 n SER . 94  D 94  
D 95  4 n ASP . 95  D 95  
D 96  4 n ARG . 96  D 96  
D 97  4 n LEU . 97  D 97  
D 98  4 n PHE . 98  D 98  
D 99  4 n ARG . 99  D 99  
D 100 4 n SER . 100 D 100 
D 101 4 n ALA . 101 D 101 
D 102 4 n HIS . 102 D 102 
D 103 4 n ILE . 103 D 103 
D 104 4 n THR . 104 D 104 
D 105 4 n ALA . 105 D 105 
D 106 4 n MET . 106 D 106 
D 107 4 n ALA . 107 D 107 
D 108 4 n GLU . 108 D 108 
D 109 4 n ALA . 109 D 109 
D 110 4 n VAL . 110 D 110 
D 111 4 n PHE . 111 D 111 
D 112 4 n GLY . 112 D 112 
D 113 4 n GLU . 113 D 113 
D 114 4 n ALA . 114 D 114 
D 115 4 n GLY . 115 D 115 
D 116 4 n LYS . 116 D 116 
D 117 4 n ALA . 117 D 117 
D 118 4 n LYS . 118 D 118 
D 119 4 n ARG . 119 D 119 
D 120 4 n TRP . 120 D 120 
D 121 4 n LEU . 121 D 121 
D 122 4 n SER . 122 D 122 
D 123 4 n LYS . 123 D 123 
D 124 4 n PRO . 124 D 124 
D 125 4 n LYS . 125 D 125 
D 126 4 n GLU . 126 D 126 
D 127 4 n ARG . 127 D 127 
D 128 4 n PHE . 128 D 128 
D 129 4 n SER . 129 D 129 
D 130 4 n GLY . 130 D 130 
D 131 4 n LEU . 131 D 131 
D 132 4 n THR . 132 D 132 
D 133 4 n PRO . 133 D 133 
D 134 4 n MET . 134 D 134 
D 135 4 n GLN . 135 D 135 
D 136 4 n MET . 136 D 136 
D 137 4 n LEU . 137 D 137 
D 138 4 n THR . 138 D 138 
D 139 4 n THR . 139 D 139 
D 140 4 n GLN . 140 D 140 
D 141 4 n GLN . 141 D 141 
D 142 4 n GLY . 142 D 142 
D 143 4 n THR . 143 D 143 
D 144 4 n THR . 144 D 144 
D 145 4 n GLN . 145 D 145 
D 146 4 n VAL . 146 D 146 
D 147 4 n GLU . 147 D 147 
D 148 4 n GLU . 148 D 148 
D 149 4 n MET . 149 D 149 
D 150 4 n LEU . 150 D 150 
D 151 4 n LEU . 151 D 151 
D 152 4 n GLN . 152 D 152 
D 153 4 n ILE . 153 D 153 
D 154 4 n ALA . 154 D 154 
D 155 4 n GLU . 155 D 155 
D 156 4 n GLY . 156 D 156 
D 157 4 n TYR . 157 D 157 
D 158 4 n GLY . 158 D 158 
D 159 4 n LEU . 159 D 159 
E 1   5 n MET . 1   E 1   
E 2   5 n ILE . 2   E 2   
E 3   5 n LEU . 3   E 3   
E 4   5 n TRP . 4   E 4   
E 5   5 n ARG . 5   E 5   
E 6   5 n ILE . 6   E 6   
E 7   5 n SER . 7   E 7   
E 8   5 n ALA . 8   E 8   
E 9   5 n TYR . 9   E 9   
E 10  5 n ALA . 10  E 10  
E 11  5 n ASP . 11  E 11  
E 12  5 n LEU . 12  E 12  
E 13  5 n SER . 13  E 13  
E 14  5 n GLY . 14  E 14  
E 15  5 n THR . 15  E 15  
E 16  5 n GLY . 16  E 16  
E 17  5 n GLY . 17  E 17  
E 18  5 n LEU . 18  E 18  
E 19  5 n ARG . 19  E 19  
E 20  5 n VAL . 20  E 20  
E 21  5 n SER . 21  E 21  
E 22  5 n GLY . 22  E 22  
E 23  5 n ARG . 23  E 23  
E 24  5 n TRP . 24  E 24  
E 25  5 n HIS . 25  E 25  
E 26  5 n GLN . 26  E 26  
E 27  5 n ALA . 27  E 27  
E 28  5 n GLY . 28  E 28  
E 29  5 n ARG . 29  E 29  
E 30  5 n PRO . 30  E 30  
E 31  5 n VAL . 31  E 31  
E 32  5 n VAL . 32  E 32  
E 33  5 n TYR . 33  E 33  
E 34  5 n ALA . 34  E 34  
E 35  5 n ALA . 35  E 35  
E 36  5 n THR . 36  E 36  
E 37  5 n SER . 37  E 37  
E 38  5 n PRO . 38  E 38  
E 39  5 n PRO . 39  E 39  
E 40  5 n GLY . 40  E 40  
E 41  5 n ALA . 41  E 41  
E 42  5 n MET . 42  E 42  
E 43  5 n LEU . 43  E 43  
E 44  5 n GLU . 44  E 44  
E 45  5 n VAL . 45  E 45  
E 46  5 n LEU . 46  E 46  
E 47  5 n VAL . 47  E 47  
E 48  5 n HIS . 48  E 48  
E 49  5 n LEU . 49  E 49  
E 50  5 n GLU . 50  E 50  
E 51  5 n ILE . 51  E 51  
E 52  5 n ASP . 52  E 52  
E 53  5 n PRO . 53  E 53  
E 54  5 n GLU . 54  E 54  
E 55  5 n ASP . 55  E 55  
E 56  5 n PHE . 56  E 56  
E 57  5 n PRO . 57  E 57  
E 58  5 n THR . 58  E 58  
E 59  5 n THR . 59  E 59  
E 60  5 n MET . 60  E 60  
E 61  5 n ARG . 61  E 61  
E 62  5 n LEU . 62  E 62  
E 63  5 n LEU . 63  E 63  
E 64  5 n ARG . 64  E 64  
E 65  5 n ILE . 65  E 65  
E 66  5 n GLU . 66  E 66  
E 67  5 n LEU . 67  E 67  
E 68  5 n PRO . 68  E 68  
E 69  5 n ASP . 69  E 69  
E 70  5 n THR . 70  E 70  
E 71  5 n VAL . 71  E 71  
E 72  5 n SER . 72  E 72  
E 73  5 n GLN . 73  E 73  
E 74  5 n ALA . 74  E 74  
E 75  5 n GLN . 75  E 75  
E 76  5 n LEU . 76  E 76  
E 77  5 n PRO . 77  E 77  
E 78  5 n ALA . 78  E 78  
E 79  5 n LEU . 79  E 79  
E 80  5 n GLN . 80  E 80  
E 81  5 n PRO . 81  E 81  
E 82  5 n GLY . 82  E 82  
E 83  5 n TRP . 83  E 83  
E 84  5 n SER . 84  E 84  
E 85  5 n ALA . 85  E 85  
E 86  5 n GLN . 86  E 86  
E 87  5 n PRO . 87  E 87  
E 88  5 n GLU . 88  E 88  
E 89  5 n LEU . 89  E 89  
E 90  5 n THR . 90  E 90  
E 91  5 n ARG . 91  E 91  
E 92  5 n THR . 92  E 92  
E 93  5 n LEU . 93  E 93  
E 94  5 n GLY . 94  E 94  
E 95  5 n ASN . 95  E 95  
E 96  5 n ARG . 96  E 96  
E 97  5 n PHE . 97  E 97  
E 98  5 n LEU . 98  E 98  
E 99  5 n ASP . 99  E 99  
E 100 5 n ASP . 100 E 100 
E 101 5 n CYS . 101 E 101 
E 102 5 n SER . 102 E 102 
E 103 5 n ALA . 103 E 103 
E 104 5 n LEU . 104 E 104 
E 105 5 n LEU . 105 E 105 
E 106 5 n LEU . 106 E 106 
E 107 5 n PRO . 107 E 107 
E 108 5 n VAL . 108 E 108 
E 109 5 n PRO . 109 E 109 
E 110 5 n SER . 110 E 110 
E 111 5 n ALA . 111 E 111 
E 112 5 n ILE . 112 E 112 
E 113 5 n MET . 113 E 113 
E 114 5 n PRO . 114 E 114 
E 115 5 n SER . 115 E 115 
E 116 5 n THR . 116 E 116 
E 117 5 n THR . 117 E 117 
E 118 5 n ASN . 118 E 118 
E 119 5 n TYR . 119 E 119 
E 120 5 n LEU . 120 E 120 
E 121 5 n PHE . 121 E 121 
E 122 5 n ASN . 122 E 122 
E 123 5 n PRO . 123 E 123 
E 124 5 n ARG . 124 E 124 
E 125 5 n HIS . 125 E 125 
E 126 5 n PRO . 126 E 126 
E 127 5 n GLN . 127 E 127 
E 128 5 n ALA . 128 E 128 
E 129 5 n GLN . 129 E 129 
E 130 5 n SER . 130 E 130 
E 131 5 n ALA . 131 E 131 
E 132 5 n LYS . 132 E 132 
E 133 5 n ILE . 133 E 133 
E 134 5 n GLN . 134 E 134 
E 135 5 n VAL . 135 E 135 
E 136 5 n GLU . 136 E 136 
E 137 5 n ASP . 137 E 137 
E 138 5 n PHE . 138 E 138 
E 139 5 n THR . 139 E 139 
E 140 5 n PRO . 140 E 140 
E 141 5 n ASP . 141 E 141 
E 142 5 n SER . 142 E 142 
E 143 5 n ARG . 143 E 143 
E 144 5 n LEU . 144 E 144 
E 145 5 n PHE . 145 E 145 
F 1   6 n MET . 1   F 1   
F 2   6 n ILE . 2   F 2   
F 3   6 n LEU . 3   F 3   
F 4   6 n TRP . 4   F 4   
F 5   6 n ARG . 5   F 5   
F 6   6 n ILE . 6   F 6   
F 7   6 n SER . 7   F 7   
F 8   6 n ALA . 8   F 8   
F 9   6 n TYR . 9   F 9   
F 10  6 n ALA . 10  F 10  
F 11  6 n ASP . 11  F 11  
F 12  6 n LEU . 12  F 12  
F 13  6 n SER . 13  F 13  
F 14  6 n GLY . 14  F 14  
F 15  6 n THR . 15  F 15  
F 16  6 n GLY . 16  F 16  
F 17  6 n GLY . 17  F 17  
F 18  6 n LEU . 18  F 18  
F 19  6 n ARG . 19  F 19  
F 20  6 n VAL . 20  F 20  
F 21  6 n SER . 21  F 21  
F 22  6 n GLY . 22  F 22  
F 23  6 n ARG . 23  F 23  
F 24  6 n TRP . 24  F 24  
F 25  6 n HIS . 25  F 25  
F 26  6 n GLN . 26  F 26  
F 27  6 n ALA . 27  F 27  
F 28  6 n GLY . 28  F 28  
F 29  6 n ARG . 29  F 29  
F 30  6 n PRO . 30  F 30  
F 31  6 n VAL . 31  F 31  
F 32  6 n VAL . 32  F 32  
F 33  6 n TYR . 33  F 33  
F 34  6 n ALA . 34  F 34  
F 35  6 n ALA . 35  F 35  
F 36  6 n THR . 36  F 36  
F 37  6 n SER . 37  F 37  
F 38  6 n PRO . 38  F 38  
F 39  6 n PRO . 39  F 39  
F 40  6 n GLY . 40  F 40  
F 41  6 n ALA . 41  F 41  
F 42  6 n MET . 42  F 42  
F 43  6 n LEU . 43  F 43  
F 44  6 n GLU . 44  F 44  
F 45  6 n VAL . 45  F 45  
F 46  6 n LEU . 46  F 46  
F 47  6 n VAL . 47  F 47  
F 48  6 n HIS . 48  F 48  
F 49  6 n LEU . 49  F 49  
F 50  6 n GLU . 50  F 50  
F 51  6 n ILE . 51  F 51  
F 52  6 n ASP . 52  F 52  
F 53  6 n PRO . 53  F 53  
F 54  6 n GLU . 54  F 54  
F 55  6 n ASP . 55  F 55  
F 56  6 n PHE . 56  F 56  
F 57  6 n PRO . 57  F 57  
F 58  6 n THR . 58  F 58  
F 59  6 n THR . 59  F 59  
F 60  6 n MET . 60  F 60  
F 61  6 n ARG . 61  F 61  
F 62  6 n LEU . 62  F 62  
F 63  6 n LEU . 63  F 63  
F 64  6 n ARG . 64  F 64  
F 65  6 n ILE . 65  F 65  
F 66  6 n GLU . 66  F 66  
F 67  6 n LEU . 67  F 67  
F 68  6 n PRO . 68  F 68  
F 69  6 n ASP . 69  F 69  
F 70  6 n THR . 70  F 70  
F 71  6 n VAL . 71  F 71  
F 72  6 n SER . 72  F 72  
F 73  6 n GLN . 73  F 73  
F 74  6 n ALA . 74  F 74  
F 75  6 n GLN . 75  F 75  
F 76  6 n LEU . 76  F 76  
F 77  6 n PRO . 77  F 77  
F 78  6 n ALA . 78  F 78  
F 79  6 n LEU . 79  F 79  
F 80  6 n GLN . 80  F 80  
F 81  6 n PRO . 81  F 81  
F 82  6 n GLY . 82  F 82  
F 83  6 n TRP . 83  F 83  
F 84  6 n SER . 84  F 84  
F 85  6 n ALA . 85  F 85  
F 86  6 n GLN . 86  F 86  
F 87  6 n PRO . 87  F 87  
F 88  6 n GLU . 88  F 88  
F 89  6 n LEU . 89  F 89  
F 90  6 n THR . 90  F 90  
F 91  6 n ARG . 91  F 91  
F 92  6 n THR . 92  F 92  
F 93  6 n LEU . 93  F 93  
F 94  6 n GLY . 94  F 94  
F 95  6 n ASN . 95  F 95  
F 96  6 n ARG . 96  F 96  
F 97  6 n PHE . 97  F 97  
F 98  6 n LEU . 98  F 98  
F 99  6 n ASP . 99  F 99  
F 100 6 n ASP . 100 F 100 
F 101 6 n CYS . 101 F 101 
F 102 6 n SER . 102 F 102 
F 103 6 n ALA . 103 F 103 
F 104 6 n LEU . 104 F 104 
F 105 6 n LEU . 105 F 105 
F 106 6 n LEU . 106 F 106 
F 107 6 n PRO . 107 F 107 
F 108 6 n VAL . 108 F 108 
F 109 6 n PRO . 109 F 109 
F 110 6 n SER . 110 F 110 
F 111 6 n ALA . 111 F 111 
F 112 6 n ILE . 112 F 112 
F 113 6 n MET . 113 F 113 
F 114 6 n PRO . 114 F 114 
F 115 6 n SER . 115 F 115 
F 116 6 n THR . 116 F 116 
F 117 6 n THR . 117 F 117 
F 118 6 n ASN . 118 F 118 
F 119 6 n TYR . 119 F 119 
F 120 6 n LEU . 120 F 120 
F 121 6 n PHE . 121 F 121 
F 122 6 n ASN . 122 F 122 
F 123 6 n PRO . 123 F 123 
F 124 6 n ARG . 124 F 124 
F 125 6 n HIS . 125 F 125 
F 126 6 n PRO . 126 F 126 
F 127 6 n GLN . 127 F 127 
F 128 6 n ALA . 128 F 128 
F 129 6 n GLN . 129 F 129 
F 130 6 n SER . 130 F 130 
F 131 6 n ALA . 131 F 131 
F 132 6 n LYS . 132 F 132 
F 133 6 n ILE . 133 F 133 
F 134 6 n GLN . 134 F 134 
F 135 6 n VAL . 135 F 135 
F 136 6 n GLU . 136 F 136 
F 137 6 n ASP . 137 F 137 
F 138 6 n PHE . 138 F 138 
F 139 6 n THR . 139 F 139 
F 140 6 n PRO . 140 F 140 
F 141 6 n ASP . 141 F 141 
F 142 6 n SER . 142 F 142 
F 143 6 n ARG . 143 F 143 
F 144 6 n LEU . 144 F 144 
F 145 6 n PHE . 145 F 145 
G 1   7 n DA  . 1   G 1   
G 2   7 n DG  . 2   G 2   
G 3   7 n DT  . 3   G 3   
G 4   7 n DT  . 4   G 4   
G 5   7 n DT  . 5   G 5   
G 6   7 n DT  . 6   G 6   
G 7   7 n DT  . 7   G 7   
G 8   7 n DG  . 8   G 8   
G 9   7 n DG  . 9   G 9   
G 10  7 n DG  . 10  G 10  
G 11  7 n DG  . 11  G 11  
G 12  7 n DC  . 12  G 12  
G 13  7 n DC  . 13  G 13  
G 14  7 n DG  . 14  G 14  
G 15  7 n DC  . 15  G 15  
G 16  7 n DT  . 16  G 16  
G 17  7 n DT  . 17  G 17  
G 18  7 n DT  . 18  G 18  
G 19  7 n DG  . 19  G 19  
G 20  7 n DC  . 20  G 20  
G 21  7 n DG  . 21  G 21  
G 22  7 n DG  . 22  G 22  
G 23  7 n DC  . 23  G 23  
G 24  7 n DC  . 24  G 24  
G 25  7 n DC  . 25  G 25  
G 26  7 n DT  . 26  G 26  
G 27  7 n DG  . 27  G 27  
G 28  7 n DG  . 28  G 28  
G 29  7 n DC  . 29  G 29  
G 30  7 n DA  . 30  G 30  
G 31  7 n DA  . 31  G 31  
G 32  7 n DT  . 32  G 32  
G 33  7 n DG  . 33  G 33  
G 34  7 n DC  . 34  G 34  
G 35  7 n DT  . 35  G 35  
G 36  7 n DG  . 36  G 36  
G 37  7 n DG  . 37  G 37  
G 38  7 n DC  . 38  G 38  
G 39  7 n DG  . 39  G 39  
G 40  7 n DG  . 40  G 40  
G 41  7 n DT  . 41  G 41  
G 42  7 n DC  . 42  G 42  
G 43  7 n DA  . 43  G 43  
G 44  7 n DA  . 44  G 44  
G 45  7 n DC  . 45  G 45  
G 46  7 n DC  . 46  G 46  
G 47  7 n DT  . 47  G 47  
G 48  7 n DG  . 48  G 48  
G 49  7 n DG  . 49  G 49  
G 50  7 n DC  . 50  G 50  
G 51  7 n DA  . 51  G 51  
G 52  7 n DA  . 52  G 52  
G 53  7 n DA  . 53  G 53  
G 54  7 n DG  . 54  G 54  
G 55  7 n DC  . 55  G 55  
G 56  7 n DC  . 56  G 56  
G 57  7 n DC  . 57  G 57  
G 58  7 n DT  . 58  G 58  
G 59  7 n DG  . 59  G 59  
G 60  7 n DG  . 60  G 60  
G 61  7 n DC  . 61  G 61  
G 62  7 n DT  . 62  G 62  
G 63  7 n DT  . 63  G 63  
G 64  7 n DC  . 64  G 64  
G 65  7 n DG  . 65  G 65  
G 66  7 n DA  . 66  G 66  
G 67  7 n DC  . 67  G 67  
G 68  7 n DC  . 68  G 68  
G 69  7 n DG  . 69  G 69  
G 70  7 n DC  . 70  G 70  
G 71  7 n DC  . 71  G 71  
G 72  7 n DC  . 72  G 72  
G 73  7 n DG  . 73  G 73  
G 74  7 n DA  . 74  G 74  
G 75  7 n DC  . 75  G 75  
G 76  7 n DC  . 76  G 76  
G 77  7 n DC  . 77  G 77  
G 78  7 n DG  . 78  G 78  
G 79  7 n DG  . 79  G 79  
G 80  7 n DC  . 80  G 80  
G 81  7 n DA  . 81  G 81  
G 82  7 n DA  . 82  G 82  
G 83  7 n DA  . 83  G 83  
G 84  7 n DC  . 84  G 84  
G 85  7 n DT  . 85  G 85  
G 86  7 n DG  . 86  G 86  
G 87  7 n DG  . 87  G 87  
G 88  7 n DC  . 88  G 88  
G 89  7 n DA  . 89  G 89  
G 90  7 n DA  . 90  G 90  
G 91  7 n DT  . 91  G 91  
G 92  7 n DG  . 92  G 92  
G 93  7 n DA  . 93  G 93  
G 94  7 n DC  . 94  G 94  
G 95  7 n DC  . 95  G 95  
G 96  7 n DC  . 96  G 96  
G 97  7 n DG  . 97  G 97  
G 98  7 n DG  . 98  G 98  
G 99  7 n DC  . 99  G 99  
G 100 7 n DA  . 100 G 100 
G 101 7 n DT  . 101 G 101 
G 102 7 n DA  . 102 G 102 
G 103 7 n DT  . 103 G 103 
G 104 7 n DA  . 104 G 104 
G 105 7 n DC  . 105 G 105 
G 106 7 n DC  . 106 G 106 
G 107 7 n DG  . 107 G 107 
G 108 7 n DC  . 108 G 108 
G 109 7 n DA  . 109 G 109 
G 110 7 n DT  . 110 G 110 
G 111 7 n DA  . 111 G 111 
G 112 7 n DC  . 112 G 112 
G 113 7 n DT  . 113 G 113 
G 114 7 n DT  . 114 G 114 
G 115 7 n DG  . 115 G 115 
G 116 7 n DT  . 116 G 116 
G 117 7 n DC  . 117 G 117 
G 118 7 n DG  . 118 G 118 
G 119 7 n DG  . 119 G 119 
G 120 7 n DC  . 120 G 120 
G 121 7 n DA  . 121 G 121 
G 122 7 n DA  . 122 G 122 
G 123 7 n DA  . 123 G 123 
G 124 7 n DT  . 124 G 124 
G 125 7 n DG  . 125 G 125 
G 126 7 n DC  . 126 G 126 
G 127 7 n DC  . 127 G 127 
G 128 7 n DG  . 128 G 128 
G 129 7 n DA  . 129 G 129 
G 130 7 n DA  . 130 G 130 
G 131 7 n DA  . 131 G 131 
G 132 7 n DA  . 132 G 132 
G 133 7 n DG  . 133 G 133 
G 134 7 n DG  . 134 G 134 
G 135 7 n DA  . 135 G 135 
G 136 7 n DG  . 136 G 136 
G 137 7 n DC  . 137 G 137 
G 138 7 n DA  . 138 G 138 
G 139 7 n DT  . 139 G 139 
G 140 7 n DG  . 140 G 140 
G 141 7 n DC  . 141 G 141 
G 142 7 n DC  . 142 G 142 
G 143 7 n DA  . 143 G 143 
G 144 7 n DT  . 144 G 144 
G 145 7 n DG  . 145 G 145 
G 146 7 n DC  . 146 G 146 
G 147 7 n DT  . 147 G 147 
G 148 7 n DT  . 148 G 148 
G 149 7 n DG  . 149 G 149 
G 150 7 n DC  . 150 G 150 
G 151 7 n DC  . 151 G 151 
G 152 7 n DG  . 152 G 152 
G 153 7 n DA  . 153 G 153 
G 154 7 n DA  . 154 G 154 
G 155 7 n DG  . 155 G 155 
G 156 7 n DT  . 156 G 156 
G 157 7 n DG  . 157 G 157 
G 158 7 n DC  . 158 G 158 
G 159 7 n DT  . 159 G 159 
G 160 7 n DT  . 160 G 160 
G 161 7 n DC  . 161 G 161 
G 162 7 n DG  . 162 G 162 
G 163 7 n DC  . 163 G 163 
G 164 7 n DG  . 164 G 164 
G 165 7 n DA  . 165 G 165 
G 166 7 n DC  . 166 G 166 
G 167 7 n DA  . 167 G 167 
G 168 7 n DA  . 168 G 168 
G 169 7 n DC  . 169 G 169 
G 170 7 n DG  . 170 G 170 
G 171 7 n DG  . 171 G 171 
G 172 7 n DT  . 172 G 172 
H 1   8 n DA  . 1   H 1   
H 2   8 n DC  . 2   H 2   
H 3   8 n DC  . 3   H 3   
H 4   8 n DG  . 4   H 4   
H 5   8 n DT  . 5   H 5   
H 6   8 n DT  . 6   H 6   
H 7   8 n DG  . 7   H 7   
H 8   8 n DT  . 8   H 8   
H 9   8 n DC  . 9   H 9   
H 10  8 n DG  . 10  H 10  
H 11  8 n DC  . 11  H 11  
H 12  8 n DG  . 12  H 12  
H 13  8 n DA  . 13  H 13  
H 14  8 n DA  . 14  H 14  
H 15  8 n DG  . 15  H 15  
H 16  8 n DC  . 16  H 16  
H 17  8 n DA  . 17  H 17  
H 18  8 n DC  . 18  H 18  
H 19  8 n DT  . 19  H 19  
H 20  8 n DT  . 20  H 20  
H 21  8 n DC  . 21  H 21  
H 22  8 n DG  . 22  H 22  
H 23  8 n DG  . 23  H 23  
H 24  8 n DC  . 24  H 24  
H 25  8 n DA  . 25  H 25  
H 26  8 n DA  . 26  H 26  
H 27  8 n DG  . 27  H 27  
H 28  8 n DC  . 28  H 28  
H 29  8 n DA  . 29  H 29  
H 30  8 n DT  . 30  H 30  
H 31  8 n DG  . 31  H 31  
H 32  8 n DG  . 32  H 32  
H 33  8 n DC  . 33  H 33  
H 34  8 n DA  . 34  H 34  
H 35  8 n DT  . 35  H 35  
H 36  8 n DG  . 36  H 36  
H 37  8 n DC  . 37  H 37  
H 38  8 n DT  . 38  H 38  
H 39  8 n DC  . 39  H 39  
H 40  8 n DC  . 40  H 40  
H 41  8 n DT  . 41  H 41  
H 42  8 n DT  . 42  H 42  
H 43  8 n DT  . 43  H 43  
H 44  8 n DT  . 44  H 44  
H 45  8 n DC  . 45  H 45  
H 46  8 n DG  . 46  H 46  
H 47  8 n DG  . 47  H 47  
H 48  8 n DC  . 48  H 48  
H 49  8 n DA  . 49  H 49  
H 50  8 n DT  . 50  H 50  
H 51  8 n DT  . 51  H 51  
H 52  8 n DT  . 52  H 52  
H 53  8 n DG  . 53  H 53  
H 54  8 n DC  . 54  H 54  
H 55  8 n DC  . 55  H 55  
H 56  8 n DG  . 56  H 56  
H 57  8 n DA  . 57  H 57  
H 58  8 n DC  . 58  H 58  
H 59  8 n DA  . 59  H 59  
H 60  8 n DA  . 60  H 60  
H 61  8 n DG  . 61  H 61  
H 62  8 n DT  . 62  H 62  
H 63  8 n DA  . 63  H 63  
H 64  8 n DT  . 64  H 64  
H 65  8 n DG  . 65  H 65  
H 66  8 n DC  . 66  H 66  
H 67  8 n DG  . 67  H 67  
H 68  8 n DG  . 68  H 68  
H 69  8 n DT  . 69  H 69  
H 70  8 n DA  . 70  H 70  
H 71  8 n DT  . 71  H 71  
H 72  8 n DA  . 72  H 72  
H 73  8 n DT  . 73  H 73  
H 74  8 n DG  . 74  H 74  
H 75  8 n DC  . 75  H 75  
H 76  8 n DC  . 76  H 76  
H 77  8 n DG  . 77  H 77  
H 78  8 n DG  . 78  H 78  
H 79  8 n DG  . 79  H 79  
H 80  8 n DT  . 80  H 80  
H 81  8 n DC  . 81  H 81  
H 82  8 n DA  . 82  H 82  
H 83  8 n DT  . 83  H 83  
H 84  8 n DT  . 84  H 84  
H 85  8 n DG  . 85  H 85  
H 86  8 n DC  . 86  H 86  
H 87  8 n DC  . 87  H 87  
H 88  8 n DA  . 88  H 88  
H 89  8 n DG  . 89  H 89  
H 90  8 n DT  . 90  H 90  
H 91  8 n DT  . 91  H 91  
H 92  8 n DT  . 92  H 92  
H 93  8 n DG  . 93  H 93  
H 94  8 n DC  . 94  H 94  
H 95  8 n DC  . 95  H 95  
H 96  8 n DG  . 96  H 96  
H 97  8 n DG  . 97  H 97  
H 98  8 n DG  . 98  H 98  
H 99  8 n DT  . 99  H 99  
H 100 8 n DC  . 100 H 100 
H 101 8 n DG  . 101 H 101 
H 102 8 n DG  . 102 H 102 
H 103 8 n DG  . 103 H 103 
H 104 8 n DC  . 104 H 104 
H 105 8 n DG  . 105 H 105 
H 106 8 n DG  . 106 H 106 
H 107 8 n DT  . 107 H 107 
H 108 8 n DC  . 108 H 108 
H 109 8 n DG  . 109 H 109 
H 110 8 n DA  . 110 H 110 
H 111 8 n DA  . 111 H 111 
H 112 8 n DG  . 112 H 112 
H 113 8 n DC  . 113 H 113 
H 114 8 n DC  . 114 H 114 
H 115 8 n DA  . 115 H 115 
H 116 8 n DG  . 116 H 116 
H 117 8 n DG  . 117 H 117 
H 118 8 n DG  . 118 H 118 
H 119 8 n DC  . 119 H 119 
H 120 8 n DT  . 120 H 120 
H 121 8 n DT  . 121 H 121 
H 122 8 n DT  . 122 H 122 
H 123 8 n DG  . 123 H 123 
H 124 8 n DC  . 124 H 124 
H 125 8 n DC  . 125 H 125 
H 126 8 n DA  . 126 H 126 
H 127 8 n DG  . 127 H 127 
H 128 8 n DG  . 128 H 128 
H 129 8 n DT  . 129 H 129 
H 130 8 n DT  . 130 H 130 
H 131 8 n DG  . 131 H 131 
H 132 8 n DA  . 132 H 132 
H 133 8 n DC  . 133 H 133 
H 134 8 n DC  . 134 H 134 
H 135 8 n DG  . 135 H 135 
H 136 8 n DC  . 136 H 136 
H 137 8 n DC  . 137 H 137 
H 138 8 n DA  . 138 H 138 
H 139 8 n DG  . 139 H 139 
H 140 8 n DC  . 140 H 140 
H 141 8 n DA  . 141 H 141 
H 142 8 n DT  . 142 H 142 
H 143 8 n DT  . 143 H 143 
H 144 8 n DG  . 144 H 144 
H 145 8 n DC  . 145 H 145 
H 146 8 n DC  . 146 H 146 
H 147 8 n DA  . 147 H 147 
H 148 8 n DG  . 148 H 148 
H 149 8 n DG  . 149 H 149 
H 150 8 n DG  . 150 H 150 
H 151 8 n DC  . 151 H 151 
H 152 8 n DC  . 152 H 152 
H 153 8 n DG  . 153 H 153 
H 154 8 n DC  . 154 H 154 
H 155 8 n DA  . 155 H 155 
H 156 8 n DA  . 156 H 156 
H 157 8 n DA  . 157 H 157 
H 158 8 n DG  . 158 H 158 
H 159 8 n DC  . 159 H 159 
H 160 8 n DG  . 160 H 160 
H 161 8 n DG  . 161 H 161 
H 162 8 n DC  . 162 H 162 
H 163 8 n DC  . 163 H 163 
H 164 8 n DC  . 164 H 164 
H 165 8 n DC  . 165 H 165 
H 166 8 n DA  . 166 H 166 
H 167 8 n DA  . 167 H 167 
H 168 8 n DA  . 168 H 168 
H 169 8 n DA  . 169 H 169 
H 170 8 n DA  . 170 H 170 
H 171 8 n DC  . 171 H 171 
H 172 8 n DT  . 172 H 172 
#
_software.classification other
_software.date           ?
_software.description    "Structure prediction"
_software.name           AlphaFold
_software.pdbx_ordinal   1
_software.type           package
_software.version        "AlphaFold-beta-20231127 (729bbc29-8a2e-4b22-8e2a-50ca55a8b71c @ 2024-05-10 01:26:27)"
#
loop_
_struct_asym.entity_id
_struct_asym.id
1 A 
2 B 
3 C 
4 D 
5 E 
6 F 
7 G 
8 H 
#
loop_
_atom_site.group_PDB
_atom_site.id
_atom_site.type_symbol
_atom_site.label_atom_id
_atom_site.label_alt_id
_atom_site.label_comp_id
_atom_site.label_asym_id
_atom_site.label_entity_id
_atom_site.label_seq_id
_atom_site.pdbx_PDB_ins_code
_atom_site.Cartn_x
_atom_site.Cartn_y
_atom_site.Cartn_z
_atom_site.occupancy
_atom_site.B_iso_or_equiv
_atom_site.auth_seq_id
_atom_site.auth_asym_id
_atom_site.pdbx_PDB_model_num
ATOM 1     N N     . MET A 1 1   ? -25.257  39.071  8.255   1.00 23.79 1   A 1 
ATOM 2     C CA    . MET A 1 1   ? -26.356  38.145  7.930   1.00 26.56 1   A 1 
ATOM 3     C C     . MET A 1 1   ? -25.953  37.153  6.839   1.00 28.57 1   A 1 
ATOM 4     O O     . MET A 1 1   ? -26.085  35.971  7.082   1.00 26.32 1   A 1 
ATOM 5     C CB    . MET A 1 1   ? -27.651  38.895  7.574   1.00 24.80 1   A 1 
ATOM 6     C CG    . MET A 1 1   ? -28.401  39.355  8.827   1.00 21.37 1   A 1 
ATOM 7     S SD    . MET A 1 1   ? -29.912  40.274  8.455   1.00 19.54 1   A 1 
ATOM 8     C CE    . MET A 1 1   ? -30.670  40.367  10.103  1.00 18.09 1   A 1 
ATOM 9     N N     . SER A 1 2   ? -25.349  37.579  5.727   1.00 23.30 2   A 1 
ATOM 10    C CA    . SER A 1 2   ? -24.989  36.717  4.585   1.00 24.23 2   A 1 
ATOM 11    C C     . SER A 1 2   ? -23.950  35.616  4.860   1.00 25.66 2   A 1 
ATOM 12    O O     . SER A 1 2   ? -24.039  34.537  4.292   1.00 24.86 2   A 1 
ATOM 13    C CB    . SER A 1 2   ? -24.466  37.602  3.445   1.00 22.98 2   A 1 
ATOM 14    O OG    . SER A 1 2   ? -23.420  38.440  3.917   1.00 20.22 2   A 1 
ATOM 15    N N     . ALA A 1 3   ? -22.977  35.840  5.759   1.00 24.64 3   A 1 
ATOM 16    C CA    . ALA A 1 3   ? -21.852  34.930  5.975   1.00 25.50 3   A 1 
ATOM 17    C C     . ALA A 1 3   ? -22.214  33.576  6.625   1.00 26.58 3   A 1 
ATOM 18    O O     . ALA A 1 3   ? -21.404  32.654  6.601   1.00 25.06 3   A 1 
ATOM 19    C CB    . ALA A 1 3   ? -20.801  35.670  6.809   1.00 23.35 3   A 1 
ATOM 20    N N     . ASN A 1 4   ? -23.403  33.440  7.239   1.00 27.28 4   A 1 
ATOM 21    C CA    . ASN A 1 4   ? -23.810  32.190  7.888   1.00 27.60 4   A 1 
ATOM 22    C C     . ASN A 1 4   ? -24.451  31.189  6.907   1.00 28.03 4   A 1 
ATOM 23    O O     . ASN A 1 4   ? -24.516  30.010  7.235   1.00 26.26 4   A 1 
ATOM 24    C CB    . ASN A 1 4   ? -24.729  32.486  9.088   1.00 26.00 4   A 1 
ATOM 25    C CG    . ASN A 1 4   ? -24.013  32.512  10.437  1.00 22.15 4   A 1 
ATOM 26    O OD1   . ASN A 1 4   ? -22.806  32.428  10.558  1.00 21.11 4   A 1 
ATOM 27    N ND2   . ASN A 1 4   ? -24.763  32.632  11.513  1.00 20.92 4   A 1 
ATOM 28    N N     . ALA A 1 5   ? -24.908  31.624  5.741   1.00 30.01 5   A 1 
ATOM 29    C CA    . ALA A 1 5   ? -25.585  30.762  4.775   1.00 30.75 5   A 1 
ATOM 30    C C     . ALA A 1 5   ? -24.632  29.780  4.060   1.00 31.22 5   A 1 
ATOM 31    O O     . ALA A 1 5   ? -25.034  28.680  3.707   1.00 29.85 5   A 1 
ATOM 32    C CB    . ALA A 1 5   ? -26.339  31.655  3.780   1.00 29.00 5   A 1 
ATOM 33    N N     . GLU A 1 6   ? -23.360  30.155  3.889   1.00 30.73 6   A 1 
ATOM 34    C CA    . GLU A 1 6   ? -22.359  29.283  3.252   1.00 32.20 6   A 1 
ATOM 35    C C     . GLU A 1 6   ? -21.959  28.055  4.106   1.00 32.59 6   A 1 
ATOM 36    O O     . GLU A 1 6   ? -21.450  27.084  3.564   1.00 31.01 6   A 1 
ATOM 37    C CB    . GLU A 1 6   ? -21.094  30.086  2.903   1.00 30.61 6   A 1 
ATOM 38    C CG    . GLU A 1 6   ? -21.275  31.004  1.680   1.00 27.01 6   A 1 
ATOM 39    C CD    . GLU A 1 6   ? -20.017  31.796  1.312   1.00 25.27 6   A 1 
ATOM 40    O OE1   . GLU A 1 6   ? -19.956  32.287  0.161   1.00 21.49 6   A 1 
ATOM 41    O OE2   . GLU A 1 6   ? -19.150  31.983  2.195   1.00 24.59 6   A 1 
ATOM 42    N N     . LYS A 1 7   ? -22.212  28.078  5.417   1.00 37.39 7   A 1 
ATOM 43    C CA    . LYS A 1 7   ? -21.869  26.956  6.313   1.00 38.30 7   A 1 
ATOM 44    C C     . LYS A 1 7   ? -22.897  25.818  6.310   1.00 39.45 7   A 1 
ATOM 45    O O     . LYS A 1 7   ? -22.592  24.743  6.809   1.00 37.44 7   A 1 
ATOM 46    C CB    . LYS A 1 7   ? -21.635  27.454  7.738   1.00 35.59 7   A 1 
ATOM 47    C CG    . LYS A 1 7   ? -20.229  28.042  7.917   1.00 31.10 7   A 1 
ATOM 48    C CD    . LYS A 1 7   ? -19.979  28.314  9.403   1.00 28.65 7   A 1 
ATOM 49    C CE    . LYS A 1 7   ? -18.530  28.757  9.621   1.00 24.35 7   A 1 
ATOM 50    N NZ    . LYS A 1 7   ? -18.229  28.894  11.044  1.00 22.33 7   A 1 
ATOM 51    N N     . GLU A 1 8   ? -24.097  26.033  5.811   1.00 40.68 8   A 1 
ATOM 52    C CA    . GLU A 1 8   ? -25.142  25.000  5.725   1.00 41.34 8   A 1 
ATOM 53    C C     . GLU A 1 8   ? -24.981  24.100  4.479   1.00 42.55 8   A 1 
ATOM 54    O O     . GLU A 1 8   ? -25.963  23.593  3.939   1.00 40.76 8   A 1 
ATOM 55    C CB    . GLU A 1 8   ? -26.552  25.625  5.826   1.00 37.65 8   A 1 
ATOM 56    C CG    . GLU A 1 8   ? -26.898  26.190  7.216   1.00 32.11 8   A 1 
ATOM 57    C CD    . GLU A 1 8   ? -28.398  26.539  7.351   1.00 29.54 8   A 1 
ATOM 58    O OE1   . GLU A 1 8   ? -28.949  26.306  8.451   1.00 24.94 8   A 1 
ATOM 59    O OE2   . GLU A 1 8   ? -28.997  27.020  6.365   1.00 27.82 8   A 1 
ATOM 60    N N     . HIS A 1 9   ? -23.749  23.884  3.993   1.00 50.34 9   A 1 
ATOM 61    C CA    . HIS A 1 9   ? -23.515  22.902  2.947   1.00 50.73 9   A 1 
ATOM 62    C C     . HIS A 1 9   ? -23.770  21.496  3.497   1.00 52.51 9   A 1 
ATOM 63    O O     . HIS A 1 9   ? -23.314  21.146  4.584   1.00 49.94 9   A 1 
ATOM 64    C CB    . HIS A 1 9   ? -22.128  23.076  2.322   1.00 45.60 9   A 1 
ATOM 65    C CG    . HIS A 1 9   ? -22.101  24.148  1.261   1.00 39.76 9   A 1 
ATOM 66    N ND1   . HIS A 1 9   ? -22.778  24.115  0.061   1.00 36.34 9   A 1 
ATOM 67    C CD2   . HIS A 1 9   ? -21.414  25.335  1.296   1.00 34.19 9   A 1 
ATOM 68    C CE1   . HIS A 1 9   ? -22.508  25.243  -0.611  1.00 31.61 9   A 1 
ATOM 69    N NE2   . HIS A 1 9   ? -21.685  26.011  0.107   1.00 34.13 9   A 1 
ATOM 70    N N     . ALA A 1 10  ? -24.507  20.696  2.725   1.00 57.90 10  A 1 
ATOM 71    C CA    . ALA A 1 10  ? -24.862  19.316  3.023   1.00 59.73 10  A 1 
ATOM 72    C C     . ALA A 1 10  ? -23.655  18.475  3.463   1.00 63.19 10  A 1 
ATOM 73    O O     . ALA A 1 10  ? -22.547  18.644  2.941   1.00 60.75 10  A 1 
ATOM 74    C CB    . ALA A 1 10  ? -25.484  18.724  1.750   1.00 54.13 10  A 1 
ATOM 75    N N     . MET A 1 11  ? -23.857  17.501  4.357   1.00 67.73 11  A 1 
ATOM 76    C CA    . MET A 1 11  ? -22.795  16.616  4.854   1.00 72.24 11  A 1 
ATOM 77    C C     . MET A 1 11  ? -21.981  15.939  3.738   1.00 75.96 11  A 1 
ATOM 78    O O     . MET A 1 11  ? -20.808  15.624  3.927   1.00 73.70 11  A 1 
ATOM 79    C CB    . MET A 1 11  ? -23.381  15.524  5.759   1.00 66.67 11  A 1 
ATOM 80    C CG    . MET A 1 11  ? -23.692  15.983  7.176   1.00 58.38 11  A 1 
ATOM 81    S SD    . MET A 1 11  ? -24.211  14.580  8.203   1.00 53.15 11  A 1 
ATOM 82    C CE    . MET A 1 11  ? -24.254  15.376  9.821   1.00 46.52 11  A 1 
ATOM 83    N N     . LEU A 1 12  ? -22.565  15.729  2.543   1.00 76.38 12  A 1 
ATOM 84    C CA    . LEU A 1 12  ? -21.825  15.178  1.401   1.00 79.75 12  A 1 
ATOM 85    C C     . LEU A 1 12  ? -20.700  16.124  0.955   1.00 80.51 12  A 1 
ATOM 86    O O     . LEU A 1 12  ? -19.628  15.661  0.592   1.00 79.05 12  A 1 
ATOM 87    C CB    . LEU A 1 12  ? -22.792  14.873  0.236   1.00 78.77 12  A 1 
ATOM 88    C CG    . LEU A 1 12  ? -22.172  13.954  -0.842  1.00 74.40 12  A 1 
ATOM 89    C CD1   . LEU A 1 12  ? -22.035  12.514  -0.359  1.00 67.47 12  A 1 
ATOM 90    C CD2   . LEU A 1 12  ? -23.043  13.935  -2.090  1.00 68.49 12  A 1 
ATOM 91    N N     . ALA A 1 13  ? -20.926  17.445  1.036   1.00 79.93 13  A 1 
ATOM 92    C CA    . ALA A 1 13  ? -19.915  18.452  0.733   1.00 79.69 13  A 1 
ATOM 93    C C     . ALA A 1 13  ? -18.761  18.426  1.742   1.00 79.33 13  A 1 
ATOM 94    O O     . ALA A 1 13  ? -17.604  18.532  1.344   1.00 76.78 13  A 1 
ATOM 95    C CB    . ALA A 1 13  ? -20.576  19.838  0.701   1.00 76.49 13  A 1 
ATOM 96    N N     . GLU A 1 14  ? -19.056  18.226  3.035   1.00 77.12 14  A 1 
ATOM 97    C CA    . GLU A 1 14  ? -18.018  18.102  4.062   1.00 76.74 14  A 1 
ATOM 98    C C     . GLU A 1 14  ? -17.167  16.836  3.868   1.00 77.19 14  A 1 
ATOM 99    O O     . GLU A 1 14  ? -15.947  16.884  4.023   1.00 74.43 14  A 1 
ATOM 100   C CB    . GLU A 1 14  ? -18.623  18.095  5.474   1.00 72.98 14  A 1 
ATOM 101   C CG    . GLU A 1 14  ? -19.120  19.479  5.922   1.00 64.50 14  A 1 
ATOM 102   C CD    . GLU A 1 14  ? -19.509  19.515  7.417   1.00 58.46 14  A 1 
ATOM 103   O OE1   . GLU A 1 14  ? -19.446  20.621  8.008   1.00 52.07 14  A 1 
ATOM 104   O OE2   . GLU A 1 14  ? -19.864  18.455  7.966   1.00 52.64 14  A 1 
ATOM 105   N N     . VAL A 1 15  ? -17.788  15.716  3.505   1.00 78.02 15  A 1 
ATOM 106   C CA    . VAL A 1 15  ? -17.089  14.429  3.370   1.00 79.82 15  A 1 
ATOM 107   C C     . VAL A 1 15  ? -16.265  14.356  2.077   1.00 81.84 15  A 1 
ATOM 108   O O     . VAL A 1 15  ? -15.091  13.989  2.124   1.00 80.27 15  A 1 
ATOM 109   C CB    . VAL A 1 15  ? -18.060  13.253  3.456   1.00 75.93 15  A 1 
ATOM 110   C CG1   . VAL A 1 15  ? -17.330  11.925  3.239   1.00 68.34 15  A 1 
ATOM 111   C CG2   . VAL A 1 15  ? -18.703  13.202  4.840   1.00 69.59 15  A 1 
ATOM 112   N N     . LEU A 1 16  ? -16.840  14.711  0.937   1.00 82.91 16  A 1 
ATOM 113   C CA    . LEU A 1 16  ? -16.105  14.765  -0.328  1.00 84.26 16  A 1 
ATOM 114   C C     . LEU A 1 16  ? -15.158  15.973  -0.389  1.00 84.11 16  A 1 
ATOM 115   O O     . LEU A 1 16  ? -14.296  16.022  -1.270  1.00 80.78 16  A 1 
ATOM 116   C CB    . LEU A 1 16  ? -17.074  14.761  -1.522  1.00 83.38 16  A 1 
ATOM 117   C CG    . LEU A 1 16  ? -17.839  13.438  -1.736  1.00 82.02 16  A 1 
ATOM 118   C CD1   . LEU A 1 16  ? -18.792  13.591  -2.925  1.00 75.37 16  A 1 
ATOM 119   C CD2   . LEU A 1 16  ? -16.900  12.265  -2.040  1.00 75.62 16  A 1 
ATOM 120   N N     . ARG A 1 17  ? -15.301  16.916  0.548   1.00 83.24 17  A 1 
ATOM 121   C CA    . ARG A 1 17  ? -14.634  18.223  0.584   1.00 84.04 17  A 1 
ATOM 122   C C     . ARG A 1 17  ? -15.003  19.081  -0.636  1.00 83.80 17  A 1 
ATOM 123   O O     . ARG A 1 17  ? -15.576  18.583  -1.591  1.00 78.19 17  A 1 
ATOM 124   C CB    . ARG A 1 17  ? -13.113  18.063  0.728   1.00 79.75 17  A 1 
ATOM 125   C CG    . ARG A 1 17  ? -12.747  17.174  1.910   1.00 75.76 17  A 1 
ATOM 126   C CD    . ARG A 1 17  ? -11.240  17.054  1.937   1.00 72.84 17  A 1 
ATOM 127   N NE    . ARG A 1 17  ? -10.777  16.268  3.094   1.00 68.37 17  A 1 
ATOM 128   C CZ    . ARG A 1 17  ? -9.529   16.211  3.480   1.00 63.89 17  A 1 
ATOM 129   N NH1   . ARG A 1 17  ? -8.594   16.838  2.816   1.00 59.85 17  A 1 
ATOM 130   N NH2   . ARG A 1 17  ? -9.175   15.560  4.538   1.00 60.73 17  A 1 
ATOM 131   N N     . ASP A 1 18  ? -14.615  20.353  -0.593  1.00 82.46 18  A 1 
ATOM 132   C CA    . ASP A 1 18  ? -14.979  21.340  -1.611  1.00 83.11 18  A 1 
ATOM 133   C C     . ASP A 1 18  ? -14.716  20.845  -3.045  1.00 85.08 18  A 1 
ATOM 134   O O     . ASP A 1 18  ? -15.621  20.838  -3.878  1.00 81.63 18  A 1 
ATOM 135   C CB    . ASP A 1 18  ? -14.220  22.648  -1.345  1.00 78.79 18  A 1 
ATOM 136   C CG    . ASP A 1 18  ? -14.579  23.309  -0.015  1.00 70.80 18  A 1 
ATOM 137   O OD1   . ASP A 1 18  ? -15.658  22.996  0.533   1.00 62.70 18  A 1 
ATOM 138   O OD2   . ASP A 1 18  ? -13.745  24.109  0.475   1.00 62.06 18  A 1 
ATOM 139   N N     . ASN A 1 19  ? -13.510  20.337  -3.330  1.00 85.81 19  A 1 
ATOM 140   C CA    . ASN A 1 19  ? -13.150  19.885  -4.672  1.00 87.46 19  A 1 
ATOM 141   C C     . ASN A 1 19  ? -13.922  18.620  -5.097  1.00 89.76 19  A 1 
ATOM 142   O O     . ASN A 1 19  ? -14.419  18.559  -6.219  1.00 86.92 19  A 1 
ATOM 143   C CB    . ASN A 1 19  ? -11.637  19.630  -4.742  1.00 83.00 19  A 1 
ATOM 144   C CG    . ASN A 1 19  ? -10.801  20.907  -4.749  1.00 72.90 19  A 1 
ATOM 145   O OD1   . ASN A 1 19  ? -11.267  22.012  -4.895  1.00 62.40 19  A 1 
ATOM 146   N ND2   . ASN A 1 19  ? -9.499   20.760  -4.626  1.00 61.42 19  A 1 
ATOM 147   N N     . GLY A 1 20  ? -14.026  17.628  -4.217  1.00 89.41 20  A 1 
ATOM 148   C CA    . GLY A 1 20  ? -14.744  16.389  -4.515  1.00 91.21 20  A 1 
ATOM 149   C C     . GLY A 1 20  ? -16.250  16.614  -4.677  1.00 93.02 20  A 1 
ATOM 150   O O     . GLY A 1 20  ? -16.877  16.053  -5.580  1.00 91.60 20  A 1 
ATOM 151   N N     . TYR A 1 21  ? -16.850  17.505  -3.860  1.00 92.47 21  A 1 
ATOM 152   C CA    . TYR A 1 21  ? -18.257  17.867  -3.972  1.00 93.01 21  A 1 
ATOM 153   C C     . TYR A 1 21  ? -18.548  18.648  -5.254  1.00 93.42 21  A 1 
ATOM 154   O O     . TYR A 1 21  ? -19.531  18.363  -5.930  1.00 92.60 21  A 1 
ATOM 155   C CB    . TYR A 1 21  ? -18.701  18.659  -2.739  1.00 92.33 21  A 1 
ATOM 156   C CG    . TYR A 1 21  ? -20.187  18.927  -2.738  1.00 92.45 21  A 1 
ATOM 157   C CD1   . TYR A 1 21  ? -20.691  20.198  -3.085  1.00 88.81 21  A 1 
ATOM 158   C CD2   . TYR A 1 21  ? -21.092  17.892  -2.419  1.00 88.92 21  A 1 
ATOM 159   C CE1   . TYR A 1 21  ? -22.075  20.439  -3.085  1.00 88.40 21  A 1 
ATOM 160   C CE2   . TYR A 1 21  ? -22.476  18.125  -2.421  1.00 88.02 21  A 1 
ATOM 161   C CZ    . TYR A 1 21  ? -22.965  19.406  -2.750  1.00 90.08 21  A 1 
ATOM 162   O OH    . TYR A 1 21  ? -24.312  19.636  -2.734  1.00 88.36 21  A 1 
ATOM 163   N N     . HIS A 1 22  ? -17.665  19.591  -5.636  1.00 94.31 22  A 1 
ATOM 164   C CA    . HIS A 1 22  ? -17.780  20.292  -6.912  1.00 94.47 22  A 1 
ATOM 165   C C     . HIS A 1 22  ? -17.724  19.327  -8.094  1.00 94.86 22  A 1 
ATOM 166   O O     . HIS A 1 22  ? -18.564  19.419  -8.992  1.00 93.63 22  A 1 
ATOM 167   C CB    . HIS A 1 22  ? -16.684  21.367  -7.033  1.00 93.12 22  A 1 
ATOM 168   C CG    . HIS A 1 22  ? -17.126  22.685  -6.454  1.00 87.55 22  A 1 
ATOM 169   N ND1   . HIS A 1 22  ? -18.182  23.442  -6.913  1.00 74.16 22  A 1 
ATOM 170   C CD2   . HIS A 1 22  ? -16.581  23.359  -5.397  1.00 72.44 22  A 1 
ATOM 171   C CE1   . HIS A 1 22  ? -18.262  24.547  -6.158  1.00 71.60 22  A 1 
ATOM 172   N NE2   . HIS A 1 22  ? -17.305  24.536  -5.218  1.00 72.31 22  A 1 
ATOM 173   N N     . GLU A 1 23  ? -16.798  18.365  -8.079  1.00 95.16 23  A 1 
ATOM 174   C CA    . GLU A 1 23  ? -16.696  17.361  -9.134  1.00 95.15 23  A 1 
ATOM 175   C C     . GLU A 1 23  ? -17.960  16.484  -9.185  1.00 95.52 23  A 1 
ATOM 176   O O     . GLU A 1 23  ? -18.541  16.301  -10.255 1.00 94.54 23  A 1 
ATOM 177   C CB    . GLU A 1 23  ? -15.420  16.534  -8.942  1.00 93.93 23  A 1 
ATOM 178   C CG    . GLU A 1 23  ? -15.080  15.636  -10.141 1.00 84.93 23  A 1 
ATOM 179   C CD    . GLU A 1 23  ? -14.721  16.400  -11.440 1.00 84.83 23  A 1 
ATOM 180   O OE1   . GLU A 1 23  ? -14.747  15.749  -12.514 1.00 75.30 23  A 1 
ATOM 181   O OE2   . GLU A 1 23  ? -14.421  17.604  -11.371 1.00 75.94 23  A 1 
ATOM 182   N N     . TYR A 1 24  ? -18.470  16.034  -8.035  1.00 94.95 24  A 1 
ATOM 183   C CA    . TYR A 1 24  ? -19.745  15.314  -7.937  1.00 95.41 24  A 1 
ATOM 184   C C     . TYR A 1 24  ? -20.902  16.123  -8.551  1.00 95.95 24  A 1 
ATOM 185   O O     . TYR A 1 24  ? -21.669  15.596  -9.358  1.00 95.07 24  A 1 
ATOM 186   C CB    . TYR A 1 24  ? -20.029  14.965  -6.472  1.00 95.01 24  A 1 
ATOM 187   C CG    . TYR A 1 24  ? -21.481  14.647  -6.189  1.00 94.96 24  A 1 
ATOM 188   C CD1   . TYR A 1 24  ? -22.324  15.610  -5.578  1.00 91.35 24  A 1 
ATOM 189   C CD2   . TYR A 1 24  ? -22.033  13.416  -6.598  1.00 91.91 24  A 1 
ATOM 190   C CE1   . TYR A 1 24  ? -23.689  15.339  -5.376  1.00 92.28 24  A 1 
ATOM 191   C CE2   . TYR A 1 24  ? -23.404  13.139  -6.401  1.00 91.93 24  A 1 
ATOM 192   C CZ    . TYR A 1 24  ? -24.226  14.106  -5.797  1.00 94.23 24  A 1 
ATOM 193   O OH    . TYR A 1 24  ? -25.564  13.846  -5.611  1.00 93.18 24  A 1 
ATOM 194   N N     . ARG A 1 25  ? -21.010  17.405  -8.204  1.00 96.20 25  A 1 
ATOM 195   C CA    . ARG A 1 25  ? -22.070  18.272  -8.722  1.00 96.23 25  A 1 
ATOM 196   C C     . ARG A 1 25  ? -21.941  18.530  -10.226 1.00 96.30 25  A 1 
ATOM 197   O O     . ARG A 1 25  ? -22.942  18.498  -10.925 1.00 95.57 25  A 1 
ATOM 198   C CB    . ARG A 1 25  ? -22.122  19.591  -7.926  1.00 95.29 25  A 1 
ATOM 199   C CG    . ARG A 1 25  ? -22.618  19.406  -6.471  1.00 91.83 25  A 1 
ATOM 200   C CD    . ARG A 1 25  ? -24.074  18.937  -6.360  1.00 88.97 25  A 1 
ATOM 201   N NE    . ARG A 1 25  ? -25.022  19.955  -6.847  1.00 86.12 25  A 1 
ATOM 202   C CZ    . ARG A 1 25  ? -25.791  20.768  -6.122  1.00 86.28 25  A 1 
ATOM 203   N NH1   . ARG A 1 25  ? -25.804  20.735  -4.824  1.00 77.35 25  A 1 
ATOM 204   N NH2   . ARG A 1 25  ? -26.560  21.624  -6.704  1.00 80.45 25  A 1 
ATOM 205   N N     . ALA A 1 26  ? -20.710  18.703  -10.732 1.00 96.45 26  A 1 
ATOM 206   C CA    . ALA A 1 26  ? -20.447  18.830  -12.164 1.00 96.33 26  A 1 
ATOM 207   C C     . ALA A 1 26  ? -20.852  17.553  -12.927 1.00 96.34 26  A 1 
ATOM 208   O O     . ALA A 1 26  ? -21.525  17.623  -13.958 1.00 95.25 26  A 1 
ATOM 209   C CB    . ALA A 1 26  ? -18.958  19.156  -12.358 1.00 95.58 26  A 1 
ATOM 210   N N     . ARG A 1 27  ? -20.544  16.384  -12.392 1.00 96.15 27  A 1 
ATOM 211   C CA    . ARG A 1 27  ? -20.953  15.090  -12.977 1.00 96.17 27  A 1 
ATOM 212   C C     . ARG A 1 27  ? -22.475  14.917  -12.933 1.00 96.28 27  A 1 
ATOM 213   O O     . ARG A 1 27  ? -23.073  14.517  -13.931 1.00 94.95 27  A 1 
ATOM 214   C CB    . ARG A 1 27  ? -20.256  13.928  -12.254 1.00 95.48 27  A 1 
ATOM 215   C CG    . ARG A 1 27  ? -18.724  13.919  -12.393 1.00 92.47 27  A 1 
ATOM 216   C CD    . ARG A 1 27  ? -18.239  13.709  -13.826 1.00 88.13 27  A 1 
ATOM 217   N NE    . ARG A 1 27  ? -16.776  13.708  -13.856 1.00 85.26 27  A 1 
ATOM 218   C CZ    . ARG A 1 27  ? -16.005  13.088  -14.730 1.00 83.34 27  A 1 
ATOM 219   N NH1   . ARG A 1 27  ? -16.479  12.399  -15.732 1.00 73.32 27  A 1 
ATOM 220   N NH2   . ARG A 1 27  ? -14.706  13.161  -14.601 1.00 79.93 27  A 1 
ATOM 221   N N     . LEU A 1 28  ? -23.112  15.281  -11.829 1.00 96.20 28  A 1 
ATOM 222   C CA    . LEU A 1 28  ? -24.571  15.217  -11.689 1.00 96.10 28  A 1 
ATOM 223   C C     . LEU A 1 28  ? -25.273  16.159  -12.680 1.00 96.12 28  A 1 
ATOM 224   O O     . LEU A 1 28  ? -26.274  15.775  -13.279 1.00 95.23 28  A 1 
ATOM 225   C CB    . LEU A 1 28  ? -24.936  15.528  -10.229 1.00 95.59 28  A 1 
ATOM 226   C CG    . LEU A 1 28  ? -26.421  15.280  -9.897  1.00 93.54 28  A 1 
ATOM 227   C CD1   . LEU A 1 28  ? -26.800  13.807  -10.003 1.00 85.14 28  A 1 
ATOM 228   C CD2   . LEU A 1 28  ? -26.712  15.742  -8.467  1.00 83.61 28  A 1 
ATOM 229   N N     . GLN A 1 29  ? -24.729  17.358  -12.901 1.00 96.53 29  A 1 
ATOM 230   C CA    . GLN A 1 29  ? -25.225  18.290  -13.917 1.00 96.63 29  A 1 
ATOM 231   C C     . GLN A 1 29  ? -25.105  17.693  -15.326 1.00 96.47 29  A 1 
ATOM 232   O O     . GLN A 1 29  ? -26.055  17.761  -16.102 1.00 95.09 29  A 1 
ATOM 233   C CB    . GLN A 1 29  ? -24.486  19.629  -13.792 1.00 95.94 29  A 1 
ATOM 234   C CG    . GLN A 1 29  ? -25.066  20.675  -14.766 1.00 92.96 29  A 1 
ATOM 235   C CD    . GLN A 1 29  ? -24.439  22.070  -14.626 1.00 90.18 29  A 1 
ATOM 236   O OE1   . GLN A 1 29  ? -23.528  22.323  -13.877 1.00 80.78 29  A 1 
ATOM 237   N NE2   . GLN A 1 29  ? -24.927  23.033  -15.379 1.00 76.21 29  A 1 
ATOM 238   N N     . ALA A 1 30  ? -23.991  17.057  -15.650 1.00 96.36 30  A 1 
ATOM 239   C CA    . ALA A 1 30  ? -23.794  16.405  -16.948 1.00 95.92 30  A 1 
ATOM 240   C C     . ALA A 1 30  ? -24.752  15.214  -17.187 1.00 95.82 30  A 1 
ATOM 241   O O     . ALA A 1 30  ? -25.075  14.902  -18.335 1.00 93.88 30  A 1 
ATOM 242   C CB    . ALA A 1 30  ? -22.326  15.971  -17.048 1.00 94.96 30  A 1 
ATOM 243   N N     . LEU A 1 31  ? -25.219  14.557  -16.111 1.00 96.14 31  A 1 
ATOM 244   C CA    . LEU A 1 31  ? -26.111  13.395  -16.171 1.00 95.93 31  A 1 
ATOM 245   C C     . LEU A 1 31  ? -27.600  13.767  -16.194 1.00 95.73 31  A 1 
ATOM 246   O O     . LEU A 1 31  ? -28.356  13.154  -16.941 1.00 93.84 31  A 1 
ATOM 247   C CB    . LEU A 1 31  ? -25.800  12.460  -14.985 1.00 95.62 31  A 1 
ATOM 248   C CG    . LEU A 1 31  ? -24.440  11.732  -15.085 1.00 94.98 31  A 1 
ATOM 249   C CD1   . LEU A 1 31  ? -24.132  11.051  -13.757 1.00 90.41 31  A 1 
ATOM 250   C CD2   . LEU A 1 31  ? -24.440  10.656  -16.176 1.00 89.72 31  A 1 
ATOM 251   N N     . LEU A 1 32  ? -28.038  14.753  -15.387 1.00 95.73 32  A 1 
ATOM 252   C CA    . LEU A 1 32  ? -29.461  15.099  -15.197 1.00 95.20 32  A 1 
ATOM 253   C C     . LEU A 1 32  ? -29.802  16.582  -15.405 1.00 94.88 32  A 1 
ATOM 254   O O     . LEU A 1 32  ? -30.950  16.968  -15.165 1.00 91.59 32  A 1 
ATOM 255   C CB    . LEU A 1 32  ? -29.922  14.624  -13.802 1.00 94.55 32  A 1 
ATOM 256   C CG    . LEU A 1 32  ? -29.976  13.100  -13.597 1.00 93.87 32  A 1 
ATOM 257   C CD1   . LEU A 1 32  ? -30.492  12.820  -12.191 1.00 89.48 32  A 1 
ATOM 258   C CD2   . LEU A 1 32  ? -30.920  12.404  -14.586 1.00 89.45 32  A 1 
ATOM 259   N N     . ASP A 1 33  ? -28.852  17.406  -15.838 1.00 95.77 33  A 1 
ATOM 260   C CA    . ASP A 1 33  ? -29.021  18.859  -16.025 1.00 95.49 33  A 1 
ATOM 261   C C     . ASP A 1 33  ? -29.430  19.600  -14.732 1.00 96.03 33  A 1 
ATOM 262   O O     . ASP A 1 33  ? -30.164  20.584  -14.752 1.00 93.78 33  A 1 
ATOM 263   C CB    . ASP A 1 33  ? -29.938  19.127  -17.231 1.00 93.71 33  A 1 
ATOM 264   C CG    . ASP A 1 33  ? -29.702  20.478  -17.922 1.00 88.94 33  A 1 
ATOM 265   O OD1   . ASP A 1 33  ? -28.532  20.910  -17.987 1.00 79.91 33  A 1 
ATOM 266   O OD2   . ASP A 1 33  ? -30.678  21.012  -18.496 1.00 78.11 33  A 1 
ATOM 267   N N     . ILE A 1 34  ? -28.966  19.098  -13.574 1.00 95.11 34  A 1 
ATOM 268   C CA    . ILE A 1 34  ? -29.171  19.745  -12.272 1.00 95.46 34  A 1 
ATOM 269   C C     . ILE A 1 34  ? -28.054  20.784  -12.077 1.00 95.71 34  A 1 
ATOM 270   O O     . ILE A 1 34  ? -26.891  20.385  -12.015 1.00 94.42 34  A 1 
ATOM 271   C CB    . ILE A 1 34  ? -29.200  18.706  -11.129 1.00 94.88 34  A 1 
ATOM 272   C CG1   . ILE A 1 34  ? -30.378  17.723  -11.326 1.00 91.34 34  A 1 
ATOM 273   C CG2   . ILE A 1 34  ? -29.318  19.411  -9.761  1.00 90.58 34  A 1 
ATOM 274   C CD1   . ILE A 1 34  ? -30.417  16.565  -10.329 1.00 85.66 34  A 1 
ATOM 275   N N     . PRO A 1 35  ? -28.369  22.097  -11.949 1.00 95.84 35  A 1 
ATOM 276   C CA    . PRO A 1 35  ? -27.341  23.116  -11.756 1.00 95.74 35  A 1 
ATOM 277   C C     . PRO A 1 35  ? -26.465  22.840  -10.535 1.00 95.78 35  A 1 
ATOM 278   O O     . PRO A 1 35  ? -26.966  22.437  -9.486  1.00 94.40 35  A 1 
ATOM 279   C CB    . PRO A 1 35  ? -28.097  24.448  -11.606 1.00 94.98 35  A 1 
ATOM 280   C CG    . PRO A 1 35  ? -29.438  24.183  -12.285 1.00 92.87 35  A 1 
ATOM 281   C CD    . PRO A 1 35  ? -29.685  22.697  -12.022 1.00 94.87 35  A 1 
ATOM 282   N N     . GLU A 1 36  ? -25.160  23.130  -10.626 1.00 94.41 36  A 1 
ATOM 283   C CA    . GLU A 1 36  ? -24.222  22.923  -9.514  1.00 94.04 36  A 1 
ATOM 284   C C     . GLU A 1 36  ? -24.626  23.698  -8.251  1.00 93.74 36  A 1 
ATOM 285   O O     . GLU A 1 36  ? -24.472  23.205  -7.139  1.00 90.97 36  A 1 
ATOM 286   C CB    . GLU A 1 36  ? -22.807  23.362  -9.917  1.00 91.98 36  A 1 
ATOM 287   C CG    . GLU A 1 36  ? -22.144  22.400  -10.909 1.00 83.82 36  A 1 
ATOM 288   C CD    . GLU A 1 36  ? -20.676  22.767  -11.198 1.00 83.18 36  A 1 
ATOM 289   O OE1   . GLU A 1 36  ? -19.969  21.905  -11.772 1.00 75.01 36  A 1 
ATOM 290   O OE2   . GLU A 1 36  ? -20.263  23.890  -10.856 1.00 76.62 36  A 1 
ATOM 291   N N     . LEU A 1 37  ? -25.203  24.900  -8.425  1.00 93.83 37  A 1 
ATOM 292   C CA    . LEU A 1 37  ? -25.630  25.781  -7.333  1.00 93.40 37  A 1 
ATOM 293   C C     . LEU A 1 37  ? -27.054  25.494  -6.829  1.00 93.30 37  A 1 
ATOM 294   O O     . LEU A 1 37  ? -27.527  26.196  -5.933  1.00 90.28 37  A 1 
ATOM 295   C CB    . LEU A 1 37  ? -25.485  27.246  -7.787  1.00 91.54 37  A 1 
ATOM 296   C CG    . LEU A 1 37  ? -24.052  27.670  -8.158  1.00 84.59 37  A 1 
ATOM 297   C CD1   . LEU A 1 37  ? -24.071  29.116  -8.675  1.00 75.25 37  A 1 
ATOM 298   C CD2   . LEU A 1 37  ? -23.096  27.598  -6.971  1.00 73.72 37  A 1 
ATOM 299   N N     . ALA A 1 38  ? -27.769  24.512  -7.389  1.00 93.37 38  A 1 
ATOM 300   C CA    . ALA A 1 38  ? -29.094  24.143  -6.902  1.00 93.40 38  A 1 
ATOM 301   C C     . ALA A 1 38  ? -28.995  23.617  -5.464  1.00 93.25 38  A 1 
ATOM 302   O O     . ALA A 1 38  ? -28.158  22.762  -5.155  1.00 91.38 38  A 1 
ATOM 303   C CB    . ALA A 1 38  ? -29.733  23.122  -7.847  1.00 92.40 38  A 1 
ATOM 304   N N     . SER A 1 39  ? -29.885  24.122  -4.583  1.00 93.81 39  A 1 
ATOM 305   C CA    . SER A 1 39  ? -29.959  23.648  -3.201  1.00 93.63 39  A 1 
ATOM 306   C C     . SER A 1 39  ? -30.486  22.207  -3.139  1.00 93.97 39  A 1 
ATOM 307   O O     . SER A 1 39  ? -31.202  21.752  -4.033  1.00 92.75 39  A 1 
ATOM 308   C CB    . SER A 1 39  ? -30.835  24.580  -2.359  1.00 92.47 39  A 1 
ATOM 309   O OG    . SER A 1 39  ? -32.192  24.521  -2.763  1.00 87.76 39  A 1 
ATOM 310   N N     . ASP A 1 40  ? -30.220  21.507  -2.033  1.00 94.17 40  A 1 
ATOM 311   C CA    . ASP A 1 40  ? -30.726  20.144  -1.837  1.00 94.12 40  A 1 
ATOM 312   C C     . ASP A 1 40  ? -32.261  20.076  -1.913  1.00 95.05 40  A 1 
ATOM 313   O O     . ASP A 1 40  ? -32.825  19.155  -2.497  1.00 93.94 40  A 1 
ATOM 314   C CB    . ASP A 1 40  ? -30.255  19.632  -0.473  1.00 92.34 40  A 1 
ATOM 315   C CG    . ASP A 1 40  ? -28.746  19.432  -0.409  1.00 89.08 40  A 1 
ATOM 316   O OD1   . ASP A 1 40  ? -28.155  19.052  -1.447  1.00 81.83 40  A 1 
ATOM 317   O OD2   . ASP A 1 40  ? -28.197  19.666  0.689   1.00 81.25 40  A 1 
ATOM 318   N N     . PHE A 1 41  ? -32.958  21.101  -1.377  1.00 94.71 41  A 1 
ATOM 319   C CA    . PHE A 1 41  ? -34.414  21.194  -1.474  1.00 95.30 41  A 1 
ATOM 320   C C     . PHE A 1 41  ? -34.891  21.390  -2.923  1.00 95.68 41  A 1 
ATOM 321   O O     . PHE A 1 41  ? -35.900  20.819  -3.332  1.00 94.60 41  A 1 
ATOM 322   C CB    . PHE A 1 41  ? -34.913  22.331  -0.572  1.00 94.92 41  A 1 
ATOM 323   C CG    . PHE A 1 41  ? -36.425  22.424  -0.561  1.00 94.90 41  A 1 
ATOM 324   C CD1   . PHE A 1 41  ? -37.084  23.363  -1.363  1.00 89.86 41  A 1 
ATOM 325   C CD2   . PHE A 1 41  ? -37.170  21.494  0.183   1.00 89.51 41  A 1 
ATOM 326   C CE1   . PHE A 1 41  ? -38.491  23.368  -1.432  1.00 88.17 41  A 1 
ATOM 327   C CE2   . PHE A 1 41  ? -38.574  21.491  0.115   1.00 88.71 41  A 1 
ATOM 328   C CZ    . PHE A 1 41  ? -39.231  22.422  -0.698  1.00 91.79 41  A 1 
ATOM 329   N N     . GLU A 1 42  ? -34.133  22.155  -3.730  1.00 96.37 42  A 1 
ATOM 330   C CA    . GLU A 1 42  ? -34.440  22.316  -5.147  1.00 96.01 42  A 1 
ATOM 331   C C     . GLU A 1 42  ? -34.243  21.004  -5.913  1.00 96.20 42  A 1 
ATOM 332   O O     . GLU A 1 42  ? -35.048  20.677  -6.789  1.00 95.12 42  A 1 
ATOM 333   C CB    . GLU A 1 42  ? -33.581  23.453  -5.723  1.00 95.11 42  A 1 
ATOM 334   C CG    . GLU A 1 42  ? -34.030  23.837  -7.144  1.00 85.87 42  A 1 
ATOM 335   C CD    . GLU A 1 42  ? -33.123  24.892  -7.799  1.00 80.57 42  A 1 
ATOM 336   O OE1   . GLU A 1 42  ? -33.209  25.011  -9.046  1.00 71.47 42  A 1 
ATOM 337   O OE2   . GLU A 1 42  ? -32.349  25.556  -7.084  1.00 73.82 42  A 1 
ATOM 338   N N     . ILE A 1 43  ? -33.237  20.203  -5.545  1.00 96.46 43  A 1 
ATOM 339   C CA    . ILE A 1 43  ? -33.039  18.859  -6.106  1.00 96.64 43  A 1 
ATOM 340   C C     . ILE A 1 43  ? -34.248  17.971  -5.784  1.00 96.72 43  A 1 
ATOM 341   O O     . ILE A 1 43  ? -34.811  17.359  -6.696  1.00 96.13 43  A 1 
ATOM 342   C CB    . ILE A 1 43  ? -31.712  18.228  -5.624  1.00 96.25 43  A 1 
ATOM 343   C CG1   . ILE A 1 43  ? -30.504  19.071  -6.091  1.00 93.97 43  A 1 
ATOM 344   C CG2   . ILE A 1 43  ? -31.579  16.795  -6.167  1.00 93.93 43  A 1 
ATOM 345   C CD1   . ILE A 1 43  ? -29.153  18.623  -5.510  1.00 89.51 43  A 1 
ATOM 346   N N     . HIS A 1 44  ? -34.708  17.952  -4.525  1.00 96.60 44  A 1 
ATOM 347   C CA    . HIS A 1 44  ? -35.918  17.223  -4.122  1.00 96.94 44  A 1 
ATOM 348   C C     . HIS A 1 44  ? -37.141  17.664  -4.935  1.00 96.85 44  A 1 
ATOM 349   O O     . HIS A 1 44  ? -37.916  16.815  -5.399  1.00 95.98 44  A 1 
ATOM 350   C CB    . HIS A 1 44  ? -36.162  17.420  -2.617  1.00 96.70 44  A 1 
ATOM 351   C CG    . HIS A 1 44  ? -37.492  16.897  -2.150  1.00 96.44 44  A 1 
ATOM 352   N ND1   . HIS A 1 44  ? -37.807  15.583  -1.900  1.00 85.59 44  A 1 
ATOM 353   C CD2   . HIS A 1 44  ? -38.639  17.623  -1.928  1.00 86.11 44  A 1 
ATOM 354   C CE1   . HIS A 1 44  ? -39.100  15.516  -1.529  1.00 88.50 44  A 1 
ATOM 355   N NE2   . HIS A 1 44  ? -39.637  16.739  -1.540  1.00 90.60 44  A 1 
ATOM 356   N N     . THR A 1 45  ? -37.287  18.973  -5.164  1.00 96.91 45  A 1 
ATOM 357   C CA    . THR A 1 45  ? -38.382  19.527  -5.957  1.00 96.78 45  A 1 
ATOM 358   C C     . THR A 1 45  ? -38.307  19.052  -7.405  1.00 96.76 45  A 1 
ATOM 359   O O     . THR A 1 45  ? -39.308  18.568  -7.937  1.00 95.54 45  A 1 
ATOM 360   C CB    . THR A 1 45  ? -38.402  21.059  -5.886  1.00 95.80 45  A 1 
ATOM 361   O OG1   . THR A 1 45  ? -38.443  21.475  -4.532  1.00 83.54 45  A 1 
ATOM 362   C CG2   . THR A 1 45  ? -39.632  21.660  -6.560  1.00 80.82 45  A 1 
ATOM 363   N N     . ARG A 1 46  ? -37.127  19.061  -8.030  1.00 96.91 46  A 1 
ATOM 364   C CA    . ARG A 1 46  ? -36.932  18.577  -9.407  1.00 96.84 46  A 1 
ATOM 365   C C     . ARG A 1 46  ? -37.273  17.087  -9.554  1.00 96.95 46  A 1 
ATOM 366   O O     . ARG A 1 46  ? -37.861  16.704  -10.559 1.00 95.56 46  A 1 
ATOM 367   C CB    . ARG A 1 46  ? -35.480  18.811  -9.843  1.00 96.11 46  A 1 
ATOM 368   C CG    . ARG A 1 46  ? -35.199  20.288  -10.162 1.00 92.11 46  A 1 
ATOM 369   C CD    . ARG A 1 46  ? -33.713  20.502  -10.453 1.00 87.96 46  A 1 
ATOM 370   N NE    . ARG A 1 46  ? -33.422  21.900  -10.782 1.00 84.28 46  A 1 
ATOM 371   C CZ    . ARG A 1 46  ? -33.195  22.431  -11.973 1.00 81.58 46  A 1 
ATOM 372   N NH1   . ARG A 1 46  ? -33.187  21.722  -13.069 1.00 71.76 46  A 1 
ATOM 373   N NH2   . ARG A 1 46  ? -32.978  23.700  -12.079 1.00 78.79 46  A 1 
ATOM 374   N N     . ILE A 1 47  ? -36.948  16.261  -8.564  1.00 97.18 47  A 1 
ATOM 375   C CA    . ILE A 1 47  ? -37.327  14.835  -8.568  1.00 97.12 47  A 1 
ATOM 376   C C     . ILE A 1 47  ? -38.852  14.695  -8.453  1.00 96.99 47  A 1 
ATOM 377   O O     . ILE A 1 47  ? -39.450  13.882  -9.158  1.00 95.95 47  A 1 
ATOM 378   C CB    . ILE A 1 47  ? -36.610  14.070  -7.428  1.00 96.97 47  A 1 
ATOM 379   C CG1   . ILE A 1 47  ? -35.075  14.118  -7.574  1.00 95.01 47  A 1 
ATOM 380   C CG2   . ILE A 1 47  ? -37.049  12.592  -7.416  1.00 94.83 47  A 1 
ATOM 381   C CD1   . ILE A 1 47  ? -34.331  13.794  -6.275  1.00 90.98 47  A 1 
ATOM 382   N N     . THR A 1 48  ? -39.482  15.497  -7.595  1.00 96.91 48  A 1 
ATOM 383   C CA    . THR A 1 48  ? -40.927  15.463  -7.351  1.00 96.75 48  A 1 
ATOM 384   C C     . THR A 1 48  ? -41.728  15.961  -8.565  1.00 96.57 48  A 1 
ATOM 385   O O     . THR A 1 48  ? -42.763  15.379  -8.897  1.00 95.00 48  A 1 
ATOM 386   C CB    . THR A 1 48  ? -41.292  16.288  -6.103  1.00 95.73 48  A 1 
ATOM 387   O OG1   . THR A 1 48  ? -40.522  15.860  -4.998  1.00 84.74 48  A 1 
ATOM 388   C CG2   . THR A 1 48  ? -42.749  16.115  -5.689  1.00 83.81 48  A 1 
ATOM 389   N N     . ASP A 1 49  ? -41.228  16.987  -9.258  1.00 96.65 49  A 1 
ATOM 390   C CA    . ASP A 1 49  ? -41.815  17.490  -10.508 1.00 96.31 49  A 1 
ATOM 391   C C     . ASP A 1 49  ? -41.683  16.463  -11.647 1.00 96.33 49  A 1 
ATOM 392   O O     . ASP A 1 49  ? -42.542  16.381  -12.519 1.00 94.32 49  A 1 
ATOM 393   C CB    . ASP A 1 49  ? -41.133  18.808  -10.898 1.00 95.34 49  A 1 
ATOM 394   C CG    . ASP A 1 49  ? -41.482  19.994  -9.994  1.00 92.30 49  A 1 
ATOM 395   O OD1   . ASP A 1 49  ? -42.503  19.931  -9.273  1.00 85.16 49  A 1 
ATOM 396   O OD2   . ASP A 1 49  ? -40.747  21.007  -10.068 1.00 84.56 49  A 1 
ATOM 397   N N     . GLY A 1 50  ? -40.656  15.645  -11.600 1.00 95.84 50  A 1 
ATOM 398   C CA    . GLY A 1 50  ? -40.392  14.561  -12.547 1.00 95.96 50  A 1 
ATOM 399   C C     . GLY A 1 50  ? -39.406  14.945  -13.644 1.00 96.49 50  A 1 
ATOM 400   O O     . GLY A 1 50  ? -39.525  15.975  -14.300 1.00 94.84 50  A 1 
ATOM 401   N N     . PHE A 1 51  ? -38.442  14.067  -13.902 1.00 96.34 51  A 1 
ATOM 402   C CA    . PHE A 1 51  ? -37.505  14.236  -15.016 1.00 96.47 51  A 1 
ATOM 403   C C     . PHE A 1 51  ? -38.156  13.892  -16.355 1.00 96.25 51  A 1 
ATOM 404   O O     . PHE A 1 51  ? -39.038  13.030  -16.447 1.00 95.03 51  A 1 
ATOM 405   C CB    . PHE A 1 51  ? -36.244  13.392  -14.778 1.00 96.40 51  A 1 
ATOM 406   C CG    . PHE A 1 51  ? -35.434  13.805  -13.573 1.00 96.54 51  A 1 
ATOM 407   C CD1   . PHE A 1 51  ? -34.875  15.098  -13.505 1.00 93.23 51  A 1 
ATOM 408   C CD2   . PHE A 1 51  ? -35.229  12.911  -12.510 1.00 92.69 51  A 1 
ATOM 409   C CE1   . PHE A 1 51  ? -34.126  15.494  -12.386 1.00 92.09 51  A 1 
ATOM 410   C CE2   . PHE A 1 51  ? -34.473  13.302  -11.388 1.00 92.29 51  A 1 
ATOM 411   C CZ    . PHE A 1 51  ? -33.923  14.594  -11.321 1.00 95.06 51  A 1 
ATOM 412   N N     . ALA A 1 52  ? -37.689  14.523  -17.432 1.00 95.96 52  A 1 
ATOM 413   C CA    . ALA A 1 52  ? -38.116  14.172  -18.778 1.00 95.71 52  A 1 
ATOM 414   C C     . ALA A 1 52  ? -37.669  12.743  -19.134 1.00 95.88 52  A 1 
ATOM 415   O O     . ALA A 1 52  ? -36.501  12.388  -18.989 1.00 94.35 52  A 1 
ATOM 416   C CB    . ALA A 1 52  ? -37.567  15.205  -19.759 1.00 94.27 52  A 1 
ATOM 417   N N     . ALA A 1 53  ? -38.592  11.938  -19.681 1.00 95.29 53  A 1 
ATOM 418   C CA    . ALA A 1 53  ? -38.303  10.552  -20.056 1.00 94.86 53  A 1 
ATOM 419   C C     . ALA A 1 53  ? -37.186  10.428  -21.110 1.00 94.71 53  A 1 
ATOM 420   O O     . ALA A 1 53  ? -36.506  9.397   -21.174 1.00 93.03 53  A 1 
ATOM 421   C CB    . ALA A 1 53  ? -39.609  9.927   -20.555 1.00 93.41 53  A 1 
ATOM 422   N N     . THR A 1 54  ? -36.941  11.478  -21.888 1.00 94.62 54  A 1 
ATOM 423   C CA    . THR A 1 54  ? -35.857  11.533  -22.885 1.00 94.26 54  A 1 
ATOM 424   C C     . THR A 1 54  ? -34.459  11.457  -22.266 1.00 94.35 54  A 1 
ATOM 425   O O     . THR A 1 54  ? -33.556  10.934  -22.909 1.00 92.90 54  A 1 
ATOM 426   C CB    . THR A 1 54  ? -35.960  12.816  -23.726 1.00 92.89 54  A 1 
ATOM 427   O OG1   . THR A 1 54  ? -36.025  13.955  -22.883 1.00 83.32 54  A 1 
ATOM 428   C CG2   . THR A 1 54  ? -37.209  12.823  -24.605 1.00 80.99 54  A 1 
ATOM 429   N N     . TRP A 1 55  ? -34.278  11.930  -21.013 1.00 94.58 55  A 1 
ATOM 430   C CA    . TRP A 1 55  ? -32.998  11.834  -20.301 1.00 94.37 55  A 1 
ATOM 431   C C     . TRP A 1 55  ? -32.567  10.386  -20.084 1.00 94.74 55  A 1 
ATOM 432   O O     . TRP A 1 55  ? -31.418  10.038  -20.353 1.00 93.28 55  A 1 
ATOM 433   C CB    . TRP A 1 55  ? -33.078  12.583  -18.968 1.00 93.02 55  A 1 
ATOM 434   C CG    . TRP A 1 55  ? -32.763  14.039  -19.075 1.00 91.07 55  A 1 
ATOM 435   C CD1   . TRP A 1 55  ? -33.618  15.066  -18.915 1.00 83.86 55  A 1 
ATOM 436   C CD2   . TRP A 1 55  ? -31.458  14.635  -19.381 1.00 85.46 55  A 1 
ATOM 437   N NE1   . TRP A 1 55  ? -32.939  16.271  -19.098 1.00 79.08 55  A 1 
ATOM 438   C CE2   . TRP A 1 55  ? -31.613  16.045  -19.390 1.00 82.98 55  A 1 
ATOM 439   C CE3   . TRP A 1 55  ? -30.174  14.109  -19.649 1.00 76.03 55  A 1 
ATOM 440   C CZ2   . TRP A 1 55  ? -30.525  16.916  -19.665 1.00 80.60 55  A 1 
ATOM 441   C CZ3   . TRP A 1 55  ? -29.094  14.978  -19.922 1.00 75.82 55  A 1 
ATOM 442   C CH2   . TRP A 1 55  ? -29.275  16.359  -19.933 1.00 77.73 55  A 1 
ATOM 443   N N     . LEU A 1 56  ? -33.495  9.511   -19.682 1.00 94.71 56  A 1 
ATOM 444   C CA    . LEU A 1 56  ? -33.209  8.093   -19.468 1.00 94.91 56  A 1 
ATOM 445   C C     . LEU A 1 56  ? -32.779  7.393   -20.769 1.00 94.92 56  A 1 
ATOM 446   O O     . LEU A 1 56  ? -31.862  6.568   -20.754 1.00 93.68 56  A 1 
ATOM 447   C CB    . LEU A 1 56  ? -34.447  7.441   -18.838 1.00 94.21 56  A 1 
ATOM 448   C CG    . LEU A 1 56  ? -34.265  5.952   -18.504 1.00 92.30 56  A 1 
ATOM 449   C CD1   . LEU A 1 56  ? -33.081  5.688   -17.589 1.00 84.91 56  A 1 
ATOM 450   C CD2   . LEU A 1 56  ? -35.520  5.434   -17.812 1.00 84.28 56  A 1 
ATOM 451   N N     . VAL A 1 57  ? -33.405  7.759   -21.918 1.00 94.68 57  A 1 
ATOM 452   C CA    . VAL A 1 57  ? -32.989  7.256   -23.239 1.00 94.19 57  A 1 
ATOM 453   C C     . VAL A 1 57  ? -31.564  7.709   -23.550 1.00 94.18 57  A 1 
ATOM 454   O O     . VAL A 1 57  ? -30.725  6.872   -23.873 1.00 93.19 57  A 1 
ATOM 455   C CB    . VAL A 1 57  ? -33.959  7.692   -24.344 1.00 93.15 57  A 1 
ATOM 456   C CG1   . VAL A 1 57  ? -33.535  7.165   -25.715 1.00 87.24 57  A 1 
ATOM 457   C CG2   . VAL A 1 57  ? -35.374  7.172   -24.069 1.00 86.91 57  A 1 
ATOM 458   N N     . LYS A 1 58  ? -31.251  8.994   -23.356 1.00 94.93 58  A 1 
ATOM 459   C CA    . LYS A 1 58  ? -29.915  9.555   -23.583 1.00 94.52 58  A 1 
ATOM 460   C C     . LYS A 1 58  ? -28.835  8.853   -22.751 1.00 95.09 58  A 1 
ATOM 461   O O     . LYS A 1 58  ? -27.774  8.544   -23.280 1.00 93.71 58  A 1 
ATOM 462   C CB    . LYS A 1 58  ? -29.920  11.061  -23.252 1.00 93.07 58  A 1 
ATOM 463   C CG    . LYS A 1 58  ? -29.742  11.943  -24.487 1.00 82.51 58  A 1 
ATOM 464   C CD    . LYS A 1 58  ? -29.767  13.415  -24.073 1.00 79.72 58  A 1 
ATOM 465   C CE    . LYS A 1 58  ? -29.551  14.342  -25.283 1.00 68.26 58  A 1 
ATOM 466   N NZ    . LYS A 1 58  ? -29.675  15.768  -24.891 1.00 61.71 58  A 1 
ATOM 467   N N     . LEU A 1 59  ? -29.096  8.610   -21.471 1.00 95.33 59  A 1 
ATOM 468   C CA    . LEU A 1 59  ? -28.157  7.914   -20.582 1.00 95.35 59  A 1 
ATOM 469   C C     . LEU A 1 59  ? -27.925  6.462   -21.025 1.00 95.29 59  A 1 
ATOM 470   O O     . LEU A 1 59  ? -26.805  5.976   -20.976 1.00 94.14 59  A 1 
ATOM 471   C CB    . LEU A 1 59  ? -28.675  7.974   -19.135 1.00 95.33 59  A 1 
ATOM 472   C CG    . LEU A 1 59  ? -28.645  9.375   -18.495 1.00 94.21 59  A 1 
ATOM 473   C CD1   . LEU A 1 59  ? -29.276  9.314   -17.101 1.00 89.95 59  A 1 
ATOM 474   C CD2   . LEU A 1 59  ? -27.229  9.935   -18.363 1.00 89.01 59  A 1 
ATOM 475   N N     . THR A 1 60  ? -28.972  5.790   -21.515 1.00 93.28 60  A 1 
ATOM 476   C CA    . THR A 1 60  ? -28.859  4.420   -22.037 1.00 92.79 60  A 1 
ATOM 477   C C     . THR A 1 60  ? -28.068  4.378   -23.347 1.00 92.44 60  A 1 
ATOM 478   O O     . THR A 1 60  ? -27.193  3.536   -23.506 1.00 91.09 60  A 1 
ATOM 479   C CB    . THR A 1 60  ? -30.247  3.782   -22.235 1.00 92.08 60  A 1 
ATOM 480   O OG1   . THR A 1 60  ? -31.031  3.899   -21.067 1.00 83.01 60  A 1 
ATOM 481   C CG2   . THR A 1 60  ? -30.149  2.294   -22.550 1.00 82.18 60  A 1 
ATOM 482   N N     . GLU A 1 61  ? -28.306  5.324   -24.266 1.00 92.98 61  A 1 
ATOM 483   C CA    . GLU A 1 61  ? -27.577  5.424   -25.535 1.00 92.60 61  A 1 
ATOM 484   C C     . GLU A 1 61  ? -26.087  5.769   -25.336 1.00 92.62 61  A 1 
ATOM 485   O O     . GLU A 1 61  ? -25.241  5.277   -26.078 1.00 91.11 61  A 1 
ATOM 486   C CB    . GLU A 1 61  ? -28.227  6.497   -26.421 1.00 91.84 61  A 1 
ATOM 487   C CG    . GLU A 1 61  ? -29.573  6.051   -27.004 1.00 84.94 61  A 1 
ATOM 488   C CD    . GLU A 1 61  ? -30.259  7.144   -27.850 1.00 80.72 61  A 1 
ATOM 489   O OE1   . GLU A 1 61  ? -31.207  6.787   -28.588 1.00 72.09 61  A 1 
ATOM 490   O OE2   . GLU A 1 61  ? -29.840  8.326   -27.768 1.00 73.91 61  A 1 
ATOM 491   N N     . ARG A 1 62  ? -25.765  6.568   -24.326 1.00 94.69 62  A 1 
ATOM 492   C CA    . ARG A 1 62  ? -24.380  6.896   -23.952 1.00 94.45 62  A 1 
ATOM 493   C C     . ARG A 1 62  ? -23.657  5.754   -23.225 1.00 95.05 62  A 1 
ATOM 494   O O     . ARG A 1 62  ? -22.464  5.877   -22.955 1.00 92.98 62  A 1 
ATOM 495   C CB    . ARG A 1 62  ? -24.364  8.167   -23.086 1.00 92.36 62  A 1 
ATOM 496   C CG    . ARG A 1 62  ? -24.668  9.434   -23.897 1.00 85.32 62  A 1 
ATOM 497   C CD    . ARG A 1 62  ? -24.787  10.619  -22.933 1.00 84.35 62  A 1 
ATOM 498   N NE    . ARG A 1 62  ? -25.010  11.890  -23.640 1.00 79.84 62  A 1 
ATOM 499   C CZ    . ARG A 1 62  ? -25.012  13.096  -23.075 1.00 77.34 62  A 1 
ATOM 500   N NH1   . ARG A 1 62  ? -24.849  13.242  -21.785 1.00 70.90 62  A 1 
ATOM 501   N NH2   . ARG A 1 62  ? -25.170  14.163  -23.796 1.00 70.16 62  A 1 
ATOM 502   N N     . GLY A 1 63  ? -24.352  4.685   -22.877 1.00 94.03 63  A 1 
ATOM 503   C CA    . GLY A 1 63  ? -23.790  3.555   -22.134 1.00 93.94 63  A 1 
ATOM 504   C C     . GLY A 1 63  ? -23.606  3.808   -20.634 1.00 94.97 63  A 1 
ATOM 505   O O     . GLY A 1 63  ? -23.016  2.969   -19.952 1.00 93.21 63  A 1 
ATOM 506   N N     . VAL A 1 64  ? -24.103  4.929   -20.107 1.00 94.80 64  A 1 
ATOM 507   C CA    . VAL A 1 64  ? -24.100  5.195   -18.655 1.00 95.39 64  A 1 
ATOM 508   C C     . VAL A 1 64  ? -24.954  4.160   -17.926 1.00 95.97 64  A 1 
ATOM 509   O O     . VAL A 1 64  ? -24.522  3.600   -16.917 1.00 94.84 64  A 1 
ATOM 510   C CB    . VAL A 1 64  ? -24.596  6.618   -18.346 1.00 94.90 64  A 1 
ATOM 511   C CG1   . VAL A 1 64  ? -24.667  6.887   -16.842 1.00 90.56 64  A 1 
ATOM 512   C CG2   . VAL A 1 64  ? -23.674  7.673   -18.974 1.00 89.82 64  A 1 
ATOM 513   N N     . LEU A 1 65  ? -26.138  3.852   -18.477 1.00 94.53 65  A 1 
ATOM 514   C CA    . LEU A 1 65  ? -27.024  2.804   -17.994 1.00 94.74 65  A 1 
ATOM 515   C C     . LEU A 1 65  ? -27.162  1.696   -19.046 1.00 94.21 65  A 1 
ATOM 516   O O     . LEU A 1 65  ? -27.337  1.954   -20.237 1.00 92.67 65  A 1 
ATOM 517   C CB    . LEU A 1 65  ? -28.403  3.392   -17.648 1.00 94.54 65  A 1 
ATOM 518   C CG    . LEU A 1 65  ? -28.387  4.451   -16.521 1.00 93.66 65  A 1 
ATOM 519   C CD1   . LEU A 1 65  ? -29.791  5.016   -16.335 1.00 88.44 65  A 1 
ATOM 520   C CD2   . LEU A 1 65  ? -27.922  3.871   -15.190 1.00 88.19 65  A 1 
ATOM 521   N N     . THR A 1 66  ? -27.135  0.442   -18.584 1.00 92.36 66  A 1 
ATOM 522   C CA    . THR A 1 66  ? -27.449  -0.717  -19.428 1.00 91.87 66  A 1 
ATOM 523   C C     . THR A 1 66  ? -28.969  -0.843  -19.646 1.00 91.45 66  A 1 
ATOM 524   O O     . THR A 1 66  ? -29.764  -0.289  -18.879 1.00 90.30 66  A 1 
ATOM 525   C CB    . THR A 1 66  ? -26.892  -2.013  -18.830 1.00 91.40 66  A 1 
ATOM 526   O OG1   . THR A 1 66  ? -27.559  -2.336  -17.641 1.00 86.13 66  A 1 
ATOM 527   C CG2   . THR A 1 66  ? -25.391  -1.941  -18.553 1.00 84.51 66  A 1 
ATOM 528   N N     . PRO A 1 67  ? -29.438  -1.601  -20.665 1.00 89.25 67  A 1 
ATOM 529   C CA    . PRO A 1 67  ? -30.867  -1.886  -20.828 1.00 88.19 67  A 1 
ATOM 530   C C     . PRO A 1 67  ? -31.514  -2.526  -19.593 1.00 88.75 67  A 1 
ATOM 531   O O     . PRO A 1 67  ? -32.672  -2.233  -19.302 1.00 87.89 67  A 1 
ATOM 532   C CB    . PRO A 1 67  ? -30.953  -2.808  -22.042 1.00 86.70 67  A 1 
ATOM 533   C CG    . PRO A 1 67  ? -29.729  -2.407  -22.860 1.00 83.59 67  A 1 
ATOM 534   C CD    . PRO A 1 67  ? -28.680  -2.103  -21.787 1.00 86.37 67  A 1 
ATOM 535   N N     . VAL A 1 68  ? -30.784  -3.363  -18.849 1.00 90.19 68  A 1 
ATOM 536   C CA    . VAL A 1 68  ? -31.288  -3.987  -17.611 1.00 90.00 68  A 1 
ATOM 537   C C     . VAL A 1 68  ? -31.485  -2.936  -16.518 1.00 90.68 68  A 1 
ATOM 538   O O     . VAL A 1 68  ? -32.547  -2.887  -15.902 1.00 90.13 68  A 1 
ATOM 539   C CB    . VAL A 1 68  ? -30.342  -5.108  -17.139 1.00 89.78 68  A 1 
ATOM 540   C CG1   . VAL A 1 68  ? -30.809  -5.730  -15.821 1.00 82.79 68  A 1 
ATOM 541   C CG2   . VAL A 1 68  ? -30.257  -6.228  -18.187 1.00 82.23 68  A 1 
ATOM 542   N N     . GLU A 1 69  ? -30.496  -2.052  -16.303 1.00 93.24 69  A 1 
ATOM 543   C CA    . GLU A 1 69  ? -30.585  -0.944  -15.339 1.00 93.99 69  A 1 
ATOM 544   C C     . GLU A 1 69  ? -31.730  0.023   -15.707 1.00 94.16 69  A 1 
ATOM 545   O O     . GLU A 1 69  ? -32.504  0.439   -14.841 1.00 93.31 69  A 1 
ATOM 546   C CB    . GLU A 1 69  ? -29.245  -0.191  -15.295 1.00 94.50 69  A 1 
ATOM 547   C CG    . GLU A 1 69  ? -28.095  -0.995  -14.655 1.00 93.39 69  A 1 
ATOM 548   C CD    . GLU A 1 69  ? -26.687  -0.507  -15.072 1.00 94.00 69  A 1 
ATOM 549   O OE1   . GLU A 1 69  ? -25.677  -1.028  -14.554 1.00 87.68 69  A 1 
ATOM 550   O OE2   . GLU A 1 69  ? -26.560  0.338   -15.982 1.00 89.18 69  A 1 
ATOM 551   N N     . ARG A 1 70  ? -31.931  0.321   -17.007 1.00 92.14 70  A 1 
ATOM 552   C CA    . ARG A 1 70  ? -33.070  1.111   -17.493 1.00 91.70 70  A 1 
ATOM 553   C C     . ARG A 1 70  ? -34.406  0.458   -17.129 1.00 91.40 70  A 1 
ATOM 554   O O     . ARG A 1 70  ? -35.302  1.140   -16.657 1.00 90.63 70  A 1 
ATOM 555   C CB    . ARG A 1 70  ? -32.947  1.283   -19.015 1.00 91.00 70  A 1 
ATOM 556   C CG    . ARG A 1 70  ? -34.104  2.099   -19.624 1.00 88.59 70  A 1 
ATOM 557   C CD    . ARG A 1 70  ? -34.280  1.778   -21.118 1.00 86.49 70  A 1 
ATOM 558   N NE    . ARG A 1 70  ? -34.726  0.398   -21.300 1.00 82.98 70  A 1 
ATOM 559   C CZ    . ARG A 1 70  ? -34.450  -0.420  -22.302 1.00 81.76 70  A 1 
ATOM 560   N NH1   . ARG A 1 70  ? -33.807  -0.015  -23.363 1.00 73.22 70  A 1 
ATOM 561   N NH2   . ARG A 1 70  ? -34.843  -1.652  -22.250 1.00 77.56 70  A 1 
ATOM 562   N N     . ASP A 1 71  ? -34.531  -0.856  -17.351 1.00 89.18 71  A 1 
ATOM 563   C CA    . ASP A 1 71  ? -35.782  -1.578  -17.096 1.00 88.11 71  A 1 
ATOM 564   C C     . ASP A 1 71  ? -36.105  -1.676  -15.598 1.00 89.01 71  A 1 
ATOM 565   O O     . ASP A 1 71  ? -37.277  -1.782  -15.235 1.00 88.07 71  A 1 
ATOM 566   C CB    . ASP A 1 71  ? -35.731  -2.966  -17.761 1.00 86.05 71  A 1 
ATOM 567   C CG    . ASP A 1 71  ? -35.759  -2.949  -19.315 1.00 81.58 71  A 1 
ATOM 568   O OD1   . ASP A 1 71  ? -36.008  -1.892  -19.933 1.00 74.57 71  A 1 
ATOM 569   O OD2   . ASP A 1 71  ? -35.546  -4.018  -19.934 1.00 73.52 71  A 1 
ATOM 570   N N     . GLN A 1 72  ? -35.103  -1.573  -14.711 1.00 92.64 72  A 1 
ATOM 571   C CA    . GLN A 1 72  ? -35.303  -1.448  -13.261 1.00 92.42 72  A 1 
ATOM 572   C C     . GLN A 1 72  ? -35.871  -0.076  -12.858 1.00 93.31 72  A 1 
ATOM 573   O O     . GLN A 1 72  ? -36.600  0.031   -11.875 1.00 92.07 72  A 1 
ATOM 574   C CB    . GLN A 1 72  ? -33.974  -1.683  -12.528 1.00 91.41 72  A 1 
ATOM 575   C CG    . GLN A 1 72  ? -33.551  -3.167  -12.528 1.00 84.36 72  A 1 
ATOM 576   C CD    . GLN A 1 72  ? -32.164  -3.373  -11.899 1.00 80.12 72  A 1 
ATOM 577   O OE1   . GLN A 1 72  ? -31.371  -2.458  -11.754 1.00 69.93 72  A 1 
ATOM 578   N NE2   . GLN A 1 72  ? -31.833  -4.583  -11.502 1.00 67.21 72  A 1 
ATOM 579   N N     . ILE A 1 73  ? -35.570  0.982   -13.612 1.00 92.98 73  A 1 
ATOM 580   C CA    . ILE A 1 73  ? -36.116  2.325   -13.377 1.00 93.76 73  A 1 
ATOM 581   C C     . ILE A 1 73  ? -37.559  2.402   -13.890 1.00 93.40 73  A 1 
ATOM 582   O O     . ILE A 1 73  ? -38.451  2.836   -13.159 1.00 92.18 73  A 1 
ATOM 583   C CB    . ILE A 1 73  ? -35.200  3.390   -14.028 1.00 94.38 73  A 1 
ATOM 584   C CG1   . ILE A 1 73  ? -33.828  3.419   -13.317 1.00 93.08 73  A 1 
ATOM 585   C CG2   . ILE A 1 73  ? -35.858  4.785   -13.978 1.00 93.22 73  A 1 
ATOM 586   C CD1   . ILE A 1 73  ? -32.742  4.144   -14.117 1.00 89.85 73  A 1 
ATOM 587   N N     . ILE A 1 74  ? -37.792  1.971   -15.137 1.00 88.88 74  A 1 
ATOM 588   C CA    . ILE A 1 74  ? -39.100  2.003   -15.800 1.00 88.97 74  A 1 
ATOM 589   C C     . ILE A 1 74  ? -39.172  0.927   -16.897 1.00 87.83 74  A 1 
ATOM 590   O O     . ILE A 1 74  ? -38.261  0.823   -17.722 1.00 86.41 74  A 1 
ATOM 591   C CB    . ILE A 1 74  ? -39.384  3.420   -16.353 1.00 89.43 74  A 1 
ATOM 592   C CG1   . ILE A 1 74  ? -40.771  3.507   -17.001 1.00 87.38 74  A 1 
ATOM 593   C CG2   . ILE A 1 74  ? -38.299  3.893   -17.343 1.00 85.92 74  A 1 
ATOM 594   C CD1   . ILE A 1 74  ? -41.216  4.939   -17.372 1.00 84.84 74  A 1 
ATOM 595   N N     . PRO A 1 75  ? -40.299  0.146   -17.000 1.00 83.40 75  A 1 
ATOM 596   C CA    . PRO A 1 75  ? -40.487  -0.804  -18.095 1.00 81.75 75  A 1 
ATOM 597   C C     . PRO A 1 75  ? -40.427  -0.109  -19.465 1.00 82.60 75  A 1 
ATOM 598   O O     . PRO A 1 75  ? -41.067  0.918   -19.680 1.00 82.49 75  A 1 
ATOM 599   C CB    . PRO A 1 75  ? -41.856  -1.436  -17.848 1.00 79.72 75  A 1 
ATOM 600   C CG    . PRO A 1 75  ? -42.055  -1.304  -16.336 1.00 75.56 75  A 1 
ATOM 601   C CD    . PRO A 1 75  ? -41.363  0.027   -16.012 1.00 77.13 75  A 1 
ATOM 602   N N     . LEU A 1 76  ? -39.743  -0.718  -20.438 1.00 79.33 76  A 1 
ATOM 603   C CA    . LEU A 1 76  ? -39.523  -0.131  -21.766 1.00 78.91 76  A 1 
ATOM 604   C C     . LEU A 1 76  ? -40.821  0.312   -22.454 1.00 79.74 76  A 1 
ATOM 605   O O     . LEU A 1 76  ? -40.866  1.349   -23.117 1.00 79.69 76  A 1 
ATOM 606   C CB    . LEU A 1 76  ? -38.765  -1.154  -22.638 1.00 77.38 76  A 1 
ATOM 607   C CG    . LEU A 1 76  ? -38.412  -0.643  -24.052 1.00 73.79 76  A 1 
ATOM 608   C CD1   . LEU A 1 76  ? -37.456  0.539   -24.017 1.00 69.32 76  A 1 
ATOM 609   C CD2   . LEU A 1 76  ? -37.777  -1.762  -24.875 1.00 66.98 76  A 1 
ATOM 610   N N     . ARG A 1 77  ? -41.912  -0.464  -22.299 1.00 77.18 77  A 1 
ATOM 611   C CA    . ARG A 1 77  ? -43.236  -0.120  -22.853 1.00 76.33 77  A 1 
ATOM 612   C C     . ARG A 1 77  ? -43.779  1.174   -22.249 1.00 78.46 77  A 1 
ATOM 613   O O     . ARG A 1 77  ? -44.323  2.006   -22.976 1.00 76.79 77  A 1 
ATOM 614   C CB    . ARG A 1 77  ? -44.192  -1.299  -22.619 1.00 71.46 77  A 1 
ATOM 615   C CG    . ARG A 1 77  ? -45.569  -1.039  -23.240 1.00 62.88 77  A 1 
ATOM 616   C CD    . ARG A 1 77  ? -46.467  -2.244  -23.017 1.00 59.68 77  A 1 
ATOM 617   N NE    . ARG A 1 77  ? -47.809  -2.035  -23.578 1.00 54.54 77  A 1 
ATOM 618   C CZ    . ARG A 1 77  ? -48.840  -2.871  -23.473 1.00 50.08 77  A 1 
ATOM 619   N NH1   . ARG A 1 77  ? -48.724  -4.004  -22.830 1.00 46.75 77  A 1 
ATOM 620   N NH2   . ARG A 1 77  ? -49.980  -2.577  -24.011 1.00 45.21 77  A 1 
ATOM 621   N N     . THR A 1 78  ? -43.622  1.337   -20.941 1.00 80.62 78  A 1 
ATOM 622   C CA    . THR A 1 78  ? -44.045  2.547   -20.240 1.00 80.92 78  A 1 
ATOM 623   C C     . THR A 1 78  ? -43.180  3.724   -20.653 1.00 82.64 78  A 1 
ATOM 624   O O     . THR A 1 78  ? -43.737  4.770   -20.982 1.00 82.54 78  A 1 
ATOM 625   C CB    . THR A 1 78  ? -44.017  2.345   -18.717 1.00 79.45 78  A 1 
ATOM 626   O OG1   . THR A 1 78  ? -44.753  1.189   -18.377 1.00 75.54 78  A 1 
ATOM 627   C CG2   . THR A 1 78  ? -44.657  3.518   -17.971 1.00 75.77 78  A 1 
ATOM 628   N N     . LEU A 1 79  ? -41.845  3.553   -20.755 1.00 86.19 79  A 1 
ATOM 629   C CA    . LEU A 1 79  ? -40.916  4.579   -21.213 1.00 87.51 79  A 1 
ATOM 630   C C     . LEU A 1 79  ? -41.298  5.117   -22.599 1.00 87.24 79  A 1 
ATOM 631   O O     . LEU A 1 79  ? -41.455  6.323   -22.768 1.00 87.19 79  A 1 
ATOM 632   C CB    . LEU A 1 79  ? -39.483  4.019   -21.202 1.00 88.93 79  A 1 
ATOM 633   C CG    . LEU A 1 79  ? -38.398  5.012   -21.662 1.00 89.50 79  A 1 
ATOM 634   C CD1   . LEU A 1 79  ? -38.340  6.259   -20.789 1.00 82.58 79  A 1 
ATOM 635   C CD2   . LEU A 1 79  ? -37.036  4.329   -21.634 1.00 83.09 79  A 1 
ATOM 636   N N     . LYS A 1 80  ? -41.566  4.222   -23.579 1.00 85.71 80  A 1 
ATOM 637   C CA    . LYS A 1 80  ? -42.017  4.623   -24.918 1.00 84.66 80  A 1 
ATOM 638   C C     . LYS A 1 80  ? -43.329  5.406   -24.858 1.00 85.29 80  A 1 
ATOM 639   O O     . LYS A 1 80  ? -43.454  6.453   -25.483 1.00 84.36 80  A 1 
ATOM 640   C CB    . LYS A 1 80  ? -42.163  3.395   -25.828 1.00 83.13 80  A 1 
ATOM 641   C CG    . LYS A 1 80  ? -40.808  2.835   -26.247 1.00 75.77 80  A 1 
ATOM 642   C CD    . LYS A 1 80  ? -40.978  1.650   -27.204 1.00 71.51 80  A 1 
ATOM 643   C CE    . LYS A 1 80  ? -39.611  1.129   -27.639 1.00 63.30 80  A 1 
ATOM 644   N NZ    . LYS A 1 80  ? -39.711  0.073   -28.678 1.00 58.00 80  A 1 
ATOM 645   N N     . SER A 1 81  ? -44.302  4.960   -24.039 1.00 81.40 81  A 1 
ATOM 646   C CA    . SER A 1 81  ? -45.579  5.663   -23.862 1.00 80.48 81  A 1 
ATOM 647   C C     . SER A 1 81  ? -45.409  7.034   -23.207 1.00 81.56 81  A 1 
ATOM 648   O O     . SER A 1 81  ? -46.177  7.936   -23.536 1.00 80.52 81  A 1 
ATOM 649   C CB    . SER A 1 81  ? -46.538  4.812   -23.037 1.00 77.72 81  A 1 
ATOM 650   O OG    . SER A 1 81  ? -47.793  5.463   -22.940 1.00 68.96 81  A 1 
ATOM 651   N N     . ARG A 1 82  ? -44.449  7.221   -22.294 1.00 86.62 82  A 1 
ATOM 652   C CA    . ARG A 1 82  ? -44.146  8.535   -21.702 1.00 86.80 82  A 1 
ATOM 653   C C     . ARG A 1 82  ? -43.636  9.501   -22.768 1.00 87.98 82  A 1 
ATOM 654   O O     . ARG A 1 82  ? -44.129  10.619  -22.838 1.00 87.24 82  A 1 
ATOM 655   C CB    . ARG A 1 82  ? -43.081  8.406   -20.588 1.00 86.52 82  A 1 
ATOM 656   C CG    . ARG A 1 82  ? -43.544  7.676   -19.328 1.00 82.07 82  A 1 
ATOM 657   C CD    . ARG A 1 82  ? -44.529  8.483   -18.486 1.00 81.22 82  A 1 
ATOM 658   N NE    . ARG A 1 82  ? -44.761  7.802   -17.213 1.00 79.86 82  A 1 
ATOM 659   C CZ    . ARG A 1 82  ? -45.914  7.504   -16.645 1.00 79.73 82  A 1 
ATOM 660   N NH1   . ARG A 1 82  ? -47.051  7.889   -17.162 1.00 71.70 82  A 1 
ATOM 661   N NH2   . ARG A 1 82  ? -45.924  6.809   -15.549 1.00 75.26 82  A 1 
ATOM 662   N N     . ILE A 1 83  ? -42.718  9.043   -23.617 1.00 92.11 83  A 1 
ATOM 663   C CA    . ILE A 1 83  ? -42.132  9.856   -24.691 1.00 92.76 83  A 1 
ATOM 664   C C     . ILE A 1 83  ? -43.195  10.230  -25.736 1.00 92.90 83  A 1 
ATOM 665   O O     . ILE A 1 83  ? -43.340  11.403  -26.048 1.00 91.39 83  A 1 
ATOM 666   C CB    . ILE A 1 83  ? -40.930  9.127   -25.329 1.00 92.38 83  A 1 
ATOM 667   C CG1   . ILE A 1 83  ? -39.803  8.952   -24.280 1.00 88.29 83  A 1 
ATOM 668   C CG2   . ILE A 1 83  ? -40.396  9.901   -26.553 1.00 87.76 83  A 1 
ATOM 669   C CD1   . ILE A 1 83  ? -38.717  7.965   -24.723 1.00 81.78 83  A 1 
ATOM 670   N N     . GLU A 1 84  ? -43.988  9.270   -26.209 1.00 91.07 84  A 1 
ATOM 671   C CA    . GLU A 1 84  ? -45.052  9.528   -27.194 1.00 90.52 84  A 1 
ATOM 672   C C     . GLU A 1 84  ? -46.124  10.505  -26.697 1.00 90.54 84  A 1 
ATOM 673   O O     . GLU A 1 84  ? -46.733  11.205  -27.496 1.00 88.60 84  A 1 
ATOM 674   C CB    . GLU A 1 84  ? -45.763  8.219   -27.558 1.00 89.24 84  A 1 
ATOM 675   C CG    . GLU A 1 84  ? -44.978  7.339   -28.537 1.00 78.73 84  A 1 
ATOM 676   C CD    . GLU A 1 84  ? -45.706  6.024   -28.881 1.00 72.00 84  A 1 
ATOM 677   O OE1   . GLU A 1 84  ? -45.222  5.313   -29.791 1.00 65.46 84  A 1 
ATOM 678   O OE2   . GLU A 1 84  ? -46.729  5.706   -28.225 1.00 65.88 84  A 1 
ATOM 679   N N     . ARG A 1 85  ? -46.364  10.539  -25.373 1.00 89.42 85  A 1 
ATOM 680   C CA    . ARG A 1 85  ? -47.371  11.419  -24.759 1.00 88.72 85  A 1 
ATOM 681   C C     . ARG A 1 85  ? -46.778  12.706  -24.185 1.00 89.91 85  A 1 
ATOM 682   O O     . ARG A 1 85  ? -47.531  13.458  -23.578 1.00 88.16 85  A 1 
ATOM 683   C CB    . ARG A 1 85  ? -48.146  10.654  -23.687 1.00 86.15 85  A 1 
ATOM 684   C CG    . ARG A 1 85  ? -48.974  9.517   -24.294 1.00 78.13 85  A 1 
ATOM 685   C CD    . ARG A 1 85  ? -49.684  8.773   -23.170 1.00 74.31 85  A 1 
ATOM 686   N NE    . ARG A 1 85  ? -50.439  7.625   -23.689 1.00 68.00 85  A 1 
ATOM 687   C CZ    . ARG A 1 85  ? -51.374  6.956   -23.038 1.00 62.17 85  A 1 
ATOM 688   N NH1   . ARG A 1 85  ? -51.720  7.282   -21.828 1.00 57.69 85  A 1 
ATOM 689   N NH2   . ARG A 1 85  ? -51.966  5.947   -23.604 1.00 55.63 85  A 1 
ATOM 690   N N     . ASP A 1 86  ? -45.480  12.923  -24.343 1.00 93.35 86  A 1 
ATOM 691   C CA    . ASP A 1 86  ? -44.744  14.042  -23.769 1.00 94.30 86  A 1 
ATOM 692   C C     . ASP A 1 86  ? -44.997  14.207  -22.256 1.00 94.64 86  A 1 
ATOM 693   O O     . ASP A 1 86  ? -45.302  15.285  -21.752 1.00 91.40 86  A 1 
ATOM 694   C CB    . ASP A 1 86  ? -44.977  15.305  -24.611 1.00 92.98 86  A 1 
ATOM 695   C CG    . ASP A 1 86  ? -43.829  16.297  -24.550 1.00 84.87 86  A 1 
ATOM 696   O OD1   . ASP A 1 86  ? -42.682  15.859  -24.293 1.00 75.21 86  A 1 
ATOM 697   O OD2   . ASP A 1 86  ? -44.079  17.490  -24.842 1.00 73.62 86  A 1 
ATOM 698   N N     . GLN A 1 87  ? -44.964  13.084  -21.527 1.00 92.41 87  A 1 
ATOM 699   C CA    . GLN A 1 87  ? -45.189  13.043  -20.086 1.00 91.83 87  A 1 
ATOM 700   C C     . GLN A 1 87  ? -43.856  12.862  -19.349 1.00 92.96 87  A 1 
ATOM 701   O O     . GLN A 1 87  ? -43.062  12.004  -19.744 1.00 92.31 87  A 1 
ATOM 702   C CB    . GLN A 1 87  ? -46.180  11.936  -19.714 1.00 89.38 87  A 1 
ATOM 703   C CG    . GLN A 1 87  ? -47.593  12.263  -20.194 1.00 81.26 87  A 1 
ATOM 704   C CD    . GLN A 1 87  ? -48.647  11.217  -19.805 1.00 80.88 87  A 1 
ATOM 705   O OE1   . GLN A 1 87  ? -48.367  10.090  -19.410 1.00 73.41 87  A 1 
ATOM 706   N NE2   . GLN A 1 87  ? -49.898  11.557  -19.910 1.00 70.84 87  A 1 
ATOM 707   N N     . PRO A 1 88  ? -43.635  13.601  -18.248 1.00 94.94 88  A 1 
ATOM 708   C CA    . PRO A 1 88  ? -42.477  13.349  -17.405 1.00 95.25 88  A 1 
ATOM 709   C C     . PRO A 1 88  ? -42.591  11.989  -16.709 1.00 95.46 88  A 1 
ATOM 710   O O     . PRO A 1 88  ? -43.667  11.377  -16.635 1.00 93.83 88  A 1 
ATOM 711   C CB    . PRO A 1 88  ? -42.445  14.517  -16.406 1.00 94.14 88  A 1 
ATOM 712   C CG    . PRO A 1 88  ? -43.914  14.887  -16.261 1.00 91.44 88  A 1 
ATOM 713   C CD    . PRO A 1 88  ? -44.472  14.638  -17.664 1.00 93.72 88  A 1 
ATOM 714   N N     . LEU A 1 89  ? -41.449  11.520  -16.180 1.00 94.51 89  A 1 
ATOM 715   C CA    . LEU A 1 89  ? -41.411  10.363  -15.293 1.00 94.56 89  A 1 
ATOM 716   C C     . LEU A 1 89  ? -42.214  10.663  -14.010 1.00 94.21 89  A 1 
ATOM 717   O O     . LEU A 1 89  ? -42.295  11.813  -13.573 1.00 93.50 89  A 1 
ATOM 718   C CB    . LEU A 1 89  ? -39.957  9.992   -14.974 1.00 94.85 89  A 1 
ATOM 719   C CG    . LEU A 1 89  ? -39.105  9.586   -16.198 1.00 94.10 89  A 1 
ATOM 720   C CD1   . LEU A 1 89  ? -37.681  9.265   -15.752 1.00 90.81 89  A 1 
ATOM 721   C CD2   . LEU A 1 89  ? -39.659  8.346   -16.902 1.00 90.10 89  A 1 
ATOM 722   N N     . THR A 1 90  ? -42.808  9.639   -13.393 1.00 92.86 90  A 1 
ATOM 723   C CA    . THR A 1 90  ? -43.442  9.777   -12.071 1.00 92.27 90  A 1 
ATOM 724   C C     . THR A 1 90  ? -42.393  10.060  -10.993 1.00 92.90 90  A 1 
ATOM 725   O O     . THR A 1 90  ? -41.197  9.881   -11.223 1.00 92.50 90  A 1 
ATOM 726   C CB    . THR A 1 90  ? -44.251  8.535   -11.694 1.00 90.82 90  A 1 
ATOM 727   O OG1   . THR A 1 90  ? -43.418  7.406   -11.594 1.00 85.31 90  A 1 
ATOM 728   C CG2   . THR A 1 90  ? -45.349  8.234   -12.704 1.00 85.26 90  A 1 
ATOM 729   N N     . VAL A 1 91  ? -42.831  10.464  -9.802  1.00 94.20 91  A 1 
ATOM 730   C CA    . VAL A 1 91  ? -41.922  10.692  -8.655  1.00 94.54 91  A 1 
ATOM 731   C C     . VAL A 1 91  ? -41.076  9.451   -8.381  1.00 94.56 91  A 1 
ATOM 732   O O     . VAL A 1 91  ? -39.859  9.559   -8.301  1.00 93.73 91  A 1 
ATOM 733   C CB    . VAL A 1 91  ? -42.693  11.111  -7.388  1.00 94.07 91  A 1 
ATOM 734   C CG1   . VAL A 1 91  ? -41.738  11.390  -6.226  1.00 86.01 91  A 1 
ATOM 735   C CG2   . VAL A 1 91  ? -43.526  12.369  -7.640  1.00 85.96 91  A 1 
ATOM 736   N N     . ASP A 1 92  ? -41.680  8.264   -8.319  1.00 94.03 92  A 1 
ATOM 737   C CA    . ASP A 1 92  ? -40.963  7.010   -8.069  1.00 93.32 92  A 1 
ATOM 738   C C     . ASP A 1 92  ? -39.991  6.637   -9.206  1.00 94.05 92  A 1 
ATOM 739   O O     . ASP A 1 92  ? -38.900  6.123   -8.959  1.00 93.12 92  A 1 
ATOM 740   C CB    . ASP A 1 92  ? -41.968  5.860   -7.903  1.00 91.96 92  A 1 
ATOM 741   C CG    . ASP A 1 92  ? -42.762  5.846   -6.596  1.00 87.60 92  A 1 
ATOM 742   O OD1   . ASP A 1 92  ? -42.491  6.662   -5.685  1.00 79.31 92  A 1 
ATOM 743   O OD2   . ASP A 1 92  ? -43.630  4.958   -6.476  1.00 77.80 92  A 1 
ATOM 744   N N     . GLU A 1 93  ? -40.364  6.866   -10.462 1.00 94.20 93  A 1 
ATOM 745   C CA    . GLU A 1 93  ? -39.504  6.638   -11.628 1.00 94.16 93  A 1 
ATOM 746   C C     . GLU A 1 93  ? -38.326  7.634   -11.627 1.00 94.78 93  A 1 
ATOM 747   O O     . GLU A 1 93  ? -37.181  7.247   -11.883 1.00 94.48 93  A 1 
ATOM 748   C CB    . GLU A 1 93  ? -40.333  6.771   -12.921 1.00 93.38 93  A 1 
ATOM 749   C CG    . GLU A 1 93  ? -41.357  5.638   -13.161 1.00 90.99 93  A 1 
ATOM 750   C CD    . GLU A 1 93  ? -42.486  5.992   -14.170 1.00 91.65 93  A 1 
ATOM 751   O OE1   . GLU A 1 93  ? -43.300  5.111   -14.517 1.00 85.63 93  A 1 
ATOM 752   O OE2   . GLU A 1 93  ? -42.619  7.163   -14.595 1.00 86.34 93  A 1 
ATOM 753   N N     . SER A 1 94  ? -38.602  8.897   -11.278 1.00 95.83 94  A 1 
ATOM 754   C CA    . SER A 1 94  ? -37.596  9.953   -11.182 1.00 96.25 94  A 1 
ATOM 755   C C     . SER A 1 94  ? -36.634  9.735   -10.016 1.00 96.49 94  A 1 
ATOM 756   O O     . SER A 1 94  ? -35.438  9.956   -10.175 1.00 96.12 94  A 1 
ATOM 757   C CB    . SER A 1 94  ? -38.270  11.322  -11.049 1.00 96.20 94  A 1 
ATOM 758   O OG    . SER A 1 94  ? -39.067  11.574  -12.199 1.00 92.01 94  A 1 
ATOM 759   N N     . ASP A 1 95  ? -37.136  9.251   -8.879  1.00 96.72 95  A 1 
ATOM 760   C CA    . ASP A 1 95  ? -36.314  8.899   -7.718  1.00 96.63 95  A 1 
ATOM 761   C C     . ASP A 1 95  ? -35.346  7.749   -8.041  1.00 96.84 95  A 1 
ATOM 762   O O     . ASP A 1 95  ? -34.148  7.850   -7.766  1.00 96.10 95  A 1 
ATOM 763   C CB    . ASP A 1 95  ? -37.230  8.536   -6.538  1.00 96.04 95  A 1 
ATOM 764   C CG    . ASP A 1 95  ? -36.453  8.345   -5.233  1.00 94.48 95  A 1 
ATOM 765   O OD1   . ASP A 1 95  ? -35.762  9.301   -4.828  1.00 88.29 95  A 1 
ATOM 766   O OD2   . ASP A 1 95  ? -36.588  7.277   -4.601  1.00 87.77 95  A 1 
ATOM 767   N N     . ARG A 1 96  ? -35.812  6.690   -8.720  1.00 96.15 96  A 1 
ATOM 768   C CA    . ARG A 1 96  ? -34.940  5.590   -9.181  1.00 95.98 96  A 1 
ATOM 769   C C     . ARG A 1 96  ? -33.903  6.055   -10.212 1.00 96.34 96  A 1 
ATOM 770   O O     . ARG A 1 96  ? -32.757  5.613   -10.158 1.00 95.62 96  A 1 
ATOM 771   C CB    . ARG A 1 96  ? -35.786  4.453   -9.756  1.00 95.01 96  A 1 
ATOM 772   C CG    . ARG A 1 96  ? -36.529  3.665   -8.660  1.00 92.56 96  A 1 
ATOM 773   C CD    . ARG A 1 96  ? -37.212  2.418   -9.233  1.00 91.39 96  A 1 
ATOM 774   N NE    . ARG A 1 96  ? -38.332  2.736   -10.133 1.00 88.12 96  A 1 
ATOM 775   C CZ    . ARG A 1 96  ? -39.603  2.860   -9.795  1.00 87.76 96  A 1 
ATOM 776   N NH1   . ARG A 1 96  ? -40.027  2.704   -8.570  1.00 77.42 96  A 1 
ATOM 777   N NH2   . ARG A 1 96  ? -40.507  3.132   -10.698 1.00 82.66 96  A 1 
ATOM 778   N N     . LEU A 1 97  ? -34.271  6.960   -11.124 1.00 96.93 97  A 1 
ATOM 779   C CA    . LEU A 1 97  ? -33.324  7.567   -12.061 1.00 97.18 97  A 1 
ATOM 780   C C     . LEU A 1 97  ? -32.273  8.394   -11.312 1.00 97.25 97  A 1 
ATOM 781   O O     . LEU A 1 97  ? -31.080  8.224   -11.561 1.00 96.71 97  A 1 
ATOM 782   C CB    . LEU A 1 97  ? -34.089  8.403   -13.098 1.00 96.95 97  A 1 
ATOM 783   C CG    . LEU A 1 97  ? -33.184  9.214   -14.050 1.00 96.19 97  A 1 
ATOM 784   C CD1   . LEU A 1 97  ? -32.194  8.341   -14.820 1.00 91.12 97  A 1 
ATOM 785   C CD2   . LEU A 1 97  ? -34.043  9.965   -15.063 1.00 90.72 97  A 1 
ATOM 786   N N     . PHE A 1 98  ? -32.713  9.257   -10.384 1.00 97.03 98  A 1 
ATOM 787   C CA    . PHE A 1 98  ? -31.819  10.084  -9.578  1.00 97.19 98  A 1 
ATOM 788   C C     . PHE A 1 98  ? -30.836  9.221   -8.774  1.00 97.17 98  A 1 
ATOM 789   O O     . PHE A 1 98  ? -29.650  9.510   -8.783  1.00 96.46 98  A 1 
ATOM 790   C CB    . PHE A 1 98  ? -32.623  10.989  -8.641  1.00 97.02 98  A 1 
ATOM 791   C CG    . PHE A 1 98  ? -31.737  11.888  -7.805  1.00 96.91 98  A 1 
ATOM 792   C CD1   . PHE A 1 98  ? -31.344  11.504  -6.513  1.00 93.66 98  A 1 
ATOM 793   C CD2   . PHE A 1 98  ? -31.221  13.075  -8.356  1.00 93.49 98  A 1 
ATOM 794   C CE1   . PHE A 1 98  ? -30.459  12.304  -5.774  1.00 93.52 98  A 1 
ATOM 795   C CE2   . PHE A 1 98  ? -30.337  13.879  -7.619  1.00 93.32 98  A 1 
ATOM 796   C CZ    . PHE A 1 98  ? -29.948  13.490  -6.335  1.00 95.14 98  A 1 
ATOM 797   N N     . ARG A 1 99  ? -31.308  8.140   -8.169  1.00 97.10 99  A 1 
ATOM 798   C CA    . ARG A 1 99  ? -30.479  7.191   -7.418  1.00 96.88 99  A 1 
ATOM 799   C C     . ARG A 1 99  ? -29.316  6.649   -8.260  1.00 97.06 99  A 1 
ATOM 800   O O     . ARG A 1 99  ? -28.169  6.667   -7.819  1.00 96.30 99  A 1 
ATOM 801   C CB    . ARG A 1 99  ? -31.408  6.065   -6.925  1.00 95.44 99  A 1 
ATOM 802   C CG    . ARG A 1 99  ? -30.783  5.243   -5.806  1.00 89.59 99  A 1 
ATOM 803   C CD    . ARG A 1 99  ? -31.705  4.078   -5.406  1.00 89.56 99  A 1 
ATOM 804   N NE    . ARG A 1 99  ? -32.993  4.531   -4.847  1.00 86.88 99  A 1 
ATOM 805   C CZ    . ARG A 1 99  ? -33.998  3.749   -4.495  1.00 87.27 99  A 1 
ATOM 806   N NH1   . ARG A 1 99  ? -33.947  2.460   -4.645  1.00 78.61 99  A 1 
ATOM 807   N NH2   . ARG A 1 99  ? -35.084  4.249   -3.989  1.00 79.97 99  A 1 
ATOM 808   N N     . SER A 1 100 ? -29.607  6.234   -9.495  1.00 97.21 100 A 1 
ATOM 809   C CA    . SER A 1 100 ? -28.592  5.736   -10.423 1.00 97.25 100 A 1 
ATOM 810   C C     . SER A 1 100 ? -27.621  6.836   -10.870 1.00 97.46 100 A 1 
ATOM 811   O O     . SER A 1 100 ? -26.413  6.613   -10.913 1.00 96.92 100 A 1 
ATOM 812   C CB    . SER A 1 100 ? -29.253  5.109   -11.648 1.00 96.70 100 A 1 
ATOM 813   O OG    . SER A 1 100 ? -30.114  4.056   -11.268 1.00 92.46 100 A 1 
ATOM 814   N N     . ALA A 1 101 ? -28.128  8.038   -11.170 1.00 97.38 101 A 1 
ATOM 815   C CA    . ALA A 1 101 ? -27.310  9.172   -11.569 1.00 97.28 101 A 1 
ATOM 816   C C     . ALA A 1 101 ? -26.427  9.690   -10.421 1.00 97.22 101 A 1 
ATOM 817   O O     . ALA A 1 101 ? -25.259  9.990   -10.639 1.00 96.67 101 A 1 
ATOM 818   C CB    . ALA A 1 101 ? -28.228  10.269  -12.107 1.00 96.86 101 A 1 
ATOM 819   N N     . HIS A 1 102 ? -26.966  9.751   -9.203  1.00 97.18 102 A 1 
ATOM 820   C CA    . HIS A 1 102 ? -26.255  10.130  -7.986  1.00 97.10 102 A 1 
ATOM 821   C C     . HIS A 1 102 ? -25.056  9.211   -7.733  1.00 97.18 102 A 1 
ATOM 822   O O     . HIS A 1 102 ? -23.932  9.691   -7.642  1.00 96.45 102 A 1 
ATOM 823   C CB    . HIS A 1 102 ? -27.239  10.112  -6.806  1.00 96.55 102 A 1 
ATOM 824   C CG    . HIS A 1 102 ? -26.573  10.200  -5.462  1.00 96.02 102 A 1 
ATOM 825   N ND1   . HIS A 1 102 ? -25.919  11.300  -4.940  1.00 88.63 102 A 1 
ATOM 826   C CD2   . HIS A 1 102 ? -26.483  9.197   -4.539  1.00 89.10 102 A 1 
ATOM 827   C CE1   . HIS A 1 102 ? -25.452  10.954  -3.729  1.00 89.67 102 A 1 
ATOM 828   N NE2   . HIS A 1 102 ? -25.776  9.689   -3.457  1.00 90.93 102 A 1 
ATOM 829   N N     . ILE A 1 103 ? -25.275  7.894   -7.701  1.00 97.44 103 A 1 
ATOM 830   C CA    . ILE A 1 103 ? -24.192  6.923   -7.503  1.00 97.59 103 A 1 
ATOM 831   C C     . ILE A 1 103 ? -23.170  6.977   -8.649  1.00 97.59 103 A 1 
ATOM 832   O O     . ILE A 1 103 ? -21.973  6.907   -8.389  1.00 97.10 103 A 1 
ATOM 833   C CB    . ILE A 1 103 ? -24.769  5.507   -7.311  1.00 97.26 103 A 1 
ATOM 834   C CG1   . ILE A 1 103 ? -25.510  5.388   -5.965  1.00 95.68 103 A 1 
ATOM 835   C CG2   . ILE A 1 103 ? -23.695  4.417   -7.429  1.00 95.66 103 A 1 
ATOM 836   C CD1   . ILE A 1 103 ? -24.656  5.625   -4.699  1.00 91.47 103 A 1 
ATOM 837   N N     . THR A 1 104 ? -23.626  7.157   -9.896  1.00 97.64 104 A 1 
ATOM 838   C CA    . THR A 1 104 ? -22.713  7.305   -11.035 1.00 97.64 104 A 1 
ATOM 839   C C     . THR A 1 104 ? -21.862  8.568   -10.897 1.00 97.61 104 A 1 
ATOM 840   O O     . THR A 1 104 ? -20.644  8.490   -11.036 1.00 97.15 104 A 1 
ATOM 841   C CB    . THR A 1 104 ? -23.472  7.319   -12.373 1.00 97.24 104 A 1 
ATOM 842   O OG1   . THR A 1 104 ? -24.221  6.133   -12.517 1.00 91.35 104 A 1 
ATOM 843   C CG2   . THR A 1 104 ? -22.537  7.391   -13.574 1.00 89.58 104 A 1 
ATOM 844   N N     . ALA A 1 105 ? -22.453  9.713   -10.563 1.00 97.35 105 A 1 
ATOM 845   C CA    . ALA A 1 105 ? -21.732  10.969  -10.370 1.00 97.28 105 A 1 
ATOM 846   C C     . ALA A 1 105 ? -20.725  10.884  -9.209  1.00 97.16 105 A 1 
ATOM 847   O O     . ALA A 1 105 ? -19.589  11.316  -9.337  1.00 96.41 105 A 1 
ATOM 848   C CB    . ALA A 1 105 ? -22.757  12.086  -10.133 1.00 96.82 105 A 1 
ATOM 849   N N     . MET A 1 106 ? -21.141  10.271  -8.104  1.00 96.94 106 A 1 
ATOM 850   C CA    . MET A 1 106 ? -20.279  10.059  -6.944  1.00 96.67 106 A 1 
ATOM 851   C C     . MET A 1 106 ? -19.101  9.131   -7.283  1.00 96.76 106 A 1 
ATOM 852   O O     . MET A 1 106 ? -17.956  9.457   -6.984  1.00 96.13 106 A 1 
ATOM 853   C CB    . MET A 1 106 ? -21.130  9.508   -5.796  1.00 95.82 106 A 1 
ATOM 854   C CG    . MET A 1 106 ? -20.357  9.472   -4.480  1.00 91.10 106 A 1 
ATOM 855   S SD    . MET A 1 106 ? -21.360  8.871   -3.102  1.00 91.03 106 A 1 
ATOM 856   C CE    . MET A 1 106 ? -20.158  9.034   -1.773  1.00 80.56 106 A 1 
ATOM 857   N N     . ALA A 1 107 ? -19.362  8.016   -7.970  1.00 97.42 107 A 1 
ATOM 858   C CA    . ALA A 1 107 ? -18.311  7.106   -8.400  1.00 97.42 107 A 1 
ATOM 859   C C     . ALA A 1 107 ? -17.351  7.781   -9.396  1.00 97.23 107 A 1 
ATOM 860   O O     . ALA A 1 107 ? -16.141  7.646   -9.262  1.00 96.49 107 A 1 
ATOM 861   C CB    . ALA A 1 107 ? -18.940  5.848   -8.988  1.00 97.10 107 A 1 
ATOM 862   N N     . GLU A 1 108 ? -17.855  8.562   -10.358 1.00 97.20 108 A 1 
ATOM 863   C CA    . GLU A 1 108 ? -17.013  9.316   -11.285 1.00 96.92 108 A 1 
ATOM 864   C C     . GLU A 1 108 ? -16.137  10.354  -10.566 1.00 96.79 108 A 1 
ATOM 865   O O     . GLU A 1 108 ? -14.968  10.501  -10.915 1.00 95.69 108 A 1 
ATOM 866   C CB    . GLU A 1 108 ? -17.861  9.998   -12.362 1.00 96.34 108 A 1 
ATOM 867   C CG    . GLU A 1 108 ? -18.413  9.022   -13.415 1.00 94.39 108 A 1 
ATOM 868   C CD    . GLU A 1 108 ? -19.120  9.718   -14.589 1.00 94.59 108 A 1 
ATOM 869   O OE1   . GLU A 1 108 ? -19.773  9.010   -15.393 1.00 88.76 108 A 1 
ATOM 870   O OE2   . GLU A 1 108 ? -18.968  10.952  -14.760 1.00 89.81 108 A 1 
ATOM 871   N N     . ALA A 1 109 ? -16.656  11.026  -9.538  1.00 96.79 109 A 1 
ATOM 872   C CA    . ALA A 1 109 ? -15.881  11.957  -8.719  1.00 96.32 109 A 1 
ATOM 873   C C     . ALA A 1 109 ? -14.786  11.242  -7.904  1.00 96.34 109 A 1 
ATOM 874   O O     . ALA A 1 109 ? -13.649  11.708  -7.842  1.00 94.98 109 A 1 
ATOM 875   C CB    . ALA A 1 109 ? -16.843  12.740  -7.816  1.00 95.73 109 A 1 
ATOM 876   N N     . VAL A 1 110 ? -15.102  10.084  -7.324  1.00 96.80 110 A 1 
ATOM 877   C CA    . VAL A 1 110 ? -14.150  9.286   -6.533  1.00 96.73 110 A 1 
ATOM 878   C C     . VAL A 1 110 ? -13.068  8.658   -7.416  1.00 96.67 110 A 1 
ATOM 879   O O     . VAL A 1 110 ? -11.890  8.767   -7.099  1.00 95.46 110 A 1 
ATOM 880   C CB    . VAL A 1 110 ? -14.887  8.218   -5.699  1.00 96.25 110 A 1 
ATOM 881   C CG1   . VAL A 1 110 ? -13.934  7.218   -5.040  1.00 90.54 110 A 1 
ATOM 882   C CG2   . VAL A 1 110 ? -15.690  8.883   -4.578  1.00 89.33 110 A 1 
ATOM 883   N N     . PHE A 1 111 ? -13.446  8.037   -8.536  1.00 97.28 111 A 1 
ATOM 884   C CA    . PHE A 1 111 ? -12.497  7.363   -9.435  1.00 97.25 111 A 1 
ATOM 885   C C     . PHE A 1 111 ? -11.739  8.323   -10.354 1.00 96.80 111 A 1 
ATOM 886   O O     . PHE A 1 111 ? -10.652  7.988   -10.836 1.00 94.50 111 A 1 
ATOM 887   C CB    . PHE A 1 111 ? -13.223  6.257   -10.204 1.00 97.18 111 A 1 
ATOM 888   C CG    . PHE A 1 111 ? -13.456  4.993   -9.389  1.00 97.64 111 A 1 
ATOM 889   C CD1   . PHE A 1 111 ? -12.468  4.000   -9.349  1.00 91.35 111 A 1 
ATOM 890   C CD2   . PHE A 1 111 ? -14.634  4.817   -8.644  1.00 89.65 111 A 1 
ATOM 891   C CE1   . PHE A 1 111 ? -12.647  2.848   -8.573  1.00 91.43 111 A 1 
ATOM 892   C CE2   . PHE A 1 111 ? -14.815  3.666   -7.861  1.00 90.08 111 A 1 
ATOM 893   C CZ    . PHE A 1 111 ? -13.823  2.680   -7.818  1.00 96.40 111 A 1 
ATOM 894   N N     . GLY A 1 112 ? -12.276  9.516   -10.603 1.00 96.10 112 A 1 
ATOM 895   C CA    . GLY A 1 112 ? -11.696  10.534  -11.484 1.00 95.67 112 A 1 
ATOM 896   C C     . GLY A 1 112 ? -11.891  10.288  -12.987 1.00 95.89 112 A 1 
ATOM 897   O O     . GLY A 1 112 ? -11.558  11.142  -13.796 1.00 93.15 112 A 1 
ATOM 898   N N     . GLU A 1 113 ? -12.438  9.127   -13.372 1.00 96.09 113 A 1 
ATOM 899   C CA    . GLU A 1 113 ? -12.661  8.736   -14.759 1.00 95.81 113 A 1 
ATOM 900   C C     . GLU A 1 113 ? -13.942  7.902   -14.886 1.00 96.11 113 A 1 
ATOM 901   O O     . GLU A 1 113 ? -14.117  6.896   -14.206 1.00 94.67 113 A 1 
ATOM 902   C CB    . GLU A 1 113 ? -11.435  7.956   -15.272 1.00 93.65 113 A 1 
ATOM 903   C CG    . GLU A 1 113 ? -11.454  7.776   -16.793 1.00 86.47 113 A 1 
ATOM 904   C CD    . GLU A 1 113 ? -10.421  6.760   -17.308 1.00 84.83 113 A 1 
ATOM 905   O OE1   . GLU A 1 113 ? -10.648  6.246   -18.428 1.00 75.75 113 A 1 
ATOM 906   O OE2   . GLU A 1 113 ? -9.446   6.457   -16.593 1.00 76.89 113 A 1 
ATOM 907   N N     . ALA A 1 114 ? -14.831  8.280   -15.818 1.00 95.95 114 A 1 
ATOM 908   C CA    . ALA A 1 114 ? -16.106  7.589   -16.027 1.00 95.80 114 A 1 
ATOM 909   C C     . ALA A 1 114 ? -15.947  6.097   -16.373 1.00 95.96 114 A 1 
ATOM 910   O O     . ALA A 1 114 ? -16.753  5.267   -15.953 1.00 94.44 114 A 1 
ATOM 911   C CB    . ALA A 1 114 ? -16.862  8.328   -17.147 1.00 94.85 114 A 1 
ATOM 912   N N     . GLY A 1 115 ? -14.899  5.734   -17.122 1.00 95.99 115 A 1 
ATOM 913   C CA    . GLY A 1 115 ? -14.612  4.342   -17.485 1.00 95.77 115 A 1 
ATOM 914   C C     . GLY A 1 115 ? -14.308  3.479   -16.264 1.00 96.30 115 A 1 
ATOM 915   O O     . GLY A 1 115 ? -14.948  2.443   -16.083 1.00 95.01 115 A 1 
ATOM 916   N N     . LYS A 1 116 ? -13.399  3.927   -15.401 1.00 96.84 116 A 1 
ATOM 917   C CA    . LYS A 1 116 ? -13.047  3.246   -14.147 1.00 97.19 116 A 1 
ATOM 918   C C     . LYS A 1 116 ? -14.272  3.114   -13.233 1.00 97.30 116 A 1 
ATOM 919   O O     . LYS A 1 116 ? -14.594  2.012   -12.785 1.00 96.60 116 A 1 
ATOM 920   C CB    . LYS A 1 116 ? -11.931  4.005   -13.421 1.00 96.67 116 A 1 
ATOM 921   C CG    . LYS A 1 116 ? -10.575  3.969   -14.161 1.00 95.01 116 A 1 
ATOM 922   C CD    . LYS A 1 116 ? -9.501   4.726   -13.372 1.00 93.47 116 A 1 
ATOM 923   C CE    . LYS A 1 116 ? -8.122   4.650   -14.015 1.00 90.40 116 A 1 
ATOM 924   N NZ    . LYS A 1 116 ? -7.407   3.381   -13.711 1.00 85.35 116 A 1 
ATOM 925   N N     . ALA A 1 117 ? -15.004  4.207   -13.039 1.00 97.10 117 A 1 
ATOM 926   C CA    . ALA A 1 117 ? -16.215  4.232   -12.229 1.00 97.10 117 A 1 
ATOM 927   C C     . ALA A 1 117 ? -17.258  3.220   -12.736 1.00 97.12 117 A 1 
ATOM 928   O O     . ALA A 1 117 ? -17.740  2.392   -11.971 1.00 96.31 117 A 1 
ATOM 929   C CB    . ALA A 1 117 ? -16.778  5.656   -12.247 1.00 96.51 117 A 1 
ATOM 930   N N     . LYS A 1 118 ? -17.557  3.213   -14.051 1.00 97.31 118 A 1 
ATOM 931   C CA    . LYS A 1 118 ? -18.556  2.303   -14.614 1.00 97.06 118 A 1 
ATOM 932   C C     . LYS A 1 118 ? -18.147  0.836   -14.498 1.00 97.18 118 A 1 
ATOM 933   O O     . LYS A 1 118 ? -18.999  -0.002  -14.200 1.00 96.20 118 A 1 
ATOM 934   C CB    . LYS A 1 118 ? -18.894  2.687   -16.066 1.00 96.05 118 A 1 
ATOM 935   C CG    . LYS A 1 118 ? -20.020  1.840   -16.702 1.00 91.38 118 A 1 
ATOM 936   C CD    . LYS A 1 118 ? -21.367  1.952   -15.946 1.00 86.40 118 A 1 
ATOM 937   C CE    . LYS A 1 118 ? -22.454  1.074   -16.547 1.00 82.12 118 A 1 
ATOM 938   N NZ    . LYS A 1 118 ? -23.703  1.078   -15.721 1.00 72.84 118 A 1 
ATOM 939   N N     . ARG A 1 119 ? -16.853  0.518   -14.702 1.00 96.88 119 A 1 
ATOM 940   C CA    . ARG A 1 119 ? -16.350  -0.856  -14.515 1.00 96.34 119 A 1 
ATOM 941   C C     . ARG A 1 119 ? -16.514  -1.314  -13.068 1.00 96.63 119 A 1 
ATOM 942   O O     . ARG A 1 119 ? -17.119  -2.358  -12.845 1.00 95.91 119 A 1 
ATOM 943   C CB    . ARG A 1 119 ? -14.889  -0.975  -14.960 1.00 95.33 119 A 1 
ATOM 944   C CG    . ARG A 1 119 ? -14.741  -0.996  -16.490 1.00 91.85 119 A 1 
ATOM 945   C CD    . ARG A 1 119 ? -13.338  -1.417  -16.925 1.00 90.75 119 A 1 
ATOM 946   N NE    . ARG A 1 119 ? -12.296  -0.521  -16.422 1.00 87.81 119 A 1 
ATOM 947   C CZ    . ARG A 1 119 ? -11.762  0.531   -17.031 1.00 87.83 119 A 1 
ATOM 948   N NH1   . ARG A 1 119 ? -12.116  0.905   -18.229 1.00 77.34 119 A 1 
ATOM 949   N NH2   . ARG A 1 119 ? -10.833  1.212   -16.428 1.00 82.24 119 A 1 
ATOM 950   N N     . TRP A 1 120 ? -16.082  -0.499  -12.099 1.00 97.50 120 A 1 
ATOM 951   C CA    . TRP A 1 120 ? -16.206  -0.830  -10.675 1.00 97.89 120 A 1 
ATOM 952   C C     . TRP A 1 120 ? -17.672  -1.013  -10.241 1.00 97.88 120 A 1 
ATOM 953   O O     . TRP A 1 120 ? -17.998  -2.004  -9.584  1.00 97.31 120 A 1 
ATOM 954   C CB    . TRP A 1 120 ? -15.505  0.240   -9.843  1.00 97.93 120 A 1 
ATOM 955   C CG    . TRP A 1 120 ? -15.459  -0.067  -8.377  1.00 97.87 120 A 1 
ATOM 956   C CD1   . TRP A 1 120 ? -14.472  -0.733  -7.746  1.00 96.45 120 A 1 
ATOM 957   C CD2   . TRP A 1 120 ? -16.448  0.256   -7.351  1.00 97.48 120 A 1 
ATOM 958   N NE1   . TRP A 1 120 ? -14.772  -0.852  -6.395  1.00 96.45 120 A 1 
ATOM 959   C CE2   . TRP A 1 120 ? -15.982  -0.254  -6.120  1.00 97.16 120 A 1 
ATOM 960   C CE3   . TRP A 1 120 ? -17.685  0.933   -7.370  1.00 97.27 120 A 1 
ATOM 961   C CZ2   . TRP A 1 120 ? -16.723  -0.118  -4.927  1.00 96.86 120 A 1 
ATOM 962   C CZ3   . TRP A 1 120 ? -18.419  1.072   -6.176  1.00 96.43 120 A 1 
ATOM 963   C CH2   . TRP A 1 120 ? -17.951  0.548   -4.965  1.00 96.28 120 A 1 
ATOM 964   N N     . LEU A 1 121 ? -18.566  -0.133  -10.687 1.00 97.68 121 A 1 
ATOM 965   C CA    . LEU A 1 121 ? -20.009  -0.232  -10.412 1.00 97.54 121 A 1 
ATOM 966   C C     . LEU A 1 121 ? -20.679  -1.457  -11.052 1.00 97.31 121 A 1 
ATOM 967   O O     . LEU A 1 121 ? -21.765  -1.859  -10.620 1.00 96.59 121 A 1 
ATOM 968   C CB    . LEU A 1 121 ? -20.705  1.042   -10.925 1.00 97.48 121 A 1 
ATOM 969   C CG    . LEU A 1 121 ? -20.440  2.320   -10.118 1.00 96.97 121 A 1 
ATOM 970   C CD1   . LEU A 1 121 ? -21.059  3.509   -10.854 1.00 93.08 121 A 1 
ATOM 971   C CD2   . LEU A 1 121 ? -21.047  2.268   -8.717  1.00 92.30 121 A 1 
ATOM 972   N N     . SER A 1 122 ? -20.072  -2.057  -12.085 1.00 97.42 122 A 1 
ATOM 973   C CA    . SER A 1 122 ? -20.626  -3.184  -12.837 1.00 97.11 122 A 1 
ATOM 974   C C     . SER A 1 122 ? -19.965  -4.530  -12.513 1.00 97.03 122 A 1 
ATOM 975   O O     . SER A 1 122 ? -20.381  -5.546  -13.065 1.00 95.37 122 A 1 
ATOM 976   C CB    . SER A 1 122 ? -20.552  -2.913  -14.347 1.00 96.10 122 A 1 
ATOM 977   O OG    . SER A 1 122 ? -21.145  -1.672  -14.668 1.00 91.31 122 A 1 
ATOM 978   N N     . LYS A 1 123 ? -18.956  -4.552  -11.633 1.00 96.94 123 A 1 
ATOM 979   C CA    . LYS A 1 123 ? -18.291  -5.787  -11.191 1.00 96.73 123 A 1 
ATOM 980   C C     . LYS A 1 123 ? -18.968  -6.324  -9.923  1.00 97.07 123 A 1 
ATOM 981   O O     . LYS A 1 123 ? -19.283  -5.532  -9.034  1.00 96.12 123 A 1 
ATOM 982   C CB    . LYS A 1 123 ? -16.787  -5.526  -10.971 1.00 95.80 123 A 1 
ATOM 983   C CG    . LYS A 1 123 ? -16.002  -5.423  -12.303 1.00 94.37 123 A 1 
ATOM 984   C CD    . LYS A 1 123 ? -14.552  -4.978  -12.082 1.00 92.50 123 A 1 
ATOM 985   C CE    . LYS A 1 123 ? -13.764  -4.904  -13.401 1.00 89.27 123 A 1 
ATOM 986   N NZ    . LYS A 1 123 ? -12.360  -4.467  -13.222 1.00 83.39 123 A 1 
ATOM 987   N N     . PRO A 1 124 ? -19.198  -7.666  -9.818  1.00 97.21 124 A 1 
ATOM 988   C CA    . PRO A 1 124 ? -19.660  -8.294  -8.588  1.00 97.03 124 A 1 
ATOM 989   C C     . PRO A 1 124 ? -18.744  -7.957  -7.402  1.00 97.08 124 A 1 
ATOM 990   O O     . PRO A 1 124 ? -17.533  -7.819  -7.580  1.00 95.87 124 A 1 
ATOM 991   C CB    . PRO A 1 124 ? -19.680  -9.800  -8.857  1.00 96.04 124 A 1 
ATOM 992   C CG    . PRO A 1 124 ? -19.781  -9.884  -10.376 1.00 93.98 124 A 1 
ATOM 993   C CD    . PRO A 1 124 ? -19.000  -8.659  -10.848 1.00 96.27 124 A 1 
ATOM 994   N N     . LYS A 1 125 ? -19.323  -7.829  -6.202  1.00 97.19 125 A 1 
ATOM 995   C CA    . LYS A 1 125 ? -18.603  -7.562  -4.960  1.00 97.24 125 A 1 
ATOM 996   C C     . LYS A 1 125 ? -18.886  -8.657  -3.939  1.00 97.09 125 A 1 
ATOM 997   O O     . LYS A 1 125 ? -20.048  -8.959  -3.674  1.00 95.99 125 A 1 
ATOM 998   C CB    . LYS A 1 125 ? -19.000  -6.183  -4.402  1.00 97.10 125 A 1 
ATOM 999   C CG    . LYS A 1 125 ? -18.699  -4.996  -5.335  1.00 96.18 125 A 1 
ATOM 1000  C CD    . LYS A 1 125 ? -17.206  -4.741  -5.496  1.00 94.86 125 A 1 
ATOM 1001  C CE    . LYS A 1 125 ? -16.901  -3.593  -6.461  1.00 93.91 125 A 1 
ATOM 1002  N NZ    . LYS A 1 125 ? -16.810  -4.049  -7.861  1.00 92.19 125 A 1 
ATOM 1003  N N     . GLU A 1 126 ? -17.835  -9.196  -3.323  1.00 96.61 126 A 1 
ATOM 1004  C CA    . GLU A 1 126 ? -17.967  -10.144 -2.209  1.00 96.03 126 A 1 
ATOM 1005  C C     . GLU A 1 126 ? -18.748  -9.536  -1.035  1.00 96.29 126 A 1 
ATOM 1006  O O     . GLU A 1 126 ? -19.630  -10.177 -0.468  1.00 94.73 126 A 1 
ATOM 1007  C CB    . GLU A 1 126 ? -16.570  -10.569 -1.729  1.00 94.67 126 A 1 
ATOM 1008  C CG    . GLU A 1 126 ? -15.966  -11.687 -2.585  1.00 85.17 126 A 1 
ATOM 1009  C CD    . GLU A 1 126 ? -16.729  -13.014 -2.422  1.00 78.20 126 A 1 
ATOM 1010  O OE1   . GLU A 1 126 ? -16.849  -13.757 -3.417  1.00 68.10 126 A 1 
ATOM 1011  O OE2   . GLU A 1 126 ? -17.216  -13.284 -1.304  1.00 67.21 126 A 1 
ATOM 1012  N N     . ARG A 1 127 ? -18.527  -8.246  -0.743  1.00 95.27 127 A 1 
ATOM 1013  C CA    . ARG A 1 127 ? -19.277  -7.501  0.276   1.00 95.49 127 A 1 
ATOM 1014  C C     . ARG A 1 127 ? -20.798  -7.549  0.057   1.00 95.51 127 A 1 
ATOM 1015  O O     . ARG A 1 127 ? -21.562  -7.475  1.022   1.00 93.86 127 A 1 
ATOM 1016  C CB    . ARG A 1 127 ? -18.769  -6.047  0.298   1.00 94.31 127 A 1 
ATOM 1017  C CG    . ARG A 1 127 ? -19.429  -5.219  1.424   1.00 91.21 127 A 1 
ATOM 1018  C CD    . ARG A 1 127 ? -18.953  -3.765  1.450   1.00 90.31 127 A 1 
ATOM 1019  N NE    . ARG A 1 127 ? -17.550  -3.645  1.885   1.00 88.51 127 A 1 
ATOM 1020  C CZ    . ARG A 1 127 ? -16.945  -2.523  2.261   1.00 88.46 127 A 1 
ATOM 1021  N NH1   . ARG A 1 127 ? -17.566  -1.373  2.275   1.00 82.12 127 A 1 
ATOM 1022  N NH2   . ARG A 1 127 ? -15.704  -2.521  2.641   1.00 82.95 127 A 1 
ATOM 1023  N N     . PHE A 1 128 ? -21.229  -7.697  -1.190  1.00 97.27 128 A 1 
ATOM 1024  C CA    . PHE A 1 128 ? -22.633  -7.787  -1.591  1.00 97.52 128 A 1 
ATOM 1025  C C     . PHE A 1 128 ? -23.012  -9.205  -2.052  1.00 97.30 128 A 1 
ATOM 1026  O O     . PHE A 1 128 ? -23.933  -9.372  -2.848  1.00 95.89 128 A 1 
ATOM 1027  C CB    . PHE A 1 128 ? -22.927  -6.721  -2.659  1.00 97.54 128 A 1 
ATOM 1028  C CG    . PHE A 1 128 ? -22.538  -5.295  -2.312  1.00 97.85 128 A 1 
ATOM 1029  C CD1   . PHE A 1 128 ? -22.662  -4.800  -1.002  1.00 94.75 128 A 1 
ATOM 1030  C CD2   . PHE A 1 128 ? -22.058  -4.439  -3.319  1.00 94.42 128 A 1 
ATOM 1031  C CE1   . PHE A 1 128 ? -22.292  -3.478  -0.695  1.00 94.94 128 A 1 
ATOM 1032  C CE2   . PHE A 1 128 ? -21.705  -3.118  -3.024  1.00 94.45 128 A 1 
ATOM 1033  C CZ    . PHE A 1 128 ? -21.807  -2.634  -1.708  1.00 97.22 128 A 1 
ATOM 1034  N N     . SER A 1 129 ? -22.302  -10.241 -1.569  1.00 96.55 129 A 1 
ATOM 1035  C CA    . SER A 1 129 ? -22.545  -11.659 -1.891  1.00 96.24 129 A 1 
ATOM 1036  C C     . SER A 1 129 ? -22.640  -11.938 -3.403  1.00 96.52 129 A 1 
ATOM 1037  O O     . SER A 1 129 ? -23.507  -12.673 -3.864  1.00 93.86 129 A 1 
ATOM 1038  C CB    . SER A 1 129 ? -23.759  -12.184 -1.122  1.00 95.22 129 A 1 
ATOM 1039  O OG    . SER A 1 129 ? -23.602  -11.962 0.265   1.00 89.57 129 A 1 
ATOM 1040  N N     . GLY A 1 130 ? -21.755  -11.307 -4.189  1.00 96.66 130 A 1 
ATOM 1041  C CA    . GLY A 1 130 ? -21.691  -11.457 -5.644  1.00 96.53 130 A 1 
ATOM 1042  C C     . GLY A 1 130 ? -22.589  -10.510 -6.447  1.00 97.18 130 A 1 
ATOM 1043  O O     . GLY A 1 130 ? -22.544  -10.534 -7.683  1.00 95.60 130 A 1 
ATOM 1044  N N     . LEU A 1 131 ? -23.391  -9.655  -5.801  1.00 96.81 131 A 1 
ATOM 1045  C CA    . LEU A 1 131 ? -24.122  -8.591  -6.496  1.00 97.08 131 A 1 
ATOM 1046  C C     . LEU A 1 131 ? -23.176  -7.443  -6.881  1.00 97.46 131 A 1 
ATOM 1047  O O     . LEU A 1 131 ? -22.206  -7.144  -6.185  1.00 96.83 131 A 1 
ATOM 1048  C CB    . LEU A 1 131 ? -25.297  -8.076  -5.649  1.00 96.76 131 A 1 
ATOM 1049  C CG    . LEU A 1 131 ? -26.376  -9.124  -5.311  1.00 95.36 131 A 1 
ATOM 1050  C CD1   . LEU A 1 131 ? -27.462  -8.471  -4.463  1.00 89.89 131 A 1 
ATOM 1051  C CD2   . LEU A 1 131 ? -27.038  -9.700  -6.562  1.00 89.06 131 A 1 
ATOM 1052  N N     . THR A 1 132 ? -23.494  -6.763  -7.998  1.00 97.48 132 A 1 
ATOM 1053  C CA    . THR A 1 132 ? -22.796  -5.534  -8.386  1.00 97.46 132 A 1 
ATOM 1054  C C     . THR A 1 132 ? -23.334  -4.332  -7.592  1.00 97.69 132 A 1 
ATOM 1055  O O     . THR A 1 132 ? -24.503  -4.349  -7.191  1.00 96.98 132 A 1 
ATOM 1056  C CB    . THR A 1 132 ? -22.912  -5.259  -9.889  1.00 96.81 132 A 1 
ATOM 1057  O OG1   . THR A 1 132 ? -24.235  -4.950  -10.259 1.00 90.34 132 A 1 
ATOM 1058  C CG2   . THR A 1 132 ? -22.456  -6.444  -10.745 1.00 89.48 132 A 1 
ATOM 1059  N N     . PRO A 1 133 ? -22.552  -3.249  -7.416  1.00 97.87 133 A 1 
ATOM 1060  C CA    . PRO A 1 133 ? -23.066  -2.001  -6.844  1.00 97.86 133 A 1 
ATOM 1061  C C     . PRO A 1 133 ? -24.346  -1.501  -7.529  1.00 97.53 133 A 1 
ATOM 1062  O O     . PRO A 1 133 ? -25.305  -1.151  -6.850  1.00 96.83 133 A 1 
ATOM 1063  C CB    . PRO A 1 133 ? -21.911  -1.006  -6.968  1.00 97.58 133 A 1 
ATOM 1064  C CG    . PRO A 1 133 ? -20.681  -1.895  -6.877  1.00 96.44 133 A 1 
ATOM 1065  C CD    . PRO A 1 133 ? -21.114  -3.169  -7.611  1.00 97.49 133 A 1 
ATOM 1066  N N     . MET A 1 134 ? -24.454  -1.572  -8.859  1.00 97.78 134 A 1 
ATOM 1067  C CA    . MET A 1 134 ? -25.662  -1.168  -9.581  1.00 97.40 134 A 1 
ATOM 1068  C C     . MET A 1 134 ? -26.897  -2.011  -9.226  1.00 97.15 134 A 1 
ATOM 1069  O O     . MET A 1 134 ? -28.008  -1.487  -9.200  1.00 96.00 134 A 1 
ATOM 1070  C CB    . MET A 1 134 ? -25.413  -1.219  -11.098 1.00 97.01 134 A 1 
ATOM 1071  C CG    . MET A 1 134 ? -24.384  -0.189  -11.580 1.00 95.38 134 A 1 
ATOM 1072  S SD    . MET A 1 134 ? -24.765  1.560   -11.252 1.00 93.76 134 A 1 
ATOM 1073  C CE    . MET A 1 134 ? -26.231  1.804   -12.266 1.00 85.65 134 A 1 
ATOM 1074  N N     . GLN A 1 135 ? -26.726  -3.303  -8.909  1.00 97.32 135 A 1 
ATOM 1075  C CA    . GLN A 1 135 ? -27.823  -4.176  -8.463  1.00 97.08 135 A 1 
ATOM 1076  C C     . GLN A 1 135 ? -28.297  -3.839  -7.042  1.00 97.06 135 A 1 
ATOM 1077  O O     . GLN A 1 135 ? -29.472  -4.043  -6.731  1.00 96.05 135 A 1 
ATOM 1078  C CB    . GLN A 1 135 ? -27.387  -5.642  -8.543  1.00 96.66 135 A 1 
ATOM 1079  C CG    . GLN A 1 135 ? -27.315  -6.150  -9.994  1.00 95.07 135 A 1 
ATOM 1080  C CD    . GLN A 1 135 ? -26.658  -7.528  -10.099 1.00 94.34 135 A 1 
ATOM 1081  O OE1   . GLN A 1 135 ? -25.682  -7.838  -9.441  1.00 86.57 135 A 1 
ATOM 1082  N NE2   . GLN A 1 135 ? -27.171  -8.404  -10.935 1.00 84.08 135 A 1 
ATOM 1083  N N     . MET A 1 136 ? -27.425  -3.269  -6.202  1.00 97.69 136 A 1 
ATOM 1084  C CA    . MET A 1 136 ? -27.782  -2.836  -4.845  1.00 97.52 136 A 1 
ATOM 1085  C C     . MET A 1 136 ? -28.708  -1.608  -4.832  1.00 97.33 136 A 1 
ATOM 1086  O O     . MET A 1 136 ? -29.393  -1.365  -3.849  1.00 96.15 136 A 1 
ATOM 1087  C CB    . MET A 1 136 ? -26.503  -2.542  -4.040  1.00 97.40 136 A 1 
ATOM 1088  C CG    . MET A 1 136 ? -25.626  -3.783  -3.827  1.00 96.22 136 A 1 
ATOM 1089  S SD    . MET A 1 136 ? -26.410  -5.082  -2.817  1.00 95.60 136 A 1 
ATOM 1090  C CE    . MET A 1 136 ? -26.409  -4.284  -1.193  1.00 85.75 136 A 1 
ATOM 1091  N N     . LEU A 1 137 ? -28.790  -0.855  -5.929  1.00 97.17 137 A 1 
ATOM 1092  C CA    . LEU A 1 137 ? -29.595  0.371   -6.026  1.00 96.87 137 A 1 
ATOM 1093  C C     . LEU A 1 137 ? -31.110  0.131   -6.061  1.00 96.22 137 A 1 
ATOM 1094  O O     . LEU A 1 137 ? -31.885  1.090   -6.107  1.00 94.79 137 A 1 
ATOM 1095  C CB    . LEU A 1 137 ? -29.149  1.209   -7.240  1.00 96.79 137 A 1 
ATOM 1096  C CG    . LEU A 1 137 ? -27.650  1.531   -7.316  1.00 96.15 137 A 1 
ATOM 1097  C CD1   . LEU A 1 137 ? -27.394  2.523   -8.453  1.00 92.97 137 A 1 
ATOM 1098  C CD2   . LEU A 1 137 ? -27.092  2.127   -6.025  1.00 92.25 137 A 1 
ATOM 1099  N N     . THR A 1 138 ? -31.567  -1.136  -6.039  1.00 96.53 138 A 1 
ATOM 1100  C CA    . THR A 1 138 ? -32.993  -1.486  -5.954  1.00 96.04 138 A 1 
ATOM 1101  C C     . THR A 1 138 ? -33.652  -1.039  -4.648  1.00 95.88 138 A 1 
ATOM 1102  O O     . THR A 1 138 ? -34.869  -0.857  -4.612  1.00 94.21 138 A 1 
ATOM 1103  C CB    . THR A 1 138 ? -33.201  -2.997  -6.118  1.00 95.07 138 A 1 
ATOM 1104  O OG1   . THR A 1 138 ? -32.428  -3.710  -5.181  1.00 88.48 138 A 1 
ATOM 1105  C CG2   . THR A 1 138 ? -32.799  -3.476  -7.511  1.00 88.04 138 A 1 
ATOM 1106  N N     . THR A 1 139 ? -32.873  -0.823  -3.589  1.00 96.02 139 A 1 
ATOM 1107  C CA    . THR A 1 139 ? -33.338  -0.338  -2.288  1.00 95.87 139 A 1 
ATOM 1108  C C     . THR A 1 139 ? -32.575  0.908   -1.861  1.00 95.50 139 A 1 
ATOM 1109  O O     . THR A 1 139 ? -31.440  1.135   -2.285  1.00 94.45 139 A 1 
ATOM 1110  C CB    . THR A 1 139 ? -33.229  -1.416  -1.197  1.00 95.54 139 A 1 
ATOM 1111  O OG1   . THR A 1 139 ? -31.891  -1.660  -0.850  1.00 91.72 139 A 1 
ATOM 1112  C CG2   . THR A 1 139 ? -33.852  -2.744  -1.616  1.00 91.07 139 A 1 
ATOM 1113  N N     . GLN A 1 140 ? -33.169  1.729   -0.988  1.00 94.83 140 A 1 
ATOM 1114  C CA    . GLN A 1 140 ? -32.454  2.851   -0.377  1.00 94.02 140 A 1 
ATOM 1115  C C     . GLN A 1 140 ? -31.275  2.357   0.465   1.00 94.65 140 A 1 
ATOM 1116  O O     . GLN A 1 140 ? -30.182  2.896   0.360   1.00 93.61 140 A 1 
ATOM 1117  C CB    . GLN A 1 140 ? -33.418  3.662   0.487   1.00 92.35 140 A 1 
ATOM 1118  C CG    . GLN A 1 140 ? -32.696  4.838   1.179   1.00 85.96 140 A 1 
ATOM 1119  C CD    . GLN A 1 140 ? -33.606  5.597   2.139   1.00 81.38 140 A 1 
ATOM 1120  O OE1   . GLN A 1 140 ? -34.791  5.349   2.240   1.00 70.98 140 A 1 
ATOM 1121  N NE2   . GLN A 1 140 ? -33.076  6.538   2.869   1.00 67.38 140 A 1 
ATOM 1122  N N     . GLN A 1 141 ? -31.497  1.317   1.273   1.00 94.70 141 A 1 
ATOM 1123  C CA    . GLN A 1 141 ? -30.480  0.765   2.162   1.00 94.91 141 A 1 
ATOM 1124  C C     . GLN A 1 141 ? -29.284  0.202   1.368   1.00 95.49 141 A 1 
ATOM 1125  O O     . GLN A 1 141 ? -28.130  0.464   1.722   1.00 94.54 141 A 1 
ATOM 1126  C CB    . GLN A 1 141 ? -31.145  -0.285  3.061   1.00 94.31 141 A 1 
ATOM 1127  C CG    . GLN A 1 141 ? -30.366  -0.564  4.347   1.00 90.73 141 A 1 
ATOM 1128  C CD    . GLN A 1 141 ? -29.086  -1.364  4.124   1.00 89.77 141 A 1 
ATOM 1129  O OE1   . GLN A 1 141 ? -28.933  -2.091  3.162   1.00 81.16 141 A 1 
ATOM 1130  N NE2   . GLN A 1 141 ? -28.131  -1.251  5.014   1.00 78.40 141 A 1 
ATOM 1131  N N     . GLY A 1 142 ? -29.537  -0.476  0.259   1.00 95.99 142 A 1 
ATOM 1132  C CA    . GLY A 1 142 ? -28.491  -0.924  -0.653  1.00 96.06 142 A 1 
ATOM 1133  C C     . GLY A 1 142 ? -27.745  0.235   -1.312  1.00 96.29 142 A 1 
ATOM 1134  O O     . GLY A 1 142 ? -26.527  0.183   -1.453  1.00 95.69 142 A 1 
ATOM 1135  N N     . THR A 1 143 ? -28.454  1.321   -1.649  1.00 96.12 143 A 1 
ATOM 1136  C CA    . THR A 1 143 ? -27.828  2.543   -2.183  1.00 95.99 143 A 1 
ATOM 1137  C C     . THR A 1 143 ? -26.895  3.178   -1.151  1.00 95.87 143 A 1 
ATOM 1138  O O     . THR A 1 143 ? -25.776  3.531   -1.505  1.00 95.11 143 A 1 
ATOM 1139  C CB    . THR A 1 143 ? -28.874  3.571   -2.630  1.00 95.67 143 A 1 
ATOM 1140  O OG1   . THR A 1 143 ? -29.796  2.978   -3.515  1.00 90.52 143 A 1 
ATOM 1141  C CG2   . THR A 1 143 ? -28.246  4.746   -3.371  1.00 89.22 143 A 1 
ATOM 1142  N N     . THR A 1 144 ? -27.312  3.250   0.119   1.00 94.82 144 A 1 
ATOM 1143  C CA    . THR A 1 144 ? -26.476  3.743   1.215   1.00 94.47 144 A 1 
ATOM 1144  C C     . THR A 1 144 ? -25.214  2.904   1.391   1.00 94.51 144 A 1 
ATOM 1145  O O     . THR A 1 144 ? -24.138  3.462   1.524   1.00 93.78 144 A 1 
ATOM 1146  C CB    . THR A 1 144 ? -27.264  3.789   2.532   1.00 93.63 144 A 1 
ATOM 1147  O OG1   . THR A 1 144 ? -28.436  4.555   2.364   1.00 87.40 144 A 1 
ATOM 1148  C CG2   . THR A 1 144 ? -26.477  4.429   3.673   1.00 84.85 144 A 1 
ATOM 1149  N N     . GLN A 1 145 ? -25.297  1.568   1.287   1.00 96.16 145 A 1 
ATOM 1150  C CA    . GLN A 1 145 ? -24.098  0.714   1.351   1.00 96.31 145 A 1 
ATOM 1151  C C     . GLN A 1 145 ? -23.105  0.993   0.218   1.00 96.54 145 A 1 
ATOM 1152  O O     . GLN A 1 145 ? -21.897  0.974   0.439   1.00 95.69 145 A 1 
ATOM 1153  C CB    . GLN A 1 145 ? -24.496  -0.770  1.310   1.00 96.06 145 A 1 
ATOM 1154  C CG    . GLN A 1 145 ? -25.134  -1.251  2.616   1.00 93.96 145 A 1 
ATOM 1155  C CD    . GLN A 1 145 ? -25.593  -2.695  2.480   1.00 93.35 145 A 1 
ATOM 1156  O OE1   . GLN A 1 145 ? -24.811  -3.624  2.408   1.00 83.82 145 A 1 
ATOM 1157  N NE2   . GLN A 1 145 ? -26.874  -2.928  2.413   1.00 81.32 145 A 1 
ATOM 1158  N N     . VAL A 1 146 ? -23.585  1.256   -0.997  1.00 96.97 146 A 1 
ATOM 1159  C CA    . VAL A 1 146 ? -22.718  1.627   -2.124  1.00 97.29 146 A 1 
ATOM 1160  C C     . VAL A 1 146 ? -22.089  3.003   -1.897  1.00 97.18 146 A 1 
ATOM 1161  O O     . VAL A 1 146 ? -20.895  3.177   -2.132  1.00 96.56 146 A 1 
ATOM 1162  C CB    . VAL A 1 146 ? -23.480  1.593   -3.461  1.00 97.28 146 A 1 
ATOM 1163  C CG1   . VAL A 1 146 ? -22.602  2.048   -4.635  1.00 93.29 146 A 1 
ATOM 1164  C CG2   . VAL A 1 146 ? -23.957  0.171   -3.789  1.00 90.81 146 A 1 
ATOM 1165  N N     . GLU A 1 147 ? -22.876  3.966   -1.415  1.00 95.94 147 A 1 
ATOM 1166  C CA    . GLU A 1 147 ? -22.400  5.302   -1.051  1.00 95.40 147 A 1 
ATOM 1167  C C     . GLU A 1 147 ? -21.321  5.229   0.033   1.00 95.35 147 A 1 
ATOM 1168  O O     . GLU A 1 147 ? -20.242  5.787   -0.120  1.00 94.31 147 A 1 
ATOM 1169  C CB    . GLU A 1 147 ? -23.610  6.153   -0.625  1.00 94.19 147 A 1 
ATOM 1170  C CG    . GLU A 1 147 ? -23.280  7.640   -0.494  1.00 88.74 147 A 1 
ATOM 1171  C CD    . GLU A 1 147 ? -24.483  8.507   -0.078  1.00 89.37 147 A 1 
ATOM 1172  O OE1   . GLU A 1 147 ? -24.316  9.750   -0.018  1.00 82.82 147 A 1 
ATOM 1173  O OE2   . GLU A 1 147 ? -25.574  7.965   0.202   1.00 84.05 147 A 1 
ATOM 1174  N N     . GLU A 1 148 ? -21.550  4.451   1.095   1.00 95.75 148 A 1 
ATOM 1175  C CA    . GLU A 1 148 ? -20.564  4.197   2.148   1.00 95.31 148 A 1 
ATOM 1176  C C     . GLU A 1 148 ? -19.281  3.567   1.593   1.00 95.83 148 A 1 
ATOM 1177  O O     . GLU A 1 148 ? -18.190  4.000   1.946   1.00 95.12 148 A 1 
ATOM 1178  C CB    . GLU A 1 148 ? -21.144  3.277   3.226   1.00 93.98 148 A 1 
ATOM 1179  C CG    . GLU A 1 148 ? -22.130  3.990   4.163   1.00 86.25 148 A 1 
ATOM 1180  C CD    . GLU A 1 148 ? -22.637  3.085   5.296   1.00 83.16 148 A 1 
ATOM 1181  O OE1   . GLU A 1 148 ? -23.332  3.613   6.192   1.00 76.30 148 A 1 
ATOM 1182  O OE2   . GLU A 1 148 ? -22.303  1.878   5.302   1.00 76.66 148 A 1 
ATOM 1183  N N     . MET A 1 149 ? -19.381  2.595   0.677   1.00 96.36 149 A 1 
ATOM 1184  C CA    . MET A 1 149 ? -18.206  1.971   0.069   1.00 96.87 149 A 1 
ATOM 1185  C C     . MET A 1 149 ? -17.400  2.971   -0.766  1.00 97.03 149 A 1 
ATOM 1186  O O     . MET A 1 149 ? -16.174  2.986   -0.686  1.00 96.32 149 A 1 
ATOM 1187  C CB    . MET A 1 149 ? -18.640  0.746   -0.746  1.00 96.84 149 A 1 
ATOM 1188  C CG    . MET A 1 149 ? -17.456  -0.155  -1.103  1.00 94.44 149 A 1 
ATOM 1189  S SD    . MET A 1 149 ? -17.962  -1.714  -1.885  1.00 94.99 149 A 1 
ATOM 1190  C CE    . MET A 1 149 ? -16.365  -2.529  -2.077  1.00 88.07 149 A 1 
ATOM 1191  N N     . LEU A 1 150 ? -18.062  3.867   -1.509  1.00 96.73 150 A 1 
ATOM 1192  C CA    . LEU A 1 150 ? -17.405  4.956   -2.259  1.00 96.76 150 A 1 
ATOM 1193  C C     . LEU A 1 150 ? -16.716  5.962   -1.320  1.00 96.57 150 A 1 
ATOM 1194  O O     . LEU A 1 150 ? -15.592  6.373   -1.588  1.00 96.00 150 A 1 
ATOM 1195  C CB    . LEU A 1 150 ? -18.438  5.667   -3.147  1.00 96.80 150 A 1 
ATOM 1196  C CG    . LEU A 1 150 ? -18.882  4.850   -4.378  1.00 96.52 150 A 1 
ATOM 1197  C CD1   . LEU A 1 150 ? -20.090  5.521   -5.029  1.00 92.02 150 A 1 
ATOM 1198  C CD2   . LEU A 1 150 ? -17.769  4.752   -5.428  1.00 91.56 150 A 1 
ATOM 1199  N N     . LEU A 1 151 ? -17.352  6.314   -0.199  1.00 95.92 151 A 1 
ATOM 1200  C CA    . LEU A 1 151 ? -16.745  7.188   0.818   1.00 95.35 151 A 1 
ATOM 1201  C C     . LEU A 1 151 ? -15.556  6.515   1.518   1.00 95.53 151 A 1 
ATOM 1202  O O     . LEU A 1 151 ? -14.549  7.168   1.779   1.00 94.75 151 A 1 
ATOM 1203  C CB    . LEU A 1 151 ? -17.813  7.608   1.834   1.00 94.34 151 A 1 
ATOM 1204  C CG    . LEU A 1 151 ? -18.916  8.523   1.282   1.00 91.90 151 A 1 
ATOM 1205  C CD1   . LEU A 1 151 ? -19.961  8.796   2.370   1.00 87.27 151 A 1 
ATOM 1206  C CD2   . LEU A 1 151 ? -18.361  9.858   0.785   1.00 87.62 151 A 1 
ATOM 1207  N N     . GLN A 1 152 ? -15.627  5.198   1.756   1.00 96.23 152 A 1 
ATOM 1208  C CA    . GLN A 1 152 ? -14.498  4.423   2.273   1.00 96.35 152 A 1 
ATOM 1209  C C     . GLN A 1 152 ? -13.320  4.437   1.289   1.00 96.46 152 A 1 
ATOM 1210  O O     . GLN A 1 152 ? -12.175  4.571   1.732   1.00 95.38 152 A 1 
ATOM 1211  C CB    . GLN A 1 152 ? -14.929  2.977   2.556   1.00 96.21 152 A 1 
ATOM 1212  C CG    . GLN A 1 152 ? -15.776  2.850   3.827   1.00 95.12 152 A 1 
ATOM 1213  C CD    . GLN A 1 152 ? -16.370  1.450   4.036   1.00 94.94 152 A 1 
ATOM 1214  O OE1   . GLN A 1 152 ? -16.106  0.495   3.317   1.00 88.35 152 A 1 
ATOM 1215  N NE2   . GLN A 1 152 ? -17.196  1.284   5.042   1.00 86.26 152 A 1 
ATOM 1216  N N     . ILE A 1 153 ? -13.557  4.365   -0.020  1.00 96.62 153 A 1 
ATOM 1217  C CA    . ILE A 1 153 ? -12.504  4.515   -1.039  1.00 96.78 153 A 1 
ATOM 1218  C C     . ILE A 1 153 ? -11.865  5.900   -0.938  1.00 96.47 153 A 1 
ATOM 1219  O O     . ILE A 1 153 ? -10.642  5.997   -0.841  1.00 95.55 153 A 1 
ATOM 1220  C CB    . ILE A 1 153 ? -13.041  4.230   -2.457  1.00 96.84 153 A 1 
ATOM 1221  C CG1   . ILE A 1 153 ? -13.434  2.746   -2.611  1.00 95.32 153 A 1 
ATOM 1222  C CG2   . ILE A 1 153 ? -11.989  4.590   -3.526  1.00 94.98 153 A 1 
ATOM 1223  C CD1   . ILE A 1 153 ? -14.275  2.436   -3.859  1.00 93.68 153 A 1 
ATOM 1224  N N     . ALA A 1 154 ? -12.669  6.966   -0.894  1.00 96.42 154 A 1 
ATOM 1225  C CA    . ALA A 1 154 ? -12.166  8.338   -0.811  1.00 95.77 154 A 1 
ATOM 1226  C C     . ALA A 1 154 ? -11.293  8.573   0.438   1.00 95.45 154 A 1 
ATOM 1227  O O     . ALA A 1 154 ? -10.216  9.159   0.341   1.00 94.13 154 A 1 
ATOM 1228  C CB    . ALA A 1 154 ? -13.359  9.299   -0.855  1.00 95.18 154 A 1 
ATOM 1229  N N     . GLU A 1 155 ? -11.701  8.060   1.603   1.00 95.84 155 A 1 
ATOM 1230  C CA    . GLU A 1 155 ? -10.953  8.198   2.866   1.00 95.53 155 A 1 
ATOM 1231  C C     . GLU A 1 155 ? -9.844   7.142   3.052   1.00 95.37 155 A 1 
ATOM 1232  O O     . GLU A 1 155 ? -9.017   7.271   3.954   1.00 93.40 155 A 1 
ATOM 1233  C CB    . GLU A 1 155 ? -11.935  8.182   4.042   1.00 94.72 155 A 1 
ATOM 1234  C CG    . GLU A 1 155 ? -12.710  9.505   4.195   1.00 91.32 155 A 1 
ATOM 1235  C CD    . GLU A 1 155 ? -11.857  10.693  4.691   1.00 91.44 155 A 1 
ATOM 1236  O OE1   . GLU A 1 155 ? -12.357  11.844  4.652   1.00 83.33 155 A 1 
ATOM 1237  O OE2   . GLU A 1 155 ? -10.701  10.498  5.143   1.00 85.00 155 A 1 
ATOM 1238  N N     . GLY A 1 156 ? -9.816   6.105   2.200   1.00 95.93 156 A 1 
ATOM 1239  C CA    . GLY A 1 156 ? -8.874   4.997   2.339   1.00 96.08 156 A 1 
ATOM 1240  C C     . GLY A 1 156 ? -9.170   4.092   3.540   1.00 96.44 156 A 1 
ATOM 1241  O O     . GLY A 1 156 ? -8.234   3.587   4.160   1.00 94.63 156 A 1 
ATOM 1242  N N     . TYR A 1 157 ? -10.437  3.887   3.869   1.00 95.74 157 A 1 
ATOM 1243  C CA    . TYR A 1 157 ? -10.870  2.975   4.941   1.00 95.89 157 A 1 
ATOM 1244  C C     . TYR A 1 157 ? -10.929  1.517   4.465   1.00 94.98 157 A 1 
ATOM 1245  O O     . TYR A 1 157 ? -11.936  0.825   4.640   1.00 91.06 157 A 1 
ATOM 1246  C CB    . TYR A 1 157 ? -12.186  3.460   5.555   1.00 95.32 157 A 1 
ATOM 1247  C CG    . TYR A 1 157 ? -12.163  4.798   6.268   1.00 95.30 157 A 1 
ATOM 1248  C CD1   . TYR A 1 157 ? -10.973  5.354   6.779   1.00 91.92 157 A 1 
ATOM 1249  C CD2   . TYR A 1 157 ? -13.375  5.502   6.460   1.00 92.29 157 A 1 
ATOM 1250  C CE1   . TYR A 1 157 ? -10.976  6.583   7.450   1.00 92.29 157 A 1 
ATOM 1251  C CE2   . TYR A 1 157 ? -13.389  6.721   7.136   1.00 92.67 157 A 1 
ATOM 1252  C CZ    . TYR A 1 157 ? -12.189  7.273   7.626   1.00 94.80 157 A 1 
ATOM 1253  O OH    . TYR A 1 157 ? -12.199  8.476   8.273   1.00 92.96 157 A 1 
ATOM 1254  N N     . GLY A 1 158 ? -9.835   1.056   3.866   1.00 91.71 158 A 1 
ATOM 1255  C CA    . GLY A 1 158 ? -9.682   -0.323  3.405   1.00 90.27 158 A 1 
ATOM 1256  C C     . GLY A 1 158 ? -9.116   -1.295  4.428   1.00 88.80 158 A 1 
ATOM 1257  O O     . GLY A 1 158 ? -8.626   -2.341  4.033   1.00 81.82 158 A 1 
ATOM 1258  N N     . LEU A 1 159 ? -9.141   -0.975  5.708   1.00 84.89 159 A 1 
ATOM 1259  C CA    . LEU A 1 159 ? -8.409   -1.694  6.758   1.00 83.47 159 A 1 
ATOM 1260  C C     . LEU A 1 159 ? -9.104   -2.957  7.255   1.00 80.07 159 A 1 
ATOM 1261  O O     . LEU A 1 159 ? -10.324  -2.915  7.511   1.00 76.13 159 A 1 
ATOM 1262  C CB    . LEU A 1 159 ? -8.116   -0.716  7.906   1.00 79.03 159 A 1 
ATOM 1263  C CG    . LEU A 1 159 ? -6.683   -0.853  8.442   1.00 79.88 159 A 1 
ATOM 1264  C CD1   . LEU A 1 159 ? -5.982   0.512   8.418   1.00 74.53 159 A 1 
ATOM 1265  C CD2   . LEU A 1 159 ? -6.694   -1.363  9.875   1.00 74.49 159 A 1 
ATOM 1266  O OXT   . LEU A 1 159 ? -8.389   -4.029  7.426   1.00 73.94 159 A 1 
ATOM 1267  N N     . MET B 2 1   ? -20.913  29.988  32.093  1.00 27.77 1   B 1 
ATOM 1268  C CA    . MET B 2 1   ? -22.220  29.458  31.654  1.00 32.60 1   B 1 
ATOM 1269  C C     . MET B 2 1   ? -22.111  28.764  30.305  1.00 35.03 1   B 1 
ATOM 1270  O O     . MET B 2 1   ? -22.477  27.607  30.241  1.00 32.32 1   B 1 
ATOM 1271  C CB    . MET B 2 1   ? -23.311  30.544  31.664  1.00 30.89 1   B 1 
ATOM 1272  C CG    . MET B 2 1   ? -23.886  30.736  33.077  1.00 27.47 1   B 1 
ATOM 1273  S SD    . MET B 2 1   ? -25.187  32.006  33.156  1.00 25.63 1   B 1 
ATOM 1274  C CE    . MET B 2 1   ? -25.804  31.735  34.828  1.00 24.35 1   B 1 
ATOM 1275  N N     . SER B 2 2   ? -21.507  29.376  29.278  1.00 29.33 2   B 1 
ATOM 1276  C CA    . SER B 2 2   ? -21.328  28.779  27.945  1.00 32.00 2   B 1 
ATOM 1277  C C     . SER B 2 2   ? -20.568  27.448  27.930  1.00 33.85 2   B 1 
ATOM 1278  O O     . SER B 2 2   ? -21.008  26.488  27.303  1.00 32.50 2   B 1 
ATOM 1279  C CB    . SER B 2 2   ? -20.607  29.775  27.031  1.00 30.46 2   B 1 
ATOM 1280  O OG    . SER B 2 2   ? -19.405  30.228  27.648  1.00 26.73 2   B 1 
ATOM 1281  N N     . ALA B 2 3   ? -19.476  27.318  28.712  1.00 30.51 3   B 1 
ATOM 1282  C CA    . ALA B 2 3   ? -18.670  26.102  28.783  1.00 32.71 3   B 1 
ATOM 1283  C C     . ALA B 2 3   ? -19.418  24.871  29.334  1.00 34.06 3   B 1 
ATOM 1284  O O     . ALA B 2 3   ? -19.023  23.737  29.061  1.00 31.54 3   B 1 
ATOM 1285  C CB    . ALA B 2 3   ? -17.428  26.405  29.633  1.00 29.37 3   B 1 
ATOM 1286  N N     . ASN B 2 4   ? -20.486  25.053  30.114  1.00 31.89 4   B 1 
ATOM 1287  C CA    . ASN B 2 4   ? -21.316  23.942  30.594  1.00 33.60 4   B 1 
ATOM 1288  C C     . ASN B 2 4   ? -22.292  23.455  29.519  1.00 33.32 4   B 1 
ATOM 1289  O O     . ASN B 2 4   ? -22.539  22.257  29.441  1.00 31.56 4   B 1 
ATOM 1290  C CB    . ASN B 2 4   ? -22.041  24.330  31.896  1.00 31.64 4   B 1 
ATOM 1291  C CG    . ASN B 2 4   ? -21.327  23.891  33.161  1.00 26.65 4   B 1 
ATOM 1292  O OD1   . ASN B 2 4   ? -20.197  23.425  33.183  1.00 26.44 4   B 1 
ATOM 1293  N ND2   . ASN B 2 4   ? -21.979  24.013  34.300  1.00 26.34 4   B 1 
ATOM 1294  N N     . ALA B 2 5   ? -22.800  24.349  28.681  1.00 31.51 5   B 1 
ATOM 1295  C CA    . ALA B 2 5   ? -23.678  23.990  27.577  1.00 32.46 5   B 1 
ATOM 1296  C C     . ALA B 2 5   ? -22.925  23.188  26.501  1.00 33.01 5   B 1 
ATOM 1297  O O     . ALA B 2 5   ? -23.429  22.171  26.030  1.00 31.93 5   B 1 
ATOM 1298  C CB    . ALA B 2 5   ? -24.309  25.264  27.008  1.00 30.84 5   B 1 
ATOM 1299  N N     . GLU B 2 6   ? -21.693  23.569  26.193  1.00 28.84 6   B 1 
ATOM 1300  C CA    . GLU B 2 6   ? -20.823  22.778  25.307  1.00 30.43 6   B 1 
ATOM 1301  C C     . GLU B 2 6   ? -20.527  21.379  25.876  1.00 30.58 6   B 1 
ATOM 1302  O O     . GLU B 2 6   ? -20.527  20.409  25.132  1.00 29.48 6   B 1 
ATOM 1303  C CB    . GLU B 2 6   ? -19.505  23.510  25.037  1.00 29.25 6   B 1 
ATOM 1304  C CG    . GLU B 2 6   ? -19.648  24.625  24.006  1.00 25.85 6   B 1 
ATOM 1305  C CD    . GLU B 2 6   ? -18.333  25.377  23.743  1.00 24.14 6   B 1 
ATOM 1306  O OE1   . GLU B 2 6   ? -18.270  26.094  22.725  1.00 20.51 6   B 1 
ATOM 1307  O OE2   . GLU B 2 6   ? -17.416  25.297  24.605  1.00 24.43 6   B 1 
ATOM 1308  N N     . LYS B 2 7   ? -20.337  21.248  27.197  1.00 33.26 7   B 1 
ATOM 1309  C CA    . LYS B 2 7   ? -20.150  19.936  27.832  1.00 35.81 7   B 1 
ATOM 1310  C C     . LYS B 2 7   ? -21.412  19.082  27.817  1.00 36.96 7   B 1 
ATOM 1311  O O     . LYS B 2 7   ? -21.303  17.885  27.591  1.00 35.34 7   B 1 
ATOM 1312  C CB    . LYS B 2 7   ? -19.636  20.076  29.271  1.00 34.23 7   B 1 
ATOM 1313  C CG    . LYS B 2 7   ? -18.114  20.204  29.317  1.00 29.66 7   B 1 
ATOM 1314  C CD    . LYS B 2 7   ? -17.641  20.181  30.770  1.00 27.31 7   B 1 
ATOM 1315  C CE    . LYS B 2 7   ? -16.124  20.164  30.826  1.00 23.03 7   B 1 
ATOM 1316  N NZ    . LYS B 2 7   ? -15.638  19.979  32.209  1.00 21.48 7   B 1 
ATOM 1317  N N     . GLU B 2 8   ? -22.580  19.657  28.047  1.00 29.28 8   B 1 
ATOM 1318  C CA    . GLU B 2 8   ? -23.848  18.925  27.964  1.00 30.34 8   B 1 
ATOM 1319  C C     . GLU B 2 8   ? -24.144  18.493  26.518  1.00 31.18 8   B 1 
ATOM 1320  O O     . GLU B 2 8   ? -24.534  17.350  26.299  1.00 30.35 8   B 1 
ATOM 1321  C CB    . GLU B 2 8   ? -25.016  19.756  28.520  1.00 29.19 8   B 1 
ATOM 1322  C CG    . GLU B 2 8   ? -25.102  19.681  30.048  1.00 24.96 8   B 1 
ATOM 1323  C CD    . GLU B 2 8   ? -26.316  20.418  30.638  1.00 22.99 8   B 1 
ATOM 1324  O OE1   . GLU B 2 8   ? -26.696  20.088  31.786  1.00 19.71 8   B 1 
ATOM 1325  O OE2   . GLU B 2 8   ? -26.860  21.321  29.960  1.00 23.91 8   B 1 
ATOM 1326  N N     . HIS B 2 9   ? -23.874  19.345  25.522  1.00 31.84 9   B 1 
ATOM 1327  C CA    . HIS B 2 9   ? -23.997  18.983  24.109  1.00 31.80 9   B 1 
ATOM 1328  C C     . HIS B 2 9   ? -22.989  17.903  23.710  1.00 32.70 9   B 1 
ATOM 1329  O O     . HIS B 2 9   ? -23.358  16.975  22.990  1.00 31.08 9   B 1 
ATOM 1330  C CB    . HIS B 2 9   ? -23.879  20.225  23.225  1.00 30.28 9   B 1 
ATOM 1331  C CG    . HIS B 2 9   ? -25.174  20.982  23.097  1.00 25.71 9   B 1 
ATOM 1332  N ND1   . HIS B 2 9   ? -26.311  20.510  22.484  1.00 23.76 9   B 1 
ATOM 1333  C CD2   . HIS B 2 9   ? -25.460  22.242  23.547  1.00 22.61 9   B 1 
ATOM 1334  C CE1   . HIS B 2 9   ? -27.259  21.458  22.558  1.00 21.78 9   B 1 
ATOM 1335  N NE2   . HIS B 2 9   ? -26.778  22.531  23.196  1.00 23.09 9   B 1 
ATOM 1336  N N     . ALA B 2 10  ? -21.750  17.955  24.212  1.00 30.40 10  B 1 
ATOM 1337  C CA    . ALA B 2 10  ? -20.754  16.916  23.983  1.00 30.12 10  B 1 
ATOM 1338  C C     . ALA B 2 10  ? -21.168  15.582  24.623  1.00 31.97 10  B 1 
ATOM 1339  O O     . ALA B 2 10  ? -21.074  14.545  23.970  1.00 31.17 10  B 1 
ATOM 1340  C CB    . ALA B 2 10  ? -19.392  17.392  24.493  1.00 27.69 10  B 1 
ATOM 1341  N N     . MET B 2 11  ? -21.695  15.585  25.858  1.00 31.22 11  B 1 
ATOM 1342  C CA    . MET B 2 11  ? -22.224  14.374  26.500  1.00 31.61 11  B 1 
ATOM 1343  C C     . MET B 2 11  ? -23.426  13.807  25.746  1.00 34.15 11  B 1 
ATOM 1344  O O     . MET B 2 11  ? -23.518  12.592  25.582  1.00 33.40 11  B 1 
ATOM 1345  C CB    . MET B 2 11  ? -22.632  14.649  27.962  1.00 31.42 11  B 1 
ATOM 1346  C CG    . MET B 2 11  ? -21.456  14.505  28.918  1.00 25.14 11  B 1 
ATOM 1347  S SD    . MET B 2 11  ? -21.965  14.578  30.661  1.00 21.75 11  B 1 
ATOM 1348  C CE    . MET B 2 11  ? -20.457  13.943  31.426  1.00 18.75 11  B 1 
ATOM 1349  N N     . LEU B 2 12  ? -24.354  14.644  25.271  1.00 31.19 12  B 1 
ATOM 1350  C CA    . LEU B 2 12  ? -25.502  14.181  24.499  1.00 28.89 12  B 1 
ATOM 1351  C C     . LEU B 2 12  ? -25.039  13.551  23.173  1.00 30.02 12  B 1 
ATOM 1352  O O     . LEU B 2 12  ? -25.518  12.487  22.806  1.00 30.52 12  B 1 
ATOM 1353  C CB    . LEU B 2 12  ? -26.487  15.346  24.270  1.00 28.05 12  B 1 
ATOM 1354  C CG    . LEU B 2 12  ? -27.900  14.873  23.892  1.00 23.51 12  B 1 
ATOM 1355  C CD1   . LEU B 2 12  ? -28.674  14.383  25.119  1.00 21.98 12  B 1 
ATOM 1356  C CD2   . LEU B 2 12  ? -28.700  16.006  23.261  1.00 24.25 12  B 1 
ATOM 1357  N N     . ALA B 2 13  ? -24.050  14.162  22.500  1.00 36.64 13  B 1 
ATOM 1358  C CA    . ALA B 2 13  ? -23.440  13.629  21.297  1.00 35.06 13  B 1 
ATOM 1359  C C     . ALA B 2 13  ? -22.690  12.309  21.557  1.00 35.60 13  B 1 
ATOM 1360  O O     . ALA B 2 13  ? -22.817  11.384  20.766  1.00 35.18 13  B 1 
ATOM 1361  C CB    . ALA B 2 13  ? -22.516  14.690  20.691  1.00 33.11 13  B 1 
ATOM 1362  N N     . GLU B 2 14  ? -21.958  12.169  22.678  1.00 40.54 14  B 1 
ATOM 1363  C CA    . GLU B 2 14  ? -21.310  10.910  23.065  1.00 39.60 14  B 1 
ATOM 1364  C C     . GLU B 2 14  ? -22.325  9.795   23.343  1.00 40.27 14  B 1 
ATOM 1365  O O     . GLU B 2 14  ? -22.177  8.692   22.826  1.00 38.77 14  B 1 
ATOM 1366  C CB    . GLU B 2 14  ? -20.416  11.097  24.311  1.00 36.78 14  B 1 
ATOM 1367  C CG    . GLU B 2 14  ? -19.010  11.623  23.981  1.00 32.19 14  B 1 
ATOM 1368  C CD    . GLU B 2 14  ? -18.117  11.750  25.217  1.00 29.25 14  B 1 
ATOM 1369  O OE1   . GLU B 2 14  ? -16.882  11.841  25.025  1.00 26.10 14  B 1 
ATOM 1370  O OE2   . GLU B 2 14  ? -18.645  11.785  26.352  1.00 28.45 14  B 1 
ATOM 1371  N N     . VAL B 2 15  ? -23.382  10.087  24.100  1.00 38.54 15  B 1 
ATOM 1372  C CA    . VAL B 2 15  ? -24.439  9.109   24.404  1.00 36.72 15  B 1 
ATOM 1373  C C     . VAL B 2 15  ? -25.156  8.666   23.134  1.00 38.84 15  B 1 
ATOM 1374  O O     . VAL B 2 15  ? -25.439  7.477   22.976  1.00 37.58 15  B 1 
ATOM 1375  C CB    . VAL B 2 15  ? -25.435  9.676   25.440  1.00 32.03 15  B 1 
ATOM 1376  C CG1   . VAL B 2 15  ? -26.646  8.763   25.659  1.00 26.75 15  B 1 
ATOM 1377  C CG2   . VAL B 2 15  ? -24.754  9.843   26.805  1.00 27.96 15  B 1 
ATOM 1378  N N     . LEU B 2 16  ? -25.410  9.581   22.202  1.00 52.50 16  B 1 
ATOM 1379  C CA    . LEU B 2 16  ? -26.066  9.260   20.939  1.00 51.95 16  B 1 
ATOM 1380  C C     . LEU B 2 16  ? -25.141  8.579   19.923  1.00 52.73 16  B 1 
ATOM 1381  O O     . LEU B 2 16  ? -25.648  8.019   18.957  1.00 49.28 16  B 1 
ATOM 1382  C CB    . LEU B 2 16  ? -26.727  10.522  20.357  1.00 46.95 16  B 1 
ATOM 1383  C CG    . LEU B 2 16  ? -27.984  10.971  21.134  1.00 42.38 16  B 1 
ATOM 1384  C CD1   . LEU B 2 16  ? -28.400  12.354  20.652  1.00 40.18 16  B 1 
ATOM 1385  C CD2   . LEU B 2 16  ? -29.165  10.024  20.930  1.00 40.02 16  B 1 
ATOM 1386  N N     . ARG B 2 17  ? -23.829  8.551   20.112  1.00 58.93 17  B 1 
ATOM 1387  C CA    . ARG B 2 17  ? -22.909  7.867   19.184  1.00 59.63 17  B 1 
ATOM 1388  C C     . ARG B 2 17  ? -22.966  6.343   19.310  1.00 60.54 17  B 1 
ATOM 1389  O O     . ARG B 2 17  ? -23.414  5.690   18.371  1.00 55.43 17  B 1 
ATOM 1390  C CB    . ARG B 2 17  ? -21.477  8.385   19.363  1.00 54.72 17  B 1 
ATOM 1391  C CG    . ARG B 2 17  ? -21.248  9.672   18.574  1.00 49.93 17  B 1 
ATOM 1392  C CD    . ARG B 2 17  ? -19.884  10.216  18.959  1.00 46.79 17  B 1 
ATOM 1393  N NE    . ARG B 2 17  ? -19.631  11.524  18.343  1.00 41.87 17  B 1 
ATOM 1394  C CZ    . ARG B 2 17  ? -18.503  12.190  18.434  1.00 37.59 17  B 1 
ATOM 1395  N NH1   . ARG B 2 17  ? -17.464  11.689  19.051  1.00 37.58 17  B 1 
ATOM 1396  N NH2   . ARG B 2 17  ? -18.401  13.368  17.910  1.00 35.48 17  B 1 
ATOM 1397  N N     . ASP B 2 18  ? -22.546  5.778   20.443  1.00 65.87 18  B 1 
ATOM 1398  C CA    . ASP B 2 18  ? -22.537  4.316   20.633  1.00 65.91 18  B 1 
ATOM 1399  C C     . ASP B 2 18  ? -23.929  3.797   21.026  1.00 68.85 18  B 1 
ATOM 1400  O O     . ASP B 2 18  ? -24.457  2.881   20.406  1.00 64.14 18  B 1 
ATOM 1401  C CB    . ASP B 2 18  ? -21.478  3.903   21.667  1.00 59.48 18  B 1 
ATOM 1402  C CG    . ASP B 2 18  ? -20.044  3.940   21.138  1.00 54.23 18  B 1 
ATOM 1403  O OD1   . ASP B 2 18  ? -19.839  3.951   19.905  1.00 49.94 18  B 1 
ATOM 1404  O OD2   . ASP B 2 18  ? -19.118  3.963   21.981  1.00 48.71 18  B 1 
ATOM 1405  N N     . ASN B 2 19  ? -24.575  4.423   22.019  1.00 71.61 19  B 1 
ATOM 1406  C CA    . ASN B 2 19  ? -25.926  4.038   22.422  1.00 74.59 19  B 1 
ATOM 1407  C C     . ASN B 2 19  ? -26.963  4.410   21.359  1.00 78.19 19  B 1 
ATOM 1408  O O     . ASN B 2 19  ? -27.983  3.739   21.249  1.00 74.89 19  B 1 
ATOM 1409  C CB    . ASN B 2 19  ? -26.296  4.675   23.771  1.00 68.93 19  B 1 
ATOM 1410  C CG    . ASN B 2 19  ? -25.507  4.108   24.943  1.00 60.91 19  B 1 
ATOM 1411  O OD1   . ASN B 2 19  ? -25.009  2.997   24.927  1.00 53.12 19  B 1 
ATOM 1412  N ND2   . ASN B 2 19  ? -25.407  4.860   26.014  1.00 51.09 19  B 1 
ATOM 1413  N N     . GLY B 2 20  ? -26.726  5.441   20.571  1.00 78.63 20  B 1 
ATOM 1414  C CA    . GLY B 2 20  ? -27.663  5.908   19.551  1.00 81.54 20  B 1 
ATOM 1415  C C     . GLY B 2 20  ? -27.882  4.892   18.434  1.00 84.61 20  B 1 
ATOM 1416  O O     . GLY B 2 20  ? -29.023  4.665   18.035  1.00 83.27 20  B 1 
ATOM 1417  N N     . TYR B 2 21  ? -26.820  4.212   17.970  1.00 85.07 21  B 1 
ATOM 1418  C CA    . TYR B 2 21  ? -26.961  3.161   16.959  1.00 86.20 21  B 1 
ATOM 1419  C C     . TYR B 2 21  ? -27.690  1.932   17.521  1.00 87.42 21  B 1 
ATOM 1420  O O     . TYR B 2 21  ? -28.584  1.398   16.868  1.00 87.13 21  B 1 
ATOM 1421  C CB    . TYR B 2 21  ? -25.603  2.780   16.381  1.00 85.27 21  B 1 
ATOM 1422  C CG    . TYR B 2 21  ? -25.720  1.811   15.215  1.00 85.76 21  B 1 
ATOM 1423  C CD1   . TYR B 2 21  ? -25.508  0.431   15.399  1.00 80.99 21  B 1 
ATOM 1424  C CD2   . TYR B 2 21  ? -26.090  2.287   13.942  1.00 80.63 21  B 1 
ATOM 1425  C CE1   . TYR B 2 21  ? -25.656  -0.465  14.326  1.00 78.90 21  B 1 
ATOM 1426  C CE2   . TYR B 2 21  ? -26.238  1.395   12.854  1.00 78.36 21  B 1 
ATOM 1427  C CZ    . TYR B 2 21  ? -26.017  0.018   13.054  1.00 81.47 21  B 1 
ATOM 1428  O OH    . TYR B 2 21  ? -26.166  -0.860  12.009  1.00 79.57 21  B 1 
ATOM 1429  N N     . HIS B 2 22  ? -27.370  1.514   18.755  1.00 88.21 22  B 1 
ATOM 1430  C CA    . HIS B 2 22  ? -28.088  0.428   19.422  1.00 88.55 22  B 1 
ATOM 1431  C C     . HIS B 2 22  ? -29.570  0.753   19.629  1.00 89.95 22  B 1 
ATOM 1432  O O     . HIS B 2 22  ? -30.427  -0.078  19.328  1.00 88.94 22  B 1 
ATOM 1433  C CB    . HIS B 2 22  ? -27.412  0.089   20.757  1.00 86.29 22  B 1 
ATOM 1434  C CG    . HIS B 2 22  ? -26.479  -1.077  20.633  1.00 78.59 22  B 1 
ATOM 1435  N ND1   . HIS B 2 22  ? -26.842  -2.377  20.332  1.00 67.15 22  B 1 
ATOM 1436  C CD2   . HIS B 2 22  ? -25.115  -1.074  20.785  1.00 65.21 22  B 1 
ATOM 1437  C CE1   . HIS B 2 22  ? -25.741  -3.134  20.305  1.00 61.69 22  B 1 
ATOM 1438  N NE2   . HIS B 2 22  ? -24.660  -2.378  20.583  1.00 62.09 22  B 1 
ATOM 1439  N N     . GLU B 2 23  ? -29.877  1.962   20.090  1.00 90.95 23  B 1 
ATOM 1440  C CA    . GLU B 2 23  ? -31.256  2.402   20.275  1.00 91.56 23  B 1 
ATOM 1441  C C     . GLU B 2 23  ? -32.000  2.462   18.931  1.00 92.54 23  B 1 
ATOM 1442  O O     . GLU B 2 23  ? -33.116  1.959   18.826  1.00 91.58 23  B 1 
ATOM 1443  C CB    . GLU B 2 23  ? -31.265  3.750   21.006  1.00 90.13 23  B 1 
ATOM 1444  C CG    . GLU B 2 23  ? -32.661  4.189   21.486  1.00 80.51 23  B 1 
ATOM 1445  C CD    . GLU B 2 23  ? -33.275  3.329   22.612  1.00 78.97 23  B 1 
ATOM 1446  O OE1   . GLU B 2 23  ? -34.504  3.470   22.839  1.00 70.67 23  B 1 
ATOM 1447  O OE2   . GLU B 2 23  ? -32.542  2.540   23.247  1.00 70.52 23  B 1 
ATOM 1448  N N     . TYR B 2 24  ? -31.364  2.980   17.874  1.00 91.39 24  B 1 
ATOM 1449  C CA    . TYR B 2 24  ? -31.910  2.959   16.518  1.00 92.30 24  B 1 
ATOM 1450  C C     . TYR B 2 24  ? -32.237  1.527   16.060  1.00 93.18 24  B 1 
ATOM 1451  O O     . TYR B 2 24  ? -33.352  1.277   15.594  1.00 92.41 24  B 1 
ATOM 1452  C CB    . TYR B 2 24  ? -30.911  3.624   15.548  1.00 91.92 24  B 1 
ATOM 1453  C CG    . TYR B 2 24  ? -31.139  3.267   14.087  1.00 92.04 24  B 1 
ATOM 1454  C CD1   . TYR B 2 24  ? -30.326  2.297   13.464  1.00 88.20 24  B 1 
ATOM 1455  C CD2   . TYR B 2 24  ? -32.202  3.839   13.378  1.00 88.69 24  B 1 
ATOM 1456  C CE1   . TYR B 2 24  ? -30.573  1.913   12.133  1.00 88.67 24  B 1 
ATOM 1457  C CE2   . TYR B 2 24  ? -32.460  3.458   12.050  1.00 88.29 24  B 1 
ATOM 1458  C CZ    . TYR B 2 24  ? -31.644  2.493   11.426  1.00 91.13 24  B 1 
ATOM 1459  O OH    . TYR B 2 24  ? -31.893  2.109   10.132  1.00 89.86 24  B 1 
ATOM 1460  N N     . ARG B 2 25  ? -31.321  0.577   16.241  1.00 93.64 25  B 1 
ATOM 1461  C CA    . ARG B 2 25  ? -31.540  -0.826  15.855  1.00 93.83 25  B 1 
ATOM 1462  C C     . ARG B 2 25  ? -32.646  -1.488  16.687  1.00 94.22 25  B 1 
ATOM 1463  O O     . ARG B 2 25  ? -33.477  -2.184  16.119  1.00 93.48 25  B 1 
ATOM 1464  C CB    . ARG B 2 25  ? -30.223  -1.621  15.940  1.00 92.75 25  B 1 
ATOM 1465  C CG    . ARG B 2 25  ? -29.197  -1.213  14.852  1.00 88.77 25  B 1 
ATOM 1466  C CD    . ARG B 2 25  ? -29.635  -1.544  13.419  1.00 85.87 25  B 1 
ATOM 1467  N NE    . ARG B 2 25  ? -29.700  -2.997  13.173  1.00 82.89 25  B 1 
ATOM 1468  C CZ    . ARG B 2 25  ? -28.818  -3.750  12.509  1.00 81.65 25  B 1 
ATOM 1469  N NH1   . ARG B 2 25  ? -27.752  -3.246  11.961  1.00 73.78 25  B 1 
ATOM 1470  N NH2   . ARG B 2 25  ? -29.003  -5.020  12.373  1.00 75.74 25  B 1 
ATOM 1471  N N     . ALA B 2 26  ? -32.706  -1.216  17.994  1.00 94.47 26  B 1 
ATOM 1472  C CA    . ALA B 2 26  ? -33.788  -1.695  18.854  1.00 94.44 26  B 1 
ATOM 1473  C C     . ALA B 2 26  ? -35.161  -1.143  18.410  1.00 94.61 26  B 1 
ATOM 1474  O O     . ALA B 2 26  ? -36.144  -1.884  18.315  1.00 93.45 26  B 1 
ATOM 1475  C CB    . ALA B 2 26  ? -33.471  -1.298  20.305  1.00 93.34 26  B 1 
ATOM 1476  N N     . ARG B 2 27  ? -35.238  0.143   18.061  1.00 94.48 27  B 1 
ATOM 1477  C CA    . ARG B 2 27  ? -36.460  0.763   17.529  1.00 94.38 27  B 1 
ATOM 1478  C C     . ARG B 2 27  ? -36.843  0.178   16.167  1.00 94.76 27  B 1 
ATOM 1479  O O     . ARG B 2 27  ? -38.010  -0.121  15.941  1.00 93.49 27  B 1 
ATOM 1480  C CB    . ARG B 2 27  ? -36.289  2.290   17.427  1.00 93.39 27  B 1 
ATOM 1481  C CG    . ARG B 2 27  ? -36.099  2.991   18.780  1.00 89.44 27  B 1 
ATOM 1482  C CD    . ARG B 2 27  ? -37.319  2.892   19.685  1.00 84.97 27  B 1 
ATOM 1483  N NE    . ARG B 2 27  ? -37.054  3.601   20.947  1.00 81.57 27  B 1 
ATOM 1484  C CZ    . ARG B 2 27  ? -37.943  4.085   21.787  1.00 78.56 27  B 1 
ATOM 1485  N NH1   . ARG B 2 27  ? -39.233  3.950   21.591  1.00 69.29 27  B 1 
ATOM 1486  N NH2   . ARG B 2 27  ? -37.543  4.703   22.849  1.00 74.94 27  B 1 
ATOM 1487  N N     . LEU B 2 28  ? -35.866  -0.046  15.287  1.00 94.62 28  B 1 
ATOM 1488  C CA    . LEU B 2 28  ? -36.097  -0.646  13.972  1.00 94.72 28  B 1 
ATOM 1489  C C     . LEU B 2 28  ? -36.614  -2.087  14.098  1.00 94.74 28  B 1 
ATOM 1490  O O     . LEU B 2 28  ? -37.546  -2.461  13.392  1.00 93.93 28  B 1 
ATOM 1491  C CB    . LEU B 2 28  ? -34.794  -0.565  13.158  1.00 94.24 28  B 1 
ATOM 1492  C CG    . LEU B 2 28  ? -34.972  -0.963  11.676  1.00 91.97 28  B 1 
ATOM 1493  C CD1   . LEU B 2 28  ? -35.871  0.007   10.916  1.00 82.44 28  B 1 
ATOM 1494  C CD2   . LEU B 2 28  ? -33.607  -0.980  10.992  1.00 81.39 28  B 1 
ATOM 1495  N N     . GLN B 2 29  ? -36.069  -2.867  15.044  1.00 95.64 29  B 1 
ATOM 1496  C CA    . GLN B 2 29  ? -36.570  -4.211  15.351  1.00 95.70 29  B 1 
ATOM 1497  C C     . GLN B 2 29  ? -38.026  -4.159  15.840  1.00 95.65 29  B 1 
ATOM 1498  O O     . GLN B 2 29  ? -38.861  -4.939  15.374  1.00 94.03 29  B 1 
ATOM 1499  C CB    . GLN B 2 29  ? -35.644  -4.881  16.380  1.00 94.80 29  B 1 
ATOM 1500  C CG    . GLN B 2 29  ? -36.043  -6.352  16.614  1.00 91.15 29  B 1 
ATOM 1501  C CD    . GLN B 2 29  ? -35.122  -7.108  17.577  1.00 87.82 29  B 1 
ATOM 1502  O OE1   . GLN B 2 29  ? -34.227  -6.582  18.196  1.00 78.86 29  B 1 
ATOM 1503  N NE2   . GLN B 2 29  ? -35.340  -8.388  17.733  1.00 74.26 29  B 1 
ATOM 1504  N N     . ALA B 2 30  ? -38.365  -3.218  16.711  1.00 95.38 30  B 1 
ATOM 1505  C CA    . ALA B 2 30  ? -39.737  -3.058  17.198  1.00 94.81 30  B 1 
ATOM 1506  C C     . ALA B 2 30  ? -40.739  -2.637  16.094  1.00 95.04 30  B 1 
ATOM 1507  O O     . ALA B 2 30  ? -41.935  -2.928  16.201  1.00 93.06 30  B 1 
ATOM 1508  C CB    . ALA B 2 30  ? -39.718  -2.043  18.348  1.00 93.49 30  B 1 
ATOM 1509  N N     . LEU B 2 31  ? -40.258  -1.965  15.037  1.00 95.02 31  B 1 
ATOM 1510  C CA    . LEU B 2 31  ? -41.087  -1.479  13.928  1.00 95.00 31  B 1 
ATOM 1511  C C     . LEU B 2 31  ? -41.257  -2.506  12.794  1.00 94.92 31  B 1 
ATOM 1512  O O     . LEU B 2 31  ? -42.359  -2.619  12.262  1.00 93.00 31  B 1 
ATOM 1513  C CB    . LEU B 2 31  ? -40.484  -0.168  13.397  1.00 94.46 31  B 1 
ATOM 1514  C CG    . LEU B 2 31  ? -40.635  1.036   14.348  1.00 93.60 31  B 1 
ATOM 1515  C CD1   . LEU B 2 31  ? -39.788  2.199   13.836  1.00 87.41 31  B 1 
ATOM 1516  C CD2   . LEU B 2 31  ? -42.080  1.520   14.445  1.00 86.56 31  B 1 
ATOM 1517  N N     . LEU B 2 32  ? -40.190  -3.238  12.419  1.00 95.24 32  B 1 
ATOM 1518  C CA    . LEU B 2 32  ? -40.174  -4.132  11.246  1.00 94.81 32  B 1 
ATOM 1519  C C     . LEU B 2 32  ? -39.700  -5.563  11.530  1.00 94.47 32  B 1 
ATOM 1520  O O     . LEU B 2 32  ? -39.566  -6.345  10.596  1.00 91.02 32  B 1 
ATOM 1521  C CB    . LEU B 2 32  ? -39.330  -3.504  10.127  1.00 93.95 32  B 1 
ATOM 1522  C CG    . LEU B 2 32  ? -39.909  -2.223  9.484   1.00 93.29 32  B 1 
ATOM 1523  C CD1   . LEU B 2 32  ? -38.964  -1.754  8.385   1.00 87.93 32  B 1 
ATOM 1524  C CD2   . LEU B 2 32  ? -41.290  -2.455  8.857   1.00 87.93 32  B 1 
ATOM 1525  N N     . ASP B 2 33  ? -39.432  -5.920  12.791  1.00 95.38 33  B 1 
ATOM 1526  C CA    . ASP B 2 33  ? -38.914  -7.229  13.201  1.00 95.05 33  B 1 
ATOM 1527  C C     . ASP B 2 33  ? -37.545  -7.578  12.571  1.00 95.62 33  B 1 
ATOM 1528  O O     . ASP B 2 33  ? -37.242  -8.737  12.285  1.00 93.26 33  B 1 
ATOM 1529  C CB    . ASP B 2 33  ? -40.000  -8.304  13.012  1.00 93.28 33  B 1 
ATOM 1530  C CG    . ASP B 2 33  ? -39.868  -9.516  13.945  1.00 88.18 33  B 1 
ATOM 1531  O OD1   . ASP B 2 33  ? -39.462  -9.316  15.112  1.00 79.69 33  B 1 
ATOM 1532  O OD2   . ASP B 2 33  ? -40.301  -10.617 13.529  1.00 77.65 33  B 1 
ATOM 1533  N N     . ILE B 2 34  ? -36.709  -6.560  12.317  1.00 95.11 34  B 1 
ATOM 1534  C CA    . ILE B 2 34  ? -35.335  -6.725  11.827  1.00 95.48 34  B 1 
ATOM 1535  C C     . ILE B 2 34  ? -34.419  -6.945  13.040  1.00 95.50 34  B 1 
ATOM 1536  O O     . ILE B 2 34  ? -34.317  -6.040  13.870  1.00 94.12 34  B 1 
ATOM 1537  C CB    . ILE B 2 34  ? -34.897  -5.510  10.981  1.00 94.81 34  B 1 
ATOM 1538  C CG1   . ILE B 2 34  ? -35.807  -5.360  9.735   1.00 91.14 34  B 1 
ATOM 1539  C CG2   . ILE B 2 34  ? -33.429  -5.665  10.553  1.00 90.28 34  B 1 
ATOM 1540  C CD1   . ILE B 2 34  ? -35.555  -4.097  8.912   1.00 85.27 34  B 1 
ATOM 1541  N N     . PRO B 2 35  ? -33.739  -8.107  13.161  1.00 95.41 35  B 1 
ATOM 1542  C CA    . PRO B 2 35  ? -32.845  -8.375  14.288  1.00 95.21 35  B 1 
ATOM 1543  C C     . PRO B 2 35  ? -31.767  -7.295  14.435  1.00 95.15 35  B 1 
ATOM 1544  O O     . PRO B 2 35  ? -31.210  -6.832  13.437  1.00 93.59 35  B 1 
ATOM 1545  C CB    . PRO B 2 35  ? -32.222  -9.751  14.021  1.00 94.27 35  B 1 
ATOM 1546  C CG    . PRO B 2 35  ? -33.209  -10.423 13.071  1.00 91.90 35  B 1 
ATOM 1547  C CD    . PRO B 2 35  ? -33.787  -9.256  12.266  1.00 94.02 35  B 1 
ATOM 1548  N N     . GLU B 2 36  ? -31.413  -6.942  15.666  1.00 92.71 36  B 1 
ATOM 1549  C CA    . GLU B 2 36  ? -30.353  -5.945  15.931  1.00 91.73 36  B 1 
ATOM 1550  C C     . GLU B 2 36  ? -29.006  -6.343  15.311  1.00 91.13 36  B 1 
ATOM 1551  O O     . GLU B 2 36  ? -28.283  -5.481  14.815  1.00 87.96 36  B 1 
ATOM 1552  C CB    . GLU B 2 36  ? -30.172  -5.745  17.441  1.00 89.27 36  B 1 
ATOM 1553  C CG    . GLU B 2 36  ? -31.318  -4.954  18.079  1.00 80.33 36  B 1 
ATOM 1554  C CD    . GLU B 2 36  ? -31.051  -4.593  19.556  1.00 78.38 36  B 1 
ATOM 1555  O OE1   . GLU B 2 36  ? -31.717  -3.656  20.050  1.00 70.67 36  B 1 
ATOM 1556  O OE2   . GLU B 2 36  ? -30.196  -5.246  20.180  1.00 71.58 36  B 1 
ATOM 1557  N N     . LEU B 2 37  ? -28.695  -7.645  15.302  1.00 91.51 37  B 1 
ATOM 1558  C CA    . LEU B 2 37  ? -27.448  -8.200  14.769  1.00 90.33 37  B 1 
ATOM 1559  C C     . LEU B 2 37  ? -27.499  -8.500  13.260  1.00 90.84 37  B 1 
ATOM 1560  O O     . LEU B 2 37  ? -26.519  -9.000  12.716  1.00 87.47 37  B 1 
ATOM 1561  C CB    . LEU B 2 37  ? -27.085  -9.468  15.565  1.00 87.14 37  B 1 
ATOM 1562  C CG    . LEU B 2 37  ? -26.857  -9.244  17.071  1.00 79.58 37  B 1 
ATOM 1563  C CD1   . LEU B 2 37  ? -26.594  -10.593 17.744  1.00 70.53 37  B 1 
ATOM 1564  C CD2   . LEU B 2 37  ? -25.662  -8.324  17.345  1.00 69.12 37  B 1 
ATOM 1565  N N     . ALA B 2 38  ? -28.605  -8.232  12.573  1.00 91.48 38  B 1 
ATOM 1566  C CA    . ALA B 2 38  ? -28.682  -8.414  11.128  1.00 92.32 38  B 1 
ATOM 1567  C C     . ALA B 2 38  ? -27.695  -7.466  10.426  1.00 92.15 38  B 1 
ATOM 1568  O O     . ALA B 2 38  ? -27.652  -6.267  10.726  1.00 90.24 38  B 1 
ATOM 1569  C CB    . ALA B 2 38  ? -30.123  -8.206  10.646  1.00 91.94 38  B 1 
ATOM 1570  N N     . SER B 2 39  ? -26.905  -8.002  9.483   1.00 93.11 39  B 1 
ATOM 1571  C CA    . SER B 2 39  ? -25.991  -7.194  8.678   1.00 92.72 39  B 1 
ATOM 1572  C C     . SER B 2 39  ? -26.756  -6.253  7.745   1.00 93.37 39  B 1 
ATOM 1573  O O     . SER B 2 39  ? -27.905  -6.503  7.382   1.00 92.24 39  B 1 
ATOM 1574  C CB    . SER B 2 39  ? -25.034  -8.098  7.890   1.00 91.45 39  B 1 
ATOM 1575  O OG    . SER B 2 39  ? -25.721  -8.828  6.895   1.00 86.29 39  B 1 
ATOM 1576  N N     . ASP B 2 40  ? -26.091  -5.189  7.286   1.00 93.09 40  B 1 
ATOM 1577  C CA    . ASP B 2 40  ? -26.694  -4.253  6.325   1.00 93.54 40  B 1 
ATOM 1578  C C     . ASP B 2 40  ? -27.138  -4.960  5.037   1.00 94.88 40  B 1 
ATOM 1579  O O     . ASP B 2 40  ? -28.214  -4.680  4.505   1.00 93.99 40  B 1 
ATOM 1580  C CB    . ASP B 2 40  ? -25.689  -3.144  6.009   1.00 91.98 40  B 1 
ATOM 1581  C CG    . ASP B 2 40  ? -25.397  -2.231  7.207   1.00 89.09 40  B 1 
ATOM 1582  O OD1   . ASP B 2 40  ? -26.333  -2.007  8.003   1.00 82.05 40  B 1 
ATOM 1583  O OD2   . ASP B 2 40  ? -24.239  -1.786  7.321   1.00 81.59 40  B 1 
ATOM 1584  N N     . PHE B 2 41  ? -26.369  -5.946  4.575   1.00 94.82 41  B 1 
ATOM 1585  C CA    . PHE B 2 41  ? -26.736  -6.760  3.418   1.00 95.61 41  B 1 
ATOM 1586  C C     . PHE B 2 41  ? -27.973  -7.632  3.689   1.00 96.06 41  B 1 
ATOM 1587  O O     . PHE B 2 41  ? -28.836  -7.776  2.824   1.00 94.92 41  B 1 
ATOM 1588  C CB    . PHE B 2 41  ? -25.537  -7.629  3.002   1.00 95.19 41  B 1 
ATOM 1589  C CG    . PHE B 2 41  ? -25.832  -8.419  1.754   1.00 95.53 41  B 1 
ATOM 1590  C CD1   . PHE B 2 41  ? -26.194  -9.777  1.836   1.00 91.42 41  B 1 
ATOM 1591  C CD2   . PHE B 2 41  ? -25.838  -7.779  0.497   1.00 91.47 41  B 1 
ATOM 1592  C CE1   . PHE B 2 41  ? -26.563  -10.477 0.686   1.00 90.23 41  B 1 
ATOM 1593  C CE2   . PHE B 2 41  ? -26.207  -8.483  -0.657  1.00 90.27 41  B 1 
ATOM 1594  C CZ    . PHE B 2 41  ? -26.576  -9.831  -0.563  1.00 92.76 41  B 1 
ATOM 1595  N N     . GLU B 2 42  ? -28.114  -8.183  4.904   1.00 96.55 42  B 1 
ATOM 1596  C CA    . GLU B 2 42  ? -29.312  -8.935  5.290   1.00 96.22 42  B 1 
ATOM 1597  C C     . GLU B 2 42  ? -30.548  -8.025  5.335   1.00 96.52 42  B 1 
ATOM 1598  O O     . GLU B 2 42  ? -31.632  -8.432  4.912   1.00 95.30 42  B 1 
ATOM 1599  C CB    . GLU B 2 42  ? -29.076  -9.627  6.638   1.00 95.23 42  B 1 
ATOM 1600  C CG    . GLU B 2 42  ? -30.198  -10.640 6.959   1.00 85.96 42  B 1 
ATOM 1601  C CD    . GLU B 2 42  ? -30.124  -11.213 8.371   1.00 80.07 42  B 1 
ATOM 1602  O OE1   . GLU B 2 42  ? -31.190  -11.668 8.847   1.00 70.96 42  B 1 
ATOM 1603  O OE2   . GLU B 2 42  ? -29.036  -11.182 8.985   1.00 72.47 42  B 1 
ATOM 1604  N N     . ILE B 2 43  ? -30.401  -6.759  5.757   1.00 96.57 43  B 1 
ATOM 1605  C CA    . ILE B 2 43  ? -31.483  -5.770  5.710   1.00 96.84 43  B 1 
ATOM 1606  C C     . ILE B 2 43  ? -31.910  -5.525  4.265   1.00 96.90 43  B 1 
ATOM 1607  O O     . ILE B 2 43  ? -33.109  -5.591  3.966   1.00 96.25 43  B 1 
ATOM 1608  C CB    . ILE B 2 43  ? -31.089  -4.455  6.426   1.00 96.36 43  B 1 
ATOM 1609  C CG1   . ILE B 2 43  ? -30.794  -4.710  7.924   1.00 93.98 43  B 1 
ATOM 1610  C CG2   . ILE B 2 43  ? -32.225  -3.417  6.292   1.00 93.81 43  B 1 
ATOM 1611  C CD1   . ILE B 2 43  ? -30.221  -3.489  8.668   1.00 88.96 43  B 1 
ATOM 1612  N N     . HIS B 2 44  ? -30.956  -5.320  3.346   1.00 97.04 44  B 1 
ATOM 1613  C CA    . HIS B 2 44  ? -31.239  -5.184  1.911   1.00 97.31 44  B 1 
ATOM 1614  C C     . HIS B 2 44  ? -31.995  -6.400  1.363   1.00 97.28 44  B 1 
ATOM 1615  O O     . HIS B 2 44  ? -32.983  -6.244  0.645   1.00 96.30 44  B 1 
ATOM 1616  C CB    . HIS B 2 44  ? -29.928  -4.966  1.150   1.00 97.11 44  B 1 
ATOM 1617  C CG    . HIS B 2 44  ? -30.097  -5.014  -0.346  1.00 97.02 44  B 1 
ATOM 1618  N ND1   . HIS B 2 44  ? -30.602  -4.015  -1.148  1.00 86.20 44  B 1 
ATOM 1619  C CD2   . HIS B 2 44  ? -29.823  -6.072  -1.174  1.00 87.10 44  B 1 
ATOM 1620  C CE1   . HIS B 2 44  ? -30.623  -4.451  -2.414  1.00 89.33 44  B 1 
ATOM 1621  N NE2   . HIS B 2 44  ? -30.157  -5.701  -2.472  1.00 91.33 44  B 1 
ATOM 1622  N N     . THR B 2 45  ? -31.575  -7.615  1.754   1.00 97.33 45  B 1 
ATOM 1623  C CA    . THR B 2 45  ? -32.230  -8.864  1.344   1.00 97.09 45  B 1 
ATOM 1624  C C     . THR B 2 45  ? -33.670  -8.927  1.852   1.00 97.08 45  B 1 
ATOM 1625  O O     . THR B 2 45  ? -34.575  -9.194  1.073   1.00 95.82 45  B 1 
ATOM 1626  C CB    . THR B 2 45  ? -31.428  -10.087 1.820   1.00 96.17 45  B 1 
ATOM 1627  O OG1   . THR B 2 45  ? -30.098  -9.988  1.356   1.00 85.56 45  B 1 
ATOM 1628  C CG2   . THR B 2 45  ? -31.987  -11.396 1.265   1.00 81.87 45  B 1 
ATOM 1629  N N     . ARG B 2 46  ? -33.918  -8.584  3.114   1.00 97.02 46  B 1 
ATOM 1630  C CA    . ARG B 2 46  ? -35.282  -8.551  3.689   1.00 96.81 46  B 1 
ATOM 1631  C C     . ARG B 2 46  ? -36.205  -7.563  2.969   1.00 96.96 46  B 1 
ATOM 1632  O O     . ARG B 2 46  ? -37.380  -7.857  2.785   1.00 95.51 46  B 1 
ATOM 1633  C CB    . ARG B 2 46  ? -35.213  -8.201  5.180   1.00 96.06 46  B 1 
ATOM 1634  C CG    . ARG B 2 46  ? -34.703  -9.371  6.033   1.00 92.10 46  B 1 
ATOM 1635  C CD    . ARG B 2 46  ? -34.496  -8.912  7.483   1.00 87.78 46  B 1 
ATOM 1636  N NE    . ARG B 2 46  ? -34.010  -10.019 8.327   1.00 84.42 46  B 1 
ATOM 1637  C CZ    . ARG B 2 46  ? -34.700  -10.756 9.179   1.00 81.60 46  B 1 
ATOM 1638  N NH1   . ARG B 2 46  ? -35.974  -10.574 9.408   1.00 71.92 46  B 1 
ATOM 1639  N NH2   . ARG B 2 46  ? -34.101  -11.699 9.831   1.00 79.08 46  B 1 
ATOM 1640  N N     . ILE B 2 47  ? -35.697  -6.412  2.545   1.00 97.29 47  B 1 
ATOM 1641  C CA    . ILE B 2 47  ? -36.478  -5.439  1.753   1.00 97.12 47  B 1 
ATOM 1642  C C     . ILE B 2 47  ? -36.789  -6.018  0.369   1.00 96.95 47  B 1 
ATOM 1643  O O     . ILE B 2 47  ? -37.917  -5.886  -0.110  1.00 95.98 47  B 1 
ATOM 1644  C CB    . ILE B 2 47  ? -35.726  -4.091  1.635   1.00 97.06 47  B 1 
ATOM 1645  C CG1   . ILE B 2 47  ? -35.493  -3.443  3.013   1.00 95.04 47  B 1 
ATOM 1646  C CG2   . ILE B 2 47  ? -36.532  -3.098  0.764   1.00 94.79 47  B 1 
ATOM 1647  C CD1   . ILE B 2 47  ? -34.382  -2.374  2.996   1.00 90.87 47  B 1 
ATOM 1648  N N     . THR B 2 48  ? -35.813  -6.684  -0.255  1.00 97.23 48  B 1 
ATOM 1649  C CA    . THR B 2 48  ? -35.951  -7.276  -1.595  1.00 96.98 48  B 1 
ATOM 1650  C C     . THR B 2 48  ? -36.919  -8.465  -1.602  1.00 96.76 48  B 1 
ATOM 1651  O O     . THR B 2 48  ? -37.718  -8.591  -2.525  1.00 95.12 48  B 1 
ATOM 1652  C CB    . THR B 2 48  ? -34.577  -7.692  -2.141  1.00 96.01 48  B 1 
ATOM 1653  O OG1   . THR B 2 48  ? -33.693  -6.595  -2.099  1.00 85.86 48  B 1 
ATOM 1654  C CG2   . THR B 2 48  ? -34.639  -8.131  -3.598  1.00 84.17 48  B 1 
ATOM 1655  N N     . ASP B 2 49  ? -36.893  -9.296  -0.560  1.00 96.76 49  B 1 
ATOM 1656  C CA    . ASP B 2 49  ? -37.841  -10.403 -0.382  1.00 96.34 49  B 1 
ATOM 1657  C C     . ASP B 2 49  ? -39.274  -9.899  -0.136  1.00 96.31 49  B 1 
ATOM 1658  O O     . ASP B 2 49  ? -40.253  -10.542 -0.524  1.00 94.46 49  B 1 
ATOM 1659  C CB    . ASP B 2 49  ? -37.391  -11.278 0.801   1.00 95.51 49  B 1 
ATOM 1660  C CG    . ASP B 2 49  ? -36.140  -12.114 0.530   1.00 92.73 49  B 1 
ATOM 1661  O OD1   . ASP B 2 49  ? -35.796  -12.317 -0.656  1.00 86.02 49  B 1 
ATOM 1662  O OD2   . ASP B 2 49  ? -35.554  -12.606 1.529   1.00 85.36 49  B 1 
ATOM 1663  N N     . GLY B 2 50  ? -39.414  -8.727  0.453   1.00 95.62 50  B 1 
ATOM 1664  C CA    . GLY B 2 50  ? -40.683  -8.059  0.708   1.00 95.85 50  B 1 
ATOM 1665  C C     . GLY B 2 50  ? -41.211  -8.265  2.122   1.00 96.39 50  B 1 
ATOM 1666  O O     . GLY B 2 50  ? -41.301  -9.381  2.634   1.00 94.83 50  B 1 
ATOM 1667  N N     . PHE B 2 51  ? -41.646  -7.167  2.754   1.00 96.24 51  B 1 
ATOM 1668  C CA    . PHE B 2 51  ? -42.297  -7.236  4.060   1.00 96.38 51  B 1 
ATOM 1669  C C     . PHE B 2 51  ? -43.741  -7.739  3.945   1.00 96.19 51  B 1 
ATOM 1670  O O     . PHE B 2 51  ? -44.439  -7.477  2.956   1.00 94.90 51  B 1 
ATOM 1671  C CB    . PHE B 2 51  ? -42.243  -5.869  4.755   1.00 96.35 51  B 1 
ATOM 1672  C CG    . PHE B 2 51  ? -40.846  -5.398  5.086   1.00 96.53 51  B 1 
ATOM 1673  C CD1   . PHE B 2 51  ? -40.034  -6.140  5.967   1.00 92.83 51  B 1 
ATOM 1674  C CD2   . PHE B 2 51  ? -40.336  -4.218  4.521   1.00 92.40 51  B 1 
ATOM 1675  C CE1   . PHE B 2 51  ? -38.732  -5.707  6.275   1.00 91.89 51  B 1 
ATOM 1676  C CE2   . PHE B 2 51  ? -39.040  -3.783  4.826   1.00 91.98 51  B 1 
ATOM 1677  C CZ    . PHE B 2 51  ? -38.234  -4.527  5.702   1.00 95.22 51  B 1 
ATOM 1678  N N     . ALA B 2 52  ? -44.230  -8.421  4.986   1.00 95.77 52  B 1 
ATOM 1679  C CA    . ALA B 2 52  ? -45.628  -8.812  5.058   1.00 95.54 52  B 1 
ATOM 1680  C C     . ALA B 2 52  ? -46.543  -7.576  5.119   1.00 95.76 52  B 1 
ATOM 1681  O O     . ALA B 2 52  ? -46.355  -6.676  5.936   1.00 94.31 52  B 1 
ATOM 1682  C CB    . ALA B 2 52  ? -45.826  -9.730  6.271   1.00 93.98 52  B 1 
ATOM 1683  N N     . ALA B 2 53  ? -47.605  -7.553  4.290   1.00 94.98 53  B 1 
ATOM 1684  C CA    . ALA B 2 53  ? -48.546  -6.426  4.230   1.00 94.56 53  B 1 
ATOM 1685  C C     . ALA B 2 53  ? -49.254  -6.143  5.567   1.00 94.50 53  B 1 
ATOM 1686  O O     . ALA B 2 53  ? -49.672  -5.017  5.839   1.00 92.91 53  B 1 
ATOM 1687  C CB    . ALA B 2 53  ? -49.556  -6.730  3.119   1.00 93.07 53  B 1 
ATOM 1688  N N     . THR B 2 54  ? -49.359  -7.161  6.448   1.00 94.41 54  B 1 
ATOM 1689  C CA    . THR B 2 54  ? -49.935  -7.032  7.792   1.00 94.05 54  B 1 
ATOM 1690  C C     . THR B 2 54  ? -49.139  -6.088  8.703   1.00 94.37 54  B 1 
ATOM 1691  O O     . THR B 2 54  ? -49.750  -5.441  9.567   1.00 92.90 54  B 1 
ATOM 1692  C CB    . THR B 2 54  ? -50.039  -8.403  8.470   1.00 92.64 54  B 1 
ATOM 1693  O OG1   . THR B 2 54  ? -48.788  -9.063  8.453   1.00 83.02 54  B 1 
ATOM 1694  C CG2   . THR B 2 54  ? -51.049  -9.314  7.754   1.00 81.08 54  B 1 
ATOM 1695  N N     . TRP B 2 55  ? -47.803  -5.959  8.506   1.00 94.16 55  B 1 
ATOM 1696  C CA    . TRP B 2 55  ? -46.966  -5.028  9.274   1.00 94.08 55  B 1 
ATOM 1697  C C     . TRP B 2 55  ? -47.382  -3.575  9.058   1.00 94.62 55  B 1 
ATOM 1698  O O     . TRP B 2 55  ? -47.532  -2.828  10.025  1.00 93.08 55  B 1 
ATOM 1699  C CB    . TRP B 2 55  ? -45.488  -5.222  8.908   1.00 92.57 55  B 1 
ATOM 1700  C CG    . TRP B 2 55  ? -44.817  -6.278  9.720   1.00 90.02 55  B 1 
ATOM 1701  C CD1   . TRP B 2 55  ? -44.396  -7.482  9.292   1.00 82.58 55  B 1 
ATOM 1702  C CD2   . TRP B 2 55  ? -44.493  -6.218  11.152  1.00 84.31 55  B 1 
ATOM 1703  N NE1   . TRP B 2 55  ? -43.827  -8.188  10.359  1.00 77.34 55  B 1 
ATOM 1704  C CE2   . TRP B 2 55  ? -43.875  -7.444  11.510  1.00 81.09 55  B 1 
ATOM 1705  C CE3   . TRP B 2 55  ? -44.663  -5.247  12.158  1.00 74.12 55  B 1 
ATOM 1706  C CZ2   . TRP B 2 55  ? -43.438  -7.710  12.841  1.00 78.92 55  B 1 
ATOM 1707  C CZ3   . TRP B 2 55  ? -44.242  -5.511  13.477  1.00 74.20 55  B 1 
ATOM 1708  C CH2   . TRP B 2 55  ? -43.639  -6.722  13.808  1.00 76.04 55  B 1 
ATOM 1709  N N     . LEU B 2 56  ? -47.665  -3.177  7.816   1.00 94.74 56  B 1 
ATOM 1710  C CA    . LEU B 2 56  ? -48.115  -1.820  7.498   1.00 94.80 56  B 1 
ATOM 1711  C C     . LEU B 2 56  ? -49.463  -1.490  8.167   1.00 94.93 56  B 1 
ATOM 1712  O O     . LEU B 2 56  ? -49.648  -0.384  8.669   1.00 93.78 56  B 1 
ATOM 1713  C CB    . LEU B 2 56  ? -48.167  -1.671  5.974   1.00 93.94 56  B 1 
ATOM 1714  C CG    . LEU B 2 56  ? -48.570  -0.260  5.502   1.00 91.61 56  B 1 
ATOM 1715  C CD1   . LEU B 2 56  ? -47.653  0.830   6.043   1.00 83.37 56  B 1 
ATOM 1716  C CD2   . LEU B 2 56  ? -48.517  -0.202  3.976   1.00 82.83 56  B 1 
ATOM 1717  N N     . VAL B 2 57  ? -50.396  -2.464  8.227   1.00 94.47 57  B 1 
ATOM 1718  C CA    . VAL B 2 57  ? -51.663  -2.308  8.960   1.00 94.07 57  B 1 
ATOM 1719  C C     . VAL B 2 57  ? -51.393  -2.101  10.448  1.00 94.28 57  B 1 
ATOM 1720  O O     . VAL B 2 57  ? -51.880  -1.127  11.021  1.00 93.28 57  B 1 
ATOM 1721  C CB    . VAL B 2 57  ? -52.608  -3.505  8.735   1.00 92.91 57  B 1 
ATOM 1722  C CG1   . VAL B 2 57  ? -53.933  -3.333  9.478   1.00 85.08 57  B 1 
ATOM 1723  C CG2   . VAL B 2 57  ? -52.936  -3.672  7.248   1.00 85.00 57  B 1 
ATOM 1724  N N     . LYS B 2 58  ? -50.543  -2.941  11.057  1.00 94.83 58  B 1 
ATOM 1725  C CA    . LYS B 2 58  ? -50.163  -2.828  12.473  1.00 94.42 58  B 1 
ATOM 1726  C C     . LYS B 2 58  ? -49.569  -1.460  12.807  1.00 95.09 58  B 1 
ATOM 1727  O O     . LYS B 2 58  ? -49.944  -0.868  13.825  1.00 93.74 58  B 1 
ATOM 1728  C CB    . LYS B 2 58  ? -49.149  -3.930  12.835  1.00 92.93 58  B 1 
ATOM 1729  C CG    . LYS B 2 58  ? -49.756  -5.034  13.698  1.00 82.00 58  B 1 
ATOM 1730  C CD    . LYS B 2 58  ? -48.694  -6.094  14.005  1.00 79.17 58  B 1 
ATOM 1731  C CE    . LYS B 2 58  ? -49.236  -7.194  14.926  1.00 67.72 58  B 1 
ATOM 1732  N NZ    . LYS B 2 58  ? -48.240  -8.294  15.102  1.00 61.02 58  B 1 
ATOM 1733  N N     . LEU B 2 59  ? -48.656  -0.952  11.982  1.00 95.30 59  B 1 
ATOM 1734  C CA    . LEU B 2 59  ? -48.034  0.360   12.187  1.00 95.47 59  B 1 
ATOM 1735  C C     . LEU B 2 59  ? -49.054  1.497   12.080  1.00 95.49 59  B 1 
ATOM 1736  O O     . LEU B 2 59  ? -48.996  2.451   12.852  1.00 94.38 59  B 1 
ATOM 1737  C CB    . LEU B 2 59  ? -46.893  0.552   11.169  1.00 95.29 59  B 1 
ATOM 1738  C CG    . LEU B 2 59  ? -45.669  -0.354  11.403  1.00 93.94 59  B 1 
ATOM 1739  C CD1   . LEU B 2 59  ? -44.667  -0.138  10.269  1.00 88.68 59  B 1 
ATOM 1740  C CD2   . LEU B 2 59  ? -44.963  -0.062  12.728  1.00 87.66 59  B 1 
ATOM 1741  N N     . THR B 2 60  ? -50.022  1.371   11.178  1.00 93.49 60  B 1 
ATOM 1742  C CA    . THR B 2 60  ? -51.106  2.349   11.035  1.00 93.06 60  B 1 
ATOM 1743  C C     . THR B 2 60  ? -52.058  2.314   12.235  1.00 92.53 60  B 1 
ATOM 1744  O O     . THR B 2 60  ? -52.407  3.362   12.772  1.00 91.07 60  B 1 
ATOM 1745  C CB    . THR B 2 60  ? -51.881  2.137   9.728   1.00 92.39 60  B 1 
ATOM 1746  O OG1   . THR B 2 60  ? -51.009  2.068   8.619   1.00 81.06 60  B 1 
ATOM 1747  C CG2   . THR B 2 60  ? -52.847  3.290   9.449   1.00 81.42 60  B 1 
ATOM 1748  N N     . GLU B 2 61  ? -52.449  1.119   12.708  1.00 92.96 61  B 1 
ATOM 1749  C CA    . GLU B 2 61  ? -53.316  0.947   13.884  1.00 92.44 61  B 1 
ATOM 1750  C C     . GLU B 2 61  ? -52.657  1.454   15.175  1.00 92.43 61  B 1 
ATOM 1751  O O     . GLU B 2 61  ? -53.331  2.031   16.032  1.00 90.63 61  B 1 
ATOM 1752  C CB    . GLU B 2 61  ? -53.669  -0.534  14.051  1.00 91.43 61  B 1 
ATOM 1753  C CG    . GLU B 2 61  ? -54.675  -1.029  13.009  1.00 83.88 61  B 1 
ATOM 1754  C CD    . GLU B 2 61  ? -55.014  -2.524  13.147  1.00 79.13 61  B 1 
ATOM 1755  O OE1   . GLU B 2 61  ? -56.027  -2.949  12.544  1.00 70.61 61  B 1 
ATOM 1756  O OE2   . GLU B 2 61  ? -54.276  -3.241  13.866  1.00 72.00 61  B 1 
ATOM 1757  N N     . ARG B 2 62  ? -51.313  1.296   15.302  1.00 93.79 62  B 1 
ATOM 1758  C CA    . ARG B 2 62  ? -50.526  1.835   16.430  1.00 93.48 62  B 1 
ATOM 1759  C C     . ARG B 2 62  ? -50.311  3.351   16.346  1.00 93.98 62  B 1 
ATOM 1760  O O     . ARG B 2 62  ? -49.781  3.937   17.287  1.00 91.30 62  B 1 
ATOM 1761  C CB    . ARG B 2 62  ? -49.184  1.105   16.509  1.00 91.26 62  B 1 
ATOM 1762  C CG    . ARG B 2 62  ? -49.331  -0.339  17.008  1.00 83.93 62  B 1 
ATOM 1763  C CD    . ARG B 2 62  ? -47.971  -1.041  16.905  1.00 82.99 62  B 1 
ATOM 1764  N NE    . ARG B 2 62  ? -48.009  -2.415  17.416  1.00 77.88 62  B 1 
ATOM 1765  C CZ    . ARG B 2 62  ? -46.961  -3.215  17.548  1.00 74.56 62  B 1 
ATOM 1766  N NH1   . ARG B 2 62  ? -45.770  -2.824  17.198  1.00 69.04 62  B 1 
ATOM 1767  N NH2   . ARG B 2 62  ? -47.102  -4.412  18.032  1.00 66.83 62  B 1 
ATOM 1768  N N     . GLY B 2 63  ? -50.714  3.993   15.260  1.00 92.41 63  B 1 
ATOM 1769  C CA    . GLY B 2 63  ? -50.532  5.428   15.041  1.00 92.14 63  B 1 
ATOM 1770  C C     . GLY B 2 63  ? -49.106  5.850   14.687  1.00 93.38 63  B 1 
ATOM 1771  O O     . GLY B 2 63  ? -48.825  7.049   14.661  1.00 91.25 63  B 1 
ATOM 1772  N N     . VAL B 2 64  ? -48.215  4.902   14.410  1.00 94.12 64  B 1 
ATOM 1773  C CA    . VAL B 2 64  ? -46.856  5.185   13.913  1.00 94.75 64  B 1 
ATOM 1774  C C     . VAL B 2 64  ? -46.934  5.881   12.554  1.00 95.38 64  B 1 
ATOM 1775  O O     . VAL B 2 64  ? -46.307  6.921   12.354  1.00 93.94 64  B 1 
ATOM 1776  C CB    . VAL B 2 64  ? -46.017  3.903   13.831  1.00 94.08 64  B 1 
ATOM 1777  C CG1   . VAL B 2 64  ? -44.625  4.179   13.261  1.00 87.98 64  B 1 
ATOM 1778  C CG2   . VAL B 2 64  ? -45.841  3.263   15.222  1.00 87.97 64  B 1 
ATOM 1779  N N     . LEU B 2 65  ? -47.768  5.354   11.660  1.00 94.32 65  B 1 
ATOM 1780  C CA    . LEU B 2 65  ? -48.063  5.949   10.362  1.00 94.43 65  B 1 
ATOM 1781  C C     . LEU B 2 65  ? -49.507  6.463   10.313  1.00 94.21 65  B 1 
ATOM 1782  O O     . LEU B 2 65  ? -50.436  5.801   10.776  1.00 92.55 65  B 1 
ATOM 1783  C CB    . LEU B 2 65  ? -47.799  4.934   9.240   1.00 93.84 65  B 1 
ATOM 1784  C CG    . LEU B 2 65  ? -46.332  4.458   9.153   1.00 92.34 65  B 1 
ATOM 1785  C CD1   . LEU B 2 65  ? -46.215  3.401   8.064   1.00 86.10 65  B 1 
ATOM 1786  C CD2   . LEU B 2 65  ? -45.377  5.606   8.821   1.00 85.92 65  B 1 
ATOM 1787  N N     . THR B 2 66  ? -49.704  7.636   9.727   1.00 92.46 66  B 1 
ATOM 1788  C CA    . THR B 2 66  ? -51.042  8.162   9.431   1.00 92.07 66  B 1 
ATOM 1789  C C     . THR B 2 66  ? -51.638  7.461   8.198   1.00 91.97 66  B 1 
ATOM 1790  O O     . THR B 2 66  ? -50.897  6.907   7.384   1.00 90.74 66  B 1 
ATOM 1791  C CB    . THR B 2 66  ? -51.028  9.677   9.222   1.00 91.48 66  B 1 
ATOM 1792  O OG1   . THR B 2 66  ? -50.329  10.022  8.058   1.00 84.10 66  B 1 
ATOM 1793  C CG2   . THR B 2 66  ? -50.419  10.429  10.403  1.00 84.50 66  B 1 
ATOM 1794  N N     . PRO B 2 67  ? -52.965  7.503   7.995   1.00 89.66 67  B 1 
ATOM 1795  C CA    . PRO B 2 67  ? -53.563  6.980   6.764   1.00 88.78 67  B 1 
ATOM 1796  C C     . PRO B 2 67  ? -52.990  7.597   5.482   1.00 89.38 67  B 1 
ATOM 1797  O O     . PRO B 2 67  ? -52.872  6.901   4.488   1.00 88.59 67  B 1 
ATOM 1798  C CB    . PRO B 2 67  ? -55.056  7.269   6.906   1.00 87.26 67  B 1 
ATOM 1799  C CG    . PRO B 2 67  ? -55.279  7.270   8.414   1.00 83.79 67  B 1 
ATOM 1800  C CD    . PRO B 2 67  ? -53.982  7.891   8.947   1.00 87.52 67  B 1 
ATOM 1801  N N     . VAL B 2 68  ? -52.609  8.876   5.506   1.00 90.48 68  B 1 
ATOM 1802  C CA    . VAL B 2 68  ? -51.984  9.552   4.361   1.00 90.12 68  B 1 
ATOM 1803  C C     . VAL B 2 68  ? -50.596  8.975   4.078   1.00 90.36 68  B 1 
ATOM 1804  O O     . VAL B 2 68  ? -50.294  8.645   2.935   1.00 89.60 68  B 1 
ATOM 1805  C CB    . VAL B 2 68  ? -51.905  11.073  4.575   1.00 89.66 68  B 1 
ATOM 1806  C CG1   . VAL B 2 68  ? -51.217  11.786  3.417   1.00 80.81 68  B 1 
ATOM 1807  C CG2   . VAL B 2 68  ? -53.310  11.668  4.734   1.00 81.63 68  B 1 
ATOM 1808  N N     . GLU B 2 69  ? -49.760  8.799   5.118   1.00 93.82 69  B 1 
ATOM 1809  C CA    . GLU B 2 69  ? -48.434  8.176   5.004   1.00 94.25 69  B 1 
ATOM 1810  C C     . GLU B 2 69  ? -48.538  6.719   4.518   1.00 94.39 69  B 1 
ATOM 1811  O O     . GLU B 2 69  ? -47.789  6.301   3.641   1.00 93.18 69  B 1 
ATOM 1812  C CB    . GLU B 2 69  ? -47.726  8.239   6.367   1.00 94.43 69  B 1 
ATOM 1813  C CG    . GLU B 2 69  ? -47.319  9.664   6.797   1.00 92.44 69  B 1 
ATOM 1814  C CD    . GLU B 2 69  ? -47.134  9.829   8.325   1.00 92.99 69  B 1 
ATOM 1815  O OE1   . GLU B 2 69  ? -46.761  10.921  8.775   1.00 85.38 69  B 1 
ATOM 1816  O OE2   . GLU B 2 69  ? -47.444  8.902   9.094   1.00 87.32 69  B 1 
ATOM 1817  N N     . ARG B 2 70  ? -49.524  5.956   4.999   1.00 92.84 70  B 1 
ATOM 1818  C CA    . ARG B 2 70  ? -49.827  4.599   4.504   1.00 92.42 70  B 1 
ATOM 1819  C C     . ARG B 2 70  ? -50.130  4.613   3.002   1.00 92.03 70  B 1 
ATOM 1820  O O     . ARG B 2 70  ? -49.608  3.783   2.280   1.00 91.11 70  B 1 
ATOM 1821  C CB    . ARG B 2 70  ? -51.006  4.019   5.294   1.00 91.78 70  B 1 
ATOM 1822  C CG    . ARG B 2 70  ? -51.423  2.609   4.836   1.00 89.67 70  B 1 
ATOM 1823  C CD    . ARG B 2 70  ? -52.872  2.317   5.215   1.00 87.66 70  B 1 
ATOM 1824  N NE    . ARG B 2 70  ? -53.794  3.161   4.466   1.00 83.80 70  B 1 
ATOM 1825  C CZ    . ARG B 2 70  ? -54.996  3.591   4.830   1.00 82.37 70  B 1 
ATOM 1826  N NH1   . ARG B 2 70  ? -55.560  3.188   5.937   1.00 73.52 70  B 1 
ATOM 1827  N NH2   . ARG B 2 70  ? -55.638  4.426   4.084   1.00 77.90 70  B 1 
ATOM 1828  N N     . ASP B 2 71  ? -50.978  5.549   2.564   1.00 89.65 71  B 1 
ATOM 1829  C CA    . ASP B 2 71  ? -51.403  5.622   1.166   1.00 88.43 71  B 1 
ATOM 1830  C C     . ASP B 2 71  ? -50.254  6.052   0.230   1.00 88.93 71  B 1 
ATOM 1831  O O     . ASP B 2 71  ? -50.276  5.710   -0.944  1.00 87.80 71  B 1 
ATOM 1832  C CB    . ASP B 2 71  ? -52.615  6.557   1.038   1.00 86.70 71  B 1 
ATOM 1833  C CG    . ASP B 2 71  ? -53.917  6.040   1.691   1.00 82.19 71  B 1 
ATOM 1834  O OD1   . ASP B 2 71  ? -54.000  4.869   2.130   1.00 74.86 71  B 1 
ATOM 1835  O OD2   . ASP B 2 71  ? -54.903  6.811   1.770   1.00 74.15 71  B 1 
ATOM 1836  N N     . GLN B 2 72  ? -49.214  6.743   0.742   1.00 92.51 72  B 1 
ATOM 1837  C CA    . GLN B 2 72  ? -47.981  7.036   0.006   1.00 92.20 72  B 1 
ATOM 1838  C C     . GLN B 2 72  ? -47.101  5.791   -0.185  1.00 92.92 72  B 1 
ATOM 1839  O O     . GLN B 2 72  ? -46.393  5.690   -1.189  1.00 91.59 72  B 1 
ATOM 1840  C CB    . GLN B 2 72  ? -47.177  8.116   0.736   1.00 91.07 72  B 1 
ATOM 1841  C CG    . GLN B 2 72  ? -47.795  9.520   0.586   1.00 83.13 72  B 1 
ATOM 1842  C CD    . GLN B 2 72  ? -47.057  10.570  1.420   1.00 78.98 72  B 1 
ATOM 1843  O OE1   . GLN B 2 72  ? -46.324  10.279  2.348   1.00 69.03 72  B 1 
ATOM 1844  N NE2   . GLN B 2 72  ? -47.226  11.846  1.117   1.00 66.55 72  B 1 
ATOM 1845  N N     . ILE B 2 73  ? -47.152  4.839   0.731   1.00 93.36 73  B 1 
ATOM 1846  C CA    . ILE B 2 73  ? -46.422  3.563   0.617   1.00 93.98 73  B 1 
ATOM 1847  C C     . ILE B 2 73  ? -47.140  2.629   -0.366  1.00 93.61 73  B 1 
ATOM 1848  O O     . ILE B 2 73  ? -46.517  2.107   -1.287  1.00 92.23 73  B 1 
ATOM 1849  C CB    . ILE B 2 73  ? -46.234  2.922   2.013   1.00 94.48 73  B 1 
ATOM 1850  C CG1   . ILE B 2 73  ? -45.300  3.796   2.879   1.00 92.91 73  B 1 
ATOM 1851  C CG2   . ILE B 2 73  ? -45.667  1.497   1.899   1.00 93.05 73  B 1 
ATOM 1852  C CD1   . ILE B 2 73  ? -45.368  3.480   4.371   1.00 89.20 73  B 1 
ATOM 1853  N N     . ILE B 2 74  ? -48.451  2.443   -0.170  1.00 89.09 74  B 1 
ATOM 1854  C CA    . ILE B 2 74  ? -49.295  1.570   -0.995  1.00 89.28 74  B 1 
ATOM 1855  C C     . ILE B 2 74  ? -50.759  2.036   -0.931  1.00 88.34 74  B 1 
ATOM 1856  O O     . ILE B 2 74  ? -51.286  2.272   0.154   1.00 86.82 74  B 1 
ATOM 1857  C CB    . ILE B 2 74  ? -49.130  0.092   -0.550  1.00 89.49 74  B 1 
ATOM 1858  C CG1   . ILE B 2 74  ? -49.954  -0.856  -1.426  1.00 86.65 74  B 1 
ATOM 1859  C CG2   . ILE B 2 74  ? -49.477  -0.114  0.940   1.00 85.51 74  B 1 
ATOM 1860  C CD1   . ILE B 2 74  ? -49.669  -2.353  -1.190  1.00 84.16 74  B 1 
ATOM 1861  N N     . PRO B 2 75  ? -51.501  2.130   -2.074  1.00 83.71 75  B 1 
ATOM 1862  C CA    . PRO B 2 75  ? -52.929  2.437   -2.071  1.00 82.28 75  B 1 
ATOM 1863  C C     . PRO B 2 75  ? -53.733  1.429   -1.236  1.00 83.14 75  B 1 
ATOM 1864  O O     . PRO B 2 75  ? -53.568  0.219   -1.378  1.00 83.09 75  B 1 
ATOM 1865  C CB    . PRO B 2 75  ? -53.351  2.412   -3.539  1.00 80.60 75  B 1 
ATOM 1866  C CG    . PRO B 2 75  ? -52.063  2.724   -4.299  1.00 76.42 75  B 1 
ATOM 1867  C CD    . PRO B 2 75  ? -50.986  2.062   -3.431  1.00 78.44 75  B 1 
ATOM 1868  N N     . LEU B 2 76  ? -54.686  1.909   -0.438  1.00 81.33 76  B 1 
ATOM 1869  C CA    . LEU B 2 76  ? -55.466  1.075   0.483   1.00 81.44 76  B 1 
ATOM 1870  C C     . LEU B 2 76  ? -56.142  -0.115  -0.207  1.00 82.20 76  B 1 
ATOM 1871  O O     . LEU B 2 76  ? -56.217  -1.212  0.360   1.00 81.94 76  B 1 
ATOM 1872  C CB    . LEU B 2 76  ? -56.515  1.959   1.175   1.00 80.17 76  B 1 
ATOM 1873  C CG    . LEU B 2 76  ? -57.349  1.219   2.232   1.00 76.11 76  B 1 
ATOM 1874  C CD1   . LEU B 2 76  ? -56.520  0.789   3.437   1.00 71.07 76  B 1 
ATOM 1875  C CD2   . LEU B 2 76  ? -58.485  2.110   2.734   1.00 68.84 76  B 1 
ATOM 1876  N N     . ARG B 2 77  ? -56.632  0.070   -1.436  1.00 78.37 77  B 1 
ATOM 1877  C CA    . ARG B 2 77  ? -57.249  -0.998  -2.237  1.00 77.73 77  B 1 
ATOM 1878  C C     . ARG B 2 77  ? -56.252  -2.115  -2.542  1.00 79.77 77  B 1 
ATOM 1879  O O     . ARG B 2 77  ? -56.596  -3.285  -2.452  1.00 78.11 77  B 1 
ATOM 1880  C CB    . ARG B 2 77  ? -57.824  -0.401  -3.531  1.00 73.26 77  B 1 
ATOM 1881  C CG    . ARG B 2 77  ? -58.557  -1.451  -4.370  1.00 64.59 77  B 1 
ATOM 1882  C CD    . ARG B 2 77  ? -59.134  -0.800  -5.622  1.00 60.93 77  B 1 
ATOM 1883  N NE    . ARG B 2 77  ? -59.840  -1.774  -6.464  1.00 55.42 77  B 1 
ATOM 1884  C CZ    . ARG B 2 77  ? -60.392  -1.531  -7.644  1.00 50.63 77  B 1 
ATOM 1885  N NH1   . ARG B 2 77  ? -60.344  -0.343  -8.177  1.00 46.97 77  B 1 
ATOM 1886  N NH2   . ARG B 2 77  ? -61.000  -2.478  -8.291  1.00 45.39 77  B 1 
ATOM 1887  N N     . THR B 2 78  ? -55.007  -1.738  -2.904  1.00 81.74 78  B 1 
ATOM 1888  C CA    . THR B 2 78  ? -53.932  -2.694  -3.171  1.00 81.81 78  B 1 
ATOM 1889  C C     . THR B 2 78  ? -53.518  -3.396  -1.887  1.00 83.33 78  B 1 
ATOM 1890  O O     . THR B 2 78  ? -53.424  -4.614  -1.895  1.00 83.09 78  B 1 
ATOM 1891  C CB    . THR B 2 78  ? -52.744  -2.004  -3.838  1.00 80.43 78  B 1 
ATOM 1892  O OG1   . THR B 2 78  ? -53.184  -1.292  -4.966  1.00 76.36 78  B 1 
ATOM 1893  C CG2   . THR B 2 78  ? -51.698  -3.012  -4.324  1.00 76.59 78  B 1 
ATOM 1894  N N     . LEU B 2 79  ? -53.369  -2.664  -0.763  1.00 86.46 79  B 1 
ATOM 1895  C CA    . LEU B 2 79  ? -53.040  -3.238  0.546   1.00 87.63 79  B 1 
ATOM 1896  C C     . LEU B 2 79  ? -54.044  -4.318  0.961   1.00 87.41 79  B 1 
ATOM 1897  O O     . LEU B 2 79  ? -53.639  -5.429  1.298   1.00 87.34 79  B 1 
ATOM 1898  C CB    . LEU B 2 79  ? -52.974  -2.101  1.584   1.00 88.80 79  B 1 
ATOM 1899  C CG    . LEU B 2 79  ? -52.632  -2.565  3.009   1.00 89.08 79  B 1 
ATOM 1900  C CD1   . LEU B 2 79  ? -51.270  -3.246  3.097   1.00 81.98 79  B 1 
ATOM 1901  C CD2   . LEU B 2 79  ? -52.620  -1.362  3.949   1.00 82.36 79  B 1 
ATOM 1902  N N     . LYS B 2 80  ? -55.384  -4.033  0.865   1.00 85.50 80  B 1 
ATOM 1903  C CA    . LYS B 2 80  ? -56.429  -5.028  1.142   1.00 84.65 80  B 1 
ATOM 1904  C C     . LYS B 2 80  ? -56.287  -6.265  0.250   1.00 85.25 80  B 1 
ATOM 1905  O O     . LYS B 2 80  ? -56.360  -7.381  0.742   1.00 84.21 80  B 1 
ATOM 1906  C CB    . LYS B 2 80  ? -57.815  -4.410  1.001   1.00 83.34 80  B 1 
ATOM 1907  C CG    . LYS B 2 80  ? -58.142  -3.448  2.150   1.00 76.26 80  B 1 
ATOM 1908  C CD    . LYS B 2 80  ? -59.565  -2.894  2.006   1.00 72.28 80  B 1 
ATOM 1909  C CE    . LYS B 2 80  ? -59.884  -1.974  3.187   1.00 63.55 80  B 1 
ATOM 1910  N NZ    . LYS B 2 80  ? -61.297  -1.528  3.179   1.00 57.58 80  B 1 
ATOM 1911  N N     . SER B 2 81  ? -56.021  -6.078  -1.055  1.00 81.72 81  B 1 
ATOM 1912  C CA    . SER B 2 81  ? -55.822  -7.188  -1.989  1.00 80.76 81  B 1 
ATOM 1913  C C     . SER B 2 81  ? -54.569  -8.007  -1.676  1.00 81.67 81  B 1 
ATOM 1914  O O     . SER B 2 81  ? -54.591  -9.220  -1.901  1.00 80.61 81  B 1 
ATOM 1915  C CB    . SER B 2 81  ? -55.743  -6.659  -3.420  1.00 78.33 81  B 1 
ATOM 1916  O OG    . SER B 2 81  ? -55.637  -7.736  -4.337  1.00 69.19 81  B 1 
ATOM 1917  N N     . ARG B 2 82  ? -53.469  -7.390  -1.178  1.00 86.60 82  B 1 
ATOM 1918  C CA    . ARG B 2 82  ? -52.269  -8.125  -0.738  1.00 86.63 82  B 1 
ATOM 1919  C C     . ARG B 2 82  ? -52.592  -9.028  0.447   1.00 87.66 82  B 1 
ATOM 1920  O O     . ARG B 2 82  ? -52.236  -10.196 0.416   1.00 86.97 82  B 1 
ATOM 1921  C CB    . ARG B 2 82  ? -51.135  -7.155  -0.339  1.00 86.47 82  B 1 
ATOM 1922  C CG    . ARG B 2 82  ? -50.523  -6.353  -1.484  1.00 82.21 82  B 1 
ATOM 1923  C CD    . ARG B 2 82  ? -49.654  -7.191  -2.408  1.00 81.53 82  B 1 
ATOM 1924  N NE    . ARG B 2 82  ? -48.966  -6.326  -3.364  1.00 80.15 82  B 1 
ATOM 1925  C CZ    . ARG B 2 82  ? -48.877  -6.463  -4.669  1.00 79.96 82  B 1 
ATOM 1926  N NH1   . ARG B 2 82  ? -49.388  -7.495  -5.294  1.00 71.73 82  B 1 
ATOM 1927  N NH2   . ARG B 2 82  ? -48.281  -5.546  -5.370  1.00 75.56 82  B 1 
ATOM 1928  N N     . ILE B 2 83  ? -53.320  -8.511  1.441   1.00 91.82 83  B 1 
ATOM 1929  C CA    . ILE B 2 83  ? -53.712  -9.264  2.645   1.00 92.26 83  B 1 
ATOM 1930  C C     . ILE B 2 83  ? -54.653  -10.423 2.287   1.00 92.42 83  B 1 
ATOM 1931  O O     . ILE B 2 83  ? -54.395  -11.551 2.683   1.00 90.77 83  B 1 
ATOM 1932  C CB    . ILE B 2 83  ? -54.332  -8.316  3.697   1.00 92.01 83  B 1 
ATOM 1933  C CG1   . ILE B 2 83  ? -53.280  -7.288  4.172   1.00 87.64 83  B 1 
ATOM 1934  C CG2   . ILE B 2 83  ? -54.878  -9.106  4.896   1.00 87.12 83  B 1 
ATOM 1935  C CD1   . ILE B 2 83  ? -53.884  -6.119  4.948   1.00 80.86 83  B 1 
ATOM 1936  N N     . GLU B 2 84  ? -55.692  -10.178 1.487   1.00 90.67 84  B 1 
ATOM 1937  C CA    . GLU B 2 84  ? -56.642  -11.222 1.067   1.00 90.10 84  B 1 
ATOM 1938  C C     . GLU B 2 84  ? -55.981  -12.357 0.270   1.00 90.03 84  B 1 
ATOM 1939  O O     . GLU B 2 84  ? -56.458  -13.489 0.306   1.00 88.02 84  B 1 
ATOM 1940  C CB    . GLU B 2 84  ? -57.741  -10.611 0.185   1.00 88.87 84  B 1 
ATOM 1941  C CG    . GLU B 2 84  ? -58.815  -9.861  0.979   1.00 77.87 84  B 1 
ATOM 1942  C CD    . GLU B 2 84  ? -59.900  -9.234  0.080   1.00 70.76 84  B 1 
ATOM 1943  O OE1   . GLU B 2 84  ? -60.898  -8.731  0.645   1.00 63.74 84  B 1 
ATOM 1944  O OE2   . GLU B 2 84  ? -59.731  -9.239  -1.159  1.00 63.85 84  B 1 
ATOM 1945  N N     . ARG B 2 85  ? -54.898  -12.049 -0.466  1.00 89.04 85  B 1 
ATOM 1946  C CA    . ARG B 2 85  ? -54.172  -13.037 -1.290  1.00 88.12 85  B 1 
ATOM 1947  C C     . ARG B 2 85  ? -52.931  -13.598 -0.597  1.00 89.23 85  B 1 
ATOM 1948  O O     . ARG B 2 85  ? -52.209  -14.355 -1.238  1.00 87.44 85  B 1 
ATOM 1949  C CB    . ARG B 2 85  ? -53.808  -12.417 -2.641  1.00 85.68 85  B 1 
ATOM 1950  C CG    . ARG B 2 85  ? -55.054  -12.104 -3.465  1.00 77.88 85  B 1 
ATOM 1951  C CD    . ARG B 2 85  ? -54.618  -11.455 -4.784  1.00 74.08 85  B 1 
ATOM 1952  N NE    . ARG B 2 85  ? -55.775  -11.068 -5.578  1.00 67.38 85  B 1 
ATOM 1953  C CZ    . ARG B 2 85  ? -55.767  -10.738 -6.860  1.00 61.17 85  B 1 
ATOM 1954  N NH1   . ARG B 2 85  ? -54.657  -10.748 -7.547  1.00 56.79 85  B 1 
ATOM 1955  N NH2   . ARG B 2 85  ? -56.865  -10.396 -7.468  1.00 54.56 85  B 1 
ATOM 1956  N N     . ASP B 2 86  ? -52.666  -13.212 0.637   1.00 93.05 86  B 1 
ATOM 1957  C CA    . ASP B 2 86  ? -51.474  -13.582 1.398   1.00 94.01 86  B 1 
ATOM 1958  C C     . ASP B 2 86  ? -50.175  -13.328 0.612   1.00 94.31 86  B 1 
ATOM 1959  O O     . ASP B 2 86  ? -49.301  -14.179 0.485   1.00 91.16 86  B 1 
ATOM 1960  C CB    . ASP B 2 86  ? -51.632  -15.010 1.954   1.00 92.69 86  B 1 
ATOM 1961  C CG    . ASP B 2 86  ? -50.897  -15.230 3.274   1.00 84.22 86  B 1 
ATOM 1962  O OD1   . ASP B 2 86  ? -50.657  -14.230 3.992   1.00 75.01 86  B 1 
ATOM 1963  O OD2   . ASP B 2 86  ? -50.652  -16.410 3.605   1.00 73.27 86  B 1 
ATOM 1964  N N     . GLN B 2 87  ? -50.081  -12.129 -0.000  1.00 92.13 87  B 1 
ATOM 1965  C CA    . GLN B 2 87  ? -48.923  -11.715 -0.792  1.00 91.53 87  B 1 
ATOM 1966  C C     . GLN B 2 87  ? -48.099  -10.679 -0.024  1.00 92.78 87  B 1 
ATOM 1967  O O     . GLN B 2 87  ? -48.665  -9.746  0.545   1.00 92.21 87  B 1 
ATOM 1968  C CB    . GLN B 2 87  ? -49.365  -11.164 -2.157  1.00 89.16 87  B 1 
ATOM 1969  C CG    . GLN B 2 87  ? -49.937  -12.271 -3.059  1.00 81.81 87  B 1 
ATOM 1970  C CD    . GLN B 2 87  ? -50.360  -11.785 -4.450  1.00 80.93 87  B 1 
ATOM 1971  O OE1   . GLN B 2 87  ? -50.497  -10.606 -4.736  1.00 73.42 87  B 1 
ATOM 1972  N NE2   . GLN B 2 87  ? -50.583  -12.694 -5.360  1.00 70.53 87  B 1 
ATOM 1973  N N     . PRO B 2 88  ? -46.741  -10.788 -0.036  1.00 94.52 88  B 1 
ATOM 1974  C CA    . PRO B 2 88  ? -45.890  -9.746  0.520   1.00 95.06 88  B 1 
ATOM 1975  C C     . PRO B 2 88  ? -45.988  -8.451  -0.302  1.00 95.27 88  B 1 
ATOM 1976  O O     . PRO B 2 88  ? -46.471  -8.435  -1.446  1.00 93.69 88  B 1 
ATOM 1977  C CB    . PRO B 2 88  ? -44.474  -10.336 0.524   1.00 94.00 88  B 1 
ATOM 1978  C CG    . PRO B 2 88  ? -44.497  -11.286 -0.676  1.00 91.32 88  B 1 
ATOM 1979  C CD    . PRO B 2 88  ? -45.923  -11.829 -0.656  1.00 93.46 88  B 1 
ATOM 1980  N N     . LEU B 2 89  ? -45.513  -7.353  0.283   1.00 94.41 89  B 1 
ATOM 1981  C CA    . LEU B 2 89  ? -45.315  -6.098  -0.435  1.00 94.57 89  B 1 
ATOM 1982  C C     . LEU B 2 89  ? -44.265  -6.290  -1.545  1.00 94.02 89  B 1 
ATOM 1983  O O     . LEU B 2 89  ? -43.359  -7.116  -1.418  1.00 93.11 89  B 1 
ATOM 1984  C CB    . LEU B 2 89  ? -44.895  -4.994  0.552   1.00 94.86 89  B 1 
ATOM 1985  C CG    . LEU B 2 89  ? -45.931  -4.669  1.647   1.00 94.15 89  B 1 
ATOM 1986  C CD1   . LEU B 2 89  ? -45.388  -3.572  2.563   1.00 90.37 89  B 1 
ATOM 1987  C CD2   . LEU B 2 89  ? -47.256  -4.175  1.070   1.00 89.59 89  B 1 
ATOM 1988  N N     . THR B 2 90  ? -44.369  -5.523  -2.631  1.00 92.89 90  B 1 
ATOM 1989  C CA    . THR B 2 90  ? -43.322  -5.493  -3.664  1.00 92.09 90  B 1 
ATOM 1990  C C     . THR B 2 90  ? -42.044  -4.856  -3.125  1.00 92.91 90  B 1 
ATOM 1991  O O     . THR B 2 90  ? -42.064  -4.214  -2.072  1.00 92.49 90  B 1 
ATOM 1992  C CB    . THR B 2 90  ? -43.787  -4.745  -4.925  1.00 90.51 90  B 1 
ATOM 1993  O OG1   . THR B 2 90  ? -44.055  -3.393  -4.632  1.00 85.59 90  B 1 
ATOM 1994  C CG2   . THR B 2 90  ? -45.041  -5.360  -5.544  1.00 84.94 90  B 1 
ATOM 1995  N N     . VAL B 2 91  ? -40.926  -4.987  -3.856  1.00 94.22 91  B 1 
ATOM 1996  C CA    . VAL B 2 91  ? -39.647  -4.349  -3.475  1.00 94.70 91  B 1 
ATOM 1997  C C     . VAL B 2 91  ? -39.823  -2.836  -3.287  1.00 94.98 91  B 1 
ATOM 1998  O O     . VAL B 2 91  ? -39.456  -2.317  -2.238  1.00 94.19 91  B 1 
ATOM 1999  C CB    . VAL B 2 91  ? -38.543  -4.635  -4.519  1.00 94.14 91  B 1 
ATOM 2000  C CG1   . VAL B 2 91  ? -37.205  -4.011  -4.096  1.00 86.77 91  B 1 
ATOM 2001  C CG2   . VAL B 2 91  ? -38.334  -6.143  -4.697  1.00 85.99 91  B 1 
ATOM 2002  N N     . ASP B 2 92  ? -40.478  -2.147  -4.221  1.00 93.92 92  B 1 
ATOM 2003  C CA    . ASP B 2 92  ? -40.717  -0.701  -4.127  1.00 93.31 92  B 1 
ATOM 2004  C C     . ASP B 2 92  ? -41.635  -0.314  -2.953  1.00 94.16 92  B 1 
ATOM 2005  O O     . ASP B 2 92  ? -41.433  0.710   -2.306  1.00 93.34 92  B 1 
ATOM 2006  C CB    . ASP B 2 92  ? -41.374  -0.193  -5.431  1.00 91.99 92  B 1 
ATOM 2007  C CG    . ASP B 2 92  ? -40.460  -0.124  -6.648  1.00 87.71 92  B 1 
ATOM 2008  O OD1   . ASP B 2 92  ? -39.237  -0.296  -6.521  1.00 79.62 92  B 1 
ATOM 2009  O OD2   . ASP B 2 92  ? -41.008  0.173   -7.736  1.00 78.29 92  B 1 
ATOM 2010  N N     . GLU B 2 93  ? -42.679  -1.117  -2.675  1.00 93.80 93  B 1 
ATOM 2011  C CA    . GLU B 2 93  ? -43.574  -0.916  -1.538  1.00 93.96 93  B 1 
ATOM 2012  C C     . GLU B 2 93  ? -42.821  -1.141  -0.210  1.00 94.68 93  B 1 
ATOM 2013  O O     . GLU B 2 93  ? -42.970  -0.365  0.737   1.00 94.44 93  B 1 
ATOM 2014  C CB    . GLU B 2 93  ? -44.783  -1.867  -1.657  1.00 93.21 93  B 1 
ATOM 2015  C CG    . GLU B 2 93  ? -45.774  -1.526  -2.787  1.00 90.84 93  B 1 
ATOM 2016  C CD    . GLU B 2 93  ? -46.723  -2.689  -3.196  1.00 91.53 93  B 1 
ATOM 2017  O OE1   . GLU B 2 93  ? -47.624  -2.481  -4.034  1.00 85.13 93  B 1 
ATOM 2018  O OE2   . GLU B 2 93  ? -46.563  -3.831  -2.728  1.00 85.90 93  B 1 
ATOM 2019  N N     . SER B 2 94  ? -41.980  -2.171  -0.162  1.00 95.64 94  B 1 
ATOM 2020  C CA    . SER B 2 94  ? -41.156  -2.505  0.997   1.00 96.29 94  B 1 
ATOM 2021  C C     . SER B 2 94  ? -40.066  -1.468  1.255   1.00 96.46 94  B 1 
ATOM 2022  O O     . SER B 2 94  ? -39.843  -1.098  2.406   1.00 96.06 94  B 1 
ATOM 2023  C CB    . SER B 2 94  ? -40.530  -3.894  0.823   1.00 96.20 94  B 1 
ATOM 2024  O OG    . SER B 2 94  ? -41.559  -4.858  0.700   1.00 91.83 94  B 1 
ATOM 2025  N N     . ASP B 2 95  ? -39.443  -0.923  0.207   1.00 96.74 95  B 1 
ATOM 2026  C CA    . ASP B 2 95  ? -38.447  0.150   0.307   1.00 96.74 95  B 1 
ATOM 2027  C C     . ASP B 2 95  ? -39.065  1.441   0.865   1.00 96.94 95  B 1 
ATOM 2028  O O     . ASP B 2 95  ? -38.521  2.058   1.779   1.00 96.11 95  B 1 
ATOM 2029  C CB    . ASP B 2 95  ? -37.824  0.386   -1.078  1.00 96.08 95  B 1 
ATOM 2030  C CG    . ASP B 2 95  ? -36.653  1.375   -1.030  1.00 94.57 95  B 1 
ATOM 2031  O OD1   . ASP B 2 95  ? -35.695  1.100   -0.278  1.00 88.23 95  B 1 
ATOM 2032  O OD2   . ASP B 2 95  ? -36.682  2.395   -1.757  1.00 87.92 95  B 1 
ATOM 2033  N N     . ARG B 2 96  ? -40.270  1.819   0.402   1.00 96.18 96  B 1 
ATOM 2034  C CA    . ARG B 2 96  ? -41.004  2.971   0.955   1.00 96.06 96  B 1 
ATOM 2035  C C     . ARG B 2 96  ? -41.413  2.751   2.415   1.00 96.44 96  B 1 
ATOM 2036  O O     . ARG B 2 96  ? -41.348  3.690   3.212   1.00 95.76 96  B 1 
ATOM 2037  C CB    . ARG B 2 96  ? -42.240  3.279   0.100   1.00 95.16 96  B 1 
ATOM 2038  C CG    . ARG B 2 96  ? -41.875  3.943   -1.251  1.00 92.77 96  B 1 
ATOM 2039  C CD    . ARG B 2 96  ? -43.128  4.403   -1.993  1.00 91.53 96  B 1 
ATOM 2040  N NE    . ARG B 2 96  ? -43.955  3.291   -2.482  1.00 88.30 96  B 1 
ATOM 2041  C CZ    . ARG B 2 96  ? -43.860  2.699   -3.662  1.00 87.78 96  B 1 
ATOM 2042  N NH1   . ARG B 2 96  ? -42.984  3.068   -4.560  1.00 77.56 96  B 1 
ATOM 2043  N NH2   . ARG B 2 96  ? -44.659  1.735   -3.986  1.00 82.97 96  B 1 
ATOM 2044  N N     . LEU B 2 97  ? -41.827  1.539   2.786   1.00 96.71 97  B 1 
ATOM 2045  C CA    . LEU B 2 97  ? -42.104  1.191   4.179   1.00 96.96 97  B 1 
ATOM 2046  C C     . LEU B 2 97  ? -40.834  1.293   5.026   1.00 97.17 97  B 1 
ATOM 2047  O O     . LEU B 2 97  ? -40.859  1.927   6.081   1.00 96.56 97  B 1 
ATOM 2048  C CB    . LEU B 2 97  ? -42.729  -0.211  4.245   1.00 96.78 97  B 1 
ATOM 2049  C CG    . LEU B 2 97  ? -42.937  -0.747  5.681   1.00 96.02 97  B 1 
ATOM 2050  C CD1   . LEU B 2 97  ? -43.792  0.173   6.542   1.00 89.70 97  B 1 
ATOM 2051  C CD2   . LEU B 2 97  ? -43.620  -2.113  5.618   1.00 89.45 97  B 1 
ATOM 2052  N N     . PHE B 2 98  ? -39.714  0.743   4.545   1.00 96.93 98  B 1 
ATOM 2053  C CA    . PHE B 2 98  ? -38.428  0.788   5.228   1.00 97.07 98  B 1 
ATOM 2054  C C     . PHE B 2 98  ? -37.954  2.232   5.448   1.00 97.07 98  B 1 
ATOM 2055  O O     . PHE B 2 98  ? -37.593  2.566   6.569   1.00 96.34 98  B 1 
ATOM 2056  C CB    . PHE B 2 98  ? -37.376  -0.015  4.467   1.00 96.88 98  B 1 
ATOM 2057  C CG    . PHE B 2 98  ? -36.043  -0.038  5.184   1.00 96.72 98  B 1 
ATOM 2058  C CD1   . PHE B 2 98  ? -35.045  0.909   4.878   1.00 92.73 98  B 1 
ATOM 2059  C CD2   . PHE B 2 98  ? -35.815  -0.965  6.222   1.00 92.60 98  B 1 
ATOM 2060  C CE1   . PHE B 2 98  ? -33.835  0.925   5.600   1.00 92.55 98  B 1 
ATOM 2061  C CE2   . PHE B 2 98  ? -34.608  -0.956  6.941   1.00 92.26 98  B 1 
ATOM 2062  C CZ    . PHE B 2 98  ? -33.631  -0.006  6.627   1.00 94.68 98  B 1 
ATOM 2063  N N     . ARG B 2 99  ? -38.060  3.108   4.443   1.00 96.83 99  B 1 
ATOM 2064  C CA    . ARG B 2 99  ? -37.739  4.538   4.594   1.00 96.58 99  B 1 
ATOM 2065  C C     . ARG B 2 99  ? -38.479  5.186   5.762   1.00 96.85 99  B 1 
ATOM 2066  O O     . ARG B 2 99  ? -37.884  5.860   6.582   1.00 96.01 99  B 1 
ATOM 2067  C CB    . ARG B 2 99  ? -38.078  5.305   3.306   1.00 95.20 99  B 1 
ATOM 2068  C CG    . ARG B 2 99  ? -36.913  5.282   2.312   1.00 89.12 99  B 1 
ATOM 2069  C CD    . ARG B 2 99  ? -37.175  6.201   1.124   1.00 88.92 99  B 1 
ATOM 2070  N NE    . ARG B 2 99  ? -38.064  5.575   0.136   1.00 86.00 99  B 1 
ATOM 2071  C CZ    . ARG B 2 99  ? -38.475  6.145   -0.982  1.00 85.84 99  B 1 
ATOM 2072  N NH1   . ARG B 2 99  ? -38.180  7.376   -1.292  1.00 77.05 99  B 1 
ATOM 2073  N NH2   . ARG B 2 99  ? -39.202  5.478   -1.830  1.00 78.87 99  B 1 
ATOM 2074  N N     . SER B 2 100 ? -39.790  4.940   5.837   1.00 96.63 100 B 1 
ATOM 2075  C CA    . SER B 2 100 ? -40.623  5.503   6.902   1.00 96.77 100 B 1 
ATOM 2076  C C     . SER B 2 100 ? -40.256  4.929   8.278   1.00 96.97 100 B 1 
ATOM 2077  O O     . SER B 2 100 ? -40.169  5.678   9.251   1.00 96.30 100 B 1 
ATOM 2078  C CB    . SER B 2 100 ? -42.097  5.243   6.607   1.00 96.14 100 B 1 
ATOM 2079  O OG    . SER B 2 100 ? -42.463  5.815   5.360   1.00 90.38 100 B 1 
ATOM 2080  N N     . ALA B 2 101 ? -40.016  3.621   8.361   1.00 96.86 101 B 1 
ATOM 2081  C CA    . ALA B 2 101 ? -39.612  2.964   9.593   1.00 96.76 101 B 1 
ATOM 2082  C C     . ALA B 2 101 ? -38.202  3.387   10.042  1.00 96.64 101 B 1 
ATOM 2083  O O     . ALA B 2 101 ? -38.006  3.670   11.219  1.00 95.96 101 B 1 
ATOM 2084  C CB    . ALA B 2 101 ? -39.707  1.455   9.390   1.00 96.32 101 B 1 
ATOM 2085  N N     . HIS B 2 102 ? -37.255  3.507   9.107   1.00 96.48 102 B 1 
ATOM 2086  C CA    . HIS B 2 102 ? -35.878  3.970   9.339   1.00 96.21 102 B 1 
ATOM 2087  C C     . HIS B 2 102 ? -35.858  5.370   9.948   1.00 96.16 102 B 1 
ATOM 2088  O O     . HIS B 2 102 ? -35.336  5.556   11.041  1.00 95.25 102 B 1 
ATOM 2089  C CB    . HIS B 2 102 ? -35.117  3.917   8.006   1.00 95.50 102 B 1 
ATOM 2090  C CG    . HIS B 2 102 ? -33.790  4.615   8.046   1.00 94.80 102 B 1 
ATOM 2091  N ND1   . HIS B 2 102 ? -32.670  4.203   8.750   1.00 87.36 102 B 1 
ATOM 2092  C CD2   . HIS B 2 102 ? -33.469  5.791   7.419   1.00 87.92 102 B 1 
ATOM 2093  C CE1   . HIS B 2 102 ? -31.702  5.112   8.545   1.00 88.10 102 B 1 
ATOM 2094  N NE2   . HIS B 2 102 ? -32.159  6.086   7.740   1.00 89.34 102 B 1 
ATOM 2095  N N     . ILE B 2 103 ? -36.529  6.332   9.313   1.00 96.04 103 B 1 
ATOM 2096  C CA    . ILE B 2 103 ? -36.606  7.704   9.827   1.00 96.06 103 B 1 
ATOM 2097  C C     . ILE B 2 103 ? -37.347  7.767   11.171  1.00 96.05 103 B 1 
ATOM 2098  O O     . ILE B 2 103 ? -36.947  8.520   12.058  1.00 95.57 103 B 1 
ATOM 2099  C CB    . ILE B 2 103 ? -37.241  8.631   8.773   1.00 95.77 103 B 1 
ATOM 2100  C CG1   . ILE B 2 103 ? -36.303  8.829   7.562   1.00 93.85 103 B 1 
ATOM 2101  C CG2   . ILE B 2 103 ? -37.655  9.989   9.357   1.00 93.86 103 B 1 
ATOM 2102  C CD1   . ILE B 2 103 ? -34.949  9.500   7.869   1.00 89.45 103 B 1 
ATOM 2103  N N     . THR B 2 104 ? -38.391  6.954   11.341  1.00 96.34 104 B 1 
ATOM 2104  C CA    . THR B 2 104 ? -39.106  6.882   12.630  1.00 96.24 104 B 1 
ATOM 2105  C C     . THR B 2 104 ? -38.193  6.337   13.722  1.00 96.11 104 B 1 
ATOM 2106  O O     . THR B 2 104 ? -38.109  6.946   14.782  1.00 95.47 104 B 1 
ATOM 2107  C CB    . THR B 2 104 ? -40.385  6.058   12.526  1.00 95.88 104 B 1 
ATOM 2108  O OG1   . THR B 2 104 ? -41.249  6.612   11.554  1.00 88.08 104 B 1 
ATOM 2109  C CG2   . THR B 2 104 ? -41.177  6.043   13.840  1.00 86.81 104 B 1 
ATOM 2110  N N     . ALA B 2 105 ? -37.469  5.241   13.477  1.00 95.79 105 B 1 
ATOM 2111  C CA    . ALA B 2 105 ? -36.538  4.655   14.429  1.00 95.49 105 B 1 
ATOM 2112  C C     . ALA B 2 105 ? -35.404  5.622   14.791  1.00 95.09 105 B 1 
ATOM 2113  O O     . ALA B 2 105 ? -35.101  5.812   15.965  1.00 94.08 105 B 1 
ATOM 2114  C CB    . ALA B 2 105 ? -35.990  3.355   13.835  1.00 95.07 105 B 1 
ATOM 2115  N N     . MET B 2 106 ? -34.835  6.308   13.800  1.00 94.51 106 B 1 
ATOM 2116  C CA    . MET B 2 106 ? -33.792  7.308   14.002  1.00 93.65 106 B 1 
ATOM 2117  C C     . MET B 2 106 ? -34.300  8.496   14.836  1.00 93.59 106 B 1 
ATOM 2118  O O     . MET B 2 106 ? -33.669  8.888   15.815  1.00 92.64 106 B 1 
ATOM 2119  C CB    . MET B 2 106 ? -33.264  7.757   12.632  1.00 92.47 106 B 1 
ATOM 2120  C CG    . MET B 2 106 ? -32.002  8.598   12.752  1.00 86.79 106 B 1 
ATOM 2121  S SD    . MET B 2 106 ? -31.350  9.101   11.139  1.00 85.66 106 B 1 
ATOM 2122  C CE    . MET B 2 106 ? -29.843  9.936   11.661  1.00 74.52 106 B 1 
ATOM 2123  N N     . ALA B 2 107 ? -35.473  9.023   14.511  1.00 94.44 107 B 1 
ATOM 2124  C CA    . ALA B 2 107 ? -36.071  10.099  15.281  1.00 94.32 107 B 1 
ATOM 2125  C C     . ALA B 2 107 ? -36.410  9.675   16.720  1.00 93.92 107 B 1 
ATOM 2126  O O     . ALA B 2 107 ? -36.215  10.452  17.650  1.00 93.01 107 B 1 
ATOM 2127  C CB    . ALA B 2 107 ? -37.308  10.619  14.541  1.00 94.25 107 B 1 
ATOM 2128  N N     . GLU B 2 108 ? -36.909  8.453   16.927  1.00 94.54 108 B 1 
ATOM 2129  C CA    . GLU B 2 108 ? -37.164  7.917   18.265  1.00 94.03 108 B 1 
ATOM 2130  C C     . GLU B 2 108 ? -35.870  7.763   19.081  1.00 93.55 108 B 1 
ATOM 2131  O O     . GLU B 2 108 ? -35.877  8.108   20.260  1.00 92.23 108 B 1 
ATOM 2132  C CB    . GLU B 2 108 ? -37.910  6.568   18.186  1.00 93.71 108 B 1 
ATOM 2133  C CG    . GLU B 2 108 ? -39.387  6.732   17.816  1.00 91.59 108 B 1 
ATOM 2134  C CD    . GLU B 2 108 ? -40.200  5.431   17.902  1.00 92.28 108 B 1 
ATOM 2135  O OE1   . GLU B 2 108 ? -41.384  5.439   17.460  1.00 85.82 108 B 1 
ATOM 2136  O OE2   . GLU B 2 108 ? -39.712  4.435   18.467  1.00 86.94 108 B 1 
ATOM 2137  N N     . ALA B 2 109 ? -34.764  7.328   18.458  1.00 93.19 109 B 1 
ATOM 2138  C CA    . ALA B 2 109 ? -33.459  7.259   19.105  1.00 92.22 109 B 1 
ATOM 2139  C C     . ALA B 2 109 ? -32.928  8.653   19.488  1.00 91.80 109 B 1 
ATOM 2140  O O     . ALA B 2 109 ? -32.480  8.860   20.610  1.00 90.15 109 B 1 
ATOM 2141  C CB    . ALA B 2 109 ? -32.493  6.521   18.172  1.00 91.20 109 B 1 
ATOM 2142  N N     . VAL B 2 110 ? -33.046  9.644   18.593  1.00 91.72 110 B 1 
ATOM 2143  C CA    . VAL B 2 110 ? -32.598  11.021  18.837  1.00 90.91 110 B 1 
ATOM 2144  C C     . VAL B 2 110 ? -33.416  11.717  19.931  1.00 90.45 110 B 1 
ATOM 2145  O O     . VAL B 2 110 ? -32.856  12.355  20.818  1.00 88.97 110 B 1 
ATOM 2146  C CB    . VAL B 2 110 ? -32.618  11.837  17.531  1.00 89.94 110 B 1 
ATOM 2147  C CG1   . VAL B 2 110 ? -32.375  13.336  17.753  1.00 81.39 110 B 1 
ATOM 2148  C CG2   . VAL B 2 110 ? -31.526  11.341  16.572  1.00 81.91 110 B 1 
ATOM 2149  N N     . PHE B 2 111 ? -34.764  11.595  19.890  1.00 90.89 111 B 1 
ATOM 2150  C CA    . PHE B 2 111 ? -35.637  12.288  20.855  1.00 90.29 111 B 1 
ATOM 2151  C C     . PHE B 2 111 ? -35.870  11.511  22.156  1.00 89.31 111 B 1 
ATOM 2152  O O     . PHE B 2 111 ? -36.395  12.087  23.120  1.00 86.01 111 B 1 
ATOM 2153  C CB    . PHE B 2 111 ? -36.948  12.683  20.173  1.00 89.73 111 B 1 
ATOM 2154  C CG    . PHE B 2 111 ? -36.804  13.827  19.190  1.00 90.18 111 B 1 
ATOM 2155  C CD1   . PHE B 2 111 ? -36.589  15.136  19.653  1.00 83.06 111 B 1 
ATOM 2156  C CD2   . PHE B 2 111 ? -36.864  13.599  17.806  1.00 82.72 111 B 1 
ATOM 2157  C CE1   . PHE B 2 111 ? -36.424  16.194  18.757  1.00 82.39 111 B 1 
ATOM 2158  C CE2   . PHE B 2 111 ? -36.697  14.652  16.900  1.00 81.86 111 B 1 
ATOM 2159  C CZ    . PHE B 2 111 ? -36.471  15.950  17.374  1.00 87.51 111 B 1 
ATOM 2160  N N     . GLY B 2 112 ? -35.547  10.220  22.208  1.00 89.41 112 B 1 
ATOM 2161  C CA    . GLY B 2 112 ? -35.719  9.331   23.359  1.00 88.35 112 B 1 
ATOM 2162  C C     . GLY B 2 112 ? -37.170  8.904   23.642  1.00 88.96 112 B 1 
ATOM 2163  O O     . GLY B 2 112 ? -37.410  8.078   24.525  1.00 86.24 112 B 1 
ATOM 2164  N N     . GLU B 2 113 ? -38.159  9.467   22.937  1.00 91.57 113 B 1 
ATOM 2165  C CA    . GLU B 2 113 ? -39.581  9.188   23.146  1.00 91.73 113 B 1 
ATOM 2166  C C     . GLU B 2 113 ? -40.341  9.205   21.810  1.00 92.43 113 B 1 
ATOM 2167  O O     . GLU B 2 113 ? -40.353  10.217  21.111  1.00 90.50 113 B 1 
ATOM 2168  C CB    . GLU B 2 113 ? -40.168  10.224  24.129  1.00 89.70 113 B 1 
ATOM 2169  C CG    . GLU B 2 113 ? -41.560  9.850   24.651  1.00 80.53 113 B 1 
ATOM 2170  C CD    . GLU B 2 113 ? -42.339  11.019  25.266  1.00 76.94 113 B 1 
ATOM 2171  O OE1   . GLU B 2 113 ? -43.582  10.897  25.375  1.00 67.86 113 B 1 
ATOM 2172  O OE2   . GLU B 2 113 ? -41.750  12.079  25.560  1.00 69.28 113 B 1 
ATOM 2173  N N     . ALA B 2 114 ? -41.067  8.125   21.499  1.00 92.96 114 B 1 
ATOM 2174  C CA    . ALA B 2 114 ? -41.850  8.005   20.270  1.00 93.24 114 B 1 
ATOM 2175  C C     . ALA B 2 114 ? -42.840  9.166   20.049  1.00 93.79 114 B 1 
ATOM 2176  O O     . ALA B 2 114 ? -43.012  9.660   18.933  1.00 91.87 114 B 1 
ATOM 2177  C CB    . ALA B 2 114 ? -42.598  6.665   20.324  1.00 91.74 114 B 1 
ATOM 2178  N N     . GLY B 2 115 ? -43.471  9.667   21.120  1.00 93.08 115 B 1 
ATOM 2179  C CA    . GLY B 2 115 ? -44.399  10.786  21.039  1.00 93.06 115 B 1 
ATOM 2180  C C     . GLY B 2 115 ? -43.735  12.104  20.618  1.00 93.84 115 B 1 
ATOM 2181  O O     . GLY B 2 115 ? -44.297  12.850  19.814  1.00 92.21 115 B 1 
ATOM 2182  N N     . LYS B 2 116 ? -42.538  12.398  21.142  1.00 92.62 116 B 1 
ATOM 2183  C CA    . LYS B 2 116 ? -41.747  13.572  20.743  1.00 92.67 116 B 1 
ATOM 2184  C C     . LYS B 2 116 ? -41.284  13.449  19.289  1.00 93.01 116 B 1 
ATOM 2185  O O     . LYS B 2 116 ? -41.508  14.381  18.518  1.00 91.96 116 B 1 
ATOM 2186  C CB    . LYS B 2 116 ? -40.542  13.773  21.661  1.00 91.40 116 B 1 
ATOM 2187  C CG    . LYS B 2 116 ? -40.910  14.286  23.059  1.00 83.02 116 B 1 
ATOM 2188  C CD    . LYS B 2 116 ? -39.640  14.481  23.880  1.00 79.95 116 B 1 
ATOM 2189  C CE    . LYS B 2 116 ? -39.944  14.937  25.306  1.00 71.07 116 B 1 
ATOM 2190  N NZ    . LYS B 2 116 ? -38.709  14.942  26.125  1.00 63.71 116 B 1 
ATOM 2191  N N     . ALA B 2 117 ? -40.733  12.295  18.930  1.00 93.42 117 B 1 
ATOM 2192  C CA    . ALA B 2 117 ? -40.287  11.986  17.577  1.00 93.60 117 B 1 
ATOM 2193  C C     . ALA B 2 117 ? -41.416  12.180  16.559  1.00 93.84 117 B 1 
ATOM 2194  O O     . ALA B 2 117 ? -41.286  12.981  15.637  1.00 92.70 117 B 1 
ATOM 2195  C CB    . ALA B 2 117 ? -39.751  10.553  17.572  1.00 92.76 117 B 1 
ATOM 2196  N N     . LYS B 2 118 ? -42.597  11.566  16.785  1.00 95.62 118 B 1 
ATOM 2197  C CA    . LYS B 2 118 ? -43.734  11.673  15.868  1.00 95.38 118 B 1 
ATOM 2198  C C     . LYS B 2 118 ? -44.237  13.108  15.720  1.00 95.58 118 B 1 
ATOM 2199  O O     . LYS B 2 118 ? -44.558  13.528  14.612  1.00 94.37 118 B 1 
ATOM 2200  C CB    . LYS B 2 118 ? -44.864  10.717  16.290  1.00 94.14 118 B 1 
ATOM 2201  C CG    . LYS B 2 118 ? -46.034  10.644  15.282  1.00 88.27 118 B 1 
ATOM 2202  C CD    . LYS B 2 118 ? -45.599  10.127  13.904  1.00 82.80 118 B 1 
ATOM 2203  C CE    . LYS B 2 118 ? -46.742  10.089  12.890  1.00 78.22 118 B 1 
ATOM 2204  N NZ    . LYS B 2 118 ? -46.269  9.670   11.532  1.00 69.28 118 B 1 
ATOM 2205  N N     . ARG B 2 119 ? -44.275  13.875  16.813  1.00 93.55 119 B 1 
ATOM 2206  C CA    . ARG B 2 119 ? -44.663  15.292  16.747  1.00 93.13 119 B 1 
ATOM 2207  C C     . ARG B 2 119 ? -43.678  16.127  15.931  1.00 93.33 119 B 1 
ATOM 2208  O O     . ARG B 2 119 ? -44.123  16.988  15.188  1.00 91.57 119 B 1 
ATOM 2209  C CB    . ARG B 2 119 ? -44.790  15.891  18.152  1.00 92.35 119 B 1 
ATOM 2210  C CG    . ARG B 2 119 ? -46.107  15.498  18.845  1.00 85.57 119 B 1 
ATOM 2211  C CD    . ARG B 2 119 ? -46.307  16.272  20.155  1.00 85.15 119 B 1 
ATOM 2212  N NE    . ARG B 2 119 ? -45.283  15.944  21.171  1.00 77.01 119 B 1 
ATOM 2213  C CZ    . ARG B 2 119 ? -45.398  15.086  22.181  1.00 72.54 119 B 1 
ATOM 2214  N NH1   . ARG B 2 119 ? -46.489  14.397  22.373  1.00 63.31 119 B 1 
ATOM 2215  N NH2   . ARG B 2 119 ? -44.431  14.900  23.025  1.00 64.64 119 B 1 
ATOM 2216  N N     . TRP B 2 120 ? -42.360  15.866  16.074  1.00 94.13 120 B 1 
ATOM 2217  C CA    . TRP B 2 120 ? -41.331  16.577  15.317  1.00 94.36 120 B 1 
ATOM 2218  C C     . TRP B 2 120 ? -41.389  16.230  13.827  1.00 94.99 120 B 1 
ATOM 2219  O O     . TRP B 2 120 ? -41.428  17.142  12.999  1.00 93.90 120 B 1 
ATOM 2220  C CB    . TRP B 2 120 ? -39.959  16.296  15.923  1.00 93.71 120 B 1 
ATOM 2221  C CG    . TRP B 2 120 ? -38.834  17.046  15.266  1.00 92.67 120 B 1 
ATOM 2222  C CD1   . TRP B 2 120 ? -38.329  18.242  15.667  1.00 90.07 120 B 1 
ATOM 2223  C CD2   . TRP B 2 120 ? -38.070  16.665  14.088  1.00 91.88 120 B 1 
ATOM 2224  N NE1   . TRP B 2 120 ? -37.306  18.624  14.824  1.00 89.62 120 B 1 
ATOM 2225  C CE2   . TRP B 2 120 ? -37.110  17.687  13.838  1.00 90.79 120 B 1 
ATOM 2226  C CE3   . TRP B 2 120 ? -38.092  15.554  13.219  1.00 90.63 120 B 1 
ATOM 2227  C CZ2   . TRP B 2 120 ? -36.214  17.619  12.751  1.00 89.69 120 B 1 
ATOM 2228  C CZ3   . TRP B 2 120 ? -37.193  15.493  12.141  1.00 89.39 120 B 1 
ATOM 2229  C CH2   . TRP B 2 120 ? -36.269  16.510  11.911  1.00 88.71 120 B 1 
ATOM 2230  N N     . LEU B 2 121 ? -41.535  14.945  13.493  1.00 95.57 121 B 1 
ATOM 2231  C CA    . LEU B 2 121 ? -41.669  14.453  12.118  1.00 95.50 121 B 1 
ATOM 2232  C C     . LEU B 2 121 ? -42.941  14.954  11.411  1.00 95.53 121 B 1 
ATOM 2233  O O     . LEU B 2 121 ? -42.976  15.013  10.190  1.00 94.57 121 B 1 
ATOM 2234  C CB    . LEU B 2 121 ? -41.673  12.913  12.136  1.00 95.38 121 B 1 
ATOM 2235  C CG    . LEU B 2 121 ? -40.331  12.251  12.502  1.00 94.61 121 B 1 
ATOM 2236  C CD1   . LEU B 2 121 ? -40.542  10.744  12.658  1.00 89.38 121 B 1 
ATOM 2237  C CD2   . LEU B 2 121 ? -39.270  12.476  11.431  1.00 88.86 121 B 1 
ATOM 2238  N N     . SER B 2 122 ? -43.982  15.329  12.161  1.00 95.03 122 B 1 
ATOM 2239  C CA    . SER B 2 122 ? -45.272  15.784  11.621  1.00 94.52 122 B 1 
ATOM 2240  C C     . SER B 2 122 ? -45.448  17.307  11.630  1.00 94.53 122 B 1 
ATOM 2241  O O     . SER B 2 122 ? -46.523  17.804  11.294  1.00 92.27 122 B 1 
ATOM 2242  C CB    . SER B 2 122 ? -46.432  15.113  12.369  1.00 93.11 122 B 1 
ATOM 2243  O OG    . SER B 2 122 ? -46.277  13.710  12.407  1.00 84.93 122 B 1 
ATOM 2244  N N     . LYS B 2 123 ? -44.426  18.071  12.032  1.00 94.40 123 B 1 
ATOM 2245  C CA    . LYS B 2 123 ? -44.471  19.540  12.026  1.00 94.24 123 B 1 
ATOM 2246  C C     . LYS B 2 123 ? -43.790  20.095  10.783  1.00 94.75 123 B 1 
ATOM 2247  O O     . LYS B 2 123 ? -42.679  19.673  10.484  1.00 93.30 123 B 1 
ATOM 2248  C CB    . LYS B 2 123 ? -43.825  20.110  13.292  1.00 92.94 123 B 1 
ATOM 2249  C CG    . LYS B 2 123 ? -44.771  20.043  14.505  1.00 86.55 123 B 1 
ATOM 2250  C CD    . LYS B 2 123 ? -44.050  20.558  15.748  1.00 82.93 123 B 1 
ATOM 2251  C CE    . LYS B 2 123 ? -44.974  20.528  16.963  1.00 73.52 123 B 1 
ATOM 2252  N NZ    . LYS B 2 123 ? -44.304  21.077  18.167  1.00 64.54 123 B 1 
ATOM 2253  N N     . PRO B 2 124 ? -44.399  21.099  10.108  1.00 95.72 124 B 1 
ATOM 2254  C CA    . PRO B 2 124 ? -43.736  21.842  9.035   1.00 95.71 124 B 1 
ATOM 2255  C C     . PRO B 2 124 ? -42.373  22.395  9.490   1.00 95.76 124 B 1 
ATOM 2256  O O     . PRO B 2 124 ? -42.212  22.796  10.644  1.00 94.10 124 B 1 
ATOM 2257  C CB    . PRO B 2 124 ? -44.696  22.970  8.649   1.00 94.83 124 B 1 
ATOM 2258  C CG    . PRO B 2 124 ? -46.064  22.442  9.082   1.00 92.29 124 B 1 
ATOM 2259  C CD    . PRO B 2 124 ? -45.739  21.612  10.319  1.00 95.08 124 B 1 
ATOM 2260  N N     . LYS B 2 125 ? -41.401  22.417  8.575   1.00 94.77 125 B 1 
ATOM 2261  C CA    . LYS B 2 125 ? -40.057  22.960  8.794   1.00 94.70 125 B 1 
ATOM 2262  C C     . LYS B 2 125 ? -39.774  24.053  7.774   1.00 94.65 125 B 1 
ATOM 2263  O O     . LYS B 2 125 ? -39.988  23.850  6.578   1.00 93.20 125 B 1 
ATOM 2264  C CB    . LYS B 2 125 ? -39.012  21.835  8.691   1.00 93.83 125 B 1 
ATOM 2265  C CG    . LYS B 2 125 ? -39.170  20.696  9.722   1.00 91.99 125 B 1 
ATOM 2266  C CD    . LYS B 2 125 ? -38.893  21.158  11.152  1.00 89.38 125 B 1 
ATOM 2267  C CE    . LYS B 2 125 ? -39.013  20.005  12.142  1.00 87.50 125 B 1 
ATOM 2268  N NZ    . LYS B 2 125 ? -40.412  19.565  12.338  1.00 83.05 125 B 1 
ATOM 2269  N N     . GLU B 2 126 ? -39.240  25.194  8.227   1.00 94.10 126 B 1 
ATOM 2270  C CA    . GLU B 2 126 ? -38.822  26.267  7.321   1.00 93.33 126 B 1 
ATOM 2271  C C     . GLU B 2 126 ? -37.732  25.804  6.347   1.00 93.57 126 B 1 
ATOM 2272  O O     . GLU B 2 126 ? -37.790  26.128  5.170   1.00 91.16 126 B 1 
ATOM 2273  C CB    . GLU B 2 126 ? -38.325  27.475  8.120   1.00 92.46 126 B 1 
ATOM 2274  C CG    . GLU B 2 126 ? -39.464  28.190  8.861   1.00 80.66 126 B 1 
ATOM 2275  C CD    . GLU B 2 126 ? -39.012  29.496  9.535   1.00 70.58 126 B 1 
ATOM 2276  O OE1   . GLU B 2 126 ? -39.909  30.312  9.838   1.00 61.56 126 B 1 
ATOM 2277  O OE2   . GLU B 2 126 ? -37.795  29.664  9.742   1.00 61.58 126 B 1 
ATOM 2278  N N     . ARG B 2 127 ? -36.797  24.952  6.816   1.00 92.08 127 B 1 
ATOM 2279  C CA    . ARG B 2 127 ? -35.751  24.335  5.985   1.00 91.47 127 B 1 
ATOM 2280  C C     . ARG B 2 127 ? -36.314  23.591  4.758   1.00 92.10 127 B 1 
ATOM 2281  O O     . ARG B 2 127 ? -35.655  23.531  3.729   1.00 90.26 127 B 1 
ATOM 2282  C CB    . ARG B 2 127 ? -34.898  23.399  6.874   1.00 88.83 127 B 1 
ATOM 2283  C CG    . ARG B 2 127 ? -33.740  22.754  6.096   1.00 81.96 127 B 1 
ATOM 2284  C CD    . ARG B 2 127 ? -32.864  21.856  6.972   1.00 79.65 127 B 1 
ATOM 2285  N NE    . ARG B 2 127 ? -31.979  22.621  7.861   1.00 74.49 127 B 1 
ATOM 2286  C CZ    . ARG B 2 127 ? -30.963  22.137  8.563   1.00 71.27 127 B 1 
ATOM 2287  N NH1   . ARG B 2 127 ? -30.703  20.856  8.606   1.00 67.61 127 B 1 
ATOM 2288  N NH2   . ARG B 2 127 ? -30.163  22.926  9.209   1.00 65.03 127 B 1 
ATOM 2289  N N     . PHE B 2 128 ? -37.528  23.058  4.877   1.00 94.08 128 B 1 
ATOM 2290  C CA    . PHE B 2 128 ? -38.224  22.332  3.808   1.00 94.72 128 B 1 
ATOM 2291  C C     . PHE B 2 128 ? -39.371  23.160  3.190   1.00 94.81 128 B 1 
ATOM 2292  O O     . PHE B 2 128 ? -40.366  22.602  2.747   1.00 92.28 128 B 1 
ATOM 2293  C CB    . PHE B 2 128 ? -38.698  20.975  4.344   1.00 94.36 128 B 1 
ATOM 2294  C CG    . PHE B 2 128 ? -37.652  20.117  5.018   1.00 94.78 128 B 1 
ATOM 2295  C CD1   . PHE B 2 128 ? -36.327  20.075  4.547   1.00 88.83 128 B 1 
ATOM 2296  C CD2   . PHE B 2 128 ? -38.004  19.317  6.123   1.00 89.03 128 B 1 
ATOM 2297  C CE1   . PHE B 2 128 ? -35.371  19.272  5.176   1.00 88.88 128 B 1 
ATOM 2298  C CE2   . PHE B 2 128 ? -37.058  18.504  6.748   1.00 88.97 128 B 1 
ATOM 2299  C CZ    . PHE B 2 128 ? -35.738  18.485  6.281   1.00 93.08 128 B 1 
ATOM 2300  N N     . SER B 2 129 ? -39.269  24.495  3.212   1.00 94.95 129 B 1 
ATOM 2301  C CA    . SER B 2 129 ? -40.269  25.413  2.651   1.00 94.91 129 B 1 
ATOM 2302  C C     . SER B 2 129 ? -41.710  25.121  3.119   1.00 95.44 129 B 1 
ATOM 2303  O O     . SER B 2 129 ? -42.664  25.200  2.354   1.00 92.13 129 B 1 
ATOM 2304  C CB    . SER B 2 129 ? -40.153  25.469  1.127   1.00 93.61 129 B 1 
ATOM 2305  O OG    . SER B 2 129 ? -38.836  25.822  0.755   1.00 86.05 129 B 1 
ATOM 2306  N N     . GLY B 2 130 ? -41.866  24.739  4.394   1.00 95.66 130 B 1 
ATOM 2307  C CA    . GLY B 2 130 ? -43.152  24.424  5.005   1.00 95.72 130 B 1 
ATOM 2308  C C     . GLY B 2 130 ? -43.601  22.961  4.906   1.00 96.55 130 B 1 
ATOM 2309  O O     . GLY B 2 130 ? -44.631  22.616  5.489   1.00 94.59 130 B 1 
ATOM 2310  N N     . LEU B 2 131 ? -42.863  22.094  4.221   1.00 96.14 131 B 1 
ATOM 2311  C CA    . LEU B 2 131 ? -43.122  20.659  4.237   1.00 96.46 131 B 1 
ATOM 2312  C C     . LEU B 2 131 ? -42.712  20.041  5.590   1.00 96.79 131 B 1 
ATOM 2313  O O     . LEU B 2 131 ? -41.808  20.509  6.276   1.00 95.66 131 B 1 
ATOM 2314  C CB    . LEU B 2 131 ? -42.417  19.947  3.069   1.00 95.87 131 B 1 
ATOM 2315  C CG    . LEU B 2 131 ? -42.859  20.404  1.666   1.00 94.20 131 B 1 
ATOM 2316  C CD1   . LEU B 2 131 ? -42.067  19.640  0.609   1.00 87.35 131 B 1 
ATOM 2317  C CD2   . LEU B 2 131 ? -44.345  20.155  1.411   1.00 87.02 131 B 1 
ATOM 2318  N N     . THR B 2 132 ? -43.415  18.953  5.982   1.00 96.46 132 B 1 
ATOM 2319  C CA    . THR B 2 132 ? -43.027  18.149  7.149   1.00 96.38 132 B 1 
ATOM 2320  C C     . THR B 2 132 ? -41.902  17.176  6.780   1.00 96.26 132 B 1 
ATOM 2321  O O     . THR B 2 132 ? -41.829  16.767  5.617   1.00 95.28 132 B 1 
ATOM 2322  C CB    . THR B 2 132 ? -44.218  17.378  7.741   1.00 95.56 132 B 1 
ATOM 2323  O OG1   . THR B 2 132 ? -44.684  16.387  6.860   1.00 88.04 132 B 1 
ATOM 2324  C CG2   . THR B 2 132 ? -45.399  18.287  8.075   1.00 88.87 132 B 1 
ATOM 2325  N N     . PRO B 2 133 ? -41.067  16.722  7.735   1.00 96.57 133 B 1 
ATOM 2326  C CA    . PRO B 2 133 ? -40.098  15.662  7.490   1.00 96.28 133 B 1 
ATOM 2327  C C     . PRO B 2 133 ? -40.717  14.419  6.831   1.00 96.10 133 B 1 
ATOM 2328  O O     . PRO B 2 133 ? -40.171  13.917  5.857   1.00 95.17 133 B 1 
ATOM 2329  C CB    . PRO B 2 133 ? -39.499  15.349  8.856   1.00 95.63 133 B 1 
ATOM 2330  C CG    . PRO B 2 133 ? -39.578  16.683  9.582   1.00 93.81 133 B 1 
ATOM 2331  C CD    . PRO B 2 133 ? -40.884  17.288  9.062   1.00 95.29 133 B 1 
ATOM 2332  N N     . MET B 2 134 ? -41.920  13.978  7.267   1.00 96.88 134 B 1 
ATOM 2333  C CA    . MET B 2 134 ? -42.599  12.827  6.657   1.00 96.63 134 B 1 
ATOM 2334  C C     . MET B 2 134 ? -42.961  13.048  5.178   1.00 96.46 134 B 1 
ATOM 2335  O O     . MET B 2 134 ? -42.954  12.101  4.401   1.00 95.21 134 B 1 
ATOM 2336  C CB    . MET B 2 134 ? -43.860  12.470  7.444   1.00 96.12 134 B 1 
ATOM 2337  C CG    . MET B 2 134 ? -43.582  11.963  8.865   1.00 93.49 134 B 1 
ATOM 2338  S SD    . MET B 2 134 ? -42.548  10.479  9.012   1.00 91.20 134 B 1 
ATOM 2339  C CE    . MET B 2 134 ? -43.568  9.232   8.225   1.00 81.72 134 B 1 
ATOM 2340  N N     . GLN B 2 135 ? -43.248  14.296  4.765   1.00 96.73 135 B 1 
ATOM 2341  C CA    . GLN B 2 135 ? -43.516  14.628  3.360   1.00 96.48 135 B 1 
ATOM 2342  C C     . GLN B 2 135 ? -42.254  14.608  2.489   1.00 96.45 135 B 1 
ATOM 2343  O O     . GLN B 2 135 ? -42.344  14.340  1.303   1.00 95.28 135 B 1 
ATOM 2344  C CB    . GLN B 2 135 ? -44.199  16.003  3.267   1.00 96.13 135 B 1 
ATOM 2345  C CG    . GLN B 2 135 ? -45.656  15.970  3.748   1.00 94.15 135 B 1 
ATOM 2346  C CD    . GLN B 2 135 ? -46.254  17.370  3.881   1.00 93.65 135 B 1 
ATOM 2347  O OE1   . GLN B 2 135 ? -45.641  18.302  4.379   1.00 85.40 135 B 1 
ATOM 2348  N NE2   . GLN B 2 135 ? -47.482  17.575  3.445   1.00 83.00 135 B 1 
ATOM 2349  N N     . MET B 2 136 ? -41.067  14.825  3.086   1.00 96.95 136 B 1 
ATOM 2350  C CA    . MET B 2 136 ? -39.779  14.756  2.382   1.00 96.94 136 B 1 
ATOM 2351  C C     . MET B 2 136 ? -39.377  13.321  2.009   1.00 96.73 136 B 1 
ATOM 2352  O O     . MET B 2 136 ? -38.575  13.139  1.103   1.00 95.52 136 B 1 
ATOM 2353  C CB    . MET B 2 136 ? -38.681  15.408  3.240   1.00 96.66 136 B 1 
ATOM 2354  C CG    . MET B 2 136 ? -38.912  16.905  3.486   1.00 94.80 136 B 1 
ATOM 2355  S SD    . MET B 2 136 ? -38.839  17.940  1.983   1.00 93.82 136 B 1 
ATOM 2356  C CE    . MET B 2 136 ? -37.082  17.807  1.578   1.00 83.03 136 B 1 
ATOM 2357  N N     . LEU B 2 137 ? -39.957  12.301  2.638   1.00 96.49 137 B 1 
ATOM 2358  C CA    . LEU B 2 137 ? -39.624  10.886  2.412   1.00 96.17 137 B 1 
ATOM 2359  C C     . LEU B 2 137 ? -40.098  10.331  1.057   1.00 95.70 137 B 1 
ATOM 2360  O O     . LEU B 2 137 ? -39.874  9.154   0.757   1.00 94.20 137 B 1 
ATOM 2361  C CB    . LEU B 2 137 ? -40.159  10.020  3.564   1.00 96.00 137 B 1 
ATOM 2362  C CG    . LEU B 2 137 ? -39.751  10.453  4.984   1.00 95.14 137 B 1 
ATOM 2363  C CD1   . LEU B 2 137 ? -40.198  9.396   5.994   1.00 90.29 137 B 1 
ATOM 2364  C CD2   . LEU B 2 137 ? -38.246  10.663  5.135   1.00 89.70 137 B 1 
ATOM 2365  N N     . THR B 2 138 ? -40.767  11.157  0.236   1.00 96.11 138 B 1 
ATOM 2366  C CA    . THR B 2 138 ? -41.180  10.770  -1.127  1.00 95.60 138 B 1 
ATOM 2367  C C     . THR B 2 138 ? -40.005  10.522  -2.071  1.00 95.55 138 B 1 
ATOM 2368  O O     . THR B 2 138 ? -40.171  9.807   -3.064  1.00 93.85 138 B 1 
ATOM 2369  C CB    . THR B 2 138 ? -42.101  11.830  -1.736  1.00 94.80 138 B 1 
ATOM 2370  O OG1   . THR B 2 138 ? -41.500  13.106  -1.715  1.00 87.50 138 B 1 
ATOM 2371  C CG2   . THR B 2 138 ? -43.427  11.944  -0.984  1.00 87.58 138 B 1 
ATOM 2372  N N     . THR B 2 139 ? -38.828  11.071  -1.772  1.00 95.61 139 B 1 
ATOM 2373  C CA    . THR B 2 139 ? -37.600  10.886  -2.547  1.00 95.59 139 B 1 
ATOM 2374  C C     . THR B 2 139 ? -36.456  10.412  -1.650  1.00 95.21 139 B 1 
ATOM 2375  O O     . THR B 2 139 ? -36.456  10.659  -0.443  1.00 94.10 139 B 1 
ATOM 2376  C CB    . THR B 2 139 ? -37.182  12.174  -3.284  1.00 95.10 139 B 1 
ATOM 2377  O OG1   . THR B 2 139 ? -36.704  13.154  -2.392  1.00 90.43 139 B 1 
ATOM 2378  C CG2   . THR B 2 139 ? -38.325  12.791  -4.083  1.00 90.10 139 B 1 
ATOM 2379  N N     . GLN B 2 140 ? -35.435  9.751   -2.238  1.00 94.22 140 B 1 
ATOM 2380  C CA    . GLN B 2 140 ? -34.210  9.402   -1.512  1.00 93.30 140 B 1 
ATOM 2381  C C     . GLN B 2 140 ? -33.487  10.655  -1.024  1.00 93.98 140 B 1 
ATOM 2382  O O     . GLN B 2 140 ? -33.095  10.730  0.133   1.00 92.56 140 B 1 
ATOM 2383  C CB    . GLN B 2 140 ? -33.300  8.586   -2.433  1.00 91.47 140 B 1 
ATOM 2384  C CG    . GLN B 2 140 ? -31.968  8.229   -1.727  1.00 84.82 140 B 1 
ATOM 2385  C CD    . GLN B 2 140 ? -30.980  7.538   -2.664  1.00 80.09 140 B 1 
ATOM 2386  O OE1   . GLN B 2 140 ? -31.298  7.183   -3.775  1.00 70.07 140 B 1 
ATOM 2387  N NE2   . GLN B 2 140 ? -29.765  7.346   -2.239  1.00 66.79 140 B 1 
ATOM 2388  N N     . GLN B 2 141 ? -33.355  11.675  -1.890  1.00 94.43 141 B 1 
ATOM 2389  C CA    . GLN B 2 141 ? -32.657  12.913  -1.567  1.00 94.43 141 B 1 
ATOM 2390  C C     . GLN B 2 141 ? -33.342  13.674  -0.418  1.00 95.08 141 B 1 
ATOM 2391  O O     . GLN B 2 141 ? -32.674  14.135  0.508   1.00 93.90 141 B 1 
ATOM 2392  C CB    . GLN B 2 141 ? -32.555  13.748  -2.859  1.00 93.51 141 B 1 
ATOM 2393  C CG    . GLN B 2 141 ? -31.456  14.812  -2.810  1.00 89.00 141 B 1 
ATOM 2394  C CD    . GLN B 2 141 ? -31.780  15.999  -1.920  1.00 88.21 141 B 1 
ATOM 2395  O OE1   . GLN B 2 141 ? -32.928  16.310  -1.639  1.00 78.92 141 B 1 
ATOM 2396  N NE2   . GLN B 2 141 ? -30.779  16.699  -1.442  1.00 76.34 141 B 1 
ATOM 2397  N N     . GLY B 2 142 ? -34.665  13.719  -0.415  1.00 95.08 142 B 1 
ATOM 2398  C CA    . GLY B 2 142 ? -35.433  14.278  0.695   1.00 95.19 142 B 1 
ATOM 2399  C C     . GLY B 2 142 ? -35.280  13.479  1.988   1.00 95.55 142 B 1 
ATOM 2400  O O     . GLY B 2 142 ? -35.194  14.062  3.065   1.00 94.94 142 B 1 
ATOM 2401  N N     . THR B 2 143 ? -35.198  12.145  1.889   1.00 95.24 143 B 1 
ATOM 2402  C CA    . THR B 2 143 ? -34.935  11.279  3.048   1.00 95.08 143 B 1 
ATOM 2403  C C     . THR B 2 143 ? -33.561  11.569  3.645   1.00 94.79 143 B 1 
ATOM 2404  O O     . THR B 2 143 ? -33.461  11.735  4.855   1.00 93.85 143 B 1 
ATOM 2405  C CB    . THR B 2 143 ? -35.047  9.790   2.687   1.00 94.88 143 B 1 
ATOM 2406  O OG1   . THR B 2 143 ? -36.294  9.532   2.074   1.00 88.80 143 B 1 
ATOM 2407  C CG2   . THR B 2 143 ? -34.967  8.891   3.915   1.00 87.59 143 B 1 
ATOM 2408  N N     . THR B 2 144 ? -32.534  11.732  2.820   1.00 93.42 144 B 1 
ATOM 2409  C CA    . THR B 2 144 ? -31.179  12.109  3.245   1.00 92.69 144 B 1 
ATOM 2410  C C     . THR B 2 144 ? -31.170  13.460  3.962   1.00 92.42 144 B 1 
ATOM 2411  O O     . THR B 2 144 ? -30.572  13.578  5.023   1.00 91.49 144 B 1 
ATOM 2412  C CB    . THR B 2 144 ? -30.213  12.138  2.054   1.00 92.01 144 B 1 
ATOM 2413  O OG1   . THR B 2 144 ? -30.239  10.902  1.375   1.00 85.70 144 B 1 
ATOM 2414  C CG2   . THR B 2 144 ? -28.765  12.379  2.471   1.00 83.41 144 B 1 
ATOM 2415  N N     . GLN B 2 145 ? -31.906  14.464  3.477   1.00 93.58 145 B 1 
ATOM 2416  C CA    . GLN B 2 145 ? -32.003  15.759  4.164   1.00 93.64 145 B 1 
ATOM 2417  C C     . GLN B 2 145 ? -32.634  15.642  5.567   1.00 93.42 145 B 1 
ATOM 2418  O O     . GLN B 2 145 ? -32.212  16.338  6.496   1.00 92.28 145 B 1 
ATOM 2419  C CB    . GLN B 2 145 ? -32.826  16.746  3.339   1.00 93.82 145 B 1 
ATOM 2420  C CG    . GLN B 2 145 ? -32.081  17.275  2.107   1.00 91.56 145 B 1 
ATOM 2421  C CD    . GLN B 2 145 ? -32.990  18.186  1.298   1.00 91.57 145 B 1 
ATOM 2422  O OE1   . GLN B 2 145 ? -33.368  19.268  1.715   1.00 81.63 145 B 1 
ATOM 2423  N NE2   . GLN B 2 145 ? -33.386  17.776  0.126   1.00 79.71 145 B 1 
ATOM 2424  N N     . VAL B 2 146 ? -33.648  14.780  5.738   1.00 94.48 146 B 1 
ATOM 2425  C CA    . VAL B 2 146 ? -34.255  14.543  7.060   1.00 94.58 146 B 1 
ATOM 2426  C C     . VAL B 2 146 ? -33.274  13.827  7.985   1.00 93.76 146 B 1 
ATOM 2427  O O     . VAL B 2 146 ? -33.161  14.200  9.154   1.00 92.78 146 B 1 
ATOM 2428  C CB    . VAL B 2 146 ? -35.571  13.747  6.938   1.00 94.84 146 B 1 
ATOM 2429  C CG1   . VAL B 2 146 ? -36.165  13.406  8.317   1.00 88.44 146 B 1 
ATOM 2430  C CG2   . VAL B 2 146 ? -36.632  14.554  6.191   1.00 85.63 146 B 1 
ATOM 2431  N N     . GLU B 2 147 ? -32.540  12.849  7.463   1.00 92.21 147 B 1 
ATOM 2432  C CA    . GLU B 2 147 ? -31.504  12.108  8.182   1.00 91.04 147 B 1 
ATOM 2433  C C     . GLU B 2 147 ? -30.383  13.051  8.652   1.00 90.15 147 B 1 
ATOM 2434  O O     . GLU B 2 147 ? -30.049  13.082  9.833   1.00 88.47 147 B 1 
ATOM 2435  C CB    . GLU B 2 147 ? -30.995  11.002  7.257   1.00 90.19 147 B 1 
ATOM 2436  C CG    . GLU B 2 147 ? -30.127  9.970   7.978   1.00 84.63 147 B 1 
ATOM 2437  C CD    . GLU B 2 147 ? -29.747  8.792   7.071   1.00 85.13 147 B 1 
ATOM 2438  O OE1   . GLU B 2 147 ? -29.337  7.751   7.625   1.00 77.50 147 B 1 
ATOM 2439  O OE2   . GLU B 2 147 ? -29.874  8.903   5.833   1.00 78.97 147 B 1 
ATOM 2440  N N     . GLU B 2 148 ? -29.897  13.924  7.777   1.00 90.36 148 B 1 
ATOM 2441  C CA    . GLU B 2 148 ? -28.916  14.957  8.110   1.00 88.92 148 B 1 
ATOM 2442  C C     . GLU B 2 148 ? -29.422  15.915  9.192   1.00 89.00 148 B 1 
ATOM 2443  O O     . GLU B 2 148 ? -28.696  16.254  10.120  1.00 87.56 148 B 1 
ATOM 2444  C CB    . GLU B 2 148 ? -28.535  15.746  6.854   1.00 87.56 148 B 1 
ATOM 2445  C CG    . GLU B 2 148 ? -27.613  14.941  5.922   1.00 79.73 148 B 1 
ATOM 2446  C CD    . GLU B 2 148 ? -27.210  15.691  4.652   1.00 75.68 148 B 1 
ATOM 2447  O OE1   . GLU B 2 148 ? -26.425  15.100  3.868   1.00 68.87 148 B 1 
ATOM 2448  O OE2   . GLU B 2 148 ? -27.638  16.850  4.457   1.00 69.75 148 B 1 
ATOM 2449  N N     . MET B 2 149 ? -30.705  16.340  9.118   1.00 88.65 149 B 1 
ATOM 2450  C CA    . MET B 2 149 ? -31.290  17.205  10.139  1.00 89.15 149 B 1 
ATOM 2451  C C     . MET B 2 149 ? -31.375  16.502  11.509  1.00 88.74 149 B 1 
ATOM 2452  O O     . MET B 2 149 ? -31.133  17.139  12.536  1.00 87.32 149 B 1 
ATOM 2453  C CB    . MET B 2 149 ? -32.662  17.711  9.663   1.00 89.60 149 B 1 
ATOM 2454  C CG    . MET B 2 149 ? -33.163  18.865  10.535  1.00 85.88 149 B 1 
ATOM 2455  S SD    . MET B 2 149 ? -34.713  19.602  9.957   1.00 86.22 149 B 1 
ATOM 2456  C CE    . MET B 2 149 ? -34.850  20.968  11.129  1.00 78.47 149 B 1 
ATOM 2457  N N     . LEU B 2 150 ? -31.692  15.209  11.542  1.00 89.70 150 B 1 
ATOM 2458  C CA    . LEU B 2 150 ? -31.690  14.406  12.769  1.00 89.68 150 B 1 
ATOM 2459  C C     . LEU B 2 150 ? -30.273  14.243  13.342  1.00 88.25 150 B 1 
ATOM 2460  O O     . LEU B 2 150 ? -30.101  14.380  14.550  1.00 87.07 150 B 1 
ATOM 2461  C CB    . LEU B 2 150 ? -32.332  13.041  12.500  1.00 90.80 150 B 1 
ATOM 2462  C CG    . LEU B 2 150 ? -33.867  13.078  12.349  1.00 90.73 150 B 1 
ATOM 2463  C CD1   . LEU B 2 150 ? -34.365  11.738  11.816  1.00 83.45 150 B 1 
ATOM 2464  C CD2   . LEU B 2 150 ? -34.559  13.335  13.693  1.00 84.02 150 B 1 
ATOM 2465  N N     . LEU B 2 151 ? -29.255  14.027  12.495  1.00 88.00 151 B 1 
ATOM 2466  C CA    . LEU B 2 151 ? -27.851  13.966  12.914  1.00 85.97 151 B 1 
ATOM 2467  C C     . LEU B 2 151 ? -27.368  15.306  13.483  1.00 85.12 151 B 1 
ATOM 2468  O O     . LEU B 2 151 ? -26.758  15.327  14.545  1.00 83.52 151 B 1 
ATOM 2469  C CB    . LEU B 2 151 ? -26.972  13.524  11.738  1.00 84.15 151 B 1 
ATOM 2470  C CG    . LEU B 2 151 ? -27.144  12.046  11.327  1.00 79.48 151 B 1 
ATOM 2471  C CD1   . LEU B 2 151 ? -26.355  11.762  10.047  1.00 75.77 151 B 1 
ATOM 2472  C CD2   . LEU B 2 151 ? -26.647  11.084  12.411  1.00 75.28 151 B 1 
ATOM 2473  N N     . GLN B 2 152 ? -27.730  16.440  12.876  1.00 83.31 152 B 1 
ATOM 2474  C CA    . GLN B 2 152 ? -27.422  17.765  13.411  1.00 82.08 152 B 1 
ATOM 2475  C C     . GLN B 2 152 ? -28.051  17.996  14.795  1.00 80.89 152 B 1 
ATOM 2476  O O     . GLN B 2 152 ? -27.421  18.590  15.668  1.00 79.28 152 B 1 
ATOM 2477  C CB    . GLN B 2 152 ? -27.901  18.853  12.440  1.00 81.52 152 B 1 
ATOM 2478  C CG    . GLN B 2 152 ? -27.009  18.956  11.200  1.00 77.21 152 B 1 
ATOM 2479  C CD    . GLN B 2 152 ? -27.547  19.926  10.143  1.00 77.36 152 B 1 
ATOM 2480  O OE1   . GLN B 2 152 ? -28.565  20.592  10.296  1.00 70.58 152 B 1 
ATOM 2481  N NE2   . GLN B 2 152 ? -26.873  20.034  9.025   1.00 70.24 152 B 1 
ATOM 2482  N N     . ILE B 2 153 ? -29.274  17.508  15.024  1.00 83.72 153 B 1 
ATOM 2483  C CA    . ILE B 2 153 ? -29.917  17.560  16.342  1.00 82.99 153 B 1 
ATOM 2484  C C     . ILE B 2 153 ? -29.156  16.693  17.345  1.00 80.99 153 B 1 
ATOM 2485  O O     . ILE B 2 153 ? -28.906  17.139  18.462  1.00 78.43 153 B 1 
ATOM 2486  C CB    . ILE B 2 153 ? -31.407  17.164  16.246  1.00 83.25 153 B 1 
ATOM 2487  C CG1   . ILE B 2 153 ? -32.206  18.242  15.487  1.00 80.51 153 B 1 
ATOM 2488  C CG2   . ILE B 2 153 ? -32.027  16.952  17.644  1.00 80.31 153 B 1 
ATOM 2489  C CD1   . ILE B 2 153 ? -33.582  17.771  15.023  1.00 73.96 153 B 1 
ATOM 2490  N N     . ALA B 2 154 ? -28.758  15.473  16.957  1.00 81.72 154 B 1 
ATOM 2491  C CA    . ALA B 2 154 ? -28.009  14.552  17.800  1.00 78.69 154 B 1 
ATOM 2492  C C     . ALA B 2 154 ? -26.631  15.106  18.200  1.00 74.97 154 B 1 
ATOM 2493  O O     . ALA B 2 154 ? -26.214  14.980  19.343  1.00 71.49 154 B 1 
ATOM 2494  C CB    . ALA B 2 154 ? -27.873  13.221  17.053  1.00 77.61 154 B 1 
ATOM 2495  N N     . GLU B 2 155 ? -25.957  15.790  17.275  1.00 77.54 155 B 1 
ATOM 2496  C CA    . GLU B 2 155 ? -24.663  16.436  17.507  1.00 73.24 155 B 1 
ATOM 2497  C C     . GLU B 2 155 ? -24.776  17.780  18.254  1.00 69.58 155 B 1 
ATOM 2498  O O     . GLU B 2 155 ? -23.774  18.335  18.683  1.00 63.14 155 B 1 
ATOM 2499  C CB    . GLU B 2 155 ? -23.944  16.615  16.166  1.00 69.62 155 B 1 
ATOM 2500  C CG    . GLU B 2 155 ? -23.505  15.268  15.562  1.00 62.90 155 B 1 
ATOM 2501  C CD    . GLU B 2 155 ? -22.776  15.409  14.220  1.00 58.35 155 B 1 
ATOM 2502  O OE1   . GLU B 2 155 ? -22.329  14.356  13.700  1.00 51.72 155 B 1 
ATOM 2503  O OE2   . GLU B 2 155 ? -22.624  16.550  13.737  1.00 53.33 155 B 1 
ATOM 2504  N N     . GLY B 2 156 ? -25.984  18.292  18.424  1.00 70.40 156 B 1 
ATOM 2505  C CA    . GLY B 2 156 ? -26.251  19.565  19.096  1.00 64.65 156 B 1 
ATOM 2506  C C     . GLY B 2 156 ? -25.920  20.812  18.275  1.00 60.24 156 B 1 
ATOM 2507  O O     . GLY B 2 156 ? -25.885  21.908  18.832  1.00 55.40 156 B 1 
ATOM 2508  N N     . TYR B 2 157 ? -25.696  20.673  16.961  1.00 59.30 157 B 1 
ATOM 2509  C CA    . TYR B 2 157 ? -25.324  21.808  16.102  1.00 55.37 157 B 1 
ATOM 2510  C C     . TYR B 2 157 ? -26.501  22.652  15.608  1.00 52.29 157 B 1 
ATOM 2511  O O     . TYR B 2 157 ? -26.285  23.782  15.154  1.00 46.88 157 B 1 
ATOM 2512  C CB    . TYR B 2 157 ? -24.517  21.293  14.903  1.00 50.76 157 B 1 
ATOM 2513  C CG    . TYR B 2 157 ? -23.076  20.950  15.220  1.00 45.92 157 B 1 
ATOM 2514  C CD1   . TYR B 2 157 ? -22.139  21.981  15.455  1.00 41.95 157 B 1 
ATOM 2515  C CD2   . TYR B 2 157 ? -22.651  19.610  15.285  1.00 39.57 157 B 1 
ATOM 2516  C CE1   . TYR B 2 157 ? -20.800  21.681  15.744  1.00 36.74 157 B 1 
ATOM 2517  C CE2   . TYR B 2 157 ? -21.311  19.299  15.577  1.00 37.86 157 B 1 
ATOM 2518  C CZ    . TYR B 2 157 ? -20.397  20.340  15.804  1.00 37.05 157 B 1 
ATOM 2519  O OH    . TYR B 2 157 ? -19.076  20.035  16.099  1.00 33.72 157 B 1 
ATOM 2520  N N     . GLY B 2 158 ? -27.725  22.142  15.647  1.00 42.74 158 B 1 
ATOM 2521  C CA    . GLY B 2 158 ? -28.852  22.721  14.900  1.00 41.09 158 B 1 
ATOM 2522  C C     . GLY B 2 158 ? -30.059  23.209  15.705  1.00 40.71 158 B 1 
ATOM 2523  O O     . GLY B 2 158 ? -31.042  23.618  15.081  1.00 38.32 158 B 1 
ATOM 2524  N N     . LEU B 2 159 ? -30.021  23.159  17.058  1.00 36.68 159 B 1 
ATOM 2525  C CA    . LEU B 2 159 ? -31.123  23.621  17.905  1.00 33.95 159 B 1 
ATOM 2526  C C     . LEU B 2 159 ? -30.920  25.059  18.389  1.00 31.85 159 B 1 
ATOM 2527  O O     . LEU B 2 159 ? -29.811  25.393  18.840  1.00 27.77 159 B 1 
ATOM 2528  C CB    . LEU B 2 159 ? -31.361  22.661  19.085  1.00 31.76 159 B 1 
ATOM 2529  C CG    . LEU B 2 159 ? -32.189  21.411  18.723  1.00 29.64 159 B 1 
ATOM 2530  C CD1   . LEU B 2 159 ? -32.179  20.436  19.904  1.00 27.26 159 B 1 
ATOM 2531  C CD2   . LEU B 2 159 ? -33.657  21.760  18.428  1.00 28.58 159 B 1 
ATOM 2532  O OXT   . LEU B 2 159 ? -31.919  25.822  18.303  1.00 26.11 159 B 1 
ATOM 2533  N N     . MET C 3 1   ? 25.366   -49.090 -10.823 1.00 23.56 1   C 1 
ATOM 2534  C CA    . MET C 3 1   ? 24.850   -48.784 -12.174 1.00 26.04 1   C 1 
ATOM 2535  C C     . MET C 3 1   ? 23.436   -48.227 -12.122 1.00 27.92 1   C 1 
ATOM 2536  O O     . MET C 3 1   ? 23.232   -47.161 -12.660 1.00 25.92 1   C 1 
ATOM 2537  C CB    . MET C 3 1   ? 24.958   -49.991 -13.118 1.00 24.43 1   C 1 
ATOM 2538  C CG    . MET C 3 1   ? 26.374   -50.144 -13.679 1.00 21.27 1   C 1 
ATOM 2539  S SD    . MET C 3 1   ? 26.551   -51.567 -14.784 1.00 19.34 1   C 1 
ATOM 2540  C CE    . MET C 3 1   ? 28.197   -51.276 -15.448 1.00 17.98 1   C 1 
ATOM 2541  N N     . SER C 3 2   ? 22.489   -48.850 -11.414 1.00 24.11 2   C 1 
ATOM 2542  C CA    . SER C 3 2   ? 21.077   -48.425 -11.340 1.00 25.41 2   C 1 
ATOM 2543  C C     . SER C 3 2   ? 20.803   -47.048 -10.716 1.00 26.87 2   C 1 
ATOM 2544  O O     . SER C 3 2   ? 19.876   -46.366 -11.132 1.00 25.93 2   C 1 
ATOM 2545  C CB    . SER C 3 2   ? 20.294   -49.482 -10.555 1.00 24.32 2   C 1 
ATOM 2546  O OG    . SER C 3 2   ? 20.904   -49.712 -9.299  1.00 21.80 2   C 1 
ATOM 2547  N N     . ALA C 3 3   ? 21.615   -46.586 -9.745  1.00 25.01 3   C 1 
ATOM 2548  C CA    . ALA C 3 3   ? 21.359   -45.360 -8.982  1.00 26.13 3   C 1 
ATOM 2549  C C     . ALA C 3 3   ? 21.491   -44.040 -9.768  1.00 27.05 3   C 1 
ATOM 2550  O O     . ALA C 3 3   ? 21.051   -42.999 -9.291  1.00 25.53 3   C 1 
ATOM 2551  C CB    . ALA C 3 3   ? 22.294   -45.365 -7.768  1.00 24.05 3   C 1 
ATOM 2552  N N     . ASN C 3 4   ? 22.120   -44.055 -10.955 1.00 28.36 4   C 1 
ATOM 2553  C CA    . ASN C 3 4   ? 22.293   -42.844 -11.759 1.00 29.12 4   C 1 
ATOM 2554  C C     . ASN C 3 4   ? 21.070   -42.517 -12.639 1.00 29.63 4   C 1 
ATOM 2555  O O     . ASN C 3 4   ? 20.953   -41.388 -13.089 1.00 27.89 4   C 1 
ATOM 2556  C CB    . ASN C 3 4   ? 23.592   -42.938 -12.585 1.00 27.52 4   C 1 
ATOM 2557  C CG    . ASN C 3 4   ? 24.782   -42.226 -11.977 1.00 23.79 4   C 1 
ATOM 2558  O OD1   . ASN C 3 4   ? 24.776   -41.726 -10.863 1.00 22.77 4   C 1 
ATOM 2559  N ND2   . ASN C 3 4   ? 25.872   -42.153 -12.703 1.00 22.41 4   C 1 
ATOM 2560  N N     . ALA C 3 5   ? 20.181   -43.465 -12.875 1.00 30.90 5   C 1 
ATOM 2561  C CA    . ALA C 3 5   ? 19.013   -43.271 -13.743 1.00 31.88 5   C 1 
ATOM 2562  C C     . ALA C 3 5   ? 17.926   -42.385 -13.105 1.00 32.32 5   C 1 
ATOM 2563  O O     . ALA C 3 5   ? 17.228   -41.672 -13.815 1.00 30.98 5   C 1 
ATOM 2564  C CB    . ALA C 3 5   ? 18.468   -44.651 -14.121 1.00 30.16 5   C 1 
ATOM 2565  N N     . GLU C 3 6   ? 17.813   -42.378 -11.778 1.00 33.20 6   C 1 
ATOM 2566  C CA    . GLU C 3 6   ? 16.830   -41.538 -11.061 1.00 34.90 6   C 1 
ATOM 2567  C C     . GLU C 3 6   ? 17.152   -40.034 -11.106 1.00 35.19 6   C 1 
ATOM 2568  O O     . GLU C 3 6   ? 16.261   -39.217 -10.886 1.00 33.31 6   C 1 
ATOM 2569  C CB    . GLU C 3 6   ? 16.708   -42.001 -9.599  1.00 33.30 6   C 1 
ATOM 2570  C CG    . GLU C 3 6   ? 15.906   -43.299 -9.437  1.00 29.50 6   C 1 
ATOM 2571  C CD    . GLU C 3 6   ? 15.759   -43.746 -7.977  1.00 27.71 6   C 1 
ATOM 2572  O OE1   . GLU C 3 6   ? 14.842   -44.557 -7.716  1.00 24.02 6   C 1 
ATOM 2573  O OE2   . GLU C 3 6   ? 16.595   -43.337 -7.143  1.00 26.60 6   C 1 
ATOM 2574  N N     . LYS C 3 7   ? 18.407   -39.639 -11.398 1.00 38.27 7   C 1 
ATOM 2575  C CA    . LYS C 3 7   ? 18.799   -38.225 -11.468 1.00 39.52 7   C 1 
ATOM 2576  C C     . LYS C 3 7   ? 18.455   -37.531 -12.787 1.00 40.75 7   C 1 
ATOM 2577  O O     . LYS C 3 7   ? 18.509   -36.302 -12.848 1.00 38.70 7   C 1 
ATOM 2578  C CB    . LYS C 3 7   ? 20.295   -38.064 -11.163 1.00 36.63 7   C 1 
ATOM 2579  C CG    . LYS C 3 7   ? 20.574   -38.080 -9.660  1.00 32.06 7   C 1 
ATOM 2580  C CD    . LYS C 3 7   ? 22.030   -37.707 -9.409  1.00 29.32 7   C 1 
ATOM 2581  C CE    . LYS C 3 7   ? 22.292   -37.577 -7.912  1.00 24.94 7   C 1 
ATOM 2582  N NZ    . LYS C 3 7   ? 23.656   -37.091 -7.650  1.00 22.84 7   C 1 
ATOM 2583  N N     . GLU C 3 8   ? 18.137   -38.258 -13.837 1.00 42.15 8   C 1 
ATOM 2584  C CA    . GLU C 3 8   ? 17.736   -37.701 -15.140 1.00 43.20 8   C 1 
ATOM 2585  C C     . GLU C 3 8   ? 16.242   -37.307 -15.173 1.00 44.59 8   C 1 
ATOM 2586  O O     . GLU C 3 8   ? 15.583   -37.414 -16.202 1.00 42.45 8   C 1 
ATOM 2587  C CB    . GLU C 3 8   ? 18.117   -38.646 -16.300 1.00 39.31 8   C 1 
ATOM 2588  C CG    . GLU C 3 8   ? 19.631   -38.764 -16.533 1.00 33.72 8   C 1 
ATOM 2589  C CD    . GLU C 3 8   ? 19.950   -39.482 -17.860 1.00 30.84 8   C 1 
ATOM 2590  O OE1   . GLU C 3 8   ? 20.893   -39.048 -18.554 1.00 26.29 8   C 1 
ATOM 2591  O OE2   . GLU C 3 8   ? 19.231   -40.446 -18.216 1.00 29.35 8   C 1 
ATOM 2592  N N     . HIS C 3 9   ? 15.670   -36.862 -14.034 1.00 50.40 9   C 1 
ATOM 2593  C CA    . HIS C 3 9   ? 14.322   -36.311 -14.040 1.00 51.10 9   C 1 
ATOM 2594  C C     . HIS C 3 9   ? 14.300   -35.001 -14.834 1.00 53.01 9   C 1 
ATOM 2595  O O     . HIS C 3 9   ? 15.167   -34.146 -14.675 1.00 50.50 9   C 1 
ATOM 2596  C CB    . HIS C 3 9   ? 13.776   -36.163 -12.613 1.00 46.04 9   C 1 
ATOM 2597  C CG    . HIS C 3 9   ? 13.203   -37.446 -12.078 1.00 40.82 9   C 1 
ATOM 2598  N ND1   . HIS C 3 9   ? 12.100   -38.113 -12.579 1.00 37.32 9   C 1 
ATOM 2599  C CD2   . HIS C 3 9   ? 13.656   -38.189 -11.013 1.00 35.04 9   C 1 
ATOM 2600  C CE1   . HIS C 3 9   ? 11.891   -39.216 -11.844 1.00 32.68 9   C 1 
ATOM 2601  N NE2   . HIS C 3 9   ? 12.819   -39.288 -10.884 1.00 35.06 9   C 1 
ATOM 2602  N N     . ALA C 3 10  ? 13.300   -34.863 -15.696 1.00 59.41 10  C 1 
ATOM 2603  C CA    . ALA C 3 10  ? 13.049   -33.710 -16.552 1.00 61.23 10  C 1 
ATOM 2604  C C     . ALA C 3 10  ? 13.122   -32.382 -15.785 1.00 64.56 10  C 1 
ATOM 2605  O O     . ALA C 3 10  ? 12.685   -32.292 -14.638 1.00 61.84 10  C 1 
ATOM 2606  C CB    . ALA C 3 10  ? 11.650   -33.894 -17.162 1.00 55.13 10  C 1 
ATOM 2607  N N     . MET C 3 11  ? 13.585   -31.299 -16.432 1.00 68.51 11  C 1 
ATOM 2608  C CA    . MET C 3 11  ? 13.703   -29.966 -15.817 1.00 72.93 11  C 1 
ATOM 2609  C C     . MET C 3 11  ? 12.400   -29.470 -15.173 1.00 76.59 11  C 1 
ATOM 2610  O O     . MET C 3 11  ? 12.444   -28.702 -14.217 1.00 74.33 11  C 1 
ATOM 2611  C CB    . MET C 3 11  ? 14.140   -28.942 -16.869 1.00 67.16 11  C 1 
ATOM 2612  C CG    . MET C 3 11  ? 15.634   -28.945 -17.152 1.00 58.77 11  C 1 
ATOM 2613  S SD    . MET C 3 11  ? 16.081   -27.581 -18.254 1.00 53.23 11  C 1 
ATOM 2614  C CE    . MET C 3 11  ? 17.873   -27.728 -18.218 1.00 46.72 11  C 1 
ATOM 2615  N N     . LEU C 3 12  ? 11.221   -29.913 -15.638 1.00 77.46 12  C 1 
ATOM 2616  C CA    . LEU C 3 12  ? 9.948    -29.560 -15.006 1.00 80.77 12  C 1 
ATOM 2617  C C     . LEU C 3 12  ? 9.862    -30.102 -13.573 1.00 81.62 12  C 1 
ATOM 2618  O O     . LEU C 3 12  ? 9.336    -29.425 -12.697 1.00 80.03 12  C 1 
ATOM 2619  C CB    . LEU C 3 12  ? 8.774    -30.063 -15.867 1.00 79.59 12  C 1 
ATOM 2620  C CG    . LEU C 3 12  ? 7.420    -29.420 -15.482 1.00 75.15 12  C 1 
ATOM 2621  C CD1   . LEU C 3 12  ? 7.341    -27.959 -15.912 1.00 67.84 12  C 1 
ATOM 2622  C CD2   . LEU C 3 12  ? 6.265    -30.159 -16.150 1.00 68.73 12  C 1 
ATOM 2623  N N     . ALA C 3 13  ? 10.425   -31.299 -13.323 1.00 80.73 13  C 1 
ATOM 2624  C CA    . ALA C 3 13  ? 10.501   -31.887 -11.990 1.00 80.59 13  C 1 
ATOM 2625  C C     . ALA C 3 13  ? 11.413   -31.081 -11.064 1.00 80.00 13  C 1 
ATOM 2626  O O     . ALA C 3 13  ? 11.077   -30.872 -9.899  1.00 77.20 13  C 1 
ATOM 2627  C CB    . ALA C 3 13  ? 10.981   -33.340 -12.104 1.00 77.48 13  C 1 
ATOM 2628  N N     . GLU C 3 14  ? 12.548   -30.572 -11.568 1.00 78.30 14  C 1 
ATOM 2629  C CA    . GLU C 3 14  ? 13.453   -29.717 -10.789 1.00 77.51 14  C 1 
ATOM 2630  C C     . GLU C 3 14  ? 12.801   -28.375 -10.431 1.00 77.98 14  C 1 
ATOM 2631  O O     . GLU C 3 14  ? 12.946   -27.903 -9.306  1.00 75.19 14  C 1 
ATOM 2632  C CB    . GLU C 3 14  ? 14.775   -29.469 -11.537 1.00 73.67 14  C 1 
ATOM 2633  C CG    . GLU C 3 14  ? 15.702   -30.690 -11.545 1.00 65.05 14  C 1 
ATOM 2634  C CD    . GLU C 3 14  ? 17.101   -30.363 -12.074 1.00 59.18 14  C 1 
ATOM 2635  O OE1   . GLU C 3 14  ? 18.053   -31.063 -11.663 1.00 52.92 14  C 1 
ATOM 2636  O OE2   . GLU C 3 14  ? 17.234   -29.415 -12.891 1.00 52.88 14  C 1 
ATOM 2637  N N     . VAL C 3 15  ? 12.067   -27.762 -11.363 1.00 78.60 15  C 1 
ATOM 2638  C CA    . VAL C 3 15  ? 11.460   -26.444 -11.155 1.00 80.44 15  C 1 
ATOM 2639  C C     . VAL C 3 15  ? 10.231   -26.517 -10.250 1.00 82.53 15  C 1 
ATOM 2640  O O     . VAL C 3 15  ? 10.126   -25.740 -9.303  1.00 80.86 15  C 1 
ATOM 2641  C CB    . VAL C 3 15  ? 11.125   -25.768 -12.487 1.00 76.52 15  C 1 
ATOM 2642  C CG1   . VAL C 3 15  ? 10.428   -24.426 -12.258 1.00 68.78 15  C 1 
ATOM 2643  C CG2   . VAL C 3 15  ? 12.403   -25.494 -13.281 1.00 70.04 15  C 1 
ATOM 2644  N N     . LEU C 3 16  ? 9.305    -27.435 -10.512 1.00 83.31 16  C 1 
ATOM 2645  C CA    . LEU C 3 16  ? 8.144    -27.643 -9.641  1.00 84.65 16  C 1 
ATOM 2646  C C     . LEU C 3 16  ? 8.524    -28.351 -8.333  1.00 84.63 16  C 1 
ATOM 2647  O O     . LEU C 3 16  ? 7.715    -28.384 -7.408  1.00 80.91 16  C 1 
ATOM 2648  C CB    . LEU C 3 16  ? 7.040    -28.412 -10.391 1.00 83.80 16  C 1 
ATOM 2649  C CG    . LEU C 3 16  ? 6.361    -27.626 -11.533 1.00 82.50 16  C 1 
ATOM 2650  C CD1   . LEU C 3 16  ? 5.322    -28.522 -12.211 1.00 75.77 16  C 1 
ATOM 2651  C CD2   . LEU C 3 16  ? 5.647    -26.372 -11.030 1.00 75.76 16  C 1 
ATOM 2652  N N     . ARG C 3 17  ? 9.742    -28.890 -8.261  1.00 84.64 17  C 1 
ATOM 2653  C CA    . ARG C 3 17  ? 10.262   -29.764 -7.191  1.00 85.31 17  C 1 
ATOM 2654  C C     . ARG C 3 17  ? 9.437    -31.045 -7.062  1.00 85.52 17  C 1 
ATOM 2655  O O     . ARG C 3 17  ? 8.364    -31.158 -7.632  1.00 79.88 17  C 1 
ATOM 2656  C CB    . ARG C 3 17  ? 10.345   -29.012 -5.858  1.00 80.90 17  C 1 
ATOM 2657  C CG    . ARG C 3 17  ? 11.125   -27.708 -5.999  1.00 76.55 17  C 1 
ATOM 2658  C CD    . ARG C 3 17  ? 11.134   -27.043 -4.643  1.00 73.58 17  C 1 
ATOM 2659  N NE    . ARG C 3 17  ? 11.920   -25.805 -4.666  1.00 69.11 17  C 1 
ATOM 2660  C CZ    . ARG C 3 17  ? 12.273   -25.160 -3.581  1.00 64.02 17  C 1 
ATOM 2661  N NH1   . ARG C 3 17  ? 11.885   -25.563 -2.409  1.00 59.69 17  C 1 
ATOM 2662  N NH2   . ARG C 3 17  ? 13.037   -24.118 -3.642  1.00 60.68 17  C 1 
ATOM 2663  N N     . ASP C 3 18  ? 9.934    -31.997 -6.262  1.00 83.79 18  C 1 
ATOM 2664  C CA    . ASP C 3 18  ? 9.341    -33.327 -6.110  1.00 84.51 18  C 1 
ATOM 2665  C C     . ASP C 3 18  ? 7.823    -33.281 -5.843  1.00 86.28 18  C 1 
ATOM 2666  O O     . ASP C 3 18  ? 7.046    -33.908 -6.569  1.00 82.85 18  C 1 
ATOM 2667  C CB    . ASP C 3 18  ? 10.056   -34.076 -4.978  1.00 80.57 18  C 1 
ATOM 2668  C CG    . ASP C 3 18  ? 11.546   -34.326 -5.253  1.00 72.38 18  C 1 
ATOM 2669  O OD1   . ASP C 3 18  ? 11.944   -34.282 -6.431  1.00 64.48 18  C 1 
ATOM 2670  O OD2   . ASP C 3 18  ? 12.271   -34.536 -4.261  1.00 63.52 18  C 1 
ATOM 2671  N N     . ASN C 3 19  ? 7.372    -32.477 -4.874  1.00 86.81 19  C 1 
ATOM 2672  C CA    . ASN C 3 19  ? 5.954    -32.402 -4.524  1.00 88.18 19  C 1 
ATOM 2673  C C     . ASN C 3 19  ? 5.104    -31.753 -5.631  1.00 90.37 19  C 1 
ATOM 2674  O O     . ASN C 3 19  ? 4.039    -32.267 -5.968  1.00 87.50 19  C 1 
ATOM 2675  C CB    . ASN C 3 19  ? 5.789    -31.632 -3.203  1.00 83.79 19  C 1 
ATOM 2676  C CG    . ASN C 3 19  ? 6.238    -32.417 -1.981  1.00 73.52 19  C 1 
ATOM 2677  O OD1   . ASN C 3 19  ? 6.516    -33.598 -1.995  1.00 62.98 19  C 1 
ATOM 2678  N ND2   . ASN C 3 19  ? 6.298    -31.753 -0.837  1.00 62.03 19  C 1 
ATOM 2679  N N     . GLY C 3 20  ? 5.563    -30.644 -6.197  1.00 89.72 20  C 1 
ATOM 2680  C CA    . GLY C 3 20  ? 4.838    -29.954 -7.266  1.00 91.43 20  C 1 
ATOM 2681  C C     . GLY C 3 20  ? 4.781    -30.775 -8.557  1.00 93.12 20  C 1 
ATOM 2682  O O     . GLY C 3 20  ? 3.736    -30.837 -9.210  1.00 91.72 20  C 1 
ATOM 2683  N N     . TYR C 3 21  ? 5.869    -31.489 -8.893  1.00 92.77 21  C 1 
ATOM 2684  C CA    . TYR C 3 21  ? 5.905    -32.375 -10.048 1.00 93.34 21  C 1 
ATOM 2685  C C     . TYR C 3 21  ? 4.999    -33.597 -9.864  1.00 93.61 21  C 1 
ATOM 2686  O O     . TYR C 3 21  ? 4.275    -33.957 -10.788 1.00 92.90 21  C 1 
ATOM 2687  C CB    . TYR C 3 21  ? 7.340    -32.800 -10.343 1.00 92.59 21  C 1 
ATOM 2688  C CG    . TYR C 3 21  ? 7.450    -33.605 -11.622 1.00 92.48 21  C 1 
ATOM 2689  C CD1   . TYR C 3 21  ? 7.590    -35.008 -11.587 1.00 88.59 21  C 1 
ATOM 2690  C CD2   . TYR C 3 21  ? 7.372    -32.950 -12.867 1.00 88.65 21  C 1 
ATOM 2691  C CE1   . TYR C 3 21  ? 7.677    -35.735 -12.777 1.00 88.20 21  C 1 
ATOM 2692  C CE2   . TYR C 3 21  ? 7.463    -33.676 -14.061 1.00 87.67 21  C 1 
ATOM 2693  C CZ    . TYR C 3 21  ? 7.624    -35.070 -14.019 1.00 89.93 21  C 1 
ATOM 2694  O OH    . TYR C 3 21  ? 7.728    -35.782 -15.191 1.00 88.09 21  C 1 
ATOM 2695  N N     . HIS C 3 22  ? 4.984    -34.206 -8.668  1.00 94.51 22  C 1 
ATOM 2696  C CA    . HIS C 3 22  ? 4.054    -35.284 -8.353  1.00 94.57 22  C 1 
ATOM 2697  C C     . HIS C 3 22  ? 2.598    -34.837 -8.489  1.00 94.85 22  C 1 
ATOM 2698  O O     . HIS C 3 22  ? 1.806    -35.543 -9.111  1.00 93.76 22  C 1 
ATOM 2699  C CB    . HIS C 3 22  ? 4.321    -35.839 -6.946  1.00 93.26 22  C 1 
ATOM 2700  C CG    . HIS C 3 22  ? 5.320    -36.961 -6.959  1.00 87.52 22  C 1 
ATOM 2701  N ND1   . HIS C 3 22  ? 5.143    -38.175 -7.587  1.00 73.94 22  C 1 
ATOM 2702  C CD2   . HIS C 3 22  ? 6.548    -37.002 -6.359  1.00 72.36 22  C 1 
ATOM 2703  C CE1   . HIS C 3 22  ? 6.236    -38.923 -7.370  1.00 71.20 22  C 1 
ATOM 2704  N NE2   . HIS C 3 22  ? 7.114    -38.245 -6.625  1.00 71.92 22  C 1 
ATOM 2705  N N     . GLU C 3 23  ? 2.261    -33.661 -7.981  1.00 95.38 23  C 1 
ATOM 2706  C CA    . GLU C 3 23  ? 0.909    -33.120 -8.109  1.00 95.29 23  C 1 
ATOM 2707  C C     . GLU C 3 23  ? 0.542    -32.860 -9.576  1.00 95.54 23  C 1 
ATOM 2708  O O     . GLU C 3 23  ? -0.518   -33.284 -10.031 1.00 94.64 23  C 1 
ATOM 2709  C CB    . GLU C 3 23  ? 0.785    -31.848 -7.246  1.00 94.07 23  C 1 
ATOM 2710  C CG    . GLU C 3 23  ? -0.664   -31.356 -7.091  1.00 85.13 23  C 1 
ATOM 2711  C CD    . GLU C 3 23  ? -1.602   -32.308 -6.325  1.00 84.91 23  C 1 
ATOM 2712  O OE1   . GLU C 3 23  ? -2.841   -32.134 -6.456  1.00 75.98 23  C 1 
ATOM 2713  O OE2   . GLU C 3 23  ? -1.105   -33.205 -5.606  1.00 75.77 23  C 1 
ATOM 2714  N N     . TYR C 3 24  ? 1.457    -32.268 -10.365 1.00 95.18 24  C 1 
ATOM 2715  C CA    . TYR C 3 24  ? 1.283    -32.105 -11.810 1.00 95.43 24  C 1 
ATOM 2716  C C     . TYR C 3 24  ? 1.018    -33.451 -12.510 1.00 95.87 24  C 1 
ATOM 2717  O O     . TYR C 3 24  ? 0.076    -33.566 -13.294 1.00 95.13 24  C 1 
ATOM 2718  C CB    . TYR C 3 24  ? 2.526    -31.416 -12.402 1.00 94.99 24  C 1 
ATOM 2719  C CG    . TYR C 3 24  ? 2.677    -31.601 -13.895 1.00 94.86 24  C 1 
ATOM 2720  C CD1   . TYR C 3 24  ? 3.595    -32.542 -14.419 1.00 90.79 24  C 1 
ATOM 2721  C CD2   . TYR C 3 24  ? 1.853    -30.886 -14.790 1.00 91.47 24  C 1 
ATOM 2722  C CE1   . TYR C 3 24  ? 3.686    -32.765 -15.802 1.00 91.81 24  C 1 
ATOM 2723  C CE2   . TYR C 3 24  ? 1.939    -31.104 -16.177 1.00 91.45 24  C 1 
ATOM 2724  C CZ    . TYR C 3 24  ? 2.859    -32.048 -16.677 1.00 94.03 24  C 1 
ATOM 2725  O OH    . TYR C 3 24  ? 2.938    -32.279 -18.030 1.00 92.83 24  C 1 
ATOM 2726  N N     . ARG C 3 25  ? 1.801    -34.486 -12.198 1.00 96.34 25  C 1 
ATOM 2727  C CA    . ARG C 3 25  ? 1.640    -35.816 -12.804 1.00 96.21 25  C 1 
ATOM 2728  C C     . ARG C 3 25  ? 0.333    -36.488 -12.374 1.00 96.41 25  C 1 
ATOM 2729  O O     . ARG C 3 25  ? -0.327   -37.085 -13.217 1.00 95.74 25  C 1 
ATOM 2730  C CB    . ARG C 3 25  ? 2.859    -36.699 -12.484 1.00 95.30 25  C 1 
ATOM 2731  C CG    . ARG C 3 25  ? 4.142    -36.239 -13.212 1.00 91.96 25  C 1 
ATOM 2732  C CD    . ARG C 3 25  ? 4.075    -36.363 -14.739 1.00 89.25 25  C 1 
ATOM 2733  N NE    . ARG C 3 25  ? 4.011    -37.765 -15.171 1.00 86.34 25  C 1 
ATOM 2734  C CZ    . ARG C 3 25  ? 5.009    -38.530 -15.613 1.00 86.21 25  C 1 
ATOM 2735  N NH1   . ARG C 3 25  ? 6.227    -38.076 -15.743 1.00 77.28 25  C 1 
ATOM 2736  N NH2   . ARG C 3 25  ? 4.810    -39.762 -15.936 1.00 80.37 25  C 1 
ATOM 2737  N N     . ALA C 3 26  ? -0.085   -36.337 -11.119 1.00 96.39 26  C 1 
ATOM 2738  C CA    . ALA C 3 26  ? -1.371   -36.831 -10.638 1.00 96.30 26  C 1 
ATOM 2739  C C     . ALA C 3 26  ? -2.547   -36.150 -11.366 1.00 96.43 26  C 1 
ATOM 2740  O O     . ALA C 3 26  ? -3.477   -36.819 -11.827 1.00 95.45 26  C 1 
ATOM 2741  C CB    . ALA C 3 26  ? -1.445   -36.601 -9.118  1.00 95.61 26  C 1 
ATOM 2742  N N     . ARG C 3 27  ? -2.471   -34.832 -11.567 1.00 96.26 27  C 1 
ATOM 2743  C CA    . ARG C 3 27  ? -3.482   -34.077 -12.338 1.00 96.17 27  C 1 
ATOM 2744  C C     . ARG C 3 27  ? -3.497   -34.501 -13.808 1.00 96.26 27  C 1 
ATOM 2745  O O     . ARG C 3 27  ? -4.568   -34.727 -14.370 1.00 95.11 27  C 1 
ATOM 2746  C CB    . ARG C 3 27  ? -3.232   -32.570 -12.211 1.00 95.56 27  C 1 
ATOM 2747  C CG    . ARG C 3 27  ? -3.356   -32.017 -10.783 1.00 92.73 27  C 1 
ATOM 2748  C CD    . ARG C 3 27  ? -4.763   -32.128 -10.206 1.00 88.82 27  C 1 
ATOM 2749  N NE    . ARG C 3 27  ? -4.789   -31.564 -8.857  1.00 85.92 27  C 1 
ATOM 2750  C CZ    . ARG C 3 27  ? -5.820   -31.023 -8.227  1.00 84.10 27  C 1 
ATOM 2751  N NH1   . ARG C 3 27  ? -7.018   -30.956 -8.764  1.00 74.24 27  C 1 
ATOM 2752  N NH2   . ARG C 3 27  ? -5.674   -30.551 -7.036  1.00 80.59 27  C 1 
ATOM 2753  N N     . LEU C 3 28  ? -2.330   -34.680 -14.424 1.00 96.23 28  C 1 
ATOM 2754  C CA    . LEU C 3 28  ? -2.216   -35.136 -15.806 1.00 96.02 28  C 1 
ATOM 2755  C C     . LEU C 3 28  ? -2.791   -36.552 -15.987 1.00 96.04 28  C 1 
ATOM 2756  O O     . LEU C 3 28  ? -3.483   -36.811 -16.972 1.00 95.28 28  C 1 
ATOM 2757  C CB    . LEU C 3 28  ? -0.740   -35.054 -16.230 1.00 95.48 28  C 1 
ATOM 2758  C CG    . LEU C 3 28  ? -0.510   -35.300 -17.740 1.00 93.41 28  C 1 
ATOM 2759  C CD1   . LEU C 3 28  ? -1.143   -34.208 -18.598 1.00 84.55 28  C 1 
ATOM 2760  C CD2   . LEU C 3 28  ? 0.979    -35.330 -18.032 1.00 83.16 28  C 1 
ATOM 2761  N N     . GLN C 3 29  ? -2.568   -37.456 -15.019 1.00 96.64 29  C 1 
ATOM 2762  C CA    . GLN C 3 29  ? -3.171   -38.790 -15.010 1.00 96.63 29  C 1 
ATOM 2763  C C     . GLN C 3 29  ? -4.702   -38.710 -14.930 1.00 96.56 29  C 1 
ATOM 2764  O O     . GLN C 3 29  ? -5.398   -39.393 -15.685 1.00 95.35 29  C 1 
ATOM 2765  C CB    . GLN C 3 29  ? -2.581   -39.623 -13.862 1.00 96.01 29  C 1 
ATOM 2766  C CG    . GLN C 3 29  ? -3.099   -41.069 -13.901 1.00 93.22 29  C 1 
ATOM 2767  C CD    . GLN C 3 29  ? -2.486   -41.986 -12.840 1.00 90.46 29  C 1 
ATOM 2768  O OE1   . GLN C 3 29  ? -1.714   -41.599 -11.990 1.00 81.02 29  C 1 
ATOM 2769  N NE2   . GLN C 3 29  ? -2.832   -43.246 -12.870 1.00 76.38 29  C 1 
ATOM 2770  N N     . ALA C 3 30  ? -5.245   -37.838 -14.088 1.00 96.37 30  C 1 
ATOM 2771  C CA    . ALA C 3 30  ? -6.687   -37.646 -13.971 1.00 95.90 30  C 1 
ATOM 2772  C C     . ALA C 3 30  ? -7.337   -37.069 -15.250 1.00 95.90 30  C 1 
ATOM 2773  O O     . ALA C 3 30  ? -8.512   -37.321 -15.519 1.00 94.18 30  C 1 
ATOM 2774  C CB    . ALA C 3 30  ? -6.958   -36.747 -12.755 1.00 95.01 30  C 1 
ATOM 2775  N N     . LEU C 3 31  ? -6.570   -36.317 -16.064 1.00 96.13 31  C 1 
ATOM 2776  C CA    . LEU C 3 31  ? -7.039   -35.685 -17.301 1.00 95.92 31  C 1 
ATOM 2777  C C     . LEU C 3 31  ? -6.914   -36.585 -18.535 1.00 95.64 31  C 1 
ATOM 2778  O O     . LEU C 3 31  ? -7.831   -36.598 -19.362 1.00 93.98 31  C 1 
ATOM 2779  C CB    . LEU C 3 31  ? -6.278   -34.359 -17.498 1.00 95.65 31  C 1 
ATOM 2780  C CG    . LEU C 3 31  ? -6.645   -33.250 -16.488 1.00 94.93 31  C 1 
ATOM 2781  C CD1   . LEU C 3 31  ? -5.654   -32.099 -16.614 1.00 90.14 31  C 1 
ATOM 2782  C CD2   . LEU C 3 31  ? -8.051   -32.698 -16.727 1.00 89.27 31  C 1 
ATOM 2783  N N     . LEU C 3 32  ? -5.802   -37.329 -18.692 1.00 95.93 32  C 1 
ATOM 2784  C CA    . LEU C 3 32  ? -5.487   -38.095 -19.908 1.00 95.33 32  C 1 
ATOM 2785  C C     . LEU C 3 32  ? -5.142   -39.576 -19.667 1.00 94.95 32  C 1 
ATOM 2786  O O     . LEU C 3 32  ? -4.761   -40.264 -20.614 1.00 92.16 32  C 1 
ATOM 2787  C CB    . LEU C 3 32  ? -4.352   -37.400 -20.675 1.00 94.71 32  C 1 
ATOM 2788  C CG    . LEU C 3 32  ? -4.711   -36.041 -21.303 1.00 94.02 32  C 1 
ATOM 2789  C CD1   . LEU C 3 32  ? -3.488   -35.510 -22.055 1.00 89.67 32  C 1 
ATOM 2790  C CD2   . LEU C 3 32  ? -5.869   -36.133 -22.302 1.00 89.43 32  C 1 
ATOM 2791  N N     . ASP C 3 33  ? -5.258   -40.069 -18.424 1.00 95.75 33  C 1 
ATOM 2792  C CA    . ASP C 3 33  ? -4.904   -41.442 -18.041 1.00 95.46 33  C 1 
ATOM 2793  C C     . ASP C 3 33  ? -3.421   -41.788 -18.309 1.00 96.12 33  C 1 
ATOM 2794  O O     . ASP C 3 33  ? -3.071   -42.923 -18.637 1.00 94.13 33  C 1 
ATOM 2795  C CB    . ASP C 3 33  ? -5.912   -42.431 -18.640 1.00 93.74 33  C 1 
ATOM 2796  C CG    . ASP C 3 33  ? -6.063   -43.745 -17.853 1.00 88.94 33  C 1 
ATOM 2797  O OD1   . ASP C 3 33  ? -5.972   -43.698 -16.604 1.00 80.77 33  C 1 
ATOM 2798  O OD2   . ASP C 3 33  ? -6.377   -44.773 -18.497 1.00 78.49 33  C 1 
ATOM 2799  N N     . ILE C 3 34  ? -2.526   -40.797 -18.221 1.00 95.32 34  C 1 
ATOM 2800  C CA    . ILE C 3 34  ? -1.074   -40.984 -18.339 1.00 95.69 34  C 1 
ATOM 2801  C C     . ILE C 3 34  ? -0.531   -41.369 -16.956 1.00 95.91 34  C 1 
ATOM 2802  O O     . ILE C 3 34  ? -0.628   -40.564 -16.036 1.00 94.81 34  C 1 
ATOM 2803  C CB    . ILE C 3 34  ? -0.397   -39.713 -18.890 1.00 94.95 34  C 1 
ATOM 2804  C CG1   . ILE C 3 34  ? -0.923   -39.386 -20.308 1.00 91.63 34  C 1 
ATOM 2805  C CG2   . ILE C 3 34  ? 1.133    -39.897 -18.917 1.00 90.93 34  C 1 
ATOM 2806  C CD1   . ILE C 3 34  ? -0.417   -38.065 -20.890 1.00 85.84 34  C 1 
ATOM 2807  N N     . PRO C 3 35  ? 0.065    -42.584 -16.793 1.00 95.92 35  C 1 
ATOM 2808  C CA    . PRO C 3 35  ? 0.603    -43.013 -15.499 1.00 95.92 35  C 1 
ATOM 2809  C C     . PRO C 3 35  ? 1.633    -42.017 -14.944 1.00 95.96 35  C 1 
ATOM 2810  O O     . PRO C 3 35  ? 2.469    -41.515 -15.695 1.00 94.79 35  C 1 
ATOM 2811  C CB    . PRO C 3 35  ? 1.234    -44.390 -15.738 1.00 95.16 35  C 1 
ATOM 2812  C CG    . PRO C 3 35  ? 0.521    -44.900 -16.995 1.00 93.07 35  C 1 
ATOM 2813  C CD    . PRO C 3 35  ? 0.232    -43.625 -17.785 1.00 95.00 35  C 1 
ATOM 2814  N N     . GLU C 3 36  ? 1.642    -41.803 -13.638 1.00 94.72 36  C 1 
ATOM 2815  C CA    . GLU C 3 36  ? 2.605    -40.902 -12.987 1.00 94.34 36  C 1 
ATOM 2816  C C     . GLU C 3 36  ? 4.067    -41.305 -13.255 1.00 94.10 36  C 1 
ATOM 2817  O O     . GLU C 3 36  ? 4.924    -40.448 -13.445 1.00 91.62 36  C 1 
ATOM 2818  C CB    . GLU C 3 36  ? 2.384    -40.878 -11.466 1.00 92.39 36  C 1 
ATOM 2819  C CG    . GLU C 3 36  ? 1.129    -40.097 -11.054 1.00 84.16 36  C 1 
ATOM 2820  C CD    . GLU C 3 36  ? 1.021    -39.927 -9.524  1.00 83.07 36  C 1 
ATOM 2821  O OE1   . GLU C 3 36  ? 0.343    -38.976 -9.094  1.00 75.35 36  C 1 
ATOM 2822  O OE2   . GLU C 3 36  ? 1.620    -40.740 -8.795  1.00 76.11 36  C 1 
ATOM 2823  N N     . LEU C 3 37  ? 4.340    -42.614 -13.323 1.00 94.21 37  C 1 
ATOM 2824  C CA    . LEU C 3 37  ? 5.675    -43.174 -13.541 1.00 93.90 37  C 1 
ATOM 2825  C C     . LEU C 3 37  ? 6.057    -43.297 -15.023 1.00 94.02 37  C 1 
ATOM 2826  O O     . LEU C 3 37  ? 7.152    -43.777 -15.322 1.00 91.31 37  C 1 
ATOM 2827  C CB    . LEU C 3 37  ? 5.765    -44.542 -12.830 1.00 92.05 37  C 1 
ATOM 2828  C CG    . LEU C 3 37  ? 5.557    -44.496 -11.301 1.00 85.17 37  C 1 
ATOM 2829  C CD1   . LEU C 3 37  ? 5.583    -45.924 -10.746 1.00 75.81 37  C 1 
ATOM 2830  C CD2   . LEU C 3 37  ? 6.638    -43.676 -10.596 1.00 74.38 37  C 1 
ATOM 2831  N N     . ALA C 3 38  ? 5.183    -42.919 -15.959 1.00 93.68 38  C 1 
ATOM 2832  C CA    . ALA C 3 38  ? 5.522    -42.933 -17.378 1.00 93.70 38  C 1 
ATOM 2833  C C     . ALA C 3 38  ? 6.664    -41.954 -17.655 1.00 93.59 38  C 1 
ATOM 2834  O O     . ALA C 3 38  ? 6.626    -40.800 -17.226 1.00 91.75 38  C 1 
ATOM 2835  C CB    . ALA C 3 38  ? 4.281    -42.620 -18.213 1.00 92.75 38  C 1 
ATOM 2836  N N     . SER C 3 39  ? 7.687    -42.422 -18.400 1.00 94.40 39  C 1 
ATOM 2837  C CA    . SER C 3 39  ? 8.796    -41.564 -18.818 1.00 94.10 39  C 1 
ATOM 2838  C C     . SER C 3 39  ? 8.328    -40.507 -19.820 1.00 94.35 39  C 1 
ATOM 2839  O O     . SER C 3 39  ? 7.346    -40.690 -20.536 1.00 93.23 39  C 1 
ATOM 2840  C CB    . SER C 3 39  ? 9.930    -42.410 -19.407 1.00 92.87 39  C 1 
ATOM 2841  O OG    . SER C 3 39  ? 9.543    -43.013 -20.624 1.00 87.64 39  C 1 
ATOM 2842  N N     . ASP C 3 40  ? 9.102    -39.427 -19.968 1.00 94.55 40  C 1 
ATOM 2843  C CA    . ASP C 3 40  ? 8.794    -38.385 -20.947 1.00 94.40 40  C 1 
ATOM 2844  C C     . ASP C 3 40  ? 8.716    -38.932 -22.381 1.00 95.29 40  C 1 
ATOM 2845  O O     . ASP C 3 40  ? 7.841    -38.557 -23.166 1.00 94.22 40  C 1 
ATOM 2846  C CB    . ASP C 3 40  ? 9.871    -37.295 -20.870 1.00 92.78 40  C 1 
ATOM 2847  C CG    . ASP C 3 40  ? 9.835    -36.521 -19.564 1.00 89.60 40  C 1 
ATOM 2848  O OD1   . ASP C 3 40  ? 8.719    -36.311 -19.031 1.00 82.89 40  C 1 
ATOM 2849  O OD2   . ASP C 3 40  ? 10.931   -36.143 -19.099 1.00 81.80 40  C 1 
ATOM 2850  N N     . PHE C 3 41  ? 9.584    -39.907 -22.714 1.00 94.91 41  C 1 
ATOM 2851  C CA    . PHE C 3 41  ? 9.548    -40.582 -24.010 1.00 95.42 41  C 1 
ATOM 2852  C C     . PHE C 3 41  ? 8.273    -41.422 -24.189 1.00 95.68 41  C 1 
ATOM 2853  O O     . PHE C 3 41  ? 7.696    -41.459 -25.276 1.00 94.77 41  C 1 
ATOM 2854  C CB    . PHE C 3 41  ? 10.799   -41.442 -24.175 1.00 95.08 41  C 1 
ATOM 2855  C CG    . PHE C 3 41  ? 10.859   -42.095 -25.543 1.00 94.87 41  C 1 
ATOM 2856  C CD1   . PHE C 3 41  ? 10.453   -43.426 -25.707 1.00 89.29 41  C 1 
ATOM 2857  C CD2   . PHE C 3 41  ? 11.220   -41.333 -26.663 1.00 89.20 41  C 1 
ATOM 2858  C CE1   . PHE C 3 41  ? 10.405   -43.992 -26.995 1.00 87.87 41  C 1 
ATOM 2859  C CE2   . PHE C 3 41  ? 11.173   -41.887 -27.946 1.00 88.30 41  C 1 
ATOM 2860  C CZ    . PHE C 3 41  ? 10.758   -43.220 -28.115 1.00 91.44 41  C 1 
ATOM 2861  N N     . GLU C 3 42  ? 7.787    -42.056 -23.117 1.00 96.36 42  C 1 
ATOM 2862  C CA    . GLU C 3 42  ? 6.526    -42.792 -23.164 1.00 96.02 42  C 1 
ATOM 2863  C C     . GLU C 3 42  ? 5.337    -41.841 -23.359 1.00 96.21 42  C 1 
ATOM 2864  O O     . GLU C 3 42  ? 4.415    -42.162 -24.113 1.00 95.13 42  C 1 
ATOM 2865  C CB    . GLU C 3 42  ? 6.377    -43.632 -21.889 1.00 95.16 42  C 1 
ATOM 2866  C CG    . GLU C 3 42  ? 5.199    -44.608 -21.988 1.00 85.95 42  C 1 
ATOM 2867  C CD    . GLU C 3 42  ? 4.929    -45.373 -20.687 1.00 80.43 42  C 1 
ATOM 2868  O OE1   . GLU C 3 42  ? 3.800    -45.897 -20.560 1.00 71.53 42  C 1 
ATOM 2869  O OE2   . GLU C 3 42  ? 5.820    -45.426 -19.816 1.00 72.98 42  C 1 
ATOM 2870  N N     . ILE C 3 43  ? 5.381    -40.636 -22.773 1.00 96.46 43  C 1 
ATOM 2871  C CA    . ILE C 3 43  ? 4.365    -39.600 -23.000 1.00 96.60 43  C 1 
ATOM 2872  C C     . ILE C 3 43  ? 4.358    -39.190 -24.474 1.00 96.63 43  C 1 
ATOM 2873  O O     . ILE C 3 43  ? 3.299    -39.189 -25.104 1.00 95.99 43  C 1 
ATOM 2874  C CB    . ILE C 3 43  ? 4.567    -38.384 -22.067 1.00 96.19 43  C 1 
ATOM 2875  C CG1   . ILE C 3 43  ? 4.431    -38.803 -20.585 1.00 93.91 43  C 1 
ATOM 2876  C CG2   . ILE C 3 43  ? 3.545    -37.285 -22.389 1.00 93.79 43  C 1 
ATOM 2877  C CD1   . ILE C 3 43  ? 4.790    -37.702 -19.573 1.00 89.43 43  C 1 
ATOM 2878  N N     . HIS C 3 44  ? 5.533    -38.923 -25.074 1.00 96.82 44  C 1 
ATOM 2879  C CA    . HIS C 3 44  ? 5.656    -38.627 -26.508 1.00 96.92 44  C 1 
ATOM 2880  C C     . HIS C 3 44  ? 5.071    -39.751 -27.370 1.00 96.95 44  C 1 
ATOM 2881  O O     . HIS C 3 44  ? 4.341    -39.484 -28.333 1.00 96.11 44  C 1 
ATOM 2882  C CB    . HIS C 3 44  ? 7.137    -38.393 -26.855 1.00 96.74 44  C 1 
ATOM 2883  C CG    . HIS C 3 44  ? 7.397    -38.287 -28.330 1.00 96.42 44  C 1 
ATOM 2884  N ND1   . HIS C 3 44  ? 7.164    -37.191 -29.128 1.00 85.65 44  C 1 
ATOM 2885  C CD2   . HIS C 3 44  ? 7.869    -39.275 -29.158 1.00 86.11 44  C 1 
ATOM 2886  C CE1   . HIS C 3 44  ? 7.493    -37.497 -30.395 1.00 88.63 44  C 1 
ATOM 2887  N NE2   . HIS C 3 44  ? 7.925    -38.757 -30.451 1.00 90.68 44  C 1 
ATOM 2888  N N     . THR C 3 45  ? 5.342    -41.020 -27.010 1.00 96.90 45  C 1 
ATOM 2889  C CA    . THR C 3 45  ? 4.808    -42.189 -27.720 1.00 96.78 45  C 1 
ATOM 2890  C C     . THR C 3 45  ? 3.287    -42.238 -27.641 1.00 96.85 45  C 1 
ATOM 2891  O O     . THR C 3 45  ? 2.634    -42.382 -28.663 1.00 95.73 45  C 1 
ATOM 2892  C CB    . THR C 3 45  ? 5.431    -43.489 -27.187 1.00 95.83 45  C 1 
ATOM 2893  O OG1   . THR C 3 45  ? 6.840    -43.404 -27.250 1.00 83.98 45  C 1 
ATOM 2894  C CG2   . THR C 3 45  ? 5.037    -44.705 -28.024 1.00 81.02 45  C 1 
ATOM 2895  N N     . ARG C 3 46  ? 2.692    -42.017 -26.466 1.00 96.82 46  C 1 
ATOM 2896  C CA    . ARG C 3 46  ? 1.227    -41.983 -26.288 1.00 96.70 46  C 1 
ATOM 2897  C C     . ARG C 3 46  ? 0.554    -40.887 -27.125 1.00 96.87 46  C 1 
ATOM 2898  O O     . ARG C 3 46  ? -0.508   -41.125 -27.675 1.00 95.59 46  C 1 
ATOM 2899  C CB    . ARG C 3 46  ? 0.884    -41.783 -24.801 1.00 96.01 46  C 1 
ATOM 2900  C CG    . ARG C 3 46  ? 1.118    -43.059 -23.977 1.00 92.22 46  C 1 
ATOM 2901  C CD    . ARG C 3 46  ? 0.908    -42.765 -22.488 1.00 88.19 46  C 1 
ATOM 2902  N NE    . ARG C 3 46  ? 1.108    -43.975 -21.682 1.00 84.42 46  C 1 
ATOM 2903  C CZ    . ARG C 3 46  ? 0.190    -44.756 -21.140 1.00 81.66 46  C 1 
ATOM 2904  N NH1   . ARG C 3 46  ? -1.091   -44.521 -21.247 1.00 71.89 46  C 1 
ATOM 2905  N NH2   . ARG C 3 46  ? 0.554    -45.804 -20.459 1.00 78.70 46  C 1 
ATOM 2906  N N     . ILE C 3 47  ? 1.184    -39.706 -27.250 1.00 97.15 47  C 1 
ATOM 2907  C CA    . ILE C 3 47  ? 0.672    -38.630 -28.113 1.00 97.02 47  C 1 
ATOM 2908  C C     . ILE C 3 47  ? 0.752    -39.050 -29.589 1.00 96.87 47  C 1 
ATOM 2909  O O     . ILE C 3 47  ? -0.186   -38.825 -30.347 1.00 95.98 47  C 1 
ATOM 2910  C CB    . ILE C 3 47  ? 1.446    -37.311 -27.877 1.00 96.87 47  C 1 
ATOM 2911  C CG1   . ILE C 3 47  ? 1.300    -36.816 -26.419 1.00 94.95 47  C 1 
ATOM 2912  C CG2   . ILE C 3 47  ? 0.935    -36.208 -28.819 1.00 94.64 47  C 1 
ATOM 2913  C CD1   . ILE C 3 47  ? 2.378    -35.803 -26.016 1.00 90.63 47  C 1 
ATOM 2914  N N     . THR C 3 48  ? 1.851    -39.692 -29.985 1.00 96.81 48  C 1 
ATOM 2915  C CA    . THR C 3 48  ? 2.083    -40.141 -31.367 1.00 96.67 48  C 1 
ATOM 2916  C C     . THR C 3 48  ? 1.144    -41.281 -31.772 1.00 96.47 48  C 1 
ATOM 2917  O O     . THR C 3 48  ? 0.648    -41.291 -32.897 1.00 95.06 48  C 1 
ATOM 2918  C CB    . THR C 3 48  ? 3.553    -40.565 -31.552 1.00 95.66 48  C 1 
ATOM 2919  O OG1   . THR C 3 48  ? 4.409    -39.526 -31.147 1.00 85.53 48  C 1 
ATOM 2920  C CG2   . THR C 3 48  ? 3.895    -40.847 -33.009 1.00 84.15 48  C 1 
ATOM 2921  N N     . ASP C 3 49  ? 0.865    -42.224 -30.859 1.00 96.59 49  C 1 
ATOM 2922  C CA    . ASP C 3 49  ? -0.112   -43.302 -31.062 1.00 96.24 49  C 1 
ATOM 2923  C C     . ASP C 3 49  ? -1.546   -42.754 -31.162 1.00 96.34 49  C 1 
ATOM 2924  O O     . ASP C 3 49  ? -2.387   -43.310 -31.872 1.00 94.62 49  C 1 
ATOM 2925  C CB    . ASP C 3 49  ? -0.012   -44.312 -29.907 1.00 95.37 49  C 1 
ATOM 2926  C CG    . ASP C 3 49  ? 1.260    -45.160 -29.915 1.00 92.36 49  C 1 
ATOM 2927  O OD1   . ASP C 3 49  ? 1.926    -45.256 -30.971 1.00 85.64 49  C 1 
ATOM 2928  O OD2   . ASP C 3 49  ? 1.545    -45.775 -28.856 1.00 84.79 49  C 1 
ATOM 2929  N N     . GLY C 3 50  ? -1.813   -41.637 -30.526 1.00 95.52 50  C 1 
ATOM 2930  C CA    . GLY C 3 50  ? -3.093   -40.934 -30.549 1.00 95.78 50  C 1 
ATOM 2931  C C     . GLY C 3 50  ? -3.989   -41.266 -29.361 1.00 96.19 50  C 1 
ATOM 2932  O O     . GLY C 3 50  ? -4.221   -42.419 -29.021 1.00 94.67 50  C 1 
ATOM 2933  N N     . PHE C 3 51  ? -4.563   -40.225 -28.748 1.00 96.14 51  C 1 
ATOM 2934  C CA    . PHE C 3 51  ? -5.552   -40.393 -27.682 1.00 96.27 51  C 1 
ATOM 2935  C C     . PHE C 3 51  ? -6.917   -40.811 -28.249 1.00 96.08 51  C 1 
ATOM 2936  O O     . PHE C 3 51  ? -7.297   -40.439 -29.360 1.00 94.83 51  C 1 
ATOM 2937  C CB    . PHE C 3 51  ? -5.667   -39.111 -26.859 1.00 96.23 51  C 1 
ATOM 2938  C CG    . PHE C 3 51  ? -4.403   -38.737 -26.107 1.00 96.36 51  C 1 
ATOM 2939  C CD1   . PHE C 3 51  ? -3.882   -39.597 -25.126 1.00 92.51 51  C 1 
ATOM 2940  C CD2   . PHE C 3 51  ? -3.745   -37.525 -26.380 1.00 92.01 51  C 1 
ATOM 2941  C CE1   . PHE C 3 51  ? -2.706   -39.256 -24.432 1.00 91.41 51  C 1 
ATOM 2942  C CE2   . PHE C 3 51  ? -2.575   -37.180 -25.691 1.00 91.61 51  C 1 
ATOM 2943  C CZ    . PHE C 3 51  ? -2.055   -38.049 -24.713 1.00 94.97 51  C 1 
ATOM 2944  N N     . ALA C 3 52  ? -7.696   -41.555 -27.451 1.00 95.66 52  C 1 
ATOM 2945  C CA    . ALA C 3 52  ? -9.067   -41.881 -27.805 1.00 95.43 52  C 1 
ATOM 2946  C C     . ALA C 3 52  ? -9.928   -40.610 -27.870 1.00 95.66 52  C 1 
ATOM 2947  O O     . ALA C 3 52  ? -9.941   -39.806 -26.941 1.00 94.24 52  C 1 
ATOM 2948  C CB    . ALA C 3 52  ? -9.616   -42.897 -26.796 1.00 93.91 52  C 1 
ATOM 2949  N N     . ALA C 3 53  ? -10.719  -40.465 -28.947 1.00 94.86 53  C 1 
ATOM 2950  C CA    . ALA C 3 53  ? -11.582  -39.294 -29.136 1.00 94.45 53  C 1 
ATOM 2951  C C     . ALA C 3 53  ? -12.618  -39.107 -28.011 1.00 94.30 53  C 1 
ATOM 2952  O O     . ALA C 3 53  ? -13.067  -37.991 -27.746 1.00 92.81 53  C 1 
ATOM 2953  C CB    . ALA C 3 53  ? -12.255  -39.434 -30.503 1.00 93.06 53  C 1 
ATOM 2954  N N     . THR C 3 54  ? -12.968  -40.186 -27.301 1.00 94.32 54  C 1 
ATOM 2955  C CA    . THR C 3 54  ? -13.886  -40.161 -26.150 1.00 93.87 54  C 1 
ATOM 2956  C C     . THR C 3 54  ? -13.354  -39.344 -24.966 1.00 93.97 54  C 1 
ATOM 2957  O O     . THR C 3 54  ? -14.157  -38.758 -24.238 1.00 92.65 54  C 1 
ATOM 2958  C CB    . THR C 3 54  ? -14.201  -41.582 -25.674 1.00 92.50 54  C 1 
ATOM 2959  O OG1   . THR C 3 54  ? -13.008  -42.302 -25.431 1.00 83.67 54  C 1 
ATOM 2960  C CG2   . THR C 3 54  ? -15.001  -42.370 -26.715 1.00 81.48 54  C 1 
ATOM 2961  N N     . TRP C 3 55  ? -12.013  -39.248 -24.783 1.00 94.19 55  C 1 
ATOM 2962  C CA    . TRP C 3 55  ? -11.406  -38.434 -23.728 1.00 93.89 55  C 1 
ATOM 2963  C C     . TRP C 3 55  ? -11.737  -36.954 -23.872 1.00 94.32 55  C 1 
ATOM 2964  O O     . TRP C 3 55  ? -12.126  -36.310 -22.900 1.00 92.97 55  C 1 
ATOM 2965  C CB    . TRP C 3 55  ? -9.888   -38.648 -23.700 1.00 92.52 55  C 1 
ATOM 2966  C CG    . TRP C 3 55  ? -9.466   -39.822 -22.882 1.00 90.53 55  C 1 
ATOM 2967  C CD1   . TRP C 3 55  ? -8.934   -40.981 -23.330 1.00 83.28 55  C 1 
ATOM 2968  C CD2   . TRP C 3 55  ? -9.547   -39.954 -21.417 1.00 84.88 55  C 1 
ATOM 2969  N NE1   . TRP C 3 55  ? -8.681   -41.824 -22.248 1.00 77.97 55  C 1 
ATOM 2970  C CE2   . TRP C 3 55  ? -9.045   -41.238 -21.065 1.00 81.90 55  C 1 
ATOM 2971  C CE3   . TRP C 3 55  ? -10.000  -39.116 -20.386 1.00 74.71 55  C 1 
ATOM 2972  C CZ2   . TRP C 3 55  ? -9.005   -41.676 -19.717 1.00 79.61 55  C 1 
ATOM 2973  C CZ3   . TRP C 3 55  ? -9.962   -39.552 -19.049 1.00 74.70 55  C 1 
ATOM 2974  C CH2   . TRP C 3 55  ? -9.465   -40.818 -18.722 1.00 76.74 55  C 1 
ATOM 2975  N N     . LEU C 3 56  ? -11.672  -36.422 -25.102 1.00 94.40 56  C 1 
ATOM 2976  C CA    . LEU C 3 56  ? -11.997  -35.022 -25.378 1.00 94.60 56  C 1 
ATOM 2977  C C     . LEU C 3 56  ? -13.468  -34.697 -25.066 1.00 94.60 56  C 1 
ATOM 2978  O O     . LEU C 3 56  ? -13.764  -33.640 -24.506 1.00 93.53 56  C 1 
ATOM 2979  C CB    . LEU C 3 56  ? -11.628  -34.718 -26.834 1.00 93.89 56  C 1 
ATOM 2980  C CG    . LEU C 3 56  ? -11.866  -33.252 -27.246 1.00 92.05 56  C 1 
ATOM 2981  C CD1   . LEU C 3 56  ? -11.125  -32.255 -26.365 1.00 83.80 56  C 1 
ATOM 2982  C CD2   . LEU C 3 56  ? -11.392  -33.050 -28.680 1.00 83.29 56  C 1 
ATOM 2983  N N     . VAL C 3 57  ? -14.392  -35.636 -25.367 1.00 94.25 57  C 1 
ATOM 2984  C CA    . VAL C 3 57  ? -15.810  -35.498 -24.992 1.00 93.65 57  C 1 
ATOM 2985  C C     . VAL C 3 57  ? -15.949  -35.446 -23.470 1.00 93.88 57  C 1 
ATOM 2986  O O     . VAL C 3 57  ? -16.575  -34.531 -22.946 1.00 92.92 57  C 1 
ATOM 2987  C CB    . VAL C 3 57  ? -16.667  -36.624 -25.585 1.00 92.66 57  C 1 
ATOM 2988  C CG1   . VAL C 3 57  ? -18.145  -36.482 -25.204 1.00 86.76 57  C 1 
ATOM 2989  C CG2   . VAL C 3 57  ? -16.583  -36.633 -27.113 1.00 86.48 57  C 1 
ATOM 2990  N N     . LYS C 3 58  ? -15.302  -36.366 -22.761 1.00 94.53 58  C 1 
ATOM 2991  C CA    . LYS C 3 58  ? -15.333  -36.445 -21.297 1.00 94.10 58  C 1 
ATOM 2992  C C     . LYS C 3 58  ? -14.829  -35.157 -20.634 1.00 94.65 58  C 1 
ATOM 2993  O O     . LYS C 3 58  ? -15.440  -34.677 -19.683 1.00 93.46 58  C 1 
ATOM 2994  C CB    . LYS C 3 58  ? -14.494  -37.653 -20.850 1.00 92.63 58  C 1 
ATOM 2995  C CG    . LYS C 3 58  ? -15.247  -38.579 -19.889 1.00 82.35 58  C 1 
ATOM 2996  C CD    . LYS C 3 58  ? -14.361  -39.772 -19.532 1.00 79.64 58  C 1 
ATOM 2997  C CE    . LYS C 3 58  ? -15.113  -40.802 -18.682 1.00 68.29 58  C 1 
ATOM 2998  N NZ    . LYS C 3 58  ? -14.250  -41.980 -18.380 1.00 61.46 58  C 1 
ATOM 2999  N N     . LEU C 3 59  ? -13.715  -34.593 -21.120 1.00 94.94 59  C 1 
ATOM 3000  C CA    . LEU C 3 59  ? -13.152  -33.335 -20.608 1.00 94.96 59  C 1 
ATOM 3001  C C     . LEU C 3 59  ? -14.096  -32.149 -20.852 1.00 94.98 59  C 1 
ATOM 3002  O O     . LEU C 3 59  ? -14.242  -31.290 -19.983 1.00 93.96 59  C 1 
ATOM 3003  C CB    . LEU C 3 59  ? -11.780  -33.082 -21.252 1.00 94.97 59  C 1 
ATOM 3004  C CG    . LEU C 3 59  ? -10.663  -34.055 -20.796 1.00 93.85 59  C 1 
ATOM 3005  C CD1   . LEU C 3 59  ? -9.398   -33.763 -21.592 1.00 89.22 59  C 1 
ATOM 3006  C CD2   . LEU C 3 59  ? -10.351  -33.926 -19.314 1.00 88.60 59  C 1 
ATOM 3007  N N     . THR C 3 60  ? -14.787  -32.142 -22.016 1.00 92.96 60  C 1 
ATOM 3008  C CA    . THR C 3 60  ? -15.772  -31.096 -22.333 1.00 92.57 60  C 1 
ATOM 3009  C C     . THR C 3 60  ? -17.014  -31.206 -21.441 1.00 92.20 60  C 1 
ATOM 3010  O O     . THR C 3 60  ? -17.472  -30.202 -20.901 1.00 90.95 60  C 1 
ATOM 3011  C CB    . THR C 3 60  ? -16.175  -31.140 -23.814 1.00 91.86 60  C 1 
ATOM 3012  O OG1   . THR C 3 60  ? -15.037  -31.138 -24.649 1.00 82.81 60  C 1 
ATOM 3013  C CG2   . THR C 3 60  ? -17.013  -29.929 -24.209 1.00 81.76 60  C 1 
ATOM 3014  N N     . GLU C 3 61  ? -17.525  -32.408 -21.215 1.00 92.85 61  C 1 
ATOM 3015  C CA    . GLU C 3 61  ? -18.683  -32.652 -20.338 1.00 92.31 61  C 1 
ATOM 3016  C C     . GLU C 3 61  ? -18.383  -32.317 -18.862 1.00 92.43 61  C 1 
ATOM 3017  O O     . GLU C 3 61  ? -19.259  -31.820 -18.155 1.00 91.01 61  C 1 
ATOM 3018  C CB    . GLU C 3 61  ? -19.110  -34.120 -20.437 1.00 91.47 61  C 1 
ATOM 3019  C CG    . GLU C 3 61  ? -19.798  -34.444 -21.764 1.00 84.31 61  C 1 
ATOM 3020  C CD    . GLU C 3 61  ? -20.190  -35.933 -21.903 1.00 79.90 61  C 1 
ATOM 3021  O OE1   . GLU C 3 61  ? -20.999  -36.235 -22.805 1.00 71.76 61  C 1 
ATOM 3022  O OE2   . GLU C 3 61  ? -19.689  -36.761 -21.107 1.00 73.07 61  C 1 
ATOM 3023  N N     . ARG C 3 62  ? -17.139  -32.531 -18.398 1.00 94.48 62  C 1 
ATOM 3024  C CA    . ARG C 3 62  ? -16.690  -32.157 -17.046 1.00 94.28 62  C 1 
ATOM 3025  C C     . ARG C 3 62  ? -16.434  -30.653 -16.883 1.00 94.86 62  C 1 
ATOM 3026  O O     . ARG C 3 62  ? -16.136  -30.217 -15.774 1.00 92.91 62  C 1 
ATOM 3027  C CB    . ARG C 3 62  ? -15.433  -32.959 -16.689 1.00 92.26 62  C 1 
ATOM 3028  C CG    . ARG C 3 62  ? -15.738  -34.434 -16.406 1.00 85.38 62  C 1 
ATOM 3029  C CD    . ARG C 3 62  ? -14.412  -35.186 -16.225 1.00 84.53 62  C 1 
ATOM 3030  N NE    . ARG C 3 62  ? -14.619  -36.603 -15.879 1.00 80.21 62  C 1 
ATOM 3031  C CZ    . ARG C 3 62  ? -13.668  -37.446 -15.526 1.00 77.34 62  C 1 
ATOM 3032  N NH1   . ARG C 3 62  ? -12.401  -37.091 -15.498 1.00 71.19 62  C 1 
ATOM 3033  N NH2   . ARG C 3 62  ? -13.953  -38.672 -15.187 1.00 70.32 62  C 1 
ATOM 3034  N N     . GLY C 3 63  ? -16.502  -29.871 -17.963 1.00 93.42 63  C 1 
ATOM 3035  C CA    . GLY C 3 63  ? -16.222  -28.433 -17.940 1.00 93.12 63  C 1 
ATOM 3036  C C     . GLY C 3 63  ? -14.733  -28.069 -17.868 1.00 94.29 63  C 1 
ATOM 3037  O O     . GLY C 3 63  ? -14.414  -26.893 -17.706 1.00 92.58 63  C 1 
ATOM 3038  N N     . VAL C 3 64  ? -13.827  -29.043 -17.993 1.00 94.60 64  C 1 
ATOM 3039  C CA    . VAL C 3 64  ? -12.381  -28.779 -18.080 1.00 95.27 64  C 1 
ATOM 3040  C C     . VAL C 3 64  ? -12.070  -27.964 -19.336 1.00 95.76 64  C 1 
ATOM 3041  O O     . VAL C 3 64  ? -11.343  -26.966 -19.266 1.00 94.69 64  C 1 
ATOM 3042  C CB    . VAL C 3 64  ? -11.568  -30.085 -18.069 1.00 94.84 64  C 1 
ATOM 3043  C CG1   . VAL C 3 64  ? -10.067  -29.828 -18.232 1.00 90.73 64  C 1 
ATOM 3044  C CG2   . VAL C 3 64  ? -11.781  -30.857 -16.760 1.00 90.02 64  C 1 
ATOM 3045  N N     . LEU C 3 65  ? -12.671  -28.333 -20.467 1.00 94.30 65  C 1 
ATOM 3046  C CA    . LEU C 3 65  ? -12.599  -27.610 -21.732 1.00 94.41 65  C 1 
ATOM 3047  C C     . LEU C 3 65  ? -13.979  -27.064 -22.113 1.00 94.14 65  C 1 
ATOM 3048  O O     . LEU C 3 65  ? -14.991  -27.755 -22.020 1.00 92.71 65  C 1 
ATOM 3049  C CB    . LEU C 3 65  ? -12.039  -28.519 -22.839 1.00 94.22 65  C 1 
ATOM 3050  C CG    . LEU C 3 65  ? -10.616  -29.037 -22.588 1.00 93.27 65  C 1 
ATOM 3051  C CD1   . LEU C 3 65  ? -10.210  -29.988 -23.709 1.00 87.34 65  C 1 
ATOM 3052  C CD2   . LEU C 3 65  ? -9.586   -27.899 -22.533 1.00 87.23 65  C 1 
ATOM 3053  N N     . THR C 3 66  ? -14.013  -25.830 -22.605 1.00 92.07 66  C 1 
ATOM 3054  C CA    . THR C 3 66  ? -15.217  -25.244 -23.196 1.00 91.46 66  C 1 
ATOM 3055  C C     . THR C 3 66  ? -15.453  -25.792 -24.621 1.00 91.49 66  C 1 
ATOM 3056  O O     . THR C 3 66  ? -14.527  -26.298 -25.256 1.00 90.34 66  C 1 
ATOM 3057  C CB    . THR C 3 66  ? -15.148  -23.710 -23.228 1.00 90.99 66  C 1 
ATOM 3058  O OG1   . THR C 3 66  ? -14.147  -23.279 -24.115 1.00 86.30 66  C 1 
ATOM 3059  C CG2   . THR C 3 66  ? -14.878  -23.104 -21.846 1.00 84.96 66  C 1 
ATOM 3060  N N     . PRO C 3 67  ? -16.673  -25.685 -25.190 1.00 88.26 67  C 1 
ATOM 3061  C CA    . PRO C 3 67  ? -16.914  -26.046 -26.595 1.00 87.16 67  C 1 
ATOM 3062  C C     . PRO C 3 67  ? -15.997  -25.323 -27.587 1.00 87.75 67  C 1 
ATOM 3063  O O     . PRO C 3 67  ? -15.609  -25.920 -28.588 1.00 86.99 67  C 1 
ATOM 3064  C CB    . PRO C 3 67  ? -18.387  -25.716 -26.841 1.00 85.86 67  C 1 
ATOM 3065  C CG    . PRO C 3 67  ? -19.011  -25.874 -25.457 1.00 82.54 67  C 1 
ATOM 3066  C CD    . PRO C 3 67  ? -17.923  -25.354 -24.523 1.00 85.26 67  C 1 
ATOM 3067  N N     . VAL C 3 68  ? -15.621  -24.070 -27.317 1.00 90.09 68  C 1 
ATOM 3068  C CA    . VAL C 3 68  ? -14.701  -23.299 -28.166 1.00 89.81 68  C 1 
ATOM 3069  C C     . VAL C 3 68  ? -13.290  -23.889 -28.120 1.00 90.29 68  C 1 
ATOM 3070  O O     . VAL C 3 68  ? -12.688  -24.127 -29.166 1.00 89.71 68  C 1 
ATOM 3071  C CB    . VAL C 3 68  ? -14.681  -21.811 -27.764 1.00 89.40 68  C 1 
ATOM 3072  C CG1   . VAL C 3 68  ? -13.683  -21.003 -28.596 1.00 82.33 68  C 1 
ATOM 3073  C CG2   . VAL C 3 68  ? -16.067  -21.181 -27.951 1.00 81.50 68  C 1 
ATOM 3074  N N     . GLU C 3 69  ? -12.779  -24.196 -26.912 1.00 92.80 69  C 1 
ATOM 3075  C CA    . GLU C 3 69  ? -11.473  -24.852 -26.724 1.00 93.48 69  C 1 
ATOM 3076  C C     . GLU C 3 69  ? -11.451  -26.240 -27.388 1.00 93.58 69  C 1 
ATOM 3077  O O     . GLU C 3 69  ? -10.486  -26.595 -28.068 1.00 92.78 69  C 1 
ATOM 3078  C CB    . GLU C 3 69  ? -11.170  -24.965 -25.218 1.00 94.03 69  C 1 
ATOM 3079  C CG    . GLU C 3 69  ? -10.881  -23.618 -24.529 1.00 92.86 69  C 1 
ATOM 3080  C CD    . GLU C 3 69  ? -11.093  -23.640 -22.995 1.00 93.46 69  C 1 
ATOM 3081  O OE1   . GLU C 3 69  ? -10.822  -22.627 -22.321 1.00 86.62 69  C 1 
ATOM 3082  O OE2   . GLU C 3 69  ? -11.619  -24.638 -22.456 1.00 88.07 69  C 1 
ATOM 3083  N N     . ARG C 3 70  ? -12.539  -27.019 -27.292 1.00 91.70 70  C 1 
ATOM 3084  C CA    . ARG C 3 70  ? -12.692  -28.308 -27.995 1.00 91.23 70  C 1 
ATOM 3085  C C     . ARG C 3 70  ? -12.579  -28.137 -29.510 1.00 90.84 70  C 1 
ATOM 3086  O O     . ARG C 3 70  ? -11.879  -28.901 -30.153 1.00 90.17 70  C 1 
ATOM 3087  C CB    . ARG C 3 70  ? -14.042  -28.929 -27.617 1.00 90.60 70  C 1 
ATOM 3088  C CG    . ARG C 3 70  ? -14.304  -30.279 -28.308 1.00 88.21 70  C 1 
ATOM 3089  C CD    . ARG C 3 70  ? -15.801  -30.579 -28.386 1.00 86.30 70  C 1 
ATOM 3090  N NE    . ARG C 3 70  ? -16.481  -29.636 -29.272 1.00 82.98 70  C 1 
ATOM 3091  C CZ    . ARG C 3 70  ? -17.723  -29.192 -29.188 1.00 81.78 70  C 1 
ATOM 3092  N NH1   . ARG C 3 70  ? -18.571  -29.669 -28.312 1.00 73.35 70  C 1 
ATOM 3093  N NH2   . ARG C 3 70  ? -18.127  -28.260 -29.991 1.00 77.46 70  C 1 
ATOM 3094  N N     . ASP C 3 71  ? -13.268  -27.139 -30.074 1.00 88.99 71  C 1 
ATOM 3095  C CA    . ASP C 3 71  ? -13.293  -26.919 -31.524 1.00 87.60 71  C 1 
ATOM 3096  C C     . ASP C 3 71  ? -11.927  -26.444 -32.057 1.00 88.41 71  C 1 
ATOM 3097  O O     . ASP C 3 71  ? -11.617  -26.686 -33.226 1.00 87.52 71  C 1 
ATOM 3098  C CB    . ASP C 3 71  ? -14.426  -25.933 -31.889 1.00 85.66 71  C 1 
ATOM 3099  C CG    . ASP C 3 71  ? -15.853  -26.497 -31.695 1.00 81.09 71  C 1 
ATOM 3100  O OD1   . ASP C 3 71  ? -16.045  -27.705 -31.451 1.00 74.07 71  C 1 
ATOM 3101  O OD2   . ASP C 3 71  ? -16.828  -25.713 -31.819 1.00 72.74 71  C 1 
ATOM 3102  N N     . GLN C 3 72  ? -11.078  -25.838 -31.215 1.00 91.90 72  C 1 
ATOM 3103  C CA    . GLN C 3 72  ? -9.678   -25.518 -31.554 1.00 91.72 72  C 1 
ATOM 3104  C C     . GLN C 3 72  ? -8.789   -26.777 -31.626 1.00 92.44 72  C 1 
ATOM 3105  O O     . GLN C 3 72  ? -7.832   -26.806 -32.402 1.00 91.29 72  C 1 
ATOM 3106  C CB    . GLN C 3 72  ? -9.099   -24.551 -30.520 1.00 90.77 72  C 1 
ATOM 3107  C CG    . GLN C 3 72  ? -9.648   -23.121 -30.674 1.00 83.78 72  C 1 
ATOM 3108  C CD    . GLN C 3 72  ? -9.157   -22.179 -29.564 1.00 79.74 72  C 1 
ATOM 3109  O OE1   . GLN C 3 72  ? -8.685   -22.596 -28.526 1.00 69.54 72  C 1 
ATOM 3110  N NE2   . GLN C 3 72  ? -9.249   -20.885 -29.757 1.00 67.15 72  C 1 
ATOM 3111  N N     . ILE C 3 73  ? -9.109   -27.822 -30.871 1.00 92.59 73  C 1 
ATOM 3112  C CA    . ILE C 3 73  ? -8.387   -29.105 -30.918 1.00 93.29 73  C 1 
ATOM 3113  C C     . ILE C 3 73  ? -8.817   -29.901 -32.152 1.00 92.82 73  C 1 
ATOM 3114  O O     . ILE C 3 73  ? -7.963   -30.363 -32.917 1.00 91.55 73  C 1 
ATOM 3115  C CB    . ILE C 3 73  ? -8.608   -29.890 -29.602 1.00 94.01 73  C 1 
ATOM 3116  C CG1   . ILE C 3 73  ? -7.947   -29.138 -28.426 1.00 92.76 73  C 1 
ATOM 3117  C CG2   . ILE C 3 73  ? -8.042   -31.323 -29.706 1.00 92.70 73  C 1 
ATOM 3118  C CD1   . ILE C 3 73  ? -8.435   -29.612 -27.050 1.00 89.26 73  C 1 
ATOM 3119  N N     . ILE C 3 74  ? -10.127  -30.052 -32.370 1.00 88.36 74  C 1 
ATOM 3120  C CA    . ILE C 3 74  ? -10.710  -30.807 -33.481 1.00 88.38 74  C 1 
ATOM 3121  C C     . ILE C 3 74  ? -12.126  -30.287 -33.803 1.00 87.34 74  C 1 
ATOM 3122  O O     . ILE C 3 74  ? -12.942  -30.130 -32.895 1.00 86.10 74  C 1 
ATOM 3123  C CB    . ILE C 3 74  ? -10.702  -32.321 -33.165 1.00 88.68 74  C 1 
ATOM 3124  C CG1   . ILE C 3 74  ? -11.250  -33.158 -34.336 1.00 86.79 74  C 1 
ATOM 3125  C CG2   . ILE C 3 74  ? -11.469  -32.650 -31.862 1.00 85.09 74  C 1 
ATOM 3126  C CD1   . ILE C 3 74  ? -11.062  -34.674 -34.171 1.00 83.86 74  C 1 
ATOM 3127  N N     . PRO C 3 75  ? -12.486  -30.085 -35.114 1.00 82.91 75  C 1 
ATOM 3128  C CA    . PRO C 3 75  ? -13.853  -29.734 -35.497 1.00 81.26 75  C 1 
ATOM 3129  C C     . PRO C 3 75  ? -14.876  -30.779 -35.024 1.00 82.11 75  C 1 
ATOM 3130  O O     . PRO C 3 75  ? -14.682  -31.977 -35.217 1.00 82.18 75  C 1 
ATOM 3131  C CB    . PRO C 3 75  ? -13.832  -29.623 -37.019 1.00 79.28 75  C 1 
ATOM 3132  C CG    . PRO C 3 75  ? -12.377  -29.283 -37.341 1.00 75.13 75  C 1 
ATOM 3133  C CD    . PRO C 3 75  ? -11.604  -30.051 -36.267 1.00 76.42 75  C 1 
ATOM 3134  N N     . LEU C 3 76  ? -16.023  -30.332 -34.483 1.00 78.52 76  C 1 
ATOM 3135  C CA    . LEU C 3 76  ? -17.051  -31.219 -33.909 1.00 78.12 76  C 1 
ATOM 3136  C C     . LEU C 3 76  ? -17.504  -32.324 -34.871 1.00 78.84 76  C 1 
ATOM 3137  O O     . LEU C 3 76  ? -17.749  -33.453 -34.461 1.00 78.85 76  C 1 
ATOM 3138  C CB    . LEU C 3 76  ? -18.245  -30.354 -33.464 1.00 76.75 76  C 1 
ATOM 3139  C CG    . LEU C 3 76  ? -19.368  -31.144 -32.765 1.00 73.16 76  C 1 
ATOM 3140  C CD1   . LEU C 3 76  ? -18.912  -31.772 -31.454 1.00 69.03 76  C 1 
ATOM 3141  C CD2   . LEU C 3 76  ? -20.559  -30.233 -32.484 1.00 66.45 76  C 1 
ATOM 3142  N N     . ARG C 3 77  ? -17.608  -32.014 -36.180 1.00 76.97 77  C 1 
ATOM 3143  C CA    . ARG C 3 77  ? -17.969  -32.997 -37.218 1.00 76.11 77  C 1 
ATOM 3144  C C     . ARG C 3 77  ? -16.932  -34.118 -37.315 1.00 78.27 77  C 1 
ATOM 3145  O O     . ARG C 3 77  ? -17.299  -35.285 -37.434 1.00 76.81 77  C 1 
ATOM 3146  C CB    . ARG C 3 77  ? -18.130  -32.280 -38.561 1.00 71.15 77  C 1 
ATOM 3147  C CG    . ARG C 3 77  ? -18.551  -33.238 -39.681 1.00 62.78 77  C 1 
ATOM 3148  C CD    . ARG C 3 77  ? -18.722  -32.468 -40.980 1.00 58.90 77  C 1 
ATOM 3149  N NE    . ARG C 3 77  ? -19.072  -33.360 -42.088 1.00 53.98 77  C 1 
ATOM 3150  C CZ    . ARG C 3 77  ? -19.186  -33.003 -43.370 1.00 49.39 77  C 1 
ATOM 3151  N NH1   . ARG C 3 77  ? -18.996  -31.769 -43.750 1.00 46.18 77  C 1 
ATOM 3152  N NH2   . ARG C 3 77  ? -19.499  -33.890 -44.272 1.00 44.76 77  C 1 
ATOM 3153  N N     . THR C 3 78  ? -15.654  -33.745 -37.271 1.00 79.64 78  C 1 
ATOM 3154  C CA    . THR C 3 78  ? -14.554  -34.714 -37.309 1.00 79.71 78  C 1 
ATOM 3155  C C     . THR C 3 78  ? -14.538  -35.534 -36.025 1.00 81.53 78  C 1 
ATOM 3156  O O     . THR C 3 78  ? -14.450  -36.754 -36.119 1.00 81.50 78  C 1 
ATOM 3157  C CB    . THR C 3 78  ? -13.213  -34.018 -37.543 1.00 78.30 78  C 1 
ATOM 3158  O OG1   . THR C 3 78  ? -13.301  -33.200 -38.680 1.00 74.00 78  C 1 
ATOM 3159  C CG2   . THR C 3 78  ? -12.085  -35.020 -37.800 1.00 74.35 78  C 1 
ATOM 3160  N N     . LEU C 3 79  ? -14.718  -34.908 -34.851 1.00 84.96 79  C 1 
ATOM 3161  C CA    . LEU C 3 79  ? -14.786  -35.594 -33.554 1.00 86.30 79  C 1 
ATOM 3162  C C     . LEU C 3 79  ? -15.881  -36.669 -33.542 1.00 86.00 79  C 1 
ATOM 3163  O O     . LEU C 3 79  ? -15.603  -37.821 -33.215 1.00 86.17 79  C 1 
ATOM 3164  C CB    . LEU C 3 79  ? -15.012  -34.554 -32.446 1.00 87.82 79  C 1 
ATOM 3165  C CG    . LEU C 3 79  ? -15.104  -35.147 -31.029 1.00 88.49 79  C 1 
ATOM 3166  C CD1   . LEU C 3 79  ? -13.833  -35.879 -30.618 1.00 81.44 79  C 1 
ATOM 3167  C CD2   . LEU C 3 79  ? -15.354  -34.021 -30.023 1.00 81.71 79  C 1 
ATOM 3168  N N     . LYS C 3 80  ? -17.119  -36.341 -33.992 1.00 84.32 80  C 1 
ATOM 3169  C CA    . LYS C 3 80  ? -18.215  -37.317 -34.104 1.00 83.17 80  C 1 
ATOM 3170  C C     . LYS C 3 80  ? -17.850  -38.471 -35.040 1.00 83.76 80  C 1 
ATOM 3171  O O     . LYS C 3 80  ? -18.064  -39.633 -34.694 1.00 82.94 80  C 1 
ATOM 3172  C CB    . LYS C 3 80  ? -19.504  -36.631 -34.575 1.00 81.73 80  C 1 
ATOM 3173  C CG    . LYS C 3 80  ? -20.123  -35.763 -33.469 1.00 74.74 80  C 1 
ATOM 3174  C CD    . LYS C 3 80  ? -21.436  -35.142 -33.944 1.00 70.52 80  C 1 
ATOM 3175  C CE    . LYS C 3 80  ? -22.068  -34.330 -32.813 1.00 62.68 80  C 1 
ATOM 3176  N NZ    . LYS C 3 80  ? -23.410  -33.821 -33.169 1.00 57.40 80  C 1 
ATOM 3177  N N     . SER C 3 81  ? -17.230  -38.178 -36.206 1.00 80.51 81  C 1 
ATOM 3178  C CA    . SER C 3 81  ? -16.798  -39.210 -37.154 1.00 79.56 81  C 1 
ATOM 3179  C C     . SER C 3 81  ? -15.691  -40.106 -36.585 1.00 80.77 81  C 1 
ATOM 3180  O O     . SER C 3 81  ? -15.661  -41.289 -36.917 1.00 79.86 81  C 1 
ATOM 3181  C CB    . SER C 3 81  ? -16.320  -38.557 -38.448 1.00 76.60 81  C 1 
ATOM 3182  O OG    . SER C 3 81  ? -15.976  -39.553 -39.395 1.00 67.82 81  C 1 
ATOM 3183  N N     . ARG C 3 82  ? -14.780  -39.576 -35.746 1.00 85.72 82  C 1 
ATOM 3184  C CA    . ARG C 3 82  ? -13.762  -40.384 -35.059 1.00 86.02 82  C 1 
ATOM 3185  C C     . ARG C 3 82  ? -14.411  -41.382 -34.102 1.00 87.06 82  C 1 
ATOM 3186  O O     . ARG C 3 82  ? -14.059  -42.552 -34.132 1.00 86.56 82  C 1 
ATOM 3187  C CB    . ARG C 3 82  ? -12.779  -39.493 -34.270 1.00 85.98 82  C 1 
ATOM 3188  C CG    . ARG C 3 82  ? -11.865  -38.615 -35.123 1.00 81.98 82  C 1 
ATOM 3189  C CD    . ARG C 3 82  ? -10.789  -39.393 -35.864 1.00 80.96 82  C 1 
ATOM 3190  N NE    . ARG C 3 82  ? -9.844   -38.466 -36.476 1.00 79.36 82  C 1 
ATOM 3191  C CZ    . ARG C 3 82  ? -9.372   -38.476 -37.701 1.00 78.63 82  C 1 
ATOM 3192  N NH1   . ARG C 3 82  ? -9.674   -39.431 -38.552 1.00 71.29 82  C 1 
ATOM 3193  N NH2   . ARG C 3 82  ? -8.596   -37.513 -38.091 1.00 74.20 82  C 1 
ATOM 3194  N N     . ILE C 3 83  ? -15.388  -40.925 -33.313 1.00 91.72 83  C 1 
ATOM 3195  C CA    . ILE C 3 83  ? -16.102  -41.764 -32.338 1.00 92.29 83  C 1 
ATOM 3196  C C     . ILE C 3 83  ? -16.919  -42.849 -33.056 1.00 92.41 83  C 1 
ATOM 3197  O O     . ILE C 3 83  ? -16.785  -44.019 -32.717 1.00 90.98 83  C 1 
ATOM 3198  C CB    . ILE C 3 83  ? -16.984  -40.891 -31.417 1.00 91.96 83  C 1 
ATOM 3199  C CG1   . ILE C 3 83  ? -16.095  -39.954 -30.569 1.00 88.20 83  C 1 
ATOM 3200  C CG2   . ILE C 3 83  ? -17.855  -41.768 -30.493 1.00 87.68 83  C 1 
ATOM 3201  C CD1   . ILE C 3 83  ? -16.879  -38.835 -29.878 1.00 81.93 83  C 1 
ATOM 3202  N N     . GLU C 3 84  ? -17.703  -42.493 -34.080 1.00 90.25 84  C 1 
ATOM 3203  C CA    . GLU C 3 84  ? -18.507  -43.471 -34.837 1.00 89.50 84  C 1 
ATOM 3204  C C     . GLU C 3 84  ? -17.663  -44.548 -35.532 1.00 89.44 84  C 1 
ATOM 3205  O O     . GLU C 3 84  ? -18.131  -45.666 -35.723 1.00 87.35 84  C 1 
ATOM 3206  C CB    . GLU C 3 84  ? -19.318  -42.748 -35.931 1.00 88.17 84  C 1 
ATOM 3207  C CG    . GLU C 3 84  ? -20.563  -42.037 -35.403 1.00 77.95 84  C 1 
ATOM 3208  C CD    . GLU C 3 84  ? -21.368  -41.322 -36.510 1.00 71.02 84  C 1 
ATOM 3209  O OE1   . GLU C 3 84  ? -22.489  -40.874 -36.211 1.00 64.37 84  C 1 
ATOM 3210  O OE2   . GLU C 3 84  ? -20.850  -41.204 -37.649 1.00 64.26 84  C 1 
ATOM 3211  N N     . ARG C 3 85  ? -16.426  -44.223 -35.931 1.00 88.41 85  C 1 
ATOM 3212  C CA    . ARG C 3 85  ? -15.512  -45.155 -36.611 1.00 87.73 85  C 1 
ATOM 3213  C C     . ARG C 3 85  ? -14.518  -45.828 -35.665 1.00 88.91 85  C 1 
ATOM 3214  O O     . ARG C 3 85  ? -13.664  -46.561 -36.154 1.00 87.31 85  C 1 
ATOM 3215  C CB    . ARG C 3 85  ? -14.788  -44.434 -37.745 1.00 85.30 85  C 1 
ATOM 3216  C CG    . ARG C 3 85  ? -15.759  -43.994 -38.845 1.00 77.20 85  C 1 
ATOM 3217  C CD    . ARG C 3 85  ? -14.973  -43.256 -39.928 1.00 73.18 85  C 1 
ATOM 3218  N NE    . ARG C 3 85  ? -15.873  -42.747 -40.971 1.00 66.52 85  C 1 
ATOM 3219  C CZ    . ARG C 3 85  ? -15.510  -42.314 -42.172 1.00 60.13 85  C 1 
ATOM 3220  N NH1   . ARG C 3 85  ? -14.259  -42.324 -42.526 1.00 56.23 85  C 1 
ATOM 3221  N NH2   . ARG C 3 85  ? -16.395  -41.872 -43.013 1.00 53.91 85  C 1 
ATOM 3222  N N     . ASP C 3 86  ? -14.611  -45.555 -34.376 1.00 92.99 86  C 1 
ATOM 3223  C CA    . ASP C 3 86  ? -13.683  -46.031 -33.356 1.00 93.91 86  C 1 
ATOM 3224  C C     . ASP C 3 86  ? -12.211  -45.759 -33.723 1.00 94.30 86  C 1 
ATOM 3225  O O     . ASP C 3 86  ? -11.347  -46.624 -33.670 1.00 91.29 86  C 1 
ATOM 3226  C CB    . ASP C 3 86  ? -14.004  -47.489 -33.008 1.00 92.68 86  C 1 
ATOM 3227  C CG    . ASP C 3 86  ? -13.642  -47.859 -31.571 1.00 84.47 86  C 1 
ATOM 3228  O OD1   . ASP C 3 86  ? -13.587  -46.946 -30.710 1.00 75.49 86  C 1 
ATOM 3229  O OD2   . ASP C 3 86  ? -13.495  -49.080 -31.307 1.00 73.40 86  C 1 
ATOM 3230  N N     . GLN C 3 87  ? -11.931  -44.532 -34.184 1.00 91.82 87  C 1 
ATOM 3231  C CA    . GLN C 3 87  ? -10.597  -44.094 -34.583 1.00 91.20 87  C 1 
ATOM 3232  C C     . GLN C 3 87  ? -10.001  -43.165 -33.524 1.00 92.49 87  C 1 
ATOM 3233  O O     . GLN C 3 87  ? -10.690  -42.264 -33.043 1.00 92.05 87  C 1 
ATOM 3234  C CB    . GLN C 3 87  ? -10.634  -43.399 -35.953 1.00 88.89 87  C 1 
ATOM 3235  C CG    . GLN C 3 87  ? -10.949  -44.392 -37.080 1.00 81.21 87  C 1 
ATOM 3236  C CD    . GLN C 3 87  ? -10.943  -43.766 -38.475 1.00 80.53 87  C 1 
ATOM 3237  O OE1   . GLN C 3 87  ? -10.980  -42.560 -38.683 1.00 73.21 87  C 1 
ATOM 3238  N NE2   . GLN C 3 87  ? -10.902  -44.587 -39.499 1.00 70.61 87  C 1 
ATOM 3239  N N     . PRO C 3 88  ? -8.701   -43.335 -33.175 1.00 94.42 88  C 1 
ATOM 3240  C CA    . PRO C 3 88  ? -8.027   -42.386 -32.304 1.00 94.88 88  C 1 
ATOM 3241  C C     . PRO C 3 88  ? -7.877   -41.017 -32.986 1.00 94.99 88  C 1 
ATOM 3242  O O     . PRO C 3 88  ? -8.013   -40.871 -34.208 1.00 93.47 88  C 1 
ATOM 3243  C CB    . PRO C 3 88  ? -6.674   -43.032 -31.974 1.00 93.88 88  C 1 
ATOM 3244  C CG    . PRO C 3 88  ? -6.381   -43.857 -33.224 1.00 91.35 88  C 1 
ATOM 3245  C CD    . PRO C 3 88  ? -7.768   -44.340 -33.647 1.00 93.55 88  C 1 
ATOM 3246  N N     . LEU C 3 89  ? -7.571   -39.995 -32.183 1.00 94.13 89  C 1 
ATOM 3247  C CA    . LEU C 3 89  ? -7.160   -38.682 -32.677 1.00 94.16 89  C 1 
ATOM 3248  C C     . LEU C 3 89  ? -5.840   -38.808 -33.458 1.00 93.71 89  C 1 
ATOM 3249  O O     . LEU C 3 89  ? -5.011   -39.683 -33.174 1.00 92.99 89  C 1 
ATOM 3250  C CB    . LEU C 3 89  ? -7.017   -37.700 -31.499 1.00 94.41 89  C 1 
ATOM 3251  C CG    . LEU C 3 89  ? -8.317   -37.431 -30.714 1.00 93.67 89  C 1 
ATOM 3252  C CD1   . LEU C 3 89  ? -8.039   -36.450 -29.560 1.00 89.62 89  C 1 
ATOM 3253  C CD2   . LEU C 3 89  ? -9.409   -36.816 -31.586 1.00 89.09 89  C 1 
ATOM 3254  N N     . THR C 3 90  ? -5.626   -37.936 -34.459 1.00 92.69 90  C 1 
ATOM 3255  C CA    . THR C 3 90  ? -4.330   -37.850 -35.151 1.00 92.09 90  C 1 
ATOM 3256  C C     . THR C 3 90  ? -3.236   -37.331 -34.214 1.00 92.72 90  C 1 
ATOM 3257  O O     . THR C 3 90  ? -3.535   -36.809 -33.138 1.00 92.40 90  C 1 
ATOM 3258  C CB    . THR C 3 90  ? -4.416   -36.963 -36.403 1.00 90.53 90  C 1 
ATOM 3259  O OG1   . THR C 3 90  ? -4.733   -35.637 -36.055 1.00 85.37 90  C 1 
ATOM 3260  C CG2   . THR C 3 90  ? -5.453   -37.463 -37.402 1.00 84.90 90  C 1 
ATOM 3261  N N     . VAL C 3 91  ? -1.971   -37.425 -34.617 1.00 93.90 91  C 1 
ATOM 3262  C CA    . VAL C 3 91  ? -0.846   -36.882 -33.840 1.00 94.33 91  C 1 
ATOM 3263  C C     . VAL C 3 91  ? -1.042   -35.394 -33.543 1.00 94.38 91  C 1 
ATOM 3264  O O     . VAL C 3 91  ? -0.950   -34.990 -32.390 1.00 93.50 91  C 1 
ATOM 3265  C CB    . VAL C 3 91  ? 0.505    -37.106 -34.561 1.00 93.90 91  C 1 
ATOM 3266  C CG1   . VAL C 3 91  ? 1.677    -36.587 -33.726 1.00 85.91 91  C 1 
ATOM 3267  C CG2   . VAL C 3 91  ? 0.739    -38.601 -34.836 1.00 85.64 91  C 1 
ATOM 3268  N N     . ASP C 3 92  ? -1.414   -34.590 -34.536 1.00 93.70 92  C 1 
ATOM 3269  C CA    . ASP C 3 92  ? -1.644   -33.153 -34.362 1.00 93.00 92  C 1 
ATOM 3270  C C     . ASP C 3 92  ? -2.854   -32.846 -33.454 1.00 93.76 92  C 1 
ATOM 3271  O O     . ASP C 3 92  ? -2.818   -31.911 -32.659 1.00 92.90 92  C 1 
ATOM 3272  C CB    . ASP C 3 92  ? -1.897   -32.490 -35.721 1.00 91.62 92  C 1 
ATOM 3273  C CG    . ASP C 3 92  ? -0.668   -32.357 -36.629 1.00 87.57 92  C 1 
ATOM 3274  O OD1   . ASP C 3 92  ? 0.472    -32.614 -36.191 1.00 79.26 92  C 1 
ATOM 3275  O OD2   . ASP C 3 92  ? -0.877   -31.944 -37.795 1.00 77.45 92  C 1 
ATOM 3276  N N     . GLU C 3 93  ? -3.945   -33.617 -33.566 1.00 93.72 93  C 1 
ATOM 3277  C CA    . GLU C 3 93  ? -5.121   -33.490 -32.706 1.00 93.69 93  C 1 
ATOM 3278  C C     . GLU C 3 93  ? -4.773   -33.884 -31.257 1.00 94.35 93  C 1 
ATOM 3279  O O     . GLU C 3 93  ? -5.162   -33.200 -30.307 1.00 94.13 93  C 1 
ATOM 3280  C CB    . GLU C 3 93  ? -6.259   -34.376 -33.256 1.00 92.97 93  C 1 
ATOM 3281  C CG    . GLU C 3 93  ? -6.877   -33.885 -34.580 1.00 90.53 93  C 1 
ATOM 3282  C CD    . GLU C 3 93  ? -7.679   -34.965 -35.368 1.00 91.14 93  C 1 
ATOM 3283  O OE1   . GLU C 3 93  ? -8.313   -34.636 -36.385 1.00 85.22 93  C 1 
ATOM 3284  O OE2   . GLU C 3 93  ? -7.637   -36.158 -35.000 1.00 85.83 93  C 1 
ATOM 3285  N N     . SER C 3 94  ? -3.984   -34.960 -31.097 1.00 95.43 94  C 1 
ATOM 3286  C CA    . SER C 3 94  ? -3.519   -35.444 -29.796 1.00 95.97 94  C 1 
ATOM 3287  C C     . SER C 3 94  ? -2.529   -34.479 -29.134 1.00 96.15 94  C 1 
ATOM 3288  O O     . SER C 3 94  ? -2.622   -34.259 -27.935 1.00 95.75 94  C 1 
ATOM 3289  C CB    . SER C 3 94  ? -2.885   -36.829 -29.942 1.00 95.91 94  C 1 
ATOM 3290  O OG    . SER C 3 94  ? -3.845   -37.744 -30.451 1.00 91.89 94  C 1 
ATOM 3291  N N     . ASP C 3 95  ? -1.637   -33.865 -29.921 1.00 96.54 95  C 1 
ATOM 3292  C CA    . ASP C 3 95  ? -0.699   -32.852 -29.428 1.00 96.30 95  C 1 
ATOM 3293  C C     . ASP C 3 95  ? -1.429   -31.597 -28.920 1.00 96.54 95  C 1 
ATOM 3294  O O     . ASP C 3 95  ? -1.133   -31.100 -27.832 1.00 95.79 95  C 1 
ATOM 3295  C CB    . ASP C 3 95  ? 0.288    -32.496 -30.553 1.00 95.72 95  C 1 
ATOM 3296  C CG    . ASP C 3 95  ? 1.419    -31.586 -30.065 1.00 94.15 95  C 1 
ATOM 3297  O OD1   . ASP C 3 95  ? 2.142    -32.002 -29.133 1.00 88.25 95  C 1 
ATOM 3298  O OD2   . ASP C 3 95  ? 1.616    -30.497 -30.649 1.00 87.86 95  C 1 
ATOM 3299  N N     . ARG C 3 96  ? -2.459   -31.120 -29.652 1.00 96.06 96  C 1 
ATOM 3300  C CA    . ARG C 3 96  ? -3.297   -30.001 -29.190 1.00 95.77 96  C 1 
ATOM 3301  C C     . ARG C 3 96  ? -4.095   -30.344 -27.930 1.00 96.23 96  C 1 
ATOM 3302  O O     . ARG C 3 96  ? -4.208   -29.501 -27.034 1.00 95.64 96  C 1 
ATOM 3303  C CB    . ARG C 3 96  ? -4.241   -29.557 -30.311 1.00 94.90 96  C 1 
ATOM 3304  C CG    . ARG C 3 96  ? -3.511   -28.775 -31.425 1.00 92.54 96  C 1 
ATOM 3305  C CD    . ARG C 3 96  ? -4.503   -28.180 -32.425 1.00 91.24 96  C 1 
ATOM 3306  N NE    . ARG C 3 96  ? -5.176   -29.204 -33.236 1.00 87.95 96  C 1 
ATOM 3307  C CZ    . ARG C 3 96  ? -4.785   -29.664 -34.419 1.00 87.36 96  C 1 
ATOM 3308  N NH1   . ARG C 3 96  ? -3.696   -29.228 -35.004 1.00 77.62 96  C 1 
ATOM 3309  N NH2   . ARG C 3 96  ? -5.471   -30.566 -35.046 1.00 82.63 96  C 1 
ATOM 3310  N N     . LEU C 3 97  ? -4.609   -31.574 -27.828 1.00 96.63 97  C 1 
ATOM 3311  C CA    . LEU C 3 97  ? -5.263   -32.045 -26.604 1.00 96.98 97  C 1 
ATOM 3312  C C     . LEU C 3 97  ? -4.272   -32.086 -25.438 1.00 97.17 97  C 1 
ATOM 3313  O O     . LEU C 3 97  ? -4.580   -31.581 -24.359 1.00 96.65 97  C 1 
ATOM 3314  C CB    . LEU C 3 97  ? -5.908   -33.416 -26.862 1.00 96.82 97  C 1 
ATOM 3315  C CG    . LEU C 3 97  ? -6.513   -34.082 -25.609 1.00 96.12 97  C 1 
ATOM 3316  C CD1   . LEU C 3 97  ? -7.560   -33.209 -24.915 1.00 90.47 97  C 1 
ATOM 3317  C CD2   . LEU C 3 97  ? -7.174   -35.403 -26.000 1.00 90.13 97  C 1 
ATOM 3318  N N     . PHE C 3 98  ? -3.070   -32.642 -25.666 1.00 96.94 98  C 1 
ATOM 3319  C CA    . PHE C 3 98  ? -2.028   -32.722 -24.647 1.00 97.07 98  C 1 
ATOM 3320  C C     . PHE C 3 98  ? -1.609   -31.337 -24.150 1.00 97.08 98  C 1 
ATOM 3321  O O     . PHE C 3 98  ? -1.529   -31.152 -22.936 1.00 96.46 98  C 1 
ATOM 3322  C CB    . PHE C 3 98  ? -0.819   -33.498 -25.176 1.00 96.87 98  C 1 
ATOM 3323  C CG    . PHE C 3 98  ? 0.256    -33.656 -24.134 1.00 96.68 98  C 1 
ATOM 3324  C CD1   . PHE C 3 98  ? 1.327    -32.739 -24.052 1.00 92.83 98  C 1 
ATOM 3325  C CD2   . PHE C 3 98  ? 0.166    -34.680 -23.166 1.00 92.69 98  C 1 
ATOM 3326  C CE1   . PHE C 3 98  ? 2.283    -32.844 -23.028 1.00 92.67 98  C 1 
ATOM 3327  C CE2   . PHE C 3 98  ? 1.127    -34.793 -22.144 1.00 92.48 98  C 1 
ATOM 3328  C CZ    . PHE C 3 98  ? 2.175    -33.870 -22.078 1.00 94.75 98  C 1 
ATOM 3329  N N     . ARG C 3 99  ? -1.431   -30.347 -25.033 1.00 97.01 99  C 1 
ATOM 3330  C CA    . ARG C 3 99  ? -1.143   -28.955 -24.640 1.00 96.77 99  C 1 
ATOM 3331  C C     . ARG C 3 99  ? -2.151   -28.412 -23.633 1.00 97.05 99  C 1 
ATOM 3332  O O     . ARG C 3 99  ? -1.770   -27.868 -22.609 1.00 96.40 99  C 1 
ATOM 3333  C CB    . ARG C 3 99  ? -1.131   -28.041 -25.874 1.00 95.45 99  C 1 
ATOM 3334  C CG    . ARG C 3 99  ? 0.252    -28.003 -26.527 1.00 90.29 99  C 1 
ATOM 3335  C CD    . ARG C 3 99  ? 0.314    -26.937 -27.617 1.00 89.92 99  C 1 
ATOM 3336  N NE    . ARG C 3 99  ? -0.322   -27.393 -28.859 1.00 87.08 99  C 1 
ATOM 3337  C CZ    . ARG C 3 99  ? -0.423   -26.665 -29.956 1.00 87.28 99  C 1 
ATOM 3338  N NH1   . ARG C 3 99  ? -0.010   -25.425 -30.016 1.00 78.81 99  C 1 
ATOM 3339  N NH2   . ARG C 3 99  ? -0.941   -27.164 -31.026 1.00 80.43 99  C 1 
ATOM 3340  N N     . SER C 3 100 ? -3.436   -28.576 -23.924 1.00 97.04 100 C 1 
ATOM 3341  C CA    . SER C 3 100 ? -4.505   -28.091 -23.053 1.00 97.16 100 C 1 
ATOM 3342  C C     . SER C 3 100 ? -4.519   -28.828 -21.707 1.00 97.48 100 C 1 
ATOM 3343  O O     . SER C 3 100 ? -4.657   -28.200 -20.661 1.00 96.92 100 C 1 
ATOM 3344  C CB    . SER C 3 100 ? -5.859   -28.244 -23.746 1.00 96.55 100 C 1 
ATOM 3345  O OG    . SER C 3 100 ? -5.871   -27.529 -24.960 1.00 92.18 100 C 1 
ATOM 3346  N N     . ALA C 3 101 ? -4.341   -30.160 -21.723 1.00 97.37 101 C 1 
ATOM 3347  C CA    . ALA C 3 101 ? -4.291   -30.965 -20.510 1.00 97.25 101 C 1 
ATOM 3348  C C     . ALA C 3 101 ? -3.043   -30.671 -19.662 1.00 97.22 101 C 1 
ATOM 3349  O O     . ALA C 3 101 ? -3.143   -30.554 -18.444 1.00 96.76 101 C 1 
ATOM 3350  C CB    . ALA C 3 101 ? -4.365   -32.438 -20.904 1.00 96.84 101 C 1 
ATOM 3351  N N     . HIS C 3 102 ? -1.878   -30.491 -20.306 1.00 97.15 102 C 1 
ATOM 3352  C CA    . HIS C 3 102 ? -0.609   -30.134 -19.670 1.00 97.01 102 C 1 
ATOM 3353  C C     . HIS C 3 102 ? -0.718   -28.801 -18.924 1.00 97.17 102 C 1 
ATOM 3354  O O     . HIS C 3 102 ? -0.464   -28.759 -17.727 1.00 96.55 102 C 1 
ATOM 3355  C CB    . HIS C 3 102 ? 0.488    -30.097 -20.739 1.00 96.53 102 C 1 
ATOM 3356  C CG    . HIS C 3 102 ? 1.763    -29.473 -20.268 1.00 95.95 102 C 1 
ATOM 3357  N ND1   . HIS C 3 102 ? 2.641    -29.992 -19.332 1.00 88.82 102 C 1 
ATOM 3358  C CD2   . HIS C 3 102 ? 2.270    -28.258 -20.670 1.00 88.98 102 C 1 
ATOM 3359  C CE1   . HIS C 3 102 ? 3.643    -29.111 -19.175 1.00 89.58 102 C 1 
ATOM 3360  N NE2   . HIS C 3 102 ? 3.442    -28.055 -19.973 1.00 90.75 102 C 1 
ATOM 3361  N N     . ILE C 3 103 ? -1.171   -27.753 -19.598 1.00 97.31 103 C 1 
ATOM 3362  C CA    . ILE C 3 103 ? -1.354   -26.435 -18.969 1.00 97.46 103 C 1 
ATOM 3363  C C     . ILE C 3 103 ? -2.401   -26.486 -17.857 1.00 97.47 103 C 1 
ATOM 3364  O O     . ILE C 3 103 ? -2.200   -25.879 -16.807 1.00 97.08 103 C 1 
ATOM 3365  C CB    . ILE C 3 103 ? -1.688   -25.378 -20.041 1.00 97.13 103 C 1 
ATOM 3366  C CG1   . ILE C 3 103 ? -0.476   -25.092 -20.950 1.00 95.62 103 C 1 
ATOM 3367  C CG2   . ILE C 3 103 ? -2.207   -24.071 -19.420 1.00 95.57 103 C 1 
ATOM 3368  C CD1   . ILE C 3 103 ? 0.783    -24.530 -20.247 1.00 91.63 103 C 1 
ATOM 3369  N N     . THR C 3 104 ? -3.492   -27.238 -18.043 1.00 97.53 104 C 1 
ATOM 3370  C CA    . THR C 3 104 ? -4.500   -27.408 -17.000 1.00 97.53 104 C 1 
ATOM 3371  C C     . THR C 3 104 ? -3.912   -28.113 -15.777 1.00 97.51 104 C 1 
ATOM 3372  O O     . THR C 3 104 ? -4.078   -27.631 -14.663 1.00 97.05 104 C 1 
ATOM 3373  C CB    . THR C 3 104 ? -5.733   -28.166 -17.517 1.00 97.13 104 C 1 
ATOM 3374  O OG1   . THR C 3 104 ? -6.297   -27.484 -18.612 1.00 91.17 104 C 1 
ATOM 3375  C CG2   . THR C 3 104 ? -6.835   -28.277 -16.456 1.00 89.60 104 C 1 
ATOM 3376  N N     . ALA C 3 105 ? -3.178   -29.215 -15.965 1.00 97.28 105 C 1 
ATOM 3377  C CA    . ALA C 3 105 ? -2.547   -29.951 -14.878 1.00 97.17 105 C 1 
ATOM 3378  C C     . ALA C 3 105 ? -1.501   -29.093 -14.138 1.00 97.08 105 C 1 
ATOM 3379  O O     . ALA C 3 105 ? -1.466   -29.084 -12.910 1.00 96.39 105 C 1 
ATOM 3380  C CB    . ALA C 3 105 ? -1.912   -31.220 -15.453 1.00 96.74 105 C 1 
ATOM 3381  N N     . MET C 3 106 ? -0.689   -28.340 -14.884 1.00 96.81 106 C 1 
ATOM 3382  C CA    . MET C 3 106 ? 0.309    -27.437 -14.316 1.00 96.58 106 C 1 
ATOM 3383  C C     . MET C 3 106 ? -0.348   -26.310 -13.516 1.00 96.67 106 C 1 
ATOM 3384  O O     . MET C 3 106 ? 0.043    -26.049 -12.378 1.00 96.09 106 C 1 
ATOM 3385  C CB    . MET C 3 106 ? 1.180    -26.895 -15.452 1.00 95.73 106 C 1 
ATOM 3386  C CG    . MET C 3 106 ? 2.385    -26.124 -14.922 1.00 91.12 106 C 1 
ATOM 3387  S SD    . MET C 3 106 ? 3.454    -25.520 -16.247 1.00 91.00 106 C 1 
ATOM 3388  C CE    . MET C 3 106 ? 4.738    -24.746 -15.251 1.00 80.45 106 C 1 
ATOM 3389  N N     . ALA C 3 107 ? -1.392   -25.681 -14.054 1.00 97.24 107 C 1 
ATOM 3390  C CA    . ALA C 3 107 ? -2.133   -24.647 -13.349 1.00 97.23 107 C 1 
ATOM 3391  C C     . ALA C 3 107 ? -2.818   -25.197 -12.089 1.00 97.04 107 C 1 
ATOM 3392  O O     . ALA C 3 107 ? -2.752   -24.574 -11.042 1.00 96.36 107 C 1 
ATOM 3393  C CB    . ALA C 3 107 ? -3.136   -24.002 -14.308 1.00 96.88 107 C 1 
ATOM 3394  N N     . GLU C 3 108 ? -3.424   -26.392 -12.149 1.00 97.12 108 C 1 
ATOM 3395  C CA    . GLU C 3 108 ? -4.020   -27.032 -10.977 1.00 96.84 108 C 1 
ATOM 3396  C C     . GLU C 3 108 ? -2.976   -27.350 -9.893  1.00 96.65 108 C 1 
ATOM 3397  O O     . GLU C 3 108 ? -3.260   -27.149 -8.715  1.00 95.68 108 C 1 
ATOM 3398  C CB    . GLU C 3 108 ? -4.769   -28.316 -11.378 1.00 96.34 108 C 1 
ATOM 3399  C CG    . GLU C 3 108 ? -6.097   -28.052 -12.087 1.00 94.59 108 C 1 
ATOM 3400  C CD    . GLU C 3 108 ? -6.931   -29.318 -12.333 1.00 94.79 108 C 1 
ATOM 3401  O OE1   . GLU C 3 108 ? -7.944   -29.232 -13.065 1.00 89.13 108 C 1 
ATOM 3402  O OE2   . GLU C 3 108 ? -6.628   -30.373 -11.746 1.00 89.97 108 C 1 
ATOM 3403  N N     . ALA C 3 109 ? -1.764   -27.775 -10.276 1.00 96.67 109 C 1 
ATOM 3404  C CA    . ALA C 3 109 ? -0.671   -28.008 -9.337  1.00 96.31 109 C 1 
ATOM 3405  C C     . ALA C 3 109 ? -0.176   -26.693 -8.688  1.00 96.12 109 C 1 
ATOM 3406  O O     . ALA C 3 109 ? 0.050    -26.643 -7.479  1.00 94.92 109 C 1 
ATOM 3407  C CB    . ALA C 3 109 ? 0.461    -28.737 -10.068 1.00 95.70 109 C 1 
ATOM 3408  N N     . VAL C 3 110 ? -0.058   -25.612 -9.471  1.00 96.84 110 C 1 
ATOM 3409  C CA    . VAL C 3 110 ? 0.389    -24.298 -8.978  1.00 96.72 110 C 1 
ATOM 3410  C C     . VAL C 3 110 ? -0.661   -23.644 -8.082  1.00 96.69 110 C 1 
ATOM 3411  O O     . VAL C 3 110 ? -0.329   -23.175 -6.995  1.00 95.47 110 C 1 
ATOM 3412  C CB    . VAL C 3 110 ? 0.778    -23.376 -10.158 1.00 96.19 110 C 1 
ATOM 3413  C CG1   . VAL C 3 110 ? 1.028    -21.936 -9.711  1.00 90.68 110 C 1 
ATOM 3414  C CG2   . VAL C 3 110 ? 2.075    -23.870 -10.811 1.00 89.35 110 C 1 
ATOM 3415  N N     . PHE C 3 111 ? -1.934   -23.625 -8.498  1.00 97.28 111 C 1 
ATOM 3416  C CA    . PHE C 3 111 ? -3.025   -22.982 -7.742  1.00 97.19 111 C 1 
ATOM 3417  C C     . PHE C 3 111 ? -3.540   -23.837 -6.572  1.00 96.71 111 C 1 
ATOM 3418  O O     . PHE C 3 111 ? -4.116   -23.292 -5.624  1.00 94.41 111 C 1 
ATOM 3419  C CB    . PHE C 3 111 ? -4.139   -22.569 -8.703  1.00 96.99 111 C 1 
ATOM 3420  C CG    . PHE C 3 111 ? -3.833   -21.300 -9.474  1.00 97.45 111 C 1 
ATOM 3421  C CD1   . PHE C 3 111 ? -4.144   -20.053 -8.916  1.00 90.78 111 C 1 
ATOM 3422  C CD2   . PHE C 3 111 ? -3.211   -21.341 -10.740 1.00 89.44 111 C 1 
ATOM 3423  C CE1   . PHE C 3 111 ? -3.839   -18.872 -9.600  1.00 91.12 111 C 1 
ATOM 3424  C CE2   . PHE C 3 111 ? -2.898   -20.154 -11.423 1.00 89.83 111 C 1 
ATOM 3425  C CZ    . PHE C 3 111 ? -3.207   -18.919 -10.856 1.00 96.16 111 C 1 
ATOM 3426  N N     . GLY C 3 112 ? -3.337   -25.155 -6.608  1.00 96.01 112 C 1 
ATOM 3427  C CA    . GLY C 3 112 ? -3.792   -26.106 -5.593  1.00 95.68 112 C 1 
ATOM 3428  C C     . GLY C 3 112 ? -5.274   -26.488 -5.676  1.00 95.89 112 C 1 
ATOM 3429  O O     . GLY C 3 112 ? -5.693   -27.452 -5.040  1.00 93.38 112 C 1 
ATOM 3430  N N     . GLU C 3 113 ? -6.070   -25.793 -6.491  1.00 96.16 113 C 1 
ATOM 3431  C CA    . GLU C 3 113 ? -7.495   -26.056 -6.721  1.00 95.91 113 C 1 
ATOM 3432  C C     . GLU C 3 113 ? -7.862   -25.899 -8.203  1.00 96.34 113 C 1 
ATOM 3433  O O     . GLU C 3 113 ? -7.567   -24.886 -8.825  1.00 95.03 113 C 1 
ATOM 3434  C CB    . GLU C 3 113 ? -8.375   -25.108 -5.891  1.00 93.96 113 C 1 
ATOM 3435  C CG    . GLU C 3 113 ? -8.479   -25.479 -4.409  1.00 86.55 113 C 1 
ATOM 3436  C CD    . GLU C 3 113 ? -9.500   -24.608 -3.657  1.00 84.98 113 C 1 
ATOM 3437  O OE1   . GLU C 3 113 ? -9.935   -25.030 -2.575  1.00 76.42 113 C 1 
ATOM 3438  O OE2   . GLU C 3 113 ? -9.859   -23.521 -4.173  1.00 76.97 113 C 1 
ATOM 3439  N N     . ALA C 3 114 ? -8.607   -26.869 -8.745  1.00 95.86 114 C 1 
ATOM 3440  C CA    . ALA C 3 114 ? -9.062   -26.839 -10.130 1.00 95.73 114 C 1 
ATOM 3441  C C     . ALA C 3 114 ? -9.929   -25.607 -10.463 1.00 95.86 114 C 1 
ATOM 3442  O O     . ALA C 3 114 ? -9.850   -25.061 -11.559 1.00 94.51 114 C 1 
ATOM 3443  C CB    . ALA C 3 114 ? -9.836   -28.136 -10.406 1.00 94.74 114 C 1 
ATOM 3444  N N     . GLY C 3 115 ? -10.748  -25.147 -9.510  1.00 95.87 115 C 1 
ATOM 3445  C CA    . GLY C 3 115 ? -11.589  -23.967 -9.680  1.00 95.55 115 C 1 
ATOM 3446  C C     . GLY C 3 115 ? -10.781  -22.687 -9.876  1.00 96.10 115 C 1 
ATOM 3447  O O     . GLY C 3 115 ? -10.993  -21.976 -10.856 1.00 94.95 115 C 1 
ATOM 3448  N N     . LYS C 3 116 ? -9.812   -22.433 -8.994  1.00 96.84 116 C 1 
ATOM 3449  C CA    . LYS C 3 116 ? -8.898   -21.282 -9.080  1.00 97.08 116 C 1 
ATOM 3450  C C     . LYS C 3 116 ? -8.097   -21.316 -10.386 1.00 97.20 116 C 1 
ATOM 3451  O O     . LYS C 3 116 ? -8.085   -20.344 -11.130 1.00 96.49 116 C 1 
ATOM 3452  C CB    . LYS C 3 116 ? -7.945   -21.271 -7.874  1.00 96.66 116 C 1 
ATOM 3453  C CG    . LYS C 3 116 ? -8.642   -20.962 -6.533  1.00 95.01 116 C 1 
ATOM 3454  C CD    . LYS C 3 116 ? -7.629   -20.942 -5.382  1.00 93.52 116 C 1 
ATOM 3455  C CE    . LYS C 3 116 ? -8.258   -20.582 -4.033  1.00 90.56 116 C 1 
ATOM 3456  N NZ    . LYS C 3 116 ? -8.439   -19.112 -3.863  1.00 85.45 116 C 1 
ATOM 3457  N N     . ALA C 3 117 ? -7.512   -22.473 -10.705 1.00 96.80 117 C 1 
ATOM 3458  C CA    . ALA C 3 117 ? -6.754   -22.679 -11.932 1.00 96.80 117 C 1 
ATOM 3459  C C     . ALA C 3 117 ? -7.596   -22.373 -13.182 1.00 96.70 117 C 1 
ATOM 3460  O O     . ALA C 3 117 ? -7.179   -21.582 -14.026 1.00 95.94 117 C 1 
ATOM 3461  C CB    . ALA C 3 117 ? -6.240   -24.125 -11.945 1.00 96.31 117 C 1 
ATOM 3462  N N     . LYS C 3 118 ? -8.820   -22.931 -13.285 1.00 97.14 118 C 1 
ATOM 3463  C CA    . LYS C 3 118 ? -9.675   -22.717 -14.450 1.00 96.89 118 C 1 
ATOM 3464  C C     . LYS C 3 118 ? -10.109  -21.258 -14.599 1.00 96.88 118 C 1 
ATOM 3465  O O     . LYS C 3 118 ? -10.137  -20.765 -15.726 1.00 95.93 118 C 1 
ATOM 3466  C CB    . LYS C 3 118 ? -10.884  -23.674 -14.426 1.00 95.87 118 C 1 
ATOM 3467  C CG    . LYS C 3 118 ? -11.783  -23.593 -15.684 1.00 91.30 118 C 1 
ATOM 3468  C CD    . LYS C 3 118 ? -11.039  -23.949 -16.985 1.00 86.52 118 C 1 
ATOM 3469  C CE    . LYS C 3 118 ? -11.930  -23.844 -18.221 1.00 82.09 118 C 1 
ATOM 3470  N NZ    . LYS C 3 118 ? -11.182  -24.073 -19.494 1.00 72.61 118 C 1 
ATOM 3471  N N     . ARG C 3 119 ? -10.413  -20.564 -13.502 1.00 96.65 119 C 1 
ATOM 3472  C CA    . ARG C 3 119 ? -10.741  -19.129 -13.542 1.00 96.10 119 C 1 
ATOM 3473  C C     . ARG C 3 119 ? -9.556   -18.301 -14.051 1.00 96.41 119 C 1 
ATOM 3474  O O     . ARG C 3 119 ? -9.730   -17.556 -15.007 1.00 95.66 119 C 1 
ATOM 3475  C CB    . ARG C 3 119 ? -11.190  -18.620 -12.164 1.00 95.16 119 C 1 
ATOM 3476  C CG    . ARG C 3 119 ? -12.624  -19.063 -11.807 1.00 91.80 119 C 1 
ATOM 3477  C CD    . ARG C 3 119 ? -13.179  -18.302 -10.598 1.00 90.77 119 C 1 
ATOM 3478  N NE    . ARG C 3 119 ? -12.378  -18.513 -9.387  1.00 87.77 119 C 1 
ATOM 3479  C CZ    . ARG C 3 119 ? -12.567  -19.398 -8.426  1.00 87.47 119 C 1 
ATOM 3480  N NH1   . ARG C 3 119 ? -13.542  -20.262 -8.452  1.00 77.49 119 C 1 
ATOM 3481  N NH2   . ARG C 3 119 ? -11.763  -19.417 -7.405  1.00 81.92 119 C 1 
ATOM 3482  N N     . TRP C 3 120 ? -8.358   -18.507 -13.494 1.00 97.21 120 C 1 
ATOM 3483  C CA    . TRP C 3 120 ? -7.159   -17.790 -13.920 1.00 97.57 120 C 1 
ATOM 3484  C C     . TRP C 3 120 ? -6.815   -18.037 -15.394 1.00 97.56 120 C 1 
ATOM 3485  O O     . TRP C 3 120 ? -6.565   -17.088 -16.140 1.00 96.91 120 C 1 
ATOM 3486  C CB    . TRP C 3 120 ? -5.995   -18.161 -13.000 1.00 97.69 120 C 1 
ATOM 3487  C CG    . TRP C 3 120 ? -4.745   -17.376 -13.258 1.00 97.61 120 C 1 
ATOM 3488  C CD1   . TRP C 3 120 ? -4.405   -16.214 -12.661 1.00 96.20 120 C 1 
ATOM 3489  C CD2   . TRP C 3 120 ? -3.666   -17.675 -14.203 1.00 97.25 120 C 1 
ATOM 3490  N NE1   . TRP C 3 120 ? -3.194   -15.770 -13.163 1.00 96.22 120 C 1 
ATOM 3491  C CE2   . TRP C 3 120 ? -2.706   -16.636 -14.113 1.00 96.94 120 C 1 
ATOM 3492  C CE3   . TRP C 3 120 ? -3.429   -18.729 -15.108 1.00 97.08 120 C 1 
ATOM 3493  C CZ2   . TRP C 3 120 ? -1.540   -16.628 -14.915 1.00 96.61 120 C 1 
ATOM 3494  C CZ3   . TRP C 3 120 ? -2.265   -18.713 -15.904 1.00 96.13 120 C 1 
ATOM 3495  C CH2   . TRP C 3 120 ? -1.337   -17.676 -15.818 1.00 95.94 120 C 1 
ATOM 3496  N N     . LEU C 3 121 ? -6.904   -19.296 -15.859 1.00 97.39 121 C 1 
ATOM 3497  C CA    . LEU C 3 121 ? -6.680   -19.670 -17.261 1.00 97.21 121 C 1 
ATOM 3498  C C     . LEU C 3 121 ? -7.725   -19.080 -18.227 1.00 96.90 121 C 1 
ATOM 3499  O O     . LEU C 3 121 ? -7.463   -19.003 -19.425 1.00 96.28 121 C 1 
ATOM 3500  C CB    . LEU C 3 121 ? -6.693   -21.200 -17.389 1.00 97.19 121 C 1 
ATOM 3501  C CG    . LEU C 3 121 ? -5.468   -21.928 -16.795 1.00 96.78 121 C 1 
ATOM 3502  C CD1   . LEU C 3 121 ? -5.725   -23.437 -16.850 1.00 92.52 121 C 1 
ATOM 3503  C CD2   . LEU C 3 121 ? -4.190   -21.633 -17.573 1.00 91.77 121 C 1 
ATOM 3504  N N     . SER C 3 122 ? -8.906   -18.691 -17.738 1.00 96.90 122 C 1 
ATOM 3505  C CA    . SER C 3 122 ? -10.019  -18.182 -18.543 1.00 96.50 122 C 1 
ATOM 3506  C C     . SER C 3 122 ? -10.210  -16.665 -18.451 1.00 96.54 122 C 1 
ATOM 3507  O O     . SER C 3 122 ? -11.097  -16.127 -19.118 1.00 94.84 122 C 1 
ATOM 3508  C CB    . SER C 3 122 ? -11.319  -18.895 -18.174 1.00 95.55 122 C 1 
ATOM 3509  O OG    . SER C 3 122 ? -11.166  -20.302 -18.239 1.00 90.74 122 C 1 
ATOM 3510  N N     . LYS C 3 123 ? -9.404   -15.960 -17.641 1.00 96.72 123 C 1 
ATOM 3511  C CA    . LYS C 3 123 ? -9.436   -14.490 -17.520 1.00 96.53 123 C 1 
ATOM 3512  C C     . LYS C 3 123 ? -8.453   -13.860 -18.517 1.00 96.89 123 C 1 
ATOM 3513  O O     . LYS C 3 123 ? -7.332   -14.362 -18.642 1.00 95.95 123 C 1 
ATOM 3514  C CB    . LYS C 3 123 ? -9.142   -14.072 -16.070 1.00 95.51 123 C 1 
ATOM 3515  C CG    . LYS C 3 123 ? -10.340  -14.316 -15.119 1.00 94.06 123 C 1 
ATOM 3516  C CD    . LYS C 3 123 ? -9.972   -14.066 -13.644 1.00 92.32 123 C 1 
ATOM 3517  C CE    . LYS C 3 123 ? -11.173  -14.276 -12.713 1.00 89.12 123 C 1 
ATOM 3518  N NZ    . LYS C 3 123 ? -10.835  -14.074 -11.280 1.00 83.77 123 C 1 
ATOM 3519  N N     . PRO C 3 124 ? -8.835   -12.761 -19.217 1.00 96.93 124 C 1 
ATOM 3520  C CA    . PRO C 3 124 ? -7.911   -11.982 -20.041 1.00 96.72 124 C 1 
ATOM 3521  C C     . PRO C 3 124 ? -6.694   -11.511 -19.235 1.00 96.78 124 C 1 
ATOM 3522  O O     . PRO C 3 124 ? -6.812   -11.223 -18.044 1.00 95.56 124 C 1 
ATOM 3523  C CB    . PRO C 3 124 ? -8.716   -10.790 -20.569 1.00 95.70 124 C 1 
ATOM 3524  C CG    . PRO C 3 124 ? -10.157  -11.272 -20.489 1.00 93.68 124 C 1 
ATOM 3525  C CD    . PRO C 3 124 ? -10.159  -12.180 -19.263 1.00 95.96 124 C 1 
ATOM 3526  N N     . LYS C 3 125 ? -5.537   -11.427 -19.883 1.00 96.88 125 C 1 
ATOM 3527  C CA    . LYS C 3 125 ? -4.285   -10.955 -19.284 1.00 96.94 125 C 1 
ATOM 3528  C C     . LYS C 3 125 ? -3.746   -9.772  -20.075 1.00 96.78 125 C 1 
ATOM 3529  O O     . LYS C 3 125 ? -3.593   -9.864  -21.293 1.00 95.72 125 C 1 
ATOM 3530  C CB    . LYS C 3 125 ? -3.260   -12.096 -19.237 1.00 96.80 125 C 1 
ATOM 3531  C CG    . LYS C 3 125 ? -3.685   -13.323 -18.407 1.00 95.88 125 C 1 
ATOM 3532  C CD    . LYS C 3 125 ? -3.759   -13.024 -16.913 1.00 94.58 125 C 1 
ATOM 3533  C CE    . LYS C 3 125 ? -4.231   -14.223 -16.093 1.00 93.46 125 C 1 
ATOM 3534  N NZ    . LYS C 3 125 ? -5.705   -14.305 -16.033 1.00 91.56 125 C 1 
ATOM 3535  N N     . GLU C 3 126 ? -3.368   -8.698  -19.388 1.00 96.34 126 C 1 
ATOM 3536  C CA    . GLU C 3 126 ? -2.682   -7.553  -19.996 1.00 95.73 126 C 1 
ATOM 3537  C C     . GLU C 3 126 ? -1.362   -7.973  -20.664 1.00 95.98 126 C 1 
ATOM 3538  O O     . GLU C 3 126 ? -1.064   -7.553  -21.783 1.00 94.34 126 C 1 
ATOM 3539  C CB    . GLU C 3 126 ? -2.397   -6.499  -18.918 1.00 94.18 126 C 1 
ATOM 3540  C CG    . GLU C 3 126 ? -3.609   -5.594  -18.654 1.00 84.82 126 C 1 
ATOM 3541  C CD    . GLU C 3 126 ? -3.896   -4.661  -19.840 1.00 78.41 126 C 1 
ATOM 3542  O OE1   . GLU C 3 126 ? -5.079   -4.385  -20.106 1.00 68.43 126 C 1 
ATOM 3543  O OE2   . GLU C 3 126 ? -2.931   -4.226  -20.506 1.00 67.68 126 C 1 
ATOM 3544  N N     . ARG C 3 127 ? -0.625   -8.898  -20.042 1.00 94.98 127 C 1 
ATOM 3545  C CA    . ARG C 3 127 ? 0.604    -9.484  -20.609 1.00 95.15 127 C 1 
ATOM 3546  C C     . ARG C 3 127 ? 0.388    -10.091 -22.002 1.00 95.40 127 C 1 
ATOM 3547  O O     . ARG C 3 127 ? 1.321    -10.113 -22.810 1.00 93.75 127 C 1 
ATOM 3548  C CB    . ARG C 3 127 ? 1.149    -10.535 -19.625 1.00 94.15 127 C 1 
ATOM 3549  C CG    . ARG C 3 127 ? 2.497    -11.122 -20.092 1.00 91.01 127 C 1 
ATOM 3550  C CD    . ARG C 3 127 ? 3.045    -12.179 -19.132 1.00 90.17 127 C 1 
ATOM 3551  N NE    . ARG C 3 127 ? 3.471    -11.594 -17.852 1.00 88.22 127 C 1 
ATOM 3552  C CZ    . ARG C 3 127 ? 4.212    -12.200 -16.924 1.00 88.08 127 C 1 
ATOM 3553  N NH1   . ARG C 3 127 ? 4.641    -13.423 -17.079 1.00 81.83 127 C 1 
ATOM 3554  N NH2   . ARG C 3 127 ? 4.549    -11.591 -15.827 1.00 82.80 127 C 1 
ATOM 3555  N N     . PHE C 3 128 ? -0.822   -10.557 -22.289 1.00 96.89 128 C 1 
ATOM 3556  C CA    . PHE C 3 128 ? -1.217   -11.150 -23.565 1.00 97.24 128 C 1 
ATOM 3557  C C     . PHE C 3 128 ? -2.160   -10.230 -24.366 1.00 97.00 128 C 1 
ATOM 3558  O O     . PHE C 3 128 ? -2.958   -10.714 -25.166 1.00 95.62 128 C 1 
ATOM 3559  C CB    . PHE C 3 128 ? -1.816   -12.543 -23.316 1.00 97.26 128 C 1 
ATOM 3560  C CG    . PHE C 3 128 ? -0.972   -13.505 -22.494 1.00 97.58 128 C 1 
ATOM 3561  C CD1   . PHE C 3 128 ? 0.426    -13.530 -22.616 1.00 93.87 128 C 1 
ATOM 3562  C CD2   . PHE C 3 128 ? -1.600   -14.400 -21.609 1.00 93.42 128 C 1 
ATOM 3563  C CE1   . PHE C 3 128 ? 1.191    -14.437 -21.838 1.00 94.14 128 C 1 
ATOM 3564  C CE2   . PHE C 3 128 ? -0.852   -15.301 -20.846 1.00 93.72 128 C 1 
ATOM 3565  C CZ    . PHE C 3 128 ? 0.547    -15.316 -20.955 1.00 96.92 128 C 1 
ATOM 3566  N N     . SER C 3 129 ? -2.090   -8.905  -24.143 1.00 96.38 129 C 1 
ATOM 3567  C CA    . SER C 3 129 ? -2.904   -7.897  -24.828 1.00 96.14 129 C 1 
ATOM 3568  C C     . SER C 3 129 ? -4.415   -8.207  -24.809 1.00 96.33 129 C 1 
ATOM 3569  O O     . SER C 3 129 ? -5.112   -8.062  -25.809 1.00 93.68 129 C 1 
ATOM 3570  C CB    . SER C 3 129 ? -2.377   -7.658  -26.250 1.00 94.99 129 C 1 
ATOM 3571  O OG    . SER C 3 129 ? -1.002   -7.317  -26.215 1.00 89.61 129 C 1 
ATOM 3572  N N     . GLY C 3 130 ? -4.921   -8.684  -23.670 1.00 96.27 130 C 1 
ATOM 3573  C CA    . GLY C 3 130 ? -6.323   -9.034  -23.463 1.00 96.10 130 C 1 
ATOM 3574  C C     . GLY C 3 130 ? -6.724   -10.462 -23.849 1.00 96.79 130 C 1 
ATOM 3575  O O     . GLY C 3 130 ? -7.881   -10.840 -23.646 1.00 95.14 130 C 1 
ATOM 3576  N N     . LEU C 3 131 ? -5.809   -11.279 -24.374 1.00 96.50 131 C 1 
ATOM 3577  C CA    . LEU C 3 131 ? -6.063   -12.705 -24.580 1.00 96.77 131 C 1 
ATOM 3578  C C     . LEU C 3 131 ? -6.013   -13.470 -23.243 1.00 97.19 131 C 1 
ATOM 3579  O O     . LEU C 3 131 ? -5.262   -13.123 -22.331 1.00 96.60 131 C 1 
ATOM 3580  C CB    . LEU C 3 131 ? -5.076   -13.309 -25.594 1.00 96.48 131 C 1 
ATOM 3581  C CG    . LEU C 3 131 ? -5.144   -12.709 -27.004 1.00 95.21 131 C 1 
ATOM 3582  C CD1   . LEU C 3 131 ? -4.110   -13.395 -27.903 1.00 89.98 131 C 1 
ATOM 3583  C CD2   . LEU C 3 131 ? -6.515   -12.885 -27.660 1.00 89.05 131 C 1 
ATOM 3584  N N     . THR C 3 132 ? -6.798   -14.558 -23.142 1.00 97.06 132 C 1 
ATOM 3585  C CA    . THR C 3 132 ? -6.721   -15.479 -22.006 1.00 97.09 132 C 1 
ATOM 3586  C C     . THR C 3 132 ? -5.547   -16.450 -22.180 1.00 97.18 132 C 1 
ATOM 3587  O O     . THR C 3 132 ? -5.170   -16.755 -23.317 1.00 96.56 132 C 1 
ATOM 3588  C CB    . THR C 3 132 ? -8.025   -16.266 -21.814 1.00 96.34 132 C 1 
ATOM 3589  O OG1   . THR C 3 132 ? -8.249   -17.163 -22.880 1.00 90.85 132 C 1 
ATOM 3590  C CG2   . THR C 3 132 ? -9.245   -15.358 -21.706 1.00 89.93 132 C 1 
ATOM 3591  N N     . PRO C 3 133 ? -4.989   -17.020 -21.102 1.00 97.55 133 C 1 
ATOM 3592  C CA    . PRO C 3 133 ? -3.997   -18.096 -21.201 1.00 97.58 133 C 1 
ATOM 3593  C C     . PRO C 3 133 ? -4.443   -19.245 -22.113 1.00 97.22 133 C 1 
ATOM 3594  O O     . PRO C 3 133 ? -3.674   -19.682 -22.968 1.00 96.53 133 C 1 
ATOM 3595  C CB    . PRO C 3 133 ? -3.758   -18.552 -19.761 1.00 97.30 133 C 1 
ATOM 3596  C CG    . PRO C 3 133 ? -4.010   -17.291 -18.949 1.00 96.20 133 C 1 
ATOM 3597  C CD    . PRO C 3 133 ? -5.147   -16.609 -19.714 1.00 97.22 133 C 1 
ATOM 3598  N N     . MET C 3 134 ? -5.702   -19.685 -22.063 1.00 97.37 134 C 1 
ATOM 3599  C CA    . MET C 3 134 ? -6.217   -20.740 -22.938 1.00 97.13 134 C 1 
ATOM 3600  C C     . MET C 3 134 ? -6.187   -20.368 -24.432 1.00 96.76 134 C 1 
ATOM 3601  O O     . MET C 3 134 ? -5.968   -21.238 -25.274 1.00 95.61 134 C 1 
ATOM 3602  C CB    . MET C 3 134 ? -7.652   -21.122 -22.531 1.00 96.67 134 C 1 
ATOM 3603  C CG    . MET C 3 134 ? -7.736   -21.779 -21.148 1.00 95.11 134 C 1 
ATOM 3604  S SD    . MET C 3 134 ? -6.792   -23.325 -20.927 1.00 93.40 134 C 1 
ATOM 3605  C CE    . MET C 3 134 ? -7.649   -24.430 -22.058 1.00 85.15 134 C 1 
ATOM 3606  N N     . GLN C 3 135 ? -6.358   -19.083 -24.782 1.00 97.00 135 C 1 
ATOM 3607  C CA    . GLN C 3 135 ? -6.257   -18.601 -26.165 1.00 96.68 135 C 1 
ATOM 3608  C C     . GLN C 3 135 ? -4.806   -18.589 -26.679 1.00 96.48 135 C 1 
ATOM 3609  O O     . GLN C 3 135 ? -4.588   -18.754 -27.872 1.00 95.54 135 C 1 
ATOM 3610  C CB    . GLN C 3 135 ? -6.868   -17.199 -26.277 1.00 96.28 135 C 1 
ATOM 3611  C CG    . GLN C 3 135 ? -8.405   -17.223 -26.193 1.00 94.85 135 C 1 
ATOM 3612  C CD    . GLN C 3 135 ? -9.001   -15.819 -26.068 1.00 93.99 135 C 1 
ATOM 3613  O OE1   . GLN C 3 135 ? -8.501   -14.955 -25.373 1.00 86.35 135 C 1 
ATOM 3614  N NE2   . GLN C 3 135 ? -10.096  -15.548 -26.733 1.00 84.00 135 C 1 
ATOM 3615  N N     . MET C 3 136 ? -3.824   -18.468 -25.789 1.00 97.37 136 C 1 
ATOM 3616  C CA    . MET C 3 136 ? -2.403   -18.515 -26.146 1.00 97.21 136 C 1 
ATOM 3617  C C     . MET C 3 136 ? -1.927   -19.913 -26.559 1.00 96.84 136 C 1 
ATOM 3618  O O     . MET C 3 136 ? -0.911   -20.049 -27.236 1.00 95.77 136 C 1 
ATOM 3619  C CB    . MET C 3 136 ? -1.549   -17.998 -24.963 1.00 97.06 136 C 1 
ATOM 3620  C CG    . MET C 3 136 ? -1.815   -16.519 -24.632 1.00 95.92 136 C 1 
ATOM 3621  S SD    . MET C 3 136 ? -1.355   -15.355 -25.949 1.00 95.37 136 C 1 
ATOM 3622  C CE    . MET C 3 136 ? 0.447    -15.491 -25.881 1.00 85.75 136 C 1 
ATOM 3623  N N     . LEU C 3 137 ? -2.677   -20.975 -26.233 1.00 96.88 137 C 1 
ATOM 3624  C CA    . LEU C 3 137 ? -2.307   -22.371 -26.517 1.00 96.56 137 C 1 
ATOM 3625  C C     . LEU C 3 137 ? -2.410   -22.760 -28.001 1.00 95.92 137 C 1 
ATOM 3626  O O     . LEU C 3 137 ? -2.096   -23.902 -28.360 1.00 94.56 137 C 1 
ATOM 3627  C CB    . LEU C 3 137 ? -3.136   -23.328 -25.647 1.00 96.48 137 C 1 
ATOM 3628  C CG    . LEU C 3 137 ? -3.106   -23.054 -24.135 1.00 95.97 137 C 1 
ATOM 3629  C CD1   . LEU C 3 137 ? -3.813   -24.191 -23.400 1.00 92.09 137 C 1 
ATOM 3630  C CD2   . LEU C 3 137 ? -1.702   -22.916 -23.574 1.00 91.38 137 C 1 
ATOM 3631  N N     . THR C 3 138 ? -2.836   -21.831 -28.885 1.00 96.11 138 C 1 
ATOM 3632  C CA    . THR C 3 138 ? -2.870   -22.057 -30.332 1.00 95.53 138 C 1 
ATOM 3633  C C     . THR C 3 138 ? -1.487   -22.250 -30.962 1.00 95.38 138 C 1 
ATOM 3634  O O     . THR C 3 138 ? -1.376   -22.871 -32.017 1.00 93.84 138 C 1 
ATOM 3635  C CB    . THR C 3 138 ? -3.579   -20.904 -31.053 1.00 94.65 138 C 1 
ATOM 3636  O OG1   . THR C 3 138 ? -2.977   -19.667 -30.723 1.00 88.34 138 C 1 
ATOM 3637  C CG2   . THR C 3 138 ? -5.057   -20.807 -30.669 1.00 88.07 138 C 1 
ATOM 3638  N N     . THR C 3 139 ? -0.429   -21.785 -30.307 1.00 95.62 139 C 1 
ATOM 3639  C CA    . THR C 3 139 ? 0.964    -21.938 -30.736 1.00 95.48 139 C 1 
ATOM 3640  C C     . THR C 3 139 ? 1.811    -22.570 -29.628 1.00 95.12 139 C 1 
ATOM 3641  O O     . THR C 3 139 ? 1.488    -22.471 -28.447 1.00 94.28 139 C 1 
ATOM 3642  C CB    . THR C 3 139 ? 1.582    -20.600 -31.162 1.00 95.20 139 C 1 
ATOM 3643  O OG1   . THR C 3 139 ? 1.812    -19.755 -30.059 1.00 91.66 139 C 1 
ATOM 3644  C CG2   . THR C 3 139 ? 0.714    -19.838 -32.166 1.00 90.85 139 C 1 
ATOM 3645  N N     . GLN C 3 140 ? 2.923    -23.196 -29.997 1.00 94.42 140 C 1 
ATOM 3646  C CA    . GLN C 3 140 ? 3.896    -23.683 -29.012 1.00 93.72 140 C 1 
ATOM 3647  C C     . GLN C 3 140 ? 4.482    -22.524 -28.208 1.00 94.35 140 C 1 
ATOM 3648  O O     . GLN C 3 140 ? 4.578    -22.603 -26.986 1.00 93.33 140 C 1 
ATOM 3649  C CB    . GLN C 3 140 ? 5.003    -24.457 -29.727 1.00 92.09 140 C 1 
ATOM 3650  C CG    . GLN C 3 140 ? 6.079    -24.938 -28.733 1.00 85.92 140 C 1 
ATOM 3651  C CD    . GLN C 3 140 ? 7.246    -25.626 -29.429 1.00 81.78 140 C 1 
ATOM 3652  O OE1   . GLN C 3 140 ? 7.248    -25.891 -30.615 1.00 71.51 140 C 1 
ATOM 3653  N NE2   . GLN C 3 140 ? 8.297    -25.924 -28.707 1.00 67.91 140 C 1 
ATOM 3654  N N     . GLN C 3 141 ? 4.865    -21.438 -28.895 1.00 94.61 141 C 1 
ATOM 3655  C CA    . GLN C 3 141 ? 5.477    -20.275 -28.265 1.00 94.73 141 C 1 
ATOM 3656  C C     . GLN C 3 141 ? 4.521    -19.604 -27.264 1.00 95.38 141 C 1 
ATOM 3657  O O     . GLN C 3 141 ? 4.923    -19.270 -26.153 1.00 94.39 141 C 1 
ATOM 3658  C CB    . GLN C 3 141 ? 5.954    -19.322 -29.375 1.00 94.15 141 C 1 
ATOM 3659  C CG    . GLN C 3 141 ? 7.003    -18.314 -28.895 1.00 90.37 141 C 1 
ATOM 3660  C CD    . GLN C 3 141 ? 6.441    -17.193 -28.036 1.00 89.33 141 C 1 
ATOM 3661  O OE1   . GLN C 3 141 ? 5.264    -16.876 -28.083 1.00 80.31 141 C 1 
ATOM 3662  N NE2   . GLN C 3 141 ? 7.261    -16.580 -27.219 1.00 77.68 141 C 1 
ATOM 3663  N N     . GLY C 3 142 ? 3.240    -19.488 -27.604 1.00 95.68 142 C 1 
ATOM 3664  C CA    . GLY C 3 142 ? 2.213    -19.008 -26.681 1.00 95.85 142 C 1 
ATOM 3665  C C     . GLY C 3 142 ? 2.014    -19.942 -25.488 1.00 96.15 142 C 1 
ATOM 3666  O O     . GLY C 3 142 ? 1.849    -19.479 -24.363 1.00 95.61 142 C 1 
ATOM 3667  N N     . THR C 3 143 ? 2.090    -21.266 -25.708 1.00 95.81 143 C 1 
ATOM 3668  C CA    . THR C 3 143 ? 2.034    -22.257 -24.626 1.00 95.78 143 C 1 
ATOM 3669  C C     . THR C 3 143 ? 3.211    -22.098 -23.663 1.00 95.66 143 C 1 
ATOM 3670  O O     . THR C 3 143 ? 3.000    -22.088 -22.462 1.00 94.95 143 C 1 
ATOM 3671  C CB    . THR C 3 143 ? 1.998    -23.694 -25.163 1.00 95.44 143 C 1 
ATOM 3672  O OG1   . THR C 3 143 ? 0.957    -23.839 -26.107 1.00 90.50 143 C 1 
ATOM 3673  C CG2   . THR C 3 143 ? 1.736    -24.715 -24.062 1.00 89.05 143 C 1 
ATOM 3674  N N     . THR C 3 144 ? 4.428    -21.877 -24.190 1.00 94.41 144 C 1 
ATOM 3675  C CA    . THR C 3 144 ? 5.621    -21.611 -23.382 1.00 93.99 144 C 1 
ATOM 3676  C C     . THR C 3 144 ? 5.469    -20.339 -22.543 1.00 94.14 144 C 1 
ATOM 3677  O O     . THR C 3 144 ? 5.790    -20.359 -21.368 1.00 93.57 144 C 1 
ATOM 3678  C CB    . THR C 3 144 ? 6.869    -21.509 -24.269 1.00 93.16 144 C 1 
ATOM 3679  O OG1   . THR C 3 144 ? 7.013    -22.677 -25.037 1.00 87.18 144 C 1 
ATOM 3680  C CG2   . THR C 3 144 ? 8.160    -21.364 -23.461 1.00 85.35 144 C 1 
ATOM 3681  N N     . GLN C 3 145 ? 4.886    -19.259 -23.087 1.00 95.89 145 C 1 
ATOM 3682  C CA    . GLN C 3 145 ? 4.631    -18.042 -22.301 1.00 96.00 145 C 1 
ATOM 3683  C C     . GLN C 3 145 ? 3.666    -18.284 -21.129 1.00 96.20 145 C 1 
ATOM 3684  O O     . GLN C 3 145 ? 3.861    -17.731 -20.051 1.00 95.50 145 C 1 
ATOM 3685  C CB    . GLN C 3 145 ? 4.054    -16.934 -23.193 1.00 95.78 145 C 1 
ATOM 3686  C CG    . GLN C 3 145 ? 5.098    -16.323 -24.133 1.00 93.84 145 C 1 
ATOM 3687  C CD    . GLN C 3 145 ? 4.446    -15.301 -25.050 1.00 93.34 145 C 1 
ATOM 3688  O OE1   . GLN C 3 145 ? 4.026    -14.237 -24.641 1.00 83.93 145 C 1 
ATOM 3689  N NE2   . GLN C 3 145 ? 4.316    -15.600 -26.315 1.00 81.52 145 C 1 
ATOM 3690  N N     . VAL C 3 146 ? 2.636    -19.117 -21.315 1.00 96.66 146 C 1 
ATOM 3691  C CA    . VAL C 3 146 ? 1.718    -19.475 -20.230 1.00 96.99 146 C 1 
ATOM 3692  C C     . VAL C 3 146 ? 2.427    -20.338 -19.183 1.00 96.85 146 C 1 
ATOM 3693  O O     . VAL C 3 146 ? 2.265    -20.107 -17.987 1.00 96.36 146 C 1 
ATOM 3694  C CB    . VAL C 3 146 ? 0.465    -20.196 -20.762 1.00 97.01 146 C 1 
ATOM 3695  C CG1   . VAL C 3 146 ? -0.467   -20.638 -19.629 1.00 92.94 146 C 1 
ATOM 3696  C CG2   . VAL C 3 146 ? -0.348   -19.271 -21.677 1.00 89.83 146 C 1 
ATOM 3697  N N     . GLU C 3 147 ? 3.231    -21.299 -19.633 1.00 95.44 147 C 1 
ATOM 3698  C CA    . GLU C 3 147 ? 4.054    -22.145 -18.762 1.00 94.92 147 C 1 
ATOM 3699  C C     . GLU C 3 147 ? 5.035    -21.299 -17.936 1.00 94.98 147 C 1 
ATOM 3700  O O     . GLU C 3 147 ? 5.084    -21.422 -16.715 1.00 93.93 147 C 1 
ATOM 3701  C CB    . GLU C 3 147 ? 4.767    -23.192 -19.634 1.00 93.76 147 C 1 
ATOM 3702  C CG    . GLU C 3 147 ? 5.439    -24.294 -18.812 1.00 88.74 147 C 1 
ATOM 3703  C CD    . GLU C 3 147 ? 6.141    -25.369 -19.673 1.00 89.46 147 C 1 
ATOM 3704  O OE1   . GLU C 3 147 ? 6.603    -26.364 -19.085 1.00 83.09 147 C 1 
ATOM 3705  O OE2   . GLU C 3 147 ? 6.246    -25.197 -20.902 1.00 84.14 147 C 1 
ATOM 3706  N N     . GLU C 3 148 ? 5.741    -20.345 -18.565 1.00 95.28 148 C 1 
ATOM 3707  C CA    . GLU C 3 148 ? 6.618    -19.394 -17.891 1.00 94.80 148 C 1 
ATOM 3708  C C     . GLU C 3 148 ? 5.869    -18.553 -16.851 1.00 95.40 148 C 1 
ATOM 3709  O O     . GLU C 3 148 ? 6.352    -18.383 -15.741 1.00 94.77 148 C 1 
ATOM 3710  C CB    . GLU C 3 148 ? 7.292    -18.457 -18.902 1.00 93.35 148 C 1 
ATOM 3711  C CG    . GLU C 3 148 ? 8.429    -19.131 -19.676 1.00 85.36 148 C 1 
ATOM 3712  C CD    . GLU C 3 148 ? 9.148    -18.166 -20.627 1.00 82.62 148 C 1 
ATOM 3713  O OE1   . GLU C 3 148 ? 10.174   -18.587 -21.201 1.00 75.81 148 C 1 
ATOM 3714  O OE2   . GLU C 3 148 ? 8.710    -17.002 -20.755 1.00 76.10 148 C 1 
ATOM 3715  N N     . MET C 3 149 ? 4.664    -18.071 -17.168 1.00 96.06 149 C 1 
ATOM 3716  C CA    . MET C 3 149 ? 3.858    -17.291 -16.224 1.00 96.58 149 C 1 
ATOM 3717  C C     . MET C 3 149 ? 3.453    -18.130 -15.007 1.00 96.70 149 C 1 
ATOM 3718  O O     . MET C 3 149 ? 3.524    -17.646 -13.875 1.00 96.12 149 C 1 
ATOM 3719  C CB    . MET C 3 149 ? 2.655    -16.682 -16.941 1.00 96.60 149 C 1 
ATOM 3720  C CG    . MET C 3 149 ? 1.988    -15.574 -16.128 1.00 94.32 149 C 1 
ATOM 3721  S SD    . MET C 3 149 ? 0.698    -14.692 -17.054 1.00 94.74 149 C 1 
ATOM 3722  C CE    . MET C 3 149 ? 0.210    -13.439 -15.840 1.00 87.75 149 C 1 
ATOM 3723  N N     . LEU C 3 150 ? 3.094    -19.408 -15.208 1.00 96.50 150 C 1 
ATOM 3724  C CA    . LEU C 3 150 ? 2.797    -20.341 -14.109 1.00 96.57 150 C 1 
ATOM 3725  C C     . LEU C 3 150 ? 4.031    -20.623 -13.244 1.00 96.37 150 C 1 
ATOM 3726  O O     . LEU C 3 150 ? 3.932    -20.638 -12.012 1.00 95.82 150 C 1 
ATOM 3727  C CB    . LEU C 3 150 ? 2.232    -21.651 -14.692 1.00 96.59 150 C 1 
ATOM 3728  C CG    . LEU C 3 150 ? 0.788    -21.535 -15.224 1.00 96.34 150 C 1 
ATOM 3729  C CD1   . LEU C 3 150 ? 0.435    -22.797 -16.008 1.00 91.08 150 C 1 
ATOM 3730  C CD2   . LEU C 3 150 ? -0.221   -21.384 -14.080 1.00 90.82 150 C 1 
ATOM 3731  N N     . LEU C 3 151 ? 5.214    -20.784 -13.858 1.00 95.63 151 C 1 
ATOM 3732  C CA    . LEU C 3 151 ? 6.475    -20.961 -13.125 1.00 95.09 151 C 1 
ATOM 3733  C C     . LEU C 3 151 ? 6.881    -19.687 -12.365 1.00 95.22 151 C 1 
ATOM 3734  O O     . LEU C 3 151 ? 7.368    -19.772 -11.243 1.00 94.46 151 C 1 
ATOM 3735  C CB    . LEU C 3 151 ? 7.581    -21.386 -14.101 1.00 94.05 151 C 1 
ATOM 3736  C CG    . LEU C 3 151 ? 7.397    -22.781 -14.711 1.00 91.61 151 C 1 
ATOM 3737  C CD1   . LEU C 3 151 ? 8.513    -23.046 -15.727 1.00 86.90 151 C 1 
ATOM 3738  C CD2   . LEU C 3 151 ? 7.430    -23.883 -13.653 1.00 87.29 151 C 1 
ATOM 3739  N N     . GLN C 3 152 ? 6.623    -18.497 -12.933 1.00 95.92 152 C 1 
ATOM 3740  C CA    . GLN C 3 152 ? 6.812    -17.222 -12.235 1.00 96.17 152 C 1 
ATOM 3741  C C     . GLN C 3 152 ? 5.909    -17.120 -11.002 1.00 96.15 152 C 1 
ATOM 3742  O O     . GLN C 3 152 ? 6.371    -16.659 -9.961  1.00 95.04 152 C 1 
ATOM 3743  C CB    . GLN C 3 152 ? 6.543    -16.048 -13.185 1.00 95.98 152 C 1 
ATOM 3744  C CG    . GLN C 3 152 ? 7.683    -15.829 -14.192 1.00 94.95 152 C 1 
ATOM 3745  C CD    . GLN C 3 152 ? 7.368    -14.774 -15.253 1.00 94.77 152 C 1 
ATOM 3746  O OE1   . GLN C 3 152 ? 6.346    -14.097 -15.249 1.00 88.33 152 C 1 
ATOM 3747  N NE2   . GLN C 3 152 ? 8.246    -14.594 -16.209 1.00 86.44 152 C 1 
ATOM 3748  N N     . ILE C 3 153 ? 4.661    -17.597 -11.070 1.00 96.61 153 C 1 
ATOM 3749  C CA    . ILE C 3 153 ? 3.769    -17.675 -9.900  1.00 96.65 153 C 1 
ATOM 3750  C C     . ILE C 3 153 ? 4.378    -18.589 -8.836  1.00 96.38 153 C 1 
ATOM 3751  O O     . ILE C 3 153 ? 4.502    -18.176 -7.682  1.00 95.33 153 C 1 
ATOM 3752  C CB    . ILE C 3 153 ? 2.343    -18.110 -10.305 1.00 96.78 153 C 1 
ATOM 3753  C CG1   . ILE C 3 153 ? 1.665    -17.037 -11.166 1.00 95.34 153 C 1 
ATOM 3754  C CG2   . ILE C 3 153 ? 1.489    -18.386 -9.052  1.00 94.96 153 C 1 
ATOM 3755  C CD1   . ILE C 3 153 ? 0.388    -17.512 -11.878 1.00 93.45 153 C 1 
ATOM 3756  N N     . ALA C 3 154 ? 4.819    -19.799 -9.210  1.00 96.14 154 C 1 
ATOM 3757  C CA    . ALA C 3 154 ? 5.398    -20.753 -8.276  1.00 95.57 154 C 1 
ATOM 3758  C C     . ALA C 3 154 ? 6.644    -20.197 -7.561  1.00 95.16 154 C 1 
ATOM 3759  O O     . ALA C 3 154 ? 6.777    -20.327 -6.343  1.00 93.77 154 C 1 
ATOM 3760  C CB    . ALA C 3 154 ? 5.705    -22.052 -9.032  1.00 94.88 154 C 1 
ATOM 3761  N N     . GLU C 3 155 ? 7.541    -19.517 -8.287  1.00 95.61 155 C 1 
ATOM 3762  C CA    . GLU C 3 155 ? 8.766    -18.919 -7.730  1.00 95.31 155 C 1 
ATOM 3763  C C     . GLU C 3 155 ? 8.555    -17.532 -7.105  1.00 95.19 155 C 1 
ATOM 3764  O O     . GLU C 3 155 ? 9.446    -17.021 -6.414  1.00 92.94 155 C 1 
ATOM 3765  C CB    . GLU C 3 155 ? 9.848    -18.876 -8.809  1.00 94.45 155 C 1 
ATOM 3766  C CG    . GLU C 3 155 ? 10.470   -20.261 -9.085  1.00 90.89 155 C 1 
ATOM 3767  C CD    . GLU C 3 155 ? 11.368   -20.788 -7.943  1.00 91.19 155 C 1 
ATOM 3768  O OE1   . GLU C 3 155 ? 11.749   -21.978 -7.992  1.00 83.23 155 C 1 
ATOM 3769  O OE2   . GLU C 3 155 ? 11.724   -20.031 -7.012  1.00 84.81 155 C 1 
ATOM 3770  N N     . GLY C 3 156 ? 7.390    -16.904 -7.330  1.00 95.54 156 C 1 
ATOM 3771  C CA    . GLY C 3 156 ? 7.119    -15.549 -6.874  1.00 95.55 156 C 1 
ATOM 3772  C C     . GLY C 3 156 ? 7.893    -14.479 -7.639  1.00 96.03 156 C 1 
ATOM 3773  O O     . GLY C 3 156 ? 8.291    -13.471 -7.049  1.00 94.09 156 C 1 
ATOM 3774  N N     . TYR C 3 157 ? 8.126    -14.685 -8.928  1.00 95.12 157 C 1 
ATOM 3775  C CA    . TYR C 3 157 ? 8.785    -13.706 -9.806  1.00 95.28 157 C 1 
ATOM 3776  C C     . TYR C 3 157 ? 7.806    -12.639 -10.310 1.00 94.28 157 C 1 
ATOM 3777  O O     . TYR C 3 157 ? 7.699    -12.385 -11.517 1.00 90.60 157 C 1 
ATOM 3778  C CB    . TYR C 3 157 ? 9.539    -14.417 -10.935 1.00 94.71 157 C 1 
ATOM 3779  C CG    . TYR C 3 157 ? 10.689   -15.307 -10.532 1.00 94.60 157 C 1 
ATOM 3780  C CD1   . TYR C 3 157 ? 11.371   -15.141 -9.313  1.00 90.88 157 C 1 
ATOM 3781  C CD2   . TYR C 3 157 ? 11.115   -16.315 -11.415 1.00 90.97 157 C 1 
ATOM 3782  C CE1   . TYR C 3 157 ? 12.448   -15.972 -8.964  1.00 91.18 157 C 1 
ATOM 3783  C CE2   . TYR C 3 157 ? 12.192   -17.149 -11.087 1.00 91.53 157 C 1 
ATOM 3784  C CZ    . TYR C 3 157 ? 12.855   -16.979 -9.862  1.00 94.07 157 C 1 
ATOM 3785  O OH    . TYR C 3 157 ? 13.902   -17.803 -9.527  1.00 92.20 157 C 1 
ATOM 3786  N N     . GLY C 3 158 ? 7.095    -12.007 -9.378  1.00 90.62 158 C 1 
ATOM 3787  C CA    . GLY C 3 158 ? 6.154    -10.930 -9.666  1.00 89.35 158 C 1 
ATOM 3788  C C     . GLY C 3 158 ? 6.766    -9.533  -9.721  1.00 88.34 158 C 1 
ATOM 3789  O O     . GLY C 3 158 ? 6.015    -8.561  -9.697  1.00 81.47 158 C 1 
ATOM 3790  N N     . LEU C 3 159 ? 8.080    -9.406  -9.766  1.00 82.69 159 C 1 
ATOM 3791  C CA    . LEU C 3 159 ? 8.789    -8.141  -9.575  1.00 81.36 159 C 1 
ATOM 3792  C C     . LEU C 3 159 ? 8.909    -7.300  -10.843 1.00 77.76 159 C 1 
ATOM 3793  O O     . LEU C 3 159 ? 9.226    -7.861  -11.911 1.00 73.81 159 C 1 
ATOM 3794  C CB    . LEU C 3 159 ? 10.155   -8.440  -8.940  1.00 76.49 159 C 1 
ATOM 3795  C CG    . LEU C 3 159 ? 10.544   -7.414  -7.868  1.00 76.54 159 C 1 
ATOM 3796  C CD1   . LEU C 3 159 ? 10.909   -8.156  -6.577  1.00 71.45 159 C 1 
ATOM 3797  C CD2   . LEU C 3 159 ? 11.729   -6.577  -8.309  1.00 71.20 159 C 1 
ATOM 3798  O OXT   . LEU C 3 159 ? 8.693    -6.038  -10.774 1.00 71.30 159 C 1 
ATOM 3799  N N     . MET D 4 1   ? 44.353   -31.473 -12.520 1.00 28.46 1   D 1 
ATOM 3800  C CA    . MET D 4 1   ? 43.827   -31.747 -13.872 1.00 33.53 1   D 1 
ATOM 3801  C C     . MET D 4 1   ? 42.315   -31.559 -13.927 1.00 35.62 1   D 1 
ATOM 3802  O O     . MET D 4 1   ? 41.878   -30.752 -14.718 1.00 32.87 1   D 1 
ATOM 3803  C CB    . MET D 4 1   ? 44.255   -33.121 -14.405 1.00 31.54 1   D 1 
ATOM 3804  C CG    . MET D 4 1   ? 45.673   -33.073 -14.992 1.00 28.28 1   D 1 
ATOM 3805  S SD    . MET D 4 1   ? 46.236   -34.665 -15.639 1.00 26.62 1   D 1 
ATOM 3806  C CE    . MET D 4 1   ? 47.760   -34.167 -16.469 1.00 25.56 1   D 1 
ATOM 3807  N N     . SER D 4 2   ? 41.536   -32.183 -13.039 1.00 30.54 2   D 1 
ATOM 3808  C CA    . SER D 4 2   ? 40.064   -32.043 -12.980 1.00 33.61 2   D 1 
ATOM 3809  C C     . SER D 4 2   ? 39.562   -30.602 -12.815 1.00 35.27 2   D 1 
ATOM 3810  O O     . SER D 4 2   ? 38.640   -30.198 -13.500 1.00 33.77 2   D 1 
ATOM 3811  C CB    . SER D 4 2   ? 39.526   -32.891 -11.829 1.00 31.92 2   D 1 
ATOM 3812  O OG    . SER D 4 2   ? 40.201   -32.574 -10.627 1.00 28.27 2   D 1 
ATOM 3813  N N     . ALA D 4 3   ? 40.215   -29.770 -11.987 1.00 31.94 3   D 1 
ATOM 3814  C CA    . ALA D 4 3   ? 39.829   -28.381 -11.736 1.00 34.20 3   D 1 
ATOM 3815  C C     . ALA D 4 3   ? 39.892   -27.465 -12.976 1.00 35.48 3   D 1 
ATOM 3816  O O     . ALA D 4 3   ? 39.226   -26.430 -13.009 1.00 32.53 3   D 1 
ATOM 3817  C CB    . ALA D 4 3   ? 40.727   -27.833 -10.613 1.00 30.73 3   D 1 
ATOM 3818  N N     . ASN D 4 4   ? 40.692   -27.807 -14.000 1.00 34.18 4   D 1 
ATOM 3819  C CA    . ASN D 4 4   ? 40.730   -27.044 -15.251 1.00 36.24 4   D 1 
ATOM 3820  C C     . ASN D 4 4   ? 39.551   -27.379 -16.161 1.00 35.90 4   D 1 
ATOM 3821  O O     . ASN D 4 4   ? 39.042   -26.486 -16.834 1.00 33.83 4   D 1 
ATOM 3822  C CB    . ASN D 4 4   ? 42.083   -27.240 -15.957 1.00 34.16 4   D 1 
ATOM 3823  C CG    . ASN D 4 4   ? 43.094   -26.139 -15.686 1.00 28.96 4   D 1 
ATOM 3824  O OD1   . ASN D 4 4   ? 42.940   -25.273 -14.837 1.00 28.58 4   D 1 
ATOM 3825  N ND2   . ASN D 4 4   ? 44.184   -26.129 -16.416 1.00 28.14 4   D 1 
ATOM 3826  N N     . ALA D 4 5   ? 39.080   -28.613 -16.166 1.00 31.71 5   D 1 
ATOM 3827  C CA    . ALA D 4 5   ? 37.917   -29.027 -16.939 1.00 33.27 5   D 1 
ATOM 3828  C C     . ALA D 4 5   ? 36.625   -28.398 -16.394 1.00 33.82 5   D 1 
ATOM 3829  O O     . ALA D 4 5   ? 35.814   -27.901 -17.163 1.00 32.29 5   D 1 
ATOM 3830  C CB    . ALA D 4 5   ? 37.853   -30.561 -16.949 1.00 31.24 5   D 1 
ATOM 3831  N N     . GLU D 4 6   ? 36.479   -28.324 -15.069 1.00 29.83 6   D 1 
ATOM 3832  C CA    . GLU D 4 6   ? 35.364   -27.603 -14.446 1.00 32.01 6   D 1 
ATOM 3833  C C     . GLU D 4 6   ? 35.385   -26.109 -14.770 1.00 32.26 6   D 1 
ATOM 3834  O O     . GLU D 4 6   ? 34.337   -25.524 -15.004 1.00 30.94 6   D 1 
ATOM 3835  C CB    . GLU D 4 6   ? 35.387   -27.795 -12.920 1.00 30.49 6   D 1 
ATOM 3836  C CG    . GLU D 4 6   ? 34.836   -29.147 -12.488 1.00 26.87 6   D 1 
ATOM 3837  C CD    . GLU D 4 6   ? 34.879   -29.358 -10.965 1.00 24.84 6   D 1 
ATOM 3838  O OE1   . GLU D 4 6   ? 34.203   -30.293 -10.491 1.00 21.45 6   D 1 
ATOM 3839  O OE2   . GLU D 4 6   ? 35.641   -28.630 -10.286 1.00 25.43 6   D 1 
ATOM 3840  N N     . LYS D 4 7   ? 36.573   -25.470 -14.861 1.00 33.08 7   D 1 
ATOM 3841  C CA    . LYS D 4 7   ? 36.683   -24.068 -15.266 1.00 35.44 7   D 1 
ATOM 3842  C C     . LYS D 4 7   ? 36.333   -23.846 -16.738 1.00 36.59 7   D 1 
ATOM 3843  O O     . LYS D 4 7   ? 35.685   -22.858 -17.039 1.00 34.82 7   D 1 
ATOM 3844  C CB    . LYS D 4 7   ? 38.079   -23.511 -14.976 1.00 33.77 7   D 1 
ATOM 3845  C CG    . LYS D 4 7   ? 38.187   -22.999 -13.543 1.00 29.34 7   D 1 
ATOM 3846  C CD    . LYS D 4 7   ? 39.537   -22.321 -13.344 1.00 26.97 7   D 1 
ATOM 3847  C CE    . LYS D 4 7   ? 39.609   -21.688 -11.959 1.00 22.80 7   D 1 
ATOM 3848  N NZ    . LYS D 4 7   ? 40.830   -20.884 -11.793 1.00 21.41 7   D 1 
ATOM 3849  N N     . GLU D 4 8   ? 36.739   -24.723 -17.625 1.00 29.06 8   D 1 
ATOM 3850  C CA    . GLU D 4 8   ? 36.374   -24.635 -19.050 1.00 30.54 8   D 1 
ATOM 3851  C C     . GLU D 4 8   ? 34.867   -24.853 -19.247 1.00 31.25 8   D 1 
ATOM 3852  O O     . GLU D 4 8   ? 34.240   -24.102 -19.988 1.00 30.32 8   D 1 
ATOM 3853  C CB    . GLU D 4 8   ? 37.183   -25.626 -19.893 1.00 29.18 8   D 1 
ATOM 3854  C CG    . GLU D 4 8   ? 38.575   -25.086 -20.233 1.00 25.01 8   D 1 
ATOM 3855  C CD    . GLU D 4 8   ? 39.362   -26.001 -21.181 1.00 22.95 8   D 1 
ATOM 3856  O OE1   . GLU D 4 8   ? 40.323   -25.494 -21.814 1.00 20.01 8   D 1 
ATOM 3857  O OE2   . GLU D 4 8   ? 39.047   -27.210 -21.255 1.00 24.02 8   D 1 
ATOM 3858  N N     . HIS D 4 9   ? 34.257   -25.814 -18.553 1.00 31.10 9   D 1 
ATOM 3859  C CA    . HIS D 4 9   ? 32.812   -26.014 -18.577 1.00 31.52 9   D 1 
ATOM 3860  C C     . HIS D 4 9   ? 32.054   -24.826 -17.977 1.00 32.34 9   D 1 
ATOM 3861  O O     . HIS D 4 9   ? 31.038   -24.409 -18.537 1.00 30.39 9   D 1 
ATOM 3862  C CB    . HIS D 4 9   ? 32.446   -27.327 -17.874 1.00 29.63 9   D 1 
ATOM 3863  C CG    . HIS D 4 9   ? 32.565   -28.520 -18.773 1.00 25.16 9   D 1 
ATOM 3864  N ND1   . HIS D 4 9   ? 31.781   -28.771 -19.877 1.00 23.14 9   D 1 
ATOM 3865  C CD2   . HIS D 4 9   ? 33.441   -29.566 -18.668 1.00 22.00 9   D 1 
ATOM 3866  C CE1   . HIS D 4 9   ? 32.170   -29.933 -20.424 1.00 21.27 9   D 1 
ATOM 3867  N NE2   . HIS D 4 9   ? 33.183   -30.452 -19.715 1.00 22.54 9   D 1 
ATOM 3868  N N     . ALA D 4 10  ? 32.550   -24.199 -16.899 1.00 28.52 10  D 1 
ATOM 3869  C CA    . ALA D 4 10  ? 31.964   -22.998 -16.319 1.00 28.02 10  D 1 
ATOM 3870  C C     . ALA D 4 10  ? 32.056   -21.803 -17.280 1.00 29.78 10  D 1 
ATOM 3871  O O     . ALA D 4 10  ? 31.066   -21.100 -17.470 1.00 28.37 10  D 1 
ATOM 3872  C CB    . ALA D 4 10  ? 32.635   -22.700 -14.973 1.00 25.50 10  D 1 
ATOM 3873  N N     . MET D 4 11  ? 33.190   -21.595 -17.957 1.00 28.14 11  D 1 
ATOM 3874  C CA    . MET D 4 11  ? 33.328   -20.549 -18.980 1.00 28.71 11  D 1 
ATOM 3875  C C     . MET D 4 11  ? 32.398   -20.780 -20.166 1.00 31.09 11  D 1 
ATOM 3876  O O     . MET D 4 11  ? 31.789   -19.832 -20.652 1.00 30.01 11  D 1 
ATOM 3877  C CB    . MET D 4 11  ? 34.777   -20.457 -19.485 1.00 28.18 11  D 1 
ATOM 3878  C CG    . MET D 4 11  ? 35.639   -19.563 -18.600 1.00 22.75 11  D 1 
ATOM 3879  S SD    . MET D 4 11  ? 37.279   -19.245 -19.308 1.00 19.63 11  D 1 
ATOM 3880  C CE    . MET D 4 11  ? 37.775   -17.852 -18.284 1.00 17.23 11  D 1 
ATOM 3881  N N     . LEU D 4 12  ? 32.244   -22.018 -20.641 1.00 27.87 12  D 1 
ATOM 3882  C CA    . LEU D 4 12  ? 31.336   -22.323 -21.742 1.00 25.96 12  D 1 
ATOM 3883  C C     . LEU D 4 12  ? 29.877   -22.042 -21.339 1.00 27.20 12  D 1 
ATOM 3884  O O     . LEU D 4 12  ? 29.135   -21.442 -22.100 1.00 27.27 12  D 1 
ATOM 3885  C CB    . LEU D 4 12  ? 31.538   -23.783 -22.189 1.00 25.14 12  D 1 
ATOM 3886  C CG    . LEU D 4 12  ? 30.997   -24.047 -23.604 1.00 21.30 12  D 1 
ATOM 3887  C CD1   . LEU D 4 12  ? 31.963   -23.542 -24.682 1.00 19.98 12  D 1 
ATOM 3888  C CD2   . LEU D 4 12  ? 30.791   -25.543 -23.840 1.00 22.24 12  D 1 
ATOM 3889  N N     . ALA D 4 13  ? 29.499   -22.391 -20.110 1.00 33.51 13  D 1 
ATOM 3890  C CA    . ALA D 4 13  ? 28.187   -22.106 -19.552 1.00 32.39 13  D 1 
ATOM 3891  C C     . ALA D 4 13  ? 27.940   -20.595 -19.375 1.00 32.84 13  D 1 
ATOM 3892  O O     . ALA D 4 13  ? 26.857   -20.134 -19.702 1.00 32.23 13  D 1 
ATOM 3893  C CB    . ALA D 4 13  ? 28.029   -22.861 -18.224 1.00 30.46 13  D 1 
ATOM 3894  N N     . GLU D 4 14  ? 28.937   -19.812 -18.926 1.00 38.30 14  D 1 
ATOM 3895  C CA    . GLU D 4 14  ? 28.831   -18.349 -18.829 1.00 37.64 14  D 1 
ATOM 3896  C C     . GLU D 4 14  ? 28.652   -17.699 -20.203 1.00 38.06 14  D 1 
ATOM 3897  O O     . GLU D 4 14  ? 27.762   -16.875 -20.387 1.00 36.24 14  D 1 
ATOM 3898  C CB    . GLU D 4 14  ? 30.065   -17.742 -18.135 1.00 34.68 14  D 1 
ATOM 3899  C CG    . GLU D 4 14  ? 29.975   -17.773 -16.609 1.00 30.43 14  D 1 
ATOM 3900  C CD    . GLU D 4 14  ? 31.185   -17.117 -15.922 1.00 27.61 14  D 1 
ATOM 3901  O OE1   . GLU D 4 14  ? 31.061   -16.791 -14.719 1.00 24.74 14  D 1 
ATOM 3902  O OE2   . GLU D 4 14  ? 32.241   -16.956 -16.575 1.00 27.05 14  D 1 
ATOM 3903  N N     . VAL D 4 15  ? 29.451   -18.092 -21.193 1.00 35.81 15  D 1 
ATOM 3904  C CA    . VAL D 4 15  ? 29.357   -17.554 -22.558 1.00 34.34 15  D 1 
ATOM 3905  C C     . VAL D 4 15  ? 27.995   -17.879 -23.184 1.00 36.30 15  D 1 
ATOM 3906  O O     . VAL D 4 15  ? 27.419   -17.029 -23.857 1.00 35.11 15  D 1 
ATOM 3907  C CB    . VAL D 4 15  ? 30.510   -18.078 -23.434 1.00 29.63 15  D 1 
ATOM 3908  C CG1   . VAL D 4 15  ? 30.364   -17.686 -24.906 1.00 24.86 15  D 1 
ATOM 3909  C CG2   . VAL D 4 15  ? 31.850   -17.499 -22.955 1.00 25.57 15  D 1 
ATOM 3910  N N     . LEU D 4 16  ? 27.458   -19.071 -22.944 1.00 51.54 16  D 1 
ATOM 3911  C CA    . LEU D 4 16  ? 26.169   -19.472 -23.486 1.00 51.48 16  D 1 
ATOM 3912  C C     . LEU D 4 16  ? 24.966   -18.877 -22.747 1.00 52.24 16  D 1 
ATOM 3913  O O     . LEU D 4 16  ? 23.868   -18.945 -23.280 1.00 48.97 16  D 1 
ATOM 3914  C CB    . LEU D 4 16  ? 26.089   -21.013 -23.544 1.00 46.53 16  D 1 
ATOM 3915  C CG    . LEU D 4 16  ? 26.978   -21.627 -24.649 1.00 42.13 16  D 1 
ATOM 3916  C CD1   . LEU D 4 16  ? 27.024   -23.135 -24.466 1.00 39.77 16  D 1 
ATOM 3917  C CD2   . LEU D 4 16  ? 26.441   -21.338 -26.045 1.00 39.77 16  D 1 
ATOM 3918  N N     . ARG D 4 17  ? 25.125   -18.250 -21.572 1.00 58.61 17  D 1 
ATOM 3919  C CA    . ARG D 4 17  ? 23.998   -17.641 -20.841 1.00 59.40 17  D 1 
ATOM 3920  C C     . ARG D 4 17  ? 23.523   -16.322 -21.461 1.00 60.34 17  D 1 
ATOM 3921  O O     . ARG D 4 17  ? 22.427   -16.281 -21.998 1.00 55.28 17  D 1 
ATOM 3922  C CB    . ARG D 4 17  ? 24.337   -17.479 -19.363 1.00 54.38 17  D 1 
ATOM 3923  C CG    . ARG D 4 17  ? 24.088   -18.776 -18.601 1.00 49.86 17  D 1 
ATOM 3924  C CD    . ARG D 4 17  ? 24.622   -18.588 -17.183 1.00 46.62 17  D 1 
ATOM 3925  N NE    . ARG D 4 17  ? 24.528   -19.830 -16.409 1.00 41.63 17  D 1 
ATOM 3926  C CZ    . ARG D 4 17  ? 24.822   -19.938 -15.141 1.00 37.58 17  D 1 
ATOM 3927  N NH1   . ARG D 4 17  ? 25.201   -18.905 -14.433 1.00 37.62 17  D 1 
ATOM 3928  N NH2   . ARG D 4 17  ? 24.745   -21.089 -14.559 1.00 35.45 17  D 1 
ATOM 3929  N N     . ASP D 4 18  ? 24.345   -15.268 -21.409 1.00 65.47 18  D 1 
ATOM 3930  C CA    . ASP D 4 18  ? 23.957   -13.964 -21.963 1.00 65.74 18  D 1 
ATOM 3931  C C     . ASP D 4 18  ? 24.139   -13.922 -23.482 1.00 68.37 18  D 1 
ATOM 3932  O O     . ASP D 4 18  ? 23.222   -13.562 -24.223 1.00 63.91 18  D 1 
ATOM 3933  C CB    . ASP D 4 18  ? 24.738   -12.817 -21.284 1.00 59.56 18  D 1 
ATOM 3934  C CG    . ASP D 4 18  ? 24.224   -12.458 -19.898 1.00 54.93 18  D 1 
ATOM 3935  O OD1   . ASP D 4 18  ? 23.067   -12.795 -19.568 1.00 50.92 18  D 1 
ATOM 3936  O OD2   . ASP D 4 18  ? 24.994   -11.840 -19.136 1.00 49.45 18  D 1 
ATOM 3937  N N     . ASN D 4 19  ? 25.305   -14.347 -23.978 1.00 71.62 19  D 1 
ATOM 3938  C CA    . ASN D 4 19  ? 25.544   -14.412 -25.414 1.00 74.29 19  D 1 
ATOM 3939  C C     . ASN D 4 19  ? 24.698   -15.495 -26.086 1.00 77.89 19  D 1 
ATOM 3940  O O     . ASN D 4 19  ? 24.363   -15.360 -27.252 1.00 74.77 19  D 1 
ATOM 3941  C CB    . ASN D 4 19  ? 27.038   -14.636 -25.709 1.00 68.52 19  D 1 
ATOM 3942  C CG    . ASN D 4 19  ? 27.908   -13.453 -25.338 1.00 60.58 19  D 1 
ATOM 3943  O OD1   . ASN D 4 19  ? 27.495   -12.310 -25.289 1.00 52.97 19  D 1 
ATOM 3944  N ND2   . ASN D 4 19  ? 29.184   -13.700 -25.103 1.00 50.80 19  D 1 
ATOM 3945  N N     . GLY D 4 20  ? 24.327   -16.552 -25.369 1.00 77.70 20  D 1 
ATOM 3946  C CA    . GLY D 4 20  ? 23.548   -17.658 -25.917 1.00 80.52 20  D 1 
ATOM 3947  C C     . GLY D 4 20  ? 22.141   -17.249 -26.341 1.00 83.70 20  D 1 
ATOM 3948  O O     . GLY D 4 20  ? 21.703   -17.631 -27.424 1.00 82.40 20  D 1 
ATOM 3949  N N     . TYR D 4 21  ? 21.459   -16.413 -25.555 1.00 84.99 21  D 1 
ATOM 3950  C CA    . TYR D 4 21  ? 20.134   -15.916 -25.942 1.00 86.00 21  D 1 
ATOM 3951  C C     . TYR D 4 21  ? 20.212   -14.946 -27.126 1.00 87.24 21  D 1 
ATOM 3952  O O     . TYR D 4 21  ? 19.421   -15.056 -28.060 1.00 86.97 21  D 1 
ATOM 3953  C CB    . TYR D 4 21  ? 19.427   -15.266 -24.747 1.00 85.18 21  D 1 
ATOM 3954  C CG    . TYR D 4 21  ? 18.000   -14.876 -25.062 1.00 85.80 21  D 1 
ATOM 3955  C CD1   . TYR D 4 21  ? 17.668   -13.546 -25.397 1.00 81.08 21  D 1 
ATOM 3956  C CD2   . TYR D 4 21  ? 16.975   -15.855 -25.064 1.00 80.68 21  D 1 
ATOM 3957  C CE1   . TYR D 4 21  ? 16.349   -13.194 -25.722 1.00 79.26 21  D 1 
ATOM 3958  C CE2   . TYR D 4 21  ? 15.655   -15.511 -25.387 1.00 78.70 21  D 1 
ATOM 3959  C CZ    . TYR D 4 21  ? 15.336   -14.178 -25.708 1.00 81.60 21  D 1 
ATOM 3960  O OH    . TYR D 4 21  ? 14.048   -13.833 -26.024 1.00 79.82 21  D 1 
ATOM 3961  N N     . HIS D 4 22  ? 21.207   -14.042 -27.138 1.00 87.60 22  D 1 
ATOM 3962  C CA    . HIS D 4 22  ? 21.434   -13.157 -28.280 1.00 88.09 22  D 1 
ATOM 3963  C C     . HIS D 4 22  ? 21.772   -13.939 -29.549 1.00 89.47 22  D 1 
ATOM 3964  O O     . HIS D 4 22  ? 21.203   -13.664 -30.608 1.00 88.65 22  D 1 
ATOM 3965  C CB    . HIS D 4 22  ? 22.542   -12.142 -27.954 1.00 85.82 22  D 1 
ATOM 3966  C CG    . HIS D 4 22  ? 21.986   -10.886 -27.358 1.00 78.81 22  D 1 
ATOM 3967  N ND1   . HIS D 4 22  ? 21.164   -9.987  -28.014 1.00 67.25 22  D 1 
ATOM 3968  C CD2   . HIS D 4 22  ? 22.184   -10.399 -26.085 1.00 65.54 22  D 1 
ATOM 3969  C CE1   . HIS D 4 22  ? 20.882   -8.984  -27.158 1.00 62.24 22  D 1 
ATOM 3970  N NE2   . HIS D 4 22  ? 21.484   -9.201  -25.984 1.00 62.83 22  D 1 
ATOM 3971  N N     . GLU D 4 23  ? 22.642   -14.945 -29.448 1.00 90.78 23  D 1 
ATOM 3972  C CA    . GLU D 4 23  ? 22.998   -15.795 -30.571 1.00 91.19 23  D 1 
ATOM 3973  C C     . GLU D 4 23  ? 21.781   -16.597 -31.061 1.00 92.12 23  D 1 
ATOM 3974  O O     . GLU D 4 23  ? 21.514   -16.629 -32.262 1.00 91.36 23  D 1 
ATOM 3975  C CB    . GLU D 4 23  ? 24.174   -16.705 -30.178 1.00 89.86 23  D 1 
ATOM 3976  C CG    . GLU D 4 23  ? 24.803   -17.455 -31.361 1.00 80.88 23  D 1 
ATOM 3977  C CD    . GLU D 4 23  ? 25.564   -16.569 -32.370 1.00 79.43 23  D 1 
ATOM 3978  O OE1   . GLU D 4 23  ? 25.867   -17.080 -33.479 1.00 70.71 23  D 1 
ATOM 3979  O OE2   . GLU D 4 23  ? 25.852   -15.396 -32.061 1.00 70.88 23  D 1 
ATOM 3980  N N     . TYR D 4 24  ? 20.974   -17.151 -30.155 1.00 91.56 24  D 1 
ATOM 3981  C CA    . TYR D 4 24  ? 19.707   -17.810 -30.491 1.00 92.40 24  D 1 
ATOM 3982  C C     . TYR D 4 24  ? 18.769   -16.871 -31.263 1.00 93.27 24  D 1 
ATOM 3983  O O     . TYR D 4 24  ? 18.260   -17.252 -32.320 1.00 92.73 24  D 1 
ATOM 3984  C CB    . TYR D 4 24  ? 19.037   -18.326 -29.207 1.00 91.95 24  D 1 
ATOM 3985  C CG    . TYR D 4 24  ? 17.552   -18.599 -29.360 1.00 91.90 24  D 1 
ATOM 3986  C CD1   . TYR D 4 24  ? 16.601   -17.671 -28.880 1.00 87.37 24  D 1 
ATOM 3987  C CD2   . TYR D 4 24  ? 17.107   -19.743 -30.046 1.00 87.71 24  D 1 
ATOM 3988  C CE1   . TYR D 4 24  ? 15.221   -17.882 -29.086 1.00 87.93 24  D 1 
ATOM 3989  C CE2   . TYR D 4 24  ? 15.731   -19.964 -30.251 1.00 87.49 24  D 1 
ATOM 3990  C CZ    . TYR D 4 24  ? 14.788   -19.032 -29.772 1.00 90.79 24  D 1 
ATOM 3991  O OH    . TYR D 4 24  ? 13.451   -19.233 -29.981 1.00 89.40 24  D 1 
ATOM 3992  N N     . ARG D 4 25  ? 18.580   -15.624 -30.783 1.00 93.31 25  D 1 
ATOM 3993  C CA    . ARG D 4 25  ? 17.714   -14.647 -31.456 1.00 93.52 25  D 1 
ATOM 3994  C C     . ARG D 4 25  ? 18.264   -14.223 -32.815 1.00 94.10 25  D 1 
ATOM 3995  O O     . ARG D 4 25  ? 17.499   -14.149 -33.769 1.00 93.51 25  D 1 
ATOM 3996  C CB    . ARG D 4 25  ? 17.480   -13.428 -30.542 1.00 92.57 25  D 1 
ATOM 3997  C CG    . ARG D 4 25  ? 16.600   -13.746 -29.314 1.00 88.76 25  D 1 
ATOM 3998  C CD    . ARG D 4 25  ? 15.143   -14.112 -29.658 1.00 85.92 25  D 1 
ATOM 3999  N NE    . ARG D 4 25  ? 14.398   -12.985 -30.228 1.00 82.80 25  D 1 
ATOM 4000  C CZ    . ARG D 4 25  ? 13.483   -12.218 -29.620 1.00 81.92 25  D 1 
ATOM 4001  N NH1   . ARG D 4 25  ? 13.122   -12.405 -28.379 1.00 73.95 25  D 1 
ATOM 4002  N NH2   . ARG D 4 25  ? 12.894   -11.257 -30.257 1.00 75.84 25  D 1 
ATOM 4003  N N     . ALA D 4 26  ? 19.587   -14.033 -32.944 1.00 94.45 26  D 1 
ATOM 4004  C CA    . ALA D 4 26  ? 20.234   -13.746 -34.221 1.00 94.31 26  D 1 
ATOM 4005  C C     . ALA D 4 26  ? 20.040   -14.906 -35.223 1.00 94.64 26  D 1 
ATOM 4006  O O     . ALA D 4 26  ? 19.706   -14.690 -36.387 1.00 93.65 26  D 1 
ATOM 4007  C CB    . ALA D 4 26  ? 21.719   -13.471 -33.961 1.00 93.17 26  D 1 
ATOM 4008  N N     . ARG D 4 27  ? 20.180   -16.157 -34.770 1.00 94.56 27  D 1 
ATOM 4009  C CA    . ARG D 4 27  ? 19.937   -17.347 -35.599 1.00 94.56 27  D 1 
ATOM 4010  C C     . ARG D 4 27  ? 18.462   -17.458 -35.996 1.00 94.98 27  D 1 
ATOM 4011  O O     . ARG D 4 27  ? 18.167   -17.732 -37.156 1.00 93.81 27  D 1 
ATOM 4012  C CB    . ARG D 4 27  ? 20.392   -18.620 -34.872 1.00 93.59 27  D 1 
ATOM 4013  C CG    . ARG D 4 27  ? 21.902   -18.690 -34.604 1.00 89.98 27  D 1 
ATOM 4014  C CD    . ARG D 4 27  ? 22.741   -18.753 -35.874 1.00 85.84 27  D 1 
ATOM 4015  N NE    . ARG D 4 27  ? 24.159   -18.820 -35.511 1.00 82.13 27  D 1 
ATOM 4016  C CZ    . ARG D 4 27  ? 25.148   -19.283 -36.263 1.00 79.47 27  D 1 
ATOM 4017  N NH1   . ARG D 4 27  ? 24.944   -19.757 -37.464 1.00 69.88 27  D 1 
ATOM 4018  N NH2   . ARG D 4 27  ? 26.359   -19.280 -35.783 1.00 75.37 27  D 1 
ATOM 4019  N N     . LEU D 4 28  ? 17.543   -17.191 -35.069 1.00 94.94 28  D 1 
ATOM 4020  C CA    . LEU D 4 28  ? 16.107   -17.211 -35.346 1.00 94.93 28  D 1 
ATOM 4021  C C     . LEU D 4 28  ? 15.710   -16.136 -36.367 1.00 95.01 28  D 1 
ATOM 4022  O O     . LEU D 4 28  ? 14.935   -16.415 -37.279 1.00 94.32 28  D 1 
ATOM 4023  C CB    . LEU D 4 28  ? 15.345   -17.056 -34.016 1.00 94.51 28  D 1 
ATOM 4024  C CG    . LEU D 4 28  ? 13.823   -17.279 -34.142 1.00 92.45 28  D 1 
ATOM 4025  C CD1   . LEU D 4 28  ? 13.486   -18.719 -34.523 1.00 82.13 28  D 1 
ATOM 4026  C CD2   . LEU D 4 28  ? 13.153   -16.967 -32.806 1.00 81.06 28  D 1 
ATOM 4027  N N     . GLN D 4 29  ? 16.306   -14.932 -36.278 1.00 95.92 29  D 1 
ATOM 4028  C CA    . GLN D 4 29  ? 16.119   -13.873 -37.273 1.00 95.91 29  D 1 
ATOM 4029  C C     . GLN D 4 29  ? 16.624   -14.308 -38.655 1.00 95.85 29  D 1 
ATOM 4030  O O     . GLN D 4 29  ? 15.938   -14.124 -39.651 1.00 94.40 29  D 1 
ATOM 4031  C CB    . GLN D 4 29  ? 16.813   -12.584 -36.792 1.00 95.06 29  D 1 
ATOM 4032  C CG    . GLN D 4 29  ? 16.516   -11.408 -37.736 1.00 91.84 29  D 1 
ATOM 4033  C CD    . GLN D 4 29  ? 17.110   -10.077 -37.272 1.00 88.56 29  D 1 
ATOM 4034  O OE1   . GLN D 4 29  ? 17.848   -9.961  -36.319 1.00 79.52 29  D 1 
ATOM 4035  N NE2   . GLN D 4 29  ? 16.801   -9.006  -37.968 1.00 74.89 29  D 1 
ATOM 4036  N N     . ALA D 4 30  ? 17.783   -14.953 -38.725 1.00 95.67 30  D 1 
ATOM 4037  C CA    . ALA D 4 30  ? 18.324   -15.459 -39.989 1.00 95.13 30  D 1 
ATOM 4038  C C     . ALA D 4 30  ? 17.466   -16.581 -40.613 1.00 95.21 30  D 1 
ATOM 4039  O O     . ALA D 4 30  ? 17.485   -16.765 -41.839 1.00 93.38 30  D 1 
ATOM 4040  C CB    . ALA D 4 30  ? 19.762   -15.933 -39.738 1.00 93.85 30  D 1 
ATOM 4041  N N     . LEU D 4 31  ? 16.720   -17.335 -39.804 1.00 95.40 31  D 1 
ATOM 4042  C CA    . LEU D 4 31  ? 15.875   -18.453 -40.247 1.00 95.32 31  D 1 
ATOM 4043  C C     . LEU D 4 31  ? 14.448   -18.027 -40.641 1.00 95.34 31  D 1 
ATOM 4044  O O     . LEU D 4 31  ? 13.936   -18.537 -41.633 1.00 93.56 31  D 1 
ATOM 4045  C CB    . LEU D 4 31  ? 15.840   -19.526 -39.141 1.00 94.89 31  D 1 
ATOM 4046  C CG    . LEU D 4 31  ? 17.165   -20.294 -38.948 1.00 94.00 31  D 1 
ATOM 4047  C CD1   . LEU D 4 31  ? 17.082   -21.132 -37.679 1.00 87.93 31  D 1 
ATOM 4048  C CD2   . LEU D 4 31  ? 17.455   -21.239 -40.118 1.00 87.01 31  D 1 
ATOM 4049  N N     . LEU D 4 32  ? 13.815   -17.114 -39.876 1.00 95.54 32  D 1 
ATOM 4050  C CA    . LEU D 4 32  ? 12.397   -16.740 -40.051 1.00 95.13 32  D 1 
ATOM 4051  C C     . LEU D 4 32  ? 12.141   -15.229 -40.180 1.00 94.77 32  D 1 
ATOM 4052  O O     . LEU D 4 32  ? 10.977   -14.825 -40.231 1.00 91.55 32  D 1 
ATOM 4053  C CB    . LEU D 4 32  ? 11.564   -17.334 -38.899 1.00 94.33 32  D 1 
ATOM 4054  C CG    . LEU D 4 32  ? 11.434   -18.871 -38.889 1.00 93.63 32  D 1 
ATOM 4055  C CD1   . LEU D 4 32  ? 10.556   -19.277 -37.707 1.00 88.49 32  D 1 
ATOM 4056  C CD2   . LEU D 4 32  ? 10.793   -19.416 -40.166 1.00 88.21 32  D 1 
ATOM 4057  N N     . ASP D 4 33  ? 13.183   -14.393 -40.237 1.00 95.57 33  D 1 
ATOM 4058  C CA    . ASP D 4 33  ? 13.082   -12.932 -40.287 1.00 95.29 33  D 1 
ATOM 4059  C C     . ASP D 4 33  ? 12.339   -12.318 -39.082 1.00 95.74 33  D 1 
ATOM 4060  O O     . ASP D 4 33  ? 11.646   -11.306 -39.193 1.00 93.49 33  D 1 
ATOM 4061  C CB    . ASP D 4 33  ? 12.542   -12.492 -41.666 1.00 93.48 33  D 1 
ATOM 4062  C CG    . ASP D 4 33  ? 12.988   -11.102 -42.110 1.00 88.68 33  D 1 
ATOM 4063  O OD1   . ASP D 4 33  ? 14.143   -10.721 -41.801 1.00 80.42 33  D 1 
ATOM 4064  O OD2   . ASP D 4 33  ? 12.221   -10.465 -42.874 1.00 78.05 33  D 1 
ATOM 4065  N N     . ILE D 4 34  ? 12.448   -12.946 -37.908 1.00 95.52 34  D 1 
ATOM 4066  C CA    . ILE D 4 34  ? 11.899   -12.439 -36.645 1.00 95.76 34  D 1 
ATOM 4067  C C     . ILE D 4 34  ? 12.929   -11.485 -36.027 1.00 95.83 34  D 1 
ATOM 4068  O O     . ILE D 4 34  ? 14.025   -11.944 -35.693 1.00 94.63 34  D 1 
ATOM 4069  C CB    . ILE D 4 34  ? 11.540   -13.599 -35.694 1.00 95.11 34  D 1 
ATOM 4070  C CG1   . ILE D 4 34  ? 10.454   -14.500 -36.326 1.00 91.77 34  D 1 
ATOM 4071  C CG2   . ILE D 4 34  ? 11.053   -13.046 -34.336 1.00 91.05 34  D 1 
ATOM 4072  C CD1   . ILE D 4 34  ? 10.138   -15.770 -35.525 1.00 85.78 34  D 1 
ATOM 4073  N N     . PRO D 4 35  ? 12.614   -10.172 -35.835 1.00 95.81 35  D 1 
ATOM 4074  C CA    . PRO D 4 35  ? 13.552   -9.224  -35.245 1.00 95.54 35  D 1 
ATOM 4075  C C     . PRO D 4 35  ? 14.050   -9.674  -33.871 1.00 95.48 35  D 1 
ATOM 4076  O O     . PRO D 4 35  ? 13.277   -10.204 -33.073 1.00 94.12 35  D 1 
ATOM 4077  C CB    . PRO D 4 35  ? 12.794   -7.889  -35.158 1.00 94.54 35  D 1 
ATOM 4078  C CG    . PRO D 4 35  ? 11.694   -8.018  -36.208 1.00 92.31 35  D 1 
ATOM 4079  C CD    . PRO D 4 35  ? 11.370   -9.509  -36.202 1.00 94.32 35  D 1 
ATOM 4080  N N     . GLU D 4 36  ? 15.327   -9.417  -33.569 1.00 92.62 36  D 1 
ATOM 4081  C CA    . GLU D 4 36  ? 15.909   -9.780  -32.255 1.00 91.73 36  D 1 
ATOM 4082  C C     . GLU D 4 36  ? 15.163   -9.129  -31.082 1.00 91.14 36  D 1 
ATOM 4083  O O     . GLU D 4 36  ? 14.996   -9.755  -30.038 1.00 88.20 36  D 1 
ATOM 4084  C CB    . GLU D 4 36  ? 17.389   -9.371  -32.199 1.00 89.31 36  D 1 
ATOM 4085  C CG    . GLU D 4 36  ? 18.280   -10.276 -33.050 1.00 80.86 36  D 1 
ATOM 4086  C CD    . GLU D 4 36  ? 19.778   -9.974  -32.871 1.00 79.25 36  D 1 
ATOM 4087  O OE1   . GLU D 4 36  ? 20.591   -10.841 -33.252 1.00 71.35 36  D 1 
ATOM 4088  O OE2   . GLU D 4 36  ? 20.117   -8.886  -32.349 1.00 72.59 36  D 1 
ATOM 4089  N N     . LEU D 4 37  ? 14.673   -7.894  -31.276 1.00 91.80 37  D 1 
ATOM 4090  C CA    . LEU D 4 37  ? 13.952   -7.121  -30.263 1.00 90.72 37  D 1 
ATOM 4091  C C     . LEU D 4 37  ? 12.436   -7.401  -30.229 1.00 91.21 37  D 1 
ATOM 4092  O O     . LEU D 4 37  ? 11.729   -6.773  -29.442 1.00 88.05 37  D 1 
ATOM 4093  C CB    . LEU D 4 37  ? 14.223   -5.623  -30.490 1.00 87.62 37  D 1 
ATOM 4094  C CG    . LEU D 4 37  ? 15.705   -5.203  -30.377 1.00 80.18 37  D 1 
ATOM 4095  C CD1   . LEU D 4 37  ? 15.831   -3.720  -30.710 1.00 71.73 37  D 1 
ATOM 4096  C CD2   . LEU D 4 37  ? 16.261   -5.438  -28.976 1.00 69.87 37  D 1 
ATOM 4097  N N     . ALA D 4 38  ? 11.915   -8.288  -31.070 1.00 91.95 38  D 1 
ATOM 4098  C CA    . ALA D 4 38  ? 10.506   -8.651  -31.025 1.00 92.71 38  D 1 
ATOM 4099  C C     . ALA D 4 38  ? 10.177   -9.324  -29.684 1.00 92.59 38  D 1 
ATOM 4100  O O     . ALA D 4 38  ? 10.883   -10.235 -29.249 1.00 90.80 38  D 1 
ATOM 4101  C CB    . ALA D 4 38  ? 10.153   -9.545  -32.218 1.00 92.36 38  D 1 
ATOM 4102  N N     . SER D 4 39  ? 9.092    -8.886  -29.049 1.00 93.53 39  D 1 
ATOM 4103  C CA    . SER D 4 39  ? 8.619    -9.495  -27.808 1.00 93.03 39  D 1 
ATOM 4104  C C     . SER D 4 39  ? 8.092    -10.912 -28.048 1.00 93.59 39  D 1 
ATOM 4105  O O     . SER D 4 39  ? 7.678    -11.259 -29.157 1.00 92.52 39  D 1 
ATOM 4106  C CB    . SER D 4 39  ? 7.549    -8.614  -27.152 1.00 91.83 39  D 1 
ATOM 4107  O OG    . SER D 4 39  ? 6.362    -8.586  -27.925 1.00 86.66 39  D 1 
ATOM 4108  N N     . ASP D 4 40  ? 8.033    -11.723 -26.992 1.00 93.25 40  D 1 
ATOM 4109  C CA    . ASP D 4 40  ? 7.489    -13.084 -27.085 1.00 93.50 40  D 1 
ATOM 4110  C C     . ASP D 4 40  ? 6.036    -13.086 -27.596 1.00 94.69 40  D 1 
ATOM 4111  O O     . ASP D 4 40  ? 5.661    -13.919 -28.423 1.00 93.79 40  D 1 
ATOM 4112  C CB    . ASP D 4 40  ? 7.578    -13.761 -25.715 1.00 92.00 40  D 1 
ATOM 4113  C CG    . ASP D 4 40  ? 9.019    -14.015 -25.268 1.00 89.40 40  D 1 
ATOM 4114  O OD1   . ASP D 4 40  ? 9.864    -14.296 -26.149 1.00 82.44 40  D 1 
ATOM 4115  O OD2   . ASP D 4 40  ? 9.268    -13.899 -24.051 1.00 81.84 40  D 1 
ATOM 4116  N N     . PHE D 4 41  ? 5.236    -12.106 -27.179 1.00 95.14 41  D 1 
ATOM 4117  C CA    . PHE D 4 41  ? 3.867    -11.941 -27.675 1.00 95.71 41  D 1 
ATOM 4118  C C     . PHE D 4 41  ? 3.823    -11.576 -29.168 1.00 96.16 41  D 1 
ATOM 4119  O O     . PHE D 4 41  ? 2.983    -12.085 -29.907 1.00 95.06 41  D 1 
ATOM 4120  C CB    . PHE D 4 41  ? 3.145    -10.882 -26.830 1.00 95.40 41  D 1 
ATOM 4121  C CG    . PHE D 4 41  ? 1.695    -10.729 -27.232 1.00 95.60 41  D 1 
ATOM 4122  C CD1   . PHE D 4 41  ? 1.299    -9.674  -28.065 1.00 91.28 41  D 1 
ATOM 4123  C CD2   . PHE D 4 41  ? 0.765    -11.706 -26.841 1.00 91.02 41  D 1 
ATOM 4124  C CE1   . PHE D 4 41  ? -0.029   -9.598  -28.508 1.00 90.39 41  D 1 
ATOM 4125  C CE2   . PHE D 4 41  ? -0.571   -11.629 -27.288 1.00 90.25 41  D 1 
ATOM 4126  C CZ    . PHE D 4 41  ? -0.963   -10.578 -28.120 1.00 92.63 41  D 1 
ATOM 4127  N N     . GLU D 4 42  ? 4.760    -10.743 -29.650 1.00 96.45 42  D 1 
ATOM 4128  C CA    . GLU D 4 42  ? 4.874    -10.431 -31.074 1.00 96.13 42  D 1 
ATOM 4129  C C     . GLU D 4 42  ? 5.262    -11.674 -31.886 1.00 96.42 42  D 1 
ATOM 4130  O O     . GLU D 4 42  ? 4.748    -11.878 -32.990 1.00 95.21 42  D 1 
ATOM 4131  C CB    . GLU D 4 42  ? 5.874    -9.285  -31.272 1.00 95.19 42  D 1 
ATOM 4132  C CG    . GLU D 4 42  ? 5.826    -8.741  -32.708 1.00 86.84 42  D 1 
ATOM 4133  C CD    . GLU D 4 42  ? 6.928    -7.712  -33.009 1.00 81.00 42  D 1 
ATOM 4134  O OE1   . GLU D 4 42  ? 7.221    -7.552  -34.214 1.00 71.58 42  D 1 
ATOM 4135  O OE2   . GLU D 4 42  ? 7.483    -7.127  -32.061 1.00 73.24 42  D 1 
ATOM 4136  N N     . ILE D 4 43  ? 6.115    -12.548 -31.342 1.00 96.65 43  D 1 
ATOM 4137  C CA    . ILE D 4 43  ? 6.453    -13.834 -31.977 1.00 96.70 43  D 1 
ATOM 4138  C C     . ILE D 4 43  ? 5.193    -14.705 -32.104 1.00 96.91 43  D 1 
ATOM 4139  O O     . ILE D 4 43  ? 4.920    -15.209 -33.194 1.00 96.29 43  D 1 
ATOM 4140  C CB    . ILE D 4 43  ? 7.584    -14.568 -31.214 1.00 96.30 43  D 1 
ATOM 4141  C CG1   . ILE D 4 43  ? 8.890    -13.730 -31.225 1.00 94.06 43  D 1 
ATOM 4142  C CG2   . ILE D 4 43  ? 7.851    -15.939 -31.855 1.00 93.89 43  D 1 
ATOM 4143  C CD1   . ILE D 4 43  ? 9.996    -14.291 -30.335 1.00 88.86 43  D 1 
ATOM 4144  N N     . HIS D 4 44  ? 4.390    -14.823 -31.034 1.00 96.94 44  D 1 
ATOM 4145  C CA    . HIS D 4 44  ? 3.106    -15.540 -31.073 1.00 97.20 44  D 1 
ATOM 4146  C C     . HIS D 4 44  ? 2.171    -14.973 -32.146 1.00 97.26 44  D 1 
ATOM 4147  O O     . HIS D 4 44  ? 1.582    -15.734 -32.914 1.00 96.30 44  D 1 
ATOM 4148  C CB    . HIS D 4 44  ? 2.445    -15.485 -29.683 1.00 97.05 44  D 1 
ATOM 4149  C CG    . HIS D 4 44  ? 1.044    -16.010 -29.678 1.00 96.91 44  D 1 
ATOM 4150  N ND1   . HIS D 4 44  ? 0.664    -17.338 -29.670 1.00 86.44 44  D 1 
ATOM 4151  C CD2   . HIS D 4 44  ? -0.117   -15.280 -29.708 1.00 87.09 44  D 1 
ATOM 4152  C CE1   . HIS D 4 44  ? -0.676   -17.405 -29.683 1.00 89.35 44  D 1 
ATOM 4153  N NE2   . HIS D 4 44  ? -1.188   -16.169 -29.714 1.00 91.36 44  D 1 
ATOM 4154  N N     . THR D 4 45  ? 2.091    -13.639 -32.253 1.00 97.20 45  D 1 
ATOM 4155  C CA    . THR D 4 45  ? 1.271    -12.961 -33.265 1.00 97.09 45  D 1 
ATOM 4156  C C     . THR D 4 45  ? 1.751    -13.292 -34.679 1.00 96.97 45  D 1 
ATOM 4157  O O     . THR D 4 45  ? 0.948    -13.678 -35.521 1.00 95.80 45  D 1 
ATOM 4158  C CB    . THR D 4 45  ? 1.248    -11.447 -33.027 1.00 96.16 45  D 1 
ATOM 4159  O OG1   . THR D 4 45  ? 0.820    -11.172 -31.714 1.00 85.49 45  D 1 
ATOM 4160  C CG2   . THR D 4 45  ? 0.274    -10.727 -33.960 1.00 81.46 45  D 1 
ATOM 4161  N N     . ARG D 4 46  ? 3.066    -13.252 -34.945 1.00 96.84 46  D 1 
ATOM 4162  C CA    . ARG D 4 46  ? 3.641    -13.607 -36.255 1.00 96.61 46  D 1 
ATOM 4163  C C     . ARG D 4 46  ? 3.343    -15.057 -36.659 1.00 96.78 46  D 1 
ATOM 4164  O O     . ARG D 4 46  ? 3.087    -15.310 -37.833 1.00 95.42 46  D 1 
ATOM 4165  C CB    . ARG D 4 46  ? 5.153    -13.377 -36.239 1.00 95.98 46  D 1 
ATOM 4166  C CG    . ARG D 4 46  ? 5.516    -11.885 -36.296 1.00 92.44 46  D 1 
ATOM 4167  C CD    . ARG D 4 46  ? 7.030    -11.711 -36.132 1.00 88.28 46  D 1 
ATOM 4168  N NE    . ARG D 4 46  ? 7.415    -10.299 -36.196 1.00 84.55 46  D 1 
ATOM 4169  C CZ    . ARG D 4 46  ? 7.969    -9.644  -37.200 1.00 82.15 46  D 1 
ATOM 4170  N NH1   . ARG D 4 46  ? 8.295    -10.219 -38.327 1.00 72.31 46  D 1 
ATOM 4171  N NH2   . ARG D 4 46  ? 8.216    -8.383  -37.082 1.00 79.17 46  D 1 
ATOM 4172  N N     . ILE D 4 47  ? 3.355    -15.995 -35.711 1.00 97.17 47  D 1 
ATOM 4173  C CA    . ILE D 4 47  ? 2.990    -17.396 -35.981 1.00 97.03 47  D 1 
ATOM 4174  C C     . ILE D 4 47  ? 1.499    -17.492 -36.318 1.00 96.86 47  D 1 
ATOM 4175  O O     . ILE D 4 47  ? 1.119    -18.202 -37.254 1.00 95.86 47  D 1 
ATOM 4176  C CB    . ILE D 4 47  ? 3.345    -18.309 -34.784 1.00 96.92 47  D 1 
ATOM 4177  C CG1   . ILE D 4 47  ? 4.861    -18.304 -34.492 1.00 95.02 47  D 1 
ATOM 4178  C CG2   . ILE D 4 47  ? 2.907    -19.762 -35.059 1.00 94.46 47  D 1 
ATOM 4179  C CD1   . ILE D 4 47  ? 5.201    -18.796 -33.078 1.00 90.32 47  D 1 
ATOM 4180  N N     . THR D 4 48  ? 0.651    -16.757 -35.585 1.00 96.94 48  D 1 
ATOM 4181  C CA    . THR D 4 48  ? -0.810   -16.763 -35.768 1.00 96.67 48  D 1 
ATOM 4182  C C     . THR D 4 48  ? -1.230   -16.116 -37.097 1.00 96.35 48  D 1 
ATOM 4183  O O     . THR D 4 48  ? -2.110   -16.640 -37.771 1.00 94.84 48  D 1 
ATOM 4184  C CB    . THR D 4 48  ? -1.499   -16.061 -34.585 1.00 95.70 48  D 1 
ATOM 4185  O OG1   . THR D 4 48  ? -1.075   -16.639 -33.371 1.00 86.07 48  D 1 
ATOM 4186  C CG2   . THR D 4 48  ? -3.020   -16.216 -34.622 1.00 84.25 48  D 1 
ATOM 4187  N N     . ASP D 4 49  ? -0.550   -15.038 -37.514 1.00 96.55 49  D 1 
ATOM 4188  C CA    . ASP D 4 49  ? -0.761   -14.393 -38.811 1.00 96.13 49  D 1 
ATOM 4189  C C     . ASP D 4 49  ? -0.317   -15.295 -39.981 1.00 96.24 49  D 1 
ATOM 4190  O O     . ASP D 4 49  ? -0.889   -15.257 -41.067 1.00 94.34 49  D 1 
ATOM 4191  C CB    . ASP D 4 49  ? 0.012    -13.064 -38.857 1.00 95.26 49  D 1 
ATOM 4192  C CG    . ASP D 4 49  ? -0.573   -11.962 -37.973 1.00 92.64 49  D 1 
ATOM 4193  O OD1   . ASP D 4 49  ? -1.754   -12.068 -37.580 1.00 85.86 49  D 1 
ATOM 4194  O OD2   . ASP D 4 49  ? 0.161    -10.978 -37.739 1.00 85.19 49  D 1 
ATOM 4195  N N     . GLY D 4 50  ? 0.669    -16.151 -39.746 1.00 95.21 50  D 1 
ATOM 4196  C CA    . GLY D 4 50  ? 1.178    -17.133 -40.700 1.00 95.46 50  D 1 
ATOM 4197  C C     . GLY D 4 50  ? 2.439    -16.683 -41.434 1.00 95.97 50  D 1 
ATOM 4198  O O     . GLY D 4 50  ? 2.526    -15.588 -41.972 1.00 94.57 50  D 1 
ATOM 4199  N N     . PHE D 4 51  ? 3.427    -17.581 -41.513 1.00 96.12 51  D 1 
ATOM 4200  C CA    . PHE D 4 51  ? 4.638    -17.337 -42.290 1.00 96.25 51  D 1 
ATOM 4201  C C     . PHE D 4 51  ? 4.391    -17.512 -43.791 1.00 95.95 51  D 1 
ATOM 4202  O O     . PHE D 4 51  ? 3.585    -18.337 -44.220 1.00 94.77 51  D 1 
ATOM 4203  C CB    . PHE D 4 51  ? 5.775    -18.253 -41.806 1.00 96.25 51  D 1 
ATOM 4204  C CG    . PHE D 4 51  ? 6.221    -17.994 -40.381 1.00 96.40 51  D 1 
ATOM 4205  C CD1   . PHE D 4 51  ? 6.759    -16.745 -40.020 1.00 92.47 51  D 1 
ATOM 4206  C CD2   . PHE D 4 51  ? 6.098    -18.993 -39.404 1.00 91.84 51  D 1 
ATOM 4207  C CE1   . PHE D 4 51  ? 7.169    -16.497 -38.696 1.00 91.47 51  D 1 
ATOM 4208  C CE2   . PHE D 4 51  ? 6.510    -18.756 -38.082 1.00 91.65 51  D 1 
ATOM 4209  C CZ    . PHE D 4 51  ? 7.043    -17.503 -37.724 1.00 94.98 51  D 1 
ATOM 4210  N N     . ALA D 4 52  ? 5.146    -16.769 -44.613 1.00 95.69 52  D 1 
ATOM 4211  C CA    . ALA D 4 52  ? 5.104    -16.955 -46.056 1.00 95.40 52  D 1 
ATOM 4212  C C     . ALA D 4 52  ? 5.633    -18.350 -46.443 1.00 95.69 52  D 1 
ATOM 4213  O O     . ALA D 4 52  ? 6.718    -18.762 -46.027 1.00 94.30 52  D 1 
ATOM 4214  C CB    . ALA D 4 52  ? 5.905    -15.839 -46.721 1.00 93.76 52  D 1 
ATOM 4215  N N     . ALA D 4 53  ? 4.906    -19.070 -47.321 1.00 94.88 53  D 1 
ATOM 4216  C CA    . ALA D 4 53  ? 5.284    -20.417 -47.764 1.00 94.45 53  D 1 
ATOM 4217  C C     . ALA D 4 53  ? 6.649    -20.470 -48.472 1.00 94.44 53  D 1 
ATOM 4218  O O     . ALA D 4 53  ? 7.323    -21.507 -48.457 1.00 92.81 53  D 1 
ATOM 4219  C CB    . ALA D 4 53  ? 4.169    -20.932 -48.673 1.00 92.96 53  D 1 
ATOM 4220  N N     . THR D 4 54  ? 7.114    -19.350 -49.044 1.00 94.40 54  D 1 
ATOM 4221  C CA    . THR D 4 54  ? 8.430    -19.225 -49.690 1.00 93.96 54  D 1 
ATOM 4222  C C     . THR D 4 54  ? 9.601    -19.411 -48.715 1.00 94.16 54  D 1 
ATOM 4223  O O     . THR D 4 54  ? 10.653   -19.898 -49.135 1.00 92.81 54  D 1 
ATOM 4224  C CB    . THR D 4 54  ? 8.567    -17.861 -50.381 1.00 92.50 54  D 1 
ATOM 4225  O OG1   . THR D 4 54  ? 8.277    -16.812 -49.472 1.00 83.58 54  D 1 
ATOM 4226  C CG2   . THR D 4 54  ? 7.607    -17.720 -51.564 1.00 81.30 54  D 1 
ATOM 4227  N N     . TRP D 4 55  ? 9.425    -19.068 -47.409 1.00 93.97 55  D 1 
ATOM 4228  C CA    . TRP D 4 55  ? 10.449   -19.278 -46.384 1.00 93.96 55  D 1 
ATOM 4229  C C     . TRP D 4 55  ? 10.784   -20.757 -46.208 1.00 94.40 55  D 1 
ATOM 4230  O O     . TRP D 4 55  ? 11.955   -21.123 -46.174 1.00 93.11 55  D 1 
ATOM 4231  C CB    . TRP D 4 55  ? 10.001   -18.655 -45.051 1.00 92.47 55  D 1 
ATOM 4232  C CG    . TRP D 4 55  ? 10.374   -17.218 -44.921 1.00 90.03 55  D 1 
ATOM 4233  C CD1   . TRP D 4 55  ? 9.537    -16.159 -44.930 1.00 82.78 55  D 1 
ATOM 4234  C CD2   . TRP D 4 55  ? 11.723   -16.674 -44.752 1.00 84.47 55  D 1 
ATOM 4235  N NE1   . TRP D 4 55  ? 10.276   -14.994 -44.774 1.00 77.91 55  D 1 
ATOM 4236  C CE2   . TRP D 4 55  ? 11.618   -15.265 -44.669 1.00 81.76 55  D 1 
ATOM 4237  C CE3   . TRP D 4 55  ? 13.006   -17.244 -44.664 1.00 75.11 55  D 1 
ATOM 4238  C CZ2   . TRP D 4 55  ? 12.755   -14.435 -44.505 1.00 79.54 55  D 1 
ATOM 4239  C CZ3   . TRP D 4 55  ? 14.142   -16.413 -44.510 1.00 75.14 55  D 1 
ATOM 4240  C CH2   . TRP D 4 55  ? 14.007   -15.032 -44.430 1.00 76.81 55  D 1 
ATOM 4241  N N     . LEU D 4 56  ? 9.769    -21.630 -46.174 1.00 94.61 56  D 1 
ATOM 4242  C CA    . LEU D 4 56  ? 9.970    -23.073 -46.048 1.00 94.84 56  D 1 
ATOM 4243  C C     . LEU D 4 56  ? 10.751   -23.648 -47.240 1.00 94.91 56  D 1 
ATOM 4244  O O     . LEU D 4 56  ? 11.618   -24.497 -47.062 1.00 93.75 56  D 1 
ATOM 4245  C CB    . LEU D 4 56  ? 8.604    -23.745 -45.866 1.00 93.98 56  D 1 
ATOM 4246  C CG    . LEU D 4 56  ? 8.681    -25.263 -45.663 1.00 92.03 56  D 1 
ATOM 4247  C CD1   . LEU D 4 56  ? 9.551    -25.671 -44.477 1.00 83.44 56  D 1 
ATOM 4248  C CD2   . LEU D 4 56  ? 7.277    -25.816 -45.415 1.00 83.08 56  D 1 
ATOM 4249  N N     . VAL D 4 57  ? 10.498   -23.156 -48.474 1.00 94.65 57  D 1 
ATOM 4250  C CA    . VAL D 4 57  ? 11.262   -23.542 -49.662 1.00 94.17 57  D 1 
ATOM 4251  C C     . VAL D 4 57  ? 12.719   -23.107 -49.515 1.00 94.36 57  D 1 
ATOM 4252  O O     . VAL D 4 57  ? 13.615   -23.935 -49.662 1.00 93.30 57  D 1 
ATOM 4253  C CB    . VAL D 4 57  ? 10.647   -22.966 -50.955 1.00 92.88 57  D 1 
ATOM 4254  C CG1   . VAL D 4 57  ? 11.433   -23.381 -52.204 1.00 85.76 57  D 1
[truncated: 809,763 more chars]
