# Supplementary material for: Structural basis for higher-order DNA binding by a bacterial transcriptional regulator
Source: PLoS Genet. 2025 Jun 27;21(6):e1011749. doi: 10.1371/journal.pgen.1011749 (PMC12204516; doi:10.1371/journal.pgen.1011749)
Supplement: S1 Appendix — (ZIP) [file pgen.1011749.s012.zip › Raw data files/Table 2/Table2_constantsfrom_ITC.xlsx]

## Sheet: Sheet1
Filename	N (sites)	KD (M)	∆H (kJ/mol)	∆G (kJ/mol)	-T∆S (kJ/mol)	Offset (kJ/mol)
Xre-RES:Sequence4 replicate 1	1.01	3.18e-07	-3.43	-37.1	-33.7	5.02
Xre-RES:Sequence4 replicate 2	1.96	1.61e-07	-10.9	-39.5	-28.5	-3.57
Xre-RES:Sequence4 replicate 3	1.27	2.15e-07	-5.54	-38.7	-33.2	-2.06
Xre-RES:Sequence4 3'perf replicate 1	1.21	2.63e-07	-4	-31.9	-27.9	7.67
Xre-RES:Sequence4 3'perf replicate 2	1.62	1.58e-06	-4.95	-33.1	-28.2	-6.73
Xre-RES:Sequence4 3'perf replicate 3	1.98	8.61e-06	-7.13	-28.9	-21.8	-6.39
Xre-RES:Sequence4 5'perf replicate 1	1.83	7e-07	13.5	-35.2	-48.6	22.5
Xre-RES:Sequence4 5'perf replicate 2	1.07	1.08e-06	19	-34.1	-53.1	36
Xre-RES:Sequence4 5'perf replicate 3	1.63	2.4e-06	-5.07	-32.1	-27	-8.59
